# Supplementary material for: Machine-Learning-Guided Discovery of Electrochemical Reactions
Source: J Am Chem Soc. 2022 Dec 2;144(49):22599–610. doi: 10.1021/jacs.2c08997 (PMC9756344; doi:10.1021/jacs.2c08997)
Supplement: Supplementary file 4 — ja2c08997_si_004.zip [file ja2c08997_si_004.zip › Reactivity Prediction/Nlogs_notimes/52.log]

 Entering Gaussian System, Link 0=g16
 Input=52.gjf
 Output=52.log
 Initial command:
  
 Copyright (c) 1988-2019, Gaussian, Inc.  All Rights Reserved.
  
 This is part of the Gaussian(R) 16 program.  It is based on
 the Gaussian(R) 09 system (copyright 2009, Gaussian, Inc.),
 the Gaussian(R) 03 system (copyright 2003, Gaussian, Inc.),
 the Gaussian(R) 98 system (copyright 1998, Gaussian, Inc.),
 the Gaussian(R) 94 system (copyright 1995, Gaussian, Inc.),
 the Gaussian 92(TM) system (copyright 1992, Gaussian, Inc.),
 the Gaussian 90(TM) system (copyright 1990, Gaussian, Inc.),
 the Gaussian 88(TM) system (copyright 1988, Gaussian, Inc.),
 the Gaussian 86(TM) system (copyright 1986, Carnegie Mellon
 University), and the Gaussian 82(TM) system (copyright 1983,
 Carnegie Mellon University). Gaussian is a federally registered
 trademark of Gaussian, Inc.
  
 This software contains proprietary and confidential information,
 including trade secrets, belonging to Gaussian, Inc.
  
 This software is provided under written license and may be
 used, copied, transmitted, or stored only in accord with that
 written license.
  
 The following legend is applicable only to US Government
 contracts under FAR:
  
                    RESTRICTED RIGHTS LEGEND
  
 Use, reproduction and disclosure by the US Government is
 subject to restrictions as set forth in subparagraphs (a)
 and (c) of the Commercial Computer Software - Restricted
 Rights clause in FAR 52.227-19.
  
 Gaussian, Inc.
 340 Quinnipiac St., Bldg. 40, Wallingford CT 06492
  
  
 ---------------------------------------------------------------
 Warning -- This program may not be used in any manner that
 competes with the business of Gaussian, Inc. or will provide
 assistance to any competitor of Gaussian, Inc.  The licensee
 of this program is prohibited from giving any competitor of
 Gaussian, Inc. access to this program.  By using this program,
 the user acknowledges that Gaussian, Inc. is engaged in the
 business of creating and licensing software in the field of
 computational chemistry and represents and warrants to the
 licensee that it is not a competitor of Gaussian, Inc. and that
 it will not use this program in any manner prohibited above.
 ---------------------------------------------------------------
  

 Cite this work as:
 Gaussian 16, Revision C.01,
 M. J. Frisch, G. W. Trucks, H. B. Schlegel, G. E. Scuseria, 
 M. A. Robb, J. R. Cheeseman, G. Scalmani, V. Barone, 
 G. A. Petersson, H. Nakatsuji, X. Li, M. Caricato, A. V. Marenich, 
 J. Bloino, B. G. Janesko, R. Gomperts, B. Mennucci, H. P. Hratchian, 
 J. V. Ortiz, A. F. Izmaylov, J. L. Sonnenberg, D. Williams-Young, 
 F. Ding, F. Lipparini, F. Egidi, J. Goings, B. Peng, A. Petrone, 
 T. Henderson, D. Ranasinghe, V. G. Zakrzewski, J. Gao, N. Rega, 
 G. Zheng, W. Liang, M. Hada, M. Ehara, K. Toyota, R. Fukuda, 
 J. Hasegawa, M. Ishida, T. Nakajima, Y. Honda, O. Kitao, H. Nakai, 
 T. Vreven, K. Throssell, J. A. Montgomery, Jr., J. E. Peralta, 
 F. Ogliaro, M. J. Bearpark, J. J. Heyd, E. N. Brothers, K. N. Kudin, 
 V. N. Staroverov, T. A. Keith, R. Kobayashi, J. Normand, 
 K. Raghavachari, A. P. Rendell, J. C. Burant, S. S. Iyengar, 
 J. Tomasi, M. Cossi, J. M. Millam, M. Klene, C. Adamo, R. Cammi, 
 J. W. Ochterski, R. L. Martin, K. Morokuma, O. Farkas, 
 J. B. Foresman, and D. J. Fox, Gaussian, Inc., Wallingford CT, 2019.
 
 ******************************************
 Gaussian 16:  ES64L-G16RevC.01  3-Jul-2019
                15-Mar-2021 
 ******************************************
 %nprocshared=4
 Will use up to    4 processors via shared memory.
 %mem=1500MB
 -------------------------------------------------
 # b3lyp empiricaldispersion=gd3bj pop=nbo def2svp
 -------------------------------------------------
 1/38=1,172=1/1;
 2/12=2,17=6,18=5,40=1/2;
 3/5=43,7=101,11=2,25=1,30=1,74=-5,124=41/1,2,3;
 4//1;
 5/5=2,38=5/2;
 6/7=2,8=2,9=2,10=2,28=1,40=1/1,7;
 99/5=1,9=1/99;
 ----------------------------------------------------------------------
 O=C(CC1CC([C@@]2([H])[C@]3([H])CC[C@@H]([C@]34C)[C@H](C)CCC( O)=O)=O)C
 C[C@]1(C)[C@@]2([H])CC4=O
 ----------------------------------------------------------------------
 Symbolic Z-matrix:
 Charge =  0 Multiplicity = 1
 O                     7.17197  -0.24795  -1.63368 
 C                     6.20918  -0.35785  -0.90946 
 C                     5.5939    0.82937  -0.18648 
 C                     4.06384   0.85408  -0.31856 
 C                     3.45583   2.09549   0.35407 
 C                     1.96069   2.14195   0.1119 
 C                     1.21323   0.88605   0.54596 
 C                    -0.28166   0.94322   0.25741 
 C                    -1.12548   2.07129   0.85876 
 C                    -2.57973   1.54563   0.77184 
 C                    -2.50518   0.04721   0.35374 
 C                    -1.04714  -0.35051   0.69195 
 C                    -0.8767   -0.65815   2.19182 
 C                    -3.64286  -0.8015    0.95354 
 C                    -3.5577   -2.29116   0.60341 
 C                    -5.02722  -0.22934   0.58051 
 C                    -5.33026  -0.19292  -0.92607 
 C                    -6.6996    0.38718  -1.23633 
 O                    -7.75055  -0.30198  -0.72218 
 O                    -6.88863   1.38652  -1.87242 
 O                     1.42201   3.07842  -0.43519 
 C                     5.52903  -1.69028  -0.64558 
 C                     3.99577  -1.61059  -0.71219 
 C                     3.38904  -0.4718    0.14034 
 C                     3.63168  -0.75836   1.63275 
 C                     1.86605  -0.3398   -0.16595 
 C                     1.06172  -1.6412    0.06273 
 C                    -0.42809  -1.43328  -0.17769 
 O                    -1.01168  -2.00908  -1.07034 
 H                     6.04267   1.74744  -0.59185 
 H                     5.87968   0.76842   0.87901 
 H                     3.84244   0.94259  -1.39785 
 H                     3.90091   3.01791  -0.04424 
 H                     3.64798   2.06488   1.4405 
 H                     1.37638   0.79214   1.63301 
 H                    -0.38951   1.01053  -0.84013 
 H                    -0.83072   2.24768   1.90613 
 H                    -0.96923   3.01269   0.32015 
 H                    -3.1752    2.12377   0.05029 
 H                    -3.08923   1.6479    1.74315 
 H                    -2.57816  -0.02079  -0.74286 
 H                    -1.35998   0.11425   2.80653 
 H                     0.17471  -0.70981   2.50289 
 H                    -1.34121  -1.62063   2.45028 
 H                    -3.57729  -0.71093   2.05262 
 H                    -2.65987  -2.76135   1.02763 
 H                    -3.50579  -2.4541   -0.48185 
 H                    -4.43221  -2.831     1.00337 
 H                    -5.1341    0.78992   0.98303 
 H                    -5.79136  -0.83534   1.09981 
 H                    -4.60184   0.42994  -1.45985 
 H                    -5.27037  -1.20913  -1.35278 
 H                    -7.43789  -1.08307  -0.24455 
 H                     5.92652  -2.42641  -1.35839 
 H                     5.8434   -2.01559   0.36236 
 H                     3.69087  -1.45895  -1.76195 
 H                     3.57728  -2.58023  -0.40429 
 H                     3.18593  -1.72148   1.92236 
 H                     4.70209  -0.82084   1.87072 
 H                     3.20433   0.01302   2.28842 
 H                     1.79066  -0.12899  -1.24829 
 H                     1.39253  -2.42596  -0.62834 
 H                     1.21056  -2.00449   1.09092 
 
 Stoichiometry    C24H34O5
 Framework group  C1[X(C24H34O5)]
 Deg. of freedom   183
 Full point group                 C1      NOp   1
 Largest Abelian subgroup         C1      NOp   1
 Largest concise Abelian subgroup C1      NOp   1
                         Standard orientation:                         
 ---------------------------------------------------------------------
 Center     Atomic      Atomic             Coordinates (Angstroms)
 Number     Number       Type             X           Y           Z
 ---------------------------------------------------------------------
      1          8           0        7.171973   -0.247946   -1.633682
      2          6           0        6.209185   -0.357852   -0.909461
      3          6           0        5.593901    0.829366   -0.186484
      4          6           0        4.063845    0.854083   -0.318555
      5          6           0        3.455825    2.095493    0.354068
      6          6           0        1.960689    2.141950    0.111900
      7          6           0        1.213232    0.886054    0.545957
      8          6           0       -0.281661    0.943220    0.257412
      9          6           0       -1.125482    2.071292    0.858761
     10          6           0       -2.579725    1.545630    0.771841
     11          6           0       -2.505178    0.047212    0.353741
     12          6           0       -1.047139   -0.350505    0.691954
     13          6           0       -0.876698   -0.658145    2.191819
     14          6           0       -3.642862   -0.801499    0.953540
     15          6           0       -3.557696   -2.291158    0.603408
     16          6           0       -5.027223   -0.229335    0.580509
     17          6           0       -5.330256   -0.192918   -0.926066
     18          6           0       -6.699600    0.387183   -1.236334
     19          8           0       -7.750547   -0.301979   -0.722180
     20          8           0       -6.888633    1.386515   -1.872420
     21          8           0        1.422005    3.078424   -0.435189
     22          6           0        5.529028   -1.690283   -0.645583
     23          6           0        3.995768   -1.610589   -0.712185
     24          6           0        3.389040   -0.471796    0.140338
     25          6           0        3.631678   -0.758358    1.632749
     26          6           0        1.866053   -0.339804   -0.165953
     27          6           0        1.061720   -1.641199    0.062726
     28          6           0       -0.428094   -1.433283   -0.177691
     29          8           0       -1.011680   -2.009084   -1.070337
     30          1           0        6.042671    1.747435   -0.591852
     31          1           0        5.879678    0.768422    0.879009
     32          1           0        3.842441    0.942592   -1.397852
     33          1           0        3.900907    3.017906   -0.044236
     34          1           0        3.647980    2.064885    1.440503
     35          1           0        1.376379    0.792137    1.633008
     36          1           0       -0.389514    1.010531   -0.840125
     37          1           0       -0.830721    2.247683    1.906131
     38          1           0       -0.969232    3.012693    0.320147
     39          1           0       -3.175199    2.123772    0.050287
     40          1           0       -3.089228    1.647900    1.743153
     41          1           0       -2.578155   -0.020786   -0.742860
     42          1           0       -1.359977    0.114245    2.806528
     43          1           0        0.174710   -0.709806    2.502892
     44          1           0       -1.341214   -1.620628    2.450275
     45          1           0       -3.577291   -0.710926    2.052623
     46          1           0       -2.659874   -2.761353    1.027633
     47          1           0       -3.505793   -2.454102   -0.481845
     48          1           0       -4.432208   -2.831003    1.003372
     49          1           0       -5.134099    0.789918    0.983033
     50          1           0       -5.791361   -0.835340    1.099809
     51          1           0       -4.601843    0.429942   -1.459846
     52          1           0       -5.270367   -1.209134   -1.352775
     53          1           0       -7.437885   -1.083074   -0.244551
     54          1           0        5.926520   -2.426409   -1.358389
     55          1           0        5.843403   -2.015585    0.362364
     56          1           0        3.690868   -1.458946   -1.761945
     57          1           0        3.577280   -2.580225   -0.404294
     58          1           0        3.185928   -1.721479    1.922364
     59          1           0        4.702092   -0.820835    1.870724
     60          1           0        3.204325    0.013023    2.288424
     61          1           0        1.790659   -0.128988   -1.248288
     62          1           0        1.392532   -2.425964   -0.628343
     63          1           0        1.210557   -2.004488    1.090920
 ---------------------------------------------------------------------
 Rotational constants (GHZ):           0.4279040           0.0688943           0.0652948
 Standard basis: def2SVP (5D, 7F)
 There are   605 symmetry adapted cartesian basis functions of A   symmetry.
 There are   576 symmetry adapted basis functions of A   symmetry.
   576 basis functions,   963 primitive gaussians,   605 cartesian basis functions
   109 alpha electrons      109 beta electrons
       nuclear repulsion energy      2966.8743160116 Hartrees.
 NAtoms=   63 NActive=   63 NUniq=   63 SFac= 1.00D+00 NAtFMM=   60 NAOKFM=T Big=T
 Integral buffers will be    131072 words long.
 Raffenetti 2 integral format.
 Two-electron integral symmetry is turned on.
 Nuclear repulsion after empirical dispersion term =     2966.7246100467 Hartrees.
 One-electron integrals computed using PRISM.
   1 Symmetry operations used in ECPInt.
 ECPInt:  NShTT=   38226 NPrTT=  134900 LenC2=   32008 LenP2D=   77667.
 LDataN:  DoStor=T MaxTD1= 4 Len=   56
 NBasis=   576 RedAO= T EigKep=  3.95D-04  NBF=   576
 NBsUse=   576 1.00D-06 EigRej= -1.00D+00 NBFU=   576
 ExpMin= 1.22D-01 ExpMax= 2.27D+03 ExpMxC= 3.41D+02 IAcc=3 IRadAn=         5 AccDes= 0.00D+00
 Harris functional with IExCor=  402 and IRadAn=       5 diagonalized for initial guess.
 HarFok:  IExCor=  402 AccDes= 0.00D+00 IRadAn=         5 IDoV= 1 UseB2=F ITyADJ=14
 ICtDFT=  3500011 ScaDFX=  1.000000  1.000000  1.000000  1.000000
 FoFCou: FMM=F IPFlag=           0 FMFlag=      100000 FMFlg1=        2001
         NFxFlg=           0 DoJE=T BraDBF=F KetDBF=T FulRan=T
         wScrn=  0.000000 ICntrl=       500 IOpCl=  0 I1Cent=   200000004 NGrid=           0
         NMat0=    1 NMatS0=      1 NMatT0=    0 NMatD0=    1 NMtDS0=    0 NMtDT0=    0
 Petite list used in FoFCou.
 Requested convergence on RMS density matrix=1.00D-08 within 128 cycles.
 Requested convergence on MAX density matrix=1.00D-06.
 Requested convergence on             energy=1.00D-06.
 No special actions if energy rises.
 Integral accuracy reduced to 1.0D-05 until final iterations.
 Initial convergence to 1.0D-05 achieved.  Increase integral accuracy.
 SCF Done:  E(RB3LYP) =  -1310.36498260     A.U. after   15 cycles
            NFock= 15  Conv=0.33D-08     -V/T= 2.0107

 **********************************************************************

            Population analysis using the SCF Density.

 **********************************************************************

 Orbital symmetries:
       Occupied  (A) (A) (A) (A) (A) (A) (A) (A) (A) (A) (A) (A)
                 (A) (A) (A) (A) (A) (A) (A) (A) (A) (A) (A) (A)
                 (A) (A) (A) (A) (A) (A) (A) (A) (A) (A) (A) (A)
                 (A) (A) (A) (A) (A) (A) (A) (A) (A) (A) (A) (A)
                 (A) (A) (A) (A) (A) (A) (A) (A) (A) (A) (A) (A)
                 (A) (A) (A) (A) (A) (A) (A) (A) (A) (A) (A) (A)
                 (A) (A) (A) (A) (A) (A) (A) (A) (A) (A) (A) (A)
                 (A) (A) (A) (A) (A) (A) (A) (A) (A) (A) (A) (A)
                 (A) (A) (A) (A) (A) (A) (A) (A) (A) (A) (A) (A)
                 (A)
       Virtual   (A) (A) (A) (A) (A) (A) (A) (A) (A) (A) (A) (A)
                 (A) (A) (A) (A) (A) (A) (A) (A) (A) (A) (A) (A)
                 (A) (A) (A) (A) (A) (A) (A) (A) (A) (A) (A) (A)
                 (A) (A) (A) (A) (A) (A) (A) (A) (A) (A) (A) (A)
                 (A) (A) (A) (A) (A) (A) (A) (A) (A) (A) (A) (A)
                 (A) (A) (A) (A) (A) (A) (A) (A) (A) (A) (A) (A)
                 (A) (A) (A) (A) (A) (A) (A) (A) (A) (A) (A) (A)
                 (A) (A) (A) (A) (A) (A) (A) (A) (A) (A) (A) (A)
                 (A) (A) (A) (A) (A) (A) (A) (A) (A) (A) (A) (A)
                 (A) (A) (A) (A) (A) (A) (A) (A) (A) (A) (A) (A)
                 (A) (A) (A) (A) (A) (A) (A) (A) (A) (A) (A) (A)
                 (A) (A) (A) (A) (A) (A) (A) (A) (A) (A) (A) (A)
                 (A) (A) (A) (A) (A) (A) (A) (A) (A) (A) (A) (A)
                 (A) (A) (A) (A) (A) (A) (A) (A) (A) (A) (A) (A)
                 (A) (A) (A) (A) (A) (A) (A) (A) (A) (A) (A) (A)
                 (A) (A) (A) (A) (A) (A) (A) (A) (A) (A) (A) (A)
                 (A) (A) (A) (A) (A) (A) (A) (A) (A) (A) (A) (A)
                 (A) (A) (A) (A) (A) (A) (A) (A) (A) (A) (A) (A)
                 (A) (A) (A) (A) (A) (A) (A) (A) (A) (A) (A) (A)
                 (A) (A) (A) (A) (A) (A) (A) (A) (A) (A) (A) (A)
                 (A) (A) (A) (A) (A) (A) (A) (A) (A) (A) (A) (A)
                 (A) (A) (A) (A) (A) (A) (A) (A) (A) (A) (A) (A)
                 (A) (A) (A) (A) (A) (A) (A) (A) (A) (A) (A) (A)
                 (A) (A) (A) (A) (A) (A) (A) (A) (A) (A) (A) (A)
                 (A) (A) (A) (A) (A) (A) (A) (A) (A) (A) (A) (A)
                 (A) (A) (A) (A) (A) (A) (A) (A) (A) (A) (A) (A)
                 (A) (A) (A) (A) (A) (A) (A) (A) (A) (A) (A) (A)
                 (A) (A) (A) (A) (A) (A) (A) (A) (A) (A) (A) (A)
                 (A) (A) (A) (A) (A) (A) (A) (A) (A) (A) (A) (A)
                 (A) (A) (A) (A) (A) (A) (A) (A) (A) (A) (A) (A)
                 (A) (A) (A) (A) (A) (A) (A) (A) (A) (A) (A) (A)
                 (A) (A) (A) (A) (A) (A) (A) (A) (A) (A) (A) (A)
                 (A) (A) (A) (A) (A) (A) (A) (A) (A) (A) (A) (A)
                 (A) (A) (A) (A) (A) (A) (A) (A) (A) (A) (A) (A)
                 (A) (A) (A) (A) (A) (A) (A) (A) (A) (A) (A) (A)
                 (A) (A) (A) (A) (A) (A) (A) (A) (A) (A) (A) (A)
                 (A) (A) (A) (A) (A) (A) (A) (A) (A) (A) (A) (A)
                 (A) (A) (A) (A) (A) (A) (A) (A) (A) (A) (A) (A)
                 (A) (A) (A) (A) (A) (A) (A) (A) (A) (A) (A)
 The electronic state is 1-A.
 Alpha  occ. eigenvalues --  -19.17556 -19.13982 -19.13590 -19.13219 -19.11223
 Alpha  occ. eigenvalues --  -10.31015 -10.28574 -10.28124 -10.28110 -10.22782
 Alpha  occ. eigenvalues --  -10.22651 -10.22329 -10.21484 -10.21195 -10.21164
 Alpha  occ. eigenvalues --  -10.20890 -10.20810 -10.20797 -10.20728 -10.20671
 Alpha  occ. eigenvalues --  -10.20612 -10.20527 -10.20452 -10.20383 -10.20150
 Alpha  occ. eigenvalues --  -10.19493 -10.18896 -10.18736 -10.18301  -1.08518
 Alpha  occ. eigenvalues --   -1.04720  -1.04282  -1.03980  -1.00316  -0.88910
 Alpha  occ. eigenvalues --   -0.86941  -0.82922  -0.80745  -0.80123  -0.77061
 Alpha  occ. eigenvalues --   -0.76466  -0.74814  -0.74196  -0.72853  -0.69771
 Alpha  occ. eigenvalues --   -0.69165  -0.68513  -0.66378  -0.63879  -0.61577
 Alpha  occ. eigenvalues --   -0.61227  -0.60422  -0.58922  -0.56853  -0.55736
 Alpha  occ. eigenvalues --   -0.55114  -0.53629  -0.53334  -0.51518  -0.50966
 Alpha  occ. eigenvalues --   -0.49885  -0.49258  -0.48665  -0.48219  -0.47752
 Alpha  occ. eigenvalues --   -0.46797  -0.46526  -0.45956  -0.45735  -0.45189
 Alpha  occ. eigenvalues --   -0.44835  -0.44442  -0.44089  -0.43783  -0.43382
 Alpha  occ. eigenvalues --   -0.42905  -0.42590  -0.41689  -0.41493  -0.41170
 Alpha  occ. eigenvalues --   -0.40975  -0.40533  -0.39958  -0.39723  -0.39383
 Alpha  occ. eigenvalues --   -0.39027  -0.38887  -0.38554  -0.37729  -0.37513
 Alpha  occ. eigenvalues --   -0.37124  -0.36805  -0.36116  -0.35889  -0.35481
 Alpha  occ. eigenvalues --   -0.34799  -0.34558  -0.34158  -0.33473  -0.32959
 Alpha  occ. eigenvalues --   -0.32561  -0.32231  -0.31969  -0.31602  -0.31295
 Alpha  occ. eigenvalues --   -0.26753  -0.26375  -0.25458  -0.25144
 Alpha virt. eigenvalues --   -0.04023  -0.03015  -0.02505   0.01130   0.02257
 Alpha virt. eigenvalues --    0.02785   0.03786   0.04433   0.05385   0.05817
 Alpha virt. eigenvalues --    0.06171   0.06681   0.07229   0.08030   0.08366
 Alpha virt. eigenvalues --    0.08448   0.09476   0.09889   0.10260   0.10701
 Alpha virt. eigenvalues --    0.11374   0.11584   0.11967   0.12428   0.12906
 Alpha virt. eigenvalues --    0.13257   0.13861   0.14058   0.14605   0.15007
 Alpha virt. eigenvalues --    0.15218   0.15350   0.15893   0.16239   0.16543
 Alpha virt. eigenvalues --    0.17180   0.17282   0.17844   0.18199   0.18519
 Alpha virt. eigenvalues --    0.18656   0.19406   0.19652   0.20606   0.20780
 Alpha virt. eigenvalues --    0.20905   0.21566   0.21698   0.22154   0.22690
 Alpha virt. eigenvalues --    0.23384   0.23946   0.24114   0.24882   0.25152
 Alpha virt. eigenvalues --    0.25344   0.25924   0.27007   0.27249   0.27644
 Alpha virt. eigenvalues --    0.28820   0.30381   0.30641   0.32045   0.32795
 Alpha virt. eigenvalues --    0.33399   0.34750   0.35123   0.35834   0.36468
 Alpha virt. eigenvalues --    0.38154   0.39606   0.40695   0.41141   0.41449
 Alpha virt. eigenvalues --    0.42483   0.42882   0.43244   0.44023   0.45224
 Alpha virt. eigenvalues --    0.45611   0.45864   0.46013   0.47181   0.47599
 Alpha virt. eigenvalues --    0.48419   0.49473   0.50787   0.51305   0.52128
 Alpha virt. eigenvalues --    0.52861   0.53465   0.54071   0.54212   0.54666
 Alpha virt. eigenvalues --    0.55075   0.55885   0.56284   0.56554   0.57450
 Alpha virt. eigenvalues --    0.58145   0.58289   0.58495   0.59055   0.59487
 Alpha virt. eigenvalues --    0.59708   0.60118   0.60421   0.61233   0.61848
 Alpha virt. eigenvalues --    0.61967   0.62245   0.62362   0.62696   0.62890
 Alpha virt. eigenvalues --    0.63404   0.63746   0.63794   0.64298   0.64407
 Alpha virt. eigenvalues --    0.64799   0.65056   0.65404   0.65512   0.65786
 Alpha virt. eigenvalues --    0.65821   0.66041   0.66320   0.66462   0.66816
 Alpha virt. eigenvalues --    0.66964   0.67379   0.67651   0.67701   0.68140
 Alpha virt. eigenvalues --    0.68334   0.68596   0.68819   0.69039   0.69254
 Alpha virt. eigenvalues --    0.69677   0.70186   0.70448   0.70712   0.70962
 Alpha virt. eigenvalues --    0.71512   0.72187   0.72461   0.73140   0.73385
 Alpha virt. eigenvalues --    0.73512   0.74037   0.74723   0.75753   0.75958
 Alpha virt. eigenvalues --    0.76765   0.76982   0.77059   0.78188   0.79243
 Alpha virt. eigenvalues --    0.79533   0.80227   0.81246   0.82644   0.83655
 Alpha virt. eigenvalues --    0.84198   0.85062   0.85707   0.85947   0.87044
 Alpha virt. eigenvalues --    0.88007   0.88178   0.89984   0.91441   0.91662
 Alpha virt. eigenvalues --    0.94200   0.94638   0.95478   0.95923   0.97990
 Alpha virt. eigenvalues --    0.98745   0.99279   1.00573   1.02044   1.02765
 Alpha virt. eigenvalues --    1.03896   1.04810   1.06333   1.06804   1.07488
 Alpha virt. eigenvalues --    1.08645   1.09034   1.10810   1.11022   1.11585
 Alpha virt. eigenvalues --    1.11866   1.12785   1.13475   1.14354   1.14761
 Alpha virt. eigenvalues --    1.16244   1.16957   1.18543   1.19383   1.20631
 Alpha virt. eigenvalues --    1.21172   1.22662   1.22815   1.23944   1.24953
 Alpha virt. eigenvalues --    1.25731   1.26063   1.26851   1.28631   1.28955
 Alpha virt. eigenvalues --    1.29756   1.30221   1.30750   1.31462   1.32710
 Alpha virt. eigenvalues --    1.33375   1.34558   1.35335   1.36904   1.37458
 Alpha virt. eigenvalues --    1.39267   1.40407   1.40722   1.41859   1.42644
 Alpha virt. eigenvalues --    1.43539   1.44158   1.45037   1.46479   1.46983
 Alpha virt. eigenvalues --    1.48151   1.49857   1.50688   1.51744   1.52758
 Alpha virt. eigenvalues --    1.53525   1.54974   1.56215   1.57047   1.58121
 Alpha virt. eigenvalues --    1.58923   1.60803   1.61174   1.61840   1.62515
 Alpha virt. eigenvalues --    1.63433   1.65013   1.65541   1.65870   1.67652
 Alpha virt. eigenvalues --    1.68245   1.68519   1.69283   1.69668   1.70161
 Alpha virt. eigenvalues --    1.71072   1.71624   1.71992   1.72456   1.72780
 Alpha virt. eigenvalues --    1.73799   1.73882   1.74303   1.74619   1.75516
 Alpha virt. eigenvalues --    1.75867   1.75979   1.76405   1.76686   1.77013
 Alpha virt. eigenvalues --    1.77790   1.78034   1.78239   1.78377   1.78825
 Alpha virt. eigenvalues --    1.79038   1.79719   1.80550   1.80695   1.81088
 Alpha virt. eigenvalues --    1.81437   1.81657   1.82462   1.83416   1.83542
 Alpha virt. eigenvalues --    1.84159   1.84378   1.84722   1.85160   1.85981
 Alpha virt. eigenvalues --    1.86252   1.86625   1.87297   1.87900   1.88556
 Alpha virt. eigenvalues --    1.89373   1.89943   1.89973   1.90245   1.90927
 Alpha virt. eigenvalues --    1.91390   1.91826   1.92029   1.93267   1.93371
 Alpha virt. eigenvalues --    1.93465   1.93862   1.94924   1.95511   1.96449
 Alpha virt. eigenvalues --    1.97604   1.97840   1.98383   1.98992   1.99137
 Alpha virt. eigenvalues --    1.99378   2.00502   2.01437   2.01838   2.02291
 Alpha virt. eigenvalues --    2.02493   2.03944   2.04458   2.04705   2.05572
 Alpha virt. eigenvalues --    2.06395   2.06963   2.08487   2.08969   2.09273
 Alpha virt. eigenvalues --    2.10400   2.11517   2.12828   2.13018   2.14611
 Alpha virt. eigenvalues --    2.15815   2.17136   2.17996   2.18433   2.19148
 Alpha virt. eigenvalues --    2.20473   2.21368   2.22845   2.24140   2.24529
 Alpha virt. eigenvalues --    2.25819   2.26777   2.28087   2.28521   2.29517
 Alpha virt. eigenvalues --    2.30052   2.30674   2.32349   2.33352   2.34197
 Alpha virt. eigenvalues --    2.34881   2.35071   2.35909   2.37231   2.37992
 Alpha virt. eigenvalues --    2.38909   2.39049   2.39383   2.40951   2.42134
 Alpha virt. eigenvalues --    2.42622   2.43208   2.43913   2.44980   2.46100
 Alpha virt. eigenvalues --    2.46145   2.47773   2.48201   2.49147   2.49455
 Alpha virt. eigenvalues --    2.49628   2.50961   2.51781   2.52409   2.53746
 Alpha virt. eigenvalues --    2.54678   2.56288   2.57181   2.57351   2.58121
 Alpha virt. eigenvalues --    2.58286   2.59435   2.59740   2.60406   2.61841
 Alpha virt. eigenvalues --    2.62915   2.63938   2.64743   2.65332   2.65491
 Alpha virt. eigenvalues --    2.67064   2.68060   2.69249   2.69769   2.70378
 Alpha virt. eigenvalues --    2.70982   2.71365   2.71767   2.72765   2.73477
 Alpha virt. eigenvalues --    2.75366   2.78640   2.79788   2.80793   2.81662
 Alpha virt. eigenvalues --    2.82003   2.83549   2.83978   2.84470   2.84725
 Alpha virt. eigenvalues --    2.85596   2.86314   2.88786   2.88959   2.89828
 Alpha virt. eigenvalues --    2.90709   2.91422   2.92060   2.92727   2.93618
 Alpha virt. eigenvalues --    2.94150   2.94820   2.95727   2.97029   2.97384
 Alpha virt. eigenvalues --    2.98721   2.99011   3.00199   3.01020   3.01705
 Alpha virt. eigenvalues --    3.02861   3.03416   3.04414   3.04856   3.06277
 Alpha virt. eigenvalues --    3.07571   3.08143   3.08940   3.09381   3.11153
 Alpha virt. eigenvalues --    3.11716   3.13373   3.15817   3.16951   3.17610
 Alpha virt. eigenvalues --    3.18427   3.20745   3.36059   3.37603   3.38586
 Alpha virt. eigenvalues --    3.39107   3.42270   3.61275   3.62264   3.63510
 Alpha virt. eigenvalues --    3.66049   3.80618
          Condensed to atoms (all electrons):
 Mulliken charges:
               1
     1  O   -0.176043
     2  C   -0.047925
     3  C    0.167956
     4  C   -0.134798
     5  C    0.207344
     6  C   -0.007601
     7  C    0.045362
     8  C   -0.053856
     9  C    0.153039
    10  C    0.049162
    11  C    0.011834
    12  C   -0.259534
    13  C    0.089673
    14  C   -0.033011
    15  C    0.070439
    16  C    0.022012
    17  C   -0.013167
    18  C    0.112587
    19  O   -0.172692
    20  O   -0.187654
    21  O   -0.177575
    22  C    0.101174
    23  C    0.068128
    24  C   -0.215448
    25  C    0.068259
    26  C   -0.053157
    27  C    0.189531
    28  C    0.028130
    29  O   -0.186855
    30  H    0.008096
    31  H    0.014534
    32  H   -0.003342
    33  H    0.005340
    34  H    0.003535
    35  H   -0.005743
    36  H   -0.005038
    37  H   -0.023747
    38  H    0.016500
    39  H    0.007155
    40  H   -0.009893
    41  H   -0.010576
    42  H    0.015223
    43  H    0.009903
    44  H    0.016777
    45  H   -0.022613
    46  H   -0.000488
    47  H    0.026531
    48  H   -0.008619
    49  H    0.013847
    50  H   -0.019847
    51  H    0.031382
    52  H    0.027085
    53  H    0.170569
    54  H    0.012868
    55  H    0.019031
    56  H    0.003589
    57  H    0.010520
    58  H    0.013039
    59  H    0.008315
    60  H    0.011502
    61  H   -0.010038
    62  H    0.005972
    63  H    0.003320
 Sum of Mulliken charges =  -0.00000
 Mulliken charges with hydrogens summed into heavy atoms:
               1
     1  O   -0.176043
     2  C   -0.047925
     3  C    0.190586
     4  C   -0.138140
     5  C    0.216218
     6  C   -0.007601
     7  C    0.039620
     8  C   -0.058894
     9  C    0.145792
    10  C    0.046424
    11  C    0.001258
    12  C   -0.259534
    13  C    0.131576
    14  C   -0.055625
    15  C    0.087863
    16  C    0.016012
    17  C    0.045300
    18  C    0.112587
    19  O   -0.002123
    20  O   -0.187654
    21  O   -0.177575
    22  C    0.133072
    23  C    0.082237
    24  C   -0.215448
    25  C    0.101116
    26  C   -0.063195
    27  C    0.198823
    28  C    0.028130
    29  O   -0.186855
 Electronic spatial extent (au):  <R**2>=          16164.6557
 Charge=             -0.0000 electrons
 Dipole moment (field-independent basis, Debye):
    X=              3.1198    Y=             -3.8726    Z=              6.4869  Tot=              8.1737
 Quadrupole moment (field-independent basis, Debye-Ang):
   XX=           -227.5452   YY=           -185.4631   ZZ=           -180.9321
   XY=             16.2324   XZ=             -3.1131   YZ=              3.3275
 Traceless Quadrupole moment (field-independent basis, Debye-Ang):
   XX=            -29.5651   YY=             12.5171   ZZ=             17.0480
   XY=             16.2324   XZ=             -3.1131   YZ=              3.3275
 Octapole moment (field-independent basis, Debye-Ang**2):
  XXX=             39.5600  YYY=            -29.6116  ZZZ=             -5.3450  XYY=              9.5117
  XXY=           -148.2163  XXZ=            232.6296  XZZ=              0.5768  YZZ=             -1.7392
  YYZ=             14.7899  XYZ=            -23.3821
 Hexadecapole moment (field-independent basis, Debye-Ang**3):
 XXXX=         -22589.5505 YYYY=          -2402.6887 ZZZZ=          -1266.7583 XXXY=           1138.1766
 XXXZ=            -78.8139 YYYX=            -21.1245 YYYZ=             16.9515 ZZZX=             11.4353
 ZZZY=             14.7907 XXYY=          -3247.0267 XXZZ=          -3508.3435 YYZZ=           -602.6385
 XXYZ=            189.1725 YYXZ=            -38.0772 ZZXY=             58.2544
 N-N= 2.966724610047D+03 E-N=-8.976906237057D+03  KE= 1.296485670413D+03
 ******************************Gaussian NBO Version 3.1******************************
             N A T U R A L   A T O M I C   O R B I T A L   A N D
          N A T U R A L   B O N D   O R B I T A L   A N A L Y S I S
 ******************************Gaussian NBO Version 3.1******************************
       /RESON  / : Allow strongly delocalized NBO set

 Analyzing the SCF density

 Job title: O=C(CC1CC([C@@]2([H])[C@]3([H])CC[C@@H]([C@]34C)[C@H](C)CCC( O)=

 Storage needed:   1007874 in NPA,   1332815 in NBO ( 196587525 available)
 GSVD:  LWork=      207782 too small for GESVD, short by       37983 words or       37983 for optimal perf.


 NATURAL POPULATIONS:  Natural atomic orbital occupancies 
                                                          
   NAO  Atom  No  lang   Type(AO)    Occupancy      Energy
 ----------------------------------------------------------
     1    O    1  S      Cor( 1S)     1.99972     -18.87218
     2    O    1  S      Val( 2S)     1.68129      -0.86751
     3    O    1  S      Ryd( 3S)     0.00122       1.43631
     4    O    1  px     Val( 2p)     1.52258      -0.30144
     5    O    1  px     Ryd( 3p)     0.00047       1.05009
     6    O    1  py     Val( 2p)     1.87066      -0.26678
     7    O    1  py     Ryd( 3p)     0.00412       1.20058
     8    O    1  pz     Val( 2p)     1.45587      -0.27912
     9    O    1  pz     Ryd( 3p)     0.00053       1.06059
    10    O    1  dxy    Ryd( 3d)     0.00093       2.85903
    11    O    1  dxz    Ryd( 3d)     0.00114       3.21689
    12    O    1  dyz    Ryd( 3d)     0.00055       2.77195
    13    O    1  dx2y2  Ryd( 3d)     0.00098       2.95154
    14    O    1  dz2    Ryd( 3d)     0.00132       2.81257

    15    C    2  S      Cor( 1S)     1.99915     -10.16471
    16    C    2  S      Val( 2S)     0.81283      -0.14885
    17    C    2  S      Ryd( 3S)     0.00595       0.58623
    18    C    2  px     Val( 2p)     0.77280      -0.04789
    19    C    2  px     Ryd( 3p)     0.01580       0.65734
    20    C    2  py     Val( 2p)     0.99707      -0.05700
    21    C    2  py     Ryd( 3p)     0.00448       0.76811
    22    C    2  pz     Val( 2p)     0.76154      -0.07887
    23    C    2  pz     Ryd( 3p)     0.00948       0.58481
    24    C    2  dxy    Ryd( 3d)     0.00291       2.16110
    25    C    2  dxz    Ryd( 3d)     0.00144       2.21870
    26    C    2  dyz    Ryd( 3d)     0.00194       2.07071
    27    C    2  dx2y2  Ryd( 3d)     0.00189       2.18580
    28    C    2  dz2    Ryd( 3d)     0.00233       2.02862

    29    C    3  S      Cor( 1S)     1.99903     -10.07971
    30    C    3  S      Val( 2S)     1.02493      -0.22915
    31    C    3  S      Ryd( 3S)     0.00195       0.98867
    32    C    3  px     Val( 2p)     1.07912      -0.09417
    33    C    3  px     Ryd( 3p)     0.00377       0.59856
    34    C    3  py     Val( 2p)     1.18524      -0.11059
    35    C    3  py     Ryd( 3p)     0.00534       0.72187
    36    C    3  pz     Val( 2p)     1.21004      -0.10988
    37    C    3  pz     Ryd( 3p)     0.00381       0.76141
    38    C    3  dxy    Ryd( 3d)     0.00065       2.21116
    39    C    3  dxz    Ryd( 3d)     0.00047       2.18060
    40    C    3  dyz    Ryd( 3d)     0.00048       2.20151
    41    C    3  dx2y2  Ryd( 3d)     0.00066       2.26325
    42    C    3  dz2    Ryd( 3d)     0.00063       2.34923

    43    C    4  S      Cor( 1S)     1.99896     -10.08960
    44    C    4  S      Val( 2S)     0.92331      -0.20226
    45    C    4  S      Ryd( 3S)     0.00270       1.02589
    46    C    4  px     Val( 2p)     1.05817      -0.11180
    47    C    4  px     Ryd( 3p)     0.00388       0.85085
    48    C    4  py     Val( 2p)     1.04629      -0.10704
    49    C    4  py     Ryd( 3p)     0.00340       0.74526
    50    C    4  pz     Val( 2p)     1.19434      -0.11280
    51    C    4  pz     Ryd( 3p)     0.00520       0.90893
    52    C    4  dxy    Ryd( 3d)     0.00073       2.17853
    53    C    4  dxz    Ryd( 3d)     0.00051       2.09108
    54    C    4  dyz    Ryd( 3d)     0.00056       2.12975
    55    C    4  dx2y2  Ryd( 3d)     0.00094       2.25568
    56    C    4  dz2    Ryd( 3d)     0.00103       2.41890

    57    C    5  S      Cor( 1S)     1.99902     -10.08043
    58    C    5  S      Val( 2S)     1.02135      -0.22808
    59    C    5  S      Ryd( 3S)     0.00181       1.02963
    60    C    5  px     Val( 2p)     1.10476      -0.10904
    61    C    5  px     Ryd( 3p)     0.00354       0.64459
    62    C    5  py     Val( 2p)     1.16144      -0.10029
    63    C    5  py     Ryd( 3p)     0.00606       0.71585
    64    C    5  pz     Val( 2p)     1.20246      -0.10803
    65    C    5  pz     Ryd( 3p)     0.00333       0.74372
    66    C    5  dxy    Ryd( 3d)     0.00044       2.21661
    67    C    5  dxz    Ryd( 3d)     0.00021       2.10368
    68    C    5  dyz    Ryd( 3d)     0.00044       2.21164
    69    C    5  dx2y2  Ryd( 3d)     0.00089       2.28283
    70    C    5  dz2    Ryd( 3d)     0.00089       2.40908

    71    C    6  S      Cor( 1S)     1.99911     -10.16586
    72    C    6  S      Val( 2S)     0.80205      -0.14924
    73    C    6  S      Ryd( 3S)     0.00643       0.65980
    74    C    6  px     Val( 2p)     0.95995      -0.05162
    75    C    6  px     Ryd( 3p)     0.00855       0.87327
    76    C    6  py     Val( 2p)     0.82411      -0.03728
    77    C    6  py     Ryd( 3p)     0.01627       0.69064
    78    C    6  pz     Val( 2p)     0.73637      -0.10597
    79    C    6  pz     Ryd( 3p)     0.00785       0.59412
    80    C    6  dxy    Ryd( 3d)     0.00231       2.25479
    81    C    6  dxz    Ryd( 3d)     0.00140       2.02470
    82    C    6  dyz    Ryd( 3d)     0.00176       2.13954
    83    C    6  dx2y2  Ryd( 3d)     0.00324       2.30062
    84    C    6  dz2    Ryd( 3d)     0.00169       2.06995

    85    C    7  S      Cor( 1S)     1.99888     -10.07735
    86    C    7  S      Val( 2S)     0.93087      -0.19221
    87    C    7  S      Ryd( 3S)     0.00219       1.08067
    88    C    7  px     Val( 2p)     1.09137      -0.10647
    89    C    7  px     Ryd( 3p)     0.00461       0.88597
    90    C    7  py     Val( 2p)     1.08816      -0.11697
    91    C    7  py     Ryd( 3p)     0.00398       0.77978
    92    C    7  pz     Val( 2p)     1.19888      -0.11339
    93    C    7  pz     Ryd( 3p)     0.00400       0.90876
    94    C    7  dxy    Ryd( 3d)     0.00091       2.22843
    95    C    7  dxz    Ryd( 3d)     0.00060       2.13116
    96    C    7  dyz    Ryd( 3d)     0.00040       2.13975
    97    C    7  dx2y2  Ryd( 3d)     0.00065       2.27348
    98    C    7  dz2    Ryd( 3d)     0.00095       2.46073

    99    C    8  S      Cor( 1S)     1.99902     -10.06933
   100    C    8  S      Val( 2S)     0.91260      -0.17769
   101    C    8  S      Ryd( 3S)     0.00334       1.07835
   102    C    8  px     Val( 2p)     1.04909      -0.08985
   103    C    8  px     Ryd( 3p)     0.00432       0.87927
   104    C    8  py     Val( 2p)     1.04008      -0.09713
   105    C    8  py     Ryd( 3p)     0.00634       0.83714
   106    C    8  pz     Val( 2p)     1.20950      -0.09977
   107    C    8  pz     Ryd( 3p)     0.00641       0.94480
   108    C    8  dxy    Ryd( 3d)     0.00075       2.25644
   109    C    8  dxz    Ryd( 3d)     0.00045       2.12693
   110    C    8  dyz    Ryd( 3d)     0.00049       2.12518
   111    C    8  dx2y2  Ryd( 3d)     0.00095       2.25811
   112    C    8  dz2    Ryd( 3d)     0.00110       2.47780

   113    C    9  S      Cor( 1S)     1.99912     -10.05897
   114    C    9  S      Val( 2S)     1.00030      -0.19869
   115    C    9  S      Ryd( 3S)     0.00110       1.01786
   116    C    9  px     Val( 2p)     1.03926      -0.07306
   117    C    9  px     Ryd( 3p)     0.00349       0.63257
   118    C    9  py     Val( 2p)     1.16478      -0.06818
   119    C    9  py     Ryd( 3p)     0.00463       0.65260
   120    C    9  pz     Val( 2p)     1.20257      -0.07627
   121    C    9  pz     Ryd( 3p)     0.00379       0.81254
   122    C    9  dxy    Ryd( 3d)     0.00064       2.20448
   123    C    9  dxz    Ryd( 3d)     0.00051       2.14993
   124    C    9  dyz    Ryd( 3d)     0.00049       2.32610
   125    C    9  dx2y2  Ryd( 3d)     0.00070       2.28833
   126    C    9  dz2    Ryd( 3d)     0.00075       2.36404

   127    C   10  S      Cor( 1S)     1.99916     -10.06349
   128    C   10  S      Val( 2S)     1.00767      -0.20562
   129    C   10  S      Ryd( 3S)     0.00121       1.00731
   130    C   10  px     Val( 2p)     1.11768      -0.07480
   131    C   10  px     Ryd( 3p)     0.00289       0.66433
   132    C   10  py     Val( 2p)     1.07303      -0.07072
   133    C   10  py     Ryd( 3p)     0.00316       0.61955
   134    C   10  pz     Val( 2p)     1.22110      -0.08072
   135    C   10  pz     Ryd( 3p)     0.00363       0.84227
   136    C   10  dxy    Ryd( 3d)     0.00064       2.20273
   137    C   10  dxz    Ryd( 3d)     0.00068       2.34917
   138    C   10  dyz    Ryd( 3d)     0.00050       2.21072
   139    C   10  dx2y2  Ryd( 3d)     0.00067       2.23831
   140    C   10  dz2    Ryd( 3d)     0.00058       2.28480

   141    C   11  S      Cor( 1S)     1.99900     -10.05854
   142    C   11  S      Val( 2S)     0.91454      -0.16886
   143    C   11  S      Ryd( 3S)     0.00251       1.02591
   144    C   11  px     Val( 2p)     1.04407      -0.07803
   145    C   11  px     Ryd( 3p)     0.00433       0.84209
   146    C   11  py     Val( 2p)     1.05385      -0.08742
   147    C   11  py     Ryd( 3p)     0.00631       0.83250
   148    C   11  pz     Val( 2p)     1.21329      -0.08777
   149    C   11  pz     Ryd( 3p)     0.00641       0.96714
   150    C   11  dxy    Ryd( 3d)     0.00077       2.17796
   151    C   11  dxz    Ryd( 3d)     0.00039       2.15238
   152    C   11  dyz    Ryd( 3d)     0.00050       2.10460
   153    C   11  dx2y2  Ryd( 3d)     0.00086       2.29677
   154    C   11  dz2    Ryd( 3d)     0.00104       2.50262

   155    C   12  S      Cor( 1S)     1.99878     -10.07471
   156    C   12  S      Val( 2S)     0.87151      -0.16751
   157    C   12  S      Ryd( 3S)     0.00207       1.09433
   158    C   12  px     Val( 2p)     1.08522      -0.10568
   159    C   12  px     Ryd( 3p)     0.00410       0.97440
   160    C   12  py     Val( 2p)     1.08555      -0.11334
   161    C   12  py     Ryd( 3p)     0.00334       0.85177
   162    C   12  pz     Val( 2p)     1.07681      -0.11255
   163    C   12  pz     Ryd( 3p)     0.00445       0.94722
   164    C   12  dxy    Ryd( 3d)     0.00093       2.24065
   165    C   12  dxz    Ryd( 3d)     0.00088       2.13452
   166    C   12  dyz    Ryd( 3d)     0.00090       2.21939
   167    C   12  dx2y2  Ryd( 3d)     0.00071       2.19756
   168    C   12  dz2    Ryd( 3d)     0.00086       2.28903

   169    C   13  S      Cor( 1S)     1.99921     -10.07815
   170    C   13  S      Val( 2S)     1.06254      -0.24009
   171    C   13  S      Ryd( 3S)     0.00153       0.91652
   172    C   13  px     Val( 2p)     1.23093      -0.10122
   173    C   13  px     Ryd( 3p)     0.00313       0.72581
   174    C   13  py     Val( 2p)     1.23589      -0.10272
   175    C   13  py     Ryd( 3p)     0.00331       0.68635
   176    C   13  pz     Val( 2p)     1.09730      -0.08993
   177    C   13  pz     Ryd( 3p)     0.00244       0.53193
   178    C   13  dxy    Ryd( 3d)     0.00036       2.29807
   179    C   13  dxz    Ryd( 3d)     0.00040       2.26587
   180    C   13  dyz    Ryd( 3d)     0.00054       2.28276
   181    C   13  dx2y2  Ryd( 3d)     0.00051       2.37520
   182    C   13  dz2    Ryd( 3d)     0.00062       2.29698

   183    C   14  S      Cor( 1S)     1.99898     -10.06951
   184    C   14  S      Val( 2S)     0.92513      -0.18110
   185    C   14  S      Ryd( 3S)     0.00147       1.02242
   186    C   14  px     Val( 2p)     1.04657      -0.08159
   187    C   14  px     Ryd( 3p)     0.00291       0.73896
   188    C   14  py     Val( 2p)     1.05770      -0.08656
   189    C   14  py     Ryd( 3p)     0.00340       0.74052
   190    C   14  pz     Val( 2p)     1.18900      -0.08492
   191    C   14  pz     Ryd( 3p)     0.00577       0.86730
   192    C   14  dxy    Ryd( 3d)     0.00086       2.22250
   193    C   14  dxz    Ryd( 3d)     0.00044       2.13048
   194    C   14  dyz    Ryd( 3d)     0.00048       2.09687
   195    C   14  dx2y2  Ryd( 3d)     0.00091       2.25519
   196    C   14  dz2    Ryd( 3d)     0.00109       2.48832

   197    C   15  S      Cor( 1S)     1.99923     -10.06115
   198    C   15  S      Val( 2S)     1.07403      -0.22652
   199    C   15  S      Ryd( 3S)     0.00103       0.91778
   200    C   15  px     Val( 2p)     1.22329      -0.07991
   201    C   15  px     Ryd( 3p)     0.00421       0.73691
   202    C   15  py     Val( 2p)     1.09192      -0.06765
   203    C   15  py     Ryd( 3p)     0.00221       0.55027
   204    C   15  pz     Val( 2p)     1.23009      -0.08003
   205    C   15  pz     Ryd( 3p)     0.00201       0.62885
   206    C   15  dxy    Ryd( 3d)     0.00061       2.33361
   207    C   15  dxz    Ryd( 3d)     0.00031       2.26710
   208    C   15  dyz    Ryd( 3d)     0.00041       2.18081
   209    C   15  dx2y2  Ryd( 3d)     0.00049       2.26884
   210    C   15  dz2    Ryd( 3d)     0.00071       2.43264

   211    C   16  S      Cor( 1S)     1.99912     -10.07964
   212    C   16  S      Val( 2S)     1.00159      -0.21542
   213    C   16  S      Ryd( 3S)     0.00162       0.96130
   214    C   16  px     Val( 2p)     1.11586      -0.09070
   215    C   16  px     Ryd( 3p)     0.00381       0.68561
   216    C   16  py     Val( 2p)     1.21775      -0.09511
   217    C   16  py     Ryd( 3p)     0.00476       0.84024
   218    C   16  pz     Val( 2p)     1.06989      -0.08970
   219    C   16  pz     Ryd( 3p)     0.00247       0.62236
   220    C   16  dxy    Ryd( 3d)     0.00059       2.27345
   221    C   16  dxz    Ryd( 3d)     0.00068       2.19365
   222    C   16  dyz    Ryd( 3d)     0.00057       2.23379
   223    C   16  dx2y2  Ryd( 3d)     0.00064       2.28531
   224    C   16  dz2    Ryd( 3d)     0.00074       2.25860

   225    C   17  S      Cor( 1S)     1.99906     -10.08244
   226    C   17  S      Val( 2S)     1.04406      -0.23587
   227    C   17  S      Ryd( 3S)     0.00181       0.88616
   228    C   17  px     Val( 2p)     1.15014      -0.11542
   229    C   17  px     Ryd( 3p)     0.00286       0.68464
   230    C   17  py     Val( 2p)     1.22843      -0.10312
   231    C   17  py     Ryd( 3p)     0.00374       0.79297
   232    C   17  pz     Val( 2p)     1.11700      -0.09402
   233    C   17  pz     Ryd( 3p)     0.00195       0.57338
   234    C   17  dxy    Ryd( 3d)     0.00049       2.24754
   235    C   17  dxz    Ryd( 3d)     0.00050       2.14922
   236    C   17  dyz    Ryd( 3d)     0.00064       2.26567
   237    C   17  dx2y2  Ryd( 3d)     0.00070       2.27948
   238    C   17  dz2    Ryd( 3d)     0.00066       2.26071

   239    C   18  S      Cor( 1S)     1.99929     -10.20487
   240    C   18  S      Val( 2S)     0.74867      -0.12755
   241    C   18  S      Ryd( 3S)     0.00576       0.54628
   242    C   18  px     Val( 2p)     0.83769      -0.03177
   243    C   18  px     Ryd( 3p)     0.01169       0.61588
   244    C   18  py     Val( 2p)     0.74650      -0.02016
   245    C   18  py     Ryd( 3p)     0.01399       0.56475
   246    C   18  pz     Val( 2p)     0.75602      -0.07938
   247    C   18  pz     Ryd( 3p)     0.00849       0.57218
   248    C   18  dxy    Ryd( 3d)     0.00452       2.21229
   249    C   18  dxz    Ryd( 3d)     0.00250       2.01819
   250    C   18  dyz    Ryd( 3d)     0.00215       2.19701
   251    C   18  dx2y2  Ryd( 3d)     0.00297       2.24667
   252    C   18  dz2    Ryd( 3d)     0.00304       2.00318

   253    O   19  S      Cor( 1S)     1.99968     -18.98677
   254    O   19  S      Val( 2S)     1.67306      -0.89012
   255    O   19  S      Ryd( 3S)     0.00213       1.45819
   256    O   19  px     Val( 2p)     1.73702      -0.34925
   257    O   19  px     Ryd( 3p)     0.00130       1.08796
   258    O   19  py     Val( 2p)     1.56454      -0.31719
   259    O   19  py     Ryd( 3p)     0.00189       1.18850
   260    O   19  pz     Val( 2p)     1.71375      -0.32409
   261    O   19  pz     Ryd( 3p)     0.00150       1.06499
   262    O   19  dxy    Ryd( 3d)     0.00136       3.06967
   263    O   19  dxz    Ryd( 3d)     0.00138       2.86045
   264    O   19  dyz    Ryd( 3d)     0.00039       3.09421
   265    O   19  dx2y2  Ryd( 3d)     0.00111       2.92812
   266    O   19  dz2    Ryd( 3d)     0.00045       2.81222

   267    O   20  S      Cor( 1S)     1.99971     -18.85818
   268    O   20  S      Val( 2S)     1.69045      -0.85152
   269    O   20  S      Ryd( 3S)     0.00185       1.44584
   270    O   20  px     Val( 2p)     1.83781      -0.24899
   271    O   20  px     Ryd( 3p)     0.00243       1.18275
   272    O   20  py     Val( 2p)     1.56073      -0.28936
   273    O   20  py     Ryd( 3p)     0.00078       1.04641
   274    O   20  pz     Val( 2p)     1.47776      -0.25741
   275    O   20  pz     Ryd( 3p)     0.00061       1.07913
   276    O   20  dxy    Ryd( 3d)     0.00116       2.91666
   277    O   20  dxz    Ryd( 3d)     0.00053       2.76496
   278    O   20  dyz    Ryd( 3d)     0.00126       3.19255
   279    O   20  dx2y2  Ryd( 3d)     0.00111       3.01081
   280    O   20  dz2    Ryd( 3d)     0.00126       2.81472

   281    O   21  S      Cor( 1S)     1.99971     -18.87834
   282    O   21  S      Val( 2S)     1.67910      -0.87476
   283    O   21  S      Ryd( 3S)     0.00104       1.47098
   284    O   21  px     Val( 2p)     1.82461      -0.28615
   285    O   21  px     Ryd( 3p)     0.00313       1.22583
   286    O   21  py     Val( 2p)     1.63639      -0.31069
   287    O   21  py     Ryd( 3p)     0.00126       1.09752
   288    O   21  pz     Val( 2p)     1.39895      -0.27431
   289    O   21  pz     Ryd( 3p)     0.00039       1.08854
   290    O   21  dxy    Ryd( 3d)     0.00108       3.03174
   291    O   21  dxz    Ryd( 3d)     0.00056       2.81789
   292    O   21  dyz    Ryd( 3d)     0.00111       3.02299
   293    O   21  dx2y2  Ryd( 3d)     0.00114       2.95059
   294    O   21  dz2    Ryd( 3d)     0.00099       2.79611

   295    C   22  S      Cor( 1S)     1.99905     -10.08280
   296    C   22  S      Val( 2S)     1.03269      -0.23209
   297    C   22  S      Ryd( 3S)     0.00149       0.98851
   298    C   22  px     Val( 2p)     1.07770      -0.09296
   299    C   22  px     Ryd( 3p)     0.00310       0.58545
   300    C   22  py     Val( 2p)     1.15752      -0.10621
   301    C   22  py     Ryd( 3p)     0.00355       0.60641
   302    C   22  pz     Val( 2p)     1.23419      -0.10685
   303    C   22  pz     Ryd( 3p)     0.00412       0.79481
   304    C   22  dxy    Ryd( 3d)     0.00070       2.17662
   305    C   22  dxz    Ryd( 3d)     0.00051       2.17750
   306    C   22  dyz    Ryd( 3d)     0.00040       2.29496
   307    C   22  dx2y2  Ryd( 3d)     0.00064       2.22259
   308    C   22  dz2    Ryd( 3d)     0.00068       2.28451

   309    C   23  S      Cor( 1S)     1.99908     -10.08179
   310    C   23  S      Val( 2S)     0.99240      -0.21919
   311    C   23  S      Ryd( 3S)     0.00171       0.99052
   312    C   23  px     Val( 2p)     1.06940      -0.09930
   313    C   23  px     Ryd( 3p)     0.00326       0.72439
   314    C   23  py     Val( 2p)     1.16283      -0.09877
   315    C   23  py     Ryd( 3p)     0.00508       0.71015
   316    C   23  pz     Val( 2p)     1.18670      -0.10264
   317    C   23  pz     Ryd( 3p)     0.00459       0.74024
   318    C   23  dxy    Ryd( 3d)     0.00059       2.19513
   319    C   23  dxz    Ryd( 3d)     0.00049       2.14849
   320    C   23  dyz    Ryd( 3d)     0.00045       2.19298
   321    C   23  dx2y2  Ryd( 3d)     0.00076       2.31067
   322    C   23  dz2    Ryd( 3d)     0.00081       2.38870

   323    C   24  S      Cor( 1S)     1.99884     -10.09051
   324    C   24  S      Val( 2S)     0.85359      -0.18026
   325    C   24  S      Ryd( 3S)     0.00143       1.03410
   326    C   24  px     Val( 2p)     1.06004      -0.11528
   327    C   24  px     Ryd( 3p)     0.00324       0.91418
   328    C   24  py     Val( 2p)     1.06711      -0.11627
   329    C   24  py     Ryd( 3p)     0.00403       0.90083
   330    C   24  pz     Val( 2p)     1.06329      -0.11830
   331    C   24  pz     Ryd( 3p)     0.00458       0.91245
   332    C   24  dxy    Ryd( 3d)     0.00071       2.17508
   333    C   24  dxz    Ryd( 3d)     0.00074       2.08710
   334    C   24  dyz    Ryd( 3d)     0.00091       2.18304
   335    C   24  dx2y2  Ryd( 3d)     0.00087       2.25319
   336    C   24  dz2    Ryd( 3d)     0.00105       2.28503

   337    C   25  S      Cor( 1S)     1.99919     -10.08118
   338    C   25  S      Val( 2S)     1.05957      -0.24488
   339    C   25  S      Ryd( 3S)     0.00185       0.88530
   340    C   25  px     Val( 2p)     1.23198      -0.10858
   341    C   25  px     Ryd( 3p)     0.00351       0.68912
   342    C   25  py     Val( 2p)     1.22907      -0.10762
   343    C   25  py     Ryd( 3p)     0.00358       0.68082
   344    C   25  pz     Val( 2p)     1.10780      -0.09478
   345    C   25  pz     Ryd( 3p)     0.00274       0.52940
   346    C   25  dxy    Ryd( 3d)     0.00032       2.25160
   347    C   25  dxz    Ryd( 3d)     0.00035       2.22123
   348    C   25  dyz    Ryd( 3d)     0.00059       2.31333
   349    C   25  dx2y2  Ryd( 3d)     0.00055       2.38614
   350    C   25  dz2    Ryd( 3d)     0.00060       2.31323

   351    C   26  S      Cor( 1S)     1.99899     -10.09200
   352    C   26  S      Val( 2S)     0.91882      -0.20238
   353    C   26  S      Ryd( 3S)     0.00252       1.07525
   354    C   26  px     Val( 2p)     1.05123      -0.10837
   355    C   26  px     Ryd( 3p)     0.00344       0.85460
   356    C   26  py     Val( 2p)     1.04109      -0.11157
   357    C   26  py     Ryd( 3p)     0.00398       0.86798
   358    C   26  pz     Val( 2p)     1.19702      -0.11493
   359    C   26  pz     Ryd( 3p)     0.00640       0.94952
   360    C   26  dxy    Ryd( 3d)     0.00081       2.22764
   361    C   26  dxz    Ryd( 3d)     0.00041       2.07884
   362    C   26  dyz    Ryd( 3d)     0.00062       2.13680
   363    C   26  dx2y2  Ryd( 3d)     0.00082       2.24280
   364    C   26  dz2    Ryd( 3d)     0.00104       2.43690

   365    C   27  S      Cor( 1S)     1.99904     -10.07893
   366    C   27  S      Val( 2S)     1.01637      -0.22605
   367    C   27  S      Ryd( 3S)     0.00191       1.04144
   368    C   27  px     Val( 2p)     1.09854      -0.10881
   369    C   27  px     Ryd( 3p)     0.00384       0.70216
   370    C   27  py     Val( 2p)     1.14159      -0.09892
   371    C   27  py     Ryd( 3p)     0.00399       0.62786
   372    C   27  pz     Val( 2p)     1.23701      -0.11039
   373    C   27  pz     Ryd( 3p)     0.00498       0.86446
   374    C   27  dxy    Ryd( 3d)     0.00047       2.19535
   375    C   27  dxz    Ryd( 3d)     0.00024       2.13680
   376    C   27  dyz    Ryd( 3d)     0.00064       2.38370
   377    C   27  dx2y2  Ryd( 3d)     0.00076       2.26142
   378    C   27  dz2    Ryd( 3d)     0.00075       2.32253

   379    C   28  S      Cor( 1S)     1.99900     -10.15738
   380    C   28  S      Val( 2S)     0.79500      -0.13955
   381    C   28  S      Ryd( 3S)     0.00720       0.69989
   382    C   28  px     Val( 2p)     0.94410      -0.05014
   383    C   28  px     Ryd( 3p)     0.00908       0.88285
   384    C   28  py     Val( 2p)     0.80247      -0.07765
   385    C   28  py     Ryd( 3p)     0.01001       0.67862
   386    C   28  pz     Val( 2p)     0.77656      -0.05687
   387    C   28  pz     Ryd( 3p)     0.01541       0.65287
   388    C   28  dxy    Ryd( 3d)     0.00153       2.12900
   389    C   28  dxz    Ryd( 3d)     0.00204       2.18593
   390    C   28  dyz    Ryd( 3d)     0.00177       2.23600
   391    C   28  dx2y2  Ryd( 3d)     0.00220       2.18900
   392    C   28  dz2    Ryd( 3d)     0.00273       2.12490

   393    O   29  S      Cor( 1S)     1.99971     -18.87268
   394    O   29  S      Val( 2S)     1.67654      -0.87116
   395    O   29  S      Ryd( 3S)     0.00099       1.49015
   396    O   29  px     Val( 2p)     1.80194      -0.28498
   397    O   29  px     Ryd( 3p)     0.00308       1.23166
   398    O   29  py     Val( 2p)     1.53369      -0.27683
   399    O   29  py     Ryd( 3p)     0.00124       1.15104
   400    O   29  pz     Val( 2p)     1.53645      -0.30100
   401    O   29  pz     Ryd( 3p)     0.00073       1.07080
   402    O   29  dxy    Ryd( 3d)     0.00072       2.84870
   403    O   29  dxz    Ryd( 3d)     0.00094       3.05081
   404    O   29  dyz    Ryd( 3d)     0.00094       3.04019
   405    O   29  dx2y2  Ryd( 3d)     0.00067       2.80174
   406    O   29  dz2    Ryd( 3d)     0.00153       2.91270

   407    H   30  S      Val( 1S)     0.74546       0.07007
   408    H   30  S      Ryd( 2S)     0.00398       0.35591
   409    H   30  px     Ryd( 2p)     0.00023       1.90382
   410    H   30  py     Ryd( 2p)     0.00049       2.21280
   411    H   30  pz     Ryd( 2p)     0.00024       1.92700

   412    H   31  S      Val( 1S)     0.76045       0.04041
   413    H   31  S      Ryd( 2S)     0.00206       0.39306
   414    H   31  px     Ryd( 2p)     0.00023       1.89643
   415    H   31  py     Ryd( 2p)     0.00020       1.88752
   416    H   31  pz     Ryd( 2p)     0.00067       2.32045

   417    H   32  S      Val( 1S)     0.75950       0.05941
   418    H   32  S      Ryd( 2S)     0.00377       0.39370
   419    H   32  px     Ryd( 2p)     0.00012       1.95953
   420    H   32  py     Ryd( 2p)     0.00013       1.88492
   421    H   32  pz     Ryd( 2p)     0.00071       2.34908

   422    H   33  S      Val( 1S)     0.74546       0.06892
   423    H   33  S      Ryd( 2S)     0.00387       0.35424
   424    H   33  px     Ryd( 2p)     0.00018       1.95076
   425    H   33  py     Ryd( 2p)     0.00057       2.20795
   426    H   33  pz     Ryd( 2p)     0.00020       1.91467

   427    H   34  S      Val( 1S)     0.76288       0.03901
   428    H   34  S      Ryd( 2S)     0.00200       0.39127
   429    H   34  px     Ryd( 2p)     0.00018       1.90362
   430    H   34  py     Ryd( 2p)     0.00020       1.89162
   431    H   34  pz     Ryd( 2p)     0.00069       2.33723

   432    H   35  S      Val( 1S)     0.75377       0.04720
   433    H   35  S      Ryd( 2S)     0.00282       0.49457
   434    H   35  px     Ryd( 2p)     0.00015       2.06589
   435    H   35  py     Ryd( 2p)     0.00017       1.98090
   436    H   35  pz     Ryd( 2p)     0.00069       2.37280

   437    H   36  S      Val( 1S)     0.75257       0.07599
   438    H   36  S      Ryd( 2S)     0.00370       0.41649
   439    H   36  px     Ryd( 2p)     0.00013       2.04003
   440    H   36  py     Ryd( 2p)     0.00013       1.93665
   441    H   36  pz     Ryd( 2p)     0.00071       2.38347

   442    H   37  S      Val( 1S)     0.78536       0.06504
   443    H   37  S      Ryd( 2S)     0.00201       0.39110
   444    H   37  px     Ryd( 2p)     0.00019       1.85913
   445    H   37  py     Ryd( 2p)     0.00021       1.94616
   446    H   37  pz     Ryd( 2p)     0.00064       2.33499

   447    H   38  S      Val( 1S)     0.74412       0.10480
   448    H   38  S      Ryd( 2S)     0.00249       0.38699
   449    H   38  px     Ryd( 2p)     0.00021       1.86902
   450    H   38  py     Ryd( 2p)     0.00057       2.27559
   451    H   38  pz     Ryd( 2p)     0.00029       2.03017

   452    H   39  S      Val( 1S)     0.76397       0.08436
   453    H   39  S      Ryd( 2S)     0.00185       0.39088
   454    H   39  px     Ryd( 2p)     0.00031       2.06092
   455    H   39  py     Ryd( 2p)     0.00032       1.98244
   456    H   39  pz     Ryd( 2p)     0.00038       2.10785

   457    H   40  S      Val( 1S)     0.77961       0.06866
   458    H   40  S      Ryd( 2S)     0.00209       0.40183
   459    H   40  px     Ryd( 2p)     0.00028       2.01218
   460    H   40  py     Ryd( 2p)     0.00017       1.84285
   461    H   40  pz     Ryd( 2p)     0.00057       2.28142

   462    H   41  S      Val( 1S)     0.75193       0.08847
   463    H   41  S      Ryd( 2S)     0.00389       0.47242
   464    H   41  px     Ryd( 2p)     0.00013       2.02069
   465    H   41  py     Ryd( 2p)     0.00015       1.98106
   466    H   41  pz     Ryd( 2p)     0.00069       2.41735

   467    H   42  S      Val( 1S)     0.76862       0.05690
   468    H   42  S      Ryd( 2S)     0.00132       0.41562
   469    H   42  px     Ryd( 2p)     0.00030       1.95147
   470    H   42  py     Ryd( 2p)     0.00041       2.09396
   471    H   42  pz     Ryd( 2p)     0.00031       1.97996

   472    H   43  S      Val( 1S)     0.78148       0.05054
   473    H   43  S      Ryd( 2S)     0.00121       0.44628
   474    H   43  px     Ryd( 2p)     0.00061       2.34238
   475    H   43  py     Ryd( 2p)     0.00023       1.83439
   476    H   43  pz     Ryd( 2p)     0.00019       1.84569

   477    H   44  S      Val( 1S)     0.76871       0.05750
   478    H   44  S      Ryd( 2S)     0.00122       0.41418
   479    H   44  px     Ryd( 2p)     0.00029       1.93714
   480    H   44  py     Ryd( 2p)     0.00056       2.25082
   481    H   44  pz     Ryd( 2p)     0.00017       1.82087

   482    H   45  S      Val( 1S)     0.77110       0.07198
   483    H   45  S      Ryd( 2S)     0.00316       0.42133
   484    H   45  px     Ryd( 2p)     0.00015       1.91282
   485    H   45  py     Ryd( 2p)     0.00014       1.91499
   486    H   45  pz     Ryd( 2p)     0.00068       2.38382

   487    H   46  S      Val( 1S)     0.78123       0.07014
   488    H   46  S      Ryd( 2S)     0.00136       0.44729
   489    H   46  px     Ryd( 2p)     0.00051       2.20925
   490    H   46  py     Ryd( 2p)     0.00025       1.90466
   491    H   46  pz     Ryd( 2p)     0.00028       1.89803

   492    H   47  S      Val( 1S)     0.76821       0.08139
   493    H   47  S      Ryd( 2S)     0.00204       0.44200
   494    H   47  px     Ryd( 2p)     0.00026       1.86327
   495    H   47  py     Ryd( 2p)     0.00014       1.80133
   496    H   47  pz     Ryd( 2p)     0.00067       2.39192

   497    H   48  S      Val( 1S)     0.78906       0.05991
   498    H   48  S      Ryd( 2S)     0.00164       0.36795
   499    H   48  px     Ryd( 2p)     0.00048       2.15900
   500    H   48  py     Ryd( 2p)     0.00028       1.91687
   501    H   48  pz     Ryd( 2p)     0.00026       1.87108

   502    H   49  S      Val( 1S)     0.76627       0.07155
   503    H   49  S      Ryd( 2S)     0.00240       0.41069
   504    H   49  px     Ryd( 2p)     0.00014       1.86670
   505    H   49  py     Ryd( 2p)     0.00063       2.31543
   506    H   49  pz     Ryd( 2p)     0.00025       1.90268

   507    H   50  S      Val( 1S)     0.78923       0.04696
   508    H   50  S      Ryd( 2S)     0.00300       0.39376
   509    H   50  px     Ryd( 2p)     0.00037       2.09963
   510    H   50  py     Ryd( 2p)     0.00034       2.02128
   511    H   50  pz     Ryd( 2p)     0.00034       1.94687

   512    H   51  S      Val( 1S)     0.75010       0.07749
   513    H   51  S      Ryd( 2S)     0.00349       0.42957
   514    H   51  px     Ryd( 2p)     0.00036       2.09873
   515    H   51  py     Ryd( 2p)     0.00035       2.01090
   516    H   51  pz     Ryd( 2p)     0.00027       1.94226

   517    H   52  S      Val( 1S)     0.76290       0.05151
   518    H   52  S      Ryd( 2S)     0.00252       0.39770
   519    H   52  px     Ryd( 2p)     0.00018       1.85277
   520    H   52  py     Ryd( 2p)     0.00061       2.28693
   521    H   52  pz     Ryd( 2p)     0.00027       1.90831

   522    H   53  S      Val( 1S)     0.52273       0.07455
   523    H   53  S      Ryd( 2S)     0.00099       0.42458
   524    H   53  px     Ryd( 2p)     0.00119       1.82285
   525    H   53  py     Ryd( 2p)     0.00190       2.18138
   526    H   53  pz     Ryd( 2p)     0.00168       1.83095

   527    H   54  S      Val( 1S)     0.74608       0.07324
   528    H   54  S      Ryd( 2S)     0.00373       0.34137
   529    H   54  px     Ryd( 2p)     0.00020       1.87352
   530    H   54  py     Ryd( 2p)     0.00036       2.07508
   531    H   54  pz     Ryd( 2p)     0.00040       2.06208

   532    H   55  S      Val( 1S)     0.75942       0.04264
   533    H   55  S      Ryd( 2S)     0.00194       0.38469
   534    H   55  px     Ryd( 2p)     0.00023       1.88432
   535    H   55  py     Ryd( 2p)     0.00028       1.88383
   536    H   55  pz     Ryd( 2p)     0.00060       2.27709

   537    H   56  S      Val( 1S)     0.76917       0.05587
   538    H   56  S      Ryd( 2S)     0.00243       0.38296
   539    H   56  px     Ryd( 2p)     0.00018       1.90568
   540    H   56  py     Ryd( 2p)     0.00016       1.85831
   541    H   56  pz     Ryd( 2p)     0.00067       2.31769

   542    H   57  S      Val( 1S)     0.76351       0.06084
   543    H   57  S      Ryd( 2S)     0.00210       0.39810
   544    H   57  px     Ryd( 2p)     0.00023       1.96793
   545    H   57  py     Ryd( 2p)     0.00058       2.26359
   546    H   57  pz     Ryd( 2p)     0.00019       1.88763

   547    H   58  S      Val( 1S)     0.77259       0.04777
   548    H   58  S      Ryd( 2S)     0.00127       0.40004
   549    H   58  px     Ryd( 2p)     0.00029       1.90809
   550    H   58  py     Ryd( 2p)     0.00056       2.23810
   551    H   58  pz     Ryd( 2p)     0.00017       1.82104

   552    H   59  S      Val( 1S)     0.77433       0.04762
   553    H   59  S      Ryd( 2S)     0.00112       0.41819
   554    H   59  px     Ryd( 2p)     0.00064       2.34513
   555    H   59  py     Ryd( 2p)     0.00023       1.82863
   556    H   59  pz     Ryd( 2p)     0.00017       1.81330

   557    H   60  S      Val( 1S)     0.77988       0.04540
   558    H   60  S      Ryd( 2S)     0.00110       0.42970
   559    H   60  px     Ryd( 2p)     0.00029       1.90564
   560    H   60  py     Ryd( 2p)     0.00040       2.07233
   561    H   60  pz     Ryd( 2p)     0.00034       1.99931

   562    H   61  S      Val( 1S)     0.75639       0.05805
   563    H   61  S      Ryd( 2S)     0.00368       0.41496
   564    H   61  px     Ryd( 2p)     0.00011       2.01681
   565    H   61  py     Ryd( 2p)     0.00013       1.96285
   566    H   61  pz     Ryd( 2p)     0.00072       2.35504

   567    H   62  S      Val( 1S)     0.74680       0.06871
   568    H   62  S      Ryd( 2S)     0.00416       0.39606
   569    H   62  px     Ryd( 2p)     0.00016       1.93404
   570    H   62  py     Ryd( 2p)     0.00042       2.11935
   571    H   62  pz     Ryd( 2p)     0.00037       2.07118

   572    H   63  S      Val( 1S)     0.76381       0.04245
   573    H   63  S      Ryd( 2S)     0.00194       0.46293
   574    H   63  px     Ryd( 2p)     0.00019       1.91965
   575    H   63  py     Ryd( 2p)     0.00027       1.95448
   576    H   63  pz     Ryd( 2p)     0.00061       2.32295

 WARNING:  1 low occupancy (<1.9990e) core orbital  found on  C    4
           1 low occupancy (<1.9990e) core orbital  found on  C    7
           1 low occupancy (<1.9990e) core orbital  found on  C   11
           1 low occupancy (<1.9990e) core orbital  found on  C   12
           1 low occupancy (<1.9990e) core orbital  found on  C   14
           1 low occupancy (<1.9990e) core orbital  found on  C   24
           1 low occupancy (<1.9990e) core orbital  found on  C   26


 Summary of Natural Population Analysis:                  
                                                          
                                       Natural Population 
                Natural  -----------------------------------------------
    Atom  No    Charge         Core      Valence    Rydberg      Total
 -----------------------------------------------------------------------
      O    1   -0.54138      1.99972     6.53040    0.01126     8.54138
      C    2    0.61038      1.99915     3.34424    0.04622     5.38962
      C    3   -0.51613      1.99903     4.49934    0.01777     6.51613
      C    4   -0.24004      1.99896     4.22212    0.01896     6.24004
      C    5   -0.50666      1.99902     4.49001    0.01762     6.50666
      C    6    0.62892      1.99911     3.32248    0.04949     5.37108
      C    7   -0.32645      1.99888     4.30928    0.01829     6.32645
      C    8   -0.23443      1.99902     4.21127    0.02414     6.23443
      C    9   -0.42212      1.99912     4.40691    0.01609     6.42212
      C   10   -0.43261      1.99916     4.41949    0.01397     6.43261
      C   11   -0.24787      1.99900     4.22576    0.02312     6.24787
      C   12   -0.13612      1.99878     4.11908    0.01825     6.13612
      C   13   -0.63871      1.99921     4.62666    0.01284     6.63871
      C   14   -0.23472      1.99898     4.21841    0.01733     6.23472
      C   15   -0.63056      1.99923     4.61933    0.01199     6.63056
      C   16   -0.42008      1.99912     4.40509    0.01587     6.42008
      C   17   -0.55204      1.99906     4.53963    0.01335     6.55204
      C   18    0.85672      1.99929     3.08888    0.05511     5.14328
      O   19   -0.69957      1.99968     6.68837    0.01152     8.69957
      O   20   -0.57743      1.99971     6.56674    0.01098     8.57743
      O   21   -0.54947      1.99971     6.53905    0.01070     8.54947
      C   22   -0.51635      1.99905     4.50210    0.01519     6.51635
      C   23   -0.42814      1.99908     4.41134    0.01772     6.42814
      C   24   -0.06042      1.99884     4.04404    0.01755     6.06042
      C   25   -0.64170      1.99919     4.62842    0.01409     6.64170
      C   26   -0.22719      1.99899     4.20816    0.02004     6.22719
      C   27   -0.51012      1.99904     4.49350    0.01758     6.51012
      C   28    0.63088      1.99900     3.31814    0.05198     5.36912
      O   29   -0.55918      1.99971     6.54861    0.01086     8.55918
      H   30    0.24961      0.00000     0.74546    0.00493     0.75039
      H   31    0.23640      0.00000     0.76045    0.00315     0.76360
      H   32    0.23577      0.00000     0.75950    0.00473     0.76423
      H   33    0.24973      0.00000     0.74546    0.00482     0.75027
      H   34    0.23405      0.00000     0.76288    0.00307     0.76595
      H   35    0.24240      0.00000     0.75377    0.00383     0.75760
      H   36    0.24275      0.00000     0.75257    0.00468     0.75725
      H   37    0.21158      0.00000     0.78536    0.00306     0.78842
      H   38    0.25232      0.00000     0.74412    0.00356     0.74768
      H   39    0.23316      0.00000     0.76397    0.00287     0.76684
      H   40    0.21729      0.00000     0.77961    0.00310     0.78271
      H   41    0.24320      0.00000     0.75193    0.00486     0.75680
      H   42    0.22904      0.00000     0.76862    0.00234     0.77096
      H   43    0.21627      0.00000     0.78148    0.00225     0.78373
      H   44    0.22904      0.00000     0.76871    0.00225     0.77096
      H   45    0.22476      0.00000     0.77110    0.00414     0.77524
      H   46    0.21637      0.00000     0.78123    0.00240     0.78363
      H   47    0.22868      0.00000     0.76821    0.00311     0.77132
      H   48    0.20827      0.00000     0.78906    0.00267     0.79173
      H   49    0.23031      0.00000     0.76627    0.00342     0.76969
      H   50    0.20672      0.00000     0.78923    0.00405     0.79328
      H   51    0.24543      0.00000     0.75010    0.00448     0.75457
      H   52    0.23352      0.00000     0.76290    0.00358     0.76648
      H   53    0.47150      0.00000     0.52273    0.00577     0.52850
      H   54    0.24923      0.00000     0.74608    0.00469     0.75077
      H   55    0.23752      0.00000     0.75942    0.00305     0.76248
      H   56    0.22740      0.00000     0.76917    0.00343     0.77260
      H   57    0.23340      0.00000     0.76351    0.00310     0.76660
      H   58    0.22512      0.00000     0.77259    0.00229     0.77488
      H   59    0.22352      0.00000     0.77433    0.00215     0.77648
      H   60    0.21799      0.00000     0.77988    0.00213     0.78201
      H   61    0.23897      0.00000     0.75639    0.00464     0.76103
      H   62    0.24808      0.00000     0.74680    0.00512     0.75192
      H   63    0.23318      0.00000     0.76381    0.00301     0.76682
 =======================================================================
   * Total *    0.00000     57.97585   159.30355    0.72060   218.00000

                                 Natural Population      
 --------------------------------------------------------
   Core                      57.97585 ( 99.9584% of  58)
   Valence                  159.30355 ( 99.5647% of 160)
   Natural Minimal Basis    217.27940 ( 99.6694% of 218)
   Natural Rydberg Basis      0.72060 (  0.3306% of 218)
 --------------------------------------------------------

    Atom  No          Natural Electron Configuration
 ----------------------------------------------------------------------------
      O    1      [core]2S( 1.68)2p( 4.85)3p( 0.01)
      C    2      [core]2S( 0.81)2p( 2.53)3S( 0.01)3p( 0.03)3d( 0.01)
      C    3      [core]2S( 1.02)2p( 3.47)3p( 0.01)
      C    4      [core]2S( 0.92)2p( 3.30)3p( 0.01)
      C    5      [core]2S( 1.02)2p( 3.47)3p( 0.01)
      C    6      [core]2S( 0.80)2p( 2.52)3S( 0.01)3p( 0.03)3d( 0.01)
      C    7      [core]2S( 0.93)2p( 3.38)3p( 0.01)
      C    8      [core]2S( 0.91)2p( 3.30)3p( 0.02)
      C    9      [core]2S( 1.00)2p( 3.41)3p( 0.01)
      C   10      [core]2S( 1.01)2p( 3.41)3p( 0.01)
      C   11      [core]2S( 0.91)2p( 3.31)3p( 0.02)
      C   12      [core]2S( 0.87)2p( 3.25)3p( 0.01)
      C   13      [core]2S( 1.06)2p( 3.56)3p( 0.01)
      C   14      [core]2S( 0.93)2p( 3.29)3p( 0.01)
      C   15      [core]2S( 1.07)2p( 3.55)3p( 0.01)
      C   16      [core]2S( 1.00)2p( 3.40)3p( 0.01)
      C   17      [core]2S( 1.04)2p( 3.50)3p( 0.01)
      C   18      [core]2S( 0.75)2p( 2.34)3S( 0.01)3p( 0.03)3d( 0.02)
      O   19      [core]2S( 1.67)2p( 5.02)
      O   20      [core]2S( 1.69)2p( 4.88)3d( 0.01)
      O   21      [core]2S( 1.68)2p( 4.86)
      C   22      [core]2S( 1.03)2p( 3.47)3p( 0.01)
      C   23      [core]2S( 0.99)2p( 3.42)3p( 0.01)
      C   24      [core]2S( 0.85)2p( 3.19)3p( 0.01)
      C   25      [core]2S( 1.06)2p( 3.57)3p( 0.01)
      C   26      [core]2S( 0.92)2p( 3.29)3p( 0.01)
      C   27      [core]2S( 1.02)2p( 3.48)3p( 0.01)
      C   28      [core]2S( 0.79)2p( 2.52)3S( 0.01)3p( 0.03)3d( 0.01)
      O   29      [core]2S( 1.68)2p( 4.87)3p( 0.01)
      H   30            1S( 0.75)
      H   31            1S( 0.76)
      H   32            1S( 0.76)
      H   33            1S( 0.75)
      H   34            1S( 0.76)
      H   35            1S( 0.75)
      H   36            1S( 0.75)
      H   37            1S( 0.79)
      H   38            1S( 0.74)
      H   39            1S( 0.76)
      H   40            1S( 0.78)
      H   41            1S( 0.75)
      H   42            1S( 0.77)
      H   43            1S( 0.78)
      H   44            1S( 0.77)
      H   45            1S( 0.77)
      H   46            1S( 0.78)
      H   47            1S( 0.77)
      H   48            1S( 0.79)
      H   49            1S( 0.77)
      H   50            1S( 0.79)
      H   51            1S( 0.75)
      H   52            1S( 0.76)
      H   53            1S( 0.52)
      H   54            1S( 0.75)
      H   55            1S( 0.76)
      H   56            1S( 0.77)
      H   57            1S( 0.76)
      H   58            1S( 0.77)
      H   59            1S( 0.77)
      H   60            1S( 0.78)
      H   61            1S( 0.76)
      H   62            1S( 0.75)
      H   63            1S( 0.76)


 NATURAL BOND ORBITAL ANALYSIS:

                       Occupancies       Lewis Structure    Low   High
           Occ.    -------------------  -----------------   occ   occ
  Cycle   Thresh.   Lewis   Non-Lewis     CR  BD  3C  LP    (L)   (NL)   Dev
 =============================================================================
   1(1)    1.90   214.40982   3.59018     29  73   0   7     9      6    0.16
   2(2)    1.90   213.51892   4.48108     29  74   0   6     7      5    1.01
   3(3)    1.90   214.04395   3.95605     29  73   0   7     8      5    0.16
   4(4)    1.90   213.51892   4.48108     29  74   0   6     7      5    1.01
   5(5)    1.90   214.04395   3.95605     29  73   0   7     8      5    0.16
   6(6)    1.90   213.51892   4.48108     29  74   0   6     7      5    1.01
   7(7)    1.90   214.04395   3.95605     29  73   0   7     8      5    0.16
   8(8)    1.90   213.51892   4.48108     29  74   0   6     7      5    1.01
   9(9)    1.90   214.04395   3.95605     29  73   0   7     8      5    0.16
  10(1)    1.80   215.41164   2.58836     29  70   0  10     0      2    0.16
  11(2)    1.80   215.41164   2.58836     29  70   0  10     0      2    0.16
  12(1)    1.70   215.41164   2.58836     29  70   0  10     0      2    0.16
  13(2)    1.70   215.41164   2.58836     29  70   0  10     0      2    0.16
  14(1)    1.60   215.41164   2.58836     29  70   0  10     0      2    0.16
  15(2)    1.60   215.41164   2.58836     29  70   0  10     0      2    0.16
  16(1)    1.50   215.41164   2.58836     29  70   0  10     0      2    0.16
  17(2)    1.50   215.41164   2.58836     29  70   0  10     0      2    0.16
  18(1)    1.80   215.41164   2.58836     29  70   0  10     0      2    0.16
 -----------------------------------------------------------------------------

 Structure accepted: RESONANCE keyword permits strongly delocalized structure

 WARNING:  1 low occupancy (<1.9990e) core orbital  found on  C    4
           1 low occupancy (<1.9990e) core orbital  found on  C    7
           1 low occupancy (<1.9990e) core orbital  found on  C   11
           1 low occupancy (<1.9990e) core orbital  found on  C   12
           1 low occupancy (<1.9990e) core orbital  found on  C   14
           1 low occupancy (<1.9990e) core orbital  found on  C   24
           1 low occupancy (<1.9990e) core orbital  found on  C   26

 --------------------------------------------------------
   Core                     57.97584 ( 99.958% of  58)
   Valence Lewis           157.43580 ( 98.397% of 160)
  ==================       ============================
   Total Lewis             215.41164 ( 98.813% of 218)
  -----------------------------------------------------
   Valence non-Lewis         2.04027 (  0.936% of 218)
   Rydberg non-Lewis         0.54809 (  0.251% of 218)
  ==================       ============================
   Total non-Lewis           2.58836 (  1.187% of 218)
 --------------------------------------------------------


       (Occupancy)   Bond orbital/ Coefficients/ Hybrids
 ---------------------------------------------------------------------------------
     1. (1.99507) BD ( 1) O   1 - C   2  
                ( 67.04%)   0.8188* O   1 s( 46.38%)p 1.15( 53.54%)d 0.00(  0.08%)
                                            0.0000 -0.6806  0.0220  0.5859  0.0156
                                            0.0654  0.0019 -0.4330 -0.0122 -0.0033
                                            0.0224  0.0035 -0.0173 -0.0022
                ( 32.96%)   0.5741* C   2 s( 30.27%)p 2.30( 69.47%)d 0.01(  0.25%)
                                           -0.0000 -0.5479  0.0507 -0.6572 -0.0525
                                           -0.0760 -0.0058  0.5023  0.0440 -0.0060
                                            0.0405  0.0057 -0.0288 -0.0034
     2. (1.98302) BD ( 2) O   1 - C   2  
                ( 65.77%)   0.8110* O   1 s(  0.00%)p 1.00( 99.85%)d 0.00(  0.15%)
                                           -0.0000  0.0050  0.0008  0.6013  0.0064
                                           -0.1639 -0.0016  0.7810  0.0079  0.0029
                                           -0.0100 -0.0065 -0.0189  0.0309
                ( 34.23%)   0.5851* C   2 s(  0.00%)p 1.00( 99.63%)d 0.00(  0.36%)
                                            0.0000  0.0014 -0.0057  0.6086 -0.0234
                                           -0.1620  0.0057  0.7736 -0.0259 -0.0043
                                            0.0147  0.0104  0.0299 -0.0488
     3. (1.97975) BD ( 1) C   2 - C   3  
                ( 47.58%)   0.6898* C   2 s( 34.60%)p 1.89( 65.34%)d 0.00(  0.05%)
                                            0.0000  0.5880  0.0158 -0.2892  0.0318
                                            0.6596  0.0112  0.3653 -0.0104 -0.0141
                                           -0.0068  0.0153 -0.0078 -0.0027
                ( 52.42%)   0.7240* C   3 s( 26.66%)p 2.75( 73.29%)d 0.00(  0.05%)
                                            0.0002  0.5163  0.0029  0.3467  0.0248
                                           -0.6675  0.0108 -0.4080 -0.0021 -0.0124
                                           -0.0056  0.0147 -0.0102 -0.0038
     4. (1.98143) BD ( 1) C   2 - C  22  
                ( 47.93%)   0.6923* C   2 s( 34.75%)p 1.88( 65.20%)d 0.00(  0.05%)
                                            0.0000  0.5893  0.0154 -0.3285  0.0304
                                           -0.7292 -0.0093  0.1052 -0.0148  0.0168
                                           -0.0017 -0.0072 -0.0102 -0.0102
                ( 52.07%)   0.7216* C  22 s( 26.77%)p 2.73( 73.18%)d 0.00(  0.05%)
                                            0.0002  0.5174 -0.0009  0.3732  0.0240
                                            0.7526 -0.0076 -0.1590 -0.0084  0.0147
                                           -0.0011 -0.0056 -0.0125 -0.0104
     5. (1.96489) BD ( 1) C   3 - C   4  
                ( 49.29%)   0.7021* C   3 s( 28.65%)p 2.49( 71.31%)d 0.00(  0.04%)
                                            0.0002  0.5353  0.0020 -0.8416  0.0013
                                            0.0160  0.0180 -0.0639 -0.0093  0.0029
                                            0.0027  0.0014  0.0169 -0.0088
                ( 50.71%)   0.7121* C   4 s( 26.42%)p 2.78( 73.53%)d 0.00(  0.05%)
                                            0.0002  0.5139  0.0116  0.8520 -0.0013
                                           -0.0195  0.0256  0.0909 -0.0090 -0.0009
                                            0.0040  0.0001  0.0186 -0.0107
     6. (1.97735) BD ( 1) C   3 - H  30  
                ( 62.62%)   0.7913* C   3 s( 23.12%)p 3.32( 76.84%)d 0.00(  0.04%)
                                           -0.0002  0.4808  0.0049  0.3434  0.0064
                                            0.7424 -0.0080 -0.3146  0.0139  0.0120
                                           -0.0049 -0.0100 -0.0088 -0.0044
                ( 37.38%)   0.6114* H  30 s( 99.91%)p 0.00(  0.09%)
                                            0.9996 -0.0035 -0.0138 -0.0234  0.0111
     7. (1.95915) BD ( 1) C   3 - H  31  
                ( 61.66%)   0.7852* C   3 s( 21.46%)p 3.66( 78.49%)d 0.00(  0.04%)
                                           -0.0003  0.4633 -0.0035  0.2293  0.0196
                                           -0.0439  0.0193  0.8542 -0.0011 -0.0021
                                            0.0087 -0.0059  0.0008  0.0173
                ( 38.34%)   0.6192* H  31 s( 99.92%)p 0.00(  0.08%)
                                            0.9996 -0.0028 -0.0091 -0.0017 -0.0275
     8. (1.96032) BD ( 1) C   4 - C   5  
                ( 50.45%)   0.7103* C   4 s( 26.08%)p 2.83( 73.87%)d 0.00(  0.05%)
                                            0.0002  0.5106  0.0103 -0.3345  0.0203
                                            0.6876  0.0147  0.3913 -0.0133 -0.0119
                                           -0.0068  0.0139 -0.0091 -0.0042
                ( 49.55%)   0.7039* C   5 s( 28.21%)p 2.54( 71.75%)d 0.00(  0.04%)
                                            0.0002  0.5312 -0.0005  0.3473  0.0131
                                           -0.6825  0.0124 -0.3614 -0.0103 -0.0088
                                           -0.0027  0.0128 -0.0107 -0.0044
     9. (1.95449) BD ( 1) C   4 - C  24  
                ( 49.56%)   0.7040* C   4 s( 27.31%)p 2.66( 72.65%)d 0.00(  0.04%)
                                            0.0003  0.5225 -0.0080 -0.3610  0.0040
                                           -0.7209  0.0023  0.2766 -0.0027  0.0125
                                           -0.0053 -0.0098 -0.0092 -0.0076
                ( 50.44%)   0.7102* C  24 s( 24.84%)p 3.02( 75.11%)d 0.00(  0.05%)
                                            0.0002  0.4983 -0.0065  0.3842 -0.0017
                                            0.7439 -0.0052 -0.2236 -0.0051  0.0141
                                           -0.0050 -0.0093 -0.0101 -0.0087
    10. (1.96553) BD ( 1) C   4 - H  32  
                ( 62.10%)   0.7880* C   4 s( 20.11%)p 3.97( 79.85%)d 0.00(  0.05%)
                                            0.0003 -0.4483  0.0095  0.1756 -0.0093
                                           -0.0780 -0.0133  0.8725  0.0012  0.0011
                                           -0.0075  0.0031 -0.0008 -0.0206
                ( 37.90%)   0.6156* H  32 s( 99.91%)p 0.00(  0.09%)
                                           -0.9995  0.0066 -0.0047  0.0036 -0.0291
    11. (1.97838) BD ( 1) C   5 - C   6  
                ( 51.87%)   0.7202* C   5 s( 26.70%)p 2.74( 73.24%)d 0.00(  0.05%)
                                           -0.0003 -0.5167 -0.0024  0.8455  0.0018
                                           -0.0379 -0.0278  0.1242 -0.0034 -0.0004
                                           -0.0057 -0.0010 -0.0198  0.0100
                ( 48.13%)   0.6937* C   6 s( 34.77%)p 1.87( 65.17%)d 0.00(  0.06%)
                                           -0.0000 -0.5895  0.0135 -0.7964  0.0133
                                           -0.0306 -0.0407 -0.1212  0.0053  0.0019
                                           -0.0063 -0.0013 -0.0204  0.0096
    12. (1.97818) BD ( 1) C   5 - H  33  
                ( 62.64%)   0.7914* C   5 s( 23.22%)p 3.30( 76.74%)d 0.00(  0.04%)
                                           -0.0001  0.4819  0.0058  0.3728 -0.0037
                                            0.7289 -0.0017 -0.3112  0.0176  0.0112
                                           -0.0045 -0.0104 -0.0092 -0.0048
                ( 37.36%)   0.6113* H  33 s( 99.91%)p 0.00(  0.09%)
                                            0.9996 -0.0036 -0.0100 -0.0259  0.0098
    13. (1.96215) BD ( 1) C   5 - H  34  
                ( 61.60%)   0.7849* C   5 s( 21.75%)p 3.60( 78.21%)d 0.00(  0.04%)
                                           -0.0003  0.4663 -0.0025  0.1571  0.0091
                                           -0.0171  0.0271  0.8697  0.0018 -0.0012
                                            0.0022 -0.0032  0.0001  0.0200
                ( 38.40%)   0.6197* H  34 s( 99.91%)p 0.00(  0.09%)
                                            0.9996 -0.0030 -0.0073 -0.0027 -0.0281
    14. (1.97017) BD ( 1) C   6 - C   7  
                ( 46.98%)   0.6854* C   6 s( 35.25%)p 1.84( 64.70%)d 0.00(  0.05%)
                                           -0.0002 -0.5935  0.0168  0.4496  0.0030
                                            0.6296 -0.0189 -0.2194 -0.0039 -0.0161
                                            0.0059  0.0085  0.0100  0.0076
                ( 53.02%)   0.7282* C   7 s( 25.25%)p 2.96( 74.70%)d 0.00(  0.05%)
                                           -0.0002 -0.5025 -0.0051 -0.4057  0.0082
                                           -0.7214 -0.0097  0.2482 -0.0128 -0.0169
                                            0.0063  0.0088  0.0084  0.0078
    15. (1.99455) BD ( 1) C   6 - O  21  
                ( 32.88%)   0.5734* C   6 s( 29.62%)p 2.37( 70.13%)d 0.01(  0.26%)
                                           -0.0000  0.5418  0.0509 -0.3776 -0.0227
                                            0.6627  0.0580 -0.3381 -0.0374 -0.0320
                                            0.0169 -0.0285 -0.0185 -0.0095
                ( 67.12%)   0.8193* O  21 s( 46.65%)p 1.14( 53.27%)d 0.00(  0.08%)
                                           -0.0000  0.6827 -0.0195  0.3156  0.0087
                                           -0.5470 -0.0138  0.3655  0.0101 -0.0176
                                            0.0101 -0.0171 -0.0106 -0.0027
    16. (1.98325) BD ( 2) C   6 - O  21  
                ( 33.82%)   0.5815* C   6 s(  0.04%)p99.99( 99.60%)d10.09(  0.37%)
                                            0.0001 -0.0176  0.0075 -0.1388  0.0094
                                            0.3968 -0.0188  0.9046 -0.0222 -0.0182
                                           -0.0207  0.0307 -0.0150 -0.0418
                ( 66.18%)   0.8135* O  21 s(  0.09%)p99.99( 99.77%)d 1.68(  0.14%)
                                           -0.0000 -0.0293  0.0012 -0.1677 -0.0015
                                            0.4513  0.0050  0.8751  0.0089  0.0124
                                            0.0117 -0.0183  0.0105  0.0266
    17. (1.96845) BD ( 1) C   7 - C   8  
                ( 50.74%)   0.7123* C   7 s( 28.62%)p 2.49( 71.34%)d 0.00(  0.04%)
                                            0.0002  0.5350  0.0086 -0.8294  0.0076
                                            0.0409  0.0130 -0.1533  0.0076 -0.0016
                                            0.0067 -0.0005  0.0159 -0.0088
                ( 49.26%)   0.7018* C   8 s( 28.04%)p 2.56( 71.92%)d 0.00(  0.05%)
                                            0.0002  0.5293  0.0154  0.8279 -0.0043
                                           -0.0032  0.0134  0.1831  0.0017 -0.0023
                                            0.0066 -0.0007  0.0179 -0.0092
    18. (1.95110) BD ( 1) C   7 - C  26  
                ( 50.41%)   0.7100* C   7 s( 25.58%)p 2.91( 74.38%)d 0.00(  0.04%)
                                            0.0001  0.5057 -0.0027  0.3620 -0.0036
                                           -0.6856  0.0010 -0.3777  0.0017 -0.0121
                                           -0.0088  0.0116 -0.0061 -0.0037
                ( 49.59%)   0.7042* C  26 s( 25.77%)p 2.88( 74.18%)d 0.00(  0.05%)
                                            0.0003  0.5076 -0.0014 -0.3530 -0.0025
                                            0.6668 -0.0042  0.4154 -0.0016 -0.0120
                                           -0.0078  0.0138 -0.0081 -0.0039
    19. (1.95223) BD ( 1) C   7 - H  35  
                ( 62.21%)   0.7887* C   7 s( 20.51%)p 3.87( 79.45%)d 0.00(  0.04%)
                                           -0.0004  0.4529 -0.0046  0.1255 -0.0061
                                           -0.0837  0.0095  0.8784  0.0054 -0.0004
                                            0.0083 -0.0012 -0.0005  0.0191
                ( 37.79%)   0.6148* H  35 s( 99.92%)p 0.00(  0.08%)
                                            0.9996 -0.0045 -0.0015  0.0021 -0.0286
    20. (1.97134) BD ( 1) C   8 - C   9  
                ( 51.86%)   0.7201* C   8 s( 26.87%)p 2.72( 73.09%)d 0.00(  0.04%)
                                            0.0000  0.5182  0.0113 -0.4052  0.0170
                                            0.6690  0.0172  0.3441 -0.0135 -0.0137
                                           -0.0081  0.0107 -0.0042 -0.0050
                ( 48.14%)   0.6938* C   9 s( 27.05%)p 2.70( 72.91%)d 0.00(  0.05%)
                                            0.0003  0.5201 -0.0054  0.5151  0.0125
                                           -0.5962  0.0167 -0.3281 -0.0105 -0.0152
                                           -0.0073  0.0104 -0.0046 -0.0065
    21. (1.93307) BD ( 1) C   8 - C  12  
                ( 48.95%)   0.6996* C   8 s( 24.86%)p 3.02( 75.09%)d 0.00(  0.05%)
                                            0.0005  0.4985 -0.0128 -0.3758  0.0059
                                           -0.7407  0.0067  0.2470 -0.0029  0.0136
                                           -0.0055 -0.0093 -0.0099 -0.0085
                ( 51.05%)   0.7145* C  12 s( 23.00%)p 3.35( 76.95%)d 0.00(  0.05%)
                                            0.0000  0.4794 -0.0133  0.4647 -0.0018
                                            0.7168 -0.0059 -0.1992 -0.0030  0.0163
                                           -0.0076 -0.0089 -0.0042 -0.0068
    22. (1.96308) BD ( 1) C   8 - H  36  
                ( 62.40%)   0.7900* C   8 s( 20.20%)p 3.95( 79.75%)d 0.00(  0.05%)
                                            0.0003 -0.4493  0.0102  0.0908 -0.0008
                                           -0.0529 -0.0178  0.8866  0.0020 -0.0002
                                           -0.0040  0.0008 -0.0001 -0.0217
                ( 37.60%)   0.6132* H  36 s( 99.91%)p 0.00(  0.09%)
                                           -0.9995  0.0065 -0.0029  0.0044 -0.0292
    23. (1.98143) BD ( 1) C   9 - C  10  
                ( 49.90%)   0.7064* C   9 s( 26.79%)p 2.73( 73.16%)d 0.00(  0.05%)
                                            0.0001  0.5176  0.0054 -0.8198 -0.0152
                                           -0.2396  0.0303 -0.0311  0.0046  0.0132
                                            0.0021  0.0013  0.0131 -0.0103
                ( 50.10%)   0.7078* C  10 s( 27.23%)p 2.67( 72.72%)d 0.00(  0.04%)
                                            0.0002  0.5218  0.0063  0.7858 -0.0115
                                            0.3250  0.0302  0.0547  0.0064  0.0115
                                            0.0018  0.0007  0.0144 -0.0103
    24. (1.98076) BD ( 1) C   9 - H  37  
                ( 60.76%)   0.7795* C   9 s( 22.03%)p 3.54( 77.93%)d 0.00(  0.04%)
                                           -0.0002  0.4693 -0.0058  0.2241 -0.0026
                                            0.1403  0.0264  0.8418 -0.0047  0.0006
                                            0.0093  0.0026  0.0008  0.0185
                ( 39.24%)   0.6264* H  37 s( 99.92%)p 0.00(  0.08%)
                                            0.9996 -0.0027 -0.0075 -0.0079 -0.0261
    25. (1.98058) BD ( 1) C   9 - H  38  
                ( 62.77%)   0.7923* C   9 s( 24.00%)p 3.16( 75.96%)d 0.00(  0.04%)
                                           -0.0001  0.4899  0.0065  0.1055  0.0019
                                            0.7526 -0.0002 -0.4263  0.0172  0.0045
                                           -0.0022 -0.0143 -0.0119 -0.0015
                ( 37.23%)   0.6101* H  38 s( 99.91%)p 0.00(  0.09%)
                                            0.9995 -0.0029 -0.0071 -0.0257  0.0139
    26. (1.97340) BD ( 1) C  10 - C  11  
                ( 49.11%)   0.7008* C  10 s( 27.32%)p 2.66( 72.64%)d 0.00(  0.04%)
                                            0.0003  0.5226 -0.0103  0.0082 -0.0148
                                           -0.8204  0.0071 -0.2299 -0.0089 -0.0019
                                           -0.0005  0.0090 -0.0166 -0.0084
                ( 50.89%)   0.7134* C  11 s( 24.87%)p 3.02( 75.08%)d 0.00(  0.05%)
                                            0.0000  0.4987  0.0031 -0.0855 -0.0185
                                            0.8311  0.0065  0.2283 -0.0138 -0.0012
                                           -0.0003  0.0105 -0.0171 -0.0085
    27. (1.98301) BD ( 1) C  10 - H  39  
                ( 61.79%)   0.7861* C  10 s( 22.93%)p 3.36( 77.03%)d 0.00(  0.04%)
                                            0.0001 -0.4788 -0.0057  0.4692  0.0025
                                           -0.4625 -0.0074  0.5797 -0.0120  0.0099
                                           -0.0121  0.0120 -0.0013 -0.0040
                ( 38.21%)   0.6182* H  39 s( 99.92%)p 0.00(  0.08%)
                                           -0.9996  0.0017 -0.0161  0.0165 -0.0174
    28. (1.98344) BD ( 1) C  10 - H  40  
                ( 61.06%)   0.7814* C  10 s( 22.39%)p 3.46( 77.56%)d 0.00(  0.04%)
                                            0.0001 -0.4732  0.0011  0.4019  0.0062
                                           -0.0792 -0.0198 -0.7793  0.0051  0.0019
                                            0.0137 -0.0019 -0.0034 -0.0144
                ( 38.94%)   0.6241* H  40 s( 99.92%)p 0.00(  0.08%)
                                           -0.9996  0.0026 -0.0142  0.0043  0.0241
    29. (1.95868) BD ( 1) C  11 - C  12  
                ( 48.60%)   0.6972* C  11 s( 26.36%)p 2.79( 73.59%)d 0.00(  0.05%)
                                            0.0003  0.5134  0.0005  0.7819 -0.0108
                                           -0.2848 -0.0115  0.2079 -0.0060 -0.0095
                                            0.0082 -0.0019  0.0146 -0.0091
                ( 51.40%)   0.7169* C  12 s( 26.61%)p 2.76( 73.35%)d 0.00(  0.04%)
                                            0.0001  0.5159  0.0003 -0.8261  0.0103
                                            0.1422 -0.0173 -0.1742 -0.0039 -0.0077
                                            0.0071 -0.0023  0.0142 -0.0084
    30. (1.96774) BD ( 1) C  11 - C  14  
                ( 50.43%)   0.7101* C  11 s( 28.02%)p 2.57( 71.94%)d 0.00(  0.04%)
                                            0.0003  0.5292  0.0095 -0.6122  0.0046
                                           -0.4751 -0.0008  0.3447 -0.0079  0.0147
                                           -0.0097 -0.0078  0.0042 -0.0051
                ( 49.57%)   0.7041* C  14 s( 27.46%)p 2.64( 72.49%)d 0.00(  0.04%)
                                            0.0002  0.5241 -0.0008  0.6366 -0.0026
                                            0.4530  0.0005 -0.3383  0.0027  0.0144
                                           -0.0101 -0.0082  0.0044 -0.0055
    31. (1.96649) BD ( 1) C  11 - H  41  
                ( 62.48%)   0.7904* C  11 s( 20.72%)p 3.82( 79.24%)d 0.00(  0.05%)
                                            0.0003 -0.4551  0.0075  0.0768  0.0046
                                            0.0374 -0.0004  0.8860 -0.0005 -0.0002
                                           -0.0014 -0.0010 -0.0001 -0.0213
                ( 37.52%)   0.6125* H  41 s( 99.92%)p 0.00(  0.08%)
                                           -0.9996  0.0056 -0.0021 -0.0041 -0.0286
    32. (1.96458) BD ( 1) C  12 - C  13  
                ( 51.38%)   0.7168* C  12 s( 25.27%)p 2.96( 74.69%)d 0.00(  0.04%)
                                           -0.0002  0.5026  0.0101  0.1071 -0.0054
                                           -0.1719 -0.0131  0.8400  0.0115 -0.0016
                                            0.0067 -0.0076 -0.0014  0.0179
                ( 48.62%)   0.6973* C  13 s( 29.71%)p 2.37( 70.25%)d 0.00(  0.04%)
                                            0.0006  0.5449 -0.0103 -0.0776  0.0013
                                            0.1668 -0.0037 -0.8177  0.0049 -0.0006
                                            0.0026 -0.0063 -0.0006  0.0188
    33. (1.96659) BD ( 1) C  12 - C  28  
                ( 52.68%)   0.7258* C  12 s( 25.08%)p 2.98( 74.86%)d 0.00(  0.06%)
                                            0.0001  0.5008  0.0074  0.2988 -0.0158
                                           -0.6597 -0.0117 -0.4730  0.0014 -0.0128
                                           -0.0104  0.0154 -0.0079 -0.0007
                ( 47.32%)   0.6879* C  28 s( 36.21%)p 1.76( 63.74%)d 0.00(  0.05%)
                                            0.0002  0.6015 -0.0188 -0.3957 -0.0116
                                            0.5237 -0.0190  0.4537 -0.0113 -0.0112
                                           -0.0098  0.0152 -0.0066  0.0011
    34. (1.98629) BD ( 1) C  13 - H  42  
                ( 61.50%)   0.7842* C  13 s( 23.27%)p 3.30( 76.69%)d 0.00(  0.04%)
                                           -0.0001  0.4824  0.0021 -0.3864  0.0078
                                            0.6185 -0.0095  0.4843  0.0197 -0.0106
                                           -0.0082  0.0138 -0.0053 -0.0014
                ( 38.50%)   0.6205* H  42 s( 99.92%)p 0.00(  0.08%)
                                            0.9996 -0.0010  0.0120 -0.0187 -0.0169
    35. (1.98722) BD ( 1) C  13 - H  43  
                ( 60.88%)   0.7802* C  13 s( 23.61%)p 3.23( 76.35%)d 0.00(  0.04%)
                                           -0.0000  0.4859  0.0048  0.8400 -0.0072
                                           -0.0395 -0.0047  0.2359  0.0236 -0.0017
                                            0.0090 -0.0001  0.0162 -0.0085
                ( 39.12%)   0.6255* H  43 s( 99.93%)p 0.00(  0.07%)
                                            0.9996 -0.0006 -0.0254  0.0015 -0.0099
    36. (1.98648) BD ( 1) C  13 - H  44  
                ( 61.49%)   0.7842* C  13 s( 23.31%)p 3.29( 76.65%)d 0.00(  0.04%)
                                            0.0000 -0.4828 -0.0037  0.3720 -0.0066
                                            0.7665 -0.0013 -0.2006 -0.0199 -0.0127
                                            0.0037  0.0067  0.0101  0.0093
                ( 38.51%)   0.6206* H  44 s( 99.92%)p 0.00(  0.08%)
                                           -0.9996  0.0009 -0.0118 -0.0240  0.0080
    37. (1.98007) BD ( 1) C  14 - C  15  
                ( 51.06%)   0.7146* C  14 s( 26.48%)p 2.78( 73.48%)d 0.00(  0.05%)
                                            0.0001  0.5145  0.0085  0.0581 -0.0025
                                           -0.8299 -0.0111 -0.2052  0.0183 -0.0014
                                           -0.0000  0.0087 -0.0173 -0.0088
                ( 48.94%)   0.6995* C  15 s( 29.86%)p 2.35( 70.09%)d 0.00(  0.04%)
                                            0.0004  0.5465 -0.0036 -0.0416 -0.0022
                                            0.8147 -0.0044  0.1879  0.0141 -0.0019
                                           -0.0005  0.0078 -0.0164 -0.0088
    38. (1.97016) BD ( 1) C  14 - C  16  
                ( 49.93%)   0.7066* C  14 s( 25.92%)p 2.86( 74.03%)d 0.00(  0.05%)
                                            0.0003  0.5091  0.0049 -0.7660 -0.0080
                                            0.3185 -0.0021 -0.2265  0.0262 -0.0122
                                            0.0091 -0.0037  0.0122 -0.0084
                ( 50.07%)   0.7076* C  16 s( 29.23%)p 2.42( 70.73%)d 0.00(  0.04%)
                                            0.0004  0.5407 -0.0018  0.7609 -0.0152
                                           -0.3083 -0.0002  0.1801  0.0226 -0.0119
                                            0.0059 -0.0030  0.0115 -0.0083
    39. (1.96466) BD ( 1) C  14 - H  45  
                ( 61.44%)   0.7838* C  14 s( 20.09%)p 3.98( 79.86%)d 0.00(  0.05%)
                                           -0.0003  0.4481 -0.0096  0.0601 -0.0085
                                            0.0617 -0.0078  0.8894 -0.0066 -0.0004
                                            0.0017  0.0031 -0.0001  0.0219
                ( 38.56%)   0.6210* H  45 s( 99.92%)p 0.00(  0.08%)
                                            0.9996 -0.0049 -0.0016 -0.0023 -0.0283
    40. (1.98637) BD ( 1) C  15 - H  46  
                ( 60.84%)   0.7800* C  15 s( 23.43%)p 3.27( 76.53%)d 0.00(  0.04%)
                                            0.0000  0.4840  0.0037  0.7143 -0.0112
                                           -0.3677 -0.0171  0.3456 -0.0055 -0.0118
                                            0.0112 -0.0063  0.0094 -0.0051
                ( 39.16%)   0.6258* H  46 s( 99.93%)p 0.00(  0.07%)
                                            0.9996 -0.0006 -0.0216  0.0136 -0.0091
    41. (1.98760) BD ( 1) C  15 - H  47  
                ( 61.61%)   0.7849* C  15 s( 23.68%)p 3.22( 76.28%)d 0.00(  0.04%)
                                            0.0000 -0.4866  0.0030 -0.0231 -0.0038
                                            0.1260  0.0211  0.8637 -0.0005  0.0001
                                            0.0010 -0.0047 -0.0004 -0.0194
                ( 38.39%)   0.6196* H  47 s( 99.92%)p 0.00(  0.08%)
                                           -0.9996  0.0023  0.0042 -0.0054 -0.0274
    42. (1.98805) BD ( 1) C  15 - H  48  
                ( 60.52%)   0.7779* C  15 s( 22.95%)p 3.35( 77.00%)d 0.00(  0.04%)
                                            0.0000 -0.4791 -0.0035  0.6977 -0.0100
                                            0.4293  0.0157 -0.3141  0.0027 -0.0136
                                            0.0104  0.0068 -0.0076  0.0058
                ( 39.48%)   0.6284* H  48 s( 99.92%)p 0.00(  0.08%)
                                           -0.9996  0.0014 -0.0211 -0.0151  0.0099
    43. (1.97136) BD ( 1) C  16 - C  17  
                ( 49.28%)   0.7020* C  16 s( 26.96%)p 2.71( 73.00%)d 0.00(  0.05%)
                                            0.0003  0.5191  0.0077 -0.1661 -0.0075
                                            0.0102  0.0029 -0.8379 -0.0087  0.0003
                                            0.0084 -0.0003  0.0008  0.0200
                ( 50.72%)   0.7122* C  17 s( 28.48%)p 2.51( 71.49%)d 0.00(  0.04%)
                                            0.0001  0.5336  0.0024  0.1607 -0.0038
                                           -0.0256  0.0063  0.8297 -0.0005 -0.0012
                                            0.0023 -0.0007  0.0002  0.0189
    44. (1.97845) BD ( 1) C  16 - H  49  
                ( 61.69%)   0.7855* C  16 s( 22.29%)p 3.48( 77.66%)d 0.00(  0.04%)
                                           -0.0001  0.4721 -0.0023 -0.0800 -0.0137
                                            0.8177 -0.0091  0.3181  0.0121 -0.0037
                                           -0.0020  0.0114 -0.0159 -0.0068
                ( 38.31%)   0.6189* H  49 s( 99.92%)p 0.00(  0.08%)
                                            0.9996 -0.0031  0.0028 -0.0260 -0.0122
    45. (1.97776) BD ( 1) C  16 - H  50  
                ( 60.55%)   0.7781* C  16 s( 21.45%)p 3.66( 78.51%)d 0.00(  0.05%)
                                            0.0001 -0.4631  0.0004  0.6214 -0.0018
                                            0.4851 -0.0174 -0.4038 -0.0152 -0.0151
                                            0.0118  0.0085 -0.0038  0.0047
                ( 39.45%)   0.6281* H  50 s( 99.92%)p 0.00(  0.08%)
                                           -0.9996  0.0036 -0.0175 -0.0140  0.0168
    46. (1.98541) BD ( 1) C  17 - C  18  
                ( 52.74%)   0.7262* C  17 s( 25.88%)p 2.86( 74.06%)d 0.00(  0.06%)
                                           -0.0003 -0.5087 -0.0066  0.7828  0.0004
                                           -0.3165  0.0006  0.1656  0.0136  0.0130
                                           -0.0063  0.0014 -0.0153  0.0105
                ( 47.26%)   0.6875* C  18 s( 40.20%)p 1.49( 59.74%)d 0.00(  0.06%)
                                           -0.0003 -0.6332 -0.0326 -0.7019  0.0029
                                            0.2869 -0.0185 -0.1464  0.0255  0.0176
                                           -0.0105  0.0022 -0.0100  0.0081
    47. (1.97395) BD ( 1) C  17 - H  51  
                ( 62.41%)   0.7900* C  17 s( 23.44%)p 3.26( 76.52%)d 0.00(  0.04%)
                                           -0.0002  0.4842 -0.0001  0.5985 -0.0074
                                            0.4866 -0.0094 -0.4122 -0.0115  0.0125
                                           -0.0104 -0.0094  0.0007 -0.0028
                ( 37.59%)   0.6131* H  51 s( 99.92%)p 0.00(  0.08%)
                                            0.9996 -0.0030 -0.0178 -0.0159  0.0159
    48. (1.96672) BD ( 1) C  17 - H  52  
                ( 61.67%)   0.7853* C  17 s( 22.16%)p 3.51( 77.80%)d 0.00(  0.04%)
                                            0.0002 -0.4708  0.0042 -0.0483 -0.0104
                                            0.8134 -0.0058  0.3371  0.0174 -0.0020
                                           -0.0017 -0.0120  0.0152  0.0056
                ( 38.33%)   0.6191* H  52 s( 99.91%)p 0.00(  0.09%)
                                           -0.9996  0.0031  0.0050 -0.0255 -0.0134
    49. (1.99598) BD ( 1) C  18 - O  19  
                ( 30.17%)   0.5493* C  18 s( 26.38%)p 2.78( 73.28%)d 0.01(  0.35%)
                                           -0.0001  0.5134 -0.0123 -0.6894 -0.0560
                                           -0.4036 -0.0057  0.3024  0.0056  0.0419
                                           -0.0308 -0.0192  0.0138 -0.0142
                ( 69.83%)   0.8356* O  19 s( 36.30%)p 1.75( 63.64%)d 0.00(  0.07%)
                                           -0.0000  0.6025 -0.0017  0.6186 -0.0029
                                            0.4031  0.0066 -0.3019 -0.0048  0.0125
                                           -0.0107 -0.0052  0.0160 -0.0108
    50. (1.99470) BD ( 1) C  18 - O  20  
                ( 33.20%)   0.5762* C  18 s( 33.11%)p 2.01( 66.64%)d 0.01(  0.24%)
                                           -0.0001  0.5739 -0.0416 -0.1551 -0.0265
                                            0.6562  0.0506 -0.4558 -0.0273 -0.0137
                                            0.0093 -0.0368 -0.0282 -0.0014
                ( 66.80%)   0.8173* O  20 s( 44.77%)p 1.23( 55.14%)d 0.00(  0.09%)
                                           -0.0001  0.6686 -0.0268  0.1085 -0.0029
                                           -0.6362  0.0204  0.3665 -0.0123 -0.0064
                                            0.0041 -0.0211 -0.0189 -0.0020
    51. (1.99008) BD ( 2) C  18 - O  20  
                ( 32.11%)   0.5667* C  18 s(  0.03%)p99.99( 99.56%)d13.01(  0.41%)
                                           -0.0000  0.0176  0.0023  0.0427 -0.0038
                                            0.5646 -0.0167  0.8207 -0.0350 -0.0032
                                           -0.0103  0.0253 -0.0300 -0.0494
                ( 67.89%)   0.8239* O  20 s(  0.05%)p99.99( 99.80%)d 3.12(  0.15%)
                                           -0.0000  0.0219 -0.0006  0.0503 -0.0004
                                            0.5216 -0.0025  0.8506 -0.0050  0.0018
                                            0.0066 -0.0165  0.0171  0.0296
    52. (1.98583) BD ( 1) O  19 - H  53  
                ( 73.93%)   0.8598* O  19 s( 21.76%)p 3.59( 78.16%)d 0.00(  0.08%)
                                           -0.0003 -0.4662 -0.0155 -0.2366  0.0144
                                            0.7271  0.0290 -0.4421 -0.0193  0.0204
                                           -0.0117  0.0140  0.0043  0.0069
                ( 26.07%)   0.5106* H  53 s( 99.58%)p 0.00(  0.42%)
                                           -0.9979  0.0040  0.0144 -0.0535  0.0337
    53. (1.97295) BD ( 1) C  22 - C  23  
                ( 49.94%)   0.7067* C  22 s( 28.44%)p 2.51( 71.52%)d 0.00(  0.04%)
                                            0.0001  0.5333  0.0038 -0.8432 -0.0034
                                            0.0440 -0.0283 -0.0350 -0.0138 -0.0056
                                            0.0001 -0.0016  0.0160 -0.0100
                ( 50.06%)   0.7075* C  23 s( 27.16%)p 2.68( 72.79%)d 0.00(  0.05%)
                                            0.0003  0.5211  0.0083  0.8505  0.0021
                                           -0.0365 -0.0333  0.0439 -0.0128 -0.0004
                                            0.0025 -0.0002  0.0186 -0.0110
    54. (1.97718) BD ( 1) C  22 - H  54  
                ( 62.57%)   0.7910* C  22 s( 23.33%)p 3.28( 76.63%)d 0.00(  0.04%)
                                            0.0001 -0.4830 -0.0061 -0.2973 -0.0006
                                            0.5985 -0.0006  0.5652 -0.0165  0.0088
                                            0.0078 -0.0134  0.0053 -0.0033
                ( 37.43%)   0.6118* H  54 s( 99.91%)p 0.00(  0.09%)
                                           -0.9996  0.0032  0.0123 -0.0188 -0.0190
    55. (1.95632) BD ( 1) C  22 - H  55  
                ( 61.62%)   0.7850* C  22 s( 21.35%)p 3.68( 78.61%)d 0.00(  0.04%)
                                            0.0002 -0.4620  0.0039 -0.2452 -0.0128
                                            0.2690  0.0212 -0.8080  0.0093  0.0012
                                           -0.0102  0.0053 -0.0015 -0.0172
                ( 38.38%)   0.6195* H  55 s( 99.91%)p 0.00(  0.09%)
                                           -0.9996  0.0025  0.0094 -0.0125  0.0247
    56. (1.96204) BD ( 1) C  23 - C  24  
                ( 48.67%)   0.6976* C  23 s( 28.71%)p 2.48( 71.25%)d 0.00(  0.04%)
                                           -0.0005 -0.5358  0.0076  0.3263  0.0065
                                           -0.6181  0.0101 -0.4731 -0.0007  0.0091
                                            0.0071 -0.0151  0.0073  0.0008
                ( 51.33%)   0.7165* C  24 s( 24.96%)p 3.00( 74.99%)d 0.00(  0.05%)
                                           -0.0001 -0.4996 -0.0017 -0.3365  0.0134
                                            0.6481  0.0039  0.4653 -0.0013  0.0113
                                            0.0088 -0.0151  0.0069  0.0011
    57. (1.97800) BD ( 1) C  23 - H  56  
                ( 61.56%)   0.7846* C  23 s( 21.60%)p 3.63( 78.35%)d 0.00(  0.05%)
                                            0.0002 -0.4647  0.0031  0.2368  0.0008
                                           -0.1183  0.0238  0.8443  0.0027  0.0009
                                           -0.0089  0.0061 -0.0008 -0.0183
                ( 38.44%)   0.6200* H  56 s( 99.92%)p 0.00(  0.08%)
                                           -0.9996  0.0036 -0.0088  0.0010 -0.0276
    58. (1.97820) BD ( 1) C  23 - H  57  
                ( 61.79%)   0.7861* C  23 s( 22.40%)p 3.46( 77.56%)d 0.00(  0.04%)
                                            0.0001 -0.4732 -0.0045  0.3361 -0.0061
                                            0.7756  0.0027 -0.2461  0.0202 -0.0119
                                            0.0034  0.0092  0.0116  0.0073
                ( 38.21%)   0.6181* H  57 s( 99.92%)p 0.00(  0.08%)
                                           -0.9996  0.0025 -0.0111 -0.0254  0.0061
    59. (1.97095) BD ( 1) C  24 - C  25  
                ( 51.04%)   0.7144* C  24 s( 24.72%)p 3.04( 75.23%)d 0.00(  0.05%)
                                           -0.0001  0.4972  0.0051  0.1377  0.0013
                                           -0.1505 -0.0082  0.8429  0.0128 -0.0012
                                            0.0061 -0.0062  0.0001  0.0198
                ( 48.96%)   0.6997* C  25 s( 30.15%)p 2.32( 69.81%)d 0.00(  0.04%)
                                            0.0005  0.5490 -0.0110 -0.1321  0.0026
                                            0.1658 -0.0034 -0.8082  0.0061 -0.0009
                                            0.0050 -0.0066 -0.0002  0.0178
    60. (1.95649) BD ( 1) C  24 - C  26  
                ( 50.17%)   0.7083* C  24 s( 25.47%)p 2.92( 74.48%)d 0.00(  0.05%)
                                            0.0002  0.5047  0.0026 -0.8481  0.0078
                                            0.0553 -0.0088 -0.1491 -0.0071 -0.0033
                                            0.0067 -0.0007  0.0177 -0.0097
                ( 49.83%)   0.7059* C  26 s( 28.15%)p 2.55( 71.81%)d 0.00(  0.04%)
                                            0.0004  0.5305  0.0036  0.8207 -0.0111
                                           -0.0882 -0.0086  0.1909 -0.0077 -0.0027
                                            0.0075 -0.0006  0.0165 -0.0092
    61. (1.98653) BD ( 1) C  25 - H  58  
                ( 61.30%)   0.7829* C  25 s( 23.03%)p 3.34( 76.93%)d 0.00(  0.04%)
                                            0.0000 -0.4798 -0.0036  0.3615 -0.0089
                                            0.7656 -0.0011 -0.2279 -0.0205 -0.0123
                                            0.0040  0.0079  0.0103  0.0086
                ( 38.70%)   0.6221* H  58 s( 99.92%)p 0.00(  0.08%)
                                           -0.9996  0.0009 -0.0103 -0.0242  0.0085
    62. (1.98646) BD ( 1) C  25 - H  59  
                ( 61.21%)   0.7824* C  25 s( 23.35%)p 3.28( 76.61%)d 0.00(  0.04%)
                                           -0.0000  0.4832  0.0048  0.8552 -0.0053
                                           -0.0473 -0.0047  0.1788  0.0228 -0.0018
                                            0.0069 -0.0002  0.0165 -0.0093
                ( 38.79%)   0.6228* H  59 s( 99.92%)p 0.00(  0.08%)
                                            0.9996 -0.0007 -0.0263  0.0020 -0.0079
    63. (1.98697) BD ( 1) C  25 - H  60  
                ( 60.95%)   0.7807* C  25 s( 23.36%)p 3.28( 76.60%)d 0.00(  0.04%)
                                           -0.0001  0.4833  0.0033 -0.3462  0.0091
                                            0.6192 -0.0103  0.5120  0.0208 -0.0095
                                           -0.0081  0.0148 -0.0060 -0.0001
                ( 39.05%)   0.6249* H  60 s( 99.93%)p 0.00(  0.07%)
                                            0.9996 -0.0006  0.0097 -0.0180 -0.0181
    64. (1.96024) BD ( 1) C  26 - C  27  
                ( 50.52%)   0.7108* C  26 s( 26.15%)p 2.82( 73.80%)d 0.00(  0.05%)
                                            0.0002  0.5112  0.0115 -0.4435  0.0098
                                           -0.7194 -0.0078  0.1535 -0.0134  0.0167
                                           -0.0038 -0.0049 -0.0074 -0.0100
                ( 49.48%)   0.7034* C  27 s( 27.96%)p 2.57( 72.00%)d 0.00(  0.04%)
                                            0.0002  0.5288  0.0001  0.4453  0.0047
                                            0.7131 -0.0033 -0.1142 -0.0119  0.0126
                                           -0.0003 -0.0041 -0.0101 -0.0098
    65. (1.96738) BD ( 1) C  26 - H  61  
                ( 62.26%)   0.7891* C  26 s( 19.91%)p 4.02( 80.04%)d 0.00(  0.05%)
                                            0.0003 -0.4461  0.0092  0.0663  0.0041
                                           -0.1709  0.0079  0.8756  0.0046  0.0006
                                           -0.0040  0.0078  0.0009 -0.0208
                ( 37.74%)   0.6143* H  61 s( 99.91%)p 0.00(  0.09%)
                                           -0.9995  0.0065 -0.0013  0.0041 -0.0295
    66. (1.97737) BD ( 1) C  27 - C  28  
                ( 52.17%)   0.7223* C  27 s( 26.91%)p 2.71( 73.04%)d 0.00(  0.05%)
                                            0.0003  0.5187  0.0011 -0.8364  0.0004
                                            0.1173 -0.0279 -0.1272 -0.0086 -0.0063
                                            0.0050 -0.0020  0.0180 -0.0107
                ( 47.83%)   0.6916* C  28 s( 33.82%)p 1.96( 66.12%)d 0.00(  0.06%)
                                           -0.0001  0.5814 -0.0125  0.7906 -0.0138
                                           -0.1570 -0.0354  0.0975 -0.0229 -0.0044
                                            0.0060 -0.0029  0.0195 -0.0111
    67. (1.97683) BD ( 1) C  27 - H  62  
                ( 62.54%)   0.7908* C  27 s( 23.00%)p 3.35( 76.96%)d 0.00(  0.04%)
                                            0.0002 -0.4795 -0.0058 -0.2921  0.0080
                                            0.6245  0.0056  0.5423 -0.0139  0.0075
                                            0.0063 -0.0148  0.0073 -0.0026
                ( 37.46%)   0.6121* H  62 s( 99.92%)p 0.00(  0.08%)
                                           -0.9996  0.0030  0.0061 -0.0217 -0.0180
    68. (1.96390) BD ( 1) C  27 - H  63  
                ( 61.59%)   0.7848* C  27 s( 22.03%)p 3.54( 77.93%)d 0.00(  0.04%)
                                           -0.0003  0.4693 -0.0018  0.1255  0.0034
                                           -0.2949 -0.0273  0.8221 -0.0045  0.0004
                                            0.0017 -0.0092 -0.0007  0.0180
                ( 38.41%)   0.6198* H  63 s( 99.92%)p 0.00(  0.08%)
                                            0.9996 -0.0024 -0.0050  0.0125 -0.0251
    69. (1.99462) BD ( 1) C  28 - O  29  
                ( 32.83%)   0.5730* C  28 s( 29.57%)p 2.37( 70.17%)d 0.01(  0.25%)
                                            0.0000 -0.5410 -0.0547  0.4155  0.0259
                                            0.4348  0.0356  0.5787  0.0565 -0.0224
                                           -0.0310 -0.0295  0.0015 -0.0145
                ( 67.17%)   0.8195* O  29 s( 47.01%)p 1.13( 52.91%)d 0.00(  0.08%)
                                            0.0000 -0.6854  0.0186 -0.3346 -0.0089
                                           -0.3088 -0.0072 -0.5670 -0.0147 -0.0117
                                           -0.0178 -0.0154  0.0008 -0.0112
    70. (1.98399) BD ( 2) C  28 - O  29  
                ( 33.42%)   0.5781* C  28 s(  0.04%)p99.99( 99.59%)d 9.13(  0.37%)
                                            0.0001 -0.0190  0.0067 -0.2085  0.0129
                                           -0.7119  0.0284  0.6666 -0.0151  0.0277
                                           -0.0091  0.0132 -0.0146 -0.0498
                ( 66.58%)   0.8160* O  29 s(  0.14%)p99.99( 99.72%)d 1.02(  0.14%)
                                            0.0000 -0.0373  0.0016 -0.2452 -0.0022
                                           -0.7577 -0.0084  0.6024  0.0059 -0.0181
                                            0.0040 -0.0099  0.0091  0.0298
    71. (1.99971) CR ( 1) O   1           s(100.00%)p 0.00(  0.00%)
                                            1.0000 -0.0004 -0.0000 -0.0003  0.0000
                                           -0.0000  0.0000  0.0003 -0.0000  0.0000
                                           -0.0000 -0.0000  0.0000 -0.0000
    72. (1.99915) CR ( 1) C   2           s(100.00%)
                                            1.0000 -0.0000 -0.0000  0.0000 -0.0000
                                           -0.0000 -0.0000 -0.0000  0.0000  0.0000
                                            0.0000 -0.0000 -0.0000  0.0000
    73. (1.99903) CR ( 1) C   3           s(100.00%)p 0.00(  0.00%)
                                            1.0000 -0.0000 -0.0000  0.0002  0.0000
                                            0.0002 -0.0000  0.0003  0.0000  0.0000
                                            0.0000 -0.0000 -0.0000  0.0000
    74. (1.99896) CR ( 1) C   4           s(100.00%)p 0.00(  0.00%)
                                            1.0000 -0.0002 -0.0000 -0.0000 -0.0000
                                            0.0001 -0.0000 -0.0005  0.0000 -0.0000
                                            0.0000 -0.0000  0.0000  0.0000
    75. (1.99902) CR ( 1) C   5           s(100.00%)p 0.00(  0.00%)
                                            1.0000 -0.0000 -0.0000  0.0002 -0.0000
                                            0.0002 -0.0000  0.0003  0.0000  0.0000
                                           -0.0000 -0.0000 -0.0000  0.0000
    76. (1.99911) CR ( 1) C   6           s(100.00%)p 0.00(  0.00%)
                                            1.0000 -0.0001  0.0000  0.0000 -0.0000
                                            0.0001 -0.0000 -0.0001 -0.0000 -0.0000
                                            0.0000 -0.0000  0.0000  0.0000
    77. (1.99888) CR ( 1) C   7           s(100.00%)p 0.00(  0.00%)
                                            1.0000 -0.0000 -0.0000  0.0001 -0.0000
                                           -0.0001 -0.0000  0.0005 -0.0000 -0.0000
                                            0.0000  0.0000 -0.0000  0.0000
    78. (1.99902) CR ( 1) C   8           s(100.00%)p 0.00(  0.00%)
                                            1.0000 -0.0002 -0.0000  0.0000 -0.0000
                                            0.0004 -0.0000 -0.0005  0.0000 -0.0000
                                            0.0000  0.0000  0.0000  0.0000
    79. (1.99912) CR ( 1) C   9           s(100.00%)p 0.00(  0.00%)
                                            1.0000 -0.0001  0.0000 -0.0000 -0.0000
                                            0.0003 -0.0000  0.0002  0.0000  0.0000
                                            0.0000 -0.0000 -0.0000  0.0000
    80. (1.99916) CR ( 1) C  10           s(100.00%)p 0.00(  0.00%)
                                            1.0000 -0.0001  0.0000 -0.0002  0.0000
                                            0.0002 -0.0000  0.0001  0.0000 -0.0000
                                           -0.0000 -0.0000  0.0000  0.0000
    81. (1.99899) CR ( 1) C  11           s(100.00%)p 0.00(  0.00%)
                                            1.0000 -0.0002 -0.0000 -0.0001  0.0000
                                            0.0002  0.0000 -0.0005  0.0000 -0.0000
                                            0.0000  0.0000 -0.0000  0.0000
    82. (1.99878) CR ( 1) C  12           s(100.00%)p 0.00(  0.00%)
                                            1.0000 -0.0000  0.0000  0.0000  0.0000
                                            0.0000  0.0000  0.0002  0.0000  0.0000
                                            0.0000 -0.0000 -0.0000  0.0000
    83. (1.99921) CR ( 1) C  13           s(100.00%)p 0.00(  0.00%)
                                            1.0000 -0.0002  0.0000  0.0000 -0.0000
                                           -0.0001  0.0000  0.0005 -0.0000 -0.0000
                                           -0.0000  0.0000  0.0000 -0.0000
    84. (1.99898) CR ( 1) C  14           s(100.00%)p 0.00(  0.00%)
                                            1.0000 -0.0002 -0.0000  0.0001  0.0000
                                           -0.0001 -0.0000  0.0004 -0.0000  0.0000
                                            0.0000  0.0000 -0.0000  0.0000
    85. (1.99923) CR ( 1) C  15           s(100.00%)p 0.00(  0.00%)
                                            1.0000 -0.0002  0.0000 -0.0000  0.0000
                                           -0.0003  0.0000 -0.0001 -0.0000  0.0000
                                           -0.0000 -0.0000  0.0000  0.0000
    86. (1.99912) CR ( 1) C  16           s(100.00%)p 0.00(  0.00%)
                                            1.0000 -0.0003 -0.0000 -0.0003  0.0000
                                            0.0001  0.0000  0.0003 -0.0000  0.0000
                                           -0.0000  0.0000 -0.0000 -0.0000
    87. (1.99906) CR ( 1) C  17           s(100.00%)p 0.00(  0.00%)
                                            1.0000  0.0000 -0.0000  0.0003  0.0000
                                           -0.0002 -0.0000 -0.0002 -0.0000  0.0000
                                           -0.0000  0.0000 -0.0000 -0.0000
    88. (1.99930) CR ( 1) C  18           s(100.00%)p 0.00(  0.00%)
                                            1.0000 -0.0001 -0.0000 -0.0002 -0.0000
                                            0.0001 -0.0000 -0.0000  0.0000  0.0000
                                           -0.0000 -0.0000 -0.0000  0.0000
    89. (1.99968) CR ( 1) O  19           s(100.00%)p 0.00(  0.00%)
                                            1.0000 -0.0002 -0.0000  0.0000  0.0000
                                            0.0002  0.0000 -0.0001 -0.0000  0.0000
                                           -0.0000  0.0000  0.0000  0.0000
    90. (1.99970) CR ( 1) O  20           s(100.00%)p 0.00(  0.00%)
                                            1.0000 -0.0004 -0.0000 -0.0000 -0.0000
                                           -0.0004  0.0000  0.0002  0.0000  0.0000
                                           -0.0000 -0.0000 -0.0000 -0.0000
    91. (1.99971) CR ( 1) O  21           s(100.00%)p 0.00(  0.00%)
                                            1.0000 -0.0004 -0.0000  0.0002 -0.0000
                                           -0.0003 -0.0000  0.0002  0.0000 -0.0000
                                            0.0000 -0.0000 -0.0000 -0.0000
    92. (1.99905) CR ( 1) C  22           s(100.00%)p 0.00(  0.00%)
                                            1.0000 -0.0000 -0.0000  0.0001 -0.0000
                                           -0.0003 -0.0000  0.0002  0.0000 -0.0000
                                            0.0000  0.0000  0.0000  0.0000
    93. (1.99908) CR ( 1) C  23           s(100.00%)p 0.00(  0.00%)
                                            1.0000 -0.0002  0.0000 -0.0002  0.0000
                                           -0.0004  0.0000 -0.0004 -0.0000  0.0000
                                            0.0000 -0.0000 -0.0000  0.0000
    94. (1.99884) CR ( 1) C  24           s(100.00%)p 0.00(  0.00%)
                                            1.0000 -0.0002  0.0000  0.0001  0.0000
                                           -0.0001  0.0000  0.0002  0.0000 -0.0000
                                            0.0000 -0.0000 -0.0000  0.0000
    95. (1.99919) CR ( 1) C  25           s(100.00%)p 0.00(  0.00%)
                                            1.0000 -0.0002  0.0000  0.0001 -0.0000
                                           -0.0001  0.0000  0.0004  0.0000  0.0000
                                           -0.0000  0.0000 -0.0000 -0.0000
    96. (1.99898) CR ( 1) C  26           s(100.00%)p 0.00(  0.00%)
                                            1.0000 -0.0003 -0.0000 -0.0001  0.0000
                                            0.0001  0.0000 -0.0005  0.0000  0.0000
                                            0.0000 -0.0000 -0.0000  0.0000
    97. (1.99904) CR ( 1) C  27           s(100.00%)p 0.00(  0.00%)
                                            1.0000 -0.0000  0.0000  0.0003 -0.0000
                                           -0.0003  0.0000  0.0002  0.0000 -0.0000
                                           -0.0000  0.0000 -0.0000  0.0000
    98. (1.99901) CR ( 1) C  28           s(100.00%)p 0.00(  0.00%)
                                            1.0000 -0.0001  0.0000  0.0002 -0.0000
                                           -0.0001 -0.0000 -0.0002  0.0000  0.0000
                                            0.0000 -0.0000  0.0000  0.0000
    99. (1.99971) CR ( 1) O  29           s(100.00%)p 0.00(  0.00%)
                                            1.0000 -0.0004 -0.0000  0.0002 -0.0000
                                            0.0002 -0.0000  0.0003  0.0000  0.0000
                                            0.0000  0.0000  0.0000  0.0000
   100. (1.97411) LP ( 1) O   1           s( 53.65%)p 0.86( 46.33%)d 0.00(  0.02%)
                                            0.0006  0.7324  0.0136  0.5411 -0.0015
                                            0.0632 -0.0002 -0.4081  0.0010 -0.0020
                                            0.0121  0.0007 -0.0059  0.0005
   101. (1.88958) LP ( 2) O   1           s(  0.00%)p 1.00( 99.93%)d 0.00(  0.07%)
                                           -0.0000  0.0010 -0.0002 -0.0265  0.0004
                                           -0.9818  0.0149 -0.1857  0.0028  0.0211
                                            0.0036 -0.0154 -0.0018 -0.0052
   102. (1.97546) LP ( 1) O  19           s( 41.94%)p 1.38( 58.02%)d 0.00(  0.04%)
                                            0.0001  0.6476 -0.0033 -0.7464  0.0086
                                            0.1448 -0.0001 -0.0445 -0.0002  0.0078
                                           -0.0029 -0.0026 -0.0169  0.0089
   103. (1.82489) LP ( 2) O  19           s(  0.00%)p 1.00( 99.92%)d 0.00(  0.08%)
                                           -0.0000  0.0052 -0.0026  0.0579 -0.0026
                                            0.5345 -0.0080  0.8426 -0.0126  0.0142
                                            0.0230 -0.0033  0.0039  0.0012
   104. (1.97557) LP ( 1) O  20           s( 55.21%)p 0.81( 44.78%)d 0.00(  0.02%)
                                            0.0006  0.7428  0.0160 -0.1225  0.0015
                                            0.5555  0.0014 -0.3524 -0.0011  0.0032
                                           -0.0019  0.0107  0.0065  0.0020
   105. (1.84482) LP ( 2) O  20           s(  0.03%)p99.99( 99.88%)d 2.91(  0.09%)
                                            0.0001  0.0174 -0.0002  0.9847  0.0127
                                            0.1127  0.0015 -0.1278 -0.0017 -0.0239
                                            0.0150  0.0045  0.0075 -0.0037
   106. (1.97268) LP ( 1) O  21           s( 53.28%)p 0.88( 46.70%)d 0.00(  0.02%)
                                            0.0006  0.7298  0.0120 -0.2885  0.0005
                                            0.5375 -0.0010 -0.3081  0.0001  0.0067
                                           -0.0045  0.0091  0.0045  0.0039
   107. (1.88979) LP ( 2) O  21           s(  0.01%)p99.99( 99.91%)d 4.95(  0.07%)
                                            0.0000  0.0113  0.0040 -0.8876  0.0137
                                           -0.4548  0.0073  0.0648 -0.0015  0.0132
                                           -0.0098 -0.0071 -0.0199  0.0012
   108. (1.97173) LP ( 1) O  29           s( 52.85%)p 0.89( 47.13%)d 0.00(  0.02%)
                                            0.0006  0.7269  0.0115 -0.3117  0.0006
                                           -0.3394  0.0008 -0.5089  0.0004 -0.0042
                                           -0.0077 -0.0096 -0.0006 -0.0038
   109. (1.88995) LP ( 2) O  29           s(  0.02%)p99.99( 99.91%)d 3.18(  0.07%)
                                            0.0000  0.0142  0.0042 -0.8542  0.0133
                                            0.4626 -0.0071  0.2351 -0.0040 -0.0051
                                           -0.0135  0.0122 -0.0166  0.0082
   110. (0.00389) RY*( 1) O   1           s(  0.00%)p 1.00( 97.97%)d 0.02(  2.03%)
                                           -0.0000 -0.0000  0.0030 -0.0004 -0.0225
                                           -0.0110 -0.9735 -0.0021 -0.1772  0.1108
                                            0.0184 -0.0825 -0.0096 -0.0276
   111. (0.00028) RY*( 2) O   1           s( 72.73%)p 0.36( 26.04%)d 0.02(  1.24%)
                                           -0.0000  0.0042  0.8528 -0.0116 -0.2720
                                           -0.0030  0.0860  0.0166 -0.4225  0.0135
                                           -0.0725  0.0063  0.0707 -0.0436
   112. (0.00014) RY*( 3) O   1           s( 25.17%)p 2.84( 71.58%)d 0.13(  3.25%)
                                           -0.0000 -0.0000  0.5017 -0.0148  0.4518
                                            0.0014 -0.1373 -0.0061  0.7019  0.0087
                                           -0.0920 -0.0530  0.0423  0.1391
   113. (0.00007) RY*( 4) O   1           s(  0.25%)p99.99( 88.52%)d44.31( 11.23%)
   114. (0.00001) RY*( 5) O   1           s(  0.02%)p58.61(  1.32%)d99.99( 98.66%)
   115. (0.00001) RY*( 6) O   1           s(  1.12%)p 4.74(  5.29%)d83.87( 93.60%)
   116. (0.00000) RY*( 7) O   1           s(  0.04%)p36.10(  1.27%)d99.99( 98.69%)
   117. (0.00001) RY*( 8) O   1           s(  0.54%)p10.08(  5.39%)d99.99( 94.07%)
   118. (0.00000) RY*( 9) O   1           s(  0.11%)p26.84(  2.97%)d99.99( 96.92%)
   119. (0.01883) RY*( 1) C   2           s( 15.14%)p 5.61( 84.84%)d 0.00(  0.02%)
                                           -0.0000  0.0739  0.3820  0.0397 -0.7234
                                            0.0048 -0.0847 -0.0307  0.5615 -0.0006
                                            0.0049 -0.0025  0.0145  0.0001
   120. (0.00734) RY*( 2) C   2           s(  0.00%)p 1.00( 50.29%)d 0.99( 49.71%)
                                            0.0000 -0.0010  0.0024  0.0006 -0.0197
                                            0.0296 -0.6957  0.0056 -0.1326  0.5624
                                            0.0939 -0.3899 -0.0433 -0.1348
   121. (0.00533) RY*( 3) C   2           s( 10.62%)p 6.37( 67.64%)d 2.05( 21.74%)
                                            0.0000 -0.0128  0.3257  0.0549  0.6028
                                           -0.0078 -0.1050  0.0307  0.5459  0.0405
                                           -0.0577 -0.0777 -0.2728  0.3633
   122. (0.00180) RY*( 4) C   2           s(  0.13%)p99.99( 48.52%)d99.99( 51.35%)
                                            0.0000  0.0005  0.0367  0.0007  0.0136
                                            0.0097  0.6897 -0.0019  0.0958  0.4644
                                            0.0922 -0.4930 -0.0777 -0.2005
   123. (0.00117) RY*( 5) C   2           s( 38.82%)p 0.24(  9.21%)d 1.34( 51.97%)
                                            0.0000 -0.0026  0.6230  0.0278  0.1117
                                            0.0074  0.0123 -0.0484 -0.2763 -0.0703
                                            0.3856  0.2513 -0.3235 -0.4453
   124. (0.00050) RY*( 6) C   2           s( 30.70%)p 0.22(  6.82%)d 2.03( 62.48%)
                                            0.0000 -0.0210  0.5537 -0.0146  0.1222
                                            0.0006  0.0337 -0.0018 -0.2279  0.0058
                                           -0.2259 -0.1579  0.7289  0.1319
   125. (0.00041) RY*( 7) C   2           s(  0.16%)p 9.57(  1.50%)d99.99( 98.35%)
                                           -0.0000  0.0002  0.0395  0.0027 -0.0216
                                           -0.0011 -0.0998  0.0007 -0.0673 -0.6498
                                           -0.1406 -0.6869 -0.1985 -0.1737
   126. (0.00004) RY*( 8) C   2           s(  1.65%)p13.66( 22.51%)d46.02( 75.84%)
   127. (0.00003) RY*( 9) C   2           s(  3.16%)p 2.86(  9.04%)d27.82( 87.81%)
   128. (0.00634) RY*( 1) C   3           s(  0.99%)p97.19( 96.02%)d 3.03(  3.00%)
                                           -0.0000  0.0240  0.0965 -0.0067 -0.4737
                                           -0.0241 -0.5986  0.0158  0.6137  0.1121
                                           -0.0737 -0.0282 -0.0609 -0.0864
   129. (0.00364) RY*( 2) C   3           s(  0.56%)p99.99( 94.07%)d 9.59(  5.37%)
                                            0.0000 -0.0068  0.0745  0.0056 -0.3597
                                            0.0043  0.7679 -0.0037  0.4707 -0.1896
                                           -0.0945  0.0403 -0.0569 -0.0631
   130. (0.00194) RY*( 3) C   3           s( 95.29%)p 0.02(  1.93%)d 0.03(  2.78%)
                                            0.0000 -0.0036  0.9762  0.0024  0.0309
                                            0.0006 -0.0192  0.0052 -0.1340 -0.0835
                                           -0.0855 -0.0359  0.1104 -0.0001
   131. (0.00113) RY*( 4) C   3           s(  0.05%)p99.99( 86.28%)d99.99( 13.67%)
                                           -0.0000  0.0195 -0.0103  0.0156 -0.7674
                                           -0.0039  0.0195 -0.0054 -0.5227  0.0312
                                            0.3136 -0.0256 -0.0661  0.1800
   132. (0.00019) RY*( 5) C   3           s(  0.21%)p15.95(  3.33%)d99.99( 96.46%)
                                            0.0000 -0.0027  0.0456 -0.0001  0.1247
                                            0.0013 -0.0497 -0.0016  0.1236 -0.3805
                                            0.7599 -0.2435 -0.0753 -0.4212
   133. (0.00013) RY*( 6) C   3           s(  2.41%)p 2.81(  6.79%)d37.65( 90.80%)
                                           -0.0000 -0.0062  0.1552 -0.0193  0.1870
                                            0.0025  0.0449 -0.0055  0.1746  0.2507
                                            0.3474  0.2932 -0.6497  0.4652
   134. (0.00009) RY*( 7) C   3           s(  0.17%)p40.32(  7.00%)d99.99( 92.82%)
   135. (0.00004) RY*( 8) C   3           s(  0.38%)p11.62(  4.44%)d99.99( 95.18%)
   136. (0.00002) RY*( 9) C   3           s(  0.04%)p 5.26(  0.21%)d99.99( 99.75%)
   137. (0.00654) RY*( 1) C   4           s( 13.62%)p 6.01( 81.83%)d 0.33(  4.56%)
                                            0.0000 -0.0027  0.3690 -0.0087 -0.3291
                                           -0.0054 -0.1673 -0.0143 -0.8256 -0.0099
                                           -0.0494  0.0737  0.0142 -0.1934
   138. (0.00377) RY*( 2) C   4           s(  0.12%)p99.99( 90.85%)d77.69(  9.03%)
                                           -0.0000 -0.0016  0.0341  0.0207  0.7904
                                           -0.0105 -0.4934 -0.0051 -0.1996 -0.1227
                                           -0.0391  0.0941 -0.2527  0.0323
   139. (0.00199) RY*( 3) C   4           s(  0.14%)p99.99( 91.71%)d57.32(  8.15%)
                                           -0.0000  0.0336 -0.0171  0.0060 -0.4299
                                            0.0103 -0.8053  0.0052  0.2890 -0.0794
                                            0.1206  0.1293  0.0892  0.1896
   140. (0.00177) RY*( 4) C   4           s( 81.55%)p 0.17( 13.50%)d 0.06(  4.95%)
                                           -0.0000 -0.0007  0.9031 -0.0096  0.0826
                                           -0.0108  0.0566 -0.0077  0.3532 -0.1634
                                           -0.0863 -0.1150  0.0425  0.0167
   141. (0.00041) RY*( 5) C   4           s(  0.00%)p 1.00(  0.85%)d99.99( 99.14%)
                                           -0.0000  0.0007  0.0035  0.0005 -0.0803
                                            0.0008  0.0379  0.0003  0.0255 -0.3185
                                            0.7446 -0.2431 -0.4340 -0.2969
   142. (0.00038) RY*( 6) C   4           s(  3.14%)p 0.32(  0.99%)d30.58( 95.87%)
                                            0.0000  0.0033  0.1770  0.0078 -0.0203
                                            0.0133 -0.0595 -0.0020  0.0757  0.8739
                                            0.1603  0.0666 -0.4060  0.0102
   143. (0.00017) RY*( 7) C   4           s(  1.34%)p 4.40(  5.89%)d69.23( 92.77%)
                                           -0.0000 -0.0081  0.1155 -0.0080  0.0948
                                           -0.0193  0.2158  0.0073 -0.0536 -0.0517
                                            0.4645  0.7624  0.2076  0.2914
   144. (0.00011) RY*( 8) C   4           s(  0.07%)p99.99(  8.19%)d99.99( 91.74%)
                                            0.0000 -0.0010  0.0258 -0.0156  0.2417
                                            0.0092 -0.1376  0.0049 -0.0651  0.2885
                                            0.3978 -0.3564  0.7225 -0.1642
   145. (0.00004) RY*( 9) C   4           s(  0.11%)p55.70(  6.29%)d99.99( 93.60%)
   146. (0.00664) RY*( 1) C   5           s(  0.31%)p99.99( 96.80%)d 9.23(  2.89%)
                                           -0.0000  0.0222  0.0514 -0.0127 -0.0562
                                           -0.0223 -0.7724  0.0161  0.6060  0.0846
                                           -0.0171 -0.0595 -0.0633 -0.1179
   147. (0.00352) RY*( 2) C   5           s(  2.54%)p35.95( 91.42%)d 2.37(  6.03%)
                                            0.0000 -0.0100  0.1592 -0.0006  0.9485
                                            0.0086  0.0262 -0.0029  0.1175 -0.0983
                                           -0.0673 -0.0450  0.1882 -0.0933
   148. (0.00177) RY*( 3) C   5           s( 94.05%)p 0.04(  3.39%)d 0.03(  2.56%)
                                            0.0000 -0.0011  0.9698  0.0013 -0.1690
                                           -0.0039  0.0151  0.0046 -0.0713 -0.1451
                                           -0.0020 -0.0579 -0.0268 -0.0220
   149. (0.00087) RY*( 4) C   5           s(  0.15%)p99.99( 82.67%)d99.99( 17.18%)
                                           -0.0000  0.0216  0.0323 -0.0113  0.1488
                                            0.0089 -0.5829  0.0017 -0.6816  0.2145
                                            0.0290  0.1081  0.0435  0.3337
   150. (0.00018) RY*( 5) C   5           s(  0.46%)p11.38(  5.25%)d99.99( 94.29%)
                                            0.0000 -0.0039  0.0678 -0.0023 -0.0455
                                            0.0020  0.0877 -0.0048  0.2066  0.1265
                                           -0.6944  0.5264  0.1607  0.3766
   151. (0.00012) RY*( 6) C   5           s(  1.49%)p 9.82( 14.60%)d56.45( 83.92%)
                                           -0.0000 -0.0099  0.1215 -0.0043  0.1195
                                           -0.0087  0.2062 -0.0158  0.2981  0.4934
                                            0.4707 -0.0015 -0.2097  0.5746
   152. (0.00009) RY*( 7) C   5           s(  0.19%)p15.30(  2.86%)d99.99( 96.95%)
   153. (0.00004) RY*( 8) C   5           s(  0.92%)p 2.70(  2.49%)d99.99( 96.60%)
   154. (0.00002) RY*( 9) C   5           s(  0.01%)p 1.00(  0.58%)d99.99( 99.42%)
   155. (0.02052) RY*( 1) C   6           s( 16.52%)p 5.05( 83.45%)d 0.00(  0.02%)
                                           -0.0000 -0.0683  0.4007  0.0105 -0.4344
                                           -0.0536  0.6677  0.0276 -0.4430 -0.0037
                                            0.0032 -0.0027  0.0073 -0.0124
   156. (0.00742) RY*( 2) C   6           s(  2.88%)p19.83( 57.12%)d13.89( 40.00%)
                                           -0.0000  0.0177  0.1688  0.0211 -0.5814
                                            0.0018 -0.4820 -0.0076 -0.0178  0.2764
                                           -0.2426 -0.1280 -0.4982 -0.0145
   157. (0.00616) RY*( 3) C   6           s(  4.43%)p16.85( 74.69%)d 4.71( 20.88%)
                                           -0.0000  0.0156  0.2099  0.0173  0.3245
                                           -0.0385 -0.3845 -0.0397 -0.7003 -0.2354
                                           -0.0944  0.2336 -0.0446 -0.2965
   158. (0.00251) RY*( 4) C   6           s(  0.47%)p87.56( 41.42%)d99.99( 58.11%)
                                           -0.0000 -0.0116  0.0678  0.0218  0.5611
                                            0.0006  0.3132  0.0046 -0.0291  0.2314
                                           -0.2967 -0.2861 -0.5899  0.0986
   159. (0.00108) RY*( 5) C   6           s( 44.30%)p 0.24( 10.61%)d 1.02( 45.09%)
                                           -0.0000  0.0034  0.6656  0.0192  0.1003
                                           -0.0339 -0.1682  0.0319  0.2554 -0.4715
                                            0.2611 -0.2933 -0.0587  0.2664
   160. (0.00051) RY*( 6) C   6           s( 21.92%)p 0.26(  5.59%)d 3.31( 72.49%)
                                            0.0000  0.0163  0.4679 -0.0063  0.1392
                                            0.0113 -0.0735 -0.0064  0.1759  0.4161
                                           -0.5013 -0.0049  0.5403 -0.0924
   161. (0.00032) RY*( 7) C   6           s(  7.11%)p 0.35(  2.46%)d12.71( 90.42%)
                                           -0.0000  0.0079  0.2666  0.0006  0.1483
                                            0.0066 -0.0408  0.0042  0.0302  0.5817
                                            0.6630  0.3258 -0.1259 -0.0656
   162. (0.00011) RY*( 8) C   6           s(  2.49%)p 9.98( 24.86%)d29.16( 72.64%)
                                            0.0000 -0.0036  0.1578  0.0054 -0.0308
                                           -0.0163  0.1855 -0.0337  0.4603 -0.2786
                                           -0.1831  0.5217 -0.2906 -0.5085
   163. (0.00004) RY*( 9) C   6           s(  0.20%)p 0.99(  0.20%)d99.99( 99.61%)
   164. (0.00558) RY*( 1) C   7           s( 17.08%)p 4.64( 79.21%)d 0.22(  3.71%)
                                            0.0000 -0.0028  0.4133  0.0071  0.4278
                                           -0.0062 -0.3932  0.0093  0.6741  0.0301
                                           -0.0276 -0.0225  0.0533 -0.1790
   165. (0.00448) RY*( 2) C   7           s(  0.09%)p99.99( 94.88%)d54.59(  5.02%)
                                           -0.0000 -0.0001  0.0303 -0.0153 -0.8352
                                           -0.0052 -0.4427  0.0017  0.2347  0.1555
                                           -0.0823 -0.0013 -0.1215 -0.0673
   166. (0.00324) RY*( 3) C   7           s(  4.74%)p18.35( 86.99%)d 1.74(  8.27%)
                                            0.0000 -0.0211  0.2167  0.0011 -0.2730
                                           -0.0060  0.7598  0.0017  0.4668 -0.1914
                                           -0.1977  0.0424 -0.0075 -0.0717
   167. (0.00133) RY*( 4) C   7           s( 76.10%)p 0.25( 19.06%)d 0.06(  4.83%)
                                           -0.0000  0.0025  0.8724  0.0024 -0.0935
                                           -0.0016  0.0071  0.0014 -0.4264 -0.0340
                                            0.1059 -0.0106 -0.1601  0.1010
   168. (0.00038) RY*( 5) C   7           s(  1.18%)p 0.17(  0.20%)d83.34( 98.61%)
                                           -0.0000 -0.0011  0.1088  0.0003  0.0268
                                           -0.0046  0.0273 -0.0034 -0.0231  0.5231
                                           -0.4999  0.2374  0.4603  0.4410
   169. (0.00021) RY*( 6) C   7           s(  0.13%)p27.51(  3.59%)d99.99( 96.28%)
                                            0.0000  0.0036  0.0360  0.0068 -0.0945
                                            0.0057 -0.1576 -0.0036 -0.0451 -0.5485
                                           -0.2246 -0.5747  0.4931  0.1950
   170. (0.00017) RY*( 7) C   7           s(  0.08%)p76.53(  6.28%)d99.99( 93.63%)
                                            0.0000  0.0003  0.0287 -0.0009  0.0561
                                           -0.0148  0.0867  0.0178 -0.2272  0.3456
                                           -0.4289 -0.4228 -0.0216 -0.6736
   171. (0.00011) RY*( 8) C   7           s(  0.01%)p99.99(  6.68%)d99.99( 93.30%)
                                            0.0000  0.0048  0.0098  0.0004  0.0029
                                            0.0200 -0.1758  0.0147 -0.1879 -0.4707
                                           -0.3943  0.6443  0.1153 -0.3572
   172. (0.00008) RY*( 9) C   7           s(  0.61%)p 5.29(  3.23%)d99.99( 96.16%)
   173. (0.00775) RY*( 1) C   8           s( 15.30%)p 5.32( 81.33%)d 0.22(  3.37%)
                                            0.0000 -0.0188  0.3907  0.0044  0.2480
                                           -0.0157  0.2874 -0.0120 -0.8178  0.0156
                                           -0.0636  0.0446 -0.0018 -0.1655
   174. (0.00583) RY*( 2) C   8           s(  0.18%)p99.99( 97.18%)d14.79(  2.64%)
                                           -0.0000  0.0231  0.0354 -0.0025 -0.3227
                                            0.0028 -0.8577 -0.0073 -0.3633 -0.1198
                                           -0.0015  0.0576  0.0133 -0.0923
   175. (0.00376) RY*( 3) C   8           s(  2.37%)p37.68( 89.27%)d 3.53(  8.36%)
                                            0.0000 -0.0024  0.1539 -0.0188 -0.8739
                                            0.0027  0.3540  0.0039 -0.0574  0.1115
                                            0.0921 -0.0355  0.2327 -0.0853
   176. (0.00188) RY*( 4) C   8           s( 80.32%)p 0.22( 17.40%)d 0.03(  2.28%)
                                           -0.0000  0.0037  0.8962 -0.0160  0.0755
                                           -0.0129 -0.1497 -0.0099  0.3813 -0.0944
                                           -0.0096 -0.0701  0.0721  0.0608
   177. (0.00048) RY*( 5) C   8           s(  0.79%)p 1.54(  1.22%)d99.99( 97.99%)
                                            0.0000  0.0025  0.0890  0.0069 -0.1018
                                            0.0055  0.0334 -0.0025  0.0249  0.0359
                                            0.5388 -0.0413 -0.8005 -0.2142
   178. (0.00039) RY*( 6) C   8           s(  0.93%)p 0.54(  0.50%)d99.99( 98.57%)
                                           -0.0000  0.0034  0.0963  0.0042 -0.0236
                                            0.0004 -0.0660  0.0071 -0.0062  0.6214
                                           -0.0225  0.6776 -0.1073  0.3585
   179. (0.00019) RY*( 7) C   8           s(  0.04%)p34.17(  1.48%)d99.99( 98.48%)
                                            0.0000  0.0037  0.0205  0.0066 -0.0076
                                            0.0220 -0.1125 -0.0078  0.0388  0.6524
                                           -0.4417 -0.5173 -0.1722 -0.2583
   180. (0.00009) RY*( 8) C   8           s(  0.09%)p75.62(  6.79%)d99.99( 93.12%)
   181. (0.00006) RY*( 9) C   8           s(  0.01%)p99.99(  4.97%)d99.99( 95.01%)
   182. (0.00486) RY*( 1) C   9           s(  5.18%)p17.27( 89.44%)d 1.04(  5.38%)
                                           -0.0000  0.0182  0.2269 -0.0005  0.1769
                                           -0.0235 -0.5589  0.0220  0.7414  0.0346
                                           -0.0575 -0.1203 -0.1155 -0.1466
   183. (0.00351) RY*( 2) C   9           s(  4.52%)p20.37( 92.12%)d 0.74(  3.35%)
                                            0.0000 -0.0114  0.2124 -0.0098  0.8920
                                            0.0077  0.3541  0.0017  0.0026 -0.0708
                                           -0.0090 -0.0443  0.1588 -0.0357
   184. (0.00192) RY*( 3) C   9           s(  3.74%)p22.58( 84.37%)d 3.18( 11.90%)
                                           -0.0000  0.0251  0.1917 -0.0145  0.2637
                                           -0.0020 -0.6381  0.0054 -0.6055  0.1702
                                            0.2207  0.0618 -0.1891  0.0415
   185. (0.00056) RY*( 4) C   9           s( 81.91%)p 0.14( 11.58%)d 0.08(  6.51%)
                                            0.0000 -0.0056  0.9050  0.0125 -0.3057
                                           -0.0003  0.1416 -0.0014 -0.0461 -0.1811
                                            0.1020  0.0498  0.1370  0.0258
   186. (0.00036) RY*( 5) C   9           s(  2.04%)p 0.25(  0.51%)d47.70( 97.45%)
                                           -0.0000  0.0024  0.1429 -0.0003  0.0241
                                           -0.0014 -0.0537 -0.0006 -0.0403  0.3625
                                           -0.7794  0.1786  0.0619  0.4472
   187. (0.00013) RY*( 6) C   9           s(  0.86%)p10.97(  9.38%)d99.99( 89.76%)
                                            0.0000 -0.0116  0.0917 -0.0105  0.0476
                                           -0.0049  0.2811 -0.0021  0.1113  0.0316
                                            0.0919  0.2299 -0.8963  0.1787
   188. (0.00009) RY*( 7) C   9           s(  0.56%)p10.31(  5.77%)d99.99( 93.67%)
   189. (0.00003) RY*( 8) C   9           s(  0.88%)p 5.75(  5.06%)d99.99( 94.06%)
   190. (0.00002) RY*( 9) C   9           s(  0.44%)p 4.15(  1.82%)d99.99( 97.74%)
   191. (0.00406) RY*( 1) C  10           s(  2.81%)p32.82( 92.13%)d 1.80(  5.06%)
                                           -0.0000  0.0087  0.1673  0.0022 -0.1021
                                           -0.0120 -0.3833  0.0169  0.8738 -0.0282
                                            0.1772 -0.1037 -0.0244 -0.0843
   192. (0.00283) RY*( 2) C  10           s(  0.05%)p99.99( 88.81%)d99.99( 11.14%)
                                           -0.0000  0.0210 -0.0079  0.0105  0.9298
                                           -0.0071 -0.1478  0.0032  0.0401 -0.3072
                                           -0.0683 -0.0678  0.0823 -0.0313
   193. (0.00186) RY*( 3) C  10           s( 24.66%)p 2.80( 69.02%)d 0.26(  6.32%)
                                           -0.0000  0.0210  0.4962  0.0071 -0.1486
                                            0.0044 -0.7110  0.0026 -0.4032 -0.0728
                                           -0.1727 -0.0911  0.1333 -0.0445
   194. (0.00067) RY*( 4) C  10           s( 65.36%)p 0.40( 26.29%)d 0.13(  8.35%)
                                            0.0000 -0.0136  0.8083 -0.0094  0.1290
                                           -0.0133  0.4871 -0.0048  0.0934  0.1573
                                           -0.1574 -0.0396 -0.1562 -0.0893
   195. (0.00036) RY*( 5) C  10           s(  5.96%)p 0.02(  0.11%)d15.75( 93.93%)
                                           -0.0000 -0.0012  0.2442  0.0020  0.0037
                                           -0.0062  0.0321 -0.0019  0.0007 -0.2132
                                            0.4332  0.6538  0.3045  0.4313
   196. (0.00010) RY*( 6) C  10           s(  0.06%)p99.99( 15.46%)d99.99( 84.48%)
   197. (0.00008) RY*( 7) C  10           s(  0.02%)p99.99(  1.99%)d99.99( 97.99%)
   198. (0.00003) RY*( 8) C  10           s(  0.01%)p61.79(  0.79%)d99.99( 99.20%)
   199. (0.00001) RY*( 9) C  10           s(  1.18%)p 4.62(  5.45%)d79.04( 93.37%)
   200. (0.00896) RY*( 1) C  11           s(  7.39%)p12.27( 90.71%)d 0.26(  1.89%)
                                            0.0000 -0.0103  0.2717 -0.0015  0.1691
                                            0.0024 -0.6101 -0.0121 -0.7114 -0.0091
                                           -0.0205  0.0101 -0.0602 -0.1212
   201. (0.00477) RY*( 2) C  11           s(  1.89%)p48.73( 91.93%)d 3.28(  6.18%)
                                           -0.0000 -0.0020  0.1373  0.0126  0.2917
                                           -0.0014  0.7529 -0.0075 -0.5169  0.1457
                                           -0.0846 -0.0554  0.1358 -0.1090
   202. (0.00385) RY*( 3) C  11           s(  7.82%)p11.31( 88.38%)d 0.49(  3.80%)
                                            0.0000 -0.0167  0.2791 -0.0095 -0.9019
                                           -0.0146  0.1444 -0.0073 -0.2216 -0.0979
                                            0.0790  0.0393  0.0957 -0.1071
   203. (0.00171) RY*( 4) C  11           s( 78.36%)p 0.20( 15.74%)d 0.08(  5.89%)
                                           -0.0000  0.0041  0.8852  0.0079  0.1661
                                            0.0074  0.0000 -0.0054  0.3601  0.2089
                                            0.1051  0.0097  0.0136  0.0631
   204. (0.00039) RY*( 5) C  11           s(  1.13%)p 0.53(  0.60%)d86.92( 98.27%)
                                            0.0000  0.0013  0.1063 -0.0056  0.0731
                                            0.0059 -0.0228  0.0078 -0.0029 -0.4467
                                           -0.4341  0.4403  0.5248  0.3542
   205. (0.00038) RY*( 6) C  11           s(  2.36%)p 0.30(  0.71%)d41.15( 96.94%)
                                            0.0000  0.0028  0.1535 -0.0030  0.0498
                                            0.0032  0.0675  0.0023  0.0051 -0.6384
                                           -0.1160 -0.7048 -0.1783  0.1408
   206. (0.00015) RY*( 7) C  11           s(  0.17%)p21.24(  3.70%)d99.99( 96.13%)
                                           -0.0000 -0.0023  0.0417  0.0178 -0.1345
                                           -0.0149  0.0813  0.0102 -0.1080  0.2184
                                           -0.4459  0.1502 -0.6479  0.5219
   207. (0.00012) RY*( 8) C  11           s(  0.71%)p 6.10(  4.35%)d99.99( 94.93%)
                                            0.0000  0.0035  0.0844 -0.0057  0.1291
                                           -0.0201  0.1576 -0.0062  0.0397 -0.5111
                                            0.2004  0.5239 -0.4905 -0.3646
   208. (0.00004) RY*( 9) C  11           s(  0.19%)p20.77(  4.02%)d99.99( 95.79%)
   209. (0.00533) RY*( 1) C  12           s(  5.71%)p16.05( 91.74%)d 0.45(  2.55%)
                                           -0.0000  0.0006  0.2391  0.0079  0.5244
                                            0.0028  0.0222 -0.0081  0.8011 -0.0633
                                            0.0090  0.0412  0.0661 -0.1237
   210. (0.00361) RY*( 2) C  12           s(  9.53%)p 9.18( 87.45%)d 0.32(  3.02%)
                                            0.0000 -0.0200  0.3080 -0.0089 -0.6245
                                            0.0140 -0.6021 -0.0048  0.3489  0.1168
                                           -0.1096 -0.0114 -0.0656 -0.0073
   211. (0.00287) RY*( 3) C  12           s(  0.99%)p86.49( 85.89%)d13.21( 13.12%)
                                            0.0000 -0.0123  0.0989  0.0164  0.5213
                                           -0.0104 -0.6902 -0.0047 -0.3321  0.1960
                                            0.1377 -0.1505  0.2047  0.0963
   212. (0.00135) RY*( 4) C  12           s( 79.07%)p 0.17( 13.64%)d 0.09(  7.30%)
                                           -0.0000  0.0046  0.8892  0.0027  0.0256
                                            0.0151  0.2294 -0.0041 -0.2879 -0.0847
                                            0.1778  0.0826 -0.1654  0.0001
   213. (0.00054) RY*( 5) C  12           s(  2.43%)p 0.84(  2.04%)d39.37( 95.53%)
                                            0.0000 -0.0007  0.1558 -0.0071  0.1084
                                           -0.0019  0.0655 -0.0001 -0.0655 -0.1133
                                           -0.8256 -0.4773 -0.0088  0.1814
   214. (0.00051) RY*( 6) C  12           s(  0.43%)p 2.91(  1.24%)d99.99( 98.33%)
                                            0.0000  0.0009  0.0653 -0.0019  0.0542
                                            0.0084 -0.0124  0.0127 -0.0953  0.1796
                                           -0.4517  0.7975  0.3289  0.0523
   215. (0.00037) RY*( 7) C  12           s(  0.01%)p99.99(  2.70%)d99.99( 97.29%)
                                           -0.0000 -0.0011  0.0105  0.0006 -0.0621
                                            0.0129  0.0461 -0.0196  0.1431 -0.2000
                                            0.1940  0.0360  0.1928  0.9256
   216. (0.00025) RY*( 8) C  12           s(  1.13%)p10.61( 12.01%)d76.73( 86.85%)
                                           -0.0000  0.0086  0.1061 -0.0040 -0.1108
                                           -0.0187  0.3171 -0.0087  0.0830  0.7918
                                            0.0839 -0.2813  0.3915  0.0457
   217. (0.00021) RY*( 9) C  12           s(  0.74%)p 4.68(  3.44%)d99.99( 95.83%)
                                            0.0000 -0.0028  0.0857  0.0180 -0.1773
                                            0.0038  0.0126  0.0033 -0.0493 -0.4735
                                            0.0814 -0.1549  0.7893 -0.2837
   218. (0.00358) RY*( 1) C  13           s(  9.14%)p 9.49( 86.75%)d 0.45(  4.10%)
                                           -0.0000  0.0095  0.3022 -0.0009 -0.0547
                                            0.0114  0.9288 -0.0002 -0.0406  0.0308
                                           -0.0093 -0.1786 -0.0276 -0.0857
   219. (0.00318) RY*( 2) C  13           s(  0.01%)p99.99( 94.05%)d99.99(  5.93%)
                                           -0.0000  0.0016  0.0115 -0.0160 -0.9664
                                           -0.0004 -0.0526  0.0012  0.0589 -0.0549
                                            0.2185  0.0136  0.0830 -0.0387
   220. (0.00176) RY*( 3) C  13           s( 52.86%)p 0.84( 44.30%)d 0.05(  2.85%)
                                           -0.0000  0.0192  0.7268  0.0009 -0.0178
                                           -0.0038 -0.2309 -0.0009 -0.6239 -0.0182
                                           -0.0246  0.1637  0.0215  0.0166
   221. (0.00024) RY*( 4) C  13           s( 37.57%)p 1.64( 61.67%)d 0.02(  0.77%)
                                           -0.0000 -0.0267  0.6123 -0.0057  0.0754
                                            0.0044 -0.1734 -0.0196  0.7619  0.0031
                                            0.0330 -0.0415  0.0371 -0.0589
   222. (0.00006) RY*( 5) C  13           s(  0.00%)p 1.00(  5.72%)d16.47( 94.27%)
   223. (0.00007) RY*( 6) C  13           s(  0.12%)p56.47(  6.53%)d99.99( 93.35%)
   224. (0.00002) RY*( 7) C  13           s(  0.36%)p 1.95(  0.70%)d99.99( 98.94%)
   225. (0.00001) RY*( 8) C  13           s(  0.04%)p 4.40(  0.19%)d99.99( 99.77%)
   226. (0.00001) RY*( 9) C  13           s(  0.00%)p 1.00(  0.15%)d99.99( 99.85%)
   227. (0.00601) RY*( 1) C  14           s(  3.85%)p23.63( 90.87%)d 1.37(  5.28%)
                                            0.0000 -0.0149  0.1955  0.0159  0.0597
                                            0.0055  0.3806  0.0240  0.8714  0.0045
                                           -0.0144  0.0089 -0.0560 -0.2222
   228. (0.00400) RY*( 2) C  14           s(  6.34%)p14.14( 89.63%)d 0.64(  4.03%)
                                            0.0000 -0.0030  0.2518  0.0047  0.6912
                                            0.0061 -0.6261  0.0076  0.1626 -0.0623
                                            0.0058 -0.0112  0.1761 -0.0726
   229. (0.00190) RY*( 3) C  14           s(  2.45%)p36.89( 90.30%)d 2.96(  7.25%)
                                           -0.0000  0.0200  0.1552 -0.0063  0.6264
                                           -0.0001  0.6226 -0.0005 -0.3507 -0.0326
                                            0.1817  0.1334 -0.1418  0.0230
   230. (0.00103) RY*( 4) C  14           s( 69.45%)p 0.14(  9.69%)d 0.30( 20.87%)
                                            0.0000 -0.0015  0.8334 -0.0045 -0.2564
                                            0.0014 -0.0281  0.0081 -0.1739  0.4032
                                            0.1171 -0.1660 -0.0236 -0.0652
   231. (0.00050) RY*( 5) C  14           s(  4.32%)p 0.28(  1.21%)d21.88( 94.47%)
                                           -0.0000 -0.0011  0.2078  0.0092 -0.0719
                                            0.0096 -0.0688  0.0017 -0.0449 -0.7105
                                            0.0080 -0.4222 -0.5104 -0.0323
   232. (0.00033) RY*( 6) C  14           s( 11.44%)p 0.43(  4.89%)d 7.31( 83.67%)
                                           -0.0000  0.0009  0.3382  0.0118 -0.1721
                                           -0.0034  0.1139 -0.0006 -0.0783 -0.5396
                                           -0.2545  0.4488  0.5277  0.0307
   233. (0.00020) RY*( 7) C  14           s(  1.81%)p 1.16(  2.09%)d53.24( 96.11%)
                                            0.0000 -0.0020  0.1343 -0.0123  0.0371
                                            0.0164 -0.1161 -0.0088  0.0742  0.1402
                                           -0.5007  0.4630 -0.5535  0.4123
   234. (0.00017) RY*( 8) C  14           s(  0.03%)p99.99(  6.92%)d99.99( 93.05%)
                                           -0.0000 -0.0053  0.0152  0.0138 -0.1545
                                            0.0146 -0.1953 -0.0047  0.0823 -0.1187
                                            0.7561  0.5428 -0.2235 -0.0119
   235. (0.00008) RY*( 9) C  14           s(  0.38%)p11.97(  4.54%)d99.99( 95.08%)
   236. (0.00423) RY*( 1) C  15           s(  0.36%)p99.99( 95.83%)d10.70(  3.82%)
                                           -0.0000  0.0042  0.0596  0.0170  0.9523
                                            0.0043  0.1201  0.0026 -0.1914  0.1893
                                            0.0173 -0.0317 -0.0298 -0.0126
   237. (0.00288) RY*( 2) C  15           s( 18.92%)p 3.93( 74.33%)d 0.36(  6.75%)
                                           -0.0000  0.0165  0.4347 -0.0058 -0.2163
                                            0.0072  0.4866 -0.0108 -0.6779 -0.0857
                                            0.0059 -0.2025  0.0041 -0.1382
   238. (0.00089) RY*( 3) C  15           s( 36.71%)p 1.44( 52.78%)d 0.29( 10.51%)
                                            0.0000  0.0102  0.6058  0.0022  0.0379
                                           -0.0113  0.4389  0.0005  0.5776 -0.0102
                                           -0.0079  0.2679  0.0554  0.1735
   239. (0.00028) RY*( 4) C  15           s( 29.38%)p 1.83( 53.78%)d 0.57( 16.84%)
                                           -0.0000 -0.0181  0.5417 -0.0041  0.0298
                                            0.0135 -0.6776  0.0089 -0.2785 -0.0975
                                            0.0317  0.3298  0.0508  0.2157
   240. (0.00007) RY*( 5) C  15           s(  1.54%)p 2.71(  4.17%)d61.33( 94.29%)
   241. (0.00004) RY*( 6) C  15           s(  3.23%)p 2.15(  6.93%)d27.85( 89.85%)
   242. (0.00002) RY*( 7) C  15           s(  4.40%)p 1.23(  5.41%)d20.48( 90.18%)
   243. (0.00001) RY*( 8) C  15           s(  0.88%)p 2.29(  2.00%)d99.99( 97.12%)
   244. (0.00000) RY*( 9) C  15           s(  4.68%)p 1.04(  4.84%)d19.35( 90.48%)
   245. (0.00527) RY*( 1) C  16           s(  0.02%)p99.99( 94.84%)d99.99(  5.14%)
                                            0.0000 -0.0052  0.0134 -0.0170 -0.4707
                                           -0.0217 -0.8503  0.0010  0.0550 -0.1304
                                            0.0770  0.1063 -0.1306 -0.0117
   246. (0.00326) RY*( 2) C  16           s( 14.94%)p 5.26( 78.52%)d 0.44(  6.54%)
                                            0.0000 -0.0149  0.3862 -0.0048 -0.7730
                                            0.0036  0.4210  0.0066 -0.1019 -0.0222
                                            0.2054 -0.1219  0.0877 -0.0120
   247. (0.00187) RY*( 3) C  16           s( 28.45%)p 2.34( 66.69%)d 0.17(  4.86%)
                                           -0.0000  0.0200  0.5330  0.0074  0.2419
                                           -0.0049 -0.1653  0.0156 -0.7620 -0.0610
                                           -0.1151  0.0325 -0.0283 -0.1726
   248. (0.00111) RY*( 4) C  16           s( 47.61%)p 0.80( 38.18%)d 0.30( 14.20%)
                                            0.0000 -0.0062  0.6900 -0.0029  0.3150
                                            0.0039 -0.1092  0.0014  0.5203 -0.0118
                                            0.3255 -0.1097 -0.0331  0.1511
   249. (0.00032) RY*( 5) C  16           s(  0.01%)p15.92(  0.20%)d99.99( 99.79%)
                                            0.0000  0.0009  0.0112 -0.0013  0.0193
                                           -0.0039  0.0185  0.0033 -0.0355  0.3501
                                            0.3666  0.7966  0.3188 -0.0694
   250. (0.00016) RY*( 6) C  16           s(  8.35%)p 1.14(  9.51%)d 9.84( 82.15%)
                                           -0.0000 -0.0074  0.2888  0.0108 -0.1402
                                           -0.0049  0.0829 -0.0130  0.2612  0.2025
                                           -0.7631  0.3706 -0.2463  0.0087
   251. (0.00016) RY*( 7) C  16           s(  0.18%)p37.29(  6.60%)d99.99( 93.22%)
                                            0.0000 -0.0050  0.0418 -0.0141  0.0226
                                            0.0053  0.0043 -0.0237  0.2544 -0.3198
                                           -0.1049 -0.0066  0.3304 -0.8425
   252. (0.00002) RY*( 8) C  16           s(  0.51%)p 5.97(  3.02%)d99.99( 96.47%)
   253. (0.00001) RY*( 9) C  16           s(  0.00%)p 1.00(  2.55%)d38.26( 97.45%)
   254. (0.00432) RY*( 1) C  17           s(  0.98%)p98.88( 96.53%)d 2.55(  2.49%)
                                           -0.0000  0.0091  0.0984 -0.0022  0.2237
                                           -0.0109 -0.8756  0.0021  0.3853 -0.0070
                                            0.0326 -0.1418  0.0573 -0.0198
   255. (0.00291) RY*( 2) C  17           s( 13.78%)p 5.87( 80.90%)d 0.39(  5.32%)
                                            0.0000 -0.0006  0.3712  0.0108  0.8604
                                            0.0119  0.2617  0.0007 -0.0017 -0.0300
                                            0.1975  0.0704  0.0494 -0.0768
   256. (0.00168) RY*( 3) C  17           s( 79.02%)p 0.23( 18.02%)d 0.04(  2.96%)
                                            0.0000 -0.0004  0.8889  0.0028 -0.4042
                                           -0.0095  0.0613 -0.0072  0.1137 -0.0597
                                            0.0800 -0.1051 -0.0702  0.0608
   257. (0.00078) RY*( 4) C  17           s(  1.11%)p72.16( 80.41%)d16.59( 18.48%)
                                            0.0000 -0.0179  0.1040  0.0016  0.0551
                                           -0.0065 -0.2754  0.0105 -0.8515  0.0156
                                            0.0673 -0.4053  0.1075  0.0647
   258. (0.00024) RY*( 5) C  17           s(  0.78%)p 5.36(  4.18%)d99.99( 95.04%)
                                           -0.0000  0.0014  0.0883 -0.0134  0.1797
                                           -0.0015  0.0817  0.0045  0.0507  0.0445
                                           -0.8626 -0.3392 -0.2980 -0.0230
   259. (0.00019) RY*( 6) C  17           s(  2.23%)p 4.47(  9.99%)d39.32( 87.78%)
                                           -0.0000 -0.0047  0.1493 -0.0131  0.0465
                                            0.0117 -0.2118  0.0011 -0.2293  0.4964
                                           -0.1699  0.6551 -0.2309  0.3465
   260. (0.00012) RY*( 7) C  17           s(  0.51%)p 4.54(  2.31%)d99.99( 97.18%)
                                            0.0000  0.0012  0.0713 -0.0009 -0.0372
                                           -0.0170  0.1005 -0.0008  0.1063  0.4999
                                           -0.2102 -0.0794  0.8193 -0.0166
   261. (0.00011) RY*( 8) C  17           s(  1.58%)p 4.66(  7.37%)d57.54( 91.04%)
                                            0.0000 -0.0044  0.1257  0.0134 -0.0711
                                            0.0001 -0.1504  0.0178 -0.2135 -0.2863
                                           -0.2589  0.4483  0.1690 -0.7293
   262. (0.00003) RY*( 9) C  17           s(  0.05%)p 8.48(  0.42%)d99.99( 99.53%)
   263. (0.01912) RY*( 1) C  18           s( 14.22%)p 6.00( 85.35%)d 0.03(  0.44%)
                                            0.0000  0.0569  0.3727 -0.0057  0.2265
                                            0.0451 -0.7596 -0.0259  0.4717  0.0460
                                           -0.0298  0.0037  0.0366  0.0044
   264. (0.01411) RY*( 2) C  18           s(  0.51%)p99.99( 67.10%)d62.98( 32.39%)
                                            0.0000  0.0333  0.0635 -0.0670  0.7869
                                           -0.0174  0.1266  0.0135 -0.1753 -0.4526
                                            0.2873  0.1292  0.1344 -0.0418
   265. (0.00452) RY*( 3) C  18           s(  2.63%)p 3.17(  8.36%)d33.79( 89.01%)
                                            0.0000 -0.0027  0.1623 -0.0092 -0.0084
                                           -0.0283 -0.0962 -0.0620 -0.2637  0.2091
                                            0.0780  0.3871 -0.3515 -0.7529
   266. (0.00344) RY*( 4) C  18           s( 12.54%)p 4.38( 54.96%)d 2.59( 32.50%)
                                            0.0000 -0.0083  0.3541 -0.0123  0.0009
                                            0.0103 -0.2320 -0.0284 -0.7033 -0.0161
                                           -0.4938 -0.0309  0.2165  0.1818
   267. (0.00294) RY*( 5) C  18           s(  0.51%)p70.21( 35.86%)d99.99( 63.62%)
                                            0.0000 -0.0108  0.0706 -0.0183 -0.5535
                                           -0.0074 -0.2185 -0.0072 -0.0644 -0.7073
                                            0.2911  0.1662  0.1361 -0.0713
   268. (0.00200) RY*( 6) C  18           s(  7.84%)p 1.71( 13.43%)d10.04( 78.72%)
                                            0.0000  0.0043  0.2801 -0.0031 -0.0888
                                            0.0457  0.2900 -0.0088  0.2004  0.2437
                                            0.0282  0.3357  0.7670 -0.1617
   269. (0.00057) RY*( 7) C  18           s( 59.10%)p 0.22( 12.96%)d 0.47( 27.94%)
                                            0.0000 -0.0104  0.7687 -0.0313 -0.0992
                                            0.0056  0.3427  0.0139  0.0327  0.0420
                                            0.2892 -0.1427 -0.3418  0.2385
   270. (0.00005) RY*( 8) C  18           s(  0.30%)p43.50( 13.12%)d99.99( 86.58%)
   271. (0.00002) RY*( 9) C  18           s(  2.62%)p 3.69(  9.65%)d33.53( 87.74%)
   272. (0.00213) RY*( 1) O  19           s( 77.51%)p 0.27( 20.93%)d 0.02(  1.55%)
                                            0.0000 -0.0034  0.8804  0.0025  0.4477
                                            0.0137 -0.0548 -0.0042  0.0752 -0.0655
                                            0.0534 -0.0274 -0.0866  0.0120
   273. (0.00085) RY*( 2) O  19           s( 11.13%)p 7.04( 78.33%)d 0.95( 10.54%)
                                           -0.0000  0.0006  0.3336 -0.0015 -0.5889
                                           -0.0038  0.1913 -0.0046 -0.6323 -0.0600
                                           -0.0089 -0.1817 -0.2029  0.1661
   274. (0.00081) RY*( 3) O  19           s(  1.50%)p60.17( 90.31%)d 5.45(  8.19%)
                                           -0.0000  0.0010  0.1225  0.0006 -0.2911
                                            0.0043  0.7020  0.0097  0.5705  0.0602
                                            0.0887  0.0160 -0.2229 -0.1429
   275. (0.00006) RY*( 4) O  19           s(  1.60%)p51.50( 82.20%)d10.15( 16.20%)
   276. (0.00001) RY*( 5) O  19           s(  1.26%)p 4.84(  6.08%)d73.69( 92.66%)
   277. (0.00001) RY*( 6) O  19           s(  0.75%)p 6.57(  4.90%)d99.99( 94.36%)
   278. (0.00001) RY*( 7) O  19           s(  0.79%)p 3.93(  3.10%)d99.99( 96.11%)
   279. (0.00001) RY*( 8) O  19           s(  4.99%)p 1.75(  8.72%)d17.29( 86.29%)
   280. (0.00000) RY*( 9) O  19           s(  0.48%)p11.83(  5.69%)d99.99( 93.83%)
   281. (0.00219) RY*( 1) O  20           s(  0.00%)p 1.00( 98.76%)d 0.01(  1.24%)
                                           -0.0000  0.0019 -0.0018  0.0091 -0.9818
                                            0.0013 -0.1494 -0.0022  0.0362 -0.0896
                                            0.0531  0.0122  0.0333 -0.0158
   282. (0.00054) RY*( 2) O  20           s(  0.59%)p99.99( 97.22%)d 3.68(  2.19%)
                                            0.0000 -0.0002  0.0771 -0.0008  0.0428
                                           -0.0070 -0.4966 -0.0069 -0.8507 -0.0388
                                           -0.0716 -0.0552  0.0411  0.1026
   283. (0.00043) RY*( 3) O  20           s( 95.74%)p 0.01(  1.29%)d 0.03(  2.97%)
                                            0.0000  0.0056  0.9784  0.0049  0.0054
                                           -0.0216 -0.0314  0.0146  0.1058 -0.0291
                                            0.0364 -0.0853 -0.1418  0.0125
   284. (0.00009) RY*( 4) O  20           s(  0.58%)p99.99( 98.50%)d 1.59(  0.92%)
   285. (0.00003) RY*( 5) O  20           s(  2.99%)p 0.08(  0.24%)d32.35( 96.77%)
   286. (0.00000) RY*( 6) O  20           s(  0.00%)p 1.00(  1.00%)d98.87( 98.99%)
   287. (0.00000) RY*( 7) O  20           s(  0.00%)p 1.00(  0.57%)d99.99( 99.42%)
   288. (0.00000) RY*( 8) O  20           s(  0.00%)p 1.00(  1.48%)d66.64( 98.52%)
   289. (0.00000) RY*( 9) O  20           s(  0.03%)p39.60(  1.33%)d99.99( 98.64%)
   290. (0.00354) RY*( 1) O  21           s(  0.24%)p99.99( 97.49%)d 9.38(  2.27%)
                                           -0.0000 -0.0001  0.0492  0.0108  0.8647
                                            0.0043  0.4704 -0.0008 -0.0756 -0.0729
                                            0.0576  0.0390  0.1117 -0.0075
   291. (0.00030) RY*( 2) O  21           s( 64.26%)p 0.53( 34.10%)d 0.03(  1.64%)
                                           -0.0000  0.0024  0.8016  0.0084  0.0747
                                           -0.0068 -0.2933  0.0130 -0.4991 -0.0663
                                            0.0238 -0.0525 -0.0754 -0.0545
   292. (0.00013) RY*( 3) O  21           s( 32.60%)p 1.96( 64.01%)d 0.10(  3.39%)
                                            0.0000  0.0027  0.5710  0.0075 -0.2077
                                           -0.0137  0.4184 -0.0075  0.6493 -0.0488
                                            0.0967 -0.0920 -0.0075  0.1167
   293. (0.00010) RY*( 4) O  21           s(  0.03%)p99.99( 88.37%)d99.99( 11.60%)
   294. (0.00001) RY*( 5) O  21           s(  0.82%)p 2.73(  2.24%)d99.99( 96.93%)
   295. (0.00000) RY*( 6) O  21           s(  0.67%)p 3.12(  2.09%)d99.99( 97.24%)
   296. (0.00000) RY*( 7) O  21           s(  0.94%)p 3.56(  3.35%)d99.99( 95.71%)
   297. (0.00001) RY*( 8) O  21           s(  0.36%)p17.05(  6.13%)d99.99( 93.51%)
   298. (0.00000) RY*( 9) O  21           s(  0.05%)p50.80(  2.55%)d99.99( 97.40%)
   299. (0.00567) RY*( 1) C  22           s(  1.96%)p48.50( 94.85%)d 1.64(  3.20%)
                                           -0.0000  0.0255  0.1375 -0.0075 -0.4789
                                            0.0204  0.4164  0.0247  0.7380 -0.0975
                                           -0.0979  0.0945 -0.0525 -0.0347
   300. (0.00216) RY*( 2) C  22           s( 36.82%)p 1.63( 60.12%)d 0.08(  3.06%)
                                           -0.0000  0.0076  0.6068 -0.0097  0.4175
                                           -0.0030  0.6230  0.0069 -0.1963 -0.0891
                                           -0.0431 -0.0280  0.1326  0.0492
   301. (0.00125) RY*( 3) C  22           s(  8.67%)p 7.37( 63.95%)d 3.16( 27.38%)
                                            0.0000 -0.0168  0.2940 -0.0048  0.4762
                                           -0.0070 -0.4166  0.0059  0.4890  0.3756
                                           -0.2946  0.0614  0.0767 -0.1904
   302. (0.00094) RY*( 4) C  22           s( 42.92%)p 1.16( 49.62%)d 0.17(  7.46%)
                                           -0.0000 -0.0034  0.6551  0.0186 -0.5703
                                            0.0026 -0.3220 -0.0033 -0.2586  0.2386
                                            0.0769 -0.0116  0.1068  0.0160
   303. (0.00020) RY*( 5) C  22           s(  0.08%)p44.59(  3.72%)d99.99( 96.20%)
                                            0.0000 -0.0011  0.0289 -0.0015  0.1290
                                           -0.0013  0.0259 -0.0024  0.1409  0.1371
                                            0.8563  0.3921  0.0843 -0.2216
   304. (0.00011) RY*( 6) C  22           s(  0.04%)p97.92(  3.47%)d99.99( 96.50%)
                                            0.0000  0.0050  0.0181 -0.0218  0.0305
                                           -0.0153  0.1817 -0.0010 -0.0025  0.5271
                                            0.1527 -0.3237 -0.7408  0.1018
   305. (0.00006) RY*( 7) C  22           s(  9.35%)p 1.58( 14.74%)d 8.12( 75.91%)
   306. (0.00002) RY*( 8) C  22           s(  0.17%)p37.44(  6.27%)d99.99( 93.56%)
   307. (0.00003) RY*( 9) C  22           s(  0.11%)p30.37(  3.32%)d99.99( 96.57%)
   308. (0.00638) RY*( 1) C  23           s(  0.84%)p99.99( 94.79%)d 5.23(  4.37%)
                                           -0.0000  0.0101  0.0908  0.0086  0.0255
                                            0.0197  0.6480 -0.0146 -0.7258  0.0717
                                           -0.0548 -0.0278 -0.0801 -0.1685
   309. (0.00372) RY*( 2) C  23           s(  7.51%)p11.47( 86.13%)d 0.85(  6.36%)
                                            0.0000 -0.0081  0.2739 -0.0081 -0.9043
                                           -0.0062 -0.1508 -0.0001 -0.1440 -0.1697
                                           -0.0606 -0.0372  0.1570 -0.0716
   310. (0.00174) RY*( 3) C  23           s( 41.10%)p 1.29( 53.10%)d 0.14(  5.81%)
                                           -0.0000  0.0263  0.6405  0.0073 -0.0260
                                            0.0026  0.5060 -0.0023  0.5236  0.2007
                                            0.0644 -0.0332 -0.0145  0.1111
   311. (0.00104) RY*( 4) C  23           s( 45.34%)p 0.89( 40.41%)d 0.31( 14.24%)
                                            0.0000 -0.0209  0.6731 -0.0146  0.3657
                                            0.0075 -0.4345  0.0001 -0.2851 -0.1387
                                           -0.3369  0.0980 -0.0005  0.0090
   312. (0.00026) RY*( 5) C  23           s(  4.00%)p 0.53(  2.11%)d23.45( 93.88%)
                                           -0.0000 -0.0041  0.2000 -0.0037  0.0947
                                            0.0021 -0.0769  0.0072 -0.0785 -0.4442
                                            0.7999 -0.1646 -0.2284 -0.1500
   313. (0.00013) RY*( 6) C  23           s(  1.10%)p10.14( 11.20%)d79.38( 87.69%)
                                           -0.0000 -0.0129  0.1043 -0.0145  0.0224
                                            0.0183 -0.2654  0.0130 -0.2009  0.7188
                                            0.3448 -0.3629  0.3311 -0.0000
   314. (0.00006) RY*( 7) C  23           s(  0.08%)p98.70(  7.49%)d99.99( 92.43%)
   315. (0.00002) RY*( 8) C  23           s(  0.12%)p 4.32(  0.54%)d99.99( 99.34%)
   316. (0.00002) RY*( 9) C  23           s(  0.05%)p90.32(  4.26%)d99.99( 95.70%)
   317. (0.00501) RY*( 1) C  24           s(  9.04%)p 9.74( 87.98%)d 0.33(  2.99%)
                                           -0.0000  0.0024  0.3006 -0.0033  0.1527
                                            0.0087  0.2440 -0.0087  0.8926 -0.0518
                                           -0.0547  0.1040 -0.0079 -0.1153
   318. (0.00410) RY*( 2) C  24           s(  2.22%)p41.76( 92.71%)d 2.28(  5.07%)
                                           -0.0000 -0.0111  0.1486  0.0082  0.3177
                                           -0.0059 -0.8957 -0.0071  0.1537  0.1499
                                            0.0050 -0.1122  0.1000 -0.0751
   319. (0.00312) RY*( 3) C  24           s(  0.47%)p99.99( 92.58%)d14.92(  6.96%)
                                           -0.0000  0.0064  0.0680  0.0173  0.8824
                                           -0.0061  0.2912 -0.0038 -0.2491 -0.0956
                                            0.1245 -0.0069  0.2118 -0.0039
   320. (0.00093) RY*( 4) C  24           s( 84.14%)p 0.14( 11.88%)d 0.05(  3.98%)
                                            0.0000 -0.0014  0.9173  0.0040 -0.1828
                                            0.0067  0.0374  0.0006 -0.2897 -0.1044
                                           -0.1193 -0.0704  0.0963  0.0196
   321. (0.00058) RY*( 5) C  24           s(  0.10%)p 3.11(  0.32%)d99.99( 99.58%)
                                           -0.0000  0.0002  0.0321  0.0036 -0.0424
                                           -0.0106  0.0332  0.0038 -0.0128 -0.2160
                                            0.4973 -0.5136 -0.3120 -0.5836
   322. (0.00055) RY*( 6) C  24           s(  1.49%)p 1.00(  1.49%)d65.22( 97.02%)
                                            0.0000 -0.0004  0.1220  0.0071 -0.0916
                                            0.0069 -0.0582  0.0034 -0.0550  0.1714
                                            0.6662  0.6908  0.0632 -0.1262
   323. (0.00042) RY*( 7) C  24           s(  0.29%)p 8.71(  2.52%)d99.99( 97.19%)
                                           -0.0000 -0.0009  0.0538 -0.0016 -0.0269
                                            0.0065 -0.0360 -0.0252  0.1501 -0.1806
                                            0.4986 -0.2938 -0.0493  0.7759
   324. (0.00027) RY*( 8) C  24           s(  2.26%)p 2.14(  4.83%)d41.07( 92.91%)
                                           -0.0000  0.0025  0.1504 -0.0165  0.1867
                                           -0.0125  0.0958 -0.0024 -0.0619  0.6255
                                           -0.0451 -0.0198 -0.7194  0.1338
   325. (0.00017) RY*( 9) C  24           s(  0.00%)p 1.00(  5.87%)d16.04( 94.13%)
                                            0.0000 -0.0023  0.0038 -0.0089  0.1330
                                            0.0161 -0.1918  0.0061 -0.0619 -0.6742
                                           -0.1592  0.3789 -0.5604  0.0607
   326. (0.00376) RY*( 1) C  25           s(  0.22%)p99.99( 94.19%)d25.65(  5.59%)
                                           -0.0000  0.0023  0.0466  0.0031  0.2249
                                            0.0118  0.9363  0.0005  0.1202  0.0252
                                           -0.0492 -0.2131 -0.0569 -0.0650
   327. (0.00358) RY*( 2) C  25           s(  0.01%)p 1.00( 94.38%)d 0.06(  5.61%)
                                            0.0000 -0.0022  0.0070  0.0153  0.9321
                                           -0.0027 -0.1960 -0.0023 -0.1904  0.0360
                                           -0.1978  0.0635 -0.0758  0.0771
   328. (0.00237) RY*( 3) C  25           s( 65.23%)p 0.53( 34.46%)d 0.00(  0.31%)
                                           -0.0000  0.0214  0.8074 -0.0017 -0.1086
                                            0.0004  0.0692 -0.0020 -0.5727 -0.0109
                                           -0.0011  0.0475  0.0100 -0.0254
   329. (0.00022) RY*( 4) C  25           s( 34.35%)p 1.91( 65.52%)d 0.00(  0.13%)
                                           -0.0000 -0.0289  0.5854 -0.0036  0.1196
                                            0.0029 -0.1601 -0.0203  0.7841 -0.0012
                                           -0.0173  0.0081 -0.0094 -0.0297
   330. (0.00004) RY*( 5) C  25           s(  0.00%)p 1.00(  5.36%)d17.67( 94.64%)
   331. (0.00003) RY*( 6) C  25           s(  0.13%)p38.36(  5.15%)d99.99( 94.72%)
   332. (0.00003) RY*( 7) C  25           s(  0.17%)p 5.53(  0.94%)d99.99( 98.89%)
   333. (0.00001) RY*( 8) C  25           s(  0.00%)p 1.00(  0.02%)d99.99( 99.98%)
   334. (0.00001) RY*( 9) C  25           s(  0.01%)p 1.00(  0.03%)d99.99( 99.96%)
   335. (0.00730) RY*( 1) C  26           s( 10.59%)p 8.03( 85.12%)d 0.40(  4.28%)
                                            0.0000 -0.0100  0.3253  0.0023  0.0518
                                            0.0126  0.2534 -0.0093 -0.8855  0.0312
                                           -0.0570  0.0543 -0.0044 -0.1888
   336. (0.00389) RY*( 2) C  26           s(  1.45%)p62.99( 91.29%)d 5.01(  7.27%)
                                            0.0000 -0.0166  0.1192 -0.0102 -0.4526
                                           -0.0038 -0.8133 -0.0002 -0.2155 -0.2192
                                           -0.0170  0.0780  0.1345 -0.0111
   337. (0.00351) RY*( 3) C  26           s(  6.20%)p14.29( 88.51%)d 0.85(  5.29%)
                                            0.0000  0.0046  0.2489 -0.0136 -0.8086
                                           -0.0036  0.4475 -0.0017  0.1754  0.0318
                                            0.1027 -0.0994  0.1614 -0.0738
   338. (0.00161) RY*( 4) C  26           s( 80.70%)p 0.22( 17.93%)d 0.02(  1.37%)
                                            0.0000  0.0009  0.8983  0.0039  0.2778
                                            0.0111 -0.1227 -0.0069  0.2947  0.0670
                                            0.0688 -0.0066 -0.0032  0.0667
   339. (0.00041) RY*( 5) C  26           s(  0.17%)p 3.29(  0.57%)d99.99( 99.25%)
                                           -0.0000  0.0004  0.0418  0.0080 -0.0691
                                           -0.0063  0.0158 -0.0037  0.0244 -0.4665
                                            0.2865 -0.1673 -0.7811 -0.2341
   340. (0.00038) RY*( 6) C  26           s(  0.17%)p 3.54(  0.61%)d99.99( 99.22%)
                                           -0.0000  0.0012  0.0414 -0.0009  0.0724
                                            0.0016  0.0272  0.0053 -0.0066 -0.3495
                                           -0.5112 -0.7607  0.1708  0.0319
   341. (0.00015) RY*( 7) C  26           s(  0.64%)p 6.94(  4.46%)d99.99( 94.89%)
                                           -0.0000  0.0037  0.0801  0.0083 -0.0850
                                           -0.0206  0.1914  0.0010  0.0170 -0.4217
                                           -0.4777  0.5014 -0.1680  0.5130
   342. (0.00010) RY*( 8) C  26           s(  0.04%)p99.99(  6.99%)d99.99( 92.97%)
                                           -0.0000 -0.0033  0.0200  0.0146 -0.2085
                                            0.0104 -0.1403  0.0097 -0.0793  0.6449
                                           -0.3034 -0.2208 -0.5273  0.3082
   343. (0.00004) RY*( 9) C  26           s(  0.06%)p84.70(  4.69%)d99.99( 95.26%)
   344. (0.00619) RY*( 1) C  27           s(  1.05%)p91.88( 96.03%)d 2.79(  2.92%)
                                           -0.0000  0.0207  0.1001 -0.0135  0.0715
                                            0.0122  0.4960  0.0186  0.8417 -0.0583
                                           -0.0245  0.1389 -0.0443 -0.0630
   345. (0.00400) RY*( 2) C  27           s(  0.59%)p99.99( 96.23%)d 5.42(  3.18%)
                                            0.0000 -0.0074  0.0762  0.0070  0.9544
                                           -0.0057 -0.2215 -0.0085  0.0474  0.0413
                                           -0.0214  0.0081  0.1666 -0.0427
   346. (0.00186) RY*( 3) C  27           s( 95.88%)p 0.02(  1.73%)d 0.02(  2.40%)
                                            0.0000 -0.0028  0.9792 -0.0011 -0.0767
                                            0.0007  0.0093  0.0035 -0.1062  0.1328
                                            0.0544  0.0341  0.0174  0.0435
   347. (0.00084) RY*( 4) C  27           s(  0.05%)p99.99( 81.67%)d99.99( 18.29%)
                                           -0.0000  0.0213  0.0021 -0.0124  0.2391
                                           -0.0093  0.7546  0.0009 -0.4358 -0.2358
                                           -0.0854 -0.2396 -0.1277  0.2151
   348. (0.00023) RY*( 5) C  27           s(  0.34%)p15.64(  5.31%)d99.99( 94.35%)
                                           -0.0000 -0.0033  0.0582 -0.0005 -0.0755
                                            0.0025 -0.1338 -0.0076  0.1715  0.0799
                                           -0.7617 -0.5738  0.1186  0.1170
   349. (0.00014) RY*( 6) C  27           s(  0.40%)p35.40( 14.14%)d99.99( 85.46%)
                                           -0.0000 -0.0085  0.0626 -0.0081  0.0643
                                            0.0144 -0.3153 -0.0126  0.1934 -0.3634
                                            0.1967 -0.2046 -0.6150  0.5136
   350. (0.00009) RY*( 7) C  27           s(  0.40%)p 5.74(  2.29%)d99.99( 97.31%)
   351. (0.00005) RY*( 8) C  27           s(  1.40%)p 1.36(  1.90%)d69.26( 96.70%)
   352. (0.00002) RY*( 9) C  27           s(  0.01%)p65.91(  0.76%)d99.99( 99.22%)
   353. (0.02121) RY*( 1) C  28           s( 15.93%)p 5.27( 83.99%)d 0.00(  0.07%)
                                           -0.0000 -0.0732  0.3924  0.0166 -0.4385
                                            0.0352 -0.3707  0.0428 -0.7120  0.0055
                                            0.0083  0.0085 -0.0026 -0.0236
   354. (0.00750) RY*( 2) C  28           s(  1.16%)p48.72( 56.74%)d36.14( 42.09%)
                                            0.0000  0.0136  0.1071  0.0208 -0.5903
                                           -0.0086  0.4258 -0.0045  0.1928 -0.1202
                                           -0.3247  0.3034 -0.4069  0.2084
   355. (0.00677) RY*( 3) C  28           s(  1.25%)p64.26( 80.07%)d14.99( 18.68%)
                                            0.0000  0.0193  0.1099  0.0227  0.3291
                                            0.0466  0.6762 -0.0289 -0.4813  0.2352
                                           -0.0321  0.0777 -0.1231 -0.3305
   356. (0.00258) RY*( 4) C  28           s( 27.37%)p 1.36( 37.19%)d 1.29( 35.43%)
                                            0.0000 -0.0023  0.5232  0.0259  0.5315
                                            0.0119 -0.2787  0.0195  0.1031  0.0798
                                           -0.1913  0.3099 -0.3756  0.2726
   357. (0.00153) RY*( 5) C  28           s( 44.62%)p 0.47( 20.82%)d 0.77( 34.56%)
                                            0.0000  0.0142  0.6678  0.0094 -0.1646
                                            0.0234  0.2432  0.0300  0.3470  0.2283
                                            0.3996 -0.2016  0.3049  0.0155
   358. (0.00060) RY*( 6) C  28           s(  7.66%)p 0.19(  1.43%)d11.87( 90.91%)
                                            0.0000  0.0166  0.2762 -0.0146  0.0764
                                           -0.0089  0.0246 -0.0209  0.0848 -0.3864
                                           -0.6793 -0.1238  0.4358 -0.3051
   359. (0.00030) RY*( 7) C  28           s(  2.29%)p 0.34(  0.79%)d42.25( 96.92%)
                                            0.0000  0.0094  0.1512 -0.0028  0.0790
                                           -0.0074  0.0325 -0.0032  0.0227 -0.7119
                                            0.3678 -0.2455 -0.4371 -0.2754
   360. (0.00012) RY*( 8) C  28           s(  0.00%)p 1.00( 19.07%)d 4.24( 80.92%)
                                           -0.0000 -0.0012  0.0068  0.0029 -0.1676
                                            0.0256 -0.2848 -0.0303  0.2828  0.3985
                                           -0.0952  0.0282 -0.3164 -0.7352
   361. (0.00005) RY*( 9) C  28           s(  0.06%)p 4.41(  0.26%)d99.99( 99.68%)
   362. (0.00379) RY*( 1) O  29           s(  0.13%)p99.99( 97.70%)d16.08(  2.17%)
                                           -0.0000 -0.0001  0.0367  0.0105  0.8285
                                           -0.0047 -0.4654 -0.0024 -0.2716  0.0258
                                            0.0753 -0.0687  0.0920 -0.0464
   363. (0.00036) RY*( 2) O  29           s( 58.99%)p 0.66( 39.08%)d 0.03(  1.93%)
                                           -0.0000  0.0006  0.7681  0.0074  0.1842
                                           -0.0016  0.5318  0.0122 -0.2718  0.0487
                                            0.0565  0.1038 -0.0491  0.0228
   364. (0.00013) RY*( 3) O  29           s( 37.99%)p 1.58( 59.96%)d 0.05(  2.05%)
                                            0.0000  0.0064  0.6163  0.0109 -0.3413
                                            0.0163 -0.6645  0.0033  0.2031 -0.0118
                                            0.0512 -0.0419  0.0531  0.1146
   365. (0.00009) RY*( 4) O  29           s(  0.36%)p99.99( 88.49%)d31.20( 11.15%)
   366. (0.00001) RY*( 5) O  29           s(  0.12%)p 3.80(  0.44%)d99.99( 99.44%)
   367. (0.00001) RY*( 6) O  29           s(  0.88%)p 3.19(  2.79%)d99.99( 96.33%)
   368. (0.00000) RY*( 7) O  29           s(  0.37%)p 6.73(  2.51%)d99.99( 97.12%)
   369. (0.00001) RY*( 8) O  29           s(  0.01%)p99.99(  2.47%)d99.99( 97.52%)
   370. (0.00000) RY*( 9) O  29           s(  1.13%)p 6.08(  6.89%)d81.16( 91.98%)
   371. (0.00399) RY*( 1) H  30           s( 99.79%)p 0.00(  0.21%)
                                            0.0047  0.9990  0.0266  0.0368  0.0030
   372. (0.00015) RY*( 2) H  30           s(  0.01%)p99.99( 99.99%)
                                            0.0064  0.0089  0.1287 -0.2572 -0.9577
   373. (0.00010) RY*( 3) H  30           s(  0.00%)p 1.00(100.00%)
   374. (0.00004) RY*( 4) H  30           s(  0.28%)p99.99( 99.72%)
   375. (0.00208) RY*( 1) H  31           s( 99.14%)p 0.01(  0.86%)
                                            0.0052  0.9957 -0.0162  0.0207  0.0889
   376. (0.00022) RY*( 2) H  31           s(  0.05%)p99.99( 99.95%)
                                           -0.0031  0.0226  0.5304  0.7772 -0.3379
   377. (0.00016) RY*( 3) H  31           s(  0.15%)p99.99( 99.85%)
                                            0.0020  0.0388  0.7831 -0.6017 -0.1522
   378. (0.00004) RY*( 4) H  31           s(  0.74%)p99.99( 99.26%)
   379. (0.00381) RY*( 1) H  32           s( 99.82%)p 0.00(  0.18%)
                                            0.0073  0.9991 -0.0211 -0.0280 -0.0239
   380. (0.00012) RY*( 2) H  32           s(  0.12%)p99.99( 99.88%)
                                            0.0013  0.0343  0.5909  0.8053 -0.0324
   381. (0.00010) RY*( 3) H  32           s(  0.00%)p 1.00(100.00%)
   382. (0.00005) RY*( 4) H  32           s(  0.15%)p99.99( 99.85%)
   383. (0.00388) RY*( 1) H  33           s( 99.77%)p 0.00(  0.23%)
                                            0.0048  0.9988  0.0301  0.0374 -0.0011
   384. (0.00014) RY*( 2) H  33           s(  0.01%)p99.99( 99.99%)
                                            0.0068  0.0095 -0.5719  0.1827 -0.7996
   385. (0.00010) RY*( 3) H  33           s(  0.00%)p 1.00(100.00%)
   386. (0.00004) RY*( 4) H  33           s(  0.30%)p99.99( 99.70%)
   387. (0.00202) RY*( 1) H  34           s( 99.29%)p 0.01(  0.71%)
                                            0.0053  0.9965  0.0381 -0.0157  0.0732
   388. (0.00020) RY*( 2) H  34           s(  0.05%)p99.99( 99.95%)
                                           -0.0030  0.0230  0.3052  0.9110 -0.2765
   389. (0.00015) RY*( 3) H  34           s(  0.05%)p99.99( 99.95%)
                                            0.0017  0.0214 -0.8917  0.3749  0.2526
   390. (0.00004) RY*( 4) H  34           s(  0.69%)p99.99( 99.31%)
   391. (0.00284) RY*( 1) H  35           s( 99.83%)p 0.00(  0.17%)
                                            0.0052  0.9991  0.0295 -0.0205  0.0210
   392. (0.00017) RY*( 2) H  35           s(  0.01%)p99.99( 99.99%)
                                           -0.0048  0.0097  0.3910  0.9120 -0.1233
   393. (0.00015) RY*( 3) H  35           s(  0.13%)p99.99( 99.87%)
                                           -0.0033  0.0361 -0.9199  0.3882 -0.0426
   394. (0.00006) RY*( 4) H  35           s(  0.11%)p99.99( 99.89%)
   395. (0.00374) RY*( 1) H  36           s( 99.88%)p 0.00(  0.12%)
                                            0.0074  0.9993 -0.0069 -0.0130 -0.0321
   396. (0.00013) RY*( 2) H  36           s(  0.00%)p 1.00(100.00%)
                                           -0.0009  0.0050  0.9978  0.0159 -0.0644
   397. (0.00012) RY*( 3) H  36           s(  0.04%)p99.99( 99.96%)
                                           -0.0025  0.0203 -0.0002  0.9709  0.2388
   398. (0.00004) RY*( 4) H  36           s(  0.17%)p99.99( 99.83%)
   399. (0.00203) RY*( 1) H  37           s( 99.23%)p 0.01(  0.77%)
                                            0.0052  0.9961  0.0193  0.0147  0.0842
   400. (0.00019) RY*( 2) H  37           s(  0.05%)p99.99( 99.95%)
                                           -0.0034  0.0218  0.3064  0.8263 -0.4721
   401. (0.00016) RY*( 3) H  37           s(  0.00%)p 1.00(100.00%)
                                           -0.0007  0.0020  0.8940 -0.4202 -0.1552
   402. (0.00004) RY*( 4) H  37           s(  0.80%)p99.99( 99.20%)
   403. (0.00252) RY*( 1) H  38           s( 98.88%)p 0.01(  1.12%)
                                            0.0053  0.9944  0.0839  0.0398 -0.0510
   404. (0.00017) RY*( 2) H  38           s(  0.68%)p99.99( 99.32%)
                                           -0.0054  0.0822 -0.7764  0.2919  0.5525
   405. (0.00014) RY*( 3) H  38           s(  0.03%)p99.99( 99.97%)
                                            0.0027  0.0174 -0.6088 -0.1497 -0.7789
   406. (0.00005) RY*( 4) H  38           s(  0.50%)p99.99( 99.50%)
   407. (0.00187) RY*( 1) H  39           s( 99.23%)p 0.01(  0.77%)
                                            0.0040  0.9962 -0.0617  0.0162 -0.0599
   408. (0.00018) RY*( 2) H  39           s(  0.02%)p99.99( 99.98%)
                                           -0.0032  0.0133 -0.5511  0.1329  0.8237
   409. (0.00014) RY*( 3) H  39           s(  0.10%)p99.99( 99.90%)
                                            0.0014  0.0321  0.5236  0.8233  0.2170
   410. (0.00004) RY*( 4) H  39           s(  0.73%)p99.99( 99.27%)
   411. (0.00210) RY*( 1) H  40           s( 99.34%)p 0.01(  0.66%)
                                            0.0047  0.9967 -0.0483 -0.0203  0.0623
   412. (0.00018) RY*( 2) H  40           s(  0.05%)p99.99( 99.95%)
                                           -0.0033  0.0210 -0.5578  0.5990 -0.5741
   413. (0.00014) RY*( 3) H  40           s(  0.08%)p99.99( 99.92%)
                                            0.0015  0.0276  0.5727  0.7781  0.2565
   414. (0.00004) RY*( 4) H  40           s(  0.62%)p99.99( 99.38%)
   415. (0.00393) RY*( 1) H  41           s( 99.71%)p 0.00(  0.29%)
                                            0.0067  0.9985  0.0254 -0.0310 -0.0357
   416. (0.00014) RY*( 2) H  41           s(  0.13%)p99.99( 99.87%)
                                            0.0011  0.0354 -0.5219  0.8445 -0.1144
   417. (0.00012) RY*( 3) H  41           s(  0.01%)p 1.00( 99.99%)
                                            0.0030  0.0068 -0.8521 -0.5220  0.0366
   418. (0.00005) RY*( 4) H  41           s(  0.24%)p99.99( 99.76%)
   419. (0.00134) RY*( 1) H  42           s( 98.83%)p 0.01(  1.17%)
                                            0.0039  0.9941 -0.0611  0.0801  0.0400
   420. (0.00022) RY*( 2) H  42           s(  0.00%)p 1.00(100.00%)
                                            0.0005  0.0068  0.8383  0.5449  0.0200
   421. (0.00012) RY*( 3) H  42           s(  0.21%)p99.99( 99.79%)
                                           -0.0046  0.0460  0.3853 -0.6184  0.6834
   422. (0.00005) RY*( 4) H  42           s(  1.03%)p95.70( 98.97%)
   423. (0.00122) RY*( 1) H  43           s( 98.93%)p 0.01(  1.07%)
                                            0.0034  0.9946  0.0969  0.0041  0.0358
   424. (0.00024) RY*( 2) H  43           s(  0.01%)p99.99( 99.99%)
                                           -0.0003  0.0106  0.0167 -0.9732 -0.2290
   425. (0.00015) RY*( 3) H  43           s(  0.14%)p99.99( 99.86%)
                                           -0.0086  0.0364 -0.6406 -0.1857  0.7442
   426. (0.00005) RY*( 4) H  43           s(  0.99%)p99.87( 99.01%)
   427. (0.00124) RY*( 1) H  44           s( 98.63%)p 0.01(  1.37%)
                                            0.0041  0.9931 -0.0643 -0.0956  0.0210
   428. (0.00021) RY*( 2) H  44           s(  0.03%)p99.99( 99.97%)
                                           -0.0006  0.0169  0.8897 -0.4450 -0.1002
   429. (0.00014) RY*( 3) H  44           s(  0.17%)p99.99( 99.83%)
                                           -0.0065  0.0406  0.3006  0.4087  0.8608
   430. (0.00005) RY*( 4) H  44           s(  1.25%)p78.91( 98.75%)
   431. (0.00319) RY*( 1) H  45           s( 99.76%)p 0.00(  0.24%)
                                            0.0062  0.9988  0.0063  0.0066  0.0482
   432. (0.00015) RY*( 2) H  45           s(  0.00%)p 1.00(100.00%)
                                            0.0004  0.0019 -0.9356  0.3512  0.0350
   433. (0.00013) RY*( 3) H  45           s(  0.00%)p 1.00(100.00%)
                                            0.0013  0.0015 -0.3434 -0.9287  0.1398
   434. (0.00004) RY*( 4) H  45           s(  0.32%)p99.99( 99.68%)
   435. (0.00138) RY*( 1) H  46           s( 98.34%)p 0.02(  1.66%)
                                            0.0040  0.9916  0.1133 -0.0614  0.0043
   436. (0.00025) RY*( 2) H  46           s(  0.13%)p99.99( 99.87%)
                                            0.0005  0.0364 -0.4877 -0.2532  0.8347
   437. (0.00014) RY*( 3) H  46           s(  0.03%)p99.99( 99.97%)
                                           -0.0062  0.0172 -0.5079 -0.6952 -0.5084
   438. (0.00005) RY*( 4) H  46           s(  1.57%)p62.71( 98.43%)
   439. (0.00206) RY*( 1) H  47           s( 99.13%)p 0.01(  0.87%)
                                            0.0047  0.9956  0.0473 -0.0234 -0.0770
   440. (0.00025) RY*( 2) H  47           s(  0.18%)p99.99( 99.82%)
                                           -0.0026  0.0426 -0.9955 -0.0760 -0.0367
   441. (0.00013) RY*( 3) H  47           s(  0.02%)p99.99( 99.98%)
                                           -0.0074  0.0117  0.0517 -0.8896  0.4536
   442. (0.00005) RY*( 4) H  47           s(  0.75%)p99.99( 99.25%)
   443. (0.00167) RY*( 1) H  48           s( 98.49%)p 0.02(  1.51%)
                                            0.0046  0.9924 -0.0964 -0.0756  0.0093
   444. (0.00021) RY*( 2) H  48           s(  0.08%)p99.99( 99.92%)
                                            0.0004  0.0279  0.4976 -0.1634  0.8514
   445. (0.00014) RY*( 3) H  48           s(  0.00%)p 1.00(100.00%)
                                            0.0042  0.0017 -0.5154  0.7341  0.4420
   446. (0.00004) RY*( 4) H  48           s(  1.51%)p65.39( 98.49%)
   447. (0.00241) RY*( 1) H  49           s( 99.76%)p 0.00(  0.24%)
                                            0.0043  0.9988 -0.0284  0.0319  0.0234
   448. (0.00020) RY*( 2) H  49           s(  0.02%)p99.99( 99.98%)
                                            0.0041  0.0140  0.5383  0.5254 -0.6588
   449. (0.00012) RY*( 3) H  49           s(  0.01%)p99.99( 99.99%)
                                            0.0040  0.0098  0.7920 -0.0489  0.6084
   450. (0.00005) RY*( 4) H  49           s(  0.29%)p99.99( 99.71%)
   451. (0.00303) RY*( 1) H  50           s( 99.41%)p 0.01(  0.59%)
                                            0.0053  0.9970 -0.0727 -0.0239  0.0058
   452. (0.00021) RY*( 2) H  50           s(  0.02%)p99.99( 99.98%)
                                           -0.0023  0.0152 -0.0268  0.8432  0.5367
   453. (0.00015) RY*( 3) H  50           s(  0.19%)p99.99( 99.81%)
                                            0.0010  0.0440  0.7581 -0.3326  0.5592
   454. (0.00004) RY*( 4) H  50           s(  0.45%)p99.99( 99.55%)
   455. (0.00350) RY*( 1) H  51           s( 99.92%)p 0.00(  0.08%)
                                            0.0038  0.9996  0.0198  0.0048 -0.0196
   456. (0.00018) RY*( 2) H  51           s(  0.01%)p 1.00( 99.99%)
                                            0.0031  0.0066 -0.6043  0.7928 -0.0789
   457. (0.00012) RY*( 3) H  51           s(  0.00%)p 1.00(100.00%)
                                            0.0068 -0.0000  0.5516  0.4877  0.6767
   458. (0.00005) RY*( 4) H  51           s(  0.15%)p99.99( 99.85%)
   459. (0.00253) RY*( 1) H  52           s( 99.78%)p 0.00(  0.22%)
                                            0.0044  0.9989  0.0039 -0.0455 -0.0113
   460. (0.00019) RY*( 2) H  52           s(  0.02%)p99.99( 99.98%)
                                           -0.0020  0.0143  0.6122  0.5153 -0.5996
   461. (0.00016) RY*( 3) H  52           s(  0.00%)p 1.00(100.00%)
                                           -0.0014  0.0063 -0.7707  0.2193 -0.5982
   462. (0.00005) RY*( 4) H  52           s(  0.28%)p99.99( 99.72%)
   463. (0.00168) RY*( 1) H  53           s( 32.28%)p 2.10( 67.72%)
                                            0.0043  0.5682 -0.4405 -0.4758 -0.5067
   464. (0.00128) RY*( 2) H  53           s(  9.85%)p 9.15( 90.15%)
                                            0.0073  0.3138 -0.6027  0.1738  0.7128
   465. (0.00064) RY*( 3) H  53           s( 51.99%)p 0.92( 48.01%)
                                            0.0197  0.7208  0.6528  0.0093  0.2321
   466. (0.00003) RY*( 4) H  53           s(  6.29%)p14.90( 93.71%)
   467. (0.00375) RY*( 1) H  54           s( 99.73%)p 0.00(  0.27%)
                                            0.0045  0.9987  0.0254 -0.0436 -0.0110
   468. (0.00015) RY*( 2) H  54           s(  0.02%)p99.99( 99.98%)
                                            0.0067  0.0112  0.2134  0.5804 -0.7858
   469. (0.00009) RY*( 3) H  54           s(  0.00%)p 1.00(100.00%)
   470. (0.00004) RY*( 4) H  54           s(  0.33%)p99.99( 99.67%)
   471. (0.00197) RY*( 1) H  55           s( 98.92%)p 0.01(  1.08%)
                                            0.0051  0.9946 -0.0220 -0.0540  0.0862
   472. (0.00022) RY*( 2) H  55           s(  0.07%)p99.99( 99.93%)
                                           -0.0024  0.0266  0.4487 -0.6577 -0.6045
   473. (0.00017) RY*( 3) H  55           s(  0.24%)p99.99( 99.76%)
                                            0.0007  0.0493  0.8226  0.5665 -0.0036
   474. (0.00004) RY*( 4) H  55           s(  0.85%)p99.99( 99.15%)
   475. (0.00245) RY*( 1) H  56           s( 99.57%)p 0.00(  0.43%)
                                            0.0052  0.9979 -0.0371  0.0284 -0.0456
   476. (0.00018) RY*( 2) H  56           s(  0.03%)p99.99( 99.97%)
                                           -0.0033  0.0173 -0.4789 -0.8431  0.2441
   477. (0.00012) RY*( 3) H  56           s(  0.07%)p99.99( 99.93%)
                                            0.0030  0.0267  0.7589 -0.5369 -0.3674
   478. (0.00004) RY*( 4) H  56           s(  0.41%)p99.99( 99.59%)
   479. (0.00211) RY*( 1) H  57           s( 99.68%)p 0.00(  0.32%)
                                            0.0038  0.9984 -0.0380 -0.0284  0.0302
   480. (0.00018) RY*( 2) H  57           s(  0.01%)p 1.00( 99.99%)
                                           -0.0024  0.0085 -0.5383  0.1330 -0.8322
   481. (0.00013) RY*( 3) H  57           s(  0.11%)p99.99( 99.89%)
                                           -0.0014  0.0334  0.7411 -0.3948 -0.5421
   482. (0.00005) RY*( 4) H  57           s(  0.28%)p99.99( 99.72%)
   483. (0.00129) RY*( 1) H  58           s( 98.63%)p 0.01(  1.37%)
                                            0.0041  0.9931 -0.0497 -0.0970  0.0425
   484. (0.00022) RY*( 2) H  58           s(  0.02%)p99.99( 99.98%)
                                           -0.0015  0.0150  0.9281 -0.3612 -0.0893
   485. (0.00013) RY*( 3) H  58           s(  0.05%)p99.99( 99.95%)
                                           -0.0065  0.0213  0.2592  0.4567  0.8507
   486. (0.00005) RY*( 4) H  58           s(  1.37%)p71.78( 98.63%)
   487. (0.00114) RY*( 1) H  59           s( 98.26%)p 0.02(  1.74%)
                                            0.0041  0.9913  0.1313 -0.0060 -0.0092
   488. (0.00023) RY*( 2) H  59           s(  0.00%)p 1.00(100.00%)
                                            0.0003  0.0040  0.0288  0.9802  0.1958
   489. (0.00013) RY*( 3) H  59           s(  0.50%)p99.99( 99.50%)
                                           -0.0055  0.0707 -0.4806 -0.1579  0.8597
   490. (0.00005) RY*( 4) H  59           s(  1.31%)p75.43( 98.69%)
   491. (0.00111) RY*( 1) H  60           s( 98.65%)p 0.01(  1.35%)
                                            0.0037  0.9932 -0.0424  0.0941  0.0532
   492. (0.00024) RY*( 2) H  60           s(  0.00%)p 1.00(100.00%)
                                            0.0015 -0.0002 -0.9127 -0.4085 -0.0018
   493. (0.00014) RY*( 3) H  60           s(  0.35%)p99.99( 99.65%)
                                           -0.0073  0.0584  0.3424 -0.7674  0.5389
   494. (0.00005) RY*( 4) H  60           s(  1.08%)p92.01( 98.92%)
   495. (0.00372) RY*( 1) H  61           s( 99.85%)p 0.00(  0.15%)
                                            0.0073  0.9992  0.0054  0.0289 -0.0247
   496. (0.00011) RY*( 2) H  61           s(  0.00%)p 1.00(100.00%)
                                            0.0012  0.0055 -1.0000 -0.0004  0.0040
   497. (0.00011) RY*( 3) H  61           s(  0.06%)p99.99( 99.94%)
                                            0.0003  0.0251  0.0000 -0.9896 -0.1418
   498. (0.00005) RY*( 4) H  61           s(  0.17%)p99.99( 99.83%)
   499. (0.00418) RY*( 1) H  62           s( 99.85%)p 0.00(  0.15%)
                                            0.0041  0.9992  0.0178 -0.0302 -0.0164
   500. (0.00016) RY*( 2) H  62           s(  0.01%)p 1.00( 99.99%)
                                            0.0043  0.0067 -0.7678  0.1118 -0.6308
   501. (0.00011) RY*( 3) H  62           s(  0.01%)p 1.00( 99.99%)
                                           -0.0054  0.0075 -0.6024 -0.4610  0.6515
   502. (0.00005) RY*( 4) H  62           s(  0.22%)p99.99( 99.78%)
   503. (0.00195) RY*( 1) H  63           s( 99.63%)p 0.00(  0.37%)
                                            0.0040  0.9981  0.0292 -0.0163  0.0508
   504. (0.00021) RY*( 2) H  63           s(  0.01%)p 1.00( 99.99%)
                                           -0.0041  0.0084  0.3456 -0.7257 -0.5949
   505. (0.00017) RY*( 3) H  63           s(  0.06%)p99.99( 99.94%)
                                           -0.0017  0.0247 -0.9229 -0.3765 -0.0765
   506. (0.00005) RY*( 4) H  63           s(  0.38%)p99.99( 99.62%)
   507. (0.01469) BD*( 1) O   1 - C   2  
                ( 32.96%)   0.5741* O   1 s( 46.38%)p 1.15( 53.54%)d 0.00(  0.08%)
                                           -0.0000  0.6806 -0.0220 -0.5859 -0.0156
                                           -0.0654 -0.0019  0.4330  0.0122  0.0033
                                           -0.0224 -0.0035  0.0173  0.0022
                ( 67.04%)  -0.8188* C   2 s( 30.27%)p 2.30( 69.47%)d 0.01(  0.25%)
                                            0.0000  0.5479 -0.0507  0.6572  0.0525
                                            0.0760  0.0058 -0.5023 -0.0440  0.0060
                                           -0.0405 -0.0057  0.0288  0.0034
   508. (0.07894) BD*( 2) O   1 - C   2  
                ( 34.23%)   0.5851* O   1 s(  0.00%)p 1.00( 99.85%)d 0.00(  0.15%)
                                            0.0000 -0.0050 -0.0008 -0.6013 -0.0064
                                            0.1639  0.0016 -0.7810 -0.0079 -0.0029
                                            0.0100  0.0065  0.0189 -0.0309
                ( 65.77%)  -0.8110* C   2 s(  0.00%)p 1.00( 99.63%)d 0.00(  0.36%)
                                           -0.0000 -0.0014  0.0057 -0.6086  0.0234
                                            0.1620 -0.0057 -0.7736  0.0259  0.0043
                                           -0.0147 -0.0104 -0.0299  0.0488
   509. (0.06185) BD*( 1) C   2 - C   3  
                ( 52.42%)   0.7240* C   2 s( 34.60%)p 1.89( 65.34%)d 0.00(  0.05%)
                                            0.0000  0.5880  0.0158 -0.2892  0.0318
                                            0.6596  0.0112  0.3653 -0.0104 -0.0141
                                           -0.0068  0.0153 -0.0078 -0.0027
                ( 47.58%)  -0.6898* C   3 s( 26.66%)p 2.75( 73.29%)d 0.00(  0.05%)
                                            0.0002  0.5163  0.0029  0.3467  0.0248
                                           -0.6675  0.0108 -0.4080 -0.0021 -0.0124
                                           -0.0056  0.0147 -0.0102 -0.0038
   510. (0.06312) BD*( 1) C   2 - C  22  
                ( 52.07%)   0.7216* C   2 s( 34.75%)p 1.88( 65.20%)d 0.00(  0.05%)
                                            0.0000  0.5893  0.0154 -0.3285  0.0304
                                           -0.7292 -0.0093  0.1052 -0.0148  0.0168
                                           -0.0017 -0.0072 -0.0102 -0.0102
                ( 47.93%)  -0.6923* C  22 s( 26.77%)p 2.73( 73.18%)d 0.00(  0.05%)
                                            0.0002  0.5174 -0.0009  0.3732  0.0240
                                            0.7526 -0.0076 -0.1590 -0.0084  0.0147
                                           -0.0011 -0.0056 -0.0125 -0.0104
   511. (0.02225) BD*( 1) C   3 - C   4  
                ( 50.71%)   0.7121* C   3 s( 28.65%)p 2.49( 71.31%)d 0.00(  0.04%)
                                            0.0002  0.5353  0.0020 -0.8416  0.0013
                                            0.0160  0.0180 -0.0639 -0.0093  0.0029
                                            0.0027  0.0014  0.0169 -0.0088
                ( 49.29%)  -0.7021* C   4 s( 26.42%)p 2.78( 73.53%)d 0.00(  0.05%)
                                            0.0002  0.5139  0.0116  0.8520 -0.0013
                                           -0.0195  0.0256  0.0909 -0.0090 -0.0009
                                            0.0040  0.0001  0.0186 -0.0107
   512. (0.01113) BD*( 1) C   3 - H  30  
                ( 37.38%)   0.6114* C   3 s( 23.12%)p 3.32( 76.84%)d 0.00(  0.04%)
                                            0.0002 -0.4808 -0.0049 -0.3434 -0.0064
                                           -0.7424  0.0080  0.3146 -0.0139 -0.0120
                                            0.0049  0.0100  0.0088  0.0044
                ( 62.62%)  -0.7913* H  30 s( 99.91%)p 0.00(  0.09%)
                                           -0.9996  0.0035  0.0138  0.0234 -0.0111
   513. (0.01608) BD*( 1) C   3 - H  31  
                ( 38.34%)   0.6192* C   3 s( 21.46%)p 3.66( 78.49%)d 0.00(  0.04%)
                                            0.0003 -0.4633  0.0035 -0.2293 -0.0196
                                            0.0439 -0.0193 -0.8542  0.0011  0.0021
                                           -0.0087  0.0059 -0.0008 -0.0173
                ( 61.66%)  -0.7852* H  31 s( 99.92%)p 0.00(  0.08%)
                                           -0.9996  0.0028  0.0091  0.0017  0.0275
   514. (0.02238) BD*( 1) C   4 - C   5  
                ( 49.55%)   0.7039* C   4 s( 26.08%)p 2.83( 73.87%)d 0.00(  0.05%)
                                           -0.0002 -0.5106 -0.0103  0.3345 -0.0203
                                           -0.6876 -0.0147 -0.3913  0.0133  0.0119
                                            0.0068 -0.0139  0.0091  0.0042
                ( 50.45%)  -0.7103* C   5 s( 28.21%)p 2.54( 71.75%)d 0.00(  0.04%)
                                           -0.0002 -0.5312  0.0005 -0.3473 -0.0131
                                            0.6825 -0.0124  0.3614  0.0103  0.0088
                                            0.0027 -0.0128  0.0107  0.0044
   515. (0.03980) BD*( 1) C   4 - C  24  
                ( 50.44%)   0.7102* C   4 s( 27.31%)p 2.66( 72.65%)d 0.00(  0.04%)
                                            0.0003  0.5225 -0.0080 -0.3610  0.0040
                                           -0.7209  0.0023  0.2766 -0.0027  0.0125
                                           -0.0053 -0.0098 -0.0092 -0.0076
                ( 49.56%)  -0.7040* C  24 s( 24.84%)p 3.02( 75.11%)d 0.00(  0.05%)
                                            0.0002  0.4983 -0.0065  0.3842 -0.0017
                                            0.7439 -0.0052 -0.2236 -0.0051  0.0141
                                           -0.0050 -0.0093 -0.0101 -0.0087
   516. (0.02444) BD*( 1) C   4 - H  32  
                ( 37.90%)   0.6156* C   4 s( 20.11%)p 3.97( 79.85%)d 0.00(  0.05%)
                                           -0.0003  0.4483 -0.0095 -0.1756  0.0093
                                            0.0780  0.0133 -0.8725 -0.0012 -0.0011
                                            0.0075 -0.0031  0.0008  0.0206
                ( 62.10%)  -0.7880* H  32 s( 99.91%)p 0.00(  0.09%)
                                            0.9995 -0.0066  0.0047 -0.0036  0.0291
   517. (0.05697) BD*( 1) C   5 - C   6  
                ( 48.13%)   0.6937* C   5 s( 26.70%)p 2.74( 73.24%)d 0.00(  0.05%)
                                            0.0003  0.5167  0.0024 -0.8455 -0.0018
                                            0.0379  0.0278 -0.1242  0.0034  0.0004
                                            0.0057  0.0010  0.0198 -0.0100
                ( 51.87%)  -0.7202* C   6 s( 34.77%)p 1.87( 65.17%)d 0.00(  0.06%)
                                            0.0000  0.5895 -0.0135  0.7964 -0.0133
                                            0.0306  0.0407  0.1212 -0.0053 -0.0019
                                            0.0063  0.0013  0.0204 -0.0096
   518. (0.01113) BD*( 1) C   5 - H  33  
                ( 37.36%)   0.6113* C   5 s( 23.22%)p 3.30( 76.74%)d 0.00(  0.04%)
                                            0.0001 -0.4819 -0.0058 -0.3728  0.0037
                                           -0.7289  0.0017  0.3112 -0.0176 -0.0112
                                            0.0045  0.0104  0.0092  0.0048
                ( 62.64%)  -0.7914* H  33 s( 99.91%)p 0.00(  0.09%)
                                           -0.9996  0.0036  0.0100  0.0259 -0.0098
   519. (0.01632) BD*( 1) C   5 - H  34  
                ( 38.40%)   0.6197* C   5 s( 21.75%)p 3.60( 78.21%)d 0.00(  0.04%)
                                            0.0003 -0.4663  0.0025 -0.1571 -0.0091
                                            0.0171 -0.0271 -0.8697 -0.0018  0.0012
                                           -0.0022  0.0032 -0.0001 -0.0200
                ( 61.60%)  -0.7849* H  34 s( 99.91%)p 0.00(  0.09%)
                                           -0.9996  0.0030  0.0073  0.0027  0.0281
   520. (0.06907) BD*( 1) C   6 - C   7  
                ( 53.02%)   0.7282* C   6 s( 35.25%)p 1.84( 64.70%)d 0.00(  0.05%)
                                           -0.0002 -0.5935  0.0168  0.4496  0.0030
                                            0.6296 -0.0189 -0.2194 -0.0039 -0.0161
                                            0.0059  0.0085  0.0100  0.0076
                ( 46.98%)  -0.6854* C   7 s( 25.25%)p 2.96( 74.70%)d 0.00(  0.05%)
                                           -0.0002 -0.5025 -0.0051 -0.4057  0.0082
                                           -0.7214 -0.0097  0.2482 -0.0128 -0.0169
                                            0.0063  0.0088  0.0084  0.0078
   521. (0.01510) BD*( 1) C   6 - O  21  
                ( 67.12%)   0.8193* C   6 s( 29.62%)p 2.37( 70.13%)d 0.01(  0.26%)
                                           -0.0000  0.5418  0.0509 -0.3776 -0.0227
                                            0.6627  0.0580 -0.3381 -0.0374 -0.0320
                                            0.0169 -0.0285 -0.0185 -0.0095
                ( 32.88%)  -0.5734* O  21 s( 46.65%)p 1.14( 53.27%)d 0.00(  0.08%)
                                           -0.0000  0.6827 -0.0195  0.3156  0.0087
                                           -0.5470 -0.0138  0.3655  0.0101 -0.0176
                                            0.0101 -0.0171 -0.0106 -0.0027
   522. (0.07971) BD*( 2) C   6 - O  21  
                ( 66.18%)   0.8135* C   6 s(  0.04%)p99.99( 99.60%)d10.09(  0.37%)
                                            0.0001 -0.0176  0.0075 -0.1388  0.0094
                                            0.3968 -0.0188  0.9046 -0.0222 -0.0182
                                           -0.0207  0.0307 -0.0150 -0.0418
                ( 33.82%)  -0.5815* O  21 s(  0.09%)p99.99( 99.77%)d 1.68(  0.14%)
                                           -0.0000 -0.0293  0.0012 -0.1677 -0.0015
                                            0.4513  0.0050  0.8751  0.0089  0.0124
                                            0.0117 -0.0183  0.0105  0.0266
   523. (0.02743) BD*( 1) C   7 - C   8  
                ( 49.26%)   0.7018* C   7 s( 28.62%)p 2.49( 71.34%)d 0.00(  0.04%)
                                           -0.0002 -0.5350 -0.0086  0.8294 -0.0076
                                           -0.0409 -0.0130  0.1533 -0.0076  0.0016
                                           -0.0067  0.0005 -0.0159  0.0088
                ( 50.74%)  -0.7123* C   8 s( 28.04%)p 2.56( 71.92%)d 0.00(  0.05%)
                                           -0.0002 -0.5293 -0.0154 -0.8279  0.0043
                                            0.0032 -0.0134 -0.1831 -0.0017  0.0023
                                           -0.0066  0.0007 -0.0179  0.0092
   524. (0.02934) BD*( 1) C   7 - C  26  
                ( 49.59%)   0.7042* C   7 s( 25.58%)p 2.91( 74.38%)d 0.00(  0.04%)
                                           -0.0001 -0.5057  0.0027 -0.3620  0.0036
                                            0.6856 -0.0010  0.3777 -0.0017  0.0121
                                            0.0088 -0.0116  0.0061  0.0037
                ( 50.41%)  -0.7100* C  26 s( 25.77%)p 2.88( 74.18%)d 0.00(  0.05%)
                                           -0.0003 -0.5076  0.0014  0.3530  0.0025
                                           -0.6668  0.0042 -0.4154  0.0016  0.0120
                                            0.0078 -0.0138  0.0081  0.0039
   525. (0.02661) BD*( 1) C   7 - H  35  
                ( 37.79%)   0.6148* C   7 s( 20.51%)p 3.87( 79.45%)d 0.00(  0.04%)
                                            0.0004 -0.4529  0.0046 -0.1255  0.0061
                                            0.0837 -0.0095 -0.8784 -0.0054  0.0004
                                           -0.0083  0.0012  0.0005 -0.0191
                ( 62.21%)  -0.7887* H  35 s( 99.92%)p 0.00(  0.08%)
                                           -0.9996  0.0045  0.0015 -0.0021  0.0286
   526. (0.02118) BD*( 1) C   8 - C   9  
                ( 48.14%)   0.6938* C   8 s( 26.87%)p 2.72( 73.09%)d 0.00(  0.04%)
                                           -0.0000 -0.5182 -0.0113  0.4052 -0.0170
                                           -0.6690 -0.0172 -0.3441  0.0135  0.0137
                                            0.0081 -0.0107  0.0042  0.0050
                ( 51.86%)  -0.7201* C   9 s( 27.05%)p 2.70( 72.91%)d 0.00(  0.05%)
                                           -0.0003 -0.5201  0.0054 -0.5151 -0.0125
                                            0.5962 -0.0167  0.3281  0.0105  0.0152
                                            0.0073 -0.0104  0.0046  0.0065
   527. (0.03649) BD*( 1) C   8 - C  12  
                ( 51.05%)   0.7145* C   8 s( 24.86%)p 3.02( 75.09%)d 0.00(  0.05%)
                                            0.0005  0.4985 -0.0128 -0.3758  0.0059
                                           -0.7407  0.0067  0.2470 -0.0029  0.0136
                                           -0.0055 -0.0093 -0.0099 -0.0085
                ( 48.95%)  -0.6996* C  12 s( 23.00%)p 3.35( 76.95%)d 0.00(  0.05%)
                                            0.0000  0.4794 -0.0133  0.4647 -0.0018
                                            0.7168 -0.0059 -0.1992 -0.0030  0.0163
                                           -0.0076 -0.0089 -0.0042 -0.0068
   528. (0.02428) BD*( 1) C   8 - H  36  
                ( 37.60%)   0.6132* C   8 s( 20.20%)p 3.95( 79.75%)d 0.00(  0.05%)
                                           -0.0003  0.4493 -0.0102 -0.0908  0.0008
                                            0.0529  0.0178 -0.8866 -0.0020  0.0002
                                            0.0040 -0.0008  0.0001  0.0217
                ( 62.40%)  -0.7900* H  36 s( 99.91%)p 0.00(  0.09%)
                                            0.9995 -0.0065  0.0029 -0.0044  0.0292
   529. (0.01202) BD*( 1) C   9 - C  10  
                ( 50.10%)   0.7078* C   9 s( 26.79%)p 2.73( 73.16%)d 0.00(  0.05%)
                                            0.0001  0.5176  0.0054 -0.8198 -0.0152
                                           -0.2396  0.0303 -0.0311  0.0046  0.0132
                                            0.0021  0.0013  0.0131 -0.0103
                ( 49.90%)  -0.7064* C  10 s( 27.23%)p 2.67( 72.72%)d 0.00(  0.04%)
                                            0.0002  0.5218  0.0063  0.7858 -0.0115
                                            0.3250  0.0302  0.0547  0.0064  0.0115
                                            0.0018  0.0007  0.0144 -0.0103
   530. (0.01427) BD*( 1) C   9 - H  37  
                ( 39.24%)   0.6264* C   9 s( 22.03%)p 3.54( 77.93%)d 0.00(  0.04%)
                                            0.0002 -0.4693  0.0058 -0.2241  0.0026
                                           -0.1403 -0.0264 -0.8418  0.0047 -0.0006
                                           -0.0093 -0.0026 -0.0008 -0.0185
                ( 60.76%)  -0.7795* H  37 s( 99.92%)p 0.00(  0.08%)
                                           -0.9996  0.0027  0.0075  0.0079  0.0261
   531. (0.01199) BD*( 1) C   9 - H  38  
                ( 37.23%)   0.6101* C   9 s( 24.00%)p 3.16( 75.96%)d 0.00(  0.04%)
                                            0.0001 -0.4899 -0.0065 -0.1055 -0.0019
                                           -0.7526  0.0002  0.4263 -0.0172 -0.0045
                                            0.0022  0.0143  0.0119  0.0015
                ( 62.77%)  -0.7923* H  38 s( 99.91%)p 0.00(  0.09%)
                                           -0.9995  0.0029  0.0071  0.0257 -0.0139
   532. (0.01966) BD*( 1) C  10 - C  11  
                ( 50.89%)   0.7134* C  10 s( 27.32%)p 2.66( 72.64%)d 0.00(  0.04%)
                                            0.0003  0.5226 -0.0103  0.0082 -0.0148
                                           -0.8204  0.0071 -0.2299 -0.0089 -0.0019
                                           -0.0005  0.0090 -0.0166 -0.0084
                ( 49.11%)  -0.7008* C  11 s( 24.87%)p 3.02( 75.08%)d 0.00(  0.05%)
                                            0.0000  0.4987  0.0031 -0.0855 -0.0185
                                            0.8311  0.0065  0.2283 -0.0138 -0.0012
                                           -0.0003  0.0105 -0.0171 -0.0085
   533. (0.01114) BD*( 1) C  10 - H  39  
                ( 38.21%)   0.6182* C  10 s( 22.93%)p 3.36( 77.03%)d 0.00(  0.04%)
                                           -0.0001  0.4788  0.0057 -0.4692 -0.0025
                                            0.4625  0.0074 -0.5797  0.0120 -0.0099
                                            0.0121 -0.0120  0.0013  0.0040
                ( 61.79%)  -0.7861* H  39 s( 99.92%)p 0.00(  0.08%)
                                            0.9996 -0.0017  0.0161 -0.0165  0.0174
   534. (0.01277) BD*( 1) C  10 - H  40  
                ( 38.94%)   0.6241* C  10 s( 22.39%)p 3.46( 77.56%)d 0.00(  0.04%)
                                           -0.0001  0.4732 -0.0011 -0.4019 -0.0062
                                            0.0792  0.0198  0.7793 -0.0051 -0.0019
                                           -0.0137  0.0019  0.0034  0.0144
                ( 61.06%)  -0.7814* H  40 s( 99.92%)p 0.00(  0.08%)
                                            0.9996 -0.0026  0.0142 -0.0043 -0.0241
   535. (0.03490) BD*( 1) C  11 - C  12  
                ( 51.40%)   0.7169* C  11 s( 26.36%)p 2.79( 73.59%)d 0.00(  0.05%)
                                            0.0003  0.5134  0.0005  0.7819 -0.0108
                                           -0.2848 -0.0115  0.2079 -0.0060 -0.0095
                                            0.0082 -0.0019  0.0146 -0.0091
                ( 48.60%)  -0.6972* C  12 s( 26.61%)p 2.76( 73.35%)d 0.00(  0.04%)
                                            0.0001  0.5159  0.0003 -0.8261  0.0103
                                            0.1422 -0.0173 -0.1742 -0.0039 -0.0077
                                            0.0071 -0.0023  0.0142 -0.0084
   536. (0.03024) BD*( 1) C  11 - C  14  
                ( 49.57%)   0.7041* C  11 s( 28.02%)p 2.57( 71.94%)d 0.00(  0.04%)
                                           -0.0003 -0.5292 -0.0095  0.6122 -0.0046
                                            0.4751  0.0008 -0.3447  0.0079 -0.0147
                                            0.0097  0.0078 -0.0042  0.0051
                ( 50.43%)  -0.7101* C  14 s( 27.46%)p 2.64( 72.49%)d 0.00(  0.04%)
                                           -0.0002 -0.5241  0.0008 -0.6366  0.0026
                                           -0.4530 -0.0005  0.3383 -0.0027 -0.0144
                                            0.0101  0.0082 -0.0044  0.0055
   537. (0.02355) BD*( 1) C  11 - H  41  
                ( 37.52%)   0.6125* C  11 s( 20.72%)p 3.82( 79.24%)d 0.00(  0.05%)
                                           -0.0003  0.4551 -0.0075 -0.0768 -0.0046
                                           -0.0374  0.0004 -0.8860  0.0005  0.0002
                                            0.0014  0.0010  0.0001  0.0213
                ( 62.48%)  -0.7904* H  41 s( 99.92%)p 0.00(  0.08%)
                                            0.9996 -0.0056  0.0021  0.0041  0.0286
   538. (0.02768) BD*( 1) C  12 - C  13  
                ( 48.62%)   0.6973* C  12 s( 25.27%)p 2.96( 74.69%)d 0.00(  0.04%)
                                            0.0002 -0.5026 -0.0101 -0.1071  0.0054
                                            0.1719  0.0131 -0.8400 -0.0115  0.0016
                                           -0.0067  0.0076  0.0014 -0.0179
                ( 51.38%)  -0.7168* C  13 s( 29.71%)p 2.37( 70.25%)d 0.00(  0.04%)
                                           -0.0006 -0.5449  0.0103  0.0776 -0.0013
                                           -0.1668  0.0037  0.8177 -0.0049  0.0006
                                           -0.0026  0.0063  0.0006 -0.0188
   539. (0.07379) BD*( 1) C  12 - C  28  
                ( 47.32%)   0.6879* C  12 s( 25.08%)p 2.98( 74.86%)d 0.00(  0.06%)
                                           -0.0001 -0.5008 -0.0074 -0.2988  0.0158
                                            0.6597  0.0117  0.4730 -0.0014  0.0128
                                            0.0104 -0.0154  0.0079  0.0007
                ( 52.68%)  -0.7258* C  28 s( 36.21%)p 1.76( 63.74%)d 0.00(  0.05%)
                                           -0.0002 -0.6015  0.0188  0.3957  0.0116
                                           -0.5237  0.0190 -0.4537  0.0113  0.0112
                                            0.0098 -0.0152  0.0066 -0.0011
   540. (0.00721) BD*( 1) C  13 - H  42  
                ( 38.50%)   0.6205* C  13 s( 23.27%)p 3.30( 76.69%)d 0.00(  0.04%)
                                            0.0001 -0.4824 -0.0021  0.3864 -0.0078
                                           -0.6185  0.0095 -0.4843 -0.0197  0.0106
                                            0.0082 -0.0138  0.0053  0.0014
                ( 61.50%)  -0.7842* H  42 s( 99.92%)p 0.00(  0.08%)
                                           -0.9996  0.0010 -0.0120  0.0187  0.0169
   541. (0.00754) BD*( 1) C  13 - H  43  
                ( 39.12%)   0.6255* C  13 s( 23.61%)p 3.23( 76.35%)d 0.00(  0.04%)
                                            0.0000 -0.4859 -0.0048 -0.8400  0.0072
                                            0.0395  0.0047 -0.2359 -0.0236  0.0017
                                           -0.0090  0.0001 -0.0162  0.0085
                ( 60.88%)  -0.7802* H  43 s( 99.93%)p 0.00(  0.07%)
                                           -0.9996  0.0006  0.0254 -0.0015  0.0099
   542. (0.00708) BD*( 1) C  13 - H  44  
                ( 38.51%)   0.6206* C  13 s( 23.31%)p 3.29( 76.65%)d 0.00(  0.04%)
                                           -0.0000  0.4828  0.0037 -0.3720  0.0066
                                           -0.7665  0.0013  0.2006  0.0199  0.0127
                                           -0.0037 -0.0067 -0.0101 -0.0093
                ( 61.49%)  -0.7842* H  44 s( 99.92%)p 0.00(  0.08%)
                                            0.9996 -0.0009  0.0118  0.0240 -0.0080
   543. (0.01660) BD*( 1) C  14 - C  15  
                ( 48.94%)   0.6995* C  14 s( 26.48%)p 2.78( 73.48%)d 0.00(  0.05%)
                                           -0.0001 -0.5145 -0.0085 -0.0581  0.0025
                                            0.8299  0.0111  0.2052 -0.0183  0.0014
                                            0.0000 -0.0087  0.0173  0.0088
                ( 51.06%)  -0.7146* C  15 s( 29.86%)p 2.35( 70.09%)d 0.00(  0.04%)
                                           -0.0004 -0.5465  0.0036  0.0416  0.0022
                                           -0.8147  0.0044 -0.1879 -0.0141  0.0019
                                            0.0005 -0.0078  0.0164  0.0088
   544. (0.02358) BD*( 1) C  14 - C  16  
                ( 50.07%)   0.7076* C  14 s( 25.92%)p 2.86( 74.03%)d 0.00(  0.05%)
                                            0.0003  0.5091  0.0049 -0.7660 -0.0080
                                            0.3185 -0.0021 -0.2265  0.0262 -0.0122
                                            0.0091 -0.0037  0.0122 -0.0084
                ( 49.93%)  -0.7066* C  16 s( 29.23%)p 2.42( 70.73%)d 0.00(  0.04%)
                                            0.0004  0.5407 -0.0018  0.7609 -0.0152
                                           -0.3083 -0.0002  0.1801  0.0226 -0.0119
                                            0.0059 -0.0030  0.0115 -0.0083
   545. (0.02306) BD*( 1) C  14 - H  45  
                ( 38.56%)   0.6210* C  14 s( 20.09%)p 3.98( 79.86%)d 0.00(  0.05%)
                                            0.0003 -0.4481  0.0096 -0.0601  0.0085
                                           -0.0617  0.0078 -0.8894  0.0066  0.0004
                                           -0.0017 -0.0031  0.0001 -0.0219
                ( 61.44%)  -0.7838* H  45 s( 99.92%)p 0.00(  0.08%)
                                           -0.9996  0.0049  0.0016  0.0023  0.0283
   546. (0.00655) BD*( 1) C  15 - H  46  
                ( 39.16%)   0.6258* C  15 s( 23.43%)p 3.27( 76.53%)d 0.00(  0.04%)
                                           -0.0000 -0.4840 -0.0037 -0.7143  0.0112
                                            0.3677  0.0171 -0.3456  0.0055  0.0118
                                           -0.0112  0.0063 -0.0094  0.0051
                ( 60.84%)  -0.7800* H  46 s( 99.93%)p 0.00(  0.07%)
                                           -0.9996  0.0006  0.0216 -0.0136  0.0091
   547. (0.00937) BD*( 1) C  15 - H  47  
                ( 38.39%)   0.6196* C  15 s( 23.68%)p 3.22( 76.28%)d 0.00(  0.04%)
                                           -0.0000  0.4866 -0.0030  0.0231  0.0038
                                           -0.1260 -0.0211 -0.8637  0.0005 -0.0001
                                           -0.0010  0.0047  0.0004  0.0194
                ( 61.61%)  -0.7849* H  47 s( 99.92%)p 0.00(  0.08%)
                                            0.9996 -0.0023 -0.0042  0.0054  0.0274
   548. (0.00783) BD*( 1) C  15 - H  48  
                ( 39.48%)   0.6284* C  15 s( 22.95%)p 3.35( 77.00%)d 0.00(  0.04%)
                                           -0.0000  0.4791  0.0035 -0.6977  0.0100
                                           -0.4293 -0.0157  0.3141 -0.0027  0.0136
                                           -0.0104 -0.0068  0.0076 -0.0058
                ( 60.52%)  -0.7779* H  48 s( 99.92%)p 0.00(  0.08%)
                                            0.9996 -0.0014  0.0211  0.0151 -0.0099
   549. (0.01831) BD*( 1) C  16 - C  17  
                ( 50.72%)   0.7122* C  16 s( 26.96%)p 2.71( 73.00%)d 0.00(  0.05%)
                                            0.0003  0.5191  0.0077 -0.1661 -0.0075
                                            0.0102  0.0029 -0.8379 -0.0087  0.0003
                                            0.0084 -0.0003  0.0008  0.0200
                ( 49.28%)  -0.7020* C  17 s( 28.48%)p 2.51( 71.49%)d 0.00(  0.04%)
                                            0.0001  0.5336  0.0024  0.1607 -0.0038
                                           -0.0256  0.0063  0.8297 -0.0005 -0.0012
                                            0.0023 -0.0007  0.0002  0.0189
   550. (0.01469) BD*( 1) C  16 - H  49  
                ( 38.31%)   0.6189* C  16 s( 22.29%)p 3.48( 77.66%)d 0.00(  0.04%)
                                            0.0001 -0.4721  0.0023  0.0800  0.0137
                                           -0.8177  0.0091 -0.3181 -0.0121  0.0037
                                            0.0020 -0.0114  0.0159  0.0068
                ( 61.69%)  -0.7855* H  49 s( 99.92%)p 0.00(  0.08%)
                                           -0.9996  0.0031 -0.0028  0.0260  0.0122
   551. (0.01575) BD*( 1) C  16 - H  50  
                ( 39.45%)   0.6281* C  16 s( 21.45%)p 3.66( 78.51%)d 0.00(  0.05%)
                                           -0.0001  0.4631 -0.0004 -0.6214  0.0018
                                           -0.4851  0.0174  0.4038  0.0152  0.0151
                                           -0.0118 -0.0085  0.0038 -0.0047
                ( 60.55%)  -0.7781* H  50 s( 99.92%)p 0.00(  0.08%)
                                            0.9996 -0.0036  0.0175  0.0140 -0.0168
   552. (0.06471) BD*( 1) C  17 - C  18  
                ( 47.26%)   0.6875* C  17 s( 25.88%)p 2.86( 74.06%)d 0.00(  0.06%)
                                            0.0003  0.5087  0.0066 -0.7828 -0.0004
                                            0.3165 -0.0006 -0.1656 -0.0136 -0.0130
                                            0.0063 -0.0014  0.0153 -0.0105
                ( 52.74%)  -0.7262* C  18 s( 40.20%)p 1.49( 59.74%)d 0.00(  0.06%)
                                            0.0003  0.6332  0.0326  0.7019 -0.0029
                                           -0.2869  0.0185  0.1464 -0.0255 -0.0176
                                            0.0105 -0.0022  0.0100 -0.0081
   553. (0.01399) BD*( 1) C  17 - H  51  
                ( 37.59%)   0.6131* C  17 s( 23.44%)p 3.26( 76.52%)d 0.00(  0.04%)
                                            0.0002 -0.4842  0.0001 -0.5985  0.0074
                                           -0.4866  0.0094  0.4122  0.0115 -0.0125
                                            0.0104  0.0094 -0.0007  0.0028
                ( 62.41%)  -0.7900* H  51 s( 99.92%)p 0.00(  0.08%)
                                           -0.9996  0.0030  0.0178  0.0159 -0.0159
   554. (0.01562) BD*( 1) C  17 - H  52  
                ( 38.33%)   0.6191* C  17 s( 22.16%)p 3.51( 77.80%)d 0.00(  0.04%)
                                           -0.0002  0.4708 -0.0042  0.0483  0.0104
                                           -0.8134  0.0058 -0.3371 -0.0174  0.0020
                                            0.0017  0.0120 -0.0152 -0.0056
                ( 61.67%)  -0.7853* H  52 s( 99.91%)p 0.00(  0.09%)
                                            0.9996 -0.0031 -0.0050  0.0255  0.0134
   555. (0.10379) BD*( 1) C  18 - O  19  
                ( 69.83%)   0.8356* C  18 s( 26.38%)p 2.78( 73.28%)d 0.01(  0.35%)
                                           -0.0001  0.5134 -0.0123 -0.6894 -0.0560
                                           -0.4036 -0.0057  0.3024  0.0056  0.0419
                                           -0.0308 -0.0192  0.0138 -0.0142
                ( 30.17%)  -0.5493* O  19 s( 36.30%)p 1.75( 63.64%)d 0.00(  0.07%)
                                           -0.0000  0.6025 -0.0017  0.6186 -0.0029
                                            0.4031  0.0066 -0.3019 -0.0048  0.0125
                                           -0.0107 -0.0052  0.0160 -0.0108
   556. (0.02070) BD*( 1) C  18 - O  20  
                ( 66.80%)   0.8173* C  18 s( 33.11%)p 2.01( 66.64%)d 0.01(  0.24%)
                                           -0.0001  0.5739 -0.0416 -0.1551 -0.0265
                                            0.6562  0.0506 -0.4558 -0.0273 -0.0137
                                            0.0093 -0.0368 -0.0282 -0.0014
                ( 33.20%)  -0.5762* O  20 s( 44.77%)p 1.23( 55.14%)d 0.00(  0.09%)
                                           -0.0001  0.6686 -0.0268  0.1085 -0.0029
                                           -0.6362  0.0204  0.3665 -0.0123 -0.0064
                                            0.0041 -0.0211 -0.0189 -0.0020
   557. (0.19865) BD*( 2) C  18 - O  20  
                ( 67.89%)   0.8239* C  18 s(  0.03%)p99.99( 99.56%)d13.01(  0.41%)
                                           -0.0000  0.0176  0.0023  0.0427 -0.0038
                                            0.5646 -0.0167  0.8207 -0.0350 -0.0032
                                           -0.0103  0.0253 -0.0300 -0.0494
                ( 32.11%)  -0.5667* O  20 s(  0.05%)p99.99( 99.80%)d 3.12(  0.15%)
                                           -0.0000  0.0219 -0.0006  0.0503 -0.0004
                                            0.5216 -0.0025  0.8506 -0.0050  0.0018
                                            0.0066 -0.0165  0.0171  0.0296
   558. (0.00961) BD*( 1) O  19 - H  53  
                ( 26.07%)   0.5106* O  19 s( 21.76%)p 3.59( 78.16%)d 0.00(  0.08%)
                                            0.0003  0.4662  0.0155  0.2366 -0.0144
                                           -0.7271 -0.0290  0.4421  0.0193 -0.0204
                                            0.0117 -0.0140 -0.0043 -0.0069
                ( 73.93%)  -0.8598* H  53 s( 99.58%)p 0.00(  0.42%)
                                            0.9979 -0.0040 -0.0144  0.0535 -0.0337
   559. (0.01436) BD*( 1) C  22 - C  23  
                ( 50.06%)   0.7075* C  22 s( 28.44%)p 2.51( 71.52%)d 0.00(  0.04%)
                                            0.0001  0.5333  0.0038 -0.8432 -0.0034
                                            0.0440 -0.0283 -0.0350 -0.0138 -0.0056
                                            0.0001 -0.0016  0.0160 -0.0100
                ( 49.94%)  -0.7067* C  23 s( 27.16%)p 2.68( 72.79%)d 0.00(  0.05%)
                                            0.0003  0.5211  0.0083  0.8505  0.0021
                                           -0.0365 -0.0333  0.0439 -0.0128 -0.0004
                                            0.0025 -0.0002  0.0186 -0.0110
   560. (0.01069) BD*( 1) C  22 - H  54  
                ( 37.43%)   0.6118* C  22 s( 23.33%)p 3.28( 76.63%)d 0.00(  0.04%)
                                           -0.0001  0.4830  0.0061  0.2973  0.0006
                                           -0.5985  0.0006 -0.5652  0.0165 -0.0088
                                           -0.0078  0.0134 -0.0053  0.0033
                ( 62.57%)  -0.7910* H  54 s( 99.91%)p 0.00(  0.09%)
                                            0.9996 -0.0032 -0.0123  0.0188  0.0190
   561. (0.01487) BD*( 1) C  22 - H  55  
                ( 38.38%)   0.6195* C  22 s( 21.35%)p 3.68( 78.61%)d 0.00(  0.04%)
                                           -0.0002  0.4620 -0.0039  0.2452  0.0128
                                           -0.2690 -0.0212  0.8080 -0.0093 -0.0012
                                            0.0102 -0.0053  0.0015  0.0172
                ( 61.62%)  -0.7850* H  55 s( 99.91%)p 0.00(  0.09%)
                                            0.9996 -0.0025 -0.0094  0.0125 -0.0247
   562. (0.02933) BD*( 1) C  23 - C  24  
                ( 51.33%)   0.7165* C  23 s( 28.71%)p 2.48( 71.25%)d 0.00(  0.04%)
                                           -0.0005 -0.5358  0.0076  0.3263  0.0065
                                           -0.6181  0.0101 -0.4731 -0.0007  0.0091
                                            0.0071 -0.0151  0.0073  0.0008
                ( 48.67%)  -0.6976* C  24 s( 24.96%)p 3.00( 74.99%)d 0.00(  0.05%)
                                           -0.0001 -0.4996 -0.0017 -0.3365  0.0134
                                            0.6481  0.0039  0.4653 -0.0013  0.0113
                                            0.0088 -0.0151  0.0069  0.0011
   563. (0.01539) BD*( 1) C  23 - H  56  
                ( 38.44%)   0.6200* C  23 s( 21.60%)p 3.63( 78.35%)d 0.00(  0.05%)
                                           -0.0002  0.4647 -0.0031 -0.2368 -0.0008
                                            0.1183 -0.0238 -0.8443 -0.0027 -0.0009
                                            0.0089 -0.0061  0.0008  0.0183
                ( 61.56%)  -0.7846* H  56 s( 99.92%)p 0.00(  0.08%)
                                            0.9996 -0.0036  0.0088 -0.0010  0.0276
   564. (0.01337) BD*( 1) C  23 - H  57  
                ( 38.21%)   0.6181* C  23 s( 22.40%)p 3.46( 77.56%)d 0.00(  0.04%)
                                           -0.0001  0.4732  0.0045 -0.3361  0.0061
                                           -0.7756 -0.0027  0.2461 -0.0202  0.0119
                                           -0.0034 -0.0092 -0.0116 -0.0073
                ( 61.79%)  -0.7861* H  57 s( 99.92%)p 0.00(  0.08%)
                                            0.9996 -0.0025  0.0111  0.0254 -0.0061
   565. (0.02844) BD*( 1) C  24 - C  25  
                ( 48.96%)   0.6997* C  24 s( 24.72%)p 3.04( 75.23%)d 0.00(  0.05%)
                                            0.0001 -0.4972 -0.0051 -0.1377 -0.0013
                                            0.1505  0.0082 -0.8429 -0.0128  0.0012
                                           -0.0061  0.0062 -0.0001 -0.0198
                ( 51.04%)  -0.7144* C  25 s( 30.15%)p 2.32( 69.81%)d 0.00(  0.04%)
                                           -0.0005 -0.5490  0.0110  0.1321 -0.0026
                                           -0.1658  0.0034  0.8082 -0.0061  0.0009
                                           -0.0050  0.0066  0.0002 -0.0178
   566. (0.03607) BD*( 1) C  24 - C  26  
                ( 49.83%)   0.7059* C  24 s( 25.47%)p 2.92( 74.48%)d 0.00(  0.05%)
                                           -0.0002 -0.5047 -0.0026  0.8481 -0.0078
                                           -0.0553  0.0088  0.1491  0.0071  0.0033
                                           -0.0067  0.0007 -0.0177  0.0097
                ( 50.17%)  -0.7083* C  26 s( 28.15%)p 2.55( 71.81%)d 0.00(  0.04%)
                                           -0.0004 -0.5305 -0.0036 -0.8207  0.0111
                                            0.0882  0.0086 -0.1909  0.0077  0.0027
                                           -0.0075  0.0006 -0.0165  0.0092
   567. (0.00706) BD*( 1) C  25 - H  58  
                ( 38.70%)   0.6221* C  25 s( 23.03%)p 3.34( 76.93%)d 0.00(  0.04%)
                                           -0.0000  0.4798  0.0036 -0.3615  0.0089
                                           -0.7656  0.0011  0.2279  0.0205  0.0123
                                           -0.0040 -0.0079 -0.0103 -0.0086
                ( 61.30%)  -0.7829* H  58 s( 99.92%)p 0.00(  0.08%)
                                            0.9996 -0.0009  0.0103  0.0242 -0.0085
   568. (0.00710) BD*( 1) C  25 - H  59  
                ( 38.79%)   0.6228* C  25 s( 23.35%)p 3.28( 76.61%)d 0.00(  0.04%)
                                            0.0000 -0.4832 -0.0048 -0.8552  0.0053
                                            0.0473  0.0047 -0.1788 -0.0228  0.0018
                                           -0.0069  0.0002 -0.0165  0.0093
                ( 61.21%)  -0.7824* H  59 s( 99.92%)p 0.00(  0.08%)
                                           -0.9996  0.0007  0.0263 -0.0020  0.0079
   569. (0.00748) BD*( 1) C  25 - H  60  
                ( 39.05%)   0.6249* C  25 s( 23.36%)p 3.28( 76.60%)d 0.00(  0.04%)
                                            0.0001 -0.4833 -0.0033  0.3462 -0.0091
                                           -0.6192  0.0103 -0.5120 -0.0208  0.0095
                                            0.0081 -0.0148  0.0060  0.0001
                ( 60.95%)  -0.7807* H  60 s( 99.93%)p 0.00(  0.07%)
                                           -0.9996  0.0006 -0.0097  0.0180  0.0181
   570. (0.02300) BD*( 1) C  26 - C  27  
                ( 49.48%)   0.7034* C  26 s( 26.15%)p 2.82( 73.80%)d 0.00(  0.05%)
                                           -0.0002 -0.5112 -0.0115  0.4435 -0.0098
                                            0.7194  0.0078 -0.1535  0.0134 -0.0167
                                            0.0038  0.0049  0.0074  0.0100
                ( 50.52%)  -0.7108* C  27 s( 27.96%)p 2.57( 72.00%)d 0.00(  0.04%)
                                           -0.0002 -0.5288 -0.0001 -0.4453 -0.0047
                                           -0.7131  0.0033  0.1142  0.0119 -0.0126
                                            0.0003  0.0041  0.0101  0.0098
   571. (0.02344) BD*( 1) C  26 - H  61  
                ( 37.74%)   0.6143* C  26 s( 19.91%)p 4.02( 80.04%)d 0.00(  0.05%)
                                           -0.0003  0.4461 -0.0092 -0.0663 -0.0041
                                            0.1709 -0.0079 -0.8756 -0.0046 -0.0006
                                            0.0040 -0.0078 -0.0009  0.0208
                ( 62.26%)  -0.7891* H  61 s( 99.91%)p 0.00(  0.09%)
                                            0.9995 -0.0065  0.0013 -0.0041  0.0295
   572. (0.05942) BD*( 1) C  27 - C  28  
                ( 47.83%)   0.6916* C  27 s( 26.91%)p 2.71( 73.04%)d 0.00(  0.05%)
                                           -0.0003 -0.5187 -0.0011  0.8364 -0.0004
                                           -0.1173  0.0279  0.1272  0.0086  0.0063
                                           -0.0050  0.0020 -0.0180  0.0107
                ( 52.17%)  -0.7223* C  28 s( 33.82%)p 1.96( 66.12%)d 0.00(  0.06%)
                                            0.0001 -0.5814  0.0125 -0.7906  0.0138
                                            0.1570  0.0354 -0.0975  0.0229  0.0044
                                           -0.0060  0.0029 -0.0195  0.0111
   573. (0.01096) BD*( 1) C  27 - H  62  
                ( 37.46%)   0.6121* C  27 s( 23.00%)p 3.35( 76.96%)d 0.00(  0.04%)
                                           -0.0002  0.4795  0.0058  0.2921 -0.0080
                                           -0.6245 -0.0056 -0.5423  0.0139 -0.0075
                                           -0.0063  0.0148 -0.0073  0.0026
                ( 62.54%)  -0.7908* H  62 s( 99.92%)p 0.00(  0.08%)
                                            0.9996 -0.0030 -0.0061  0.0217  0.0180
   574. (0.01629) BD*( 1) C  27 - H  63  
                ( 38.41%)   0.6198* C  27 s( 22.03%)p 3.54( 77.93%)d 0.00(  0.04%)
                                            0.0003 -0.4693  0.0018 -0.1255 -0.0034
                                            0.2949  0.0273 -0.8221  0.0045 -0.0004
                                           -0.0017  0.0092  0.0007 -0.0180
                ( 61.59%)  -0.7848* H  63 s( 99.92%)p 0.00(  0.08%)
                                           -0.9996  0.0024  0.0050 -0.0125  0.0251
   575. (0.01625) BD*( 1) C  28 - O  29  
                ( 67.17%)   0.8195* C  28 s( 29.57%)p 2.37( 70.17%)d 0.01(  0.25%)
                                            0.0000 -0.5410 -0.0547  0.4155  0.0259
                                            0.4348  0.0356  0.5787  0.0565 -0.0224
                                           -0.0310 -0.0295  0.0015 -0.0145
                ( 32.83%)  -0.5730* O  29 s( 47.01%)p 1.13( 52.91%)d 0.00(  0.08%)
                                            0.0000 -0.6854  0.0186 -0.3346 -0.0089
                                           -0.3088 -0.0072 -0.5670 -0.0147 -0.0117
                                           -0.0178 -0.0154  0.0008 -0.0112
   576. (0.08184) BD*( 2) C  28 - O  29  
                ( 66.58%)   0.8160* C  28 s(  0.04%)p99.99( 99.59%)d 9.13(  0.37%)
                                            0.0001 -0.0190  0.0067 -0.2085  0.0129
                                           -0.7119  0.0284  0.6666 -0.0151  0.0277
                                           -0.0091  0.0132 -0.0146 -0.0498
                ( 33.42%)  -0.5781* O  29 s(  0.14%)p99.99( 99.72%)d 1.02(  0.14%)
                                            0.0000 -0.0373  0.0016 -0.2452 -0.0022
                                           -0.7577 -0.0084  0.6024  0.0059 -0.0181
                                            0.0040 -0.0099  0.0091  0.0298


 NHO Directionality and "Bond Bending" (deviations from line of nuclear centers)

         [Thresholds for printing:  angular deviation  >  1.0 degree]
                                    hybrid p-character > 25.0%
                                    orbital occupancy  >  0.10e

                                Line of Centers        Hybrid 1              Hybrid 2
                                ---------------  -------------------   ------------------
                NBO               Theta   Phi    Theta   Phi    Dev    Theta   Phi    Dev
 ========================================================================================
     2. BD (   2) O   1 - C   2    53.2  186.5    38.6  344.8  89.8    141.0  165.0  90.2
     3. BD (   1) C   2 - C   3    61.6  117.4    63.7  111.0   6.1    118.5  299.5   1.9
     4. BD (   1) C   2 - C  22    80.0  243.0    83.5  248.0   6.1    101.2   61.9   1.6
     5. BD (   1) C   3 - C   4    94.9  179.1    95.0  177.7   1.4     84.5    0.4   1.4
     6. BD (   1) C   3 - H  30   111.6   63.9   110.3   64.5   1.5      --     --    --
     7. BD (   1) C   3 - H  31    15.3  348.0    16.3  354.4   2.0      --     --    --
     8. BD (   1) C   4 - C   5    64.1  116.1    63.8  114.1   1.8    116.0  298.3   2.0
     9. BD (   1) C   4 - C  24    72.9  243.0    71.1  243.6   1.8    105.4   62.6   1.8
    10. BD (   1) C   4 - H  32   167.5  158.2   167.7  151.2   1.5      --     --    --
    11. BD (   1) C   5 - C   6    99.2  178.2    98.1  175.6   2.8     81.6    5.2   6.9
    12. BD (   1) C   5 - H  33   111.3   64.2   109.8   63.1   1.8      --     --    --
    13. BD (   1) C   5 - H  34    10.2  350.9    10.8    3.4   2.4      --     --    --
    14. BD (   1) C   6 - C   7    73.5  239.2    73.6  233.5   5.5    105.8   61.5   2.3
    15. BD (   1) C   6 - O  21   116.9  119.9   114.5  119.1   2.5     59.9  300.0   3.2
    16. BD (   2) C   6 - O  21   116.9  119.9   155.6  288.9  87.1    151.2  290.3  88.4
    17. BD (   1) C   7 - C   8   100.9  177.8   100.0  176.2   1.8     77.4    0.7   3.3
    18. BD (   1) C   7 - C  26   117.1  298.0   115.9  297.6   1.2     61.2  118.2   1.7
    20. BD (   1) C   8 - C   9    66.9  126.8    67.2  119.5   6.7    113.4  312.3   5.1
    21. BD (   1) C   8 - C  12    73.9  239.4    73.5  243.3   3.7    103.4   56.9   3.6
    22. BD (   1) C   8 - H  36   173.4  148.0   172.7  141.8   1.0      --     --    --
    23. BD (   1) C   9 - C  10    93.2  199.9    91.8  194.1   6.0     85.9   24.6   4.8
    24. BD (   1) C   9 - H  37    18.2   30.9    18.3   36.9   1.9      --     --    --
    25. BD (   1) C   9 - H  38   119.4   80.6   118.3   81.9   1.6      --     --    --
    26. BD (   1) C  10 - C  11   105.6  272.8   106.4  269.5   3.3     75.7   97.1   4.3
    28. BD (   1) C  10 - H  40    28.1  168.7    28.5  166.4   1.1      --     --    --
    29. BD (   1) C  11 - C  12    77.4  344.7    76.3  339.0   5.7    102.2  171.3   6.4
    30. BD (   1) C  11 - C  14    67.1  216.7    66.4  218.1   1.4    113.3   35.6   1.1
    31. BD (   1) C  11 - H  41   174.8  223.0   174.2  204.5   1.8      --     --    --
    32. BD (   1) C  12 - C  13    13.2  299.0     --     --    --     167.5  115.1   1.1
    33. BD (   1) C  12 - C  28   124.9  299.8   122.9  292.9   6.1     55.7  128.9   7.5
    34. BD (   1) C  13 - H  42    56.0  122.0    54.9  121.9   1.1      --     --    --
    36. BD (   1) C  13 - H  44    76.4  244.2    75.4  244.5   1.0      --     --    --
    39. BD (   1) C  14 - H  45     5.8   54.1     4.8   46.3   1.2      --     --    --
    40. BD (   1) C  15 - H  46    67.3  332.4    67.0  331.3   1.0      --     --    --
    41. BD (   1) C  15 - H  47   171.0  287.7   170.2  280.4   1.5      --     --    --
    42. BD (   1) C  15 - H  48    68.7  211.7    69.2  212.9   1.2      --     --    --
    45. BD (   1) C  16 - H  50    62.0  218.4    61.6  217.0   1.3      --     --    --
    46. BD (   1) C  17 - C  18   101.8  157.0     --     --    --      80.8  339.0   3.2
    47. BD (   1) C  17 - H  51   119.1   40.5   119.2   38.9   1.4      --     --    --
    48. BD (   1) C  17 - H  52   112.7  273.4   113.6  274.2   1.2      --     --    --
    49. BD (   1) C  18 - O  19    67.7  213.3    70.1  208.8   4.8      --     --    --
    50. BD (   1) C  18 - O  20   122.0  100.7   123.5  104.4   3.4     60.4  279.7   2.6
    51. BD (   2) C  18 - O  20   122.0  100.7    35.0   85.9  88.0     31.7   84.5  88.6
    52. BD (   1) O  19 - H  53    60.4  291.8    59.7  286.4   4.8      --     --    --
    53. BD (   1) C  22 - C  23    92.5  177.0    93.3  178.9   2.1     87.9  355.3   1.7
    54. BD (   1) C  22 - H  54   130.4  298.4   129.4  296.5   1.8      --     --    --
    55. BD (   1) C  22 - H  55    24.2  314.0    25.9  311.6   2.0      --     --    --
    56. BD (   1) C  23 - C  24    56.5  118.0    55.6  118.7   1.1    122.5  296.4   1.7
    57. BD (   1) C  23 - H  56   162.0  153.6   163.2  158.3   1.8      --     --    --
    58. BD (   1) C  23 - H  57    73.7  246.7    75.0  247.0   1.3      --     --    --
    60. BD (   1) C  24 - C  26   101.3  175.0   100.5  176.8   1.9     77.3  353.2   2.3
    61. BD (   1) C  25 - H  58    74.7  245.2    73.6  245.2   1.2      --     --    --
    64. BD (   1) C  26 - C  27    81.5  238.3    80.6  239.2   1.3      --     --    --
    66. BD (   1) C  27 - C  28    99.1  172.1    99.2  173.9   1.8     84.7  346.1   7.0
    67. BD (   1) C  27 - H  62   129.1  292.9   127.4  294.3   2.0      --     --    --
    68. BD (   1) C  27 - H  63    20.9  292.3    23.0  291.8   2.1      --     --    --
    69. BD (   1) C  28 - O  29   137.4  224.6   134.6  226.8   3.3     38.7   42.6   4.0
    70. BD (   2) C  28 - O  29   137.4  224.6   132.5   74.0  86.4    127.1   72.1  88.0
   100. LP (   1) O   1             --     --    126.8    6.7   --       --     --    --
   101. LP (   2) O   1             --     --    100.7  268.4   --       --     --    --
   102. LP (   1) O  19             --     --     93.4  168.9   --       --     --    --
   103. LP (   2) O  19             --     --     32.5   84.0   --       --     --    --
   104. LP (   1) O  20             --     --    121.8  102.3   --       --     --    --
   105. LP (   2) O  20             --     --     97.3    6.5   --       --     --    --
   106. LP (   1) O  21             --     --    116.8  118.2   --       --     --    --
   107. LP (   2) O  21             --     --     86.3  207.1   --       --     --    --
   108. LP (   1) O  29             --     --    137.9  227.4   --       --     --    --
   109. LP (   2) O  29             --     --     76.4  151.6   --       --     --    --
   555. BD*(   1) C  18 - O  19    67.7  213.3    70.1  208.8   4.8      --     --    --
   557. BD*(   2) C  18 - O  20   122.0  100.7    35.0   85.9  88.0     31.7   84.5  88.6


 Second Order Perturbation Theory Analysis of Fock Matrix in NBO Basis

     Threshold for printing:   0.50 kcal/mol
                                                                              E(2)  E(j)-E(i) F(i,j)
         Donor NBO (i)                     Acceptor NBO (j)                 kcal/mol   a.u.    a.u. 
 ===================================================================================================

 within unit  1
   1. BD (   1) O   1 - C   2        /119. RY*(   1) C   2                    2.12    1.64    0.053
   1. BD (   1) O   1 - C   2        /509. BD*(   1) C   2 - C   3            1.18    1.48    0.038
   1. BD (   1) O   1 - C   2        /510. BD*(   1) C   2 - C  22            1.16    1.48    0.038
   1. BD (   1) O   1 - C   2        /559. BD*(   1) C  22 - C  23            0.50    1.47    0.024
   2. BD (   2) O   1 - C   2        /511. BD*(   1) C   3 - C   4            1.19    0.76    0.027
   2. BD (   2) O   1 - C   2        /513. BD*(   1) C   3 - H  31            2.04    0.80    0.036
   2. BD (   2) O   1 - C   2        /559. BD*(   1) C  22 - C  23            1.18    0.76    0.027
   2. BD (   2) O   1 - C   2        /561. BD*(   1) C  22 - H  55            1.98    0.80    0.035
   3. BD (   1) C   2 - C   3        /110. RY*(   1) O   1                    1.55    1.84    0.048
   3. BD (   1) C   2 - C   3        /137. RY*(   1) C   4                    0.66    1.74    0.030
   3. BD (   1) C   2 - C   3        /299. RY*(   1) C  22                    1.49    1.56    0.043
   3. BD (   1) C   2 - C   3        /507. BD*(   1) O   1 - C   2            0.95    1.24    0.031
   3. BD (   1) C   2 - C   3        /511. BD*(   1) C   3 - C   4            1.57    1.01    0.036
   3. BD (   1) C   2 - C   3        /512. BD*(   1) C   3 - H  30            0.68    1.07    0.024
   3. BD (   1) C   2 - C   3        /513. BD*(   1) C   3 - H  31            0.68    1.04    0.024
   3. BD (   1) C   2 - C   3        /514. BD*(   1) C   4 - C   5            2.48    1.00    0.045
   3. BD (   1) C   2 - C   3        /560. BD*(   1) C  22 - H  54            1.41    1.08    0.035
   4. BD (   1) C   2 - C  22        /110. RY*(   1) O   1                    1.50    1.84    0.047
   4. BD (   1) C   2 - C  22        /128. RY*(   1) C   3                    1.63    1.58    0.045
   4. BD (   1) C   2 - C  22        /308. RY*(   1) C  23                    0.91    1.63    0.035
   4. BD (   1) C   2 - C  22        /507. BD*(   1) O   1 - C   2            0.99    1.24    0.031
   4. BD (   1) C   2 - C  22        /512. BD*(   1) C   3 - H  30            1.43    1.07    0.035
   4. BD (   1) C   2 - C  22        /559. BD*(   1) C  22 - C  23            1.26    1.01    0.032
   4. BD (   1) C   2 - C  22        /560. BD*(   1) C  22 - H  54            0.67    1.08    0.024
   4. BD (   1) C   2 - C  22        /561. BD*(   1) C  22 - H  55            0.61    1.05    0.023
   4. BD (   1) C   2 - C  22        /564. BD*(   1) C  23 - H  57            1.79    1.07    0.039
   5. BD (   1) C   3 - C   4        /121. RY*(   3) C   2                    0.93    1.52    0.034
   5. BD (   1) C   3 - C   4        /147. RY*(   2) C   5                    1.27    1.36    0.037
   5. BD (   1) C   3 - C   4        /318. RY*(   2) C  24                    0.93    1.64    0.035
   5. BD (   1) C   3 - C   4        /507. BD*(   1) O   1 - C   2            2.19    1.22    0.046
   5. BD (   1) C   3 - C   4        /508. BD*(   2) O   1 - C   2            1.77    0.63    0.030
   5. BD (   1) C   3 - C   4        /509. BD*(   1) C   2 - C   3            0.93    1.00    0.027
   5. BD (   1) C   3 - C   4        /512. BD*(   1) C   3 - H  30            0.78    1.05    0.026
   5. BD (   1) C   3 - C   4        /513. BD*(   1) C   3 - H  31            0.78    1.02    0.025
   5. BD (   1) C   3 - C   4        /514. BD*(   1) C   4 - C   5            1.40    0.98    0.033
   5. BD (   1) C   3 - C   4        /515. BD*(   1) C   4 - C  24            1.92    0.96    0.038
   5. BD (   1) C   3 - C   4        /516. BD*(   1) C   4 - H  32            0.75    1.03    0.025
   5. BD (   1) C   3 - C   4        /517. BD*(   1) C   5 - C   6            1.94    1.01    0.040
   5. BD (   1) C   3 - C   4        /566. BD*(   1) C  24 - C  26            1.95    0.96    0.039
   6. BD (   1) C   3 - H  30        /119. RY*(   1) C   2                    0.70    1.05    0.024
   6. BD (   1) C   3 - H  30        /507. BD*(   1) O   1 - C   2            0.74    1.11    0.026
   6. BD (   1) C   3 - H  30        /510. BD*(   1) C   2 - C  22            3.80    0.89    0.052
   6. BD (   1) C   3 - H  30        /511. BD*(   1) C   3 - C   4            0.78    0.87    0.023
   6. BD (   1) C   3 - H  30        /515. BD*(   1) C   4 - C  24            3.79    0.85    0.051
   7. BD (   1) C   3 - H  31        /121. RY*(   3) C   2                    0.63    1.41    0.027
   7. BD (   1) C   3 - H  31        /139. RY*(   3) C   4                    0.51    1.36    0.024
   7. BD (   1) C   3 - H  31        /507. BD*(   1) O   1 - C   2            1.09    1.11    0.031
   7. BD (   1) C   3 - H  31        /508. BD*(   2) O   1 - C   2            6.12    0.52    0.051
   7. BD (   1) C   3 - H  31        /516. BD*(   1) C   4 - H  32            3.03    0.93    0.048
   8. BD (   1) C   4 - C   5        /129. RY*(   2) C   3                    1.28    1.35    0.038
   8. BD (   1) C   4 - C   5        /157. RY*(   3) C   6                    0.93    1.54    0.034
   8. BD (   1) C   4 - C   5        /317. RY*(   1) C  24                    0.68    1.60    0.030
   8. BD (   1) C   4 - C   5        /319. RY*(   3) C  24                    0.61    1.67    0.029
   8. BD (   1) C   4 - C   5        /509. BD*(   1) C   2 - C   3            2.07    1.00    0.041
   8. BD (   1) C   4 - C   5        /511. BD*(   1) C   3 - C   4            1.37    0.98    0.033
   8. BD (   1) C   4 - C   5        /515. BD*(   1) C   4 - C  24            1.79    0.96    0.037
   8. BD (   1) C   4 - C   5        /516. BD*(   1) C   4 - H  32            0.69    1.03    0.024
   8. BD (   1) C   4 - C   5        /517. BD*(   1) C   5 - C   6            1.08    1.01    0.030
   8. BD (   1) C   4 - C   5        /518. BD*(   1) C   5 - H  33            0.79    1.05    0.026
   8. BD (   1) C   4 - C   5        /519. BD*(   1) C   5 - H  34            0.77    1.02    0.025
   8. BD (   1) C   4 - C   5        /521. BD*(   1) C   6 - O  21            2.14    1.20    0.046
   8. BD (   1) C   4 - C   5        /522. BD*(   2) C   6 - O  21            2.62    0.62    0.036
   8. BD (   1) C   4 - C   5        /562. BD*(   1) C  23 - C  24            1.88    0.97    0.038
   9. BD (   1) C   4 - C  24        /128. RY*(   1) C   3                    0.94    1.54    0.034
   9. BD (   1) C   4 - C  24        /146. RY*(   1) C   5                    1.00    1.58    0.036
   9. BD (   1) C   4 - C  24        /308. RY*(   1) C  23                    1.14    1.59    0.038
   9. BD (   1) C   4 - C  24        /326. RY*(   1) C  25                    0.85    1.38    0.031
   9. BD (   1) C   4 - C  24        /335. RY*(   1) C  26                    0.87    1.72    0.035
   9. BD (   1) C   4 - C  24        /336. RY*(   2) C  26                    0.74    1.62    0.031
   9. BD (   1) C   4 - C  24        /511. BD*(   1) C   3 - C   4            1.53    0.97    0.035
   9. BD (   1) C   4 - C  24        /512. BD*(   1) C   3 - H  30            1.51    1.03    0.036
   9. BD (   1) C   4 - C  24        /514. BD*(   1) C   4 - C   5            1.55    0.96    0.035
   9. BD (   1) C   4 - C  24        /516. BD*(   1) C   4 - H  32            0.67    1.02    0.024
   9. BD (   1) C   4 - C  24        /518. BD*(   1) C   5 - H  33            1.53    1.03    0.036
   9. BD (   1) C   4 - C  24        /562. BD*(   1) C  23 - C  24            1.62    0.95    0.035
   9. BD (   1) C   4 - C  24        /564. BD*(   1) C  23 - H  57            1.91    1.03    0.040
   9. BD (   1) C   4 - C  24        /565. BD*(   1) C  24 - C  25            1.36    0.95    0.032
   9. BD (   1) C   4 - C  24        /566. BD*(   1) C  24 - C  26            1.93    0.95    0.038
   9. BD (   1) C   4 - C  24        /567. BD*(   1) C  25 - H  58            1.59    1.02    0.036
   9. BD (   1) C   4 - C  24        /570. BD*(   1) C  26 - C  27            2.76    0.96    0.046
  10. BD (   1) C   4 - H  32        /128. RY*(   1) C   3                    0.51    1.44    0.024
  10. BD (   1) C   4 - H  32        /146. RY*(   1) C   5                    0.51    1.47    0.025
  10. BD (   1) C   4 - H  32        /513. BD*(   1) C   3 - H  31            3.40    0.90    0.050
  10. BD (   1) C   4 - H  32        /519. BD*(   1) C   5 - H  34            3.37    0.90    0.049
  10. BD (   1) C   4 - H  32        /565. BD*(   1) C  24 - C  25            4.08    0.85    0.053
  11. BD (   1) C   5 - C   6        /137. RY*(   1) C   4                    0.72    1.75    0.032
  11. BD (   1) C   5 - C   6        /164. RY*(   1) C   7                    1.08    1.70    0.038
  11. BD (   1) C   5 - C   6        /290. RY*(   1) O  21                    1.24    1.88    0.043
  11. BD (   1) C   5 - C   6        /511. BD*(   1) C   3 - C   4            2.59    1.01    0.046
  11. BD (   1) C   5 - C   6        /514. BD*(   1) C   4 - C   5            1.65    1.01    0.036
  11. BD (   1) C   5 - C   6        /518. BD*(   1) C   5 - H  33            0.65    1.08    0.024
  11. BD (   1) C   5 - C   6        /519. BD*(   1) C   5 - H  34            0.72    1.05    0.025
  11. BD (   1) C   5 - C   6        /520. BD*(   1) C   6 - C   7            0.74    1.02    0.025
  11. BD (   1) C   5 - C   6        /521. BD*(   1) C   6 - O  21            1.09    1.23    0.033
  11. BD (   1) C   5 - C   6        /523. BD*(   1) C   7 - C   8            2.10    1.04    0.042
  12. BD (   1) C   5 - H  33        /155. RY*(   1) C   6                    0.56    1.07    0.022
  12. BD (   1) C   5 - H  33        /514. BD*(   1) C   4 - C   5            0.79    0.87    0.023
  12. BD (   1) C   5 - H  33        /515. BD*(   1) C   4 - C  24            3.70    0.85    0.050
  12. BD (   1) C   5 - H  33        /517. BD*(   1) C   5 - C   6            0.54    0.90    0.020
  12. BD (   1) C   5 - H  33        /520. BD*(   1) C   6 - C   7            4.02    0.89    0.054
  12. BD (   1) C   5 - H  33        /521. BD*(   1) C   6 - O  21            0.78    1.09    0.026
  13. BD (   1) C   5 - H  34        /139. RY*(   3) C   4                    0.53    1.37    0.024
  13. BD (   1) C   5 - H  34        /157. RY*(   3) C   6                    0.73    1.43    0.029
  13. BD (   1) C   5 - H  34        /516. BD*(   1) C   4 - H  32            3.00    0.93    0.047
  13. BD (   1) C   5 - H  34        /521. BD*(   1) C   6 - O  21            1.67    1.10    0.039
  13. BD (   1) C   5 - H  34        /522. BD*(   2) C   6 - O  21            5.42    0.52    0.048
  14. BD (   1) C   6 - C   7        /146. RY*(   1) C   5                    1.96    1.61    0.051
  14. BD (   1) C   6 - C   7        /173. RY*(   1) C   8                    0.84    1.65    0.033
  14. BD (   1) C   6 - C   7        /290. RY*(   1) O  21                    1.25    1.87    0.043
  14. BD (   1) C   6 - C   7        /335. RY*(   1) C  26                    0.85    1.75    0.035
  14. BD (   1) C   6 - C   7        /517. BD*(   1) C   5 - C   6            0.58    1.03    0.022
  14. BD (   1) C   6 - C   7        /518. BD*(   1) C   5 - H  33            1.26    1.07    0.033
  14. BD (   1) C   6 - C   7        /521. BD*(   1) C   6 - O  21            1.16    1.22    0.034
  14. BD (   1) C   6 - C   7        /523. BD*(   1) C   7 - C   8            2.20    1.03    0.043
  14. BD (   1) C   6 - C   7        /524. BD*(   1) C   7 - C  26            1.85    0.98    0.038
  14. BD (   1) C   6 - C   7        /525. BD*(   1) C   7 - H  35            0.94    1.04    0.028
  14. BD (   1) C   6 - C   7        /527. BD*(   1) C   8 - C  12            2.52    0.98    0.044
  14. BD (   1) C   6 - C   7        /570. BD*(   1) C  26 - C  27            2.63    0.99    0.046
  15. BD (   1) C   6 - O  21        /155. RY*(   1) C   6                    2.07    1.67    0.053
  15. BD (   1) C   6 - O  21        /517. BD*(   1) C   5 - C   6            1.29    1.49    0.040
  15. BD (   1) C   6 - O  21        /520. BD*(   1) C   6 - C   7            1.38    1.49    0.041
  16. BD (   2) C   6 - O  21        /514. BD*(   1) C   4 - C   5            1.35    0.76    0.029
  16. BD (   2) C   6 - O  21        /519. BD*(   1) C   5 - H  34            1.95    0.80    0.035
  16. BD (   2) C   6 - O  21        /524. BD*(   1) C   7 - C  26            1.36    0.74    0.028
  16. BD (   2) C   6 - O  21        /525. BD*(   1) C   7 - H  35            1.71    0.80    0.033
  17. BD (   1) C   7 - C   8        /155. RY*(   1) C   6                    1.47    1.19    0.037
  17. BD (   1) C   7 - C   8        /209. RY*(   1) C  12                    0.62    1.65    0.029
  17. BD (   1) C   7 - C   8        /336. RY*(   2) C  26                    0.59    1.64    0.028
  17. BD (   1) C   7 - C   8        /517. BD*(   1) C   5 - C   6            2.27    1.01    0.043
  17. BD (   1) C   7 - C   8        /520. BD*(   1) C   6 - C   7            2.04    1.00    0.041
  17. BD (   1) C   7 - C   8        /524. BD*(   1) C   7 - C  26            2.35    0.96    0.042
  17. BD (   1) C   7 - C   8        /525. BD*(   1) C   7 - H  35            1.38    1.03    0.034
  17. BD (   1) C   7 - C   8        /526. BD*(   1) C   8 - C   9            1.86    1.01    0.039
  17. BD (   1) C   7 - C   8        /527. BD*(   1) C   8 - C  12            1.67    0.96    0.036
  17. BD (   1) C   7 - C   8        /528. BD*(   1) C   8 - H  36            0.84    1.05    0.027
  17. BD (   1) C   7 - C   8        /529. BD*(   1) C   9 - C  10            0.91    1.00    0.027
  17. BD (   1) C   7 - C   8        /535. BD*(   1) C  11 - C  12            1.26    0.99    0.032
  17. BD (   1) C   7 - C   8        /566. BD*(   1) C  24 - C  26            2.21    0.97    0.041
  18. BD (   1) C   7 - C  26        /157. RY*(   3) C   6                    1.07    1.52    0.036
  18. BD (   1) C   7 - C  26        /174. RY*(   2) C   8                    1.47    1.52    0.043
  18. BD (   1) C   7 - C  26        /317. RY*(   1) C  24                    1.27    1.59    0.041
  18. BD (   1) C   7 - C  26        /344. RY*(   1) C  27                    0.77    1.58    0.031
  18. BD (   1) C   7 - C  26        /520. BD*(   1) C   6 - C   7            1.26    0.98    0.032
  18. BD (   1) C   7 - C  26        /521. BD*(   1) C   6 - O  21            2.08    1.19    0.045
  18. BD (   1) C   7 - C  26        /522. BD*(   2) C   6 - O  21            2.74    0.60    0.037
  18. BD (   1) C   7 - C  26        /523. BD*(   1) C   7 - C   8            2.11    1.00    0.041
  18. BD (   1) C   7 - C  26        /525. BD*(   1) C   7 - H  35            1.07    1.00    0.029
  18. BD (   1) C   7 - C  26        /526. BD*(   1) C   8 - C   9            2.96    0.99    0.049
  18. BD (   1) C   7 - C  26        /562. BD*(   1) C  23 - C  24            1.98    0.95    0.039
  18. BD (   1) C   7 - C  26        /566. BD*(   1) C  24 - C  26            1.78    0.94    0.037
  18. BD (   1) C   7 - C  26        /570. BD*(   1) C  26 - C  27            1.14    0.95    0.030
  18. BD (   1) C   7 - C  26        /571. BD*(   1) C  26 - H  61            0.61    1.01    0.022
  18. BD (   1) C   7 - C  26        /573. BD*(   1) C  27 - H  62            1.62    1.03    0.037
  19. BD (   1) C   7 - H  35        /173. RY*(   1) C   8                    0.66    1.52    0.029
  19. BD (   1) C   7 - H  35        /521. BD*(   1) C   6 - O  21            1.87    1.10    0.041
  19. BD (   1) C   7 - H  35        /522. BD*(   2) C   6 - O  21            5.18    0.51    0.046
  19. BD (   1) C   7 - H  35        /523. BD*(   1) C   7 - C   8            0.91    0.91    0.026
  19. BD (   1) C   7 - H  35        /528. BD*(   1) C   8 - H  36            2.89    0.94    0.047
  19. BD (   1) C   7 - H  35        /571. BD*(   1) C  26 - H  61            2.61    0.92    0.044
  20. BD (   1) C   8 - C   9        /166. RY*(   3) C   7                    1.32    1.50    0.040
  20. BD (   1) C   8 - C   9        /193. RY*(   3) C  10                    0.89    1.39    0.032
  20. BD (   1) C   8 - C   9        /523. BD*(   1) C   7 - C   8            2.36    0.99    0.043
  20. BD (   1) C   8 - C   9        /524. BD*(   1) C   7 - C  26            2.21    0.93    0.040
  20. BD (   1) C   8 - C   9        /527. BD*(   1) C   8 - C  12            1.83    0.93    0.037
  20. BD (   1) C   8 - C   9        /528. BD*(   1) C   8 - H  36            0.96    1.02    0.028
  20. BD (   1) C   8 - C   9        /529. BD*(   1) C   9 - C  10            0.97    0.97    0.028
  20. BD (   1) C   8 - C   9        /530. BD*(   1) C   9 - H  37            0.54    1.03    0.021
  20. BD (   1) C   8 - C   9        /531. BD*(   1) C   9 - H  38            0.83    1.06    0.027
  20. BD (   1) C   8 - C   9        /533. BD*(   1) C  10 - H  39            0.57    1.05    0.022
  20. BD (   1) C   8 - C   9        /534. BD*(   1) C  10 - H  40            1.22    1.03    0.032
  20. BD (   1) C   8 - C   9        /539. BD*(   1) C  12 - C  28            1.87    0.99    0.039
  21. BD (   1) C   8 - C  12        /164. RY*(   1) C   7                    0.74    1.63    0.031
  21. BD (   1) C   8 - C  12        /201. RY*(   2) C  11                    1.49    1.59    0.044
  21. BD (   1) C   8 - C  12        /218. RY*(   1) C  13                    0.66    1.35    0.027
  21. BD (   1) C   8 - C  12        /355. RY*(   3) C  28                    1.29    1.47    0.039
  21. BD (   1) C   8 - C  12        /520. BD*(   1) C   6 - C   7            2.36    0.95    0.042
  21. BD (   1) C   8 - C  12        /523. BD*(   1) C   7 - C   8            1.87    0.97    0.038
  21. BD (   1) C   8 - C  12        /526. BD*(   1) C   8 - C   9            1.34    0.96    0.032
  21. BD (   1) C   8 - C  12        /528. BD*(   1) C   8 - H  36            0.51    1.00    0.020
  21. BD (   1) C   8 - C  12        /531. BD*(   1) C   9 - H  38            2.01    1.04    0.041
  21. BD (   1) C   8 - C  12        /535. BD*(   1) C  11 - C  12            1.94    0.94    0.039
  21. BD (   1) C   8 - C  12        /536. BD*(   1) C  11 - C  14            3.28    0.96    0.051
  21. BD (   1) C   8 - C  12        /538. BD*(   1) C  12 - C  13            1.46    0.93    0.033
  21. BD (   1) C   8 - C  12        /539. BD*(   1) C  12 - C  28            1.53    0.97    0.034
  21. BD (   1) C   8 - C  12        /542. BD*(   1) C  13 - H  44            1.63    1.00    0.037
  21. BD (   1) C   8 - C  12        /575. BD*(   1) C  28 - O  29            2.46    1.16    0.048
  21. BD (   1) C   8 - C  12        /576. BD*(   2) C  28 - O  29            4.93    0.58    0.048
  22. BD (   1) C   8 - H  36        /182. RY*(   1) C   9                    0.65    1.52    0.028
  22. BD (   1) C   8 - H  36        /525. BD*(   1) C   7 - H  35            3.90    0.89    0.053
  22. BD (   1) C   8 - H  36        /526. BD*(   1) C   8 - C   9            0.58    0.87    0.020
  22. BD (   1) C   8 - H  36        /527. BD*(   1) C   8 - C  12            0.50    0.82    0.018
  22. BD (   1) C   8 - H  36        /530. BD*(   1) C   9 - H  37            2.88    0.92    0.046
  22. BD (   1) C   8 - H  36        /538. BD*(   1) C  12 - C  13            3.80    0.84    0.051
  22. BD (   1) C   8 - H  36        /576. BD*(   2) C  28 - O  29            0.56    0.50    0.015
  23. BD (   1) C   9 - C  10        /174. RY*(   2) C   8                    0.57    1.50    0.026
  23. BD (   1) C   9 - C  10        /523. BD*(   1) C   7 - C   8            3.40    0.98    0.052
  23. BD (   1) C   9 - C  10        /526. BD*(   1) C   8 - C   9            1.22    0.97    0.031
  23. BD (   1) C   9 - C  10        /530. BD*(   1) C   9 - H  37            0.53    1.01    0.021
  23. BD (   1) C   9 - C  10        /531. BD*(   1) C   9 - H  38            0.77    1.05    0.025
  23. BD (   1) C   9 - C  10        /532. BD*(   1) C  10 - C  11            0.98    0.94    0.027
  23. BD (   1) C   9 - C  10        /533. BD*(   1) C  10 - H  39            0.76    1.03    0.025
  23. BD (   1) C   9 - C  10        /534. BD*(   1) C  10 - H  40            0.58    1.02    0.022
  23. BD (   1) C   9 - C  10        /536. BD*(   1) C  11 - C  14            1.57    0.97    0.035
  24. BD (   1) C   9 - H  37        /175. RY*(   3) C   8                    0.74    1.56    0.030
  24. BD (   1) C   9 - H  37        /191. RY*(   1) C  10                    0.65    1.49    0.028
  24. BD (   1) C   9 - H  37        /528. BD*(   1) C   8 - H  36            2.87    0.92    0.046
  24. BD (   1) C   9 - H  37        /532. BD*(   1) C  10 - C  11            0.58    0.85    0.020
  24. BD (   1) C   9 - H  37        /533. BD*(   1) C  10 - H  39            1.33    0.94    0.032
  25. BD (   1) C   9 - H  38        /526. BD*(   1) C   8 - C   9            0.67    0.87    0.022
  25. BD (   1) C   9 - H  38        /527. BD*(   1) C   8 - C  12            2.67    0.82    0.042
  25. BD (   1) C   9 - H  38        /532. BD*(   1) C  10 - C  11            1.27    0.85    0.029
  26. BD (   1) C  10 - C  11        /184. RY*(   3) C   9                    0.61    1.32    0.026
  26. BD (   1) C  10 - C  11        /209. RY*(   1) C  12                    0.69    1.60    0.030
  26. BD (   1) C  10 - C  11        /227. RY*(   1) C  14                    1.24    1.61    0.040
  26. BD (   1) C  10 - C  11        /529. BD*(   1) C   9 - C  10            0.87    0.95    0.026
  26. BD (   1) C  10 - C  11        /530. BD*(   1) C   9 - H  37            0.65    1.01    0.023
  26. BD (   1) C  10 - C  11        /531. BD*(   1) C   9 - H  38            1.00    1.04    0.029
  26. BD (   1) C  10 - C  11        /533. BD*(   1) C  10 - H  39            0.63    1.03    0.023
  26. BD (   1) C  10 - C  11        /534. BD*(   1) C  10 - H  40            0.57    1.01    0.021
  26. BD (   1) C  10 - C  11        /535. BD*(   1) C  11 - C  12            1.64    0.95    0.035
  26. BD (   1) C  10 - C  11        /536. BD*(   1) C  11 - C  14            1.59    0.96    0.035
  26. BD (   1) C  10 - C  11        /537. BD*(   1) C  11 - H  41            0.86    1.02    0.026
  26. BD (   1) C  10 - C  11        /539. BD*(   1) C  12 - C  28            2.86    0.97    0.047
  26. BD (   1) C  10 - C  11        /543. BD*(   1) C  14 - C  15            2.50    0.96    0.044
  27. BD (   1) C  10 - H  39        /182. RY*(   1) C   9                    0.61    1.53    0.027
  27. BD (   1) C  10 - H  39        /530. BD*(   1) C   9 - H  37            1.32    0.92    0.031
  27. BD (   1) C  10 - H  39        /535. BD*(   1) C  11 - C  12            2.01    0.86    0.037
  28. BD (   1) C  10 - H  40        /184. RY*(   3) C   9                    0.52    1.24    0.023
  28. BD (   1) C  10 - H  40        /201. RY*(   2) C  11                    0.86    1.51    0.032
  28. BD (   1) C  10 - H  40        /526. BD*(   1) C   8 - C   9            1.28    0.88    0.030
  28. BD (   1) C  10 - H  40        /530. BD*(   1) C   9 - H  37            0.50    0.92    0.019
  28. BD (   1) C  10 - H  40        /531. BD*(   1) C   9 - H  38            0.56    0.96    0.021
  28. BD (   1) C  10 - H  40        /537. BD*(   1) C  11 - H  41            2.00    0.94    0.039
  29. BD (   1) C  11 - C  12        /175. RY*(   3) C   8                    1.02    1.65    0.037
  29. BD (   1) C  11 - C  12        /192. RY*(   2) C  10                    0.51    1.39    0.024
  29. BD (   1) C  11 - C  12        /219. RY*(   2) C  13                    0.62    1.42    0.027
  29. BD (   1) C  11 - C  12        /228. RY*(   2) C  14                    1.06    1.47    0.035
  29. BD (   1) C  11 - C  12        /353. RY*(   1) C  28                    1.58    1.18    0.039
  29. BD (   1) C  11 - C  12        /523. BD*(   1) C   7 - C   8            2.83    0.98    0.047
  29. BD (   1) C  11 - C  12        /527. BD*(   1) C   8 - C  12            2.09    0.92    0.039
  29. BD (   1) C  11 - C  12        /532. BD*(   1) C  10 - C  11            1.22    0.95    0.031
  29. BD (   1) C  11 - C  12        /533. BD*(   1) C  10 - H  39            1.44    1.04    0.035
  29. BD (   1) C  11 - C  12        /536. BD*(   1) C  11 - C  14            2.04    0.97    0.040
  29. BD (   1) C  11 - C  12        /537. BD*(   1) C  11 - H  41            0.81    1.03    0.026
  29. BD (   1) C  11 - C  12        /538. BD*(   1) C  12 - C  13            1.83    0.94    0.037
  29. BD (   1) C  11 - C  12        /539. BD*(   1) C  12 - C  28            2.37    0.98    0.043
  29. BD (   1) C  11 - C  12        /541. BD*(   1) C  13 - H  43            1.87    1.01    0.039
  29. BD (   1) C  11 - C  12        /544. BD*(   1) C  14 - C  16            1.73    0.96    0.037
  29. BD (   1) C  11 - C  12        /572. BD*(   1) C  27 - C  28            2.36    0.97    0.043
  30. BD (   1) C  11 - C  14        /191. RY*(   1) C  10                    0.72    1.59    0.030
  30. BD (   1) C  11 - C  14        /210. RY*(   2) C  12                    0.63    1.50    0.028
  30. BD (   1) C  11 - C  14        /236. RY*(   1) C  15                    0.86    1.41    0.031
  30. BD (   1) C  11 - C  14        /245. RY*(   1) C  16                    0.77    1.60    0.032
  30. BD (   1) C  11 - C  14        /527. BD*(   1) C   8 - C  12            1.06    0.93    0.028
  30. BD (   1) C  11 - C  14        /529. BD*(   1) C   9 - C  10            0.97    0.97    0.028
  30. BD (   1) C  11 - C  14        /532. BD*(   1) C  10 - C  11            1.27    0.96    0.031
  30. BD (   1) C  11 - C  14        /535. BD*(   1) C  11 - C  12            2.13    0.97    0.041
  30. BD (   1) C  11 - C  14        /537. BD*(   1) C  11 - H  41            1.14    1.04    0.031
  30. BD (   1) C  11 - C  14        /543. BD*(   1) C  14 - C  15            1.34    0.98    0.032
  30. BD (   1) C  11 - C  14        /544. BD*(   1) C  14 - C  16            1.35    0.97    0.032
  30. BD (   1) C  11 - C  14        /545. BD*(   1) C  14 - H  45            0.93    1.03    0.028
  30. BD (   1) C  11 - C  14        /548. BD*(   1) C  15 - H  48            1.50    1.03    0.035
  30. BD (   1) C  11 - C  14        /551. BD*(   1) C  16 - H  50            1.50    1.01    0.035
  31. BD (   1) C  11 - H  41        /211. RY*(   3) C  12                    0.63    1.64    0.029
  31. BD (   1) C  11 - H  41        /534. BD*(   1) C  10 - H  40            2.03    0.92    0.039
  31. BD (   1) C  11 - H  41        /535. BD*(   1) C  11 - C  12            0.66    0.85    0.021
  31. BD (   1) C  11 - H  41        /536. BD*(   1) C  11 - C  14            0.55    0.87    0.020
  31. BD (   1) C  11 - H  41        /538. BD*(   1) C  12 - C  13            4.03    0.83    0.052
  31. BD (   1) C  11 - H  41        /545. BD*(   1) C  14 - H  45            3.10    0.91    0.048
  32. BD (   1) C  12 - C  13        /174. RY*(   2) C   8                    0.66    1.53    0.029
  32. BD (   1) C  12 - C  13        /200. RY*(   1) C  11                    0.67    1.61    0.030
  32. BD (   1) C  12 - C  13        /356. RY*(   4) C  28                    0.62    2.04    0.032
  32. BD (   1) C  12 - C  13        /527. BD*(   1) C   8 - C  12            2.06    0.95    0.039
  32. BD (   1) C  12 - C  13        /528. BD*(   1) C   8 - H  36            1.57    1.04    0.036
  32. BD (   1) C  12 - C  13        /535. BD*(   1) C  11 - C  12            1.98    0.98    0.039
  32. BD (   1) C  12 - C  13        /537. BD*(   1) C  11 - H  41            1.46    1.06    0.035
  32. BD (   1) C  12 - C  13        /539. BD*(   1) C  12 - C  28            1.19    1.00    0.031
  32. BD (   1) C  12 - C  13        /540. BD*(   1) C  13 - H  42            0.66    1.04    0.024
  32. BD (   1) C  12 - C  13        /541. BD*(   1) C  13 - H  43            0.85    1.04    0.027
  32. BD (   1) C  12 - C  13        /542. BD*(   1) C  13 - H  44            0.67    1.04    0.024
  32. BD (   1) C  12 - C  13        /575. BD*(   1) C  28 - O  29            1.87    1.20    0.042
  32. BD (   1) C  12 - C  13        /576. BD*(   2) C  28 - O  29            2.01    0.62    0.032
  33. BD (   1) C  12 - C  28        /173. RY*(   1) C   8                    0.65    1.65    0.029
  33. BD (   1) C  12 - C  28        /200. RY*(   1) C  11                    1.32    1.64    0.042
  33. BD (   1) C  12 - C  28        /218. RY*(   1) C  13                    0.51    1.41    0.024
  33. BD (   1) C  12 - C  28        /344. RY*(   1) C  27                    1.87    1.62    0.049
  33. BD (   1) C  12 - C  28        /362. RY*(   1) O  29                    1.39    1.87    0.046
  33. BD (   1) C  12 - C  28        /526. BD*(   1) C   8 - C   9            2.17    1.02    0.042
  33. BD (   1) C  12 - C  28        /527. BD*(   1) C   8 - C  12            1.90    0.97    0.038
  33. BD (   1) C  12 - C  28        /532. BD*(   1) C  10 - C  11            1.14    1.00    0.030
  33. BD (   1) C  12 - C  28        /535. BD*(   1) C  11 - C  12            2.17    1.01    0.042
  33. BD (   1) C  12 - C  28        /538. BD*(   1) C  12 - C  13            1.50    0.99    0.034
  33. BD (   1) C  12 - C  28        /540. BD*(   1) C  13 - H  42            1.61    1.06    0.037
  33. BD (   1) C  12 - C  28        /572. BD*(   1) C  27 - C  28            0.73    1.02    0.025
  33. BD (   1) C  12 - C  28        /573. BD*(   1) C  27 - H  62            1.07    1.07    0.030
  33. BD (   1) C  12 - C  28        /575. BD*(   1) C  28 - O  29            1.43    1.22    0.037
  34. BD (   1) C  13 - H  42        /538. BD*(   1) C  12 - C  13            0.75    0.87    0.023
  34. BD (   1) C  13 - H  42        /539. BD*(   1) C  12 - C  28            3.31    0.90    0.050
  35. BD (   1) C  13 - H  43        /535. BD*(   1) C  11 - C  12            2.95    0.89    0.046
  35. BD (   1) C  13 - H  43        /538. BD*(   1) C  12 - C  13            0.61    0.87    0.021
  36. BD (   1) C  13 - H  44        /209. RY*(   1) C  12                    0.72    1.54    0.030
  36. BD (   1) C  13 - H  44        /527. BD*(   1) C   8 - C  12            3.67    0.85    0.050
  36. BD (   1) C  13 - H  44        /538. BD*(   1) C  12 - C  13            0.72    0.87    0.022
  37. BD (   1) C  14 - C  15        /200. RY*(   1) C  11                    1.60    1.60    0.045
  37. BD (   1) C  14 - C  15        /245. RY*(   1) C  16                    0.82    1.60    0.032
  37. BD (   1) C  14 - C  15        /532. BD*(   1) C  10 - C  11            2.38    0.96    0.043
  37. BD (   1) C  14 - C  15        /536. BD*(   1) C  11 - C  14            1.68    0.99    0.036
  37. BD (   1) C  14 - C  15        /544. BD*(   1) C  14 - C  16            1.32    0.97    0.032
  37. BD (   1) C  14 - C  15        /545. BD*(   1) C  14 - H  45            0.80    1.03    0.026
  37. BD (   1) C  14 - C  15        /546. BD*(   1) C  15 - H  46            0.72    1.04    0.025
  37. BD (   1) C  14 - C  15        /547. BD*(   1) C  15 - H  47            0.56    1.05    0.022
  37. BD (   1) C  14 - C  15        /548. BD*(   1) C  15 - H  48            0.57    1.03    0.022
  37. BD (   1) C  14 - C  15        /550. BD*(   1) C  16 - H  49            1.84    1.04    0.039
  38. BD (   1) C  14 - C  16        /202. RY*(   3) C  11                    0.87    1.49    0.032
  38. BD (   1) C  14 - C  16        /236. RY*(   1) C  15                    0.56    1.41    0.025
  38. BD (   1) C  14 - C  16        /237. RY*(   2) C  15                    0.51    1.43    0.024
  38. BD (   1) C  14 - C  16        /255. RY*(   2) C  17                    0.52    1.44    0.024
  38. BD (   1) C  14 - C  16        /535. BD*(   1) C  11 - C  12            2.85    0.97    0.047
  38. BD (   1) C  14 - C  16        /536. BD*(   1) C  11 - C  14            1.79    0.98    0.038
  38. BD (   1) C  14 - C  16        /543. BD*(   1) C  14 - C  15            1.21    0.98    0.031
  38. BD (   1) C  14 - C  16        /545. BD*(   1) C  14 - H  45            0.68    1.03    0.024
  38. BD (   1) C  14 - C  16        /546. BD*(   1) C  15 - H  46            1.81    1.04    0.039
  38. BD (   1) C  14 - C  16        /549. BD*(   1) C  16 - C  17            1.28    0.96    0.031
  38. BD (   1) C  14 - C  16        /550. BD*(   1) C  16 - H  49            0.82    1.03    0.026
  38. BD (   1) C  14 - C  16        /551. BD*(   1) C  16 - H  50            0.76    1.01    0.025
  38. BD (   1) C  14 - C  16        /552. BD*(   1) C  17 - C  18            1.85    0.98    0.038
  39. BD (   1) C  14 - H  45        /537. BD*(   1) C  11 - H  41            3.26    0.93    0.049
  39. BD (   1) C  14 - H  45        /547. BD*(   1) C  15 - H  47            3.20    0.93    0.049
  39. BD (   1) C  14 - H  45        /549. BD*(   1) C  16 - C  17            4.24    0.85    0.054
  40. BD (   1) C  15 - H  46        /543. BD*(   1) C  14 - C  15            0.52    0.88    0.019
  40. BD (   1) C  15 - H  46        /544. BD*(   1) C  14 - C  16            3.35    0.87    0.048
  41. BD (   1) C  15 - H  47        /229. RY*(   3) C  14                    0.51    1.30    0.023
  41. BD (   1) C  15 - H  47        /545. BD*(   1) C  14 - H  45            3.00    0.92    0.047
  42. BD (   1) C  15 - H  48        /536. BD*(   1) C  11 - C  14            3.64    0.88    0.051
  43. BD (   1) C  16 - C  17        /227. RY*(   1) C  14                    1.18    1.65    0.040
  43. BD (   1) C  16 - C  17        /266. RY*(   4) C  18                    0.89    1.66    0.035
  43. BD (   1) C  16 - C  17        /544. BD*(   1) C  14 - C  16            1.18    0.99    0.031
  43. BD (   1) C  16 - C  17        /545. BD*(   1) C  14 - H  45            1.33    1.05    0.033
  43. BD (   1) C  16 - C  17        /550. BD*(   1) C  16 - H  49            0.51    1.05    0.021
  43. BD (   1) C  16 - C  17        /551. BD*(   1) C  16 - H  50            0.57    1.03    0.022
  43. BD (   1) C  16 - C  17        /552. BD*(   1) C  17 - C  18            0.80    0.99    0.025
  43. BD (   1) C  16 - C  17        /553. BD*(   1) C  17 - H  51            0.84    1.06    0.027
  43. BD (   1) C  16 - C  17        /554. BD*(   1) C  17 - H  52            0.76    1.03    0.025
  43. BD (   1) C  16 - C  17        /556. BD*(   1) C  18 - O  20            2.04    1.25    0.045
  43. BD (   1) C  16 - C  17        /557. BD*(   2) C  18 - O  20            2.36    0.63    0.036
  44. BD (   1) C  16 - H  49        /254. RY*(   1) C  17                    0.73    1.32    0.028
  44. BD (   1) C  16 - H  49        /543. BD*(   1) C  14 - C  15            3.23    0.88    0.048
  44. BD (   1) C  16 - H  49        /544. BD*(   1) C  14 - C  16            0.57    0.87    0.020
  44. BD (   1) C  16 - H  49        /554. BD*(   1) C  17 - H  52            3.30    0.91    0.049
  45. BD (   1) C  16 - H  50        /536. BD*(   1) C  11 - C  14            3.56    0.89    0.050
  45. BD (   1) C  16 - H  50        /544. BD*(   1) C  14 - C  16            0.55    0.88    0.020
  45. BD (   1) C  16 - H  50        /553. BD*(   1) C  17 - H  51            3.15    0.94    0.049
  46. BD (   1) C  17 - C  18        /246. RY*(   2) C  16                    1.03    1.45    0.035
  46. BD (   1) C  17 - C  18        /281. RY*(   1) O  20                    1.63    1.83    0.049
  46. BD (   1) C  17 - C  18        /544. BD*(   1) C  14 - C  16            2.59    1.03    0.046
  46. BD (   1) C  17 - C  18        /549. BD*(   1) C  16 - C  17            1.26    1.02    0.032
  46. BD (   1) C  17 - C  18        /553. BD*(   1) C  17 - H  51            0.54    1.09    0.022
  46. BD (   1) C  17 - C  18        /554. BD*(   1) C  17 - H  52            0.61    1.07    0.023
  46. BD (   1) C  17 - C  18        /556. BD*(   1) C  18 - O  20            1.57    1.29    0.040
  47. BD (   1) C  17 - H  51        /263. RY*(   1) C  18                    0.73    1.02    0.024
  47. BD (   1) C  17 - H  51        /549. BD*(   1) C  16 - C  17            0.69    0.87    0.022
  47. BD (   1) C  17 - H  51        /551. BD*(   1) C  16 - H  50            3.17    0.92    0.048
  47. BD (   1) C  17 - H  51        /555. BD*(   1) C  18 - O  19            5.54    0.85    0.063
  48. BD (   1) C  17 - H  52        /550. BD*(   1) C  16 - H  49            2.96    0.95    0.047
  48. BD (   1) C  17 - H  52        /556. BD*(   1) C  18 - O  20            2.17    1.15    0.045
  48. BD (   1) C  17 - H  52        /557. BD*(   2) C  18 - O  20            4.90    0.53    0.047
  49. BD (   1) C  18 - O  19        /553. BD*(   1) C  17 - H  51            0.89    1.37    0.031
  50. BD (   1) C  18 - O  20        /263. RY*(   1) C  18                    2.09    1.60    0.052
  50. BD (   1) C  18 - O  20        /552. BD*(   1) C  17 - C  18            1.53    1.47    0.043
  50. BD (   1) C  18 - O  20        /558. BD*(   1) O  19 - H  53            1.32    1.48    0.040
  51. BD (   2) C  18 - O  20        /274. RY*(   3) O  19                    0.52    1.54    0.025
  51. BD (   2) C  18 - O  20        /549. BD*(   1) C  16 - C  17            1.46    0.75    0.030
  51. BD (   2) C  18 - O  20        /554. BD*(   1) C  17 - H  52            1.71    0.80    0.033
  51. BD (   2) C  18 - O  20        /557. BD*(   2) C  18 - O  20            0.68    0.40    0.015
  52. BD (   1) O  19 - H  53        /264. RY*(   2) C  18                    1.16    1.92    0.042
  52. BD (   1) O  19 - H  53        /267. RY*(   5) C  18                    0.70    2.43    0.037
  52. BD (   1) O  19 - H  53        /268. RY*(   6) C  18                    0.74    2.72    0.040
  52. BD (   1) O  19 - H  53        /556. BD*(   1) C  18 - O  20            5.26    1.39    0.076
  53. BD (   1) C  22 - C  23        /121. RY*(   3) C   2                    0.76    1.52    0.031
  53. BD (   1) C  22 - C  23        /317. RY*(   1) C  24                    0.58    1.60    0.027
  53. BD (   1) C  22 - C  23        /507. BD*(   1) O   1 - C   2            2.27    1.22    0.047
  53. BD (   1) C  22 - C  23        /508. BD*(   2) O   1 - C   2            1.71    0.63    0.030
  53. BD (   1) C  22 - C  23        /510. BD*(   1) C   2 - C  22            0.82    1.00    0.026
  53. BD (   1) C  22 - C  23        /560. BD*(   1) C  22 - H  54            0.75    1.05    0.025
  53. BD (   1) C  22 - C  23        /561. BD*(   1) C  22 - H  55            0.75    1.02    0.025
  53. BD (   1) C  22 - C  23        /562. BD*(   1) C  23 - C  24            1.61    0.97    0.035
  53. BD (   1) C  22 - C  23        /563. BD*(   1) C  23 - H  56            0.58    1.03    0.022
  53. BD (   1) C  22 - C  23        /564. BD*(   1) C  23 - H  57            0.73    1.04    0.025
  53. BD (   1) C  22 - C  23        /566. BD*(   1) C  24 - C  26            2.15    0.96    0.041
  54. BD (   1) C  22 - H  54        /119. RY*(   1) C   2                    0.68    1.05    0.024
  54. BD (   1) C  22 - H  54        /507. BD*(   1) O   1 - C   2            0.73    1.11    0.025
  54. BD (   1) C  22 - H  54        /509. BD*(   1) C   2 - C   3            3.94    0.89    0.053
  54. BD (   1) C  22 - H  54        /559. BD*(   1) C  22 - C  23            0.64    0.87    0.021
  54. BD (   1) C  22 - H  54        /562. BD*(   1) C  23 - C  24            3.69    0.86    0.050
  55. BD (   1) C  22 - H  55        /121. RY*(   3) C   2                    0.71    1.41    0.029
  55. BD (   1) C  22 - H  55        /507. BD*(   1) O   1 - C   2            1.10    1.11    0.031
  55. BD (   1) C  22 - H  55        /508. BD*(   2) O   1 - C   2            6.78    0.52    0.053
  55. BD (   1) C  22 - H  55        /563. BD*(   1) C  23 - H  56            3.02    0.93    0.048
  56. BD (   1) C  23 - C  24        /137. RY*(   1) C   4                    0.64    1.71    0.030
  56. BD (   1) C  23 - C  24        /138. RY*(   2) C   4                    0.81    1.64    0.033
  56. BD (   1) C  23 - C  24        /299. RY*(   1) C  22                    0.65    1.52    0.028
  56. BD (   1) C  23 - C  24        /326. RY*(   1) C  25                    0.51    1.39    0.024
  56. BD (   1) C  23 - C  24        /336. RY*(   2) C  26                    0.82    1.63    0.033
  56. BD (   1) C  23 - C  24        /514. BD*(   1) C   4 - C   5            2.77    0.97    0.046
  56. BD (   1) C  23 - C  24        /515. BD*(   1) C   4 - C  24            1.94    0.95    0.038
  56. BD (   1) C  23 - C  24        /524. BD*(   1) C   7 - C  26            2.48    0.95    0.043
  56. BD (   1) C  23 - C  24        /559. BD*(   1) C  22 - C  23            1.19    0.98    0.031
  56. BD (   1) C  23 - C  24        /560. BD*(   1) C  22 - H  54            1.46    1.04    0.035
  56. BD (   1) C  23 - C  24        /563. BD*(   1) C  23 - H  56            0.60    1.02    0.022
  56. BD (   1) C  23 - C  24        /564. BD*(   1) C  23 - H  57            0.87    1.03    0.027
  56. BD (   1) C  23 - C  24        /565. BD*(   1) C  24 - C  25            1.38    0.95    0.032
  56. BD (   1) C  23 - C  24        /566. BD*(   1) C  24 - C  26            1.96    0.95    0.039
  56. BD (   1) C  23 - C  24        /569. BD*(   1) C  25 - H  60            1.97    1.02    0.040
  57. BD (   1) C  23 - H  56        /318. RY*(   2) C  24                    0.90    1.52    0.033
  57. BD (   1) C  23 - H  56        /561. BD*(   1) C  22 - H  55            3.15    0.91    0.048
  57. BD (   1) C  23 - H  56        /565. BD*(   1) C  24 - C  25            3.59    0.85    0.049
  58. BD (   1) C  23 - H  57        /301. RY*(   3) C  22                    0.56    1.59    0.027
  58. BD (   1) C  23 - H  57        /510. BD*(   1) C   2 - C  22            3.38    0.89    0.050
  58. BD (   1) C  23 - H  57        /515. BD*(   1) C   4 - C  24            3.10    0.85    0.046
  58. BD (   1) C  23 - H  57        /562. BD*(   1) C  23 - C  24            0.64    0.86    0.021
  59. BD (   1) C  24 - C  25        /137. RY*(   1) C   4                    0.66    1.72    0.030
  59. BD (   1) C  24 - C  25        /140. RY*(   4) C   4                    0.61    1.63    0.028
  59. BD (   1) C  24 - C  25        /308. RY*(   1) C  23                    0.90    1.61    0.034
  59. BD (   1) C  24 - C  25        /335. RY*(   1) C  26                    0.79    1.73    0.033
  59. BD (   1) C  24 - C  25        /515. BD*(   1) C   4 - C  24            1.63    0.96    0.035
  59. BD (   1) C  24 - C  25        /516. BD*(   1) C   4 - H  32            1.54    1.03    0.036
  59. BD (   1) C  24 - C  25        /562. BD*(   1) C  23 - C  24            1.50    0.97    0.034
  59. BD (   1) C  24 - C  25        /563. BD*(   1) C  23 - H  56            1.70    1.03    0.038
  59. BD (   1) C  24 - C  25        /566. BD*(   1) C  24 - C  26            1.77    0.96    0.037
  59. BD (   1) C  24 - C  25        /567. BD*(   1) C  25 - H  58            0.72    1.03    0.024
  59. BD (   1) C  24 - C  25        /568. BD*(   1) C  25 - H  59            0.80    1.04    0.026
  59. BD (   1) C  24 - C  25        /569. BD*(   1) C  25 - H  60            0.76    1.03    0.025
  59. BD (   1) C  24 - C  25        /571. BD*(   1) C  26 - H  61            1.51    1.03    0.035
  60. BD (   1) C  24 - C  26        /137. RY*(   1) C   4                    0.63    1.71    0.029
  60. BD (   1) C  24 - C  26        /138. RY*(   2) C   4                    0.84    1.64    0.033
  60. BD (   1) C  24 - C  26        /164. RY*(   1) C   7                    0.72    1.66    0.031
  60. BD (   1) C  24 - C  26        /165. RY*(   2) C   7                    0.50    1.59    0.025
  60. BD (   1) C  24 - C  26        /309. RY*(   2) C  23                    1.09    1.45    0.036
  60. BD (   1) C  24 - C  26        /327. RY*(   2) C  25                    0.83    1.39    0.031
  60. BD (   1) C  24 - C  26        /345. RY*(   2) C  27                    0.84    1.36    0.030
  60. BD (   1) C  24 - C  26        /511. BD*(   1) C   3 - C   4            2.55    0.97    0.045
  60. BD (   1) C  24 - C  26        /515. BD*(   1) C   4 - C  24            1.76    0.95    0.036
  60. BD (   1) C  24 - C  26        /523. BD*(   1) C   7 - C   8            1.75    1.00    0.038
  60. BD (   1) C  24 - C  26        /524. BD*(   1) C   7 - C  26            1.56    0.94    0.034
  60. BD (   1) C  24 - C  26        /559. BD*(   1) C  22 - C  23            2.10    0.97    0.041
  60. BD (   1) C  24 - C  26        /562. BD*(   1) C  23 - C  24            1.79    0.96    0.037
  60. BD (   1) C  24 - C  26        /565. BD*(   1) C  24 - C  25            1.56    0.95    0.035
  60. BD (   1) C  24 - C  26        /568. BD*(   1) C  25 - H  59            1.76    1.02    0.038
  60. BD (   1) C  24 - C  26        /570. BD*(   1) C  26 - C  27            1.73    0.96    0.037
  60. BD (   1) C  24 - C  26        /571. BD*(   1) C  26 - H  61            0.87    1.01    0.027
  60. BD (   1) C  24 - C  26        /572. BD*(   1) C  27 - C  28            1.59    0.99    0.035
  61. BD (   1) C  25 - H  58        /317. RY*(   1) C  24                    0.87    1.50    0.032
  61. BD (   1) C  25 - H  58        /515. BD*(   1) C   4 - C  24            3.64    0.86    0.050
  61. BD (   1) C  25 - H  58        /565. BD*(   1) C  24 - C  25            0.75    0.86    0.023
  62. BD (   1) C  25 - H  59        /317. RY*(   1) C  24                    0.59    1.51    0.027
  62. BD (   1) C  25 - H  59        /565. BD*(   1) C  24 - C  25            0.76    0.87    0.023
  62. BD (   1) C  25 - H  59        /566. BD*(   1) C  24 - C  26            3.32    0.87    0.048
  63. BD (   1) C  25 - H  60        /318. RY*(   2) C  24                    0.58    1.54    0.027
  63. BD (   1) C  25 - H  60        /562. BD*(   1) C  23 - C  24            3.05    0.87    0.046
  63. BD (   1) C  25 - H  60        /565. BD*(   1) C  24 - C  25            0.68    0.87    0.022
  64. BD (   1) C  26 - C  27        /165. RY*(   2) C   7                    0.83    1.59    0.033
  64. BD (   1) C  26 - C  27        /318. RY*(   2) C  24                    1.34    1.63    0.042
  64. BD (   1) C  26 - C  27        /355. RY*(   3) C  28                    0.98    1.51    0.035
  64. BD (   1) C  26 - C  27        /515. BD*(   1) C   4 - C  24            1.77    0.95    0.037
  64. BD (   1) C  26 - C  27        /520. BD*(   1) C   6 - C   7            1.82    0.99    0.038
  64. BD (   1) C  26 - C  27        /524. BD*(   1) C   7 - C  26            1.57    0.95    0.035
  64. BD (   1) C  26 - C  27        /566. BD*(   1) C  24 - C  26            1.82    0.96    0.037
  64. BD (   1) C  26 - C  27        /571. BD*(   1) C  26 - H  61            0.70    1.02    0.024
  64. BD (   1) C  26 - C  27        /572. BD*(   1) C  27 - C  28            1.19    1.00    0.031
  64. BD (   1) C  26 - C  27        /573. BD*(   1) C  27 - H  62            0.83    1.04    0.027
  64. BD (   1) C  26 - C  27        /574. BD*(   1) C  27 - H  63            0.84    1.02    0.026
  64. BD (   1) C  26 - C  27        /575. BD*(   1) C  28 - O  29            1.76    1.20    0.041
  64. BD (   1) C  26 - C  27        /576. BD*(   2) C  28 - O  29            2.58    0.62    0.036
  65. BD (   1) C  26 - H  61        /319. RY*(   3) C  24                    0.86    1.55    0.033
  65. BD (   1) C  26 - H  61        /344. RY*(   1) C  27                    0.68    1.48    0.029
  65. BD (   1) C  26 - H  61        /525. BD*(   1) C   7 - H  35            3.34    0.90    0.049
  65. BD (   1) C  26 - H  61        /565. BD*(   1) C  24 - C  25            3.82    0.85    0.051
  65. BD (   1) C  26 - H  61        /566. BD*(   1) C  24 - C  26            0.63    0.84    0.021
  65. BD (   1) C  26 - H  61        /574. BD*(   1) C  27 - H  63            3.27    0.91    0.049
  66. BD (   1) C  27 - C  28        /200. RY*(   1) C  11                    0.52    1.64    0.026
  66. BD (   1) C  27 - C  28        /209. RY*(   1) C  12                    1.60    1.67    0.046
  66. BD (   1) C  27 - C  28        /337. RY*(   3) C  26                    0.77    1.59    0.031
  66. BD (   1) C  27 - C  28        /362. RY*(   1) O  29                    1.26    1.88    0.044
  66. BD (   1) C  27 - C  28        /535. BD*(   1) C  11 - C  12            2.52    1.01    0.045
  66. BD (   1) C  27 - C  28        /539. BD*(   1) C  12 - C  28            0.99    1.03    0.029
  66. BD (   1) C  27 - C  28        /566. BD*(   1) C  24 - C  26            2.60    0.98    0.045
  66. BD (   1) C  27 - C  28        /570. BD*(   1) C  26 - C  27            1.73    0.99    0.037
  66. BD (   1) C  27 - C  28        /573. BD*(   1) C  27 - H  62            0.78    1.07    0.026
  66. BD (   1) C  27 - C  28        /574. BD*(   1) C  27 - H  63            0.89    1.05    0.027
  66. BD (   1) C  27 - C  28        /575. BD*(   1) C  28 - O  29            1.03    1.22    0.032
  67. BD (   1) C  27 - H  62        /353. RY*(   1) C  28                    0.61    1.10    0.023
  67. BD (   1) C  27 - H  62        /524. BD*(   1) C   7 - C  26            3.63    0.85    0.050
  67. BD (   1) C  27 - H  62        /539. BD*(   1) C  12 - C  28            4.04    0.90    0.055
  67. BD (   1) C  27 - H  62        /570. BD*(   1) C  26 - C  27            0.81    0.86    0.024
  67. BD (   1) C  27 - H  62        /572. BD*(   1) C  27 - C  28            0.57    0.89    0.020
  67. BD (   1) C  27 - H  62        /575. BD*(   1) C  28 - O  29            0.80    1.09    0.026
  68. BD (   1) C  27 - H  63        /336. RY*(   2) C  26                    0.75    1.54    0.031
  68. BD (   1) C  27 - H  63        /355. RY*(   3) C  28                    0.68    1.41    0.028
  68. BD (   1) C  27 - H  63        /571. BD*(   1) C  26 - H  61            2.60    0.93    0.044
  68. BD (   1) C  27 - H  63        /575. BD*(   1) C  28 - O  29            1.87    1.10    0.041
  68. BD (   1) C  27 - H  63        /576. BD*(   2) C  28 - O  29            4.80    0.53    0.045
  69. BD (   1) C  28 - O  29        /353. RY*(   1) C  28                    2.12    1.69    0.054
  69. BD (   1) C  28 - O  29        /539. BD*(   1) C  12 - C  28            1.80    1.50    0.047
  69. BD (   1) C  28 - O  29        /572. BD*(   1) C  27 - C  28            1.22    1.49    0.039
  70. BD (   2) C  28 - O  29        /527. BD*(   1) C   8 - C  12            1.21    0.74    0.027
  70. BD (   2) C  28 - O  29        /538. BD*(   1) C  12 - C  13            1.72    0.75    0.032
  70. BD (   2) C  28 - O  29        /570. BD*(   1) C  26 - C  27            1.51    0.75    0.030
  70. BD (   2) C  28 - O  29        /574. BD*(   1) C  27 - H  63            1.79    0.80    0.034
  71. CR (   1) O   1                /119. RY*(   1) C   2                    7.69   19.42    0.347
  71. CR (   1) O   1                /509. BD*(   1) C   2 - C   3            0.67   19.27    0.103
  71. CR (   1) O   1                /510. BD*(   1) C   2 - C  22            0.67   19.26    0.103
  72. CR (   1) C   2                /129. RY*(   2) C   3                    0.85   10.91    0.086
  72. CR (   1) C   2                /300. RY*(   2) C  22                    1.11   10.96    0.098
  73. CR (   1) C   3                /120. RY*(   2) C   2                    0.98   11.58    0.095
  73. CR (   1) C   3                /138. RY*(   2) C   4                    0.61   11.12    0.074
  73. CR (   1) C   3                /371. RY*(   1) H  30                    0.68   10.45    0.075
  73. CR (   1) C   3                /375. RY*(   1) H  31                    0.70   10.50    0.077
  73. CR (   1) C   3                /510. BD*(   1) C   2 - C  22            0.58   10.47    0.070
  74. CR (   1) C   4                /131. RY*(   4) C   3                    0.65   10.91    0.075
  74. CR (   1) C   4                /149. RY*(   4) C   5                    0.66   10.96    0.076
  74. CR (   1) C   4                /318. RY*(   2) C  24                    0.54   11.11    0.069
  74. CR (   1) C   4                /319. RY*(   3) C  24                    0.76   11.15    0.082
  74. CR (   1) C   4                /379. RY*(   1) H  32                    0.59   10.49    0.070
  75. CR (   1) C   5                /138. RY*(   2) C   4                    0.61   11.12    0.073
  75. CR (   1) C   5                /156. RY*(   2) C   6                    0.80   11.47    0.086
  75. CR (   1) C   5                /383. RY*(   1) H  33                    0.67   10.45    0.075
  75. CR (   1) C   5                /387. RY*(   1) H  34                    0.69   10.50    0.076
  75. CR (   1) C   5                /520. BD*(   1) C   6 - C   7            0.67   10.47    0.076
  75. CR (   1) C   5                /521. BD*(   1) C   6 - O  21            0.52   10.67    0.067
  76. CR (   1) C   6                /147. RY*(   2) C   5                    0.75   10.91    0.081
  76. CR (   1) C   6                /165. RY*(   2) C   7                    0.69   11.15    0.078
  77. CR (   1) C   7                /156. RY*(   2) C   6                    1.16   11.46    0.103
  77. CR (   1) C   7                /175. RY*(   3) C   8                    0.71   11.15    0.080
  77. CR (   1) C   7                /337. RY*(   3) C  26                    0.92   11.04    0.090
  77. CR (   1) C   7                /391. RY*(   1) H  35                    0.75   10.58    0.079
  77. CR (   1) C   7                /521. BD*(   1) C   6 - O  21            0.53   10.67    0.067
  78. CR (   1) C   8                /165. RY*(   2) C   7                    0.58   11.06    0.072
  78. CR (   1) C   8                /184. RY*(   3) C   9                    0.89   10.82    0.088
  78. CR (   1) C   8                /210. RY*(   2) C  12                    0.79   10.98    0.083
  78. CR (   1) C   8                /395. RY*(   1) H  36                    0.60   10.49    0.071
  79. CR (   1) C   9                /174. RY*(   2) C   8                    0.52   10.99    0.068
  79. CR (   1) C   9                /175. RY*(   3) C   8                    0.60   11.13    0.073
  79. CR (   1) C   9                /192. RY*(   2) C  10                    0.51   10.87    0.067
  79. CR (   1) C   9                /194. RY*(   4) C  10                    0.55   11.08    0.069
  79. CR (   1) C   9                /399. RY*(   1) H  37                    0.60   10.48    0.071
  79. CR (   1) C   9                /403. RY*(   1) H  38                    0.75   10.48    0.079
  79. CR (   1) C   9                /523. BD*(   1) C   7 - C   8            0.58   10.46    0.070
  80. CR (   1) C  10                /183. RY*(   2) C   9                    0.77   10.78    0.081
  80. CR (   1) C  10                /407. RY*(   1) H  39                    0.67   10.49    0.075
  80. CR (   1) C  10                /411. RY*(   1) H  40                    0.62   10.49    0.072
  81. CR (   1) C  11                /193. RY*(   3) C  10                    0.97   10.86    0.092
  81. CR (   1) C  11                /229. RY*(   3) C  14                    1.27   10.88    0.105
  81. CR (   1) C  11                /415. RY*(   1) H  41                    0.68   10.54    0.075
  82. CR (   1) C  12                /174. RY*(   2) C   8                    0.75   11.00    0.081
  82. CR (   1) C  12                /202. RY*(   3) C  11                    0.72   10.98    0.080
  82. CR (   1) C  12                /220. RY*(   3) C  13                    0.75   10.89    0.081
  82. CR (   1) C  12                /354. RY*(   2) C  28                    1.19   11.51    0.104
  82. CR (   1) C  12                /527. BD*(   1) C   8 - C  12            0.55   10.42    0.068
  82. CR (   1) C  12                /572. BD*(   1) C  27 - C  28            0.51   10.46    0.066
  82. CR (   1) C  12                /575. BD*(   1) C  28 - O  29            0.59   10.67    0.071
  83. CR (   1) C  13                /209. RY*(   1) C  12                    1.08   11.11    0.098
  83. CR (   1) C  13                /419. RY*(   1) H  42                    0.69   10.54    0.076
  83. CR (   1) C  13                /423. RY*(   1) H  43                    0.69   10.57    0.076
  83. CR (   1) C  13                /427. RY*(   1) H  44                    0.68   10.54    0.076
  84. CR (   1) C  14                /201. RY*(   2) C  11                    0.66   11.09    0.076
  84. CR (   1) C  14                /238. RY*(   3) C  15                    0.76   10.92    0.082
  84. CR (   1) C  14                /248. RY*(   4) C  16                    0.66   11.08    0.076
  84. CR (   1) C  14                /431. RY*(   1) H  45                    0.58   10.50    0.070
  85. CR (   1) C  15                /228. RY*(   2) C  14                    0.70   10.95    0.078
  85. CR (   1) C  15                /435. RY*(   1) H  46                    0.68   10.57    0.075
  85. CR (   1) C  15                /439. RY*(   1) H  47                    0.73   10.53    0.078
  85. CR (   1) C  15                /443. RY*(   1) H  48                    0.59   10.49    0.070
  86. CR (   1) C  16                /228. RY*(   2) C  14                    0.75   10.96    0.081
  86. CR (   1) C  16                /257. RY*(   4) C  17                    0.57   10.98    0.070
  86. CR (   1) C  16                /447. RY*(   1) H  49                    0.63   10.50    0.073
  86. CR (   1) C  16                /451. RY*(   1) H  50                    0.57   10.50    0.069
  87. CR (   1) C  17                /247. RY*(   3) C  16                    0.87   10.91    0.087
  87. CR (   1) C  17                /264. RY*(   2) C  18                    1.03   11.26    0.096
  87. CR (   1) C  17                /455. RY*(   1) H  51                    0.76   10.52    0.080
  87. CR (   1) C  17                /459. RY*(   1) H  52                    0.71   10.49    0.077
  87. CR (   1) C  17                /556. BD*(   1) C  18 - O  20            0.61   10.73    0.073
  88. CR (   1) C  18                /256. RY*(   3) C  17                    0.61   11.06    0.074
  88. CR (   1) C  18                /555. BD*(   1) C  18 - O  19            0.51   10.56    0.067
  89. CR (   1) O  19                /264. RY*(   2) C  18                    3.11   20.16    0.224
  90. CR (   1) O  20                /263. RY*(   1) C  18                    7.97   19.38    0.352
  90. CR (   1) O  20                /552. BD*(   1) C  17 - C  18            0.81   19.25    0.113
  91. CR (   1) O  21                /155. RY*(   1) C   6                    7.61   19.45    0.345
  91. CR (   1) O  21                /517. BD*(   1) C   5 - C   6            0.70   19.27    0.105
  91. CR (   1) O  21                /520. BD*(   1) C   6 - C   7            0.66   19.27    0.102
  92. CR (   1) C  22                /120. RY*(   2) C   2                    0.99   11.58    0.096
  92. CR (   1) C  22                /309. RY*(   2) C  23                    0.56   10.93    0.070
  92. CR (   1) C  22                /311. RY*(   4) C  23                    0.62   11.09    0.074
  92. CR (   1) C  22                /467. RY*(   1) H  54                    0.68   10.44    0.075
  92. CR (   1) C  22                /471. RY*(   1) H  55                    0.70   10.51    0.076
  92. CR (   1) C  22                /509. BD*(   1) C   2 - C   3            0.58   10.47    0.071
  93. CR (   1) C  23                /302. RY*(   4) C  22                    0.91   10.94    0.089
  93. CR (   1) C  23                /318. RY*(   2) C  24                    0.79   11.11    0.084
  93. CR (   1) C  23                /475. RY*(   1) H  56                    0.60   10.48    0.071
  93. CR (   1) C  23                /479. RY*(   1) H  57                    0.63   10.50    0.073
  94. CR (   1) C  24                /139. RY*(   3) C   4                    1.08   10.95    0.097
  94. CR (   1) C  24                /310. RY*(   3) C  23                    0.86   10.94    0.087
  94. CR (   1) C  24                /328. RY*(   3) C  25                    0.86   10.87    0.086
  94. CR (   1) C  24                /337. RY*(   3) C  26                    0.54   11.05    0.069
  94. CR (   1) C  24                /338. RY*(   4) C  26                    0.59   11.12    0.072
  95. CR (   1) C  25                /317. RY*(   1) C  24                    1.41   11.07    0.112
  95. CR (   1) C  25                /483. RY*(   1) H  58                    0.67   10.53    0.075
  95. CR (   1) C  25                /487. RY*(   1) H  59                    0.70   10.56    0.077
  95. CR (   1) C  25                /491. RY*(   1) H  60                    0.69   10.56    0.076
  96. CR (   1) C  26                /166. RY*(   3) C   7                    0.66   11.00    0.076
  96. CR (   1) C  26                /319. RY*(   3) C  24                    0.78   11.15    0.083
  96. CR (   1) C  26                /347. RY*(   4) C  27                    0.62   10.99    0.074
  96. CR (   1) C  26                /495. RY*(   1) H  61                    0.59   10.51    0.070
  97. CR (   1) C  27                /336. RY*(   2) C  26                    1.04   11.10    0.096
  97. CR (   1) C  27                /354. RY*(   2) C  28                    0.97   11.51    0.094
  97. CR (   1) C  27                /356. RY*(   4) C  28                    0.53   11.52    0.070
  97. CR (   1) C  27                /499. RY*(   1) H  62                    0.70   10.49    0.076
  97. CR (   1) C  27                /503. RY*(   1) H  63                    0.73   10.56    0.079
  97. CR (   1) C  27                /539. BD*(   1) C  12 - C  28            0.70   10.48    0.078
  97. CR (   1) C  27                /575. BD*(   1) C  28 - O  29            0.50   10.67    0.066
  98. CR (   1) C  28                /211. RY*(   3) C  12                    1.09   11.33    0.099
  98. CR (   1) C  28                /345. RY*(   2) C  27                    0.78   10.92    0.082
  98. CR (   1) C  28                /353. RY*(   1) C  28                    0.50   10.75    0.066
  99. CR (   1) O  29                /353. RY*(   1) C  28                    7.76   19.47    0.349
  99. CR (   1) O  29                /539. BD*(   1) C  12 - C  28            0.76   19.27    0.110
  99. CR (   1) O  29                /572. BD*(   1) C  27 - C  28            0.70   19.26    0.105
 100. LP (   1) O   1                /119. RY*(   1) C   2                   16.08    1.20    0.124
 100. LP (   1) O   1                /509. BD*(   1) C   2 - C   3            2.01    1.05    0.041
 100. LP (   1) O   1                /510. BD*(   1) C   2 - C  22            2.04    1.04    0.042
 101. LP (   2) O   1                /120. RY*(   2) C   2                    3.08    1.77    0.068
 101. LP (   2) O   1                /122. RY*(   4) C   2                    2.21    1.87    0.059
 101. LP (   2) O   1                /509. BD*(   1) C   2 - C   3           20.29    0.66    0.105
 101. LP (   2) O   1                /510. BD*(   1) C   2 - C  22           20.18    0.66    0.104
 102. LP (   1) O  19                /264. RY*(   2) C  18                    3.20    1.75    0.067
 102. LP (   1) O  19                /552. BD*(   1) C  17 - C  18            5.66    0.96    0.067
 102. LP (   1) O  19                /556. BD*(   1) C  18 - O  20            1.46    1.22    0.038
 103. LP (   2) O  19                /265. RY*(   3) C  18                    2.00    2.12    0.061
 103. LP (   2) O  19                /463. RY*(   1) H  53                    1.35    1.56    0.043
 103. LP (   2) O  19                /464. RY*(   2) H  53                    0.77    1.90    0.036
 103. LP (   2) O  19                /557. BD*(   2) C  18 - O  20           43.84    0.35    0.112
 104. LP (   1) O  20                /263. RY*(   1) C  18                   15.89    1.16    0.122
 104. LP (   1) O  20                /552. BD*(   1) C  17 - C  18            2.89    1.03    0.049
 104. LP (   1) O  20                /555. BD*(   1) C  18 - O  19            0.87    1.00    0.027
 105. LP (   2) O  20                /264. RY*(   2) C  18                    3.54    1.42    0.066
 105. LP (   2) O  20                /267. RY*(   5) C  18                    2.78    1.94    0.068
 105. LP (   2) O  20                /552. BD*(   1) C  17 - C  18           17.97    0.64    0.098
 105. LP (   2) O  20                /555. BD*(   1) C  18 - O  19           34.41    0.60    0.130
 106. LP (   1) O  21                /155. RY*(   1) C   6                   15.90    1.23    0.125
 106. LP (   1) O  21                /517. BD*(   1) C   5 - C   6            1.85    1.05    0.040
 106. LP (   1) O  21                /520. BD*(   1) C   6 - C   7            2.20    1.04    0.043
 107. LP (   2) O  21                /156. RY*(   2) C   6                    2.37    1.66    0.058
 107. LP (   2) O  21                /158. RY*(   4) C   6                    2.72    2.04    0.068
 107. LP (   2) O  21                /517. BD*(   1) C   5 - C   6           19.61    0.67    0.104
 107. LP (   2) O  21                /520. BD*(   1) C   6 - C   7           20.32    0.66    0.105
 108. LP (   1) O  29                /353. RY*(   1) C  28                   16.33    1.25    0.128
 108. LP (   1) O  29                /539. BD*(   1) C  12 - C  28            2.48    1.05    0.046
 108. LP (   1) O  29                /572. BD*(   1) C  27 - C  28            1.82    1.04    0.039
 109. LP (   2) O  29                /354. RY*(   2) C  28                    2.44    1.70    0.059
 109. LP (   2) O  29                /356. RY*(   4) C  28                    1.91    1.71    0.052
 109. LP (   2) O  29                /357. RY*(   5) C  28                    1.37    1.62    0.043
 109. LP (   2) O  29                /539. BD*(   1) C  12 - C  28           19.12    0.67    0.102
 109. LP (   2) O  29                /572. BD*(   1) C  27 - C  28           20.19    0.66    0.105
 555. BD*(   1) C  18 - O  19        /264. RY*(   2) C  18                    1.93    0.82    0.146
 555. BD*(   1) C  18 - O  19        /267. RY*(   5) C  18                    0.65    1.33    0.114
 555. BD*(   1) C  18 - O  19        /269. RY*(   7) C  18                    0.79    0.69    0.091
 555. BD*(   1) C  18 - O  19        /272. RY*(   1) O  19                    0.85    1.19    0.123
 555. BD*(   1) C  18 - O  19        /275. RY*(   4) O  19                    1.12    1.01    0.132
 555. BD*(   1) C  18 - O  19        /549. BD*(   1) C  16 - C  17            1.53    0.02    0.018
 555. BD*(   1) C  18 - O  19        /552. BD*(   1) C  17 - C  18            2.80    0.03    0.029
 555. BD*(   1) C  18 - O  19        /553. BD*(   1) C  17 - H  51            1.11    0.09    0.038
 555. BD*(   1) C  18 - O  19        /558. BD*(   1) O  19 - H  53            2.60    0.05    0.041
 557. BD*(   2) C  18 - O  20        /265. RY*(   3) C  18                    1.33    1.76    0.135
 557. BD*(   2) C  18 - O  20        /266. RY*(   4) C  18                    0.56    1.03    0.068
 557. BD*(   2) C  18 - O  20        /282. RY*(   2) O  20                    1.30    1.09    0.106
 557. BD*(   2) C  18 - O  20        /549. BD*(   1) C  16 - C  17            0.87    0.35    0.047
 557. BD*(   2) C  18 - O  20        /554. BD*(   1) C  17 - H  52            0.79    0.40    0.049


 Natural Bond Orbitals (Summary):

                                                            Principal Delocalizations
           NBO                        Occupancy    Energy   (geminal,vicinal,remote)
 ====================================================================================
 Molecular unit  1  (C24H34O5)
     1. BD (   1) O   1 - C   2          1.99507    -1.09283  119(g),509(g),510(g),559(v)
     2. BD (   2) O   1 - C   2          1.98302    -0.38640  513(v),561(v),511(v),559(v)
     3. BD (   1) C   2 - C   3          1.97975    -0.63446  514(v),511(g),110(v),299(v)
                                                    560(v),507(g),513(g),512(g)
                                                    137(v)
     4. BD (   1) C   2 - C  22          1.98143    -0.63514  564(v),128(v),110(v),512(v)
                                                    559(g),507(g),308(v),560(g)
                                                    561(g)
     5. BD (   1) C   3 - C   4          1.96489    -0.61267  507(v),517(v),566(v),515(g)
                                                    508(v),514(g),147(v),121(v)
                                                    318(v),509(g),512(g),513(g)
                                                    516(g)
     6. BD (   1) C   3 - H  30          1.97735    -0.50026  510(v),515(v),511(g),507(v)
                                                    119(v)
     7. BD (   1) C   3 - H  31          1.95915    -0.50597  508(v),516(v),507(v),121(v)
                                                    139(v)
     8. BD (   1) C   4 - C   5          1.96032    -0.61057  522(v),521(v),509(v),562(v)
                                                    515(g),511(g),129(v),517(g)
                                                    157(v),518(g),519(g),516(g)
                                                    317(v),319(v)
     9. BD (   1) C   4 - C  24          1.95449    -0.59556  570(v),564(v),566(g),562(g)
                                                    567(v),514(g),518(v),511(g)
                                                    512(v),565(g),308(v),146(v)
                                                    128(v),335(v),326(v),336(v)
                                                    516(g)
    10. BD (   1) C   4 - H  32          1.96553    -0.49301  565(v),513(v),519(v),128(v)
                                                    146(v)
    11. BD (   1) C   5 - C   6          1.97838    -0.63855  511(v),523(v),514(g),290(v)
                                                    521(g),164(v),520(g),137(v)
                                                    519(g),518(g)
    12. BD (   1) C   5 - H  33          1.97818    -0.50231  520(v),515(v),514(g),521(v)
                                                    155(v),517(g)
    13. BD (   1) C   5 - H  34          1.96215    -0.50897  522(v),516(v),521(v),157(v)
                                                    139(v)
    14. BD (   1) C   6 - C   7          1.97017    -0.63137  570(v),527(v),523(g),146(v)
                                                    524(g),518(v),290(v),521(g)
                                                    525(g),335(v),173(v),517(g)
    15. BD (   1) C   6 - O  21          1.99455    -1.09956  155(g),520(g),517(g)
    16. BD (   2) C   6 - O  21          1.98325    -0.39395  519(v),525(v),524(v),514(v)
    17. BD (   1) C   7 - C   8          1.96845    -0.61568  524(g),517(v),566(v),520(g)
                                                    526(g),527(g),155(v),525(g)
                                                    535(v),529(v),528(g),209(v)
                                                    336(v)
    18. BD (   1) C   7 - C  26          1.95110    -0.59346  526(v),522(v),523(g),521(v)
                                                    562(v),566(g),573(v),174(v)
                                                    317(v),520(g),570(g),157(v)
                                                    525(g),344(v),571(g)
    19. BD (   1) C   7 - H  35          1.95223    -0.50343  522(v),528(v),571(v),521(v)
                                                    523(g),173(v)
    20. BD (   1) C   8 - C   9          1.97134    -0.58671  523(g),524(v),539(v),527(g)
                                                    166(v),534(v),529(g),528(g)
                                                    193(v),531(g),533(v),530(g)
    21. BD (   1) C   8 - C  12          1.93307    -0.56610  576(v),536(v),575(v),520(v)
                                                    531(v),535(g),523(g),542(v)
                                                    539(g),201(v),538(g),526(g)
                                                    355(v),164(v),218(v),528(g)
    22. BD (   1) C   8 - H  36          1.96308    -0.47897  525(v),538(v),530(v),182(v)
                                                    526(g),576(r)
    23. BD (   1) C   9 - C  10          1.98143    -0.57456  523(v),536(v),526(g),532(g)
                                                    531(g),533(g),534(g),174(v)
                                                    530(g)
    24. BD (   1) C   9 - H  37          1.98076    -0.48288  528(v),533(v),175(v),191(v)
                                                    532(v)
    25. BD (   1) C   9 - H  38          1.98058    -0.47969  527(v),532(v),526(g)
    26. BD (   1) C  10 - C  11          1.97340    -0.56702  539(v),543(v),535(g),536(g)
                                                    227(v),531(v),529(g),537(g)
                                                    209(v),530(v),533(g),184(v)
                                                    534(g)
    27. BD (   1) C  10 - H  39          1.98301    -0.48312  535(v),530(v),182(v)
    28. BD (   1) C  10 - H  40          1.98344    -0.48455  537(v),526(v),201(v),531(v)
                                                    184(v)
    29. BD (   1) C  11 - C  12          1.95868    -0.57965  523(v),539(g),572(v),527(g)
                                                    536(g),541(v),538(g),544(v)
                                                    353(v),533(v),532(g),228(v)
                                                    175(v),537(g),219(v),192(v)
    30. BD (   1) C  11 - C  14          1.96774    -0.58832  535(g),548(v),551(v),544(g)
                                                    543(g),532(g),537(g),527(v)
                                                    529(v),545(g),236(v),245(v)
                                                    191(v),210(v)
    31. BD (   1) C  11 - H  41          1.96649    -0.47174  538(v),545(v),534(v),535(g)
                                                    211(v),536(g)
    32. BD (   1) C  12 - C  13          1.96458    -0.60427  576(v),527(g),535(g),575(v)
                                                    528(v),537(v),539(g),541(g)
                                                    542(g),200(v),540(g),174(v)
                                                    356(v)
    33. BD (   1) C  12 - C  28          1.96659    -0.62909  526(v),535(g),527(g),344(v)
                                                    540(v),538(g),575(g),362(v)
                                                    200(v),532(v),573(v),572(g)
                                                    173(v),218(v)
    34. BD (   1) C  13 - H  42          1.98629    -0.50516  539(v),538(g)
    35. BD (   1) C  13 - H  43          1.98722    -0.51166  535(v),538(g)
    36. BD (   1) C  13 - H  44          1.98648    -0.50528  527(v),538(g),209(v)
    37. BD (   1) C  14 - C  15          1.98007    -0.59197  532(v),550(v),536(g),200(v)
                                                    544(g),245(v),545(g),546(g)
                                                    548(g),547(g)
    38. BD (   1) C  14 - C  16          1.97016    -0.58980  535(v),552(v),546(v),536(g)
                                                    549(g),543(g),202(v),550(g)
                                                    551(g),545(g),236(v),255(v)
                                                    237(v)
    39. BD (   1) C  14 - H  45          1.96466    -0.47324  549(v),537(v),547(v)
    40. BD (   1) C  15 - H  46          1.98637    -0.48838  544(v),543(g)
    41. BD (   1) C  15 - H  47          1.98760    -0.48441  545(v),229(v)
    42. BD (   1) C  15 - H  48          1.98805    -0.48740  536(v)
    43. BD (   1) C  16 - C  17          1.97136    -0.60607  557(v),556(v),545(v),227(v)
                                                    544(g),266(v),553(g),552(g)
                                                    554(g),551(g),550(g)
    44. BD (   1) C  16 - H  49          1.97845    -0.49111  554(v),543(v),254(v),544(g)
    45. BD (   1) C  16 - H  50          1.97776    -0.49574  536(v),553(v),544(g)
    46. BD (   1) C  17 - C  18          1.98541    -0.64458  544(v),281(v),556(g),549(g)
                                                    246(v),554(g),553(g)
    47. BD (   1) C  17 - H  51          1.97395    -0.49683  555(v),551(v),263(v),549(g)
    48. BD (   1) C  17 - H  52          1.96672    -0.50238  557(v),550(v),556(v)
    49. BD (   1) C  18 - O  19          1.99598    -0.92446  553(v),264(g)
    50. BD (   1) C  18 - O  20          1.99470    -1.08262  263(g),552(g),558(v)
    51. BD (   2) C  18 - O  20          1.99008    -0.37855  554(v),549(v),557(g),274(v)
    52. BD (   1) O  19 - H  53          1.98583    -0.74698  556(v),264(v),268(v),267(v)
    53. BD (   1) C  22 - C  23          1.97295    -0.61068  507(v),566(v),508(v),562(g)
                                                    510(g),121(v),560(g),561(g)
                                                    564(g),317(v),563(g)
    54. BD (   1) C  22 - H  54          1.97718    -0.49890  509(v),562(v),507(v),119(v)
                                                    559(g)
    55. BD (   1) C  22 - H  55          1.95632    -0.50308  508(v),563(v),507(v),121(v)
    56. BD (   1) C  23 - C  24          1.96204    -0.60026  514(v),524(v),569(v),566(g)
                                                    515(g),560(v),565(g),559(g)
                                                    564(g),336(v),138(v),299(v)
                                                    137(v),563(g),326(v)
    57. BD (   1) C  23 - H  56          1.97800    -0.49764  565(v),561(v),318(v)
    58. BD (   1) C  23 - H  57          1.97820    -0.50148  510(v),515(v),562(g),301(v)
    59. BD (   1) C  24 - C  25          1.97095    -0.61060  566(g),563(v),515(g),516(v)
                                                    571(v),562(g),308(v),568(g)
                                                    335(v),569(g),567(g),137(v)
                                                    140(v)
    60. BD (   1) C  24 - C  26          1.95649    -0.59841  511(v),559(v),562(g),568(v)
                                                    523(v),515(g),570(g),572(v)
                                                    565(g),524(g),309(v),571(g)
                                                    138(v),345(v),327(v),164(v)
                                                    137(v),165(v)
    61. BD (   1) C  25 - H  58          1.98653    -0.51048  515(v),317(v),565(g)
    62. BD (   1) C  25 - H  59          1.98646    -0.51380  566(v),565(g),317(v)
    63. BD (   1) C  25 - H  60          1.98697    -0.51489  562(v),565(g),318(v)
    64. BD (   1) C  26 - C  27          1.96024    -0.60671  576(v),520(v),566(g),575(v)
                                                    515(v),524(g),318(v),572(g)
                                                    355(v),574(g),165(v),573(g)
                                                    571(g)
    65. BD (   1) C  26 - H  61          1.96738    -0.49309  565(v),525(v),574(v),319(v)
                                                    344(v),566(g)
    66. BD (   1) C  27 - C  28          1.97737    -0.63099  566(v),535(v),570(g),209(v)
                                                    362(v),575(g),539(g),574(g)
                                                    573(g),337(v),200(r)
    67. BD (   1) C  27 - H  62          1.97683    -0.50213  539(v),524(v),570(g),575(v)
                                                    353(v),572(g)
    68. BD (   1) C  27 - H  63          1.96390    -0.51066  576(v),571(v),575(v),336(v)
                                                    355(v)
    69. BD (   1) C  28 - O  29          1.99462    -1.09726  353(g),539(g),572(g)
    70. BD (   2) C  28 - O  29          1.98399    -0.39044  574(v),538(v),570(v),527(v)
    71. CR (   1) O   1                  1.99971   -18.87380  119(v),510(v),509(v)
    72. CR (   1) C   2                  1.99915   -10.16466  300(v),129(v),119(g)
    73. CR (   1) C   3                  1.99903   -10.07966  120(v),375(v),371(v),138(v)
                                                    510(v)
    74. CR (   1) C   4                  1.99896   -10.08927  319(v),149(v),131(v),379(v)
                                                    318(v)
    75. CR (   1) C   5                  1.99902   -10.08037  156(v),520(v),387(v),383(v)
                                                    138(v),521(v)
    76. CR (   1) C   6                  1.99911   -10.16574  147(v),165(v)
    77. CR (   1) C   7                  1.99888   -10.07731  156(v),337(v),391(v),175(v)
                                                    521(v),517(v)
    78. CR (   1) C   8                  1.99902   -10.06899  184(v),210(v),395(v),165(v)
    79. CR (   1) C   9                  1.99912   -10.05879  403(v),399(v),175(v),523(v)
                                                    194(v),174(v),192(v)
    80. CR (   1) C  10                  1.99916   -10.06328  183(v),407(v),411(v)
    81. CR (   1) C  11                  1.99899   -10.05829  229(v),193(v),415(v)
    82. CR (   1) C  12                  1.99878   -10.07467  354(v),220(v),174(v),202(v)
                                                    575(v),527(g),572(v)
    83. CR (   1) C  13                  1.99921   -10.07779  209(v),423(v),419(v),427(v)
    84. CR (   1) C  14                  1.99898   -10.06927  238(v),248(v),201(v),431(v)
    85. CR (   1) C  15                  1.99923   -10.06083  439(v),228(v),435(v),443(v)
    86. CR (   1) C  16                  1.99912   -10.07927  228(v),447(v),451(v),257(v)
    87. CR (   1) C  17                  1.99906   -10.08250  264(v),247(v),455(v),459(v)
                                                    556(v)
    88. CR (   1) C  18                  1.99930   -10.20478  256(v),555(g)
    89. CR (   1) O  19                  1.99968   -18.98732  264(v)
    90. CR (   1) O  20                  1.99970   -18.85979  263(v),552(v)
    91. CR (   1) O  21                  1.99971   -18.87991  155(v),517(v),520(v)
    92. CR (   1) C  22                  1.99905   -10.08280  120(v),471(v),467(v),311(v)
                                                    509(v),309(v)
    93. CR (   1) C  23                  1.99908   -10.08147  302(v),318(v),479(v),475(v)
    94. CR (   1) C  24                  1.99884   -10.09023  139(v),310(v),328(v),338(v)
                                                    337(v)
    95. CR (   1) C  25                  1.99919   -10.08090  317(v),487(v),491(v),483(v)
    96. CR (   1) C  26                  1.99898   -10.09157  319(v),166(v),347(v),495(v)
    97. CR (   1) C  27                  1.99904   -10.07891  336(v),354(v),503(v),539(v)
                                                    499(v),356(v),575(v)
    98. CR (   1) C  28                  1.99901   -10.15729  211(v),345(v),353(g)
    99. CR (   1) O  29                  1.99971   -18.87430  353(v),539(v),572(v)
   100. LP (   1) O   1                  1.97411    -0.65357  119(v),510(v),509(v)
   101. LP (   2) O   1                  1.88958    -0.26796  509(v),510(v),120(v),122(v)
   102. LP (   1) O  19                  1.97546    -0.57496  552(v),264(v),556(v)
   103. LP (   2) O  19                  1.82489    -0.32912  557(v),265(v),463(v),464(v)
   104. LP (   1) O  20                  1.97557    -0.64172  263(v),552(v),555(v)
   105. LP (   2) O  20                  1.84482    -0.24872  555(v),552(v),264(v),267(v)
   106. LP (   1) O  21                  1.97268    -0.65904  155(v),520(v),517(v)
   107. LP (   2) O  21                  1.88979    -0.27571  520(v),517(v),158(v),156(v)
   108. LP (   1) O  29                  1.97173    -0.65380  353(v),539(v),572(v)
   109. LP (   2) O  29                  1.88995    -0.27246  572(v),539(v),354(v),356(v)
                                                    357(v)
   110. RY*(   1) O   1                  0.00389     1.20524   
   111. RY*(   2) O   1                  0.00028     1.39560   
   112. RY*(   3) O   1                  0.00014     1.22015   
   113. RY*(   4) O   1                  0.00007     1.24162   
   114. RY*(   5) O   1                  0.00001     2.85844   
   115. RY*(   6) O   1                  0.00001     3.08641   
   116. RY*(   7) O   1                  0.00000     2.75965   
   117. RY*(   8) O   1                  0.00001     2.81082   
   118. RY*(   9) O   1                  0.00000     2.77335   
   119. RY*(   1) C   2                  0.01883     0.54742   
   120. RY*(   2) C   2                  0.00734     1.50137   
   121. RY*(   3) C   2                  0.00533     0.90484   
   122. RY*(   4) C   2                  0.00180     1.59991   
   123. RY*(   5) C   2                  0.00117     1.52829   
   124. RY*(   6) C   2                  0.00050     1.65813   
   125. RY*(   7) C   2                  0.00041     1.87638   
   126. RY*(   8) C   2                  0.00004     1.68204   
   127. RY*(   9) C   2                  0.00003     1.92339   
   128. RY*(   1) C   3                  0.00634     0.94569   
   129. RY*(   2) C   3                  0.00364     0.74108   
   130. RY*(   3) C   3                  0.00194     1.02038   
   131. RY*(   4) C   3                  0.00113     0.81694   
   132. RY*(   5) C   3                  0.00019     2.02013   
   133. RY*(   6) C   3                  0.00013     2.07347   
   134. RY*(   7) C   3                  0.00009     2.15775   
   135. RY*(   8) C   3                  0.00004     2.28227   
   136. RY*(   9) C   3                  0.00002     2.20536   
   137. RY*(   1) C   4                  0.00654     1.10800   
   138. RY*(   2) C   4                  0.00377     1.03978   
   139. RY*(   3) C   4                  0.00199     0.85832   
   140. RY*(   4) C   4                  0.00177     1.01906   
   141. RY*(   5) C   4                  0.00041     2.01803   
   142. RY*(   6) C   4                  0.00038     2.13732   
   143. RY*(   7) C   4                  0.00017     2.03297   
   144. RY*(   8) C   4                  0.00011     2.11171   
   145. RY*(   9) C   4                  0.00004     2.27019   
   146. RY*(   1) C   5                  0.00664     0.97982   
   147. RY*(   2) C   5                  0.00352     0.74598   
   148. RY*(   3) C   5                  0.00177     1.05744   
   149. RY*(   4) C   5                  0.00087     0.86926   
   150. RY*(   5) C   5                  0.00018     2.02344   
   151. RY*(   6) C   5                  0.00012     1.99545   
   152. RY*(   7) C   5                  0.00009     2.19836   
   153. RY*(   8) C   5                  0.00004     2.22209   
   154. RY*(   9) C   5                  0.00002     2.25304   
   155. RY*(   1) C   6                  0.02052     0.57155   
   156. RY*(   2) C   6                  0.00742     1.38528   
   157. RY*(   3) C   6                  0.00616     0.92486   
   158. RY*(   4) C   6                  0.00251     1.76868   
   159. RY*(   5) C   6                  0.00108     1.49715   
   160. RY*(   6) C   6                  0.00051     1.80691   
   161. RY*(   7) C   6                  0.00032     1.86790   
   162. RY*(   8) C   6                  0.00011     1.61247   
   163. RY*(   9) C   6                  0.00004     2.13510   
   164. RY*(   1) C   7                  0.00558     1.05952   
   165. RY*(   2) C   7                  0.00448     0.98737   
   166. RY*(   3) C   7                  0.00324     0.91306   
   167. RY*(   4) C   7                  0.00133     1.11548   
   168. RY*(   5) C   7                  0.00038     2.08741   
   169. RY*(   6) C   7                  0.00021     2.05891   
   170. RY*(   7) C   7                  0.00017     2.24058   
   171. RY*(   8) C   7                  0.00011     2.17914   
   172. RY*(   9) C   7                  0.00008     2.23805   
   173. RY*(   1) C   8                  0.00775     1.02104   
   174. RY*(   2) C   8                  0.00583     0.92888   
   175. RY*(   3) C   8                  0.00376     1.07229   
   176. RY*(   4) C   8                  0.00188     1.06151   
   177. RY*(   5) C   8                  0.00048     2.10579   
   178. RY*(   6) C   8                  0.00039     2.07944   
   179. RY*(   7) C   8                  0.00019     2.25459   
   180. RY*(   8) C   8                  0.00009     2.13841   
   181. RY*(   9) C   8                  0.00006     2.31291   
   182. RY*(   1) C   9                  0.00486     1.04319   
   183. RY*(   2) C   9                  0.00351     0.72021   
   184. RY*(   3) C   9                  0.00192     0.75220   
   185. RY*(   4) C   9                  0.00056     1.06503   
   186. RY*(   5) C   9                  0.00036     2.04587   
   187. RY*(   6) C   9                  0.00013     2.06406   
   188. RY*(   7) C   9                  0.00009     2.13350   
   189. RY*(   8) C   9                  0.00003     2.31219   
   190. RY*(   9) C   9                  0.00002     2.29880   
   191. RY*(   1) C  10                  0.00406     1.00435   
   192. RY*(   2) C  10                  0.00283     0.81305   
   193. RY*(   3) C  10                  0.00186     0.80370   
   194. RY*(   4) C  10                  0.00067     1.01990   
   195. RY*(   5) C  10                  0.00036     1.99671   
   196. RY*(   6) C  10                  0.00010     1.90606   
   197. RY*(   7) C  10                  0.00008     2.23756   
   198. RY*(   8) C  10                  0.00003     2.28975   
   199. RY*(   9) C  10                  0.00001     2.33771   
   200. RY*(   1) C  11                  0.00896     1.00745   
   201. RY*(   2) C  11                  0.00477     1.02548   
   202. RY*(   3) C  11                  0.00385     0.90236   
   203. RY*(   4) C  11                  0.00171     1.05891   
   204. RY*(   5) C  11                  0.00039     2.11706   
   205. RY*(   6) C  11                  0.00038     2.04827   
   206. RY*(   7) C  11                  0.00015     2.28975   
   207. RY*(   8) C  11                  0.00012     2.18787   
   208. RY*(   9) C  11                  0.00004     2.25461   
   209. RY*(   1) C  12                  0.00533     1.03708   
   210. RY*(   2) C  12                  0.00361     0.91457   
   211. RY*(   3) C  12                  0.00287     1.17097   
   212. RY*(   4) C  12                  0.00135     1.18993   
   213. RY*(   5) C  12                  0.00054     2.03166   
   214. RY*(   6) C  12                  0.00051     2.09168   
   215. RY*(   7) C  12                  0.00037     2.22798   
   216. RY*(   8) C  12                  0.00025     2.03538   
   217. RY*(   9) C  12                  0.00021     2.24242   
   218. RY*(   1) C  13                  0.00358     0.78472   
   219. RY*(   2) C  13                  0.00318     0.83959   
   220. RY*(   3) C  13                  0.00176     0.81512   
   221. RY*(   4) C  13                  0.00024     0.67114   
   222. RY*(   5) C  13                  0.00006     2.24026   
   223. RY*(   6) C  13                  0.00007     2.17899   
   224. RY*(   7) C  13                  0.00002     2.28743   
   225. RY*(   8) C  13                  0.00001     2.26683   
   226. RY*(   9) C  13                  0.00001     2.28544   
   227. RY*(   1) C  14                  0.00601     1.04422   
   228. RY*(   2) C  14                  0.00400     0.88546   
   229. RY*(   3) C  14                  0.00190     0.81901   
   230. RY*(   4) C  14                  0.00103     1.24804   
   231. RY*(   5) C  14                  0.00050     2.05423   
   232. RY*(   6) C  14                  0.00033     1.90688   
   233. RY*(   7) C  14                  0.00020     2.22550   
   234. RY*(   8) C  14                  0.00017     2.06705   
   235. RY*(   9) C  14                  0.00008     2.29949   
   236. RY*(   1) C  15                  0.00423     0.81853   
   237. RY*(   2) C  15                  0.00288     0.84237   
   238. RY*(   3) C  15                  0.00089     0.84931   
   239. RY*(   4) C  15                  0.00028     0.93144   
   240. RY*(   5) C  15                  0.00007     2.28774   
   241. RY*(   6) C  15                  0.00004     2.12723   
   242. RY*(   7) C  15                  0.00002     2.21159   
   243. RY*(   8) C  15                  0.00001     2.24215   
   244. RY*(   9) C  15                  0.00000     1.99406   
   245. RY*(   1) C  16                  0.00527     1.00790   
   246. RY*(   2) C  16                  0.00326     0.80329   
   247. RY*(   3) C  16                  0.00187     0.82701   
   248. RY*(   4) C  16                  0.00111     1.01226   
   249. RY*(   5) C  16                  0.00032     2.07454   
   250. RY*(   6) C  16                  0.00016     1.98982   
   251. RY*(   7) C  16                  0.00016     2.12494   
   252. RY*(   8) C  16                  0.00002     2.23778   
   253. RY*(   9) C  16                  0.00001     2.26353   
   254. RY*(   1) C  17                  0.00432     0.83008   
   255. RY*(   2) C  17                  0.00291     0.84924   
   256. RY*(   3) C  17                  0.00168     0.85672   
   257. RY*(   4) C  17                  0.00078     0.90528   
   258. RY*(   5) C  17                  0.00024     2.13816   
   259. RY*(   6) C  17                  0.00019     2.05239   
   260. RY*(   7) C  17                  0.00012     2.25126   
   261. RY*(   8) C  17                  0.00011     2.09304   
   262. RY*(   9) C  17                  0.00003     2.15003   
   263. RY*(   1) C  18                  0.01912     0.52163   
   264. RY*(   2) C  18                  0.01411     1.17372   
   265. RY*(   3) C  18                  0.00452     1.78667   
   266. RY*(   4) C  18                  0.00344     1.05127   
   267. RY*(   5) C  18                  0.00294     1.68629   
   268. RY*(   6) C  18                  0.00200     1.96902   
   269. RY*(   7) C  18                  0.00057     1.04474   
   270. RY*(   8) C  18                  0.00005     1.80428   
   271. RY*(   9) C  18                  0.00002     1.88352   
   272. RY*(   1) O  19                  0.00213     1.54216   
   273. RY*(   2) O  19                  0.00085     1.34399   
   274. RY*(   3) O  19                  0.00081     1.16641   
   275. RY*(   4) O  19                  0.00006     1.36586   
   276. RY*(   5) O  19                  0.00001     2.95019   
   277. RY*(   6) O  19                  0.00001     2.75102   
   278. RY*(   7) O  19                  0.00001     3.02584   
   279. RY*(   8) O  19                  0.00001     2.69626   
   280. RY*(   9) O  19                  0.00000     2.71933   
   281. RY*(   1) O  20                  0.00219     1.18239   
   282. RY*(   2) O  20                  0.00054     1.11409   
   283. RY*(   3) O  20                  0.00043     1.56108   
   284. RY*(   4) O  20                  0.00009     1.02280   
   285. RY*(   5) O  20                  0.00003     3.24735   
   286. RY*(   6) O  20                  0.00000     2.74228   
   287. RY*(   7) O  20                  0.00000     2.82521   
   288. RY*(   8) O  20                  0.00000     2.89266   
   289. RY*(   9) O  20                  0.00000     2.85709   
   290. RY*(   1) O  21                  0.00354     1.24280   
   291. RY*(   2) O  21                  0.00030     1.38356   
   292. RY*(   3) O  21                  0.00013     1.33029   
   293. RY*(   4) O  21                  0.00010     1.24888   
   294. RY*(   5) O  21                  0.00001     2.97883   
   295. RY*(   6) O  21                  0.00000     2.77157   
   296. RY*(   7) O  21                  0.00000     2.93316   
   297. RY*(   8) O  21                  0.00001     2.83328   
   298. RY*(   9) O  21                  0.00000     2.77194   
   299. RY*(   1) C  22                  0.00567     0.92165   
   300. RY*(   2) C  22                  0.00216     0.79619   
   301. RY*(   3) C  22                  0.00125     1.09280   
   302. RY*(   4) C  22                  0.00094     0.86041   
   303. RY*(   5) C  22                  0.00020     1.99301   
   304. RY*(   6) C  22                  0.00011     2.19793   
   305. RY*(   7) C  22                  0.00006     1.86051   
   306. RY*(   8) C  22                  0.00002     2.24570   
   307. RY*(   9) C  22                  0.00003     2.14960   
   308. RY*(   1) C  23                  0.00638     0.99784   
   309. RY*(   2) C  23                  0.00372     0.84904   
   310. RY*(   3) C  23                  0.00174     0.84968   
   311. RY*(   4) C  23                  0.00104     1.00717   
   312. RY*(   5) C  23                  0.00026     2.01444   
   313. RY*(   6) C  23                  0.00013     2.03430   
   314. RY*(   7) C  23                  0.00006     2.14727   
   315. RY*(   8) C  23                  0.00002     2.16071   
   316. RY*(   9) C  23                  0.00002     2.32975   
   317. RY*(   1) C  24                  0.00501     0.99393   
   318. RY*(   2) C  24                  0.00410     1.02486   
   319. RY*(   3) C  24                  0.00312     1.05966   
   320. RY*(   4) C  24                  0.00093     1.05895   
   321. RY*(   5) C  24                  0.00058     2.07023   
   322. RY*(   6) C  24                  0.00055     2.00382   
   323. RY*(   7) C  24                  0.00042     2.20689   
   324. RY*(   8) C  24                  0.00027     2.17796   
   325. RY*(   9) C  24                  0.00017     2.14077   
   326. RY*(   1) C  25                  0.00376     0.78914   
   327. RY*(   2) C  25                  0.00358     0.79595   
   328. RY*(   3) C  25                  0.00237     0.77562   
   329. RY*(   4) C  25                  0.00022     0.63729   
   330. RY*(   5) C  25                  0.00004     2.26196   
   331. RY*(   6) C  25                  0.00003     2.25782   
   332. RY*(   7) C  25                  0.00003     2.28723   
   333. RY*(   8) C  25                  0.00001     2.21988   
   334. RY*(   9) C  25                  0.00001     2.23607   
   335. RY*(   1) C  26                  0.00730     1.12272   
   336. RY*(   2) C  26                  0.00389     1.02516   
   337. RY*(   3) C  26                  0.00351     0.96264   
   338. RY*(   4) C  26                  0.00161     1.02920   
   339. RY*(   5) C  26                  0.00041     2.10471   
   340. RY*(   6) C  26                  0.00038     2.04145   
   341. RY*(   7) C  26                  0.00015     2.15020   
   342. RY*(   8) C  26                  0.00010     2.15100   
   343. RY*(   9) C  26                  0.00004     2.27422   
   344. RY*(   1) C  27                  0.00619     0.98934   
   345. RY*(   2) C  27                  0.00400     0.76373   
   346. RY*(   3) C  27                  0.00186     1.07067   
   347. RY*(   4) C  27                  0.00084     0.89778   
   348. RY*(   5) C  27                  0.00023     2.04338   
   349. RY*(   6) C  27                  0.00014     2.04993   
   350. RY*(   7) C  27                  0.00009     2.23138   
   351. RY*(   8) C  27                  0.00005     2.19581   
   352. RY*(   9) C  27                  0.00002     2.28202   
   353. RY*(   1) C  28                  0.02121     0.59759   
   354. RY*(   2) C  28                  0.00750     1.43037   
   355. RY*(   3) C  28                  0.00677     0.89990   
   356. RY*(   4) C  28                  0.00258     1.44026   
   357. RY*(   5) C  28                  0.00153     1.34389   
   358. RY*(   6) C  28                  0.00060     2.15718   
   359. RY*(   7) C  28                  0.00030     1.96588   
   360. RY*(   8) C  28                  0.00012     1.76444   
   361. RY*(   9) C  28                  0.00005     2.14323   
   362. RY*(   1) O  29                  0.00379     1.24510   
   363. RY*(   2) O  29                  0.00036     1.35192   
   364. RY*(   3) O  29                  0.00013     1.39390   
   365. RY*(   4) O  29                  0.00009     1.23248   
   366. RY*(   5) O  29                  0.00001     2.83438   
   367. RY*(   6) O  29                  0.00001     2.99353   
   368. RY*(   7) O  29                  0.00000     2.99689   
   369. RY*(   8) O  29                  0.00001     2.77178   
   370. RY*(   9) O  29                  0.00000     2.77013   
   371. RY*(   1) H  30                  0.00399     0.36773   
   372. RY*(   2) H  30                  0.00015     1.88330   
   373. RY*(   3) H  30                  0.00010     1.82448   
   374. RY*(   4) H  30                  0.00004     2.31512   
   375. RY*(   1) H  31                  0.00208     0.42531   
   376. RY*(   2) H  31                  0.00022     1.91105   
   377. RY*(   3) H  31                  0.00016     1.86777   
   378. RY*(   4) H  31                  0.00004     2.28510   
   379. RY*(   1) H  32                  0.00381     0.39914   
   380. RY*(   2) H  32                  0.00012     1.86075   
   381. RY*(   3) H  32                  0.00010     1.96508   
   382. RY*(   4) H  32                  0.00005     2.35252   
   383. RY*(   1) H  33                  0.00388     0.36749   
   384. RY*(   2) H  33                  0.00014     1.90025   
   385. RY*(   3) H  33                  0.00010     1.83598   
   386. RY*(   4) H  33                  0.00004     2.31500   
   387. RY*(   1) H  34                  0.00202     0.42121   
   388. RY*(   2) H  34                  0.00020     1.92639   
   389. RY*(   3) H  34                  0.00015     1.88150   
   390. RY*(   4) H  34                  0.00004     2.28626   
   391. RY*(   1) H  35                  0.00284     0.50078   
   392. RY*(   2) H  35                  0.00017     2.02895   
   393. RY*(   3) H  35                  0.00015     2.03118   
   394. RY*(   4) H  35                  0.00006     2.34464   
   395. RY*(   1) H  36                  0.00374     0.42305   
   396. RY*(   2) H  36                  0.00013     2.03680   
   397. RY*(   3) H  36                  0.00012     1.94937   
   398. RY*(   4) H  36                  0.00004     2.35775   
   399. RY*(   1) H  37                  0.00203     0.42593   
   400. RY*(   2) H  37                  0.00019     1.97383   
   401. RY*(   3) H  37                  0.00016     1.80795   
   402. RY*(   4) H  37                  0.00004     2.31556   
   403. RY*(   1) H  38                  0.00252     0.42192   
   404. RY*(   2) H  38                  0.00017     1.82013   
   405. RY*(   3) H  38                  0.00014     1.95335   
   406. RY*(   4) H  38                  0.00005     2.35734   
   407. RY*(   1) H  39                  0.00187     0.42327   
   408. RY*(   2) H  39                  0.00018     1.93624   
   409. RY*(   3) H  39                  0.00014     1.83490   
   410. RY*(   4) H  39                  0.00004     2.33965   
   411. RY*(   1) H  40                  0.00210     0.43111   
   412. RY*(   2) H  40                  0.00018     1.93586   
   413. RY*(   3) H  40                  0.00014     1.82842   
   414. RY*(   4) H  40                  0.00004     2.33487   
   415. RY*(   1) H  41                  0.00393     0.48205   
   416. RY*(   2) H  41                  0.00014     1.93376   
   417. RY*(   3) H  41                  0.00012     2.06945   
   418. RY*(   4) H  41                  0.00005     2.39710   
   419. RY*(   1) H  42                  0.00134     0.46133   
   420. RY*(   2) H  42                  0.00022     1.85795   
   421. RY*(   3) H  42                  0.00012     1.80371   
   422. RY*(   4) H  42                  0.00005     2.31075   
   423. RY*(   1) H  43                  0.00122     0.48968   
   424. RY*(   2) H  43                  0.00024     1.83601   
   425. RY*(   3) H  43                  0.00015     1.87712   
   426. RY*(   4) H  43                  0.00005     2.25900   
   427. RY*(   1) H  44                  0.00124     0.46709   
   428. RY*(   2) H  44                  0.00021     1.84169   
   429. RY*(   3) H  44                  0.00014     1.82470   
   430. RY*(   4) H  44                  0.00005     2.28227   
   431. RY*(   1) H  45                  0.00319     0.43539   
   432. RY*(   2) H  45                  0.00015     1.92174   
   433. RY*(   3) H  45                  0.00013     1.90262   
   434. RY*(   4) H  45                  0.00004     2.36450   
   435. RY*(   1) H  46                  0.00138     0.50561   
   436. RY*(   2) H  46                  0.00025     1.84145   
   437. RY*(   3) H  46                  0.00014     1.82141   
   438. RY*(   4) H  46                  0.00005     2.28385   
   439. RY*(   1) H  47                  0.00206     0.47304   
   440. RY*(   2) H  47                  0.00025     1.85912   
   441. RY*(   3) H  47                  0.00013     1.84005   
   442. RY*(   4) H  47                  0.00005     2.31869   
   443. RY*(   1) H  48                  0.00167     0.42480   
   444. RY*(   2) H  48                  0.00021     1.80998   
   445. RY*(   3) H  48                  0.00014     1.78462   
   446. RY*(   4) H  48                  0.00004     2.28805   
   447. RY*(   1) H  49                  0.00241     0.42262   
   448. RY*(   2) H  49                  0.00020     1.88228   
   449. RY*(   3) H  49                  0.00012     1.84044   
   450. RY*(   4) H  49                  0.00005     2.34179   
   451. RY*(   1) H  50                  0.00303     0.41898   
   452. RY*(   2) H  50                  0.00021     1.87628   
   453. RY*(   3) H  50                  0.00015     1.84208   
   454. RY*(   4) H  50                  0.00004     2.31603   
   455. RY*(   1) H  51                  0.00350     0.43519   
   456. RY*(   2) H  51                  0.00018     1.85562   
   457. RY*(   3) H  51                  0.00012     1.86477   
   458. RY*(   4) H  51                  0.00005     2.31758   
   459. RY*(   1) H  52                  0.00253     0.41088   
   460. RY*(   2) H  52                  0.00019     1.84194   
   461. RY*(   3) H  52                  0.00016     1.86709   
   462. RY*(   4) H  52                  0.00005     2.31754   
   463. RY*(   1) H  53                  0.00168     1.23281   
   464. RY*(   2) H  53                  0.00128     1.56736   
   465. RY*(   3) H  53                  0.00064     1.22709   
   466. RY*(   4) H  53                  0.00003     2.20309   
   467. RY*(   1) H  54                  0.00375     0.35576   
   468. RY*(   2) H  54                  0.00015     1.85878   
   469. RY*(   3) H  54                  0.00009     1.82517   
   470. RY*(   4) H  54                  0.00004     2.30349   
   471. RY*(   1) H  55                  0.00197     0.42287   
   472. RY*(   2) H  55                  0.00022     1.91202   
   473. RY*(   3) H  55                  0.00017     1.80426   
   474. RY*(   4) H  55                  0.00004     2.28265   
   475. RY*(   1) H  56                  0.00245     0.40221   
   476. RY*(   2) H  56                  0.00018     1.90973   
   477. RY*(   3) H  56                  0.00012     1.83312   
   478. RY*(   4) H  56                  0.00004     2.31106   
   479. RY*(   1) H  57                  0.00211     0.41418   
   480. RY*(   2) H  57                  0.00018     1.89776   
   481. RY*(   3) H  57                  0.00013     1.85718   
   482. RY*(   4) H  57                  0.00005     2.34007   
   483. RY*(   1) H  58                  0.00129     0.45354   
   484. RY*(   2) H  58                  0.00022     1.82427   
   485. RY*(   3) H  58                  0.00013     1.81452   
   486. RY*(   4) H  58                  0.00005     2.26775   
   487. RY*(   1) H  59                  0.00114     0.48103   
   488. RY*(   2) H  59                  0.00023     1.83063   
   489. RY*(   3) H  59                  0.00013     1.80487   
   490. RY*(   4) H  59                  0.00005     2.28159   
   491. RY*(   1) H  60                  0.00111     0.48218   
   492. RY*(   2) H  60                  0.00024     1.82606   
   493. RY*(   3) H  60                  0.00014     1.83141   
   494. RY*(   4) H  60                  0.00005     2.26040   
   495. RY*(   1) H  61                  0.00372     0.42113   
   496. RY*(   2) H  61                  0.00011     2.01659   
   497. RY*(   3) H  61                  0.00011     1.94476   
   498. RY*(   4) H  61                  0.00005     2.35758   
   499. RY*(   1) H  62                  0.00418     0.40632   
   500. RY*(   2) H  62                  0.00016     1.90010   
   501. RY*(   3) H  62                  0.00011     1.87606   
   502. RY*(   4) H  62                  0.00005     2.32965   
   503. RY*(   1) H  63                  0.00195     0.48149   
   504. RY*(   2) H  63                  0.00021     1.95244   
   505. RY*(   3) H  63                  0.00017     1.90009   
   506. RY*(   4) H  63                  0.00005     2.31814   
   507. BD*(   1) O   1 - C   2          0.01469     0.60686   
   508. BD*(   2) O   1 - C   2          0.07894     0.01592   
   509. BD*(   1) C   2 - C   3          0.06185     0.39150   
   510. BD*(   1) C   2 - C  22          0.06312     0.39061   
   511. BD*(   1) C   3 - C   4          0.02225     0.37263   
   512. BD*(   1) C   3 - H  30          0.01113     0.43819   
   513. BD*(   1) C   3 - H  31          0.01608     0.40878   
   514. BD*(   1) C   4 - C   5          0.02238     0.36841   
   515. BD*(   1) C   4 - C  24          0.03980     0.34687   
   516. BD*(   1) C   4 - H  32          0.02444     0.42124   
   517. BD*(   1) C   5 - C   6          0.05697     0.39460   
   518. BD*(   1) C   5 - H  33          0.01113     0.43683   
   519. BD*(   1) C   5 - H  34          0.01632     0.40842   
   520. BD*(   1) C   6 - C   7          0.06907     0.38572   
   521. BD*(   1) C   6 - O  21          0.01510     0.59267   
   522. BD*(   2) C   6 - O  21          0.07971     0.01096   
   523. BD*(   1) C   7 - C   8          0.02743     0.40274   
   524. BD*(   1) C   7 - C  26          0.02934     0.34571   
   525. BD*(   1) C   7 - H  35          0.02661     0.41037   
   526. BD*(   1) C   8 - C   9          0.02118     0.39279   
   527. BD*(   1) C   8 - C  12          0.03649     0.34467   
   528. BD*(   1) C   8 - H  36          0.02428     0.43643   
   529. BD*(   1) C   9 - C  10          0.01202     0.38594   
   530. BD*(   1) C   9 - H  37          0.01427     0.44009   
   531. BD*(   1) C   9 - H  38          0.01199     0.47767   
   532. BD*(   1) C  10 - C  11          0.01966     0.37022   
   533. BD*(   1) C  10 - H  39          0.01114     0.45879   
   534. BD*(   1) C  10 - H  40          0.01277     0.44351   
   535. BD*(   1) C  11 - C  12          0.03490     0.37864   
   536. BD*(   1) C  11 - C  14          0.03024     0.39504   
   537. BD*(   1) C  11 - H  41          0.02355     0.45232   
   538. BD*(   1) C  12 - C  13          0.02768     0.36045   
   539. BD*(   1) C  12 - C  28          0.07379     0.39903   
   540. BD*(   1) C  13 - H  42          0.00721     0.43111   
   541. BD*(   1) C  13 - H  43          0.00754     0.43190   
   542. BD*(   1) C  13 - H  44          0.00708     0.43136   
   543. BD*(   1) C  14 - C  15          0.01660     0.39184   
   544. BD*(   1) C  14 - C  16          0.02358     0.38059   
   545. BD*(   1) C  14 - H  45          0.02306     0.43931   
   546. BD*(   1) C  15 - H  46          0.00655     0.45059   
   547. BD*(   1) C  15 - H  47          0.00937     0.45321   
   548. BD*(   1) C  15 - H  48          0.00783     0.43742   
   549. BD*(   1) C  16 - C  17          0.01831     0.37218   
   550. BD*(   1) C  16 - H  49          0.01469     0.44359   
   551. BD*(   1) C  16 - H  50          0.01575     0.42232   
   552. BD*(   1) C  17 - C  18          0.06471     0.38671   
   553. BD*(   1) C  17 - H  51          0.01399     0.44924   
   554. BD*(   1) C  17 - H  52          0.01562     0.42388   
   555. BD*(   1) C  18 - O  19          0.10379     0.35512  558(g),552(g),264(g),549(v)
                                                    275(g),553(v),272(g),269(g)
                                                    267(g)
   556. BD*(   1) C  18 - O  20          0.02070     0.64487   
   557. BD*(   2) C  18 - O  20          0.19865     0.02446  265(g),282(g),549(v),554(v)
                                                    266(g)
   558. BD*(   1) O  19 - H  53          0.00961     0.40121   
   559. BD*(   1) C  22 - C  23          0.01436     0.37592   
   560. BD*(   1) C  22 - H  54          0.01069     0.44363   
   561. BD*(   1) C  22 - H  55          0.01487     0.41249   
   562. BD*(   1) C  23 - C  24          0.02933     0.35720   
   563. BD*(   1) C  23 - H  56          0.01539     0.42380   
   564. BD*(   1) C  23 - H  57          0.01337     0.43266   
   565. BD*(   1) C  24 - C  25          0.02844     0.35381   
   566. BD*(   1) C  24 - C  26          0.03607     0.35141   
   567. BD*(   1) C  25 - H  58          0.00706     0.42158   
   568. BD*(   1) C  25 - H  59          0.00710     0.42502   
   569. BD*(   1) C  25 - H  60          0.00748     0.42378   
   570. BD*(   1) C  26 - C  27          0.02300     0.35976   
   571. BD*(   1) C  26 - H  61          0.02344     0.41634   
   572. BD*(   1) C  27 - C  28          0.05942     0.38947   
   573. BD*(   1) C  27 - H  62          0.01096     0.43788   
   574. BD*(   1) C  27 - H  63          0.01629     0.41441   
   575. BD*(   1) C  28 - O  29          0.01625     0.59161   
   576. BD*(   2) C  28 - O  29          0.08184     0.01667   
       -------------------------------
              Total Lewis  215.41164  ( 98.8127%)
        Valence non-Lewis    2.04027  (  0.9359%)
        Rydberg non-Lewis    0.54809  (  0.2514%)
       -------------------------------
            Total unit  1  218.00000  (100.0000%)
           Charge unit  1    0.00000
 Unable to Open any file for archive entry.
 1\1\GINC-COMPUTE-0-4\SP\RB3LYP\def2SVP\C24H34O5\ZAHRT2\15-Mar-2021\0\\
 # b3lyp empiricaldispersion=gd3bj pop=nbo def2svp\\O=C(CC1CC([C@@]2([H
 ])[C@]3([H])CC[C@@H]([C@]34C)[C@H](C)CCC( O)=O)=O)CC[C@]1(C)[C@@]2([H]
 )CC4=O\\0,1\O,0,7.171973,-0.247946,-1.633682\C,0,6.209185,-0.357852,-0
 .909461\C,0,5.593901,0.829366,-0.186484\C,0,4.063845,0.854083,-0.31855
 5\C,0,3.455825,2.095493,0.354068\C,0,1.960689,2.14195,0.1119\C,0,1.213
 232,0.886054,0.545957\C,0,-0.281661,0.94322,0.257412\C,0,-1.125482,2.0
 71292,0.858761\C,0,-2.579725,1.54563,0.771841\C,0,-2.505178,0.047212,0
 .353741\C,0,-1.047139,-0.350505,0.691954\C,0,-0.876698,-0.658145,2.191
 819\C,0,-3.642862,-0.801499,0.95354\C,0,-3.557696,-2.291158,0.603408\C
 ,0,-5.027223,-0.229335,0.580509\C,0,-5.330256,-0.192918,-0.926066\C,0,
 -6.6996,0.387183,-1.236334\O,0,-7.750547,-0.301979,-0.72218\O,0,-6.888
 633,1.386515,-1.87242\O,0,1.422005,3.078424,-0.435189\C,0,5.529028,-1.
 690283,-0.645583\C,0,3.995768,-1.610589,-0.712185\C,0,3.38904,-0.47179
 6,0.140338\C,0,3.631678,-0.758358,1.632749\C,0,1.866053,-0.339804,-0.1
 65953\C,0,1.06172,-1.641199,0.062726\C,0,-0.428094,-1.433283,-0.177691
 \O,0,-1.01168,-2.009084,-1.070337\H,0,6.042671,1.747435,-0.591852\H,0,
 5.879678,0.768422,0.879009\H,0,3.842441,0.942592,-1.397852\H,0,3.90090
 7,3.017906,-0.044236\H,0,3.64798,2.064885,1.440503\H,0,1.376379,0.7921
 37,1.633008\H,0,-0.389514,1.010531,-0.840125\H,0,-0.830721,2.247683,1.
 906131\H,0,-0.969232,3.012693,0.320147\H,0,-3.175199,2.123772,0.050287
 \H,0,-3.089228,1.6479,1.743153\H,0,-2.578155,-0.020786,-0.74286\H,0,-1
 .359977,0.114245,2.806528\H,0,0.17471,-0.709806,2.502892\H,0,-1.341214
 ,-1.620628,2.450275\H,0,-3.577291,-0.710926,2.052623\H,0,-2.659874,-2.
 761353,1.027633\H,0,-3.505793,-2.454102,-0.481845\H,0,-4.432208,-2.831
 003,1.003372\H,0,-5.134099,0.789918,0.983033\H,0,-5.791361,-0.83534,1.
 099809\H,0,-4.601843,0.429942,-1.459846\H,0,-5.270367,-1.209134,-1.352
 775\H,0,-7.437885,-1.083074,-0.244551\H,0,5.92652,-2.426409,-1.358389\
 H,0,5.843403,-2.015585,0.362364\H,0,3.690868,-1.458946,-1.761945\H,0,3
 .57728,-2.580225,-0.404294\H,0,3.185928,-1.721479,1.922364\H,0,4.70209
 2,-0.820835,1.870724\H,0,3.204325,0.013023,2.288424\H,0,1.790659,-0.12
 8988,-1.248288\H,0,1.392532,-2.425964,-0.628343\H,0,1.210557,-2.004488
 ,1.09092\\Version=ES64L-G16RevC.01\State=1-A\HF=-1310.3649826\RMSD=3.2
 60e-09\Dipole=1.2274147,-1.5235869,2.5521316\Quadrupole=-21.9808983,9.
 3061382,12.6747601,12.0683635,-2.3144956,2.4739432\PG=C01 [X(C24H34O5)
 ]\\@
 The archive entry for this job was punched.


 The best way to pay for a lovely moment is to enjoy it.
 -- Richard Bach
 File lengths (MBytes):  RWF=    185 Int=      0 D2E=      0 Chk=     20 Scr=      1
 Normal termination of Gaussian 16
