# Supplementary material for: Machine-Learning-Guided Discovery of Electrochemical Reactions
Source: J Am Chem Soc. 2022 Dec 2;144(49):22599–610. doi: 10.1021/jacs.2c08997 (PMC9756344; doi:10.1021/jacs.2c08997)
Supplement: Supplementary file 4 — ja2c08997_si_004.zip [file ja2c08997_si_004.zip › Reactivity Prediction/Nlogs_notimes/31.log]

 Entering Gaussian System, Link 0=g16
 Input=31.gjf
 Output=31.log
 Initial command:
  
 Copyright (c) 1988-2019, Gaussian, Inc.  All Rights Reserved.
  
 This is part of the Gaussian(R) 16 program.  It is based on
 the Gaussian(R) 09 system (copyright 2009, Gaussian, Inc.),
 the Gaussian(R) 03 system (copyright 2003, Gaussian, Inc.),
 the Gaussian(R) 98 system (copyright 1998, Gaussian, Inc.),
 the Gaussian(R) 94 system (copyright 1995, Gaussian, Inc.),
 the Gaussian 92(TM) system (copyright 1992, Gaussian, Inc.),
 the Gaussian 90(TM) system (copyright 1990, Gaussian, Inc.),
 the Gaussian 88(TM) system (copyright 1988, Gaussian, Inc.),
 the Gaussian 86(TM) system (copyright 1986, Carnegie Mellon
 University), and the Gaussian 82(TM) system (copyright 1983,
 Carnegie Mellon University). Gaussian is a federally registered
 trademark of Gaussian, Inc.
  
 This software contains proprietary and confidential information,
 including trade secrets, belonging to Gaussian, Inc.
  
 This software is provided under written license and may be
 used, copied, transmitted, or stored only in accord with that
 written license.
  
 The following legend is applicable only to US Government
 contracts under FAR:
  
                    RESTRICTED RIGHTS LEGEND
  
 Use, reproduction and disclosure by the US Government is
 subject to restrictions as set forth in subparagraphs (a)
 and (c) of the Commercial Computer Software - Restricted
 Rights clause in FAR 52.227-19.
  
 Gaussian, Inc.
 340 Quinnipiac St., Bldg. 40, Wallingford CT 06492
  
  
 ---------------------------------------------------------------
 Warning -- This program may not be used in any manner that
 competes with the business of Gaussian, Inc. or will provide
 assistance to any competitor of Gaussian, Inc.  The licensee
 of this program is prohibited from giving any competitor of
 Gaussian, Inc. access to this program.  By using this program,
 the user acknowledges that Gaussian, Inc. is engaged in the
 business of creating and licensing software in the field of
 computational chemistry and represents and warrants to the
 licensee that it is not a competitor of Gaussian, Inc. and that
 it will not use this program in any manner prohibited above.
 ---------------------------------------------------------------
  

 Cite this work as:
 Gaussian 16, Revision C.01,
 M. J. Frisch, G. W. Trucks, H. B. Schlegel, G. E. Scuseria, 
 M. A. Robb, J. R. Cheeseman, G. Scalmani, V. Barone, 
 G. A. Petersson, H. Nakatsuji, X. Li, M. Caricato, A. V. Marenich, 
 J. Bloino, B. G. Janesko, R. Gomperts, B. Mennucci, H. P. Hratchian, 
 J. V. Ortiz, A. F. Izmaylov, J. L. Sonnenberg, D. Williams-Young, 
 F. Ding, F. Lipparini, F. Egidi, J. Goings, B. Peng, A. Petrone, 
 T. Henderson, D. Ranasinghe, V. G. Zakrzewski, J. Gao, N. Rega, 
 G. Zheng, W. Liang, M. Hada, M. Ehara, K. Toyota, R. Fukuda, 
 J. Hasegawa, M. Ishida, T. Nakajima, Y. Honda, O. Kitao, H. Nakai, 
 T. Vreven, K. Throssell, J. A. Montgomery, Jr., J. E. Peralta, 
 F. Ogliaro, M. J. Bearpark, J. J. Heyd, E. N. Brothers, K. N. Kudin, 
 V. N. Staroverov, T. A. Keith, R. Kobayashi, J. Normand, 
 K. Raghavachari, A. P. Rendell, J. C. Burant, S. S. Iyengar, 
 J. Tomasi, M. Cossi, J. M. Millam, M. Klene, C. Adamo, R. Cammi, 
 J. W. Ochterski, R. L. Martin, K. Morokuma, O. Farkas, 
 J. B. Foresman, and D. J. Fox, Gaussian, Inc., Wallingford CT, 2019.
 
 ******************************************
 Gaussian 16:  ES64L-G16RevC.01  3-Jul-2019
                15-Mar-2021 
 ******************************************
 %nprocshared=4
 Will use up to    4 processors via shared memory.
 %mem=1500MB
 -------------------------------------------------
 # b3lyp empiricaldispersion=gd3bj pop=nbo def2svp
 -------------------------------------------------
 1/38=1,172=1/1;
 2/12=2,17=6,18=5,40=1/2;
 3/5=43,7=101,11=2,25=1,30=1,74=-5,124=41/1,2,3;
 4//1;
 5/5=2,38=5/2;
 6/7=2,8=2,9=2,10=2,28=1,40=1/1,7;
 99/5=1,9=1/99;
 ----------------------------------------------------------------
 O=C(ON1C(C(C=CC=C2)=C2C1=O)=O)[C@H](CC3=CC=CC=C3)NC(OC(C)(C)C)=O
 ----------------------------------------------------------------
 Symbolic Z-matrix:
 Charge =  0 Multiplicity = 1
 O                     1.40871   0.4846   -1.41694 
 C                     0.83321   0.19365  -0.41181 
 O                     1.47799  -0.02856   0.79522 
 N                     2.83643  -0.02818   0.68565 
 C                     3.602     1.15824   0.74023 
 C                     4.97473   0.69647   0.36982 
 C                     6.16475   1.41011   0.32963 
 C                     7.32041   0.72185  -0.06966 
 C                     7.27133  -0.63612  -0.41329 
 C                     6.06484  -1.35082  -0.36917 
 C                     4.92577  -0.66241   0.02614 
 C                     3.51875  -1.14306   0.15625 
 O                     3.015    -2.20212  -0.11353 
 O                     3.19006   2.24986   1.02488 
 C                    -0.64516  -0.07586  -0.24402 
 C                    -0.85257  -1.61993  -0.1897 
 C                    -2.29615  -1.9906    0.02611 
 C                    -2.80983  -2.12784   1.32363 
 C                    -4.15594  -2.43402   1.53122 
 C                    -5.01174  -2.6058    0.43885 
 C                    -4.51133  -2.46869  -0.85852 
 C                    -3.16378  -2.16201  -1.06141 
 N                    -1.36069   0.56341  -1.3161 
 C                    -2.55184   1.23432  -1.21103 
 O                    -2.9906    1.22119   0.06046 
 C                    -4.25329   1.8538    0.44619 
 C                    -5.41598   1.2055   -0.306 
 C                    -4.16934   3.36011   0.19673 
 C                    -4.34072   1.54772   1.93977 
 O                    -3.10189   1.75783  -2.15625 
 H                     6.18928   2.46835   0.59637 
 H                     8.27426   1.252    -0.1165 
 H                     8.18763  -1.14389  -0.72253 
 H                     6.01311  -2.4077   -0.63736 
 H                    -0.97622   0.35282   0.71039 
 H                    -0.48149  -2.04414  -1.1358 
 H                    -0.22075  -2.02359   0.61463 
 H                    -2.14464  -1.99379   2.18128 
 H                    -4.53838  -2.54266   2.54908 
 H                    -6.06524  -2.84693   0.59891 
 H                    -5.17338  -2.59822  -1.71784 
 H                    -2.77875  -2.05225  -2.07785 
 H                    -0.92928   0.585    -2.23361 
 H                    -5.34867   1.40794  -1.38171 
 H                    -6.36753   1.60773   0.07459 
 H                    -5.40851   0.11812  -0.14613 
 H                    -5.07493   3.85056   0.58567 
 H                    -3.29754   3.78545   0.7177 
 H                    -4.08229   3.57393  -0.87575 
 H                    -3.477     1.97337   2.47267 
 H                    -4.35287   0.46063   2.10444 
 H                    -5.25986   1.98058   2.36193 
 
 Stoichiometry    C22H22N2O6
 Framework group  C1[X(C22H22N2O6)]
 Deg. of freedom   150
 Full point group                 C1      NOp   1
 Largest Abelian subgroup         C1      NOp   1
 Largest concise Abelian subgroup C1      NOp   1
                         Standard orientation:                         
 ---------------------------------------------------------------------
 Center     Atomic      Atomic             Coordinates (Angstroms)
 Number     Number       Type             X           Y           Z
 ---------------------------------------------------------------------
      1          8           0        1.408705   -0.484604    1.416939
      2          6           0        0.833210   -0.193654    0.411810
      3          8           0        1.477993    0.028563   -0.795220
      4          7           0        2.836425    0.028175   -0.685650
      5          6           0        3.602000   -1.158236   -0.740230
      6          6           0        4.974730   -0.696465   -0.369818
      7          6           0        6.164746   -1.410110   -0.329634
      8          6           0        7.320405   -0.721845    0.069660
      9          6           0        7.271331    0.636118    0.413293
     10          6           0        6.064840    1.350817    0.369165
     11          6           0        4.925767    0.662412   -0.026142
     12          6           0        3.518752    1.143055   -0.156253
     13          8           0        3.015003    2.202122    0.113527
     14          8           0        3.190064   -2.249860   -1.024881
     15          6           0       -0.645159    0.075863    0.244024
     16          6           0       -0.852572    1.619932    0.189698
     17          6           0       -2.296148    1.990597   -0.026110
     18          6           0       -2.809827    2.127843   -1.323634
     19          6           0       -4.155935    2.434019   -1.531221
     20          6           0       -5.011740    2.605801   -0.438848
     21          6           0       -4.511331    2.468685    0.858520
     22          6           0       -3.163779    2.162009    1.061411
     23          7           0       -1.360685   -0.563411    1.316103
     24          6           0       -2.551843   -1.234317    1.211033
     25          8           0       -2.990596   -1.221188   -0.060464
     26          6           0       -4.253291   -1.853795   -0.446187
     27          6           0       -5.415984   -1.205502    0.305998
     28          6           0       -4.169340   -3.360114   -0.196727
     29          6           0       -4.340724   -1.547716   -1.939773
     30          8           0       -3.101887   -1.757834    2.156245
     31          1           0        6.189275   -2.468353   -0.596367
     32          1           0        8.274257   -1.252000    0.116498
     33          1           0        8.187625    1.143894    0.722528
     34          1           0        6.013108    2.407695    0.637357
     35          1           0       -0.976222   -0.352821   -0.710390
     36          1           0       -0.481487    2.044141    1.135802
     37          1           0       -0.220749    2.023585   -0.614631
     38          1           0       -2.144644    1.993785   -2.181277
     39          1           0       -4.538385    2.542664   -2.549075
     40          1           0       -6.065240    2.846932   -0.598905
     41          1           0       -5.173380    2.598223    1.717843
     42          1           0       -2.778747    2.052246    2.077850
     43          1           0       -0.929276   -0.584996    2.233612
     44          1           0       -5.348672   -1.407935    1.381708
     45          1           0       -6.367531   -1.607734   -0.074588
     46          1           0       -5.408513   -0.118122    0.146134
     47          1           0       -5.074933   -3.850560   -0.585674
     48          1           0       -3.297544   -3.785450   -0.717698
     49          1           0       -4.082293   -3.573934    0.875745
     50          1           0       -3.476997   -1.973371   -2.472665
     51          1           0       -4.352867   -0.460631   -2.104437
     52          1           0       -5.259861   -1.980584   -2.361928
 ---------------------------------------------------------------------
 Rotational constants (GHZ):           0.3429084           0.0732266           0.0661685
 Standard basis: def2SVP (5D, 7F)
 There are   560 symmetry adapted cartesian basis functions of A   symmetry.
 There are   530 symmetry adapted basis functions of A   symmetry.
   530 basis functions,   904 primitive gaussians,   560 cartesian basis functions
   108 alpha electrons      108 beta electrons
       nuclear repulsion energy      2896.9167568964 Hartrees.
 NAtoms=   52 NActive=   52 NUniq=   52 SFac= 1.00D+00 NAtFMM=   60 NAOKFM=F Big=F
 Integral buffers will be    131072 words long.
 Raffenetti 2 integral format.
 Two-electron integral symmetry is turned on.
 Nuclear repulsion after empirical dispersion term =     2896.7999780741 Hartrees.
 One-electron integrals computed using PRISM.
   1 Symmetry operations used in ECPInt.
 ECPInt:  NShTT=   30381 NPrTT=  111141 LenC2=   24334 LenP2D=   58753.
 LDataN:  DoStor=T MaxTD1= 4 Len=   56
 NBasis=   530 RedAO= T EigKep=  2.75D-04  NBF=   530
 NBsUse=   530 1.00D-06 EigRej= -1.00D+00 NBFU=   530
 ExpMin= 1.22D-01 ExpMax= 2.27D+03 ExpMxC= 3.41D+02 IAcc=3 IRadAn=         5 AccDes= 0.00D+00
 Harris functional with IExCor=  402 and IRadAn=       5 diagonalized for initial guess.
 HarFok:  IExCor=  402 AccDes= 0.00D+00 IRadAn=         5 IDoV= 1 UseB2=F ITyADJ=14
 ICtDFT=  3500011 ScaDFX=  1.000000  1.000000  1.000000  1.000000
 FoFCou: FMM=F IPFlag=           0 FMFlag=      100000 FMFlg1=           0
         NFxFlg=           0 DoJE=T BraDBF=F KetDBF=T FulRan=T
         wScrn=  0.000000 ICntrl=       500 IOpCl=  0 I1Cent=   200000004 NGrid=           0
         NMat0=    1 NMatS0=      1 NMatT0=    0 NMatD0=    1 NMtDS0=    0 NMtDT0=    0
 Petite list used in FoFCou.
 Requested convergence on RMS density matrix=1.00D-08 within 128 cycles.
 Requested convergence on MAX density matrix=1.00D-06.
 Requested convergence on             energy=1.00D-06.
 No special actions if energy rises.
 Integral accuracy reduced to 1.0D-05 until final iterations.
 Initial convergence to 1.0D-05 achieved.  Increase integral accuracy.
 SCF Done:  E(RB3LYP) =  -1411.55063368     A.U. after   15 cycles
            NFock= 15  Conv=0.53D-08     -V/T= 2.0100

 **********************************************************************

            Population analysis using the SCF Density.

 **********************************************************************

 Orbital symmetries:
       Occupied  (A) (A) (A) (A) (A) (A) (A) (A) (A) (A) (A) (A)
                 (A) (A) (A) (A) (A) (A) (A) (A) (A) (A) (A) (A)
                 (A) (A) (A) (A) (A) (A) (A) (A) (A) (A) (A) (A)
                 (A) (A) (A) (A) (A) (A) (A) (A) (A) (A) (A) (A)
                 (A) (A) (A) (A) (A) (A) (A) (A) (A) (A) (A) (A)
                 (A) (A) (A) (A) (A) (A) (A) (A) (A) (A) (A) (A)
                 (A) (A) (A) (A) (A) (A) (A) (A) (A) (A) (A) (A)
                 (A) (A) (A) (A) (A) (A) (A) (A) (A) (A) (A) (A)
                 (A) (A) (A) (A) (A) (A) (A) (A) (A) (A) (A) (A)
       Virtual   (A) (A) (A) (A) (A) (A) (A) (A) (A) (A) (A) (A)
                 (A) (A) (A) (A) (A) (A) (A) (A) (A) (A) (A) (A)
                 (A) (A) (A) (A) (A) (A) (A) (A) (A) (A) (A) (A)
                 (A) (A) (A) (A) (A) (A) (A) (A) (A) (A) (A) (A)
                 (A) (A) (A) (A) (A) (A) (A) (A) (A) (A) (A) (A)
                 (A) (A) (A) (A) (A) (A) (A) (A) (A) (A) (A) (A)
                 (A) (A) (A) (A) (A) (A) (A) (A) (A) (A) (A) (A)
                 (A) (A) (A) (A) (A) (A) (A) (A) (A) (A) (A) (A)
                 (A) (A) (A) (A) (A) (A) (A) (A) (A) (A) (A) (A)
                 (A) (A) (A) (A) (A) (A) (A) (A) (A) (A) (A) (A)
                 (A) (A) (A) (A) (A) (A) (A) (A) (A) (A) (A) (A)
                 (A) (A) (A) (A) (A) (A) (A) (A) (A) (A) (A) (A)
                 (A) (A) (A) (A) (A) (A) (A) (A) (A) (A) (A) (A)
                 (A) (A) (A) (A) (A) (A) (A) (A) (A) (A) (A) (A)
                 (A) (A) (A) (A) (A) (A) (A) (A) (A) (A) (A) (A)
                 (A) (A) (A) (A) (A) (A) (A) (A) (A) (A) (A) (A)
                 (A) (A) (A) (A) (A) (A) (A) (A) (A) (A) (A) (A)
                 (A) (A) (A) (A) (A) (A) (A) (A) (A) (A) (A) (A)
                 (A) (A) (A) (A) (A) (A) (A) (A) (A) (A) (A) (A)
                 (A) (A) (A) (A) (A) (A) (A) (A) (A) (A) (A) (A)
                 (A) (A) (A) (A) (A) (A) (A) (A) (A) (A) (A) (A)
                 (A) (A) (A) (A) (A) (A) (A) (A) (A) (A) (A) (A)
                 (A) (A) (A) (A) (A) (A) (A) (A) (A) (A) (A) (A)
                 (A) (A) (A) (A) (A) (A) (A) (A) (A) (A) (A) (A)
                 (A) (A) (A) (A) (A) (A) (A) (A) (A) (A) (A) (A)
                 (A) (A) (A) (A) (A) (A) (A) (A) (A) (A) (A) (A)
                 (A) (A) (A) (A) (A) (A) (A) (A) (A) (A) (A) (A)
                 (A) (A) (A) (A) (A) (A) (A) (A) (A) (A) (A) (A)
                 (A) (A) (A) (A) (A) (A) (A) (A) (A) (A) (A) (A)
                 (A) (A) (A) (A) (A) (A) (A) (A) (A) (A) (A) (A)
                 (A) (A) (A) (A) (A) (A) (A) (A) (A) (A) (A) (A)
                 (A) (A) (A) (A) (A) (A) (A) (A) (A) (A) (A) (A)
                 (A) (A) (A) (A) (A) (A) (A) (A) (A) (A) (A) (A)
                 (A) (A) (A) (A) (A) (A) (A) (A) (A) (A) (A) (A)
                 (A) (A) (A) (A) (A) (A) (A) (A) (A) (A) (A) (A)
                 (A) (A)
 The electronic state is 1-A.
 Alpha  occ. eigenvalues --  -19.24300 -19.16225 -19.16204 -19.15172 -19.14927
 Alpha  occ. eigenvalues --  -19.09623 -14.43904 -14.35286 -10.34296 -10.32934
 Alpha  occ. eigenvalues --  -10.32838 -10.32791 -10.25555 -10.24954 -10.23205
 Alpha  occ. eigenvalues --  -10.23163 -10.23136 -10.23096 -10.22981 -10.22947
 Alpha  occ. eigenvalues --  -10.20628 -10.20128 -10.19581 -10.19488 -10.19445
 Alpha  occ. eigenvalues --  -10.19428 -10.19279 -10.17777 -10.17254 -10.16884
 Alpha  occ. eigenvalues --   -1.17524  -1.08718  -1.07860  -1.06413  -1.05494
 Alpha  occ. eigenvalues --   -0.99476  -0.94720  -0.92904  -0.88093  -0.85569
 Alpha  occ. eigenvalues --   -0.80949  -0.79549  -0.78278  -0.78250  -0.74484
 Alpha  occ. eigenvalues --   -0.74204  -0.69746  -0.69445  -0.68290  -0.67931
 Alpha  occ. eigenvalues --   -0.66314  -0.63663  -0.63629  -0.62205  -0.60630
 Alpha  occ. eigenvalues --   -0.58585  -0.57482  -0.55808  -0.54868  -0.53820
 Alpha  occ. eigenvalues --   -0.52396  -0.51484  -0.50289  -0.49970  -0.49242
 Alpha  occ. eigenvalues --   -0.48456  -0.48179  -0.47249  -0.47145  -0.46599
 Alpha  occ. eigenvalues --   -0.46052  -0.45826  -0.45634  -0.45375  -0.45246
 Alpha  occ. eigenvalues --   -0.43961  -0.43666  -0.43024  -0.42483  -0.42070
 Alpha  occ. eigenvalues --   -0.41460  -0.41200  -0.40562  -0.40281  -0.39528
 Alpha  occ. eigenvalues --   -0.39065  -0.38795  -0.38273  -0.37923  -0.36717
 Alpha  occ. eigenvalues --   -0.36203  -0.36132  -0.35358  -0.35249  -0.34625
 Alpha  occ. eigenvalues --   -0.34502  -0.33165  -0.32251  -0.31436  -0.30479
 Alpha  occ. eigenvalues --   -0.29470  -0.29215  -0.28746  -0.28604  -0.26624
 Alpha  occ. eigenvalues --   -0.26504  -0.25912  -0.24978
 Alpha virt. eigenvalues --   -0.09949  -0.05892  -0.03135  -0.01494  -0.00847
 Alpha virt. eigenvalues --    0.01106   0.04453   0.04748   0.05133   0.05677
 Alpha virt. eigenvalues --    0.06382   0.07185   0.07423   0.08551   0.08660
 Alpha virt. eigenvalues --    0.09364   0.10433   0.10960   0.11229   0.11737
 Alpha virt. eigenvalues --    0.12233   0.12587   0.12625   0.13609   0.13822
 Alpha virt. eigenvalues --    0.14295   0.14393   0.14760   0.15083   0.15507
 Alpha virt. eigenvalues --    0.16562   0.16845   0.17809   0.18352   0.19206
 Alpha virt. eigenvalues --    0.19724   0.20157   0.20200   0.20866   0.21071
 Alpha virt. eigenvalues --    0.21892   0.22337   0.23521   0.23952   0.24854
 Alpha virt. eigenvalues --    0.25115   0.25780   0.26922   0.28010   0.28576
 Alpha virt. eigenvalues --    0.28800   0.29553   0.30116   0.31154   0.31713
 Alpha virt. eigenvalues --    0.31860   0.32027   0.34383   0.35097   0.35901
 Alpha virt. eigenvalues --    0.36656   0.37718   0.38040   0.38297   0.38576
 Alpha virt. eigenvalues --    0.39150   0.39666   0.41412   0.41704   0.41754
 Alpha virt. eigenvalues --    0.42798   0.43149   0.43465   0.44003   0.44437
 Alpha virt. eigenvalues --    0.44627   0.45417   0.46071   0.46421   0.46684
 Alpha virt. eigenvalues --    0.47195   0.47904   0.48239   0.49569   0.50322
 Alpha virt. eigenvalues --    0.50725   0.52370   0.52602   0.53299   0.53606
 Alpha virt. eigenvalues --    0.53767   0.54890   0.55323   0.56168   0.56428
 Alpha virt. eigenvalues --    0.57484   0.58298   0.59027   0.59433   0.59979
 Alpha virt. eigenvalues --    0.60465   0.61001   0.61495   0.61582   0.61913
 Alpha virt. eigenvalues --    0.62264   0.62614   0.63124   0.63756   0.63988
 Alpha virt. eigenvalues --    0.64098   0.64552   0.64770   0.65120   0.65410
 Alpha virt. eigenvalues --    0.65843   0.66059   0.66249   0.66447   0.66911
 Alpha virt. eigenvalues --    0.67192   0.67567   0.68170   0.68292   0.68593
 Alpha virt. eigenvalues --    0.68719   0.69051   0.69681   0.70068   0.71064
 Alpha virt. eigenvalues --    0.71390   0.71614   0.71765   0.72354   0.72469
 Alpha virt. eigenvalues --    0.72787   0.73068   0.73784   0.74155   0.74539
 Alpha virt. eigenvalues --    0.74946   0.75715   0.76356   0.77041   0.78008
 Alpha virt. eigenvalues --    0.78262   0.79390   0.80929   0.82300   0.83418
 Alpha virt. eigenvalues --    0.84395   0.85657   0.86735   0.87285   0.88289
 Alpha virt. eigenvalues --    0.89456   0.90060   0.90400   0.91621   0.92259
 Alpha virt. eigenvalues --    0.93349   0.93671   0.95734   0.97007   0.98067
 Alpha virt. eigenvalues --    1.00037   1.00308   1.02632   1.02775   1.03954
 Alpha virt. eigenvalues --    1.05078   1.05135   1.06289   1.07324   1.08383
 Alpha virt. eigenvalues --    1.08884   1.10460   1.11037   1.11946   1.12614
 Alpha virt. eigenvalues --    1.13076   1.13666   1.14058   1.15704   1.17093
 Alpha virt. eigenvalues --    1.17862   1.19291   1.19444   1.20762   1.22007
 Alpha virt. eigenvalues --    1.22050   1.22215   1.23064   1.23641   1.24689
 Alpha virt. eigenvalues --    1.24935   1.25504   1.26102   1.26811   1.27475
 Alpha virt. eigenvalues --    1.28198   1.29089   1.29715   1.29962   1.30443
 Alpha virt. eigenvalues --    1.31037   1.32979   1.34431   1.35935   1.36915
 Alpha virt. eigenvalues --    1.40246   1.41667   1.43153   1.43618   1.44275
 Alpha virt. eigenvalues --    1.45399   1.46298   1.47204   1.48210   1.49188
 Alpha virt. eigenvalues --    1.52006   1.53371   1.54170   1.54347   1.55651
 Alpha virt. eigenvalues --    1.56996   1.57732   1.58458   1.59592   1.59993
 Alpha virt. eigenvalues --    1.61690   1.62114   1.64321   1.64708   1.65377
 Alpha virt. eigenvalues --    1.65652   1.66940   1.67552   1.68899   1.69723
 Alpha virt. eigenvalues --    1.70244   1.70567   1.71110   1.71756   1.72706
 Alpha virt. eigenvalues --    1.73039   1.73802   1.74080   1.74537   1.74675
 Alpha virt. eigenvalues --    1.75267   1.75786   1.76167   1.76621   1.76809
 Alpha virt. eigenvalues --    1.77865   1.78020   1.78364   1.80846   1.81649
 Alpha virt. eigenvalues --    1.82410   1.83017   1.83231   1.83571   1.84231
 Alpha virt. eigenvalues --    1.84728   1.85320   1.85761   1.85944   1.86358
 Alpha virt. eigenvalues --    1.87004   1.87475   1.88055   1.88602   1.89828
 Alpha virt. eigenvalues --    1.90725   1.90975   1.91503   1.92205   1.92957
 Alpha virt. eigenvalues --    1.93737   1.94666   1.94753   1.95049   1.95686
 Alpha virt. eigenvalues --    1.96313   1.97078   1.97764   1.98236   1.98395
 Alpha virt. eigenvalues --    1.99253   2.00060   2.00885   2.02051   2.02890
 Alpha virt. eigenvalues --    2.03504   2.05638   2.06987   2.07834   2.09349
 Alpha virt. eigenvalues --    2.09903   2.10227   2.10828   2.11859   2.12543
 Alpha virt. eigenvalues --    2.13015   2.14885   2.16009   2.16789   2.18671
 Alpha virt. eigenvalues --    2.19086   2.20064   2.20611   2.21294   2.22247
 Alpha virt. eigenvalues --    2.22746   2.23342   2.24926   2.27290   2.28976
 Alpha virt. eigenvalues --    2.29028   2.30055   2.30679   2.31767   2.32688
 Alpha virt. eigenvalues --    2.32951   2.34263   2.34921   2.36326   2.36417
 Alpha virt. eigenvalues --    2.38805   2.38935   2.39427   2.40155   2.43109
 Alpha virt. eigenvalues --    2.44190   2.45212   2.45409   2.47003   2.48197
 Alpha virt. eigenvalues --    2.48512   2.49317   2.49894   2.52634   2.54861
 Alpha virt. eigenvalues --    2.55754   2.56547   2.58633   2.59563   2.60609
 Alpha virt. eigenvalues --    2.60840   2.61651   2.62536   2.62905   2.63588
 Alpha virt. eigenvalues --    2.63856   2.64121   2.65584   2.65707   2.66913
 Alpha virt. eigenvalues --    2.67735   2.67980   2.68948   2.69274   2.69408
 Alpha virt. eigenvalues --    2.70778   2.71621   2.71863   2.72305   2.75332
 Alpha virt. eigenvalues --    2.75961   2.78848   2.79294   2.80677   2.81661
 Alpha virt. eigenvalues --    2.84042   2.86158   2.86492   2.87245   2.87584
 Alpha virt. eigenvalues --    2.87943   2.88808   2.89570   2.91680   2.92101
 Alpha virt. eigenvalues --    2.93876   2.94711   2.95892   2.96657   2.97366
 Alpha virt. eigenvalues --    2.97575   2.98875   3.00037   3.00833   3.01942
 Alpha virt. eigenvalues --    3.04575   3.05307   3.07193   3.08925   3.10886
 Alpha virt. eigenvalues --    3.13044   3.15236   3.17907   3.18660   3.19661
 Alpha virt. eigenvalues --    3.23015   3.24331   3.25004   3.29114   3.31965
 Alpha virt. eigenvalues --    3.39444   3.45494   3.48094   3.51540   3.61766
 Alpha virt. eigenvalues --    3.62120   3.63110   3.65123   3.67392   3.69251
 Alpha virt. eigenvalues --    3.75165   3.76409
          Condensed to atoms (all electrons):
 Mulliken charges:
               1
     1  O   -0.182361
     2  C    0.232328
     3  O   -0.217523
     4  N   -0.127304
     5  C    0.240364
     6  C   -0.022583
     7  C   -0.027117
     8  C    0.035878
     9  C    0.035060
    10  C   -0.026551
    11  C   -0.013813
    12  C    0.233738
    13  O   -0.151716
    14  O   -0.137272
    15  C    0.086938
    16  C    0.133072
    17  C   -0.008469
    18  C   -0.006364
    19  C    0.026172
    20  C    0.019498
    21  C    0.016215
    22  C    0.004065
    23  N   -0.177949
    24  C    0.254146
    25  O   -0.350074
    26  C   -0.047261
    27  C    0.055979
    28  C    0.065187
    29  C    0.065544
    30  O   -0.263417
    31  H    0.006650
    32  H    0.005136
    33  H    0.004847
    34  H    0.005338
    35  H    0.040920
    36  H    0.002078
    37  H    0.018085
    38  H   -0.027169
    39  H   -0.015916
    40  H   -0.015021
    41  H   -0.014337
    42  H   -0.024850
    43  H    0.139190
    44  H    0.035484
    45  H   -0.000503
    46  H    0.019120
    47  H    0.003581
    48  H    0.005661
    49  H    0.039126
    50  H    0.007402
    51  H    0.015739
    52  H    0.005028
 Sum of Mulliken charges =  -0.00000
 Mulliken charges with hydrogens summed into heavy atoms:
               1
     1  O   -0.182361
     2  C    0.232328
     3  O   -0.217523
     4  N   -0.127304
     5  C    0.240364
     6  C   -0.022583
     7  C   -0.020467
     8  C    0.041014
     9  C    0.039907
    10  C   -0.021213
    11  C   -0.013813
    12  C    0.233738
    13  O   -0.151716
    14  O   -0.137272
    15  C    0.127858
    16  C    0.153236
    17  C   -0.008469
    18  C   -0.033533
    19  C    0.010256
    20  C    0.004478
    21  C    0.001878
    22  C   -0.020785
    23  N   -0.038760
    24  C    0.254146
    25  O   -0.350074
    26  C   -0.047261
    27  C    0.110080
    28  C    0.113555
    29  C    0.093714
    30  O   -0.263417
 Electronic spatial extent (au):  <R**2>=          15856.0223
 Charge=             -0.0000 electrons
 Dipole moment (field-independent basis, Debye):
    X=              3.3546    Y=              1.5863    Z=             -1.9460  Tot=              4.1901
 Quadrupole moment (field-independent basis, Debye-Ang):
   XX=           -124.7386   YY=           -182.5468   ZZ=           -177.2397
   XY=             -2.8670   XZ=              9.9561   YZ=              4.8311
 Traceless Quadrupole moment (field-independent basis, Debye-Ang):
   XX=             36.7697   YY=            -21.0384   ZZ=            -15.7313
   XY=             -2.8670   XZ=              9.9561   YZ=              4.8311
 Octapole moment (field-independent basis, Debye-Ang**2):
  XXX=            294.8943  YYY=            -37.4938  ZZZ=             -5.8073  XYY=             -0.4014
  XXY=              6.1801  XXZ=            -12.9599  XZZ=             -7.7910  YZZ=             19.2030
  YYZ=             -1.7158  XYZ=            -16.2071
 Hexadecapole moment (field-independent basis, Debye-Ang**3):
 XXXX=         -14219.6950 YYYY=          -3234.0802 ZZZZ=          -1128.0244 XXXY=            -85.1510
 XXXZ=            269.2428 YYYX=            109.8745 YYYZ=              5.1537 ZZZX=             10.5299
 ZZZY=             17.5984 XXYY=          -3275.3344 XXZZ=          -3200.0281 YYZZ=           -714.4378
 XXYZ=            116.1077 YYXZ=             47.5810 ZZXY=            -41.0969
 N-N= 2.896799978074D+03 E-N=-9.079831424654D+03  KE= 1.397633180866D+03
 ******************************Gaussian NBO Version 3.1******************************
             N A T U R A L   A T O M I C   O R B I T A L   A N D
          N A T U R A L   B O N D   O R B I T A L   A N A L Y S I S
 ******************************Gaussian NBO Version 3.1******************************
       /RESON  / : Allow strongly delocalized NBO set

 Analyzing the SCF density

 Job title: O=C(ON1C(C(C=CC=C2)=C2C1=O)=O)[C@H](CC3=CC=CC=C3)NC(OC(C)(C)C)=O

 Storage needed:    851394 in NPA,   1127908 in NBO ( 196593960 available)
 GSVD:  LWork=      185860 too small for GESVD, short by        2276 words or        2276 for optimal perf.


 NATURAL POPULATIONS:  Natural atomic orbital occupancies 
                                                          
   NAO  Atom  No  lang   Type(AO)    Occupancy      Energy
 ----------------------------------------------------------
     1    O    1  S      Cor( 1S)     1.99970     -18.90178
     2    O    1  S      Val( 2S)     1.68655      -0.89879
     3    O    1  S      Ryd( 3S)     0.00114       1.48643
     4    O    1  px     Val( 2p)     1.77584      -0.31070
     5    O    1  px     Ryd( 3p)     0.00242       1.14512
     6    O    1  py     Val( 2p)     1.43336      -0.28547
     7    O    1  py     Ryd( 3p)     0.00046       1.08693
     8    O    1  pz     Val( 2p)     1.66318      -0.34336
     9    O    1  pz     Ryd( 3p)     0.00131       1.04867
    10    O    1  dxy    Ryd( 3d)     0.00057       2.71732
    11    O    1  dxz    Ryd( 3d)     0.00129       3.12829
    12    O    1  dyz    Ryd( 3d)     0.00149       2.87867
    13    O    1  dx2y2  Ryd( 3d)     0.00053       2.72333
    14    O    1  dz2    Ryd( 3d)     0.00161       3.09907

    15    C    2  S      Cor( 1S)     1.99922     -10.23559
    16    C    2  S      Val( 2S)     0.75739      -0.16672
    17    C    2  S      Ryd( 3S)     0.00598       0.58790
    18    C    2  px     Val( 2p)     0.89973      -0.07542
    19    C    2  px     Ryd( 3p)     0.01081       0.76822
    20    C    2  py     Val( 2p)     0.74748      -0.14732
    21    C    2  py     Ryd( 3p)     0.00652       0.59013
    22    C    2  pz     Val( 2p)     0.67503      -0.01376
    23    C    2  pz     Ryd( 3p)     0.02132       0.59557
    24    C    2  dxy    Ryd( 3d)     0.00154       1.93782
    25    C    2  dxz    Ryd( 3d)     0.00360       2.33047
    26    C    2  dyz    Ryd( 3d)     0.00350       1.99212
    27    C    2  dx2y2  Ryd( 3d)     0.00152       2.09879
    28    C    2  dz2    Ryd( 3d)     0.00415       2.29240

    29    O    3  S      Cor( 1S)     1.99965     -19.05188
    30    O    3  S      Val( 2S)     1.61511      -0.89873
    31    O    3  S      Ryd( 3S)     0.00265       1.48833
    32    O    3  px     Val( 2p)     1.24527      -0.33738
    33    O    3  px     Ryd( 3p)     0.00181       1.38959
    34    O    3  py     Val( 2p)     1.82828      -0.37326
    35    O    3  py     Ryd( 3p)     0.00388       1.10039
    36    O    3  pz     Val( 2p)     1.68447      -0.39248
    37    O    3  pz     Ryd( 3p)     0.00234       1.09100
    38    O    3  dxy    Ryd( 3d)     0.00040       2.75414
    39    O    3  dxz    Ryd( 3d)     0.00136       2.91396
    40    O    3  dyz    Ryd( 3d)     0.00105       2.67929
    41    O    3  dx2y2  Ryd( 3d)     0.00106       3.02773
    42    O    3  dz2    Ryd( 3d)     0.00146       2.94395

    43    N    4  S      Cor( 1S)     1.99898     -14.30679
    44    N    4  S      Val( 2S)     1.19977      -0.53279
    45    N    4  S      Ryd( 3S)     0.00458       1.09331
    46    N    4  px     Val( 2p)     0.99341      -0.25747
    47    N    4  px     Ryd( 3p)     0.00514       1.23755
    48    N    4  py     Val( 2p)     1.36851      -0.30731
    49    N    4  py     Ryd( 3p)     0.00132       1.20850
    50    N    4  pz     Val( 2p)     1.63976      -0.30871
    51    N    4  pz     Ryd( 3p)     0.00397       0.91731
    52    N    4  dxy    Ryd( 3d)     0.00162       2.66021
    53    N    4  dxz    Ryd( 3d)     0.00110       2.33982
    54    N    4  dyz    Ryd( 3d)     0.00042       2.34526
    55    N    4  dx2y2  Ryd( 3d)     0.00150       2.71415
    56    N    4  dz2    Ryd( 3d)     0.00077       2.51378

    57    C    5  S      Cor( 1S)     1.99915     -10.21275
    58    C    5  S      Val( 2S)     0.73909      -0.13402
    59    C    5  S      Ryd( 3S)     0.00597       0.52757
    60    C    5  px     Val( 2p)     0.92547      -0.06871
    61    C    5  px     Ryd( 3p)     0.01043       0.69363
    62    C    5  py     Val( 2p)     0.76011      -0.01215
    63    C    5  py     Ryd( 3p)     0.01872       0.58773
    64    C    5  pz     Val( 2p)     0.80486      -0.14115
    65    C    5  pz     Ryd( 3p)     0.00320       0.52634
    66    C    5  dxy    Ryd( 3d)     0.00382       2.35563
    67    C    5  dxz    Ryd( 3d)     0.00118       1.89843
    68    C    5  dyz    Ryd( 3d)     0.00326       1.99832
    69    C    5  dx2y2  Ryd( 3d)     0.00286       2.36711
    70    C    5  dz2    Ryd( 3d)     0.00113       2.08177

    71    C    6  S      Cor( 1S)     1.99875     -10.09601
    72    C    6  S      Val( 2S)     0.87527      -0.14188
    73    C    6  S      Ryd( 3S)     0.00269       0.56056
    74    C    6  px     Val( 2p)     1.11381      -0.11322
    75    C    6  px     Ryd( 3p)     0.00492       1.06614
    76    C    6  py     Val( 2p)     1.08787      -0.09985
    77    C    6  py     Ryd( 3p)     0.00517       0.94070
    78    C    6  pz     Val( 2p)     1.02838      -0.13735
    79    C    6  pz     Ryd( 3p)     0.00147       0.64571
    80    C    6  dxy    Ryd( 3d)     0.00069       2.33591
    81    C    6  dxz    Ryd( 3d)     0.00054       1.94000
    82    C    6  dyz    Ryd( 3d)     0.00056       1.97744
    83    C    6  dx2y2  Ryd( 3d)     0.00093       2.42076
    84    C    6  dz2    Ryd( 3d)     0.00043       2.11086

    85    C    7  S      Cor( 1S)     1.99889     -10.09737
    86    C    7  S      Val( 2S)     0.93964      -0.16464
    87    C    7  S      Ryd( 3S)     0.00135       0.53422
    88    C    7  px     Val( 2p)     1.05830      -0.07031
    89    C    7  px     Ryd( 3p)     0.00394       0.60679
    90    C    7  py     Val( 2p)     1.19128      -0.09574
    91    C    7  py     Ryd( 3p)     0.00663       0.96553
    92    C    7  pz     Val( 2p)     0.96975      -0.13040
    93    C    7  pz     Ryd( 3p)     0.00142       0.56145
    94    C    7  dxy    Ryd( 3d)     0.00071       2.37162
    95    C    7  dxz    Ryd( 3d)     0.00051       1.98056
    96    C    7  dyz    Ryd( 3d)     0.00045       1.99264
    97    C    7  dx2y2  Ryd( 3d)     0.00069       2.43528
    98    C    7  dz2    Ryd( 3d)     0.00042       2.11879

    99    C    8  S      Cor( 1S)     1.99896     -10.10082
   100    C    8  S      Val( 2S)     0.95169      -0.17900
   101    C    8  S      Ryd( 3S)     0.00118       0.54634
   102    C    8  px     Val( 2p)     1.15759      -0.08732
   103    C    8  px     Ryd( 3p)     0.00557       0.90233
   104    C    8  py     Val( 2p)     1.09261      -0.08133
   105    C    8  py     Ryd( 3p)     0.00423       0.70013
   106    C    8  pz     Val( 2p)     0.98112      -0.13130
   107    C    8  pz     Ryd( 3p)     0.00101       0.53884
   108    C    8  dxy    Ryd( 3d)     0.00074       2.40722
   109    C    8  dxz    Ryd( 3d)     0.00044       1.95235
   110    C    8  dyz    Ryd( 3d)     0.00049       1.99621
   111    C    8  dx2y2  Ryd( 3d)     0.00070       2.36252
   112    C    8  dz2    Ryd( 3d)     0.00043       2.11726

   113    C    9  S      Cor( 1S)     1.99896     -10.10079
   114    C    9  S      Val( 2S)     0.95155      -0.17901
   115    C    9  S      Ryd( 3S)     0.00118       0.54609
   116    C    9  px     Val( 2p)     1.14954      -0.08611
   117    C    9  px     Ryd( 3p)     0.00542       0.88032
   118    C    9  py     Val( 2p)     1.09027      -0.08112
   119    C    9  py     Ryd( 3p)     0.00420       0.69237
   120    C    9  pz     Val( 2p)     0.99258      -0.13303
   121    C    9  pz     Ryd( 3p)     0.00121       0.56809
   122    C    9  dxy    Ryd( 3d)     0.00073       2.41033
   123    C    9  dxz    Ryd( 3d)     0.00047       1.96369
   124    C    9  dyz    Ryd( 3d)     0.00050       1.98908
   125    C    9  dx2y2  Ryd( 3d)     0.00071       2.36096
   126    C    9  dz2    Ryd( 3d)     0.00039       2.11216

   127    C   10  S      Cor( 1S)     1.99889     -10.09784
   128    C   10  S      Val( 2S)     0.93944      -0.16493
   129    C   10  S      Ryd( 3S)     0.00135       0.53348
   130    C   10  px     Val( 2p)     1.05922      -0.07113
   131    C   10  px     Ryd( 3p)     0.00401       0.61084
   132    C   10  py     Val( 2p)     1.19102      -0.09642
   133    C   10  py     Ryd( 3p)     0.00660       0.96445
   134    C   10  pz     Val( 2p)     0.96926      -0.13004
   135    C   10  pz     Ryd( 3p)     0.00134       0.55614
   136    C   10  dxy    Ryd( 3d)     0.00071       2.37080
   137    C   10  dxz    Ryd( 3d)     0.00053       1.97773
   138    C   10  dyz    Ryd( 3d)     0.00044       1.99597
   139    C   10  dx2y2  Ryd( 3d)     0.00068       2.43129
   140    C   10  dz2    Ryd( 3d)     0.00042       2.12224

   141    C   11  S      Cor( 1S)     1.99875     -10.09604
   142    C   11  S      Val( 2S)     0.87399      -0.14135
   143    C   11  S      Ryd( 3S)     0.00264       0.55949
   144    C   11  px     Val( 2p)     1.11102      -0.11342
   145    C   11  px     Ryd( 3p)     0.00500       1.06888
   146    C   11  py     Val( 2p)     1.08805      -0.10063
   147    C   11  py     Ryd( 3p)     0.00508       0.93536
   148    C   11  pz     Val( 2p)     1.03454      -0.13739
   149    C   11  pz     Ryd( 3p)     0.00145       0.64971
   150    C   11  dxy    Ryd( 3d)     0.00070       2.31711
   151    C   11  dxz    Ryd( 3d)     0.00045       1.95626
   152    C   11  dyz    Ryd( 3d)     0.00057       1.98961
   153    C   11  dx2y2  Ryd( 3d)     0.00091       2.41891
   154    C   11  dz2    Ryd( 3d)     0.00052       2.10619

   155    C   12  S      Cor( 1S)     1.99915     -10.21332
   156    C   12  S      Val( 2S)     0.74022      -0.13544
   157    C   12  S      Ryd( 3S)     0.00597       0.53400
   158    C   12  px     Val( 2p)     0.93062      -0.06789
   159    C   12  px     Ryd( 3p)     0.01086       0.71100
   160    C   12  py     Val( 2p)     0.76380      -0.02617
   161    C   12  py     Ryd( 3p)     0.01809       0.59398
   162    C   12  pz     Val( 2p)     0.79618      -0.13377
   163    C   12  pz     Ryd( 3p)     0.00313       0.52594
   164    C   12  dxy    Ryd( 3d)     0.00330       2.35378
   165    C   12  dxz    Ryd( 3d)     0.00125       1.91656
   166    C   12  dyz    Ryd( 3d)     0.00305       2.06816
   167    C   12  dx2y2  Ryd( 3d)     0.00328       2.30977
   168    C   12  dz2    Ryd( 3d)     0.00137       2.05197

   169    O   13  S      Cor( 1S)     1.99972     -18.89727
   170    O   13  S      Val( 2S)     1.68279      -0.87740
   171    O   13  S      Ryd( 3S)     0.00130       1.59786
   172    O   13  px     Val( 2p)     1.78880      -0.29214
   173    O   13  px     Ryd( 3p)     0.00223       1.17896
   174    O   13  py     Val( 2p)     1.61341      -0.32749
   175    O   13  py     Ryd( 3p)     0.00103       1.04501
   176    O   13  pz     Val( 2p)     1.45426      -0.27289
   177    O   13  pz     Ryd( 3p)     0.00080       1.07197
   178    O   13  dxy    Ryd( 3d)     0.00131       3.10535
   179    O   13  dxz    Ryd( 3d)     0.00042       2.69671
   180    O   13  dyz    Ryd( 3d)     0.00150       2.89686
   181    O   13  dx2y2  Ryd( 3d)     0.00145       3.04101
   182    O   13  dz2    Ryd( 3d)     0.00056       2.81792

   183    O   14  S      Cor( 1S)     1.99972     -18.89413
   184    O   14  S      Val( 2S)     1.68261      -0.87451
   185    O   14  S      Ryd( 3S)     0.00133       1.59718
   186    O   14  px     Val( 2p)     1.79920      -0.28532
   187    O   14  px     Ryd( 3p)     0.00234       1.18202
   188    O   14  py     Val( 2p)     1.63273      -0.32899
   189    O   14  py     Ryd( 3p)     0.00105       1.04671
   190    O   14  pz     Val( 2p)     1.41266      -0.26886
   191    O   14  pz     Ryd( 3p)     0.00064       1.06170
   192    O   14  dxy    Ryd( 3d)     0.00142       3.06473
   193    O   14  dxz    Ryd( 3d)     0.00031       2.68379
   194    O   14  dyz    Ryd( 3d)     0.00164       2.90725
   195    O   14  dx2y2  Ryd( 3d)     0.00135       3.09356
   196    O   14  dz2    Ryd( 3d)     0.00058       2.82159

   197    C   15  S      Cor( 1S)     1.99892     -10.13427
   198    C   15  S      Val( 2S)     0.93813      -0.20881
   199    C   15  S      Ryd( 3S)     0.00281       0.94661
   200    C   15  px     Val( 2p)     1.02835      -0.12459
   201    C   15  px     Ryd( 3p)     0.00514       0.74776
   202    C   15  py     Val( 2p)     1.05597      -0.11056
   203    C   15  py     Ryd( 3p)     0.00347       0.64852
   204    C   15  pz     Val( 2p)     1.07664      -0.10367
   205    C   15  pz     Ryd( 3p)     0.00585       0.81538
   206    C   15  dxy    Ryd( 3d)     0.00075       2.06850
   207    C   15  dxz    Ryd( 3d)     0.00077       2.19761
   208    C   15  dyz    Ryd( 3d)     0.00129       2.20506
   209    C   15  dx2y2  Ryd( 3d)     0.00138       2.26680
   210    C   15  dz2    Ryd( 3d)     0.00100       2.29004

   211    C   16  S      Cor( 1S)     1.99905     -10.07972
   212    C   16  S      Val( 2S)     1.00798      -0.21345
   213    C   16  S      Ryd( 3S)     0.00159       0.93831
   214    C   16  px     Val( 2p)     1.11766      -0.08630
   215    C   16  px     Ryd( 3p)     0.00312       0.65459
   216    C   16  py     Val( 2p)     1.04974      -0.09059
   217    C   16  py     Ryd( 3p)     0.00180       0.57240
   218    C   16  pz     Val( 2p)     1.24730      -0.10103
   219    C   16  pz     Ryd( 3p)     0.00770       0.89618
   220    C   16  dxy    Ryd( 3d)     0.00059       2.12831
   221    C   16  dxz    Ryd( 3d)     0.00063       2.37289
   222    C   16  dyz    Ryd( 3d)     0.00048       2.23167
   223    C   16  dx2y2  Ryd( 3d)     0.00079       2.26581
   224    C   16  dz2    Ryd( 3d)     0.00059       2.27149

   225    C   17  S      Cor( 1S)     1.99883     -10.06465
   226    C   17  S      Val( 2S)     0.85578      -0.10852
   227    C   17  S      Ryd( 3S)     0.00242       0.66558
   228    C   17  px     Val( 2p)     1.06531      -0.06143
   229    C   17  px     Ryd( 3p)     0.00516       1.09184
   230    C   17  py     Val( 2p)     1.00200      -0.09928
   231    C   17  py     Ryd( 3p)     0.00450       0.71328
   232    C   17  pz     Val( 2p)     1.10207      -0.05988
   233    C   17  pz     Ryd( 3p)     0.00386       0.89640
   234    C   17  dxy    Ryd( 3d)     0.00056       2.01330
   235    C   17  dxz    Ryd( 3d)     0.00090       2.44262
   236    C   17  dyz    Ryd( 3d)     0.00059       1.95293
   237    C   17  dx2y2  Ryd( 3d)     0.00056       2.18753
   238    C   17  dz2    Ryd( 3d)     0.00072       2.39806

   239    C   18  S      Cor( 1S)     1.99886     -10.05910
   240    C   18  S      Val( 2S)     0.93189      -0.13179
   241    C   18  S      Ryd( 3S)     0.00191       0.60426
   242    C   18  px     Val( 2p)     1.11689      -0.05477
   243    C   18  px     Ryd( 3p)     0.00444       0.84383
   244    C   18  py     Val( 2p)     1.00541      -0.10449
   245    C   18  py     Ryd( 3p)     0.00147       0.59474
   246    C   18  pz     Val( 2p)     1.14304      -0.05112
   247    C   18  pz     Ryd( 3p)     0.00525       0.86889
   248    C   18  dxy    Ryd( 3d)     0.00047       1.99933
   249    C   18  dxz    Ryd( 3d)     0.00075       2.49594
   250    C   18  dyz    Ryd( 3d)     0.00043       1.97706
   251    C   18  dx2y2  Ryd( 3d)     0.00047       2.22011
   252    C   18  dz2    Ryd( 3d)     0.00061       2.39204

   253    C   19  S      Cor( 1S)     1.99892     -10.06377
   254    C   19  S      Val( 2S)     0.94212      -0.14035
   255    C   19  S      Ryd( 3S)     0.00119       0.62443
   256    C   19  px     Val( 2p)     1.08168      -0.04621
   257    C   19  px     Ryd( 3p)     0.00436       0.68005
   258    C   19  py     Val( 2p)     1.00376      -0.10401
   259    C   19  py     Ryd( 3p)     0.00125       0.60096
   260    C   19  pz     Val( 2p)     1.17803      -0.05890
   261    C   19  pz     Ryd( 3p)     0.00594       0.97185
   262    C   19  dxy    Ryd( 3d)     0.00055       2.00359
   263    C   19  dxz    Ryd( 3d)     0.00071       2.43995
   264    C   19  dyz    Ryd( 3d)     0.00039       1.94400
   265    C   19  dx2y2  Ryd( 3d)     0.00047       2.24278
   266    C   19  dz2    Ryd( 3d)     0.00066       2.41435

   267    C   20  S      Cor( 1S)     1.99891     -10.06319
   268    C   20  S      Val( 2S)     0.94491      -0.14167
   269    C   20  S      Ryd( 3S)     0.00120       0.62900
   270    C   20  px     Val( 2p)     1.18138      -0.06167
   271    C   20  px     Ryd( 3p)     0.00558       0.98656
   272    C   20  py     Val( 2p)     1.01348      -0.10450
   273    C   20  py     Ryd( 3p)     0.00145       0.61660
   274    C   20  pz     Val( 2p)     1.07466      -0.04271
   275    C   20  pz     Ryd( 3p)     0.00428       0.64449
   276    C   20  dxy    Ryd( 3d)     0.00038       1.98688
   277    C   20  dxz    Ryd( 3d)     0.00070       2.40932
   278    C   20  dyz    Ryd( 3d)     0.00057       1.96422
   279    C   20  dx2y2  Ryd( 3d)     0.00047       2.22584
   280    C   20  dz2    Ryd( 3d)     0.00066       2.44871

   281    C   21  S      Cor( 1S)     1.99892     -10.06258
   282    C   21  S      Val( 2S)     0.94234      -0.13904
   283    C   21  S      Ryd( 3S)     0.00111       0.62312
   284    C   21  px     Val( 2p)     1.11170      -0.04868
   285    C   21  px     Ryd( 3p)     0.00475       0.77497
   286    C   21  py     Val( 2p)     0.99796      -0.10229
   287    C   21  py     Ryd( 3p)     0.00132       0.59611
   288    C   21  pz     Val( 2p)     1.14791      -0.05325
   289    C   21  pz     Ryd( 3p)     0.00558       0.88359
   290    C   21  dxy    Ryd( 3d)     0.00049       2.00571
   291    C   21  dxz    Ryd( 3d)     0.00076       2.48743
   292    C   21  dyz    Ryd( 3d)     0.00045       1.95170
   293    C   21  dx2y2  Ryd( 3d)     0.00047       2.22382
   294    C   21  dz2    Ryd( 3d)     0.00062       2.38265

   295    C   22  S      Cor( 1S)     1.99885     -10.05751
   296    C   22  S      Val( 2S)     0.93300      -0.12970
   297    C   22  S      Ryd( 3S)     0.00178       0.64284
   298    C   22  px     Val( 2p)     1.08641      -0.04728
   299    C   22  px     Ryd( 3p)     0.00396       0.74990
   300    C   22  py     Val( 2p)     1.00185      -0.10241
   301    C   22  py     Ryd( 3p)     0.00137       0.62181
   302    C   22  pz     Val( 2p)     1.17619      -0.05598
   303    C   22  pz     Ryd( 3p)     0.00603       0.96885
   304    C   22  dxy    Ryd( 3d)     0.00052       2.01094
   305    C   22  dxz    Ryd( 3d)     0.00072       2.44405
   306    C   22  dyz    Ryd( 3d)     0.00039       1.96473
   307    C   22  dx2y2  Ryd( 3d)     0.00047       2.24845
   308    C   22  dz2    Ryd( 3d)     0.00064       2.44761

   309    N   23  S      Cor( 1S)     1.99916     -14.20144
   310    N   23  S      Val( 2S)     1.24167      -0.50383
   311    N   23  S      Ryd( 3S)     0.00232       1.10834
   312    N   23  px     Val( 2p)     1.42658      -0.25509
   313    N   23  px     Ryd( 3p)     0.00278       1.12706
   314    N   23  py     Val( 2p)     1.62723      -0.25505
   315    N   23  py     Ryd( 3p)     0.00464       1.00129
   316    N   23  pz     Val( 2p)     1.39256      -0.23934
   317    N   23  pz     Ryd( 3p)     0.00281       1.24555
   318    N   23  dxy    Ryd( 3d)     0.00047       2.61457
   319    N   23  dxz    Ryd( 3d)     0.00043       2.75680
   320    N   23  dyz    Ryd( 3d)     0.00025       2.47426
   321    N   23  dx2y2  Ryd( 3d)     0.00043       2.45291
   322    N   23  dz2    Ryd( 3d)     0.00060       2.76514

   323    C   24  S      Cor( 1S)     1.99931     -10.21880
   324    C   24  S      Val( 2S)     0.65842      -0.06844
   325    C   24  S      Ryd( 3S)     0.00316       0.49025
   326    C   24  px     Val( 2p)     0.79266      -0.02021
   327    C   24  px     Ryd( 3p)     0.00747       0.69684
   328    C   24  py     Val( 2p)     0.80627      -0.07964
   329    C   24  py     Ryd( 3p)     0.00651       0.64895
   330    C   24  pz     Val( 2p)     0.69233       0.03110
   331    C   24  pz     Ryd( 3p)     0.02303       0.58040
   332    C   24  dxy    Ryd( 3d)     0.00223       2.14630
   333    C   24  dxz    Ryd( 3d)     0.00346       2.31461
   334    C   24  dyz    Ryd( 3d)     0.00338       2.12954
   335    C   24  dx2y2  Ryd( 3d)     0.00298       2.00690
   336    C   24  dz2    Ryd( 3d)     0.00498       2.39247

   337    O   25  S      Cor( 1S)     1.99961     -18.95562
   338    O   25  S      Val( 2S)     1.59010      -0.84522
   339    O   25  S      Ryd( 3S)     0.00196       1.57306
   340    O   25  px     Val( 2p)     1.62493      -0.32409
   341    O   25  px     Ryd( 3p)     0.00146       1.41269
   342    O   25  py     Val( 2p)     1.79070      -0.31770
   343    O   25  py     Ryd( 3p)     0.00205       1.25311
   344    O   25  pz     Val( 2p)     1.60855      -0.33525
   345    O   25  pz     Ryd( 3p)     0.00170       1.37813
   346    O   25  dxy    Ryd( 3d)     0.00054       2.84247
   347    O   25  dxz    Ryd( 3d)     0.00079       2.92396
   348    O   25  dyz    Ryd( 3d)     0.00081       2.76950
   349    O   25  dx2y2  Ryd( 3d)     0.00041       2.78151
   350    O   25  dz2    Ryd( 3d)     0.00123       3.13164

   351    C   26  S      Cor( 1S)     1.99879     -10.13232
   352    C   26  S      Val( 2S)     0.86741      -0.17875
   353    C   26  S      Ryd( 3S)     0.00114       0.88325
   354    C   26  px     Val( 2p)     0.78285      -0.06483
   355    C   26  px     Ryd( 3p)     0.00468       0.70352
   356    C   26  py     Val( 2p)     0.99885      -0.08770
   357    C   26  py     Ryd( 3p)     0.00454       0.72590
   358    C   26  pz     Val( 2p)     1.03506      -0.09747
   359    C   26  pz     Ryd( 3p)     0.00561       0.80167
   360    C   26  dxy    Ryd( 3d)     0.00163       2.17344
   361    C   26  dxz    Ryd( 3d)     0.00129       2.12327
   362    C   26  dyz    Ryd( 3d)     0.00100       2.07150
   363    C   26  dx2y2  Ryd( 3d)     0.00169       2.22707
   364    C   26  dz2    Ryd( 3d)     0.00143       2.30817

   365    C   27  S      Cor( 1S)     1.99910     -10.04419
   366    C   27  S      Val( 2S)     1.07963      -0.21680
   367    C   27  S      Ryd( 3S)     0.00116       0.90443
   368    C   27  px     Val( 2p)     1.13561      -0.06742
   369    C   27  px     Ryd( 3p)     0.00167       0.58370
   370    C   27  py     Val( 2p)     1.20829      -0.06258
   371    C   27  py     Ryd( 3p)     0.00272       0.66842
   372    C   27  pz     Val( 2p)     1.21809      -0.06723
   373    C   27  pz     Ryd( 3p)     0.00298       0.64999
   374    C   27  dxy    Ryd( 3d)     0.00040       2.22350
   375    C   27  dxz    Ryd( 3d)     0.00043       2.24971
   376    C   27  dyz    Ryd( 3d)     0.00025       2.17585
   377    C   27  dx2y2  Ryd( 3d)     0.00062       2.39357
   378    C   27  dz2    Ryd( 3d)     0.00072       2.45340

   379    C   28  S      Cor( 1S)     1.99912     -10.04855
   380    C   28  S      Val( 2S)     1.08308      -0.22291
   381    C   28  S      Ryd( 3S)     0.00113       0.87237
   382    C   28  px     Val( 2p)     1.22344      -0.07076
   383    C   28  px     Ryd( 3p)     0.00227       0.66551
   384    C   28  py     Val( 2p)     1.08793      -0.06826
   385    C   28  py     Ryd( 3p)     0.00179       0.51951
   386    C   28  pz     Val( 2p)     1.24700      -0.07016
   387    C   28  pz     Ryd( 3p)     0.00332       0.66252
   388    C   28  dxy    Ryd( 3d)     0.00046       2.26817
   389    C   28  dxz    Ryd( 3d)     0.00039       2.29484
   390    C   28  dyz    Ryd( 3d)     0.00037       2.19335
   391    C   28  dx2y2  Ryd( 3d)     0.00057       2.28951
   392    C   28  dz2    Ryd( 3d)     0.00063       2.41159

   393    C   29  S      Cor( 1S)     1.99910     -10.05372
   394    C   29  S      Val( 2S)     1.07987      -0.22584
   395    C   29  S      Ryd( 3S)     0.00108       0.89098
   396    C   29  px     Val( 2p)     1.22423      -0.07423
   397    C   29  px     Ryd( 3p)     0.00315       0.65185
   398    C   29  py     Val( 2p)     1.22926      -0.07155
   399    C   29  py     Ryd( 3p)     0.00338       0.66486
   400    C   29  pz     Val( 2p)     1.08705      -0.07270
   401    C   29  pz     Ryd( 3p)     0.00173       0.51914
   402    C   29  dxy    Ryd( 3d)     0.00034       2.26529
   403    C   29  dxz    Ryd( 3d)     0.00048       2.27890
   404    C   29  dyz    Ryd( 3d)     0.00034       2.16509
   405    C   29  dx2y2  Ryd( 3d)     0.00059       2.40745
   406    C   29  dz2    Ryd( 3d)     0.00068       2.30452

   407    O   30  S      Cor( 1S)     1.99972     -18.84938
   408    O   30  S      Val( 2S)     1.69532      -0.83751
   409    O   30  S      Ryd( 3S)     0.00126       1.58466
   410    O   30  px     Val( 2p)     1.71054      -0.24781
   411    O   30  px     Ryd( 3p)     0.00110       1.18830
   412    O   30  py     Val( 2p)     1.57378      -0.24240
   413    O   30  py     Ryd( 3p)     0.00086       1.14171
   414    O   30  pz     Val( 2p)     1.67857      -0.27306
   415    O   30  pz     Ryd( 3p)     0.00090       1.13598
   416    O   30  dxy    Ryd( 3d)     0.00056       2.84848
   417    O   30  dxz    Ryd( 3d)     0.00118       3.06525
   418    O   30  dyz    Ryd( 3d)     0.00122       3.03193
   419    O   30  dx2y2  Ryd( 3d)     0.00078       2.77427
   420    O   30  dz2    Ryd( 3d)     0.00144       3.06156

   421    H   31  S      Val( 1S)     0.75199       0.06131
   422    H   31  S      Ryd( 2S)     0.00219       0.30751
   423    H   31  px     Ryd( 2p)     0.00008       1.96175
   424    H   31  py     Ryd( 2p)     0.00081       2.31685
   425    H   31  pz     Ryd( 2p)     0.00020       1.69334

   426    H   32  S      Val( 1S)     0.76438       0.05650
   427    H   32  S      Ryd( 2S)     0.00149       0.29978
   428    H   32  px     Ryd( 2p)     0.00065       2.24554
   429    H   32  py     Ryd( 2p)     0.00026       2.02549
   430    H   32  pz     Ryd( 2p)     0.00015       1.65436

   431    H   33  S      Val( 1S)     0.76445       0.05633
   432    H   33  S      Ryd( 2S)     0.00149       0.29956
   433    H   33  px     Ryd( 2p)     0.00061       2.22159
   434    H   33  py     Ryd( 2p)     0.00025       2.01714
   435    H   33  pz     Ryd( 2p)     0.00021       1.68623

   436    H   34  S      Val( 1S)     0.75263       0.06024
   437    H   34  S      Ryd( 2S)     0.00217       0.30622
   438    H   34  px     Ryd( 2p)     0.00009       1.96195
   439    H   34  py     Ryd( 2p)     0.00080       2.31468
   440    H   34  pz     Ryd( 2p)     0.00020       1.69302

   441    H   35  S      Val( 1S)     0.72103       0.07407
   442    H   35  S      Ryd( 2S)     0.00384       0.40424
   443    H   35  px     Ryd( 2p)     0.00029       1.99187
   444    H   35  py     Ryd( 2p)     0.00023       1.94632
   445    H   35  pz     Ryd( 2p)     0.00055       2.28520

   446    H   36  S      Val( 1S)     0.76186       0.06433
   447    H   36  S      Ryd( 2S)     0.00288       0.37621
   448    H   36  px     Ryd( 2p)     0.00021       1.92686
   449    H   36  py     Ryd( 2p)     0.00026       1.92960
   450    H   36  pz     Ryd( 2p)     0.00055       2.24735

   451    H   37  S      Val( 1S)     0.74913       0.07337
   452    H   37  S      Ryd( 2S)     0.00307       0.39996
   453    H   37  px     Ryd( 2p)     0.00037       2.04177
   454    H   37  py     Ryd( 2p)     0.00026       1.90429
   455    H   37  pz     Ryd( 2p)     0.00043       2.15969

   456    H   38  S      Val( 1S)     0.77581       0.07233
   457    H   38  S      Ryd( 2S)     0.00167       0.34235
   458    H   38  px     Ryd( 2p)     0.00034       2.13500
   459    H   38  py     Ryd( 2p)     0.00020       1.68701
   460    H   38  pz     Ryd( 2p)     0.00054       2.22747

   461    H   39  S      Val( 1S)     0.77253       0.07692
   462    H   39  S      Ryd( 2S)     0.00158       0.32652
   463    H   39  px     Ryd( 2p)     0.00018       2.00975
   464    H   39  py     Ryd( 2p)     0.00019       1.67726
   465    H   39  pz     Ryd( 2p)     0.00071       2.32657

   466    H   40  S      Val( 1S)     0.77253       0.07858
   467    H   40  S      Ryd( 2S)     0.00157       0.32238
   468    H   40  px     Ryd( 2p)     0.00076       2.33590
   469    H   40  py     Ryd( 2p)     0.00021       1.70278
   470    H   40  pz     Ryd( 2p)     0.00010       1.98317

   471    H   41  S      Val( 1S)     0.77057       0.08059
   472    H   41  S      Ryd( 2S)     0.00159       0.32512
   473    H   41  px     Ryd( 2p)     0.00036       2.10990
   474    H   41  py     Ryd( 2p)     0.00018       1.68904
   475    H   41  pz     Ryd( 2p)     0.00053       2.22852

   476    H   42  S      Val( 1S)     0.77124       0.07839
   477    H   42  S      Ryd( 2S)     0.00185       0.35046
   478    H   42  px     Ryd( 2p)     0.00017       2.05107
   479    H   42  py     Ryd( 2p)     0.00020       1.70565
   480    H   42  pz     Ryd( 2p)     0.00072       2.33304

   481    H   43  S      Val( 1S)     0.57256       0.10575
   482    H   43  S      Ryd( 2S)     0.00449       0.43842
   483    H   43  px     Ryd( 2p)     0.00048       1.98615
   484    H   43  py     Ryd( 2p)     0.00045       1.77708
   485    H   43  pz     Ryd( 2p)     0.00110       2.31974

   486    H   44  S      Val( 1S)     0.75442       0.10397
   487    H   44  S      Ryd( 2S)     0.00217       0.41910
   488    H   44  px     Ryd( 2p)     0.00021       1.80815
   489    H   44  py     Ryd( 2p)     0.00017       1.85451
   490    H   44  pz     Ryd( 2p)     0.00071       2.39782

   491    H   45  S      Val( 1S)     0.78044       0.07062
   492    H   45  S      Ryd( 2S)     0.00121       0.37962
   493    H   45  px     Ryd( 2p)     0.00057       2.24247
   494    H   45  py     Ryd( 2p)     0.00024       1.89453
   495    H   45  pz     Ryd( 2p)     0.00022       1.87543

   496    H   46  S      Val( 1S)     0.77313       0.09588
   497    H   46  S      Ryd( 2S)     0.00278       0.62455
   498    H   46  px     Ryd( 2p)     0.00015       1.80621
   499    H   46  py     Ryd( 2p)     0.00067       2.42658
   500    H   46  pz     Ryd( 2p)     0.00017       1.84239

   501    H   47  S      Val( 1S)     0.77847       0.07048
   502    H   47  S      Ryd( 2S)     0.00121       0.37615
   503    H   47  px     Ryd( 2p)     0.00052       2.18892
   504    H   47  py     Ryd( 2p)     0.00027       1.89910
   505    H   47  pz     Ryd( 2p)     0.00026       1.89211

   506    H   48  S      Val( 1S)     0.77908       0.07595
   507    H   48  S      Ryd( 2S)     0.00191       0.37832
   508    H   48  px     Ryd( 2p)     0.00052       2.17301
   509    H   48  py     Ryd( 2p)     0.00021       1.88345
   510    H   48  pz     Ryd( 2p)     0.00029       1.94502

   511    H   49  S      Val( 1S)     0.75341       0.10256
   512    H   49  S      Ryd( 2S)     0.00216       0.41441
   513    H   49  px     Ryd( 2p)     0.00020       1.83040
   514    H   49  py     Ryd( 2p)     0.00015       1.81704
   515    H   49  pz     Ryd( 2p)     0.00074       2.38365

   516    H   50  S      Val( 1S)     0.77746       0.07419
   517    H   50  S      Ryd( 2S)     0.00198       0.38229
   518    H   50  px     Ryd( 2p)     0.00051       2.16407
   519    H   50  py     Ryd( 2p)     0.00025       1.90008
   520    H   50  pz     Ryd( 2p)     0.00025       1.94473

   521    H   51  S      Val( 1S)     0.77182       0.08701
   522    H   51  S      Ryd( 2S)     0.00204       0.54855
   523    H   51  px     Ryd( 2p)     0.00019       1.81889
   524    H   51  py     Ryd( 2p)     0.00068       2.40202
   525    H   51  pz     Ryd( 2p)     0.00012       1.81908

   526    H   52  S      Val( 1S)     0.77896       0.06757
   527    H   52  S      Ryd( 2S)     0.00107       0.37518
   528    H   52  px     Ryd( 2p)     0.00054       2.20541
   529    H   52  py     Ryd( 2p)     0.00026       1.90707
   530    H   52  pz     Ryd( 2p)     0.00023       1.86587

 WARNING:  1 low occupancy (<1.9990e) core orbital  found on  N    4
           1 low occupancy (<1.9990e) core orbital  found on  C    6
           1 low occupancy (<1.9990e) core orbital  found on  C    7
           1 low occupancy (<1.9990e) core orbital  found on  C    8
           1 low occupancy (<1.9990e) core orbital  found on  C    9
           1 low occupancy (<1.9990e) core orbital  found on  C   10
           1 low occupancy (<1.9990e) core orbital  found on  C   11
           1 low occupancy (<1.9990e) core orbital  found on  C   15
           1 low occupancy (<1.9990e) core orbital  found on  C   17
           1 low occupancy (<1.9990e) core orbital  found on  C   18
           1 low occupancy (<1.9990e) core orbital  found on  C   19
           1 low occupancy (<1.9990e) core orbital  found on  C   20
           1 low occupancy (<1.9990e) core orbital  found on  C   21
           1 low occupancy (<1.9990e) core orbital  found on  C   22
           1 low occupancy (<1.9990e) core orbital  found on  C   26


 Summary of Natural Population Analysis:                  
                                                          
                                       Natural Population 
                Natural  -----------------------------------------------
    Atom  No    Charge         Core      Valence    Rydberg      Total
 -----------------------------------------------------------------------
      O    1   -0.56944      1.99970     6.55893    0.01082     8.56944
      C    2    0.86220      1.99922     3.07964    0.05893     5.13780
      O    3   -0.38879      1.99965     6.37312    0.01602     8.38879
      N    4   -0.22084      1.99898     5.20145    0.02042     7.22084
      C    5    0.72074      1.99915     3.22953    0.05058     5.27926
      C    6   -0.12148      1.99875     4.10533    0.01740     6.12148
      C    7   -0.17399      1.99889     4.15898    0.01612     6.17399
      C    8   -0.19676      1.99896     4.18300    0.01479     6.19676
      C    9   -0.19769      1.99896     4.18393    0.01480     6.19769
      C   10   -0.17392      1.99889     4.15894    0.01608     6.17392
      C   11   -0.12367      1.99875     4.10760    0.01732     6.12367
      C   12    0.71974      1.99915     3.23083    0.05029     5.28026
      O   13   -0.54958      1.99972     6.53927    0.01059     8.54958
      O   14   -0.53758      1.99972     6.52721    0.01065     8.53758
      C   15   -0.12046      1.99892     4.09909    0.02246     6.12046
      C   16   -0.43901      1.99905     4.42267    0.01729     6.43901
      C   17   -0.04326      1.99883     4.02517    0.01927     6.04326
      C   18   -0.21188      1.99886     4.19723    0.01579     6.21188
      C   19   -0.22003      1.99892     4.20558    0.01553     6.22003
      C   20   -0.22864      1.99891     4.21443    0.01530     6.22864
      C   21   -0.21439      1.99892     4.19991    0.01556     6.21439
      C   22   -0.21220      1.99885     4.19746    0.01588     6.21220
      N   23   -0.70193      1.99916     5.68804    0.01473     7.70193
      C   24    0.99381      1.99931     2.94967    0.05721     5.00619
      O   25   -0.62482      1.99961     6.61428    0.01093     8.62482
      C   26    0.29403      1.99879     3.68417    0.02302     5.70597
      C   27   -0.65167      1.99910     4.64161    0.01096     6.65167
      C   28   -0.65150      1.99912     4.64145    0.01093     6.65150
      C   29   -0.63129      1.99910     4.62041    0.01177     6.63129
      O   30   -0.66722      1.99972     6.65821    0.00930     8.66722
      H   31    0.24473      0.00000     0.75199    0.00327     0.75527
      H   32    0.23307      0.00000     0.76438    0.00256     0.76693
      H   33    0.23300      0.00000     0.76445    0.00256     0.76700
      H   34    0.24411      0.00000     0.75263    0.00325     0.75589
      H   35    0.27406      0.00000     0.72103    0.00492     0.72594
      H   36    0.23423      0.00000     0.76186    0.00391     0.76577
      H   37    0.24674      0.00000     0.74913    0.00412     0.75326
      H   38    0.22144      0.00000     0.77581    0.00275     0.77856
      H   39    0.22481      0.00000     0.77253    0.00266     0.77519
      H   40    0.22483      0.00000     0.77253    0.00265     0.77517
      H   41    0.22676      0.00000     0.77057    0.00267     0.77324
      H   42    0.22582      0.00000     0.77124    0.00294     0.77418
      H   43    0.42092      0.00000     0.57256    0.00652     0.57908
      H   44    0.24233      0.00000     0.75442    0.00326     0.75767
      H   45    0.21732      0.00000     0.78044    0.00225     0.78268
      H   46    0.22309      0.00000     0.77313    0.00378     0.77691
      H   47    0.21927      0.00000     0.77847    0.00226     0.78073
      H   48    0.21800      0.00000     0.77908    0.00292     0.78200
      H   49    0.24334      0.00000     0.75341    0.00325     0.75666
      H   50    0.21956      0.00000     0.77746    0.00298     0.78044
      H   51    0.22514      0.00000     0.77182    0.00304     0.77486
      H   52    0.21894      0.00000     0.77896    0.00210     0.78106
 =======================================================================
   * Total *   -0.00000     59.97363   155.34503    0.68135   216.00000

                                 Natural Population      
 --------------------------------------------------------
   Core                      59.97363 ( 99.9560% of  60)
   Valence                  155.34503 ( 99.5801% of 156)
   Natural Minimal Basis    215.31865 ( 99.6846% of 216)
   Natural Rydberg Basis      0.68135 (  0.3154% of 216)
 --------------------------------------------------------

    Atom  No          Natural Electron Configuration
 ----------------------------------------------------------------------------
      O    1      [core]2S( 1.69)2p( 4.87)3d( 0.01)
      C    2      [core]2S( 0.76)2p( 2.32)3S( 0.01)3p( 0.04)3d( 0.01)
      O    3      [core]2S( 1.62)2p( 4.76)3p( 0.01)3d( 0.01)
      N    4      [core]2S( 1.20)2p( 4.00)3p( 0.01)3d( 0.01)
      C    5      [core]2S( 0.74)2p( 2.49)3S( 0.01)3p( 0.03)3d( 0.01)
      C    6      [core]2S( 0.88)2p( 3.23)3p( 0.01)
      C    7      [core]2S( 0.94)2p( 3.22)3p( 0.01)
      C    8      [core]2S( 0.95)2p( 3.23)3p( 0.01)
      C    9      [core]2S( 0.95)2p( 3.23)3p( 0.01)
      C   10      [core]2S( 0.94)2p( 3.22)3p( 0.01)
      C   11      [core]2S( 0.87)2p( 3.23)3p( 0.01)
      C   12      [core]2S( 0.74)2p( 2.49)3S( 0.01)3p( 0.03)3d( 0.01)
      O   13      [core]2S( 1.68)2p( 4.86)3d( 0.01)
      O   14      [core]2S( 1.68)2p( 4.84)3d( 0.01)
      C   15      [core]2S( 0.94)2p( 3.16)3p( 0.01)3d( 0.01)
      C   16      [core]2S( 1.01)2p( 3.41)3p( 0.01)
      C   17      [core]2S( 0.86)2p( 3.17)3p( 0.01)
      C   18      [core]2S( 0.93)2p( 3.27)3p( 0.01)
      C   19      [core]2S( 0.94)2p( 3.26)3p( 0.01)
      C   20      [core]2S( 0.94)2p( 3.27)3p( 0.01)
      C   21      [core]2S( 0.94)2p( 3.26)3p( 0.01)
      C   22      [core]2S( 0.93)2p( 3.26)3p( 0.01)
      N   23      [core]2S( 1.24)2p( 4.45)3p( 0.01)
      C   24      [core]2S( 0.66)2p( 2.29)3p( 0.04)3d( 0.02)
      O   25      [core]2S( 1.59)2p( 5.02)3p( 0.01)
      C   26      [core]2S( 0.87)2p( 2.82)3p( 0.01)3d( 0.01)
      C   27      [core]2S( 1.08)2p( 3.56)3p( 0.01)
      C   28      [core]2S( 1.08)2p( 3.56)3p( 0.01)
      C   29      [core]2S( 1.08)2p( 3.54)3p( 0.01)
      O   30      [core]2S( 1.70)2p( 4.96)3d( 0.01)
      H   31            1S( 0.75)
      H   32            1S( 0.76)
      H   33            1S( 0.76)
      H   34            1S( 0.75)
      H   35            1S( 0.72)
      H   36            1S( 0.76)
      H   37            1S( 0.75)
      H   38            1S( 0.78)
      H   39            1S( 0.77)
      H   40            1S( 0.77)
      H   41            1S( 0.77)
      H   42            1S( 0.77)
      H   43            1S( 0.57)
      H   44            1S( 0.75)
      H   45            1S( 0.78)
      H   46            1S( 0.77)
      H   47            1S( 0.78)
      H   48            1S( 0.78)
      H   49            1S( 0.75)
      H   50            1S( 0.78)
      H   51            1S( 0.77)
      H   52            1S( 0.78)


 NATURAL BOND ORBITAL ANALYSIS:

                       Occupancies       Lewis Structure    Low   High
           Occ.    -------------------  -----------------   occ   occ
  Cycle   Thresh.   Lewis   Non-Lewis     CR  BD  3C  LP    (L)   (NL)   Dev
 =============================================================================
   1(1)    1.90   205.81503  10.18497     30  62   0  16    18     14    0.44
   2(2)    1.90   205.81503  10.18497     30  62   0  16    18     14    0.44
   3(1)    1.80   206.48707   9.51293     30  59   0  19     7     14    0.75
   4(2)    1.80   206.47328   9.52672     30  59   0  19     7     14    0.77
   5(3)    1.80   206.88315   9.11685     30  59   0  19     7     14    0.44
   6(4)    1.80   206.88315   9.11685     30  59   0  19     7     14    0.44
   7(1)    1.70   207.04375   8.95625     30  58   0  20     7     14    0.44
   8(2)    1.70   207.04375   8.95625     30  58   0  20     7     14    0.44
   9(1)    1.60   210.19818   5.80182     30  63   0  15     1     14    0.43
  10(2)    1.60   210.18524   5.81476     30  63   0  15     1     14    0.44
  11(3)    1.60   209.59760   6.40240     30  62   0  16     2     14    0.43
  12(4)    1.60   210.19818   5.80182     30  63   0  15     1     14    0.43
  13(5)    1.60   209.59760   6.40240     30  62   0  16     2     14    0.43
  14(6)    1.60   210.19818   5.80182     30  63   0  15     1     14    0.43
  15(7)    1.60   209.59760   6.40240     30  62   0  16     2     14    0.43
  16(8)    1.60   210.19818   5.80182     30  63   0  15     1     14    0.43
  17(9)    1.60   209.59760   6.40240     30  62   0  16     2     14    0.43
  18(1)    1.50   209.74321   6.25679     30  62   0  16     1     13    0.65
  19(2)    1.50   209.74321   6.25679     30  62   0  16     1     13    0.65
  20(1)    1.60   210.19818   5.80182     30  63   0  15     1     14    0.43
 -----------------------------------------------------------------------------

 Structure accepted: RESONANCE keyword permits strongly delocalized structure

 WARNING:  1 low occupancy (<1.9990e) core orbital  found on  N    4
           1 low occupancy (<1.9990e) core orbital  found on  C    6
           1 low occupancy (<1.9990e) core orbital  found on  C    7
           1 low occupancy (<1.9990e) core orbital  found on  C    8
           1 low occupancy (<1.9990e) core orbital  found on  C    9
           1 low occupancy (<1.9990e) core orbital  found on  C   10
           1 low occupancy (<1.9990e) core orbital  found on  C   11
           1 low occupancy (<1.9990e) core orbital  found on  C   15
           1 low occupancy (<1.9990e) core orbital  found on  C   17
           1 low occupancy (<1.9990e) core orbital  found on  C   18
           1 low occupancy (<1.9990e) core orbital  found on  C   19
           1 low occupancy (<1.9990e) core orbital  found on  C   20
           1 low occupancy (<1.9990e) core orbital  found on  C   21
           1 low occupancy (<1.9990e) core orbital  found on  C   22
           1 low occupancy (<1.9990e) core orbital  found on  C   26

 --------------------------------------------------------
   Core                     59.97365 ( 99.956% of  60)
   Valence Lewis           150.22453 ( 96.298% of 156)
  ==================       ============================
   Total Lewis             210.19818 ( 97.314% of 216)
  -----------------------------------------------------
   Valence non-Lewis         5.27817 (  2.444% of 216)
   Rydberg non-Lewis         0.52365 (  0.242% of 216)
  ==================       ============================
   Total non-Lewis           5.80182 (  2.686% of 216)
 --------------------------------------------------------


       (Occupancy)   Bond orbital/ Coefficients/ Hybrids
 ---------------------------------------------------------------------------------
     1. (1.99580) BD ( 1) O   1 - C   2  
                ( 67.07%)   0.8190* O   1 s( 45.68%)p 1.19( 54.24%)d 0.00(  0.09%)
                                           -0.0000  0.6755 -0.0209 -0.3499 -0.0099
                                            0.1650  0.0045 -0.6262 -0.0198 -0.0055
                                            0.0207 -0.0100  0.0029  0.0172
                ( 32.93%)   0.5738* C   2 s( 33.21%)p 2.00( 66.54%)d 0.01(  0.24%)
                                            0.0000  0.5752 -0.0359  0.4132  0.0348
                                           -0.2147 -0.0177  0.6658  0.0612 -0.0108
                                            0.0369 -0.0167  0.0082  0.0242
     2. (1.99146) BD ( 2) O   1 - C   2  
                ( 68.61%)   0.8283* O   1 s(  0.01%)p99.99( 99.83%)d14.93(  0.15%)
                                            0.0000  0.0102 -0.0002  0.1003  0.0009
                                            0.9715  0.0065  0.2109  0.0009 -0.0171
                                           -0.0073 -0.0302 -0.0115 -0.0126
                ( 31.39%)   0.5603* C   2 s(  0.01%)p 1.00( 99.55%)d 0.00(  0.44%)
                                           -0.0000 -0.0011  0.0070  0.1183 -0.0044
                                            0.9616 -0.0173  0.2378 -0.0001  0.0312
                                            0.0134  0.0495  0.0190  0.0211
     3. (1.98775) BD ( 1) C   2 - O   3  
                ( 29.39%)   0.5421* C   2 s( 25.88%)p 2.85( 73.78%)d 0.01(  0.34%)
                                           -0.0000 -0.5087  0.0060 -0.4844  0.0020
                                           -0.1140 -0.0012  0.6991  0.0372 -0.0093
                                            0.0441  0.0134 -0.0091 -0.0328
                ( 70.61%)   0.8403* O   3 s( 32.69%)p 2.06( 67.24%)d 0.00(  0.07%)
                                           -0.0001 -0.5718  0.0025  0.3660  0.0079
                                            0.1342  0.0025 -0.7214  0.0008 -0.0017
                                            0.0089  0.0073 -0.0006 -0.0237
     4. (1.96503) BD ( 1) C   2 - C  15  
                ( 48.65%)   0.6975* C   2 s( 40.73%)p 1.45( 59.21%)d 0.00(  0.05%)
                                           -0.0001 -0.6378 -0.0222  0.7600 -0.0319
                                           -0.1055  0.0154  0.0466  0.0001  0.0078
                                           -0.0085 -0.0008 -0.0163  0.0117
                ( 51.35%)   0.7166* C  15 s( 25.32%)p 2.95( 74.61%)d 0.00(  0.06%)
                                           -0.0003 -0.5031 -0.0101 -0.8389  0.0030
                                            0.1781  0.0173 -0.1018  0.0069  0.0086
                                           -0.0066  0.0001 -0.0197  0.0118
     5. (1.98894) BD ( 1) O   3 - N   4  
                ( 56.21%)   0.7497* O   3 s( 23.11%)p 3.32( 76.77%)d 0.01(  0.13%)
                                            0.0000  0.4803  0.0194  0.8734  0.0180
                                           -0.0014  0.0063  0.0630 -0.0229 -0.0024
                                            0.0169 -0.0009  0.0287 -0.0125
                ( 43.79%)   0.6617* N   4 s( 23.66%)p 3.22( 76.18%)d 0.01(  0.17%)
                                            0.0001  0.4851  0.0346 -0.8688  0.0406
                                           -0.0065 -0.0020 -0.0684  0.0243  0.0014
                                           -0.0006  0.0009  0.0344 -0.0215
     6. (1.98365) BD ( 1) N   4 - C   5  
                ( 64.67%)   0.8042* N   4 s( 37.43%)p 1.67( 62.54%)d 0.00(  0.03%)
                                           -0.0002 -0.6118  0.0041 -0.3512 -0.0172
                                            0.7069 -0.0018  0.0447 -0.0098  0.0126
                                           -0.0020  0.0012  0.0083  0.0097
                ( 35.33%)   0.5944* C   5 s( 28.12%)p 2.55( 71.71%)d 0.01(  0.17%)
                                            0.0000 -0.5303 -0.0015  0.5533  0.0356
                                           -0.6397  0.0041 -0.0068  0.0172  0.0337
                                            0.0022 -0.0027  0.0132  0.0198
     7. (1.98373) BD ( 1) N   4 - C  12  
                ( 64.48%)   0.8030* N   4 s( 37.16%)p 1.69( 62.81%)d 0.00(  0.03%)
                                            0.0002  0.6096 -0.0051  0.3126  0.0150
                                            0.6645 -0.0052  0.2973  0.0086  0.0093
                                            0.0070  0.0122 -0.0066 -0.0038
                ( 35.52%)   0.5960* C  12 s( 28.14%)p 2.55( 71.69%)d 0.01(  0.17%)
                                           -0.0000  0.5305  0.0025 -0.5049 -0.0332
                                           -0.6034  0.0083 -0.3107 -0.0154  0.0286
                                            0.0129  0.0200 -0.0130 -0.0120
     8. (1.96531) BD ( 1) C   5 - C   6  
                ( 47.71%)   0.6907* C   5 s( 37.69%)p 1.65( 62.25%)d 0.00(  0.06%)
                                           -0.0000  0.6135  0.0217  0.7547 -0.0118
                                            0.1421 -0.0326  0.1772 -0.0070  0.0155
                                            0.0089  0.0032  0.0145 -0.0087
                ( 52.29%)   0.7231* C   6 s( 29.37%)p 2.40( 70.58%)d 0.00(  0.05%)
                                            0.0001  0.5420 -0.0025 -0.7362  0.0248
                                           -0.3334 -0.0169 -0.2274  0.0002  0.0088
                                            0.0091  0.0030  0.0151 -0.0100
     9. (1.99458) BD ( 1) C   5 - O  14  
                ( 34.15%)   0.5844* C   5 s( 33.73%)p 1.96( 66.06%)d 0.01(  0.21%)
                                           -0.0000  0.5795 -0.0387 -0.2861 -0.0267
                                           -0.7275 -0.0537 -0.2136 -0.0148  0.0265
                                            0.0073  0.0186 -0.0264 -0.0181
                ( 65.85%)   0.8115* O  14 s( 44.57%)p 1.24( 55.34%)d 0.00(  0.09%)
                                           -0.0000  0.6672 -0.0230  0.2540  0.0068
                                            0.6813  0.0208  0.1557  0.0049  0.0163
                                            0.0033  0.0102 -0.0192 -0.0115
    10. (1.97277) BD ( 2) C   5 - O  14  
                ( 32.97%)   0.5742* C   5 s(  0.02%)p99.99( 99.64%)d21.69(  0.34%)
                                            0.0000  0.0126 -0.0008 -0.1991  0.0091
                                           -0.1930  0.0014  0.9585 -0.0276  0.0146
                                           -0.0177 -0.0483 -0.0048 -0.0238
                ( 67.03%)   0.8187* O  14 s(  0.02%)p99.99( 99.83%)d 8.94(  0.15%)
                                           -0.0000  0.0130 -0.0003 -0.1913 -0.0015
                                           -0.1624 -0.0013  0.9671  0.0079 -0.0090
                                            0.0110  0.0327  0.0033  0.0150
    11. (1.97198) BD ( 1) C   6 - C   7  
                ( 51.52%)   0.7178* C   6 s( 37.74%)p 1.65( 62.23%)d 0.00(  0.03%)
                                           -0.0001  0.6142  0.0084  0.6512 -0.0086
                                           -0.4443 -0.0234  0.0082 -0.0078 -0.0133
                                            0.0014  0.0007  0.0070 -0.0105
                ( 48.48%)   0.6962* C   7 s( 35.08%)p 1.85( 64.87%)d 0.00(  0.05%)
                                            0.0001  0.5922  0.0077 -0.7094 -0.0161
                                            0.3781 -0.0239 -0.0392 -0.0091 -0.0166
                                            0.0015  0.0005  0.0082 -0.0126
    12. (1.95802) BD ( 1) C   6 - C  11  
                ( 49.96%)   0.7069* C   6 s( 32.77%)p 2.05( 67.18%)d 0.00(  0.04%)
                                           -0.0001  0.5725  0.0017 -0.0005  0.0021
                                            0.7947 -0.0034  0.2008 -0.0002 -0.0040
                                            0.0004  0.0086 -0.0146 -0.0117
                ( 50.04%)   0.7074* C  11 s( 32.73%)p 2.05( 67.22%)d 0.00(  0.04%)
                                           -0.0001  0.5721  0.0014  0.0578  0.0018
                                           -0.7929  0.0034 -0.2007  0.0016  0.0013
                                            0.0017  0.0101 -0.0146 -0.0111
    13. (1.62636) BD ( 2) C   6 - C  11  
                ( 49.89%)   0.7063* C   6 s(  0.00%)p 1.00( 99.97%)d 0.00(  0.03%)
                                           -0.0001  0.0036  0.0022 -0.1814 -0.0023
                                           -0.2434 -0.0032  0.9526  0.0121 -0.0032
                                           -0.0012  0.0153  0.0041  0.0071
                ( 50.11%)   0.7079* C  11 s(  0.00%)p 1.00( 99.97%)d 0.00(  0.03%)
                                           -0.0001  0.0032  0.0020 -0.1813 -0.0021
                                           -0.2515 -0.0031  0.9505  0.0118  0.0031
                                            0.0014 -0.0150 -0.0045 -0.0072
    14. (1.97632) BD ( 1) C   7 - C   8  
                ( 50.35%)   0.7096* C   7 s( 35.45%)p 1.82( 64.51%)d 0.00(  0.04%)
                                            0.0000  0.5953  0.0118  0.6792  0.0272
                                            0.3642 -0.0314  0.2221 -0.0029  0.0149
                                            0.0084  0.0063  0.0053 -0.0090
                ( 49.65%)   0.7046* C   8 s( 35.55%)p 1.81( 64.40%)d 0.00(  0.05%)
                                            0.0001  0.5962  0.0064 -0.6475  0.0142
                                           -0.4118 -0.0369 -0.2314 -0.0068  0.0135
                                            0.0089  0.0052  0.0089 -0.0092
    15. (1.97924) BD ( 1) C   7 - H  31  
                ( 62.44%)   0.7902* C   7 s( 29.38%)p 2.40( 70.59%)d 0.00(  0.03%)
                                            0.0003 -0.5419  0.0150 -0.0292 -0.0029
                                            0.8142 -0.0072  0.2051 -0.0027  0.0003
                                           -0.0005 -0.0075  0.0132  0.0080
                ( 37.56%)   0.6129* H  31 s( 99.90%)p 0.00(  0.10%)
                                           -0.9995  0.0029  0.0002 -0.0305 -0.0076
    16. (1.97886) BD ( 1) C   8 - C   9  
                ( 50.00%)   0.7071* C   8 s( 35.85%)p 1.79( 64.11%)d 0.00(  0.04%)
                                           -0.0000 -0.5987 -0.0088  0.0121 -0.0374
                                           -0.7747 -0.0106 -0.1979 -0.0100  0.0033
                                            0.0002 -0.0086  0.0163  0.0099
                ( 50.00%)   0.7071* C   9 s( 35.85%)p 1.79( 64.10%)d 0.00(  0.04%)
                                           -0.0000 -0.5987 -0.0088 -0.0440 -0.0382
                                            0.7745  0.0115  0.1941 -0.0044 -0.0006
                                           -0.0007 -0.0094  0.0164  0.0096
    17. (1.64257) BD ( 2) C   8 - C   9  
                ( 49.96%)   0.7068* C   8 s(  0.00%)p 1.00( 99.95%)d 0.00(  0.05%)
                                            0.0000  0.0004  0.0006 -0.1831  0.0017
                                           -0.2462  0.0023  0.9515 -0.0088 -0.0002
                                           -0.0120  0.0162  0.0066  0.0036
                ( 50.04%)   0.7074* C   9 s(  0.00%)p 1.00( 99.95%)d 0.00(  0.05%)
                                            0.0000  0.0005  0.0006 -0.1829  0.0017
                                           -0.2484  0.0023  0.9510 -0.0089  0.0059
                                           -0.0092 -0.0148 -0.0022 -0.0109
    18. (1.97983) BD ( 1) C   8 - H  32  
                ( 61.77%)   0.7860* C   8 s( 28.49%)p 2.51( 71.48%)d 0.00(  0.03%)
                                           -0.0003  0.5336 -0.0126  0.7387 -0.0074
                                           -0.4096  0.0035  0.0359 -0.0004 -0.0125
                                            0.0015 -0.0001  0.0078 -0.0095
                ( 38.23%)   0.6183* H  32 s( 99.91%)p 0.00(  0.09%)
                                            0.9995 -0.0020 -0.0268  0.0149 -0.0014
    19. (1.97631) BD ( 1) C   9 - C  10  
                ( 49.64%)   0.7046* C   9 s( 35.55%)p 1.81( 64.41%)d 0.00(  0.05%)
                                            0.0001  0.5962  0.0065 -0.6779  0.0115
                                            0.4272  0.0366 -0.0191  0.0118 -0.0150
                                            0.0019 -0.0001  0.0096 -0.0116
                ( 50.36%)   0.7096* C  10 s( 35.47%)p 1.82( 64.49%)d 0.00(  0.04%)
                                            0.0000  0.5954  0.0119  0.7061  0.0250
                                           -0.3788  0.0307  0.0342  0.0129 -0.0164
                                            0.0007  0.0006  0.0062 -0.0115
    20. (1.97983) BD ( 1) C   9 - H  33  
                ( 61.77%)   0.7859* C   9 s( 28.50%)p 2.51( 71.47%)d 0.00(  0.03%)
                                           -0.0003  0.5337 -0.0127  0.7096 -0.0071
                                            0.3926 -0.0035  0.2388 -0.0022  0.0113
                                            0.0073  0.0044  0.0072 -0.0075
                ( 38.23%)   0.6183* H  33 s( 99.91%)p 0.00(  0.09%)
                                            0.9995 -0.0019 -0.0258 -0.0142 -0.0087
    21. (1.97200) BD ( 1) C  10 - C  11  
                ( 48.46%)   0.6961* C  10 s( 35.07%)p 1.85( 64.88%)d 0.00(  0.05%)
                                            0.0001  0.5922  0.0075 -0.6828 -0.0177
                                           -0.3614  0.0243 -0.2260  0.0030  0.0149
                                            0.0093  0.0063  0.0074 -0.0100
                ( 51.54%)   0.7179* C  11 s( 37.76%)p 1.65( 62.21%)d 0.00(  0.03%)
                                           -0.0001  0.6145  0.0078  0.6190 -0.0104
                                            0.4305  0.0233  0.2299  0.0041  0.0119
                                            0.0076  0.0050  0.0062 -0.0085
    22. (1.97930) BD ( 1) C  10 - H  34  
                ( 62.41%)   0.7900* C  10 s( 29.37%)p 2.40( 70.60%)d 0.00(  0.03%)
                                           -0.0003  0.5417 -0.0149 -0.0299  0.0036
                                            0.8138 -0.0073  0.2067 -0.0010 -0.0019
                                            0.0001  0.0073 -0.0132 -0.0081
                ( 37.59%)   0.6131* H  34 s( 99.90%)p 0.00(  0.10%)
                                            0.9995 -0.0029  0.0019 -0.0303 -0.0078
    23. (1.96547) BD ( 1) C  11 - C  12  
                ( 52.18%)   0.7224* C  11 s( 29.39%)p 2.40( 70.56%)d 0.00(  0.05%)
                                            0.0001  0.5421 -0.0019 -0.7613  0.0230
                                            0.3495  0.0170 -0.0546  0.0082 -0.0100
                                            0.0044 -0.0006  0.0156 -0.0116
                ( 47.82%)   0.6915* C  12 s( 37.88%)p 1.64( 62.06%)d 0.00(  0.06%)
                                           -0.0000  0.6151  0.0204  0.7657 -0.0156
                                           -0.1514  0.0309  0.1004  0.0098 -0.0155
                                            0.0013 -0.0017  0.0156 -0.0108
    24. (1.99442) BD ( 1) C  12 - O  13  
                ( 34.12%)   0.5842* C  12 s( 33.54%)p 1.98( 66.25%)d 0.01(  0.21%)
                                           -0.0000  0.5778 -0.0385 -0.3452 -0.0294
                                            0.7174  0.0532  0.1573  0.0125 -0.0311
                                           -0.0074  0.0135 -0.0227 -0.0204
                ( 65.88%)   0.8116* O  13 s( 44.55%)p 1.24( 55.36%)d 0.00(  0.09%)
                                           -0.0000  0.6671 -0.0226  0.3111  0.0085
                                           -0.6486 -0.0201 -0.1887 -0.0057 -0.0187
                                           -0.0058  0.0104 -0.0161 -0.0112
    25. (1.97350) BD ( 2) C  12 - O  13  
                ( 32.56%)   0.5706* C  12 s(  0.02%)p99.99( 99.63%)d22.46(  0.35%)
                                            0.0000  0.0125  0.0004 -0.1926  0.0099
                                           -0.3065  0.0124  0.9298 -0.0241 -0.0014
                                           -0.0267  0.0436  0.0219  0.0202
                ( 67.44%)   0.8212* O  13 s(  0.02%)p99.99( 99.83%)d 7.48(  0.15%)
                                           -0.0000  0.0141 -0.0001 -0.1786 -0.0013
                                           -0.3396 -0.0029  0.9225  0.0077  0.0008
                                            0.0161 -0.0285 -0.0144 -0.0144
    26. (1.94594) BD ( 1) C  15 - C  16  
                ( 51.29%)   0.7162* C  15 s( 27.74%)p 2.60( 72.23%)d 0.00(  0.04%)
                                            0.0001  0.5266 -0.0052 -0.1373  0.0049
                                            0.8386 -0.0110 -0.0041 -0.0068  0.0009
                                            0.0010  0.0004 -0.0163 -0.0097
                ( 48.71%)   0.6979* C  16 s( 25.66%)p 2.89( 74.29%)d 0.00(  0.04%)
                                            0.0005  0.5066  0.0034  0.1159  0.0035
                                           -0.8536 -0.0052  0.0283  0.0003 -0.0038
                                            0.0005 -0.0010 -0.0174 -0.0108
    27. (1.98021) BD ( 1) C  15 - N  23  
                ( 38.68%)   0.6219* C  15 s( 23.18%)p 3.31( 76.68%)d 0.01(  0.13%)
                                           -0.0001  0.4810  0.0207 -0.4468 -0.0066
                                           -0.3717 -0.0165  0.6545  0.0194  0.0130
                                           -0.0214 -0.0226  0.0008  0.0141
                ( 61.32%)   0.7831* N  23 s( 36.44%)p 1.74( 63.53%)d 0.00(  0.03%)
                                           -0.0000  0.6036 -0.0005  0.3974 -0.0018
                                            0.3550 -0.0002 -0.5928 -0.0068  0.0085
                                           -0.0084 -0.0097  0.0028  0.0077
    28. (1.95873) BD ( 1) C  15 - H  35  
                ( 63.87%)   0.7992* C  15 s( 23.76%)p 3.21( 76.20%)d 0.00(  0.04%)
                                            0.0003 -0.4873  0.0121  0.2764 -0.0055
                                            0.3549  0.0007  0.7480 -0.0091 -0.0019
                                           -0.0064 -0.0137  0.0018 -0.0119
                ( 36.13%)   0.6011* H  35 s( 99.90%)p 0.00(  0.10%)
                                           -0.9995  0.0062 -0.0119 -0.0134 -0.0266
    29. (1.96933) BD ( 1) C  16 - C  17  
                ( 49.88%)   0.7062* C  16 s( 29.48%)p 2.39( 70.47%)d 0.00(  0.05%)
                                            0.0003  0.5430  0.0062 -0.8041  0.0069
                                            0.2089  0.0213 -0.1186 -0.0003 -0.0070
                                            0.0052 -0.0014  0.0162 -0.0106
                ( 50.12%)   0.7080* C  17 s( 31.38%)p 2.19( 68.59%)d 0.00(  0.04%)
                                            0.0001  0.5601 -0.0088  0.7958 -0.0152
                                           -0.1933  0.0216  0.1202 -0.0027 -0.0093
                                            0.0041 -0.0014  0.0149 -0.0073
    30. (1.97708) BD ( 1) C  16 - H  36  
                ( 61.84%)   0.7864* C  16 s( 22.12%)p 3.52( 77.83%)d 0.00(  0.04%)
                                           -0.0002  0.4703 -0.0031  0.2958  0.0093
                                            0.3441  0.0168  0.7562 -0.0156  0.0041
                                            0.0100  0.0107 -0.0001  0.0138
                ( 38.16%)   0.6177* H  36 s( 99.91%)p 0.00(  0.09%)
                                            0.9996 -0.0034 -0.0109 -0.0146 -0.0234
    31. (1.97342) BD ( 1) C  16 - H  37  
                ( 62.38%)   0.7898* C  16 s( 22.66%)p 3.41( 77.30%)d 0.00(  0.04%)
                                           -0.0002  0.4760 -0.0021  0.5019  0.0042
                                            0.3291  0.0161 -0.6420  0.0168  0.0060
                                           -0.0153 -0.0083  0.0036  0.0074
                ( 37.62%)   0.6134* H  37 s( 99.91%)p 0.00(  0.09%)
                                            0.9995 -0.0032 -0.0183 -0.0138  0.0193
    32. (1.96965) BD ( 1) C  17 - C  18  
                ( 50.85%)   0.7131* C  17 s( 34.23%)p 1.92( 65.73%)d 0.00(  0.04%)
                                           -0.0001  0.5850  0.0061 -0.2793  0.0125
                                            0.0731  0.0006 -0.7573 -0.0167 -0.0018
                                            0.0115 -0.0023  0.0037  0.0158
                ( 49.15%)   0.7011* C  18 s( 35.98%)p 1.78( 63.97%)d 0.00(  0.04%)
                                            0.0001  0.5998  0.0021  0.3114  0.0221
                                           -0.0861 -0.0017  0.7313 -0.0083 -0.0022
                                            0.0109 -0.0032  0.0037  0.0172
    33. (1.96952) BD ( 1) C  17 - C  22  
                ( 50.90%)   0.7135* C  17 s( 34.34%)p 1.91( 65.62%)d 0.00(  0.04%)
                                           -0.0001  0.5860  0.0043 -0.4865  0.0080
                                            0.0929  0.0025  0.6407  0.0188 -0.0028
                                           -0.0160  0.0024  0.0078  0.0084
                ( 49.10%)   0.7007* C  22 s( 35.89%)p 1.79( 64.07%)d 0.00(  0.04%)
                                            0.0001  0.5991  0.0014  0.5103  0.0191
                                           -0.1056  0.0008 -0.6071  0.0136 -0.0034
                                           -0.0163  0.0033  0.0076  0.0099
    34. (1.64909) BD ( 2) C  17 - C  22  
                ( 50.07%)   0.7076* C  17 s(  0.02%)p99.99( 99.94%)d 1.79(  0.04%)
                                           -0.0000  0.0115  0.0091  0.2258  0.0051
                                            0.9736 -0.0055  0.0197  0.0027 -0.0161
                                            0.0013  0.0078 -0.0078  0.0005
                ( 49.93%)   0.7066* C  22 s(  0.00%)p 1.00( 99.95%)d 0.00(  0.04%)
                                           -0.0000  0.0029  0.0044  0.2214  0.0014
                                            0.9747 -0.0058  0.0195 -0.0005  0.0025
                                           -0.0047 -0.0200  0.0008 -0.0008
    35. (1.97577) BD ( 1) C  18 - C  19  
                ( 50.27%)   0.7090* C  18 s( 35.88%)p 1.79( 64.08%)d 0.00(  0.04%)
                                            0.0000  0.5988  0.0143 -0.7666 -0.0037
                                            0.1747  0.0027 -0.1445 -0.0405 -0.0078
                                            0.0037 -0.0008  0.0169 -0.0089
                ( 49.73%)   0.7052* C  19 s( 35.81%)p 1.79( 64.14%)d 0.00(  0.04%)
                                            0.0001  0.5984  0.0069  0.7746  0.0168
                                           -0.1766  0.0005  0.0930 -0.0362 -0.0080
                                            0.0064 -0.0015  0.0164 -0.0080
    36. (1.67049) BD ( 2) C  18 - C  19  
                ( 50.00%)   0.7071* C  18 s(  0.00%)p 1.00( 99.96%)d 0.00(  0.04%)
                                            0.0000  0.0021  0.0035  0.2203 -0.0012
                                            0.9750 -0.0069  0.0192 -0.0004 -0.0173
                                            0.0014  0.0073 -0.0079  0.0003
                ( 50.00%)   0.7071* C  19 s(  0.00%)p 1.00( 99.95%)d 0.00(  0.04%)
                                            0.0000 -0.0004  0.0058  0.2200 -0.0021
                                            0.9749 -0.0134  0.0212 -0.0014  0.0148
                                            0.0030  0.0127  0.0074  0.0005
    37. (1.97992) BD ( 1) C  18 - H  38  
                ( 61.24%)   0.7826* C  18 s( 28.04%)p 2.56( 71.92%)d 0.00(  0.03%)
                                            0.0004 -0.5294  0.0130 -0.5151  0.0096
                                            0.1044 -0.0035  0.6655  0.0014  0.0028
                                            0.0144 -0.0030 -0.0063 -0.0080
                ( 38.76%)   0.6226* H  38 s( 99.91%)p 0.00(  0.09%)
                                           -0.9995  0.0020  0.0178 -0.0032 -0.0240
    38. (1.97689) BD ( 1) C  19 - C  20  
                ( 50.07%)   0.7076* C  19 s( 35.76%)p 1.79( 64.19%)d 0.00(  0.04%)
                                            0.0001  0.5980  0.0091 -0.5114 -0.0373
                                            0.1024  0.0101  0.6068 -0.0144 -0.0029
                                           -0.0162  0.0031  0.0070  0.0103
                ( 49.93%)   0.7066* C  20 s( 35.66%)p 1.80( 64.29%)d 0.00(  0.04%)
                                            0.0000  0.5971  0.0088  0.4674 -0.0213
                                           -0.0934  0.0077 -0.6435 -0.0344 -0.0037
                                           -0.0169  0.0035  0.0083  0.0079
    39. (1.98008) BD ( 1) C  19 - H  39  
                ( 61.39%)   0.7835* C  19 s( 28.33%)p 2.53( 71.64%)d 0.00(  0.03%)
                                            0.0003 -0.5321  0.0132  0.2967 -0.0024
                                           -0.0844 -0.0016  0.7881 -0.0069  0.0014
                                           -0.0097  0.0026 -0.0025 -0.0144
                ( 38.61%)   0.6214* H  39 s( 99.91%)p 0.00(  0.09%)
                                           -0.9995  0.0019 -0.0106  0.0035 -0.0280
    40. (1.97675) BD ( 1) C  20 - C  21  
                ( 49.99%)   0.7070* C  20 s( 35.72%)p 1.80( 64.24%)d 0.00(  0.04%)
                                            0.0001  0.5976  0.0065  0.2592 -0.0298
                                           -0.0755  0.0109  0.7535  0.0253 -0.0022
                                            0.0126 -0.0036  0.0039  0.0157
                ( 50.01%)   0.7072* C  21 s( 35.72%)p 1.80( 64.24%)d 0.00(  0.04%)
                                            0.0001  0.5976  0.0076 -0.3129 -0.0390
                                            0.0815  0.0129 -0.7322  0.0035 -0.0015
                                            0.0105 -0.0028  0.0030  0.0176
    41. (1.66439) BD ( 2) C  20 - C  21  
                ( 50.44%)   0.7102* C  20 s(  0.01%)p 1.00( 99.95%)d 0.00(  0.04%)
                                            0.0000  0.0016  0.0073  0.2210 -0.0030
                                            0.9747 -0.0161  0.0204  0.0012  0.0150
                                            0.0031  0.0122  0.0075  0.0004
                ( 49.56%)   0.7040* C  21 s(  0.00%)p 1.00( 99.95%)d 0.00(  0.05%)
                                            0.0000  0.0022  0.0056  0.2179 -0.0037
                                            0.9755 -0.0140  0.0173 -0.0022  0.0032
                                           -0.0046 -0.0204  0.0012 -0.0005
    42. (1.98024) BD ( 1) C  20 - H  40  
                ( 61.40%)   0.7836* C  20 s( 28.52%)p 2.51( 71.45%)d 0.00(  0.03%)
                                            0.0003 -0.5339  0.0124  0.8150 -0.0061
                                           -0.1866 -0.0001  0.1240 -0.0008  0.0066
                                           -0.0042  0.0010 -0.0139  0.0075
                ( 38.60%)   0.6213* H  40 s( 99.91%)p 0.00(  0.09%)
                                           -0.9995  0.0020 -0.0290  0.0070 -0.0043
    43. (1.97586) BD ( 1) C  21 - C  22  
                ( 49.73%)   0.7052* C  21 s( 35.80%)p 1.79( 64.15%)d 0.00(  0.04%)
                                            0.0001  0.5983  0.0076  0.7677  0.0049
                                           -0.1753  0.0002  0.1407  0.0405 -0.0082
                                            0.0033 -0.0008  0.0170 -0.0088
                ( 50.27%)   0.7090* C  22 s( 35.79%)p 1.79( 64.17%)d 0.00(  0.04%)
                                            0.0000  0.5981  0.0155 -0.7750 -0.0164
                                            0.1760  0.0031 -0.0915  0.0381 -0.0078
                                            0.0063 -0.0015  0.0164 -0.0083
    44. (1.97993) BD ( 1) C  21 - H  41  
                ( 61.48%)   0.7841* C  21 s( 28.37%)p 2.52( 71.60%)d 0.00(  0.03%)
                                           -0.0003  0.5325 -0.0125 -0.5133  0.0047
                                            0.1018 -0.0001  0.6649 -0.0050 -0.0025
                                           -0.0141  0.0028  0.0061  0.0080
                ( 38.52%)   0.6206* H  41 s( 99.91%)p 0.00(  0.09%)
                                            0.9995 -0.0020  0.0184 -0.0036 -0.0237
    45. (1.97970) BD ( 1) C  22 - H  42  
                ( 61.47%)   0.7840* C  22 s( 28.23%)p 2.54( 71.74%)d 0.00(  0.03%)
                                           -0.0004  0.5311 -0.0133  0.2974 -0.0102
                                           -0.0848  0.0040  0.7884 -0.0013 -0.0015
                                            0.0098 -0.0028  0.0027  0.0144
                ( 38.53%)   0.6208* H  42 s( 99.91%)p 0.00(  0.09%)
                                            0.9995 -0.0022 -0.0099  0.0032 -0.0282
    46. (1.98365) BD ( 1) N  23 - C  24  
                ( 63.67%)   0.7979* N  23 s( 36.96%)p 1.70( 63.01%)d 0.00(  0.03%)
                                            0.0001 -0.6078 -0.0113  0.6903 -0.0139
                                            0.3842 -0.0129  0.0738  0.0128 -0.0141
                                           -0.0040 -0.0011 -0.0085  0.0070
                ( 36.33%)   0.6027* C  24 s( 34.05%)p 1.93( 65.79%)d 0.00(  0.16%)
                                            0.0002 -0.5835  0.0007 -0.7049 -0.0076
                                           -0.3911  0.0040 -0.0865 -0.0214 -0.0293
                                            0.0002 -0.0008 -0.0166  0.0217
    47. (1.98153) BD ( 1) N  23 - H  43  
                ( 71.69%)   0.8467* N  23 s( 26.47%)p 2.78( 73.50%)d 0.00(  0.03%)
                                            0.0003  0.5145 -0.0042  0.3738 -0.0067
                                           -0.0056 -0.0004  0.7714 -0.0144  0.0009
                                            0.0102 -0.0018  0.0029  0.0119
                ( 28.31%)   0.5321* H  43 s( 99.79%)p 0.00(  0.21%)
                                            0.9989 -0.0084 -0.0184  0.0034 -0.0421
    48. (1.99048) BD ( 1) C  24 - O  25  
                ( 30.39%)   0.5513* C  24 s( 29.98%)p 2.32( 69.70%)d 0.01(  0.32%)
                                           -0.0001  0.5472  0.0192 -0.3380  0.0069
                                           -0.0342  0.0099 -0.7618 -0.0343 -0.0030
                                            0.0309  0.0000  0.0038  0.0473
                ( 69.61%)   0.8343* O  25 s( 33.23%)p 2.01( 66.71%)d 0.00(  0.06%)
                                            0.0000  0.5763  0.0108  0.2690  0.0079
                                           -0.0052  0.0023  0.7711  0.0091 -0.0009
                                            0.0073 -0.0045  0.0004  0.0238
    49. (1.99301) BD ( 1) C  24 - O  30  
                ( 32.46%)   0.5697* C  24 s( 25.28%)p 2.94( 74.43%)d 0.01(  0.29%)
                                           -0.0001  0.5027 -0.0112 -0.5845 -0.0056
                                            0.1658 -0.0323  0.6102  0.0421  0.0068
                                           -0.0419 -0.0011  0.0232  0.0243
                ( 67.54%)   0.8218* O  30 s( 30.03%)p 2.33( 69.86%)d 0.00(  0.10%)
                                           -0.0000  0.5477  0.0192  0.0184  0.0098
                                            0.7346  0.0100 -0.3978 -0.0154  0.0110
                                           -0.0060 -0.0263 -0.0119  0.0053
    50. (1.99296) BD ( 2) C  24 - O  30  
                ( 30.02%)   0.5479* C  24 s( 10.52%)p 8.47( 89.09%)d 0.04(  0.40%)
                                           -0.0001  0.3241 -0.0095  0.2094 -0.0215
                                           -0.9019  0.0123  0.1786  0.0319  0.0183
                                            0.0111 -0.0482 -0.0346 -0.0043
                ( 69.98%)   0.8366* O  30 s( 12.56%)p 6.95( 87.31%)d 0.01(  0.12%)
                                           -0.0000  0.3542  0.0129  0.6022  0.0073
                                           -0.5356  0.0047 -0.4727 -0.0105 -0.0002
                                           -0.0246  0.0090  0.0181  0.0143
    51. (1.98231) BD ( 1) O  25 - C  26  
                ( 71.17%)   0.8436* O  25 s( 34.32%)p 1.91( 65.64%)d 0.00(  0.05%)
                                            0.0001  0.5858 -0.0016 -0.7019  0.0071
                                           -0.3544  0.0052 -0.1951 -0.0055  0.0168
                                           -0.0016 -0.0013  0.0096 -0.0095
                ( 28.83%)   0.5369* C  26 s( 16.62%)p 5.00( 83.09%)d 0.02(  0.30%)
                                           -0.0003  0.4075  0.0084  0.7766  0.0174
                                            0.3800  0.0139  0.2874 -0.0181  0.0344
                                            0.0238  0.0117  0.0265 -0.0202
    52. (1.97672) BD ( 1) C  26 - C  27  
                ( 51.15%)   0.7152* C  26 s( 28.34%)p 2.53( 71.61%)d 0.00(  0.05%)
                                            0.0001  0.5323 -0.0075 -0.6220 -0.0029
                                            0.3697  0.0039  0.4387 -0.0030 -0.0130
                                           -0.0143  0.0082  0.0060 -0.0021
                ( 48.85%)   0.6990* C  27 s( 29.33%)p 2.41( 70.63%)d 0.00(  0.05%)
                                            0.0005  0.5416 -0.0020  0.6438  0.0026
                                           -0.3560  0.0012 -0.4063  0.0040 -0.0118
                                           -0.0136  0.0081  0.0077 -0.0031
    53. (1.97752) BD ( 1) C  26 - C  28  
                ( 51.00%)   0.7142* C  26 s( 28.16%)p 2.55( 71.79%)d 0.00(  0.05%)
                                            0.0001  0.5306 -0.0057  0.0706  0.0019
                                           -0.8298 -0.0034  0.1558 -0.0045 -0.0040
                                            0.0002 -0.0064 -0.0186 -0.0097
                ( 49.00%)   0.7000* C  28 s( 29.70%)p 2.37( 70.26%)d 0.00(  0.05%)
                                            0.0005  0.5450 -0.0025 -0.0395  0.0052
                                            0.8265 -0.0018 -0.1337  0.0030 -0.0017
                                            0.0006 -0.0059 -0.0177 -0.0100
    54. (1.97503) BD ( 1) C  26 - C  29  
                ( 51.06%)   0.7146* C  26 s( 26.87%)p 2.72( 73.07%)d 0.00(  0.05%)
                                            0.0000  0.5183  0.0092 -0.0454  0.0141
                                            0.1703  0.0059 -0.8363  0.0074 -0.0006
                                           -0.0002 -0.0088 -0.0013  0.0213
                ( 48.94%)   0.6996* C  29 s( 30.23%)p 2.31( 69.73%)d 0.00(  0.05%)
                                            0.0006  0.5498  0.0001  0.0490  0.0080
                                           -0.1708  0.0031  0.8159 -0.0001 -0.0003
                                            0.0023 -0.0073 -0.0005  0.0198
    55. (1.98628) BD ( 1) C  27 - H  44  
                ( 62.26%)   0.7891* C  27 s( 24.09%)p 3.15( 75.87%)d 0.00(  0.04%)
                                           -0.0001  0.4908  0.0026  0.0407 -0.0142
                                           -0.1570  0.0094  0.8557 -0.0007  0.0002
                                            0.0029 -0.0069 -0.0005  0.0180
                ( 37.74%)   0.6143* H  44 s( 99.91%)p 0.00(  0.09%)
                                            0.9996 -0.0026 -0.0037  0.0053 -0.0289
    56. (1.97903) BD ( 1) C  27 - H  45  
                ( 60.73%)   0.7793* C  27 s( 22.83%)p 3.38( 77.13%)d 0.00(  0.04%)
                                            0.0002 -0.4778 -0.0015  0.7636  0.0133
                                            0.3165 -0.0084  0.2960 -0.0129 -0.0117
                                           -0.0115 -0.0054 -0.0096  0.0056
                ( 39.27%)   0.6266* H  45 s( 99.92%)p 0.00(  0.08%)
                                           -0.9996  0.0006 -0.0251 -0.0094 -0.0083
    57. (1.98533) BD ( 1) C  27 - H  46  
                ( 61.28%)   0.7828* C  27 s( 23.69%)p 3.22( 76.27%)d 0.00(  0.04%)
                                           -0.0001  0.4868 -0.0003 -0.0070 -0.0148
                                            0.8647 -0.0021 -0.1202  0.0131  0.0010
                                            0.0008 -0.0064 -0.0167 -0.0094
                ( 38.72%)   0.6223* H  46 s( 99.92%)p 0.00(  0.08%)
                                            0.9996 -0.0008 -0.0004 -0.0274  0.0030
    58. (1.97956) BD ( 1) C  28 - H  47  
                ( 60.84%)   0.7800* C  28 s( 22.99%)p 3.35( 76.96%)d 0.00(  0.04%)
                                            0.0001 -0.4795 -0.0008  0.7177 -0.0040
                                            0.4000  0.0193  0.3068 -0.0059 -0.0118
                                           -0.0111 -0.0054 -0.0097  0.0059
                ( 39.16%)   0.6258* H  47 s( 99.92%)p 0.00(  0.08%)
                                           -0.9996  0.0007 -0.0226 -0.0141 -0.0092
    59. (1.98620) BD ( 1) C  28 - H  48  
                ( 60.94%)   0.7806* C  28 s( 23.00%)p 3.35( 76.96%)d 0.00(  0.04%)
                                           -0.0001  0.4796  0.0017  0.6913 -0.0041
                                           -0.3495 -0.0166 -0.4112  0.0089 -0.0097
                                           -0.0135  0.0071  0.0091 -0.0024
                ( 39.06%)   0.6250* H  48 s( 99.92%)p 0.00(  0.08%)
                                            0.9996 -0.0013 -0.0224  0.0116  0.0124
    60. (1.98634) BD ( 1) C  28 - H  49  
                ( 62.31%)   0.7894* C  28 s( 24.24%)p 3.12( 75.73%)d 0.00(  0.04%)
                                           -0.0001  0.4923  0.0019  0.0694  0.0014
                                           -0.1840 -0.0163  0.8475 -0.0076  0.0000
                                            0.0024 -0.0057  0.0003  0.0185
                ( 37.69%)   0.6139* H  49 s( 99.91%)p 0.00(  0.09%)
                                            0.9996 -0.0025 -0.0033  0.0043 -0.0291
    61. (1.98690) BD ( 1) C  29 - H  50  
                ( 61.04%)   0.7813* C  29 s( 23.14%)p 3.32( 76.82%)d 0.00(  0.04%)
                                           -0.0001  0.4810  0.0024  0.6820 -0.0074
                                           -0.3365  0.0096 -0.4354 -0.0134 -0.0108
                                           -0.0127  0.0072  0.0081 -0.0039
                ( 38.96%)   0.6241* H  50 s( 99.92%)p 0.00(  0.08%)
                                            0.9996 -0.0014 -0.0221  0.0102  0.0139
    62. (1.98638) BD ( 1) C  29 - H  51  
                ( 61.35%)   0.7832* C  29 s( 23.68%)p 3.22( 76.28%)d 0.00(  0.04%)
                                           -0.0001  0.4867  0.0008 -0.0123  0.0023
                                            0.8606 -0.0081 -0.1468 -0.0172 -0.0007
                                            0.0004 -0.0043 -0.0168 -0.0102
                ( 38.65%)   0.6217* H  51 s( 99.92%)p 0.00(  0.08%)
                                            0.9996 -0.0011 -0.0005 -0.0275  0.0040
    63. (1.98225) BD ( 1) C  29 - H  52  
                ( 60.83%)   0.7800* C  29 s( 22.89%)p 3.37( 77.07%)d 0.00(  0.04%)
                                            0.0001 -0.4784  0.0006  0.7292 -0.0019
                                            0.3409 -0.0053  0.3498  0.0199 -0.0122
                                           -0.0103 -0.0052 -0.0097  0.0069
                ( 39.17%)   0.6258* H  52 s( 99.92%)p 0.00(  0.08%)
                                           -0.9996  0.0001 -0.0232 -0.0107 -0.0121
    64. (1.99969) CR ( 1) O   1           s(100.00%)p 0.00(  0.00%)
                                            1.0000 -0.0004 -0.0000 -0.0001 -0.0000
                                            0.0001  0.0000 -0.0004 -0.0000 -0.0000
                                            0.0000 -0.0000  0.0000  0.0000
    65. (1.99922) CR ( 1) C   2           s(100.00%)
                                            1.0000 -0.0001 -0.0000  0.0000 -0.0000
                                           -0.0000  0.0000  0.0000  0.0000  0.0000
                                            0.0000  0.0000 -0.0000 -0.0000
    66. (1.99965) CR ( 1) O   3           s(100.00%)p 0.00(  0.00%)
                                            1.0000 -0.0002  0.0000  0.0001 -0.0000
                                           -0.0001  0.0000  0.0001 -0.0000 -0.0000
                                            0.0000 -0.0000 -0.0000  0.0000
    67. (1.99897) CR ( 1) N   4           s(100.00%)p 0.00(  0.00%)
                                            1.0000 -0.0003  0.0000  0.0000 -0.0000
                                            0.0001  0.0000 -0.0003 -0.0000  0.0000
                                           -0.0000 -0.0000 -0.0000  0.0000
    68. (1.99915) CR ( 1) C   5           s(100.00%)
                                            1.0000  0.0001 -0.0000  0.0000 -0.0000
                                           -0.0000 -0.0000 -0.0000 -0.0000  0.0000
                                            0.0000  0.0000 -0.0000 -0.0000
    69. (1.99874) CR ( 1) C   6           s(100.00%)p 0.00(  0.00%)
                                            1.0000  0.0000  0.0000  0.0001 -0.0000
                                            0.0001 -0.0000  0.0001  0.0000 -0.0000
                                           -0.0000  0.0000 -0.0000 -0.0000
    70. (1.99889) CR ( 1) C   7           s(100.00%)p 0.00(  0.00%)
                                            1.0000  0.0001 -0.0000  0.0001  0.0000
                                           -0.0003  0.0000 -0.0001  0.0000  0.0000
                                           -0.0000  0.0000 -0.0000 -0.0000
    71. (1.99897) CR ( 1) C   8           s(100.00%)p 0.00(  0.00%)
                                            1.0000  0.0001 -0.0000  0.0003 -0.0000
                                           -0.0001  0.0000  0.0000 -0.0000 -0.0000
                                            0.0000 -0.0000  0.0000 -0.0000
    72. (1.99897) CR ( 1) C   9           s(100.00%)p 0.00(  0.00%)
                                            1.0000  0.0001 -0.0000  0.0002 -0.0000
                                            0.0001 -0.0000  0.0001 -0.0000  0.0000
                                            0.0000  0.0000  0.0000 -0.0000
    73. (1.99889) CR ( 1) C  10           s(100.00%)p 0.00(  0.00%)
                                            1.0000  0.0001 -0.0000  0.0000  0.0000
                                            0.0003 -0.0000  0.0001 -0.0000 -0.0000
                                           -0.0000  0.0000 -0.0000 -0.0000
    74. (1.99874) CR ( 1) C  11           s(100.00%)p 0.00(  0.00%)
                                            1.0000  0.0000  0.0000  0.0001 -0.0000
                                           -0.0001 -0.0000  0.0001  0.0000  0.0000
                                            0.0000  0.0000 -0.0000 -0.0000
    75. (1.99915) CR ( 1) C  12           s(100.00%)
                                            1.0000  0.0000 -0.0000  0.0000 -0.0000
                                            0.0000  0.0000 -0.0000  0.0000 -0.0000
                                            0.0000  0.0000 -0.0000 -0.0000
    76. (1.99971) CR ( 1) O  13           s(100.00%)p 0.00(  0.00%)
                                            1.0000 -0.0004 -0.0000  0.0001  0.0000
                                           -0.0004  0.0000 -0.0001  0.0000 -0.0000
                                           -0.0000  0.0000 -0.0000 -0.0000
    77. (1.99971) CR ( 1) O  14           s(100.00%)p 0.00(  0.00%)
                                            1.0000 -0.0004 -0.0000  0.0001  0.0000
                                            0.0004 -0.0000  0.0001 -0.0000  0.0000
                                            0.0000  0.0000 -0.0000 -0.0000
    78. (1.99892) CR ( 1) C  15           s(100.00%)p 0.00(  0.00%)
                                            1.0000 -0.0000 -0.0000 -0.0004  0.0000
                                           -0.0001  0.0000 -0.0002  0.0000  0.0000
                                           -0.0000  0.0000 -0.0000  0.0000
    79. (1.99905) CR ( 1) C  16           s(100.00%)p 0.00(  0.00%)
                                            1.0000 -0.0003 -0.0000  0.0003 -0.0000
                                            0.0005  0.0000  0.0000  0.0000  0.0000
                                           -0.0000  0.0000  0.0000  0.0000
    80. (1.99882) CR ( 1) C  17           s(100.00%)p 0.00(  0.00%)
                                            1.0000  0.0000  0.0000 -0.0002  0.0000
                                            0.0001 -0.0000 -0.0000  0.0000  0.0000
                                           -0.0000  0.0000 -0.0000  0.0000
    81. (1.99886) CR ( 1) C  18           s(100.00%)p 0.00(  0.00%)
                                            1.0000  0.0001 -0.0000  0.0002 -0.0000
                                           -0.0001  0.0000 -0.0003  0.0000 -0.0000
                                           -0.0000  0.0000  0.0000  0.0000
    82. (1.99892) CR ( 1) C  19           s(100.00%)p 0.00(  0.00%)
                                            1.0000  0.0001 -0.0000 -0.0001  0.0000
                                            0.0000 -0.0000 -0.0003  0.0000  0.0000
                                            0.0000 -0.0000 -0.0000  0.0000
    83. (1.99892) CR ( 1) C  20           s(100.00%)p 0.00(  0.00%)
                                            1.0000  0.0001 -0.0000 -0.0003  0.0000
                                            0.0000 -0.0000 -0.0000  0.0000 -0.0000
                                            0.0000 -0.0000  0.0000 -0.0000
    84. (1.99892) CR ( 1) C  21           s(100.00%)p 0.00(  0.00%)
                                            1.0000  0.0001 -0.0000 -0.0002  0.0000
                                           -0.0000 -0.0000  0.0002 -0.0000 -0.0000
                                           -0.0000  0.0000  0.0000  0.0000
    85. (1.99886) CR ( 1) C  22           s(100.00%)p 0.00(  0.00%)
                                            1.0000  0.0001 -0.0000  0.0001 -0.0000
                                           -0.0000  0.0000  0.0004 -0.0000  0.0000
                                            0.0000 -0.0000 -0.0000  0.0000
    86. (1.99916) CR ( 1) N  23           s(100.00%)p 0.00(  0.00%)
                                            1.0000 -0.0000  0.0000 -0.0002  0.0000
                                           -0.0000  0.0000 -0.0002  0.0000  0.0000
                                           -0.0000  0.0000  0.0000 -0.0000
    87. (1.99931) CR ( 1) C  24           s(100.00%)
                                            1.0000  0.0003 -0.0000  0.0000 -0.0000
                                           -0.0000 -0.0000  0.0000  0.0000  0.0000
                                           -0.0000 -0.0000  0.0000  0.0000
    88. (1.99961) CR ( 1) O  25           s(100.00%)p 0.00(  0.00%)
                                            1.0000 -0.0003  0.0000 -0.0001  0.0000
                                           -0.0001 -0.0000  0.0002  0.0000 -0.0000
                                           -0.0000 -0.0000 -0.0000  0.0000
    89. (1.99880) CR ( 1) C  26           s(100.00%)p 0.00(  0.00%)
                                            1.0000  0.0000  0.0000  0.0003  0.0000
                                            0.0002  0.0000  0.0000 -0.0000  0.0000
                                            0.0000  0.0000  0.0000 -0.0000
    90. (1.99910) CR ( 1) C  27           s(100.00%)p 0.00(  0.00%)
                                            1.0000 -0.0001  0.0000 -0.0005 -0.0000
                                            0.0002  0.0000  0.0002  0.0000  0.0000
                                            0.0000 -0.0000 -0.0000  0.0000
    91. (1.99912) CR ( 1) C  28           s(100.00%)p 0.00(  0.00%)
                                            1.0000 -0.0001  0.0000 -0.0000 -0.0000
                                           -0.0006 -0.0000  0.0000 -0.0000  0.0000
                                            0.0000  0.0000  0.0000  0.0000
    92. (1.99910) CR ( 1) C  29           s(100.00%)p 0.00(  0.00%)
                                            1.0000 -0.0002  0.0000 -0.0001 -0.0000
                                            0.0001 -0.0000 -0.0006 -0.0000  0.0000
                                           -0.0000  0.0000  0.0000 -0.0000
    93. (1.99972) CR ( 1) O  30           s(100.00%)p 0.00(  0.00%)
                                            1.0000 -0.0004  0.0000  0.0001  0.0000
                                            0.0001  0.0000 -0.0003 -0.0000  0.0000
                                           -0.0000 -0.0000 -0.0000  0.0000
    94. (1.97376) LP ( 1) O   1           s( 54.32%)p 0.84( 45.67%)d 0.00(  0.02%)
                                            0.0006  0.7369  0.0125  0.3362 -0.0004
                                           -0.1646 -0.0004  0.5626  0.0006  0.0029
                                           -0.0092  0.0052 -0.0029 -0.0076
    95. (1.82430) LP ( 2) O   1           s(  0.02%)p99.99( 99.89%)d 4.77(  0.09%)
                                            0.0001  0.0139 -0.0015 -0.8678  0.0131
                                           -0.0181 -0.0001  0.4952 -0.0076 -0.0067
                                            0.0153  0.0042  0.0129 -0.0217
    96. (1.96654) LP ( 1) O   3           s( 44.15%)p 1.26( 55.81%)d 0.00(  0.04%)
                                            0.0003  0.6645 -0.0018 -0.3173  0.0028
                                            0.1503 -0.0015 -0.6594  0.0041  0.0027
                                           -0.0139  0.0042 -0.0008 -0.0118
    97. (1.83360) LP ( 2) O   3           s(  0.05%)p99.99( 99.88%)d 1.22(  0.06%)
                                           -0.0000  0.0230  0.0019  0.0003 -0.0009
                                           -0.9791  0.0065 -0.2002  0.0012 -0.0090
                                           -0.0022 -0.0221 -0.0035 -0.0080
    98. (1.67670) LP ( 1) N   4           s(  1.61%)p61.17( 98.38%)d 0.01(  0.01%)
                                           -0.0002  0.1261  0.0132  0.1447  0.0178
                                            0.2414  0.0025 -0.9509 -0.0104  0.0013
                                           -0.0051  0.0033 -0.0009 -0.0082
    99. (0.95045) LP*( 1) C   7           s(  0.00%)p 1.00( 99.96%)d 0.00(  0.04%)
                                           -0.0000  0.0019  0.0011 -0.1816  0.0009
                                           -0.2451  0.0014  0.9521 -0.0054 -0.0033
                                           -0.0018  0.0173  0.0049  0.0079
   100. (0.95108) LP ( 1) C  10           s(  0.00%)p 1.00( 99.96%)d 0.00(  0.04%)
                                           -0.0000  0.0017  0.0010 -0.1812  0.0009
                                           -0.2494  0.0015  0.9511 -0.0055  0.0034
                                            0.0013 -0.0171 -0.0049 -0.0083
   101. (1.97612) LP ( 1) O  13           s( 55.46%)p 0.80( 44.53%)d 0.00(  0.02%)
                                            0.0005  0.7446  0.0132 -0.2817  0.0013
                                            0.5860 -0.0019  0.1498 -0.0005  0.0081
                                            0.0015 -0.0052  0.0065  0.0065
   102. (1.84561) LP ( 2) O  13           s(  0.00%)p 1.00( 99.91%)d 0.00(  0.09%)
                                            0.0000  0.0050 -0.0011  0.8892 -0.0116
                                            0.3447 -0.0049  0.2989 -0.0027 -0.0193
                                           -0.0023 -0.0101  0.0198 -0.0033
   103. (1.97663) LP ( 1) O  14           s( 55.42%)p 0.80( 44.56%)d 0.00(  0.02%)
                                            0.0005  0.7443  0.0135 -0.2400  0.0007
                                           -0.6023  0.0025 -0.1586  0.0007 -0.0069
                                           -0.0024 -0.0051  0.0076  0.0068
   104. (1.84392) LP ( 2) O  14           s(  0.02%)p99.99( 99.89%)d 5.78(  0.09%)
                                            0.0000  0.0124 -0.0005  0.9166 -0.0114
                                           -0.3808  0.0051  0.1172 -0.0003  0.0212
                                            0.0078  0.0006  0.0196  0.0014
   105. (1.75062) LP ( 1) N  23           s(  0.07%)p99.99( 99.92%)d 0.11(  0.01%)
                                           -0.0000  0.0262 -0.0029 -0.4745 -0.0104
                                            0.8519  0.0172  0.2187  0.0033 -0.0034
                                            0.0003 -0.0034  0.0074 -0.0002
   106. (1.94989) LP ( 1) O  25           s( 32.42%)p 2.08( 67.54%)d 0.00(  0.03%)
                                            0.0003  0.5694 -0.0019  0.4400 -0.0044
                                            0.3868 -0.0020 -0.5763 -0.0000 -0.0047
                                            0.0125  0.0106  0.0009 -0.0060
   107. (1.82202) LP ( 2) O  25           s(  0.01%)p99.99( 99.94%)d 3.91(  0.05%)
                                            0.0000  0.0113  0.0003  0.4907  0.0006
                                           -0.8510 -0.0007 -0.1854  0.0001  0.0008
                                            0.0109 -0.0162 -0.0088 -0.0064
   108. (1.97153) LP ( 1) O  30           s( 57.43%)p 0.74( 42.55%)d 0.00(  0.01%)
                                            0.0005  0.7577 -0.0131 -0.2984  0.0007
                                           -0.2823  0.0003  0.5067  0.0003 -0.0046
                                            0.0071  0.0071 -0.0006 -0.0052
   109. (1.83473) LP ( 2) O  30           s(  0.00%)p 1.00( 99.91%)d 0.00(  0.09%)
                                            0.0001  0.0033  0.0038  0.7394 -0.0077
                                            0.3039 -0.0034  0.6000 -0.0052  0.0135
                                           -0.0090  0.0006  0.0060 -0.0240
   110. (0.00274) RY*( 1) O   1           s(  5.36%)p17.49( 93.82%)d 0.15(  0.81%)
                                            0.0000  0.0016  0.2316 -0.0137 -0.8327
                                            0.0014  0.0491  0.0009  0.4922 -0.0256
                                            0.0587  0.0103  0.0393 -0.0485
   111. (0.00045) RY*( 2) O   1           s(  1.09%)p88.65( 96.80%)d 1.93(  2.10%)
                                            0.0000  0.0001  0.1045 -0.0003 -0.1256
                                            0.0113 -0.9612  0.0007 -0.1682 -0.0236
                                            0.0244  0.1288  0.0133  0.0557
   112. (0.00018) RY*( 3) O   1           s( 74.14%)p 0.32( 24.08%)d 0.02(  1.78%)
                                           -0.0000  0.0095  0.8610 -0.0095  0.4062
                                            0.0040 -0.0108 -0.0223  0.2740 -0.0190
                                            0.1137 -0.0535 -0.0372  0.0156
   113. (0.00006) RY*( 4) O   1           s(  9.16%)p 6.73( 61.58%)d 3.20( 29.26%)
   114. (0.00001) RY*( 5) O   1           s(  0.16%)p 1.24(  0.20%)d99.99( 99.63%)
   115. (0.00002) RY*( 6) O   1           s(  7.26%)p 1.26(  9.12%)d11.52( 83.63%)
   116. (0.00000) RY*( 7) O   1           s(  0.55%)p 5.75(  3.16%)d99.99( 96.29%)
   117. (0.00001) RY*( 8) O   1           s(  0.63%)p 3.32(  2.11%)d99.99( 97.26%)
   118. (0.00001) RY*( 9) O   1           s(  1.62%)p 5.88(  9.51%)d54.94( 88.88%)
   119. (0.02427) RY*( 1) C   2           s(  7.86%)p11.61( 91.25%)d 0.11(  0.89%)
                                           -0.0000  0.0354  0.2782  0.0088 -0.3589
                                           -0.0208  0.2191  0.0796 -0.8537  0.0239
                                           -0.0850  0.0061 -0.0140  0.0286
   120. (0.00939) RY*( 2) C   2           s(  6.87%)p 8.55( 58.71%)d 5.01( 34.42%)
                                           -0.0000  0.0273  0.2606  0.0200 -0.6961
                                           -0.0076 -0.1405 -0.0256  0.2859 -0.0946
                                            0.3709  0.1225  0.1936 -0.3811
   121. (0.00592) RY*( 3) C   2           s( 13.49%)p 4.39( 59.23%)d 2.02( 27.27%)
                                            0.0000 -0.0129  0.3671 -0.0060 -0.0848
                                           -0.0308 -0.7642  0.0095  0.0000  0.2830
                                           -0.1754 -0.0228 -0.0935  0.3907
   122. (0.00467) RY*( 4) C   2           s(  5.65%)p 9.27( 52.36%)d 7.43( 41.98%)
                                           -0.0000  0.0136  0.2373 -0.0221 -0.3625
                                            0.0140  0.4779  0.0150  0.4037 -0.0563
                                           -0.3281 -0.1401 -0.2978  0.4480
   123. (0.00399) RY*( 5) C   2           s(  0.64%)p 2.03(  1.30%)d99.99( 98.06%)
                                            0.0000 -0.0015  0.0801  0.0095  0.0089
                                            0.0527 -0.0986  0.0129 -0.0130 -0.0058
                                           -0.0574 -0.8787 -0.2299 -0.3902
   124. (0.00149) RY*( 6) C   2           s( 61.10%)p 0.46( 27.83%)d 0.18( 11.07%)
                                            0.0000 -0.0087  0.7816  0.0380  0.4909
                                           -0.0028  0.1792 -0.0156  0.0591 -0.1279
                                            0.2940  0.0669 -0.0233 -0.0539
   125. (0.00100) RY*( 7) C   2           s(  4.09%)p 0.40(  1.64%)d23.02( 94.27%)
                                           -0.0000  0.0109  0.2021  0.0185  0.0674
                                           -0.0079 -0.0075  0.0380  0.0996  0.0098
                                           -0.7803  0.2204  0.2365 -0.4788
   126. (0.00033) RY*( 8) C   2           s(  0.17%)p51.56(  8.52%)d99.99( 91.31%)
                                           -0.0000  0.0039  0.0405 -0.0059  0.0127
                                           -0.0245  0.2771 -0.0019  0.0873  0.9083
                                            0.1124 -0.0895  0.2554 -0.0468
   127. (0.00005) RY*( 9) C   2           s(  0.29%)p 0.19(  0.05%)d99.99( 99.65%)
   128. (0.00414) RY*( 1) O   3           s( 16.03%)p 4.96( 79.56%)d 0.27(  4.41%)
                                            0.0000 -0.0046  0.4004 -0.0110 -0.2668
                                            0.0045  0.8413  0.0004 -0.1286  0.1602
                                           -0.0999  0.0286  0.0740 -0.0462
   129. (0.00356) RY*( 2) O   3           s( 27.48%)p 2.35( 64.69%)d 0.28(  7.83%)
                                            0.0000 -0.0091  0.5242 -0.0117 -0.3158
                                           -0.0003 -0.4657 -0.0028 -0.5745 -0.0678
                                           -0.2370 -0.0175  0.0992 -0.0859
   130. (0.00138) RY*( 3) O   3           s( 42.91%)p 0.89( 38.32%)d 0.44( 18.77%)
                                            0.0000  0.0051  0.6551 -0.0047 -0.0635
                                            0.0010 -0.1630  0.0006  0.5938 -0.1177
                                            0.4078  0.0156 -0.0849  0.0095
   131. (0.00091) RY*( 4) O   3           s( 12.21%)p 7.13( 87.04%)d 0.06(  0.75%)
                                            0.0000 -0.0097  0.3493 -0.0251  0.9001
                                           -0.0013  0.0732  0.0041 -0.2327  0.0526
                                           -0.0467 -0.0104 -0.0411  0.0278
   132. (0.00015) RY*( 5) O   3           s(  1.14%)p 7.17(  8.19%)d79.42( 90.67%)
                                           -0.0000  0.0034  0.1068  0.0388 -0.0492
                                            0.0016 -0.0798 -0.0085  0.2674  0.2706
                                           -0.6179 -0.1463 -0.4320  0.4936
   133. (0.00011) RY*( 6) O   3           s(  0.00%)p 1.00(  1.77%)d55.46( 98.23%)
                                           -0.0000  0.0017  0.0024  0.0062  0.0143
                                           -0.0042  0.1315 -0.0040 -0.0121 -0.7755
                                           -0.1933  0.4953 -0.0571  0.3082
   134. (0.00005) RY*( 7) O   3           s(  0.20%)p65.49( 12.78%)d99.99( 87.02%)
   135. (0.00001) RY*( 8) O   3           s(  0.01%)p 1.00(  1.90%)d51.62( 98.09%)
   136. (0.00001) RY*( 9) O   3           s(  0.01%)p 1.00(  6.05%)d15.52( 93.94%)
   137. (0.00392) RY*( 1) N   4           s( 37.10%)p 1.43( 53.15%)d 0.26(  9.76%)
                                           -0.0000 -0.0013  0.6091  0.0151  0.1994
                                           -0.0041  0.1919  0.0234 -0.6739  0.0594
                                           -0.2967  0.0165  0.0353 -0.0667
   138. (0.00345) RY*( 2) N   4           s( 52.01%)p 0.79( 41.31%)d 0.13(  6.68%)
                                            0.0000 -0.0005  0.7212  0.0230 -0.4983
                                            0.0007 -0.0974 -0.0011  0.3934 -0.0540
                                            0.2082 -0.0032  0.1306 -0.0593
   139. (0.00194) RY*( 3) N   4           s(  8.04%)p11.06( 88.95%)d 0.37(  3.01%)
                                            0.0000 -0.0481  0.2795  0.0336  0.7691
                                            0.0002 -0.0130  0.0125  0.5445 -0.0050
                                           -0.1441  0.0380 -0.0635 -0.0621
   140. (0.00142) RY*( 4) N   4           s(  0.00%)p 1.00( 15.27%)d 5.55( 84.73%)
                                           -0.0000 -0.0002  0.0013  0.0016 -0.0172
                                           -0.0128  0.3793 -0.0031  0.0912  0.8950
                                            0.2064  0.0568 -0.0166  0.0134
   141. (0.00109) RY*( 5) N   4           s(  0.21%)p99.99( 83.91%)d74.51( 15.87%)
                                            0.0000 -0.0028  0.0461  0.0024  0.0761
                                           -0.0110 -0.8997 -0.0006 -0.1544  0.3965
                                           -0.0026  0.0375 -0.0054 -0.0092
   142. (0.00051) RY*( 6) N   4           s(  0.37%)p44.76( 16.68%)d99.99( 82.95%)
                                            0.0000 -0.0138  0.0595  0.0103  0.3322
                                           -0.0005 -0.0052  0.0034 -0.2372 -0.1569
                                            0.8620 -0.0895  0.2276  0.0453
   143. (0.00047) RY*( 7) N   4           s(  1.91%)p 0.28(  0.53%)d51.16( 97.56%)
                                           -0.0000  0.0112  0.1376 -0.0341 -0.0256
                                           -0.0006 -0.0086 -0.0042 -0.0583 -0.0669
                                            0.2101  0.0989 -0.9161  0.2794
   144. (0.00024) RY*( 8) N   4           s(  0.00%)p 1.00(  0.02%)d99.99( 99.98%)
                                            0.0000 -0.0003  0.0038 -0.0001  0.0090
                                           -0.0089  0.0065 -0.0029 -0.0031 -0.0587
                                           -0.0064  0.8752  0.2268  0.4229
   145. (0.00005) RY*( 9) N   4           s(  0.51%)p 0.55(  0.28%)d99.99( 99.21%)
   146. (0.01866) RY*( 1) C   5           s(  9.98%)p 8.99( 89.69%)d 0.03(  0.34%)
                                            0.0000  0.0656  0.3089 -0.0079  0.2820
                                           -0.0372  0.8777 -0.0067  0.2132 -0.0237
                                           -0.0132  0.0215 -0.0466 -0.0021
   147. (0.01137) RY*( 2) C   5           s(  0.86%)p82.94( 71.17%)d32.60( 27.97%)
                                           -0.0000  0.0225  0.0898 -0.0377  0.7908
                                            0.0222 -0.2779 -0.0071  0.0845  0.3817
                                            0.1233  0.0334  0.3386  0.0553
   148. (0.00454) RY*( 3) C   5           s(  0.37%)p62.72( 23.44%)d99.99( 76.18%)
                                            0.0000  0.0001  0.0611  0.0117  0.0909
                                            0.0043  0.0805 -0.0629 -0.4643  0.1502
                                           -0.0947 -0.7993 -0.0540 -0.2976
   149. (0.00404) RY*( 4) C   5           s( 44.76%)p 0.42( 18.58%)d 0.82( 36.66%)
                                            0.0000 -0.0036  0.6690 -0.0037  0.2164
                                           -0.0304 -0.2757 -0.0043 -0.2490 -0.5383
                                           -0.1533  0.1087 -0.1998  0.0394
   150. (0.00267) RY*( 5) C   5           s( 31.20%)p 0.77( 23.91%)d 1.44( 44.88%)
                                           -0.0000 -0.0098  0.5585 -0.0297 -0.4668
                                           -0.0157  0.0268 -0.0030 -0.1392  0.3263
                                            0.1520  0.0335  0.5506  0.1222
   151. (0.00105) RY*( 6) C   5           s(  2.43%)p13.00( 31.61%)d27.14( 65.96%)
                                            0.0000  0.0071  0.1557 -0.0095 -0.0627
                                           -0.0107 -0.1564  0.0052  0.5361 -0.2200
                                            0.6040 -0.4720 -0.1020  0.1153
   152. (0.00047) RY*( 7) C   5           s(  0.94%)p37.44( 35.02%)d68.45( 64.04%)
                                            0.0000  0.0095  0.0963 -0.0056 -0.0766
                                           -0.0094 -0.1413 -0.0122  0.5693 -0.0743
                                           -0.6746 -0.2112  0.2830 -0.2347
   153. (0.00036) RY*( 8) C   5           s(  9.38%)p 0.71(  6.68%)d 8.94( 83.94%)
                                           -0.0000 -0.0202  0.3057 -0.0032 -0.0991
                                            0.0280 -0.1417  0.0002  0.1900  0.6131
                                           -0.1078  0.0818 -0.6647 -0.0573
   154. (0.00003) RY*( 9) C   5           s(  0.52%)p 0.48(  0.25%)d99.99( 99.24%)
   155. (0.00604) RY*( 1) C   6           s(  0.63%)p99.99( 95.07%)d 6.83(  4.30%)
                                            0.0000  0.0113  0.0786  0.0218  0.6622
                                           -0.0046  0.6591  0.0031  0.2780  0.1300
                                            0.0642 -0.0069  0.1480 -0.0078
   156. (0.00372) RY*( 2) C   6           s( 25.58%)p 2.74( 70.16%)d 0.17(  4.25%)
                                           -0.0000  0.0165  0.5055 -0.0195 -0.5984
                                           -0.0086  0.5857 -0.0065 -0.0089 -0.1958
                                           -0.0418 -0.0213  0.0053 -0.0444
   157. (0.00220) RY*( 3) C   6           s( 73.28%)p 0.33( 24.51%)d 0.03(  2.21%)
                                            0.0000 -0.0172  0.8559  0.0016  0.2963
                                            0.0067 -0.3944 -0.0002 -0.0417  0.1195
                                            0.0109  0.0655 -0.0520 -0.0262
   158. (0.00105) RY*( 4) C   6           s(  0.00%)p 1.00( 72.38%)d 0.38( 27.61%)
                                           -0.0000  0.0008  0.0070  0.0028 -0.1717
                                            0.0041 -0.1753 -0.0176  0.8144 -0.0049
                                           -0.3107  0.3785  0.1762  0.0727
   159. (0.00078) RY*( 5) C   6           s(  0.08%)p99.99( 27.43%)d99.99( 72.49%)
                                           -0.0000  0.0002  0.0282 -0.0010 -0.1044
                                           -0.0016 -0.1146  0.0056  0.5003  0.0253
                                            0.4708 -0.6476 -0.2418 -0.1572
   160. (0.00027) RY*( 6) C   6           s(  0.00%)p 1.00(  0.34%)d99.99( 99.66%)
                                           -0.0000  0.0029  0.0006  0.0013  0.0028
                                           -0.0036  0.0318 -0.0111  0.0471 -0.2197
                                            0.6383  0.4708 -0.2794  0.4911
   161. (0.00024) RY*( 7) C   6           s(  0.11%)p24.40(  2.80%)d99.99( 97.09%)
                                            0.0000 -0.0081  0.0329  0.0053 -0.1030
                                            0.0213 -0.1143  0.0038 -0.0617 -0.0056
                                            0.4183 -0.0418  0.8910  0.0149
   162. (0.00016) RY*( 8) C   6           s(  0.04%)p99.99(  7.33%)d99.99( 92.64%)
                                           -0.0000 -0.0104  0.0160 -0.0086  0.2529
                                            0.0034 -0.0901 -0.0017  0.0337 -0.9385
                                           -0.1250 -0.1278  0.0676 -0.0952
   163. (0.00002) RY*( 9) C   6           s(  0.39%)p 0.04(  0.02%)d99.99( 99.59%)
   164. (0.00638) RY*( 1) C   7           s(  0.11%)p99.99( 94.81%)d46.78(  5.08%)
                                           -0.0000  0.0251 -0.0213 -0.0056  0.2627
                                            0.0292  0.8943  0.0065  0.2801 -0.0191
                                           -0.0386  0.0599 -0.2125 -0.0148
   165. (0.00297) RY*( 2) C   7           s(  1.59%)p60.52( 96.13%)d 1.43(  2.28%)
                                            0.0000  0.0146  0.1252  0.0263 -0.9292
                                            0.0073  0.2923  0.0066 -0.1081  0.1198
                                            0.0250  0.0502 -0.0719 -0.0092
   166. (0.00096) RY*( 3) C   7           s(  4.80%)p16.96( 81.35%)d 2.89( 13.85%)
                                            0.0000 -0.0008  0.2190 -0.0007  0.1953
                                           -0.0043  0.2223 -0.0039 -0.8520 -0.0680
                                            0.3269 -0.1436 -0.0654  0.0463
   167. (0.00088) RY*( 4) C   7           s( 90.74%)p 0.06(  5.38%)d 0.04(  3.88%)
                                            0.0000 -0.0046  0.9526 -0.0033  0.0730
                                           -0.0204 -0.0310 -0.0065  0.2169 -0.0489
                                           -0.0604  0.0059  0.1682 -0.0664
   168. (0.00046) RY*( 5) C   7           s(  0.02%)p99.99( 11.43%)d99.99( 88.55%)
                                            0.0000 -0.0002  0.0145  0.0003 -0.0613
                                           -0.0001 -0.0830 -0.0007  0.3219 -0.2543
                                            0.8274  0.0728 -0.1325  0.3368
   169. (0.00010) RY*( 6) C   7           s(  0.82%)p 2.94(  2.41%)d99.99( 96.77%)
                                           -0.0000 -0.0014  0.0905 -0.0270  0.1322
                                            0.0007 -0.0755 -0.0054  0.0135  0.9108
                                            0.1469  0.1839 -0.2152  0.1909
   170. (0.00006) RY*( 7) C   7           s(  1.96%)p 2.12(  4.17%)d47.80( 93.86%)
   171. (0.00001) RY*( 8) C   7           s(  0.01%)p99.99(  2.91%)d99.99( 97.08%)
   172. (0.00001) RY*( 9) C   7           s(  0.04%)p37.49(  1.47%)d99.99( 98.49%)
   173. (0.00532) RY*( 1) C   8           s(  0.26%)p99.99( 92.82%)d26.96(  6.93%)
                                           -0.0000  0.0288  0.0417 -0.0287 -0.8316
                                            0.0135  0.4842 -0.0021 -0.0333 -0.2079
                                           -0.0131 -0.0577  0.1412 -0.0509
   174. (0.00256) RY*( 2) C   8           s(  0.73%)p99.99( 97.90%)d 1.87(  1.37%)
                                            0.0000 -0.0021  0.0855 -0.0132  0.4664
                                           -0.0321  0.8178 -0.0109  0.3021  0.0673
                                            0.0355 -0.0078  0.0884  0.0004
   175. (0.00091) RY*( 3) C   8           s( 93.01%)p 0.01(  0.86%)d 0.07(  6.13%)
                                            0.0000 -0.0039  0.9644  0.0182 -0.0538
                                           -0.0072 -0.0635  0.0010 -0.0364  0.1842
                                            0.0623  0.1007 -0.0938 -0.0674
   176. (0.00065) RY*( 4) C   8           s(  0.00%)p 1.00( 25.93%)d 2.86( 74.07%)
                                           -0.0000 -0.0001  0.0027  0.0012 -0.0934
                                            0.0015 -0.1271 -0.0056  0.4842 -0.2092
                                            0.2249  0.6717  0.1380  0.4197
   177. (0.00060) RY*( 5) C   8           s(  0.01%)p 1.00( 67.08%)d 0.49( 32.91%)
                                            0.0000 -0.0001  0.0077 -0.0014 -0.1506
                                           -0.0021 -0.2023  0.0078  0.7792  0.1725
                                           -0.3911 -0.2613 -0.0010 -0.2795
   178. (0.00015) RY*( 6) C   8           s(  0.14%)p 9.77(  1.35%)d99.99( 98.51%)
                                            0.0000  0.0001  0.0371 -0.0115  0.0472
                                           -0.0229  0.0970 -0.0082  0.0337 -0.5093
                                           -0.2881  0.1074 -0.7944 -0.0094
   179. (0.00005) RY*( 7) C   8           s(  5.90%)p 0.92(  5.45%)d15.03( 88.65%)
   180. (0.00000) RY*( 8) C   8           s(  0.00%)p 1.00(  6.96%)d13.38( 93.04%)
   181. (0.00000) RY*( 9) C   8           s(  0.06%)p27.83(  1.71%)d99.99( 98.23%)
   182. (0.00531) RY*( 1) C   9           s(  0.25%)p99.99( 92.83%)d28.00(  6.93%)
                                           -0.0000  0.0287  0.0406 -0.0278 -0.7962
                                           -0.0127 -0.4672 -0.0088 -0.2738  0.2087
                                            0.0894  0.0189  0.1307 -0.0168
   183. (0.00256) RY*( 2) C   9           s(  0.72%)p99.99( 97.91%)d 1.91(  1.37%)
                                           -0.0000 -0.0022  0.0847 -0.0156  0.5276
                                            0.0325 -0.8285  0.0054 -0.1141 -0.0641
                                            0.0032 -0.0340  0.0911 -0.0114
   184. (0.00091) RY*( 3) C   9           s( 93.06%)p 0.01(  0.85%)d 0.07(  6.08%)
                                            0.0000 -0.0039  0.9647  0.0177 -0.0593
                                            0.0070  0.0680  0.0045 -0.0022 -0.2049
                                           -0.0309  0.0234 -0.0844 -0.1011
   185. (0.00065) RY*( 4) C   9           s(  0.00%)p 1.00( 27.50%)d 2.64( 72.50%)
                                           -0.0000  0.0001  0.0012 -0.0011  0.0959
                                           -0.0013  0.1289  0.0054 -0.4992 -0.0583
                                           -0.3393  0.7012  0.2514  0.2270
   186. (0.00060) RY*( 5) C   9           s(  0.01%)p 1.00( 65.54%)d 0.53( 34.45%)
                                            0.0000 -0.0001  0.0092 -0.0014 -0.1489
                                           -0.0020 -0.2002  0.0080  0.7701  0.0489
                                           -0.4512  0.3310  0.1702 -0.0033
   187. (0.00015) RY*( 6) C   9           s(  0.15%)p 9.27(  1.35%)d99.99( 98.51%)
                                           -0.0000  0.0000  0.0381 -0.0132  0.0546
                                            0.0232 -0.0978  0.0035 -0.0150  0.4740
                                           -0.0461  0.2880 -0.8188  0.0694
   188. (0.00005) RY*( 7) C   9           s(  5.86%)p 0.93(  5.44%)d15.14( 88.70%)
   189. (0.00000) RY*( 8) C   9           s(  0.02%)p99.99(  5.35%)d99.99( 94.64%)
   190. (0.00000) RY*( 9) C   9           s(  0.04%)p75.11(  3.30%)d99.99( 96.65%)
   191. (0.00635) RY*( 1) C  10           s(  0.13%)p99.99( 94.77%)d40.14(  5.10%)
                                            0.0000 -0.0251  0.0253  0.0036 -0.3300
                                            0.0290  0.8985  0.0082  0.1748 -0.0053
                                            0.0329 -0.0655  0.2131  0.0125
   192. (0.00297) RY*( 2) C  10           s(  1.67%)p57.51( 96.03%)d 1.38(  2.30%)
                                            0.0000  0.0148  0.1284  0.0267 -0.9082
                                           -0.0077 -0.2715  0.0028 -0.2471 -0.1279
                                           -0.0359  0.0048 -0.0665 -0.0299
   193. (0.00096) RY*( 3) C  10           s(  2.15%)p38.96( 83.62%)d 6.63( 14.24%)
                                            0.0000 -0.0005  0.1465 -0.0006  0.1864
                                            0.0040  0.2276 -0.0018 -0.8658 -0.1039
                                            0.3104  0.0939 -0.0098  0.1621
   194. (0.00088) RY*( 4) C  10           s( 93.33%)p 0.04(  3.31%)d 0.04(  3.37%)
                                            0.0000 -0.0046  0.9660 -0.0051  0.0931
                                            0.0210 -0.0565  0.0039  0.1440  0.0858
                                            0.0056 -0.0177  0.1458 -0.0687
   195. (0.00046) RY*( 5) C  10           s(  0.01%)p 1.00( 11.35%)d 7.81( 88.64%)
                                            0.0000 -0.0002  0.0091  0.0002 -0.0602
                                            0.0002 -0.0840 -0.0006  0.3207 -0.1958
                                            0.8525 -0.1730 -0.2055  0.2216
   196. (0.00010) RY*( 6) C  10           s(  0.84%)p 2.91(  2.43%)d99.99( 96.73%)
                                           -0.0000 -0.0015  0.0915 -0.0270  0.1278
                                            0.0001  0.0692 -0.0055  0.0496 -0.9012
                                           -0.2981 -0.1832 -0.1791  0.0265
   197. (0.00006) RY*( 7) C  10           s(  1.93%)p 2.17(  4.19%)d48.69( 93.88%)
   198. (0.00001) RY*( 8) C  10           s(  0.01%)p99.99(  2.68%)d99.99( 97.30%)
   199. (0.00001) RY*( 9) C  10           s(  0.04%)p44.09(  1.68%)d99.99( 98.29%)
   200. (0.00605) RY*( 1) C  11           s(  0.91%)p99.99( 94.86%)d 4.68(  4.24%)
                                            0.0000  0.0118  0.0944  0.0206  0.7041
                                            0.0042 -0.6696  0.0050 -0.0629 -0.1222
                                            0.0013 -0.0548  0.1533 -0.0300
   201. (0.00366) RY*( 2) C  11           s( 24.53%)p 2.89( 71.01%)d 0.18(  4.45%)
                                           -0.0000  0.0164  0.4951 -0.0202 -0.5700
                                            0.0089 -0.5427 -0.0019 -0.3003  0.1973
                                            0.0538  0.0502 -0.0070 -0.0118
   202. (0.00219) RY*( 3) C  11           s( 74.06%)p 0.32( 23.81%)d 0.03(  2.13%)
                                           -0.0000 -0.0170  0.8604  0.0024  0.2550
                                           -0.0057  0.3850 -0.0031  0.1577 -0.1148
                                           -0.0461  0.0027 -0.0544 -0.0547
   203. (0.00108) RY*( 4) C  11           s(  0.01%)p 1.00( 76.94%)d 0.30( 23.05%)
                                            0.0000  0.0010  0.0074  0.0024 -0.1763
                                            0.0048 -0.2559 -0.0167  0.8201  0.1422
                                           -0.2258 -0.3139 -0.0206 -0.2457
   204. (0.00079) RY*( 5) C  11           s(  0.07%)p99.99( 22.80%)d99.99( 77.14%)
                                           -0.0000  0.0004  0.0257 -0.0014 -0.0949
                                           -0.0017 -0.1339  0.0068  0.4483 -0.2484
                                            0.3639  0.6092  0.1212  0.4374
   205. (0.00027) RY*( 6) C  11           s(  0.00%)p 1.00(  0.31%)d99.99( 99.69%)
                                            0.0000  0.0021  0.0040  0.0011 -0.0014
                                            0.0068 -0.0422 -0.0085  0.0345 -0.1685
                                            0.7231 -0.4745 -0.4674  0.0445
   206. (0.00024) RY*( 7) C  11           s(  0.12%)p24.49(  2.99%)d99.99( 96.88%)
                                           -0.0000 -0.0081  0.0340  0.0071 -0.1165
                                           -0.0207  0.1256 -0.0058 -0.0095 -0.0840
                                            0.3486 -0.3045  0.8548 -0.1296
   207. (0.00016) RY*( 8) C  11           s(  0.04%)p99.99(  7.30%)d99.99( 92.66%)
                                           -0.0000 -0.0104  0.0158 -0.0083  0.2449
                                           -0.0032  0.0838 -0.0033  0.0770  0.8944
                                            0.3231  0.1428  0.0328  0.0301
   208. (0.00003) RY*( 9) C  11           s(  0.39%)p 0.03(  0.01%)d99.99( 99.60%)
   209. (0.01863) RY*( 1) C  12           s(  9.79%)p 9.19( 89.94%)d 0.03(  0.27%)
                                            0.0000  0.0652  0.3059 -0.0094  0.3524
                                            0.0368 -0.8512  0.0122 -0.2218  0.0145
                                           -0.0006  0.0037 -0.0489 -0.0095
   210. (0.01113) RY*( 2) C  12           s(  0.66%)p99.99( 70.92%)d43.32( 28.42%)
                                            0.0000  0.0210  0.0782 -0.0336  0.7638
                                           -0.0196  0.2575 -0.0171  0.2401 -0.3412
                                           -0.0495 -0.2233  0.3337 -0.0640
   211. (0.00461) RY*( 3) C  12           s(  0.51%)p42.66( 21.65%)d99.99( 77.84%)
                                            0.0000  0.0002  0.0712  0.0101  0.0860
                                            0.0272  0.1481 -0.0574 -0.4278 -0.0687
                                           -0.2160  0.6487  0.3873  0.3954
   212. (0.00406) RY*( 4) C  12           s( 50.24%)p 0.35( 17.77%)d 0.64( 32.00%)
                                            0.0000 -0.0036  0.7088 -0.0066  0.1746
                                            0.0297  0.3735  0.0091 -0.0815  0.4793
                                            0.1152  0.0139 -0.2770  0.0005
   213. (0.00264) RY*( 5) C  12           s( 26.72%)p 0.93( 24.73%)d 1.82( 48.55%)
                                            0.0000 -0.0093  0.5168 -0.0307 -0.4763
                                            0.0103 -0.0099  0.0053 -0.1386 -0.3108
                                            0.0063 -0.3693  0.4979 -0.0673
   214. (0.00103) RY*( 6) C  12           s(  2.05%)p13.73( 28.09%)d34.15( 69.86%)
                                            0.0000  0.0067  0.1429 -0.0107 -0.0725
                                            0.0044 -0.1216  0.0102  0.5105 -0.1229
                                            0.6405  0.2348  0.0730  0.4613
   215. (0.00045) RY*( 7) C  12           s(  0.88%)p44.27( 39.10%)d67.95( 60.02%)
                                            0.0000  0.0106  0.0934 -0.0075 -0.0922
                                            0.0143 -0.1692 -0.0056  0.5946  0.4489
                                           -0.5085  0.1250  0.3505 -0.0398
   216. (0.00038) RY*( 8) C  12           s(  9.01%)p 0.87(  7.81%)d 9.23( 83.18%)
                                           -0.0000 -0.0190  0.2996 -0.0016 -0.1053
                                           -0.0255  0.0153 -0.0138  0.2568 -0.5706
                                           -0.4328  0.2353 -0.5129  0.0216
   217. (0.00003) RY*( 9) C  12           s(  0.58%)p 0.62(  0.36%)d99.99( 99.06%)
   218. (0.00243) RY*( 1) O  13           s(  2.21%)p43.62( 96.49%)d 0.58(  1.29%)
                                            0.0000  0.0017  0.1487  0.0105  0.8686
                                           -0.0013  0.3733  0.0018  0.2663 -0.0738
                                           -0.0072 -0.0303  0.0775 -0.0226
   219. (0.00070) RY*( 2) O  13           s(  1.43%)p67.12( 96.20%)d 1.65(  2.36%)
                                            0.0000  0.0000  0.1197  0.0028 -0.1498
                                            0.0023 -0.3453 -0.0138  0.9056  0.0040
                                            0.0445 -0.1132 -0.0572 -0.0745
   220. (0.00026) RY*( 3) O  13           s( 95.52%)p 0.04(  4.19%)d 0.00(  0.29%)
                                           -0.0000  0.0058  0.9773  0.0091 -0.1465
                                           -0.0225  0.0430 -0.0045 -0.1343 -0.0269
                                           -0.0210  0.0320 -0.0037 -0.0261
   221. (0.00008) RY*( 4) O  13           s(  0.40%)p99.99( 97.16%)d 6.04(  2.44%)
   222. (0.00002) RY*( 5) O  13           s(  0.29%)p 4.40(  1.27%)d99.99( 98.44%)
   223. (0.00001) RY*( 6) O  13           s(  0.00%)p 1.00(  0.21%)d99.99( 99.79%)
   224. (0.00000) RY*( 7) O  13           s(  0.02%)p99.99(  2.14%)d99.99( 97.85%)
   225. (0.00001) RY*( 8) O  13           s(  0.00%)p 1.00(  2.01%)d48.78( 97.99%)
   226. (0.00000) RY*( 9) O  13           s(  0.09%)p 7.33(  0.69%)d99.99( 99.22%)
   227. (0.00245) RY*( 1) O  14           s(  1.98%)p48.86( 96.80%)d 0.61(  1.21%)
                                           -0.0000  0.0022  0.1407  0.0098  0.9032
                                            0.0006 -0.3873  0.0027  0.0473  0.0787
                                            0.0292  0.0015  0.0711 -0.0067
   228. (0.00066) RY*( 2) O  14           s(  2.44%)p39.10( 95.23%)d 0.96(  2.34%)
                                            0.0000  0.0001  0.1561  0.0032 -0.1418
                                            0.0057 -0.1566 -0.0126  0.9526 -0.0180
                                            0.0225  0.1414  0.0173  0.0475
   229. (0.00026) RY*( 3) O  14           s( 95.04%)p 0.05(  4.69%)d 0.00(  0.27%)
                                            0.0000  0.0056  0.9749  0.0068 -0.1269
                                            0.0229  0.0419  0.0077 -0.1685  0.0234
                                           -0.0003 -0.0026 -0.0092 -0.0457
   230. (0.00008) RY*( 4) O  14           s(  0.18%)p99.99( 97.15%)d14.99(  2.68%)
   231. (0.00002) RY*( 5) O  14           s(  0.19%)p 6.83(  1.33%)d99.99( 98.47%)
   232. (0.00001) RY*( 6) O  14           s(  0.01%)p 1.00(  0.15%)d99.99( 99.85%)
   233. (0.00000) RY*( 7) O  14           s(  0.01%)p 1.00(  2.16%)d45.38( 97.84%)
   234. (0.00001) RY*( 8) O  14           s(  0.00%)p 1.00(  2.14%)d45.78( 97.86%)
   235. (0.00000) RY*( 9) O  14           s(  0.12%)p 5.91(  0.74%)d99.99( 99.14%)
   236. (0.00667) RY*( 1) C  15           s( 10.15%)p 8.54( 86.74%)d 0.31(  3.10%)
                                            0.0000 -0.0034  0.3186 -0.0152 -0.7053
                                           -0.0030 -0.2341 -0.0162 -0.5609 -0.0038
                                           -0.0420 -0.0646  0.0357 -0.1543
   237. (0.00510) RY*( 2) C  15           s(  1.24%)p79.08( 97.78%)d 0.80(  0.98%)
                                            0.0000 -0.0125  0.1105  0.0078 -0.4826
                                            0.0147 -0.3179 -0.0122  0.8021 -0.0203
                                            0.0306  0.0825  0.0166 -0.0374
   238. (0.00261) RY*( 3) C  15           s(  1.57%)p54.03( 84.74%)d 8.73( 13.69%)
                                            0.0000 -0.0202  0.1236  0.0013  0.4069
                                           -0.0061 -0.8221 -0.0128 -0.0764  0.2096
                                            0.0279 -0.1599 -0.2451 -0.0810
   239. (0.00194) RY*( 4) C  15           s( 63.55%)p 0.23( 14.58%)d 0.34( 21.87%)
                                           -0.0000  0.0010  0.7972  0.0043  0.1556
                                            0.0041  0.3197 -0.0175  0.1382 -0.0512
                                            0.2129 -0.3272 -0.2508 -0.0290
   240. (0.00112) RY*( 5) C  15           s( 19.21%)p 0.47(  9.09%)d 3.73( 71.70%)
                                            0.0000 -0.0056  0.4382 -0.0136  0.2458
                                            0.0142 -0.1717 -0.0049 -0.0249 -0.3045
                                           -0.2620  0.4118  0.5952  0.1784
   241. (0.00043) RY*( 6) C  15           s(  1.89%)p 1.36(  2.58%)d50.44( 95.52%)
                                           -0.0000 -0.0027  0.1376  0.0131 -0.0120
                                            0.0127  0.1434 -0.0161  0.0673  0.8733
                                           -0.3168 -0.0713  0.2926  0.0393
   242. (0.00034) RY*( 7) C  15           s(  1.61%)p 0.86(  1.38%)d60.29( 97.01%)
                                           -0.0000  0.0056  0.1267 -0.0082  0.0544
                                           -0.0144  0.0889  0.0223 -0.0464  0.2368
                                            0.2623  0.7748 -0.2659 -0.4174
   243. (0.00025) RY*( 8) C  15           s(  0.66%)p 3.15(  2.09%)d99.99( 97.24%)
                                           -0.0000 -0.0009  0.0815  0.0227 -0.1231
                                            0.0051 -0.0209  0.0041 -0.0690  0.0942
                                           -0.1089  0.2833 -0.4573  0.8138
   244. (0.00012) RY*( 9) C  15           s(  0.12%)p10.97(  1.28%)d99.99( 98.60%)
                                           -0.0000 -0.0001  0.0342  0.0117  0.0317
                                           -0.0065  0.0843 -0.0121  0.0663 -0.1801
                                           -0.8373  0.0224 -0.3938 -0.3113
   245. (0.00764) RY*( 1) C  16           s(  0.24%)p99.99( 97.48%)d 9.63(  2.28%)
                                           -0.0000  0.0018  0.0486 -0.0040 -0.1839
                                            0.0011 -0.0155  0.0260  0.9696 -0.0106
                                           -0.1318 -0.0582  0.0284 -0.0333
   246. (0.00350) RY*( 2) C  16           s( 18.90%)p 3.93( 74.18%)d 0.37(  6.92%)
                                            0.0000 -0.0060  0.4346  0.0050  0.8243
                                            0.0047 -0.2184  0.0020  0.1209 -0.2400
                                            0.0040 -0.0920  0.0328 -0.0454
   247. (0.00122) RY*( 3) C  16           s( 70.46%)p 0.37( 25.76%)d 0.05(  3.78%)
                                            0.0000  0.0059  0.8394  0.0044 -0.4807
                                            0.0078 -0.0884  0.0006 -0.1364 -0.0956
                                            0.0135 -0.1239 -0.0992  0.0574
   248. (0.00076) RY*( 4) C  16           s(  0.56%)p99.99( 64.97%)d61.81( 34.48%)
                                            0.0000 -0.0207  0.0718  0.0067  0.0574
                                           -0.0068  0.8035 -0.0019  0.0271 -0.4723
                                           -0.0176  0.1801 -0.2702 -0.1261
   249. (0.00025) RY*( 5) C  16           s(  7.32%)p 0.62(  4.56%)d12.04( 88.12%)
                                           -0.0000 -0.0059  0.2705 -0.0043  0.1260
                                           -0.0110  0.1718 -0.0028  0.0096  0.5120
                                           -0.3521  0.6815  0.1595  0.0723
   250. (0.00019) RY*( 6) C  16           s(  1.53%)p13.83( 21.18%)d50.45( 77.28%)
                                           -0.0000 -0.0132  0.1231  0.0108  0.0552
                                           -0.0246  0.4558  0.0029  0.0175  0.2204
                                            0.3022 -0.3610  0.6968  0.1309
   251. (0.00012) RY*( 7) C  16           s(  0.15%)p57.13(  8.76%)d99.99( 91.09%)
                                           -0.0000 -0.0061  0.0387 -0.0172  0.1811
                                           -0.0004  0.2299  0.0016  0.0404  0.5133
                                           -0.0426 -0.4127 -0.5954  0.3477
   252. (0.00003) RY*( 8) C  16           s(  0.51%)p 4.67(  2.37%)d99.99( 97.13%)
   253. (0.00002) RY*( 9) C  16           s(  0.41%)p 2.08(  0.84%)d99.99( 98.75%)
   254. (0.00592) RY*( 1) C  17           s(  8.18%)p10.49( 85.80%)d 0.74(  6.02%)
                                            0.0000 -0.0020  0.2859 -0.0225 -0.8731
                                            0.0099  0.2823 -0.0031 -0.1241 -0.0323
                                            0.0716 -0.0091  0.1556 -0.1725
   255. (0.00456) RY*( 2) C  17           s( 19.33%)p 4.02( 77.60%)d 0.16(  3.07%)
                                           -0.0000  0.0121  0.4394  0.0130 -0.1549
                                           -0.0148 -0.8643  0.0020  0.0683 -0.1502
                                            0.0109  0.0041 -0.0895 -0.0024
   256. (0.00344) RY*( 3) C  17           s(  0.08%)p99.99( 95.15%)d61.61(  4.78%)
                                            0.0000  0.0005  0.0278 -0.0016  0.1177
                                            0.0012 -0.0842  0.0202 -0.9644 -0.0217
                                           -0.2082  0.0162  0.0235 -0.0558
   257. (0.00118) RY*( 4) C  17           s( 69.67%)p 0.31( 21.75%)d 0.12(  8.58%)
                                           -0.0000 -0.0076  0.8347  0.0136  0.3291
                                           -0.0075  0.3290  0.0036  0.0267  0.2028
                                           -0.0306  0.0225  0.0255  0.2064
   258. (0.00071) RY*( 5) C  17           s(  0.00%)p 1.00(  0.29%)d99.99( 99.71%)
                                           -0.0000  0.0006  0.0046  0.0032 -0.0120
                                            0.0100 -0.0325 -0.0026  0.0392  0.1529
                                           -0.2468 -0.9528  0.0563 -0.0428
   259. (0.00033) RY*( 6) C  17           s(  0.06%)p77.22(  4.70%)d99.99( 95.24%)
                                           -0.0000 -0.0007  0.0246  0.0034 -0.0161
                                           -0.0017  0.0207 -0.0252  0.2136 -0.0730
                                           -0.8982  0.2487  0.1432 -0.2409
   260. (0.00020) RY*( 7) C  17           s(  1.40%)p 4.49(  6.31%)d65.74( 92.29%)
                                            0.0000 -0.0028  0.1185 -0.0074  0.0873
                                           -0.0144  0.2348 -0.0005  0.0071 -0.8295
                                           -0.0101 -0.1603 -0.4444 -0.1077
   261. (0.00015) RY*( 8) C  17           s(  1.25%)p 6.29(  7.86%)d72.69( 90.89%)
                                            0.0000  0.0027  0.1118 -0.0098  0.2777
                                            0.0020 -0.0144 -0.0012  0.0347 -0.0234
                                            0.2822 -0.0204  0.3277 -0.8490
   262. (0.00003) RY*( 9) C  17           s(  0.07%)p 9.36(  0.67%)d99.99( 99.26%)
   263. (0.00589) RY*( 1) C  18           s(  0.58%)p99.99( 93.42%)d10.31(  5.99%)
                                            0.0000 -0.0230  0.0727  0.0181  0.7043
                                           -0.0046 -0.1802 -0.0206 -0.6363 -0.0069
                                            0.2301 -0.0466  0.0117 -0.0681
   264. (0.00283) RY*( 2) C  18           s( 13.84%)p 6.07( 84.07%)d 0.15(  2.09%)
                                           -0.0000  0.0166  0.3717 -0.0140  0.5107
                                            0.0010 -0.3158 -0.0145  0.6926 -0.0319
                                           -0.0435  0.0085  0.0925 -0.0965
   265. (0.00157) RY*( 3) C  18           s( 48.44%)p 1.02( 49.54%)d 0.04(  2.02%)
                                            0.0000 -0.0066  0.6960  0.0181 -0.4350
                                           -0.0105 -0.4885  0.0011 -0.2591 -0.0206
                                            0.0112 -0.1130 -0.0290  0.0776
   266. (0.00087) RY*( 4) C  18           s( 35.89%)p 1.63( 58.56%)d 0.15(  5.56%)
                                            0.0000 -0.0060  0.5990  0.0120  0.0815
                                           -0.0002  0.7602 -0.0053 -0.0282  0.0129
                                            0.1263  0.1866  0.0486  0.0477
   267. (0.00065) RY*( 5) C  18           s(  0.13%)p23.22(  2.94%)d99.99( 96.93%)
                                            0.0000 -0.0005  0.0356 -0.0020  0.0569
                                           -0.0098  0.1606 -0.0011  0.0168 -0.7301
                                           -0.1396 -0.5496 -0.3371 -0.0336
   268. (0.00012) RY*( 6) C  18           s(  0.29%)p10.76(  3.08%)d99.99( 96.64%)
                                           -0.0000 -0.0032  0.0534  0.0180 -0.0554
                                           -0.0044  0.0315  0.0180 -0.1613 -0.1331
                                           -0.4857  0.1470  0.3290 -0.7635
   269. (0.00005) RY*( 7) C  18           s(  0.44%)p 8.98(  3.93%)d99.99( 95.63%)
   270. (0.00001) RY*( 8) C  18           s(  0.06%)p30.18(  1.81%)d99.99( 98.13%)
   271. (0.00002) RY*( 9) C  18           s(  0.43%)p 6.29(  2.72%)d99.99( 96.85%)
   272. (0.00537) RY*( 1) C  19           s(  0.08%)p99.99( 92.89%)d90.42(  7.03%)
                                           -0.0000  0.0278 -0.0019  0.0129  0.2907
                                           -0.0028 -0.0930  0.0277  0.9136  0.0205
                                            0.1773 -0.0429 -0.0616  0.1812
   273. (0.00286) RY*( 2) C  19           s(  0.03%)p99.99( 98.52%)d54.00(  1.45%)
                                           -0.0000  0.0029  0.0162 -0.0351  0.9201
                                            0.0062 -0.1896  0.0157 -0.3179  0.0337
                                           -0.0708  0.0074 -0.0330  0.0852
   274. (0.00089) RY*( 3) C  19           s( 70.29%)p 0.34( 23.91%)d 0.08(  5.80%)
                                            0.0000 -0.0009  0.8384 -0.0055 -0.0988
                                           -0.0069 -0.4778 -0.0163  0.0268 -0.1906
                                           -0.1223 -0.0262  0.0525 -0.0576
   275. (0.00083) RY*( 4) C  19           s( 23.85%)p 2.36( 56.18%)d 0.84( 19.97%)
                                            0.0000 -0.0042  0.4884 -0.0025  0.1558
                                            0.0007  0.7309 -0.0090  0.0564  0.3604
                                           -0.0630  0.0339  0.2515 -0.0377
   276. (0.00066) RY*( 5) C  19           s(  0.96%)p15.75( 15.11%)d87.50( 83.93%)
                                           -0.0000 -0.0020  0.0979  0.0014  0.0955
                                            0.0126  0.3764 -0.0013  0.0108 -0.7456
                                            0.0555  0.4225 -0.3191  0.0089
   277. (0.00014) RY*( 6) C  19           s(  0.00%)p 1.00(  1.44%)d68.25( 98.55%)
                                           -0.0000  0.0001  0.0040 -0.0246  0.1108
                                            0.0055 -0.0151  0.0093 -0.0350 -0.1658
                                            0.6944 -0.1435  0.3170 -0.5956
   278. (0.00005) RY*( 7) C  19           s(  4.79%)p 0.97(  4.66%)d18.90( 90.55%)
   279. (0.00001) RY*( 8) C  19           s(  0.06%)p93.49(  5.19%)d99.99( 94.75%)
   280. (0.00000) RY*( 9) C  19           s(  0.04%)p49.63(  2.17%)d99.99( 97.79%)
   281. (0.00516) RY*( 1) C  20           s(  0.11%)p99.99( 92.36%)d68.74(  7.53%)
                                           -0.0000  0.0278  0.0179  0.0280  0.9278
                                           -0.0074 -0.2033  0.0043  0.1433 -0.0700
                                            0.0774 -0.0129  0.1462 -0.2071
   282. (0.00268) RY*( 2) C  20           s(  0.00%)p 1.00( 98.57%)d 0.01(  1.43%)
                                           -0.0000 -0.0007  0.0011 -0.0058  0.1513
                                            0.0023 -0.0011  0.0393 -0.9804  0.0097
                                            0.1059 -0.0438 -0.0160  0.0284
   283. (0.00090) RY*( 3) C  20           s( 94.22%)p 0.01(  1.05%)d 0.05(  4.73%)
                                            0.0000 -0.0028  0.9707 -0.0198  0.0130
                                           -0.0043 -0.0996 -0.0008  0.0011 -0.0178
                                           -0.0576  0.0452 -0.0242  0.2025
   284. (0.00081) RY*( 4) C  20           s(  0.87%)p99.99( 93.36%)d 6.65(  5.77%)
                                            0.0000 -0.0052  0.0930 -0.0004  0.2096
                                            0.0119  0.9426 -0.0023  0.0324  0.2154
                                           -0.0131 -0.0206  0.0974  0.0355
   285. (0.00066) RY*( 5) C  20           s(  0.12%)p 2.90(  0.34%)d99.99( 99.54%)
                                            0.0000  0.0001  0.0342  0.0016 -0.0119
                                            0.0093 -0.0537 -0.0004  0.0166  0.1117
                                           -0.2278 -0.9640  0.0334 -0.0252
   286. (0.00014) RY*( 6) C  20           s(  0.01%)p 1.00(  1.44%)d68.25( 98.55%)
                                            0.0000 -0.0004  0.0085  0.0039 -0.0168
                                           -0.0003  0.0029 -0.0269  0.1158  0.0313
                                            0.9222 -0.2232 -0.1264  0.2612
   287. (0.00005) RY*( 7) C  20           s(  4.66%)p 1.00(  4.67%)d19.47( 90.68%)
   288. (0.00000) RY*( 8) C  20           s(  0.05%)p57.00(  3.03%)d99.99( 96.91%)
   289. (0.00001) RY*( 9) C  20           s(  0.06%)p87.42(  5.24%)d99.99( 94.70%)
   290. (0.00540) RY*( 1) C  21           s(  0.10%)p99.99( 92.89%)d68.86(  7.01%)
                                           -0.0000  0.0289 -0.0136  0.0202  0.5534
                                           -0.0053 -0.1050 -0.0231 -0.7814  0.0018
                                           -0.2509  0.0523  0.0032  0.0664
   291. (0.00285) RY*( 2) C  21           s(  0.02%)p99.99( 98.55%)d57.80(  1.42%)
                                            0.0000  0.0015  0.0156 -0.0279  0.7862
                                            0.0087 -0.1604 -0.0253  0.5833  0.0354
                                            0.0112  0.0020 -0.0469  0.1031
   292. (0.00088) RY*( 3) C  21           s( 29.64%)p 2.05( 60.66%)d 0.33(  9.70%)
                                            0.0000  0.0021  0.5444 -0.0095 -0.1369
                                           -0.0125 -0.7659  0.0052 -0.0317 -0.2852
                                            0.0723 -0.0580 -0.0840  0.0021
   293. (0.00082) RY*( 4) C  21           s( 64.24%)p 0.47( 30.50%)d 0.08(  5.26%)
                                            0.0000 -0.0045  0.8015 -0.0075  0.1295
                                            0.0030  0.5346  0.0137 -0.0469  0.0588
                                            0.1455 -0.1065  0.1282  0.0132
   294. (0.00067) RY*( 5) C  21           s(  1.10%)p 4.59(  5.07%)d84.97( 93.83%)
                                            0.0000  0.0008  0.1051  0.0007 -0.0480
                                            0.0074 -0.2190  0.0014 -0.0184  0.6357
                                            0.1801  0.6298  0.3241  0.0109
   295. (0.00014) RY*( 6) C  21           s(  0.00%)p 1.00(  1.43%)d69.16( 98.57%)
                                            0.0000  0.0004  0.0061 -0.0207  0.0920
                                            0.0049 -0.0168 -0.0165  0.0692 -0.1922
                                           -0.2152  0.0522  0.4279 -0.8465
   296. (0.00005) RY*( 7) C  21           s(  4.79%)p 0.90(  4.30%)d18.97( 90.91%)
   297. (0.00001) RY*( 8) C  21           s(  0.04%)p58.41(  2.39%)d99.99( 97.57%)
   298. (0.00001) RY*( 9) C  21           s(  0.15%)p28.04(  4.29%)d99.99( 95.56%)
   299. (0.00594) RY*( 1) C  22           s(  0.60%)p99.99( 93.65%)d 9.63(  5.75%)
                                            0.0000 -0.0220  0.0741  0.0111  0.5041
                                           -0.0047 -0.1702  0.0249  0.8079 -0.0230
                                           -0.1506  0.0359  0.0689 -0.1681
   300. (0.00299) RY*( 2) C  22           s(  8.72%)p10.24( 89.33%)d 0.22(  1.95%)
                                            0.0000  0.0186  0.2947 -0.0206  0.7220
                                            0.0001 -0.2978  0.0092 -0.5318 -0.0133
                                            0.1142 -0.0200  0.0655 -0.0395
   301. (0.00127) RY*( 3) C  22           s( 60.39%)p 0.62( 37.47%)d 0.04(  2.14%)
                                            0.0000 -0.0055  0.7771  0.0193 -0.4161
                                           -0.0079 -0.4394  0.0057  0.0896 -0.0564
                                           -0.0631  0.1051 -0.0095  0.0561
   302. (0.00090) RY*( 4) C  22           s( 28.10%)p 2.14( 60.09%)d 0.42( 11.81%)
                                            0.0000 -0.0060  0.5301  0.0065  0.1115
                                           -0.0054  0.7668  0.0086  0.0168  0.1736
                                           -0.1111 -0.2290  0.1474 -0.0380
   303. (0.00063) RY*( 5) C  22           s(  0.96%)p 8.18(  7.86%)d94.96( 91.18%)
                                            0.0000 -0.0014  0.0980  0.0028  0.0810
                                            0.0088  0.2681  0.0026 -0.0067 -0.8403
                                            0.0468  0.2827 -0.3504 -0.0274
   304. (0.00012) RY*( 6) C  22           s(  0.29%)p 9.25(  2.67%)d99.99( 97.04%)
                                           -0.0000 -0.0023  0.0537  0.0231 -0.1091
                                           -0.0057  0.0005 -0.0114  0.1190 -0.0705
                                            0.8316 -0.2141  0.1313 -0.4590
   305. (0.00006) RY*( 7) C  22           s(  0.64%)p 7.07(  4.54%)d99.99( 94.82%)
   306. (0.00003) RY*( 8) C  22           s(  0.09%)p35.33(  3.31%)d99.99( 96.60%)
   307. (0.00001) RY*( 9) C  22           s(  0.29%)p 3.93(  1.15%)d99.99( 98.55%)
   308. (0.00494) RY*( 1) N  23           s(  3.88%)p24.28( 94.24%)d 0.48(  1.88%)
                                            0.0000  0.0014  0.1970 -0.0096  0.4437
                                            0.0173 -0.8487  0.0058 -0.1574  0.0181
                                            0.0419 -0.0874 -0.0751 -0.0588
   309. (0.00263) RY*( 2) N  23           s( 48.19%)p 0.97( 46.97%)d 0.10(  4.84%)
                                           -0.0000 -0.0112  0.6941  0.0035 -0.4745
                                            0.0005  0.0084 -0.0001 -0.4944  0.0735
                                           -0.1469 -0.0333  0.0396 -0.1368
   310. (0.00198) RY*( 3) N  23           s( 28.35%)p 2.49( 70.53%)d 0.04(  1.11%)
                                            0.0000  0.0149  0.5323  0.0012 -0.1025
                                           -0.0022 -0.0847  0.0064  0.8292 -0.0262
                                           -0.0410 -0.0286 -0.0459  0.0764
   311. (0.00129) RY*( 4) N  23           s( 16.59%)p 4.65( 77.08%)d 0.38(  6.33%)
                                           -0.0000 -0.0117  0.4071  0.0134  0.7125
                                            0.0076  0.4891  0.0047 -0.1538 -0.0526
                                           -0.0607 -0.0730 -0.0598  0.2189
   312. (0.00022) RY*( 5) N  23           s(  0.02%)p96.73(  1.51%)d99.99( 98.48%)
                                           -0.0000 -0.0001  0.0125  0.0053  0.1003
                                           -0.0031 -0.0627  0.0012  0.0323 -0.3213
                                           -0.2906  0.1627  0.8764 -0.0513
   313. (0.00019) RY*( 6) N  23           s(  0.00%)p 1.00(  8.41%)d10.90( 91.59%)
                                           -0.0000 -0.0016  0.0048  0.0172  0.2121
                                            0.0070  0.1472  0.0096  0.1304  0.4714
                                           -0.0556 -0.0311  0.0931 -0.8252
   314. (0.00011) RY*( 7) N  23           s(  2.98%)p 0.13(  0.39%)d32.47( 96.63%)
                                           -0.0000  0.0014  0.1725  0.0080  0.0252
                                            0.0077  0.0447 -0.0118 -0.0316 -0.1628
                                            0.8110  0.5000  0.1070 -0.1438
   315. (0.00003) RY*( 8) N  23           s(  0.05%)p 4.14(  0.21%)d99.99( 99.74%)
   316. (0.00003) RY*( 9) N  23           s(  0.00%)p 1.00(  0.69%)d99.99( 99.31%)
   317. (0.02560) RY*( 1) C  24           s(  2.85%)p33.50( 95.43%)d 0.61(  1.72%)
                                            0.0000  0.0254  0.1669  0.0068  0.2130
                                           -0.0096  0.3163  0.0752 -0.8961 -0.0461
                                            0.0841  0.0201 -0.0117  0.0866
   318. (0.01157) RY*( 2) C  24           s(  2.81%)p21.53( 60.49%)d13.07( 36.71%)
                                           -0.0000  0.0025  0.1676 -0.0312  0.6598
                                           -0.0165  0.3420 -0.0186  0.2258  0.2526
                                           -0.2129  0.0292  0.1291 -0.4903
   319. (0.00667) RY*( 3) C  24           s(  0.24%)p 6.23(  1.48%)d99.99( 98.28%)
                                           -0.0000 -0.0013  0.0488  0.0376  0.0422
                                           -0.0603 -0.0881 -0.0104 -0.0111 -0.1878
                                           -0.4485  0.5698  0.5802  0.2916
   320. (0.00411) RY*( 4) C  24           s( 32.61%)p 0.63( 20.44%)d 1.44( 46.95%)
                                            0.0000 -0.0131  0.5709  0.0227  0.2706
                                            0.0138  0.1749  0.0255  0.3150 -0.2503
                                            0.1196 -0.0923 -0.2232  0.5781
   321. (0.00291) RY*( 5) C  24           s(  0.16%)p99.99( 37.49%)d99.99( 62.36%)
                                           -0.0000 -0.0032  0.0395  0.0089  0.3343
                                           -0.0126 -0.5055 -0.0013 -0.0854 -0.3811
                                            0.1477 -0.5072  0.4338 -0.1052
   322. (0.00169) RY*( 6) C  24           s(  1.14%)p32.93( 37.49%)d53.91( 61.37%)
                                            0.0000  0.0031  0.1067 -0.0036  0.3051
                                           -0.0241 -0.5276  0.0203 -0.0494  0.2384
                                            0.4686  0.5469 -0.1908 -0.0418
   323. (0.00164) RY*( 7) C  24           s(  2.50%)p 9.78( 24.46%)d29.22( 73.04%)
                                           -0.0000 -0.0067  0.1580  0.0129  0.0964
                                            0.0003 -0.4510 -0.0285 -0.1759  0.2457
                                           -0.6814 -0.1903 -0.4010  0.0939
   324. (0.00072) RY*( 8) C  24           s( 57.70%)p 0.41( 23.69%)d 0.32( 18.60%)
                                            0.0000  0.0039  0.7596 -0.0136 -0.4787
                                           -0.0044 -0.0773  0.0028 -0.0392  0.0734
                                            0.0310  0.0163  0.1827 -0.3822
   325. (0.00004) RY*( 9) C  24           s(  0.17%)p 0.26(  0.05%)d99.99( 99.78%)
   326. (0.00291) RY*( 1) O  25           s( 49.68%)p 0.93( 46.45%)d 0.08(  3.87%)
                                            0.0000 -0.0070  0.7048  0.0014  0.2877
                                            0.0021  0.2979 -0.0059 -0.5412 -0.0093
                                            0.1679  0.0631  0.0414  0.0686
   327. (0.00230) RY*( 2) O  25           s(  0.01%)p99.99( 96.03%)d99.99(  3.96%)
                                            0.0000  0.0001  0.0103 -0.0011  0.4689
                                            0.0022 -0.8375  0.0002 -0.1977  0.0996
                                            0.0400  0.0212 -0.1662  0.0008
   328. (0.00111) RY*( 3) O  25           s( 19.47%)p 3.69( 71.81%)d 0.45(  8.72%)
                                            0.0000 -0.0038  0.4412  0.0012  0.4119
                                            0.0031  0.0593 -0.0089  0.7381  0.0926
                                           -0.1816 -0.0457  0.0178 -0.2080
   329. (0.00072) RY*( 4) O  25           s( 30.75%)p 2.18( 67.02%)d 0.07(  2.23%)
                                           -0.0000  0.0050  0.5545 -0.0081 -0.7035
                                           -0.0042 -0.4093 -0.0019  0.0878 -0.0699
                                           -0.0991 -0.0464 -0.0634  0.0380
   330. (0.00012) RY*( 5) O  25           s(  0.00%)p 1.00(  2.13%)d45.94( 97.87%)
                                            0.0000  0.0007  0.0014  0.0059 -0.0686
                                           -0.0069  0.1284 -0.0001 -0.0039  0.4774
                                           -0.2622  0.6115 -0.5342  0.1510
   331. (0.00010) RY*( 6) O  25           s(  0.05%)p99.99(  7.39%)d99.99( 92.56%)
   332. (0.00006) RY*( 7) O  25           s(  0.04%)p99.99(  7.23%)d99.99( 92.73%)
   333. (0.00002) RY*( 8) O  25           s(  0.00%)p 1.00(  1.59%)d61.82( 98.41%)
   334. (0.00002) RY*( 9) O  25           s(  0.02%)p35.00(  0.53%)d99.99( 99.46%)
   335. (0.00659) RY*( 1) C  26           s(  0.05%)p99.99( 99.62%)d 6.05(  0.32%)
                                           -0.0000  0.0166 -0.0162  0.0218 -0.4782
                                            0.0104 -0.4464  0.0080  0.7534  0.0020
                                           -0.0161 -0.0274 -0.0033  0.0471
   336. (0.00431) RY*( 2) C  26           s( 12.14%)p 6.49( 78.74%)d 0.75(  9.12%)
                                           -0.0000 -0.0065  0.3483 -0.0059  0.6800
                                           -0.0068  0.1826  0.0214  0.5395 -0.1031
                                            0.1808  0.0394 -0.0303  0.2131
   337. (0.00395) RY*( 3) C  26           s(  0.10%)p99.99( 98.90%)d 9.53(  0.99%)
                                           -0.0000  0.0003  0.0323  0.0023 -0.4427
                                           -0.0037  0.8605  0.0008  0.2291 -0.0168
                                            0.0575 -0.0610 -0.0503 -0.0106
   338. (0.00126) RY*( 4) C  26           s(  0.03%)p 1.76(  0.06%)d99.99( 99.91%)
                                            0.0000  0.0004  0.0180 -0.0055  0.0037
                                            0.0135 -0.0168  0.0034 -0.0071  0.5134
                                            0.0121  0.2504 -0.8175  0.0666
   339. (0.00110) RY*( 5) C  26           s(  1.90%)p 0.73(  1.39%)d50.81( 96.71%)
                                            0.0000  0.0069  0.1378  0.0460 -0.0522
                                            0.0221 -0.0263  0.0175 -0.0867 -0.6074
                                           -0.5054 -0.2474 -0.4358  0.3027
   340. (0.00083) RY*( 6) C  26           s(  7.13%)p 1.43( 10.18%)d11.60( 82.69%)
                                            0.0000  0.0035  0.2670 -0.0000 -0.2402
                                            0.0013 -0.1060 -0.0046 -0.1812 -0.4692
                                            0.5916  0.4894 -0.1239  0.0436
   341. (0.00067) RY*( 7) C  26           s(  0.00%)p 1.00(  0.90%)d99.99( 99.10%)
                                            0.0000  0.0000  0.0039 -0.0092  0.0408
                                            0.0173 -0.0818  0.0020 -0.0148 -0.0892
                                            0.4819 -0.7137 -0.2970 -0.3915
   342. (0.00059) RY*( 8) C  26           s( 12.82%)p 0.69(  8.82%)d 6.11( 78.36%)
                                           -0.0000  0.0016  0.3580 -0.0101 -0.1954
                                           -0.0084 -0.0719  0.0190 -0.2105  0.3243
                                            0.2101 -0.3473  0.1675  0.6969
   343. (0.00039) RY*( 9) C  26           s( 65.84%)p 0.03(  1.83%)d 0.49( 32.33%)
                                           -0.0000 -0.0014  0.8114 -0.0131 -0.1103
                                           -0.0059 -0.0499 -0.0072 -0.0582  0.1479
                                           -0.2848  0.0171  0.0750 -0.4631
   344. (0.00377) RY*( 1) C  27           s(  0.36%)p99.99( 92.98%)d18.70(  6.66%)
                                           -0.0000  0.0051  0.0595 -0.0022  0.0143
                                            0.0117  0.6527 -0.0122 -0.7094  0.1091
                                           -0.0987 -0.0093  0.0802  0.1961
   345. (0.00249) RY*( 2) C  27           s( 29.81%)p 2.27( 67.72%)d 0.08(  2.47%)
                                           -0.0000  0.0082  0.5459 -0.0049 -0.2071
                                           -0.0040 -0.6052 -0.0051 -0.5177 -0.0410
                                           -0.0181  0.0247 -0.1354  0.0612
   346. (0.00116) RY*( 3) C  27           s( 25.62%)p 2.84( 72.80%)d 0.06(  1.58%)
                                            0.0000  0.0138  0.5060 -0.0060  0.8450
                                            0.0072  0.0430  0.0059  0.1099  0.0542
                                            0.0076 -0.0524  0.0957 -0.0291
   347. (0.00022) RY*( 4) C  27           s( 38.81%)p 1.24( 48.17%)d 0.34( 13.01%)
                                           -0.0000 -0.0176  0.6227  0.0188 -0.4782
                                           -0.0031  0.3561 -0.0046  0.3549  0.1702
                                            0.2207 -0.1522  0.1375 -0.1020
   348. (0.00010) RY*( 5) C  27           s(  3.39%)p 2.85(  9.68%)d25.64( 86.93%)
   349. (0.00002) RY*( 6) C  27           s(  0.59%)p 2.77(  1.64%)d99.99( 97.76%)
   350. (0.00001) RY*( 7) C  27           s(  0.28%)p 0.80(  0.22%)d99.99( 99.50%)
   351. (0.00002) RY*( 8) C  27           s(  0.67%)p 3.22(  2.15%)d99.99( 97.18%)
   352. (0.00001) RY*( 9) C  27           s(  0.53%)p 8.91(  4.73%)d99.99( 94.73%)
   353. (0.00386) RY*( 1) C  28           s(  0.54%)p99.99( 92.83%)d12.26(  6.63%)
                                            0.0000  0.0016  0.0735  0.0055  0.4458
                                           -0.0028 -0.0429 -0.0152 -0.8529  0.1017
                                            0.0343 -0.2081 -0.0000  0.1071
   354. (0.00243) RY*( 2) C  28           s( 30.02%)p 2.25( 67.46%)d 0.08(  2.52%)
                                           -0.0000  0.0106  0.5478 -0.0072 -0.7026
                                            0.0002  0.2625 -0.0048 -0.3346 -0.1424
                                           -0.0225 -0.0442  0.0214  0.0450
   355. (0.00110) RY*( 3) C  28           s( 26.45%)p 2.72( 71.89%)d 0.06(  1.66%)
                                            0.0000  0.0134  0.5141  0.0030  0.4842
                                           -0.0089  0.6413  0.0033  0.2702  0.1237
                                           -0.0080  0.0326 -0.0021 -0.0115
   356. (0.00019) RY*( 4) C  28           s( 32.78%)p 1.30( 42.53%)d 0.75( 24.69%)
                                           -0.0000 -0.0179  0.5722  0.0065  0.0734
                                            0.0193 -0.6394  0.0027  0.1032  0.3660
                                            0.0337  0.2551  0.2162  0.0058
   357. (0.00009) RY*( 5) C  28           s(  7.26%)p 2.11( 15.34%)d10.66( 77.40%)
   358. (0.00001) RY*( 6) C  28           s(  0.00%)p 1.00(  0.23%)d99.99( 99.77%)
   359. (0.00002) RY*( 7) C  28           s(  0.38%)p17.11(  6.45%)d99.99( 93.17%)
   360. (0.00002) RY*( 8) C  28           s(  1.55%)p 1.01(  1.56%)d62.60( 96.89%)
   361. (0.00001) RY*( 9) C  28           s(  1.10%)p 1.63(  1.79%)d88.47( 97.11%)
   362. (0.00373) RY*( 1) C  29           s(  0.00%)p 1.00( 92.86%)d 0.08(  7.14%)
                                            0.0000 -0.0024  0.0026  0.0091  0.5225
                                           -0.0158 -0.7859 -0.0045 -0.1940 -0.0030
                                            0.1390 -0.1897 -0.0925 -0.0868
   363. (0.00317) RY*( 2) C  29           s(  7.36%)p12.20( 89.79%)d 0.39(  2.85%)
                                           -0.0000  0.0064  0.2712 -0.0063 -0.7798
                                           -0.0062 -0.5331  0.0048  0.0745 -0.0054
                                           -0.1393 -0.0768 -0.0465 -0.0317
   364. (0.00130) RY*( 3) C  29           s( 60.26%)p 0.66( 39.49%)d 0.00(  0.25%)
                                            0.0000  0.0116  0.7762 -0.0032  0.2841
                                            0.0018  0.0517 -0.0092  0.5581 -0.0166
                                            0.0124  0.0321 -0.0003 -0.0322
   365. (0.00023) RY*( 4) C  29           s( 26.50%)p 2.13( 56.47%)d 0.64( 17.04%)
                                           -0.0000 -0.0190  0.5144  0.0078 -0.0479
                                            0.0008  0.1563  0.0202 -0.7331  0.0850
                                            0.1953  0.1866  0.1197 -0.2754
   366. (0.00006) RY*( 5) C  29           s(  4.34%)p 2.85( 12.38%)d19.20( 83.28%)
   367. (0.00002) RY*( 6) C  29           s(  1.19%)p 1.45(  1.73%)d81.81( 97.09%)
   368. (0.00001) RY*( 7) C  29           s(  0.36%)p13.13(  4.71%)d99.99( 94.93%)
   369. (0.00001) RY*( 8) C  29           s(  0.01%)p99.99(  1.81%)d99.99( 98.17%)
   370. (0.00001) RY*( 9) C  29           s(  0.05%)p16.49(  0.87%)d99.99( 99.08%)
   371. (0.00108) RY*( 1) O  30           s(  8.46%)p10.76( 91.04%)d 0.06(  0.50%)
                                           -0.0000  0.0003  0.2909 -0.0091 -0.7216
                                           -0.0051 -0.2865 -0.0005 -0.5545 -0.0338
                                            0.0437  0.0127 -0.0121  0.0411
   372. (0.00083) RY*( 2) O  30           s(  0.01%)p 1.00( 98.07%)d 0.02(  1.92%)
                                           -0.0000 -0.0003  0.0079 -0.0037  0.4852
                                            0.0055 -0.8412  0.0015 -0.1938 -0.0331
                                           -0.0655  0.0730  0.0869  0.0312
   373. (0.00017) RY*( 3) O  30           s( 69.84%)p 0.40( 27.73%)d 0.03(  2.42%)
                                           -0.0000 -0.0115  0.8356 -0.0104  0.3950
                                           -0.0108  0.2822  0.0245 -0.2019 -0.0558
                                            0.1084  0.0324  0.0002  0.0913
   374. (0.00009) RY*( 4) O  30           s( 16.53%)p 4.76( 78.67%)d 0.29(  4.79%)
   375. (0.00003) RY*( 5) O  30           s(  2.19%)p 1.18(  2.59%)d43.38( 95.21%)
   376. (0.00003) RY*( 6) O  30           s(  0.09%)p 5.81(  0.50%)d99.99( 99.42%)
   377. (0.00000) RY*( 7) O  30           s(  0.26%)p 5.55(  1.46%)d99.99( 98.27%)
   378. (0.00001) RY*( 8) O  30           s(  0.61%)p 0.12(  0.08%)d99.99( 99.32%)
   379. (0.00000) RY*( 9) O  30           s(  1.97%)p 0.11(  0.22%)d49.60( 97.81%)
   380. (0.00220) RY*( 1) H  31           s( 99.74%)p 0.00(  0.26%)
                                            0.0045  0.9987  0.0045 -0.0488 -0.0130
   381. (0.00016) RY*( 2) H  31           s(  0.00%)p 1.00(100.00%)
                                            0.0003  0.0011 -0.1628 -0.2474  0.9551
   382. (0.00008) RY*( 3) H  31           s(  0.01%)p 1.00( 99.99%)
   383. (0.00006) RY*( 4) H  31           s(  0.35%)p99.99( 99.65%)
   384. (0.00150) RY*( 1) H  32           s( 99.23%)p 0.01(  0.77%)
                                            0.0046  0.9961  0.0777 -0.0403  0.0048
   385. (0.00016) RY*( 2) H  32           s(  0.00%)p 1.00(100.00%)
                                           -0.0000 -0.0001 -0.1849 -0.2437  0.9521
   386. (0.00008) RY*( 3) H  32           s(  0.00%)p 1.00(100.00%)
   387. (0.00006) RY*( 4) H  32           s(  0.86%)p99.99( 99.14%)
   388. (0.00150) RY*( 1) H  33           s( 99.23%)p 0.01(  0.77%)
                                            0.0046  0.9961  0.0748  0.0387  0.0248
   389. (0.00016) RY*( 2) H  33           s(  0.00%)p 1.00(100.00%)
                                           -0.0000 -0.0000 -0.1850 -0.2504  0.9503
   390. (0.00008) RY*( 3) H  33           s(  0.00%)p 1.00(100.00%)
   391. (0.00006) RY*( 4) H  33           s(  0.86%)p99.99( 99.14%)
   392. (0.00218) RY*( 1) H  34           s( 99.74%)p 0.00(  0.26%)
                                            0.0045  0.9987  0.0020  0.0498  0.0126
   393. (0.00016) RY*( 2) H  34           s(  0.00%)p 1.00(100.00%)
                                            0.0002  0.0007 -0.1629 -0.2488  0.9547
   394. (0.00008) RY*( 3) H  34           s(  0.01%)p 1.00( 99.99%)
   395. (0.00006) RY*( 4) H  34           s(  0.36%)p99.99( 99.64%)
   396. (0.00389) RY*( 1) H  35           s( 99.45%)p 0.01(  0.55%)
                                            0.0076  0.9972 -0.0651 -0.0350 -0.0063
   397. (0.00017) RY*( 2) H  35           s(  0.40%)p99.99( 99.60%)
                                           -0.0093  0.0624  0.9947 -0.0663 -0.0463
   398. (0.00010) RY*( 3) H  35           s(  0.18%)p99.99( 99.82%)
   399. (0.00004) RY*( 4) H  35           s(  0.08%)p99.99( 99.92%)
   400. (0.00289) RY*( 1) H  36           s( 99.72%)p 0.00(  0.28%)
                                            0.0048  0.9986  0.0359  0.0233  0.0318
   401. (0.00018) RY*( 2) H  36           s(  0.01%)p 1.00( 99.99%)
                                            0.0033  0.0093 -0.5754 -0.4463  0.6853
   402. (0.00011) RY*( 3) H  36           s(  0.02%)p99.99( 99.98%)
                                           -0.0004  0.0129 -0.6996  0.7024 -0.1302
   403. (0.00004) RY*( 4) H  36           s(  0.35%)p99.99( 99.65%)
   404. (0.00308) RY*( 1) H  37           s( 99.73%)p 0.00(  0.27%)
                                            0.0044  0.9987  0.0408 -0.0052 -0.0311
   405. (0.00019) RY*( 2) H  37           s(  0.00%)p 1.00(100.00%)
                                           -0.0003  0.0068  0.4743  0.4270  0.7699
   406. (0.00013) RY*( 3) H  37           s(  0.11%)p99.99( 99.89%)
                                           -0.0034  0.0333 -0.6974  0.7151  0.0327
   407. (0.00005) RY*( 4) H  37           s(  0.24%)p99.99( 99.76%)
   408. (0.00169) RY*( 1) H  38           s( 99.29%)p 0.01(  0.71%)
                                            0.0044  0.9964  0.0592 -0.0290 -0.0526
   409. (0.00019) RY*( 2) H  38           s(  0.03%)p99.99( 99.97%)
                                            0.0006  0.0162  0.2028  0.9791 -0.0051
   410. (0.00008) RY*( 3) H  38           s(  0.44%)p99.99( 99.56%)
   411. (0.00007) RY*( 4) H  38           s(  0.33%)p99.99( 99.67%)
   412. (0.00160) RY*( 1) H  39           s( 99.23%)p 0.01(  0.77%)
                                            0.0046  0.9962 -0.0335  0.0007 -0.0808
   413. (0.00018) RY*( 2) H  39           s(  0.01%)p 1.00( 99.99%)
                                            0.0004  0.0088  0.2338  0.9720  0.0199
   414. (0.00009) RY*( 3) H  39           s(  0.00%)p 1.00(100.00%)
   415. (0.00006) RY*( 4) H  39           s(  0.85%)p99.99( 99.15%)
   416. (0.00158) RY*( 1) H  40           s( 99.27%)p 0.01(  0.73%)
                                            0.0045  0.9964 -0.0836  0.0120 -0.0113
   417. (0.00018) RY*( 2) H  40           s(  0.01%)p 1.00( 99.99%)
                                            0.0002  0.0072  0.2244  0.9743  0.0168
   418. (0.00008) RY*( 3) H  40           s(  0.00%)p 1.00(100.00%)
   419. (0.00006) RY*( 4) H  40           s(  0.81%)p99.99( 99.19%)
   420. (0.00161) RY*( 1) H  41           s( 99.27%)p 0.01(  0.73%)
                                            0.0045  0.9964 -0.0565  0.0089  0.0631
   421. (0.00017) RY*( 2) H  41           s(  0.00%)p 1.00(100.00%)
                                           -0.0002  0.0030  0.2300  0.9730  0.0216
   422. (0.00009) RY*( 3) H  41           s(  0.00%)p 1.00(100.00%)
   423. (0.00006) RY*( 4) H  41           s(  0.82%)p99.99( 99.18%)
   424. (0.00187) RY*( 1) H  42           s( 99.21%)p 0.01(  0.79%)
                                            0.0044  0.9960  0.0483 -0.0490  0.0567
   425. (0.00019) RY*( 2) H  42           s(  0.14%)p99.99( 99.86%)
                                           -0.0001  0.0376  0.1694  0.9838  0.0444
   426. (0.00008) RY*( 3) H  42           s(  0.10%)p99.99( 99.90%)
   427. (0.00007) RY*( 4) H  42           s(  0.64%)p99.99( 99.36%)
   428. (0.00457) RY*( 1) H  43           s( 99.10%)p 0.01(  0.90%)
                                            0.0121  0.9954  0.0637  0.0298  0.0636
   429. (0.00054) RY*( 2) H  43           s(  0.00%)p 1.00(100.00%)
                                            0.0041  0.0050  0.5062 -0.8406 -0.1927
   430. (0.00021) RY*( 3) H  43           s(  0.27%)p99.99( 99.73%)
                                           -0.0023  0.0521 -0.8042 -0.5398  0.2434
   431. (0.00004) RY*( 4) H  43           s(  0.84%)p99.99( 99.16%)
   432. (0.00222) RY*( 1) H  44           s( 98.16%)p 0.02(  1.84%)
                                            0.0059  0.9907  0.0886 -0.0287  0.0985
   433. (0.00020) RY*( 2) H  44           s(  0.58%)p99.99( 99.42%)
                                           -0.0043  0.0758 -0.8549 -0.4946 -0.1369
   434. (0.00013) RY*( 3) H  44           s(  0.59%)p99.99( 99.41%)
                                           -0.0086  0.0766 -0.4823  0.8686 -0.0834
   435. (0.00005) RY*( 4) H  44           s(  0.75%)p99.99( 99.25%)
   436. (0.00124) RY*( 1) H  45           s( 97.13%)p 0.03(  2.87%)
                                            0.0051  0.9855 -0.1674 -0.0178 -0.0185
   437. (0.00021) RY*( 2) H  45           s(  0.00%)p 1.00(100.00%)
                                            0.0000  0.0064  0.0374 -0.7190  0.6940
   438. (0.00014) RY*( 3) H  45           s(  0.06%)p99.99( 99.94%)
                                            0.0047  0.0246  0.2917 -0.6560 -0.6956
   439. (0.00003) RY*( 4) H  45           s(  2.88%)p33.74( 97.12%)
   440. (0.00278) RY*( 1) H  46           s( 99.67%)p 0.00(  0.33%)
                                            0.0017  0.9984 -0.0464  0.0333 -0.0053
   441. (0.00020) RY*( 2) H  46           s(  0.08%)p99.99( 99.92%)
                                            0.0023  0.0284  0.6349  0.1549  0.7564
   442. (0.00013) RY*( 3) H  46           s(  0.04%)p99.99( 99.96%)
                                            0.0128  0.0145  0.6651  0.3874 -0.6382
   443. (0.00007) RY*( 4) H  46           s(  0.29%)p99.99( 99.71%)
   444. (0.00125) RY*( 1) H  47           s( 97.14%)p 0.03(  2.86%)
                                            0.0052  0.9856 -0.1002 -0.1298 -0.0411
   445. (0.00021) RY*( 2) H  47           s(  0.01%)p99.99( 99.99%)
                                            0.0002  0.0103 -0.4663  0.1631  0.8694
   446. (0.00014) RY*( 3) H  47           s(  0.08%)p99.99( 99.92%)
                                            0.0052  0.0277 -0.5197  0.7442 -0.4187
   447. (0.00003) RY*( 4) H  47           s(  2.85%)p34.14( 97.15%)
   448. (0.00193) RY*( 1) H  48           s( 98.84%)p 0.01(  1.16%)
                                            0.0041  0.9942  0.0541 -0.0754 -0.0545
   449. (0.00020) RY*( 2) H  48           s(  0.08%)p99.99( 99.92%)
                                            0.0012  0.0274  0.5940  0.2309  0.7701
   450. (0.00012) RY*( 3) H  48           s(  0.01%)p 1.00( 99.99%)
                                            0.0075  0.0034  0.4148  0.7325 -0.5397
   451. (0.00004) RY*( 4) H  48           s(  1.15%)p85.63( 98.85%)
   452. (0.00220) RY*( 1) H  49           s( 98.17%)p 0.02(  1.83%)
                                            0.0059  0.9908  0.0402  0.0522  0.1181
   453. (0.00020) RY*( 2) H  49           s(  0.46%)p99.99( 99.54%)
                                           -0.0037  0.0679 -0.9156 -0.3867 -0.0870
   454. (0.00014) RY*( 3) H  49           s(  0.65%)p99.99( 99.35%)
                                           -0.0083  0.0804  0.3867 -0.7994 -0.4527
   455. (0.00005) RY*( 4) H  49           s(  0.80%)p99.99( 99.20%)
   456. (0.00200) RY*( 1) H  50           s( 98.86%)p 0.01(  1.14%)
                                            0.0042  0.9943  0.0543 -0.0401 -0.0829
   457. (0.00019) RY*( 2) H  50           s(  0.04%)p99.99( 99.96%)
                                            0.0015  0.0197  0.5723  0.7868  0.2303
   458. (0.00012) RY*( 3) H  50           s(  0.01%)p 1.00( 99.99%)
                                            0.0076  0.0055  0.4995 -0.5575  0.6630
   459. (0.00004) RY*( 4) H  50           s(  1.17%)p84.12( 98.83%)
   460. (0.00206) RY*( 1) H  51           s( 99.02%)p 0.01(  0.98%)
                                            0.0034  0.9951 -0.0294  0.0741 -0.0583
   461. (0.00019) RY*( 2) H  51           s(  0.05%)p99.99( 99.95%)
                                            0.0031  0.0230  0.9950  0.0965  0.0135
   462. (0.00013) RY*( 3) H  51           s(  0.02%)p99.99( 99.98%)
                                            0.0124  0.0036 -0.0665  0.5694  0.8193
   463. (0.00005) RY*( 4) H  51           s(  0.98%)p99.99( 99.02%)
   464. (0.00111) RY*( 1) H  52           s( 96.55%)p 0.04(  3.45%)
                                            0.0052  0.9826 -0.1349 -0.0518 -0.1166
   465. (0.00020) RY*( 2) H  52           s(  0.00%)p 1.00(100.00%)
                                            0.0001  0.0022 -0.5125  0.8225  0.2465
   466. (0.00012) RY*( 3) H  52           s(  0.02%)p99.99( 99.98%)
                                            0.0047  0.0142 -0.3914 -0.4793  0.7854
   467. (0.00003) RY*( 4) H  52           s(  3.50%)p27.53( 96.50%)
   468. (0.01963) BD*( 1) O   1 - C   2  
                ( 32.93%)   0.5738* O   1 s( 45.68%)p 1.19( 54.24%)d 0.00(  0.09%)
                                            0.0000 -0.6755  0.0209  0.3499  0.0099
                                           -0.1650 -0.0045  0.6262  0.0198  0.0055
                                           -0.0207  0.0100 -0.0029 -0.0172
                ( 67.07%)  -0.8190* C   2 s( 33.21%)p 2.00( 66.54%)d 0.01(  0.24%)
                                           -0.0000 -0.5752  0.0359 -0.4132 -0.0348
                                            0.2147  0.0177 -0.6658 -0.0612  0.0108
                                           -0.0369  0.0167 -0.0082 -0.0242
   469. (0.18107) BD*( 2) O   1 - C   2  
                ( 31.39%)   0.5603* O   1 s(  0.01%)p99.99( 99.83%)d14.93(  0.15%)
                                           -0.0000 -0.0102  0.0002 -0.1003 -0.0009
                                           -0.9715 -0.0065 -0.2109 -0.0009  0.0171
                                            0.0073  0.0302  0.0115  0.0126
                ( 68.61%)  -0.8283* C   2 s(  0.01%)p 1.00( 99.55%)d 0.00(  0.44%)
                                            0.0000  0.0011 -0.0070 -0.1183  0.0044
                                           -0.9616  0.0173 -0.2378  0.0001 -0.0312
                                           -0.0134 -0.0495 -0.0190 -0.0211
   470. (0.13147) BD*( 1) C   2 - O   3  
                ( 70.61%)   0.8403* C   2 s( 25.88%)p 2.85( 73.78%)d 0.01(  0.34%)
                                           -0.0000 -0.5087  0.0060 -0.4844  0.0020
                                           -0.1140 -0.0012  0.6991  0.0372 -0.0093
                                            0.0441  0.0134 -0.0091 -0.0328
                ( 29.39%)  -0.5421* O   3 s( 32.69%)p 2.06( 67.24%)d 0.00(  0.07%)
                                           -0.0001 -0.5718  0.0025  0.3660  0.0079
                                            0.1342  0.0025 -0.7214  0.0008 -0.0017
                                            0.0089  0.0073 -0.0006 -0.0237
   471. (0.06771) BD*( 1) C   2 - C  15  
                ( 51.35%)   0.7166* C   2 s( 40.73%)p 1.45( 59.21%)d 0.00(  0.05%)
                                           -0.0001 -0.6378 -0.0222  0.7600 -0.0319
                                           -0.1055  0.0154  0.0466  0.0001  0.0078
                                           -0.0085 -0.0008 -0.0163  0.0117
                ( 48.65%)  -0.6975* C  15 s( 25.32%)p 2.95( 74.61%)d 0.00(  0.06%)
                                           -0.0003 -0.5031 -0.0101 -0.8389  0.0030
                                            0.1781  0.0173 -0.1018  0.0069  0.0086
                                           -0.0066  0.0001 -0.0197  0.0118
   472. (0.04213) BD*( 1) O   3 - N   4  
                ( 43.79%)   0.6617* O   3 s( 23.11%)p 3.32( 76.77%)d 0.01(  0.13%)
                                           -0.0000 -0.4803 -0.0194 -0.8734 -0.0180
                                            0.0014 -0.0063 -0.0630  0.0229  0.0024
                                           -0.0169  0.0009 -0.0287  0.0125
                ( 56.21%)  -0.7497* N   4 s( 23.66%)p 3.22( 76.18%)d 0.01(  0.17%)
                                           -0.0001 -0.4851 -0.0346  0.8688 -0.0406
                                            0.0065  0.0020  0.0684 -0.0243 -0.0014
                                            0.0006 -0.0009 -0.0344  0.0215
   473. (0.10780) BD*( 1) N   4 - C   5  
                ( 35.33%)   0.5944* N   4 s( 37.43%)p 1.67( 62.54%)d 0.00(  0.03%)
                                            0.0002  0.6118 -0.0041  0.3512  0.0172
                                           -0.7069  0.0018 -0.0447  0.0098 -0.0126
                                            0.0020 -0.0012 -0.0083 -0.0097
                ( 64.67%)  -0.8042* C   5 s( 28.12%)p 2.55( 71.71%)d 0.01(  0.17%)
                                           -0.0000  0.5303  0.0015 -0.5533 -0.0356
                                            0.6397 -0.0041  0.0068 -0.0172 -0.0337
                                           -0.0022  0.0027 -0.0132 -0.0198
   474. (0.10545) BD*( 1) N   4 - C  12  
                ( 35.52%)   0.5960* N   4 s( 37.16%)p 1.69( 62.81%)d 0.00(  0.03%)
                                           -0.0002 -0.6096  0.0051 -0.3126 -0.0150
                                           -0.6645  0.0052 -0.2973 -0.0086 -0.0093
                                           -0.0070 -0.0122  0.0066  0.0038
                ( 64.48%)  -0.8030* C  12 s( 28.14%)p 2.55( 71.69%)d 0.01(  0.17%)
                                            0.0000 -0.5305 -0.0025  0.5049  0.0332
                                            0.6034 -0.0083  0.3107  0.0154 -0.0286
                                           -0.0129 -0.0200  0.0130  0.0120
   475. (0.07362) BD*( 1) C   5 - C   6  
                ( 52.29%)   0.7231* C   5 s( 37.69%)p 1.65( 62.25%)d 0.00(  0.06%)
                                           -0.0000  0.6135  0.0217  0.7547 -0.0118
                                            0.1421 -0.0326  0.1772 -0.0070  0.0155
                                            0.0089  0.0032  0.0145 -0.0087
                ( 47.71%)  -0.6907* C   6 s( 29.37%)p 2.40( 70.58%)d 0.00(  0.05%)
                                            0.0001  0.5420 -0.0025 -0.7362  0.0248
                                           -0.3334 -0.0169 -0.2274  0.0002  0.0088
                                            0.0091  0.0030  0.0151 -0.0100
   476. (0.01157) BD*( 1) C   5 - O  14  
                ( 65.85%)   0.8115* C   5 s( 33.73%)p 1.96( 66.06%)d 0.01(  0.21%)
                                           -0.0000  0.5795 -0.0387 -0.2861 -0.0267
                                           -0.7275 -0.0537 -0.2136 -0.0148  0.0265
                                            0.0073  0.0186 -0.0264 -0.0181
                ( 34.15%)  -0.5844* O  14 s( 44.57%)p 1.24( 55.34%)d 0.00(  0.09%)
                                           -0.0000  0.6672 -0.0230  0.2540  0.0068
                                            0.6813  0.0208  0.1557  0.0049  0.0163
                                            0.0033  0.0102 -0.0192 -0.0115
   477. (0.22502) BD*( 2) C   5 - O  14  
                ( 67.03%)   0.8187* C   5 s(  0.02%)p99.99( 99.64%)d21.69(  0.34%)
                                            0.0000  0.0126 -0.0008 -0.1991  0.0091
                                           -0.1930  0.0014  0.9585 -0.0276  0.0146
                                           -0.0177 -0.0483 -0.0048 -0.0238
                ( 32.97%)  -0.5742* O  14 s(  0.02%)p99.99( 99.83%)d 8.94(  0.15%)
                                           -0.0000  0.0130 -0.0003 -0.1913 -0.0015
                                           -0.1624 -0.0013  0.9671  0.0079 -0.0090
                                            0.0110  0.0327  0.0033  0.0150
   478. (0.02471) BD*( 1) C   6 - C   7  
                ( 48.48%)   0.6962* C   6 s( 37.74%)p 1.65( 62.23%)d 0.00(  0.03%)
                                            0.0001 -0.6142 -0.0084 -0.6512  0.0086
                                            0.4443  0.0234 -0.0082  0.0078  0.0133
                                           -0.0014 -0.0007 -0.0070  0.0105
                ( 51.52%)  -0.7178* C   7 s( 35.08%)p 1.85( 64.87%)d 0.00(  0.05%)
                                           -0.0001 -0.5922 -0.0077  0.7094  0.0161
                                           -0.3781  0.0239  0.0392  0.0091  0.0166
                                           -0.0015 -0.0005 -0.0082  0.0126
   479. (0.03099) BD*( 1) C   6 - C  11  
                ( 50.04%)   0.7074* C   6 s( 32.77%)p 2.05( 67.18%)d 0.00(  0.04%)
                                           -0.0001  0.5725  0.0017 -0.0005  0.0021
                                            0.7947 -0.0034  0.2008 -0.0002 -0.0040
                                            0.0004  0.0086 -0.0146 -0.0117
                ( 49.96%)  -0.7069* C  11 s( 32.73%)p 2.05( 67.22%)d 0.00(  0.04%)
                                           -0.0001  0.5721  0.0014  0.0578  0.0018
                                           -0.7929  0.0034 -0.2007  0.0016  0.0013
                                            0.0017  0.0101 -0.0146 -0.0111
   480. (0.42371) BD*( 2) C   6 - C  11  
                ( 50.11%)   0.7079* C   6 s(  0.00%)p 1.00( 99.97%)d 0.00(  0.03%)
                                           -0.0001  0.0036  0.0022 -0.1814 -0.0023
                                           -0.2434 -0.0032  0.9526  0.0121 -0.0032
                                           -0.0012  0.0153  0.0041  0.0071
                ( 49.89%)  -0.7063* C  11 s(  0.00%)p 1.00( 99.97%)d 0.00(  0.03%)
                                           -0.0001  0.0032  0.0020 -0.1813 -0.0021
                                           -0.2515 -0.0031  0.9505  0.0118  0.0031
                                            0.0014 -0.0150 -0.0045 -0.0072
   481. (0.01545) BD*( 1) C   7 - C   8  
                ( 49.65%)   0.7046* C   7 s( 35.45%)p 1.82( 64.51%)d 0.00(  0.04%)
                                           -0.0000 -0.5953 -0.0118 -0.6792 -0.0272
                                           -0.3642  0.0314 -0.2221  0.0029 -0.0149
                                           -0.0084 -0.0063 -0.0053  0.0090
                ( 50.35%)  -0.7096* C   8 s( 35.55%)p 1.81( 64.40%)d 0.00(  0.05%)
                                           -0.0001 -0.5962 -0.0064  0.6475 -0.0142
                                            0.4118  0.0369  0.2314  0.0068 -0.0135
                                           -0.0089 -0.0052 -0.0089  0.0092
   482. (0.01500) BD*( 1) C   7 - H  31  
                ( 37.56%)   0.6129* C   7 s( 29.38%)p 2.40( 70.59%)d 0.00(  0.03%)
                                           -0.0003  0.5419 -0.0150  0.0292  0.0029
                                           -0.8142  0.0072 -0.2051  0.0027 -0.0003
                                            0.0005  0.0075 -0.0132 -0.0080
                ( 62.44%)  -0.7902* H  31 s( 99.90%)p 0.00(  0.10%)
                                            0.9995 -0.0029 -0.0002  0.0305  0.0076
   483. (0.01696) BD*( 1) C   8 - C   9  
                ( 50.00%)   0.7071* C   8 s( 35.85%)p 1.79( 64.11%)d 0.00(  0.04%)
                                           -0.0000 -0.5987 -0.0088  0.0121 -0.0374
                                           -0.7747 -0.0106 -0.1979 -0.0100  0.0033
                                            0.0002 -0.0086  0.0163  0.0099
                ( 50.00%)  -0.7071* C   9 s( 35.85%)p 1.79( 64.10%)d 0.00(  0.04%)
                                           -0.0000 -0.5987 -0.0088 -0.0440 -0.0382
                                            0.7745  0.0115  0.1941 -0.0044 -0.0006
                                           -0.0007 -0.0094  0.0164  0.0096
   484. (0.30354) BD*( 2) C   8 - C   9  
                ( 50.04%)   0.7074* C   8 s(  0.00%)p 1.00( 99.95%)d 0.00(  0.05%)
                                            0.0000  0.0004  0.0006 -0.1831  0.0017
                                           -0.2462  0.0023  0.9515 -0.0088 -0.0002
                                           -0.0120  0.0162  0.0066  0.0036
                ( 49.96%)  -0.7068* C   9 s(  0.00%)p 1.00( 99.95%)d 0.00(  0.05%)
                                            0.0000  0.0005  0.0006 -0.1829  0.0017
                                           -0.2484  0.0023  0.9510 -0.0089  0.0059
                                           -0.0092 -0.0148 -0.0022 -0.0109
   485. (0.01345) BD*( 1) C   8 - H  32  
                ( 38.23%)   0.6183* C   8 s( 28.49%)p 2.51( 71.48%)d 0.00(  0.03%)
                                            0.0003 -0.5336  0.0126 -0.7387  0.0074
                                            0.4096 -0.0035 -0.0359  0.0004  0.0125
                                           -0.0015  0.0001 -0.0078  0.0095
                ( 61.77%)  -0.7860* H  32 s( 99.91%)p 0.00(  0.09%)
                                           -0.9995  0.0020  0.0268 -0.0149  0.0014
   486. (0.01544) BD*( 1) C   9 - C  10  
                ( 50.36%)   0.7096* C   9 s( 35.55%)p 1.81( 64.41%)d 0.00(  0.05%)
                                            0.0001  0.5962  0.0065 -0.6779  0.0115
                                            0.4272  0.0366 -0.0191  0.0118 -0.0150
                                            0.0019 -0.0001  0.0096 -0.0116
                ( 49.64%)  -0.7046* C  10 s( 35.47%)p 1.82( 64.49%)d 0.00(  0.04%)
                                            0.0000  0.5954  0.0119  0.7061  0.0250
                                           -0.3788  0.0307  0.0342  0.0129 -0.0164
                                            0.0007  0.0006  0.0062 -0.0115
   487. (0.01345) BD*( 1) C   9 - H  33  
                ( 38.23%)   0.6183* C   9 s( 28.50%)p 2.51( 71.47%)d 0.00(  0.03%)
                                            0.0003 -0.5337  0.0127 -0.7096  0.0071
                                           -0.3926  0.0035 -0.2388  0.0022 -0.0113
                                           -0.0073 -0.0044 -0.0072  0.0075
                ( 61.77%)  -0.7859* H  33 s( 99.91%)p 0.00(  0.09%)
                                           -0.9995  0.0019  0.0258  0.0142  0.0087
   488. (0.02487) BD*( 1) C  10 - C  11  
                ( 51.54%)   0.7179* C  10 s( 35.07%)p 1.85( 64.88%)d 0.00(  0.05%)
                                            0.0001  0.5922  0.0075 -0.6828 -0.0177
                                           -0.3614  0.0243 -0.2260  0.0030  0.0149
                                            0.0093  0.0063  0.0074 -0.0100
                ( 48.46%)  -0.6961* C  11 s( 37.76%)p 1.65( 62.21%)d 0.00(  0.03%)
                                           -0.0001  0.6145  0.0078  0.6190 -0.0104
                                            0.4305  0.0233  0.2299  0.0041  0.0119
                                            0.0076  0.0050  0.0062 -0.0085
   489. (0.01496) BD*( 1) C  10 - H  34  
                ( 37.59%)   0.6131* C  10 s( 29.37%)p 2.40( 70.60%)d 0.00(  0.03%)
                                            0.0003 -0.5417  0.0149  0.0299 -0.0036
                                           -0.8138  0.0073 -0.2067  0.0010  0.0019
                                           -0.0001 -0.0073  0.0132  0.0081
                ( 62.41%)  -0.7900* H  34 s( 99.90%)p 0.00(  0.10%)
                                           -0.9995  0.0029 -0.0019  0.0303  0.0078
   490. (0.07264) BD*( 1) C  11 - C  12  
                ( 47.82%)   0.6915* C  11 s( 29.39%)p 2.40( 70.56%)d 0.00(  0.05%)
                                           -0.0001 -0.5421  0.0019  0.7613 -0.0230
                                           -0.3495 -0.0170  0.0546 -0.0082  0.0100
                                           -0.0044  0.0006 -0.0156  0.0116
                ( 52.18%)  -0.7224* C  12 s( 37.88%)p 1.64( 62.06%)d 0.00(  0.06%)
                                            0.0000 -0.6151 -0.0204 -0.7657  0.0156
                                            0.1514 -0.0309 -0.1004 -0.0098  0.0155
                                           -0.0013  0.0017 -0.0156  0.0108
   491. (0.01186) BD*( 1) C  12 - O  13  
                ( 65.88%)   0.8116* C  12 s( 33.54%)p 1.98( 66.25%)d 0.01(  0.21%)
                                           -0.0000  0.5778 -0.0385 -0.3452 -0.0294
                                            0.7174  0.0532  0.1573  0.0125 -0.0311
                                           -0.0074  0.0135 -0.0227 -0.0204
                ( 34.12%)  -0.5842* O  13 s( 44.55%)p 1.24( 55.36%)d 0.00(  0.09%)
                                           -0.0000  0.6671 -0.0226  0.3111  0.0085
                                           -0.6486 -0.0201 -0.1887 -0.0057 -0.0187
                                           -0.0058  0.0104 -0.0161 -0.0112
   492. (0.23269) BD*( 2) C  12 - O  13  
                ( 67.44%)   0.8212* C  12 s(  0.02%)p99.99( 99.63%)d22.46(  0.35%)
                                            0.0000  0.0125  0.0004 -0.1926  0.0099
                                           -0.3065  0.0124  0.9298 -0.0241 -0.0014
                                           -0.0267  0.0436  0.0219  0.0202
                ( 32.56%)  -0.5706* O  13 s(  0.02%)p99.99( 99.83%)d 7.48(  0.15%)
                                           -0.0000  0.0141 -0.0001 -0.1786 -0.0013
                                           -0.3396 -0.0029  0.9225  0.0077  0.0008
                                            0.0161 -0.0285 -0.0144 -0.0144
   493. (0.04064) BD*( 1) C  15 - C  16  
                ( 48.71%)   0.6979* C  15 s( 27.74%)p 2.60( 72.23%)d 0.00(  0.04%)
                                           -0.0001 -0.5266  0.0052  0.1373 -0.0049
                                           -0.8386  0.0110  0.0041  0.0068 -0.0009
                                           -0.0010 -0.0004  0.0163  0.0097
                ( 51.29%)  -0.7162* C  16 s( 25.66%)p 2.89( 74.29%)d 0.00(  0.04%)
                                           -0.0005 -0.5066 -0.0034 -0.1159 -0.0035
                                            0.8536  0.0052 -0.0283 -0.0003  0.0038
                                           -0.0005  0.0010  0.0174  0.0108
   494. (0.02980) BD*( 1) C  15 - N  23  
                ( 61.32%)   0.7831* C  15 s( 23.18%)p 3.31( 76.68%)d 0.01(  0.13%)
                                           -0.0001  0.4810  0.0207 -0.4468 -0.0066
                                           -0.3717 -0.0165  0.6545  0.0194  0.0130
                                           -0.0214 -0.0226  0.0008  0.0141
                ( 38.68%)  -0.6219* N  23 s( 36.44%)p 1.74( 63.53%)d 0.00(  0.03%)
                                           -0.0000  0.6036 -0.0005  0.3974 -0.0018
                                            0.3550 -0.0002 -0.5928 -0.0068  0.0085
                                           -0.0084 -0.0097  0.0028  0.0077
   495. (0.02195) BD*( 1) C  15 - H  35  
                ( 36.13%)   0.6011* C  15 s( 23.76%)p 3.21( 76.20%)d 0.00(  0.04%)
                                           -0.0003  0.4873 -0.0121 -0.2764  0.0055
                                           -0.3549 -0.0007 -0.7480  0.0091  0.0019
                                            0.0064  0.0137 -0.0018  0.0119
                ( 63.87%)  -0.7992* H  35 s( 99.90%)p 0.00(  0.10%)
                                            0.9995 -0.0062  0.0119  0.0134  0.0266
   496. (0.02415) BD*( 1) C  16 - C  17  
                ( 50.12%)   0.7080* C  16 s( 29.48%)p 2.39( 70.47%)d 0.00(  0.05%)
                                            0.0003  0.5430  0.0062 -0.8041  0.0069
                                            0.2089  0.0213 -0.1186 -0.0003 -0.0070
                                            0.0052 -0.0014  0.0162 -0.0106
                ( 49.88%)  -0.7062* C  17 s( 31.38%)p 2.19( 68.59%)d 0.00(  0.04%)
                                            0.0001  0.5601 -0.0088  0.7958 -0.0152
                                           -0.1933  0.0216  0.1202 -0.0027 -0.0093
                                            0.0041 -0.0014  0.0149 -0.0073
   497. (0.01320) BD*( 1) C  16 - H  36  
                ( 38.16%)   0.6177* C  16 s( 22.12%)p 3.52( 77.83%)d 0.00(  0.04%)
                                            0.0002 -0.4703  0.0031 -0.2958 -0.0093
                                           -0.3441 -0.0168 -0.7562  0.0156 -0.0041
                                           -0.0100 -0.0107  0.0001 -0.0138
                ( 61.84%)  -0.7864* H  36 s( 99.91%)p 0.00(  0.09%)
                                           -0.9996  0.0034  0.0109  0.0146  0.0234
   498. (0.01184) BD*( 1) C  16 - H  37  
                ( 37.62%)   0.6134* C  16 s( 22.66%)p 3.41( 77.30%)d 0.00(  0.04%)
                                            0.0002 -0.4760  0.0021 -0.5019 -0.0042
                                           -0.3291 -0.0161  0.6420 -0.0168 -0.0060
                                            0.0153  0.0083 -0.0036 -0.0074
                ( 62.38%)  -0.7898* H  37 s( 99.91%)p 0.00(  0.09%)
                                           -0.9995  0.0032  0.0183  0.0138 -0.0193
   499. (0.02694) BD*( 1) C  17 - C  18  
                ( 49.15%)   0.7011* C  17 s( 34.23%)p 1.92( 65.73%)d 0.00(  0.04%)
                                            0.0001 -0.5850 -0.0061  0.2793 -0.0125
                                           -0.0731 -0.0006  0.7573  0.0167  0.0018
                                           -0.0115  0.0023 -0.0037 -0.0158
                ( 50.85%)  -0.7131* C  18 s( 35.98%)p 1.78( 63.97%)d 0.00(  0.04%)
                                           -0.0001 -0.5998 -0.0021 -0.3114 -0.0221
                                            0.0861  0.0017 -0.7313  0.0083  0.0022
                                           -0.0109  0.0032 -0.0037 -0.0172
   500. (0.02682) BD*( 1) C  17 - C  22  
                ( 49.10%)   0.7007* C  17 s( 34.34%)p 1.91( 65.62%)d 0.00(  0.04%)
                                            0.0001 -0.5860 -0.0043  0.4865 -0.0080
                                           -0.0929 -0.0025 -0.6407 -0.0188  0.0028
                                            0.0160 -0.0024 -0.0078 -0.0084
                ( 50.90%)  -0.7135* C  22 s( 35.89%)p 1.79( 64.07%)d 0.00(  0.04%)
                                           -0.0001 -0.5991 -0.0014 -0.5103 -0.0191
                                            0.1056 -0.0008  0.6071 -0.0136  0.0034
                                            0.0163 -0.0033 -0.0076 -0.0099
   501. (0.34561) BD*( 2) C  17 - C  22  
                ( 49.93%)   0.7066* C  17 s(  0.02%)p99.99( 99.94%)d 1.79(  0.04%)
                                            0.0000 -0.0115 -0.0091 -0.2258 -0.0051
                                           -0.9736  0.0055 -0.0197 -0.0027  0.0161
                                           -0.0013 -0.0078  0.0078 -0.0005
                ( 50.07%)  -0.7076* C  22 s(  0.00%)p 1.00( 99.95%)d 0.00(  0.04%)
                                            0.0000 -0.0029 -0.0044 -0.2214 -0.0014
                                           -0.9747  0.0058 -0.0195  0.0005 -0.0025
                                            0.0047  0.0200 -0.0008  0.0008
   502. (0.01696) BD*( 1) C  18 - C  19  
                ( 49.73%)   0.7052* C  18 s( 35.88%)p 1.79( 64.08%)d 0.00(  0.04%)
                                           -0.0000 -0.5988 -0.0143  0.7666  0.0037
                                           -0.1747 -0.0027  0.1445  0.0405  0.0078
                                           -0.0037  0.0008 -0.0169  0.0089
                ( 50.27%)  -0.7090* C  19 s( 35.81%)p 1.79( 64.14%)d 0.00(  0.04%)
                                           -0.0001 -0.5984 -0.0069 -0.7746 -0.0168
                                            0.1766 -0.0005 -0.0930  0.0362  0.0080
                                           -0.0064  0.0015 -0.0164  0.0080
   503. (0.32799) BD*( 2) C  18 - C  19  
                ( 50.00%)   0.7071* C  18 s(  0.00%)p 1.00( 99.96%)d 0.00(  0.04%)
                                           -0.0000 -0.0021 -0.0035 -0.2203  0.0012
                                           -0.9750  0.0069 -0.0192  0.0004  0.0173
                                           -0.0014 -0.0073  0.0079 -0.0003
                ( 50.00%)  -0.7071* C  19 s(  0.00%)p 1.00( 99.95%)d 0.00(  0.04%)
                                           -0.0000  0.0004 -0.0058 -0.2200  0.0021
                                           -0.9749  0.0134 -0.0212  0.0014 -0.0148
                                           -0.0030 -0.0127 -0.0074 -0.0005
   504. (0.01490) BD*( 1) C  18 - H  38  
                ( 38.76%)   0.6226* C  18 s( 28.04%)p 2.56( 71.92%)d 0.00(  0.03%)
                                           -0.0004  0.5294 -0.0130  0.5151 -0.0096
                                           -0.1044  0.0035 -0.6655 -0.0014 -0.0028
                                           -0.0144  0.0030  0.0063  0.0080
                ( 61.24%)  -0.7826* H  38 s( 99.91%)p 0.00(  0.09%)
                                            0.9995 -0.0020 -0.0178  0.0032  0.0240
   505. (0.01802) BD*( 1) C  19 - C  20  
                ( 49.93%)   0.7066* C  19 s( 35.76%)p 1.79( 64.19%)d 0.00(  0.04%)
                                           -0.0001 -0.5980 -0.0091  0.5114  0.0373
                                           -0.1024 -0.0101 -0.6068  0.0144  0.0029
                                            0.0162 -0.0031 -0.0070 -0.0103
                ( 50.07%)  -0.7076* C  20 s( 35.66%)p 1.80( 64.29%)d 0.00(  0.04%)
                                           -0.0000 -0.5971 -0.0088 -0.4674  0.0213
                                            0.0934 -0.0077  0.6435  0.0344  0.0037
                                            0.0169 -0.0035 -0.0083 -0.0079
   506. (0.01425) BD*( 1) C  19 - H  39  
                ( 38.61%)   0.6214* C  19 s( 28.33%)p 2.53( 71.64%)d 0.00(  0.03%)
                                           -0.0003  0.5321 -0.0132 -0.2967  0.0024
                                            0.0844  0.0016 -0.7881  0.0069 -0.0014
                                            0.0097 -0.0026  0.0025  0.0144
                ( 61.39%)  -0.7835* H  39 s( 99.91%)p 0.00(  0.09%)
                                            0.9995 -0.0019  0.0106 -0.0035  0.0280
   507. (0.01789) BD*( 1) C  20 - C  21  
                ( 50.01%)   0.7072* C  20 s( 35.72%)p 1.80( 64.24%)d 0.00(  0.04%)
                                            0.0001  0.5976  0.0065  0.2592 -0.0298
                                           -0.0755  0.0109  0.7535  0.0253 -0.0022
                                            0.0126 -0.0036  0.0039  0.0157
                ( 49.99%)  -0.7070* C  21 s( 35.72%)p 1.80( 64.24%)d 0.00(  0.04%)
                                            0.0001  0.5976  0.0076 -0.3129 -0.0390
                                            0.0815  0.0129 -0.7322  0.0035 -0.0015
                                            0.0105 -0.0028  0.0030  0.0176
   508. (0.33366) BD*( 2) C  20 - C  21  
                ( 49.56%)   0.7040* C  20 s(  0.01%)p 1.00( 99.95%)d 0.00(  0.04%)
                                           -0.0000 -0.0016 -0.0073 -0.2210  0.0030
                                           -0.9747  0.0161 -0.0204 -0.0012 -0.0150
                                           -0.0031 -0.0122 -0.0075 -0.0004
                ( 50.44%)  -0.7102* C  21 s(  0.00%)p 1.00( 99.95%)d 0.00(  0.05%)
                                           -0.0000 -0.0022 -0.0056 -0.2179  0.0037
                                           -0.9755  0.0140 -0.0173  0.0022 -0.0032
                                            0.0046  0.0204 -0.0012  0.0005
   509. (0.01438) BD*( 1) C  20 - H  40  
                ( 38.60%)   0.6213* C  20 s( 28.52%)p 2.51( 71.45%)d 0.00(  0.03%)
                                           -0.0003  0.5339 -0.0124 -0.8150  0.0061
                                            0.1866  0.0001 -0.1240  0.0008 -0.0066
                                            0.0042 -0.0010  0.0139 -0.0075
                ( 61.40%)  -0.7836* H  40 s( 99.91%)p 0.00(  0.09%)
                                            0.9995 -0.0020  0.0290 -0.0070  0.0043
   510. (0.01715) BD*( 1) C  21 - C  22  
                ( 50.27%)   0.7090* C  21 s( 35.80%)p 1.79( 64.15%)d 0.00(  0.04%)
                                            0.0001  0.5983  0.0076  0.7677  0.0049
                                           -0.1753  0.0002  0.1407  0.0405 -0.0082
                                            0.0033 -0.0008  0.0170 -0.0088
                ( 49.73%)  -0.7052* C  22 s( 35.79%)p 1.79( 64.17%)d 0.00(  0.04%)
                                            0.0000  0.5981  0.0155 -0.7750 -0.0164
                                            0.1760  0.0031 -0.0915  0.0381 -0.0078
                                            0.0063 -0.0015  0.0164 -0.0083
   511. (0.01410) BD*( 1) C  21 - H  41  
                ( 38.52%)   0.6206* C  21 s( 28.37%)p 2.52( 71.60%)d 0.00(  0.03%)
                                            0.0003 -0.5325  0.0125  0.5133 -0.0047
                                           -0.1018  0.0001 -0.6649  0.0050  0.0025
                                            0.0141 -0.0028 -0.0061 -0.0080
                ( 61.48%)  -0.7841* H  41 s( 99.91%)p 0.00(  0.09%)
                                           -0.9995  0.0020 -0.0184  0.0036  0.0237
   512. (0.01483) BD*( 1) C  22 - H  42  
                ( 38.53%)   0.6208* C  22 s( 28.23%)p 2.54( 71.74%)d 0.00(  0.03%)
                                            0.0004 -0.5311  0.0133 -0.2974  0.0102
                                            0.0848 -0.0040 -0.7884  0.0013  0.0015
                                           -0.0098  0.0028 -0.0027 -0.0144
                ( 61.47%)  -0.7840* H  42 s( 99.91%)p 0.00(  0.09%)
                                           -0.9995  0.0022  0.0099 -0.0032  0.0282
   513. (0.07274) BD*( 1) N  23 - C  24  
                ( 36.33%)   0.6027* N  23 s( 36.96%)p 1.70( 63.01%)d 0.00(  0.03%)
                                           -0.0001  0.6078  0.0113 -0.6903  0.0139
                                           -0.3842  0.0129 -0.0738 -0.0128  0.0141
                                            0.0040  0.0011  0.0085 -0.0070
                ( 63.67%)  -0.7979* C  24 s( 34.05%)p 1.93( 65.79%)d 0.00(  0.16%)
                                           -0.0002  0.5835 -0.0007  0.7049  0.0076
                                            0.3911 -0.0040  0.0865  0.0214  0.0293
                                           -0.0002  0.0008  0.0166 -0.0217
   514. (0.01766) BD*( 1) N  23 - H  43  
                ( 28.31%)   0.5321* N  23 s( 26.47%)p 2.78( 73.50%)d 0.00(  0.03%)
                                           -0.0003 -0.5145  0.0042 -0.3738  0.0067
                                            0.0056  0.0004 -0.7714  0.0144 -0.0009
                                           -0.0102  0.0018 -0.0029 -0.0119
                ( 71.69%)  -0.8467* H  43 s( 99.79%)p 0.00(  0.21%)
                                           -0.9989  0.0084  0.0184 -0.0034  0.0421
   515. (0.09978) BD*( 1) C  24 - O  25  
                ( 69.61%)   0.8343* C  24 s( 29.98%)p 2.32( 69.70%)d 0.01(  0.32%)
                                           -0.0001  0.5472  0.0192 -0.3380  0.0069
                                           -0.0342  0.0099 -0.7618 -0.0343 -0.0030
                                            0.0309  0.0000  0.0038  0.0473
                ( 30.39%)  -0.5513* O  25 s( 33.23%)p 2.01( 66.71%)d 0.00(  0.06%)
                                            0.0000  0.5763  0.0108  0.2690  0.0079
                                           -0.0052  0.0023  0.7711  0.0091 -0.0009
                                            0.0073 -0.0045  0.0004  0.0238
   516. (0.12244) BD*( 1) C  24 - O  30  
                ( 67.54%)   0.8218* C  24 s( 25.28%)p 2.94( 74.43%)d 0.01(  0.29%)
                                           -0.0001  0.5027 -0.0112 -0.5845 -0.0056
                                            0.1658 -0.0323  0.6102  0.0421  0.0068
                                           -0.0419 -0.0011  0.0232  0.0243
                ( 32.46%)  -0.5697* O  30 s( 30.03%)p 2.33( 69.86%)d 0.00(  0.10%)
                                           -0.0000  0.5477  0.0192  0.0184  0.0098
                                            0.7346  0.0100 -0.3978 -0.0154  0.0110
                                           -0.0060 -0.0263 -0.0119  0.0053
   517. (0.26120) BD*( 2) C  24 - O  30  
                ( 69.98%)   0.8366* C  24 s( 10.52%)p 8.47( 89.09%)d 0.04(  0.40%)
                                           -0.0001  0.3241 -0.0095  0.2094 -0.0215
                                           -0.9019  0.0123  0.1786  0.0319  0.0183
                                            0.0111 -0.0482 -0.0346 -0.0043
                ( 30.02%)  -0.5479* O  30 s( 12.56%)p 6.95( 87.31%)d 0.01(  0.12%)
                                           -0.0000  0.3542  0.0129  0.6022  0.0073
                                           -0.5356  0.0047 -0.4727 -0.0105 -0.0002
                                           -0.0246  0.0090  0.0181  0.0143
   518. (0.06684) BD*( 1) O  25 - C  26  
                ( 28.83%)   0.5369* O  25 s( 34.32%)p 1.91( 65.64%)d 0.00(  0.05%)
                                           -0.0001 -0.5858  0.0016  0.7019 -0.0071
                                            0.3544 -0.0052  0.1951  0.0055 -0.0168
                                            0.0016  0.0013 -0.0096  0.0095
                ( 71.17%)  -0.8436* C  26 s( 16.62%)p 5.00( 83.09%)d 0.02(  0.30%)
                                            0.0003 -0.4075 -0.0084 -0.7766 -0.0174
                                           -0.3800 -0.0139 -0.2874  0.0181 -0.0344
                                           -0.0238 -0.0117 -0.0265  0.0202
   519. (0.02916) BD*( 1) C  26 - C  27  
                ( 48.85%)   0.6990* C  26 s( 28.34%)p 2.53( 71.61%)d 0.00(  0.05%)
                                           -0.0001 -0.5323  0.0075  0.6220  0.0029
                                           -0.3697 -0.0039 -0.4387  0.0030  0.0130
                                            0.0143 -0.0082 -0.0060  0.0021
                ( 51.15%)  -0.7152* C  27 s( 29.33%)p 2.41( 70.63%)d 0.00(  0.05%)
                                           -0.0005 -0.5416  0.0020 -0.6438 -0.0026
                                            0.3560 -0.0012  0.4063 -0.0040  0.0118
                                            0.0136 -0.0081 -0.0077  0.0031
   520. (0.02941) BD*( 1) C  26 - C  28  
                ( 49.00%)   0.7000* C  26 s( 28.16%)p 2.55( 71.79%)d 0.00(  0.05%)
                                           -0.0001 -0.5306  0.0057 -0.0706 -0.0019
                                            0.8298  0.0034 -0.1558  0.0045  0.0040
                                           -0.0002  0.0064  0.0186  0.0097
                ( 51.00%)  -0.7142* C  28 s( 29.70%)p 2.37( 70.26%)d 0.00(  0.05%)
                                           -0.0005 -0.5450  0.0025  0.0395 -0.0052
                                           -0.8265  0.0018  0.1337 -0.0030  0.0017
                                           -0.0006  0.0059  0.0177  0.0100
   521. (0.02385) BD*( 1) C  26 - C  29  
                ( 48.94%)   0.6996* C  26 s( 26.87%)p 2.72( 73.07%)d 0.00(  0.05%)
                                           -0.0000 -0.5183 -0.0092  0.0454 -0.0141
                                           -0.1703 -0.0059  0.8363 -0.0074  0.0006
                                            0.0002  0.0088  0.0013 -0.0213
                ( 51.06%)  -0.7146* C  29 s( 30.23%)p 2.31( 69.73%)d 0.00(  0.05%)
                                           -0.0006 -0.5498 -0.0001 -0.0490 -0.0080
                                            0.1708 -0.0031 -0.8159  0.0001  0.0003
                                           -0.0023  0.0073  0.0005 -0.0198
   522. (0.00889) BD*( 1) C  27 - H  44  
                ( 37.74%)   0.6143* C  27 s( 24.09%)p 3.15( 75.87%)d 0.00(  0.04%)
                                            0.0001 -0.4908 -0.0026 -0.0407  0.0142
                                            0.1570 -0.0094 -0.8557  0.0007 -0.0002
                                           -0.0029  0.0069  0.0005 -0.0180
                ( 62.26%)  -0.7891* H  44 s( 99.91%)p 0.00(  0.09%)
                                           -0.9996  0.0026  0.0037 -0.0053  0.0289
   523. (0.00650) BD*( 1) C  27 - H  45  
                ( 39.27%)   0.6266* C  27 s( 22.83%)p 3.38( 77.13%)d 0.00(  0.04%)
                                           -0.0002  0.4778  0.0015 -0.7636 -0.0133
                                           -0.3165  0.0084 -0.2960  0.0129  0.0117
                                            0.0115  0.0054  0.0096 -0.0056
                ( 60.73%)  -0.7793* H  45 s( 99.92%)p 0.00(  0.08%)
                                            0.9996 -0.0006  0.0251  0.0094  0.0083
   524. (0.00801) BD*( 1) C  27 - H  46  
                ( 38.72%)   0.6223* C  27 s( 23.69%)p 3.22( 76.27%)d 0.00(  0.04%)
                                            0.0001 -0.4868  0.0003  0.0070  0.0148
                                           -0.8647  0.0021  0.1202 -0.0131 -0.0010
                                           -0.0008  0.0064  0.0167  0.0094
                ( 61.28%)  -0.7828* H  46 s( 99.92%)p 0.00(  0.08%)
                                           -0.9996  0.0008  0.0004  0.0274 -0.0030
   525. (0.00647) BD*( 1) C  28 - H  47  
                ( 39.16%)   0.6258* C  28 s( 22.99%)p 3.35( 76.96%)d 0.00(  0.04%)
                                           -0.0001  0.4795  0.0008 -0.7177  0.0040
                                           -0.4000 -0.0193 -0.3068  0.0059  0.0118
                                            0.0111  0.0054  0.0097 -0.0059
                ( 60.84%)  -0.7800* H  47 s( 99.92%)p 0.00(  0.08%)
                                            0.9996 -0.0007  0.0226  0.0141  0.0092
   526. (0.00638) BD*( 1) C  28 - H  48  
                ( 39.06%)   0.6250* C  28 s( 23.00%)p 3.35( 76.96%)d 0.00(  0.04%)
                                            0.0001 -0.4796 -0.0017 -0.6913  0.0041
                                            0.3495  0.0166  0.4112 -0.0089  0.0097
                                            0.0135 -0.0071 -0.0091  0.0024
                ( 60.94%)  -0.7806* H  48 s( 99.92%)p 0.00(  0.08%)
                                           -0.9996  0.0013  0.0224 -0.0116 -0.0124
   527. (0.00864) BD*( 1) C  28 - H  49  
                ( 37.69%)   0.6139* C  28 s( 24.24%)p 3.12( 75.73%)d 0.00(  0.04%)
                                            0.0001 -0.4923 -0.0019 -0.0694 -0.0014
                                            0.1840  0.0163 -0.8475  0.0076 -0.0000
                                           -0.0024  0.0057 -0.0003 -0.0185
                ( 62.31%)  -0.7894* H  49 s( 99.91%)p 0.00(  0.09%)
                                           -0.9996  0.0025  0.0033 -0.0043  0.0291
   528. (0.00668) BD*( 1) C  29 - H  50  
                ( 38.96%)   0.6241* C  29 s( 23.14%)p 3.32( 76.82%)d 0.00(  0.04%)
                                            0.0001 -0.4810 -0.0024 -0.6820  0.0074
                                            0.3365 -0.0096  0.4354  0.0134  0.0108
                                            0.0127 -0.0072 -0.0081  0.0039
                ( 61.04%)  -0.7813* H  50 s( 99.92%)p 0.00(  0.08%)
                                           -0.9996  0.0014  0.0221 -0.0102 -0.0139
   529. (0.00749) BD*( 1) C  29 - H  51  
                ( 38.65%)   0.6217* C  29 s( 23.68%)p 3.22( 76.28%)d 0.00(  0.04%)
                                            0.0001 -0.4867 -0.0008  0.0123 -0.0023
                                           -0.8606  0.0081  0.1468  0.0172  0.0007
                                           -0.0004  0.0043  0.0168  0.0102
                ( 61.35%)  -0.7832* H  51 s( 99.92%)p 0.00(  0.08%)
                                           -0.9996  0.0011  0.0005  0.0275 -0.0040
   530. (0.00532) BD*( 1) C  29 - H  52  
                ( 39.17%)   0.6258* C  29 s( 22.89%)p 3.37( 77.07%)d 0.00(  0.04%)
                                           -0.0001  0.4784 -0.0006 -0.7292  0.0019
                                           -0.3409  0.0053 -0.3498 -0.0199  0.0122
                                            0.0103  0.0052  0.0097 -0.0069
                ( 60.83%)  -0.7800* H  52 s( 99.92%)p 0.00(  0.08%)
                                            0.9996 -0.0001  0.0232  0.0107  0.0121


 NHO Directionality and "Bond Bending" (deviations from line of nuclear centers)

         [Thresholds for printing:  angular deviation  >  1.0 degree]
                                    hybrid p-character > 25.0%
                                    orbital occupancy  >  0.10e

                                Line of Centers        Hybrid 1              Hybrid 2
                                ---------------  -------------------   ------------------
                NBO               Theta   Phi    Theta   Phi    Dev    Theta   Phi    Dev
 ========================================================================================
     1. BD (   1) O   1 - C   2   147.3  153.2   148.4  154.8   1.4     34.8  332.6   2.1
     2. BD (   2) O   1 - C   2   147.3  153.2    77.8   84.1  89.4     76.0   83.1  88.5
     3. BD (   1) C   2 - O   3   150.5   19.0   146.0   13.4   5.4      --     --    --
     4. BD (   1) C   2 - C  15    96.4  169.7    93.6  172.9   4.3     83.7  346.8   2.8
     5. BD (   1) O   3 - N   4    85.4    0.0    87.4    0.3   2.1     93.0  180.6   1.7
     6. BD (   1) N   4 - C   5    92.2  302.8    92.5  297.6   5.2     90.7  132.8  10.4
     7. BD (   1) N   4 - C  12    68.0   58.5    67.4   63.6   4.7    112.1  227.9   9.9
     8. BD (   1) C   5 - C   6    75.7   18.6    77.2    8.4  10.0    106.0  206.2   7.5
     9. BD (   1) C   5 - O  14   103.7  249.3   105.2  248.2   1.8     77.9   69.6   1.6
    10. BD (   2) C   5 - O  14   103.7  249.3    16.2  225.3  88.9     14.5  220.3  89.1
    11. BD (   1) C   6 - C   7    88.3  329.0    90.0  324.0   5.4     93.4  154.0   5.2
    12. BD (   1) C   6 - C  11    75.8   92.1    75.8   89.9   2.1    104.1  274.3   2.2
    13. BD (   2) C   6 - C  11    75.8   92.1    17.7  233.3  89.8     18.1  234.2  89.7
    14. BD (   1) C   7 - C   8    73.5   30.8    74.3   25.2   5.4    107.1  215.3   4.4
    16. BD (   1) C   8 - C   9    75.8   92.1    75.2   88.2   3.8    103.5  276.0   3.9
    17. BD (   2) C   8 - C   9    75.8   92.1    17.9  233.4  89.9     18.0  233.6  89.9
    19. BD (   1) C   9 - C  10    91.8  149.4    90.5  145.2   4.4     86.7  334.5   5.4
    21. BD (   1) C  10 - C  11   106.5  211.1   106.0  205.7   5.3     72.9   36.7   5.4
    23. BD (   1) C  11 - C  12    95.0  161.1    93.2  153.6   7.7     81.7  350.9  10.2
    24. BD (   1) C  12 - O  13    77.0  115.4    78.8  115.9   1.8    104.7  295.5   1.7
    25. BD (   2) C  12 - O  13    77.0  115.4    20.9  238.1  88.8     22.6  242.3  89.0
    26. BD (   1) C  15 - C  16    92.0   97.7    90.7   99.1   1.9      --     --    --
    28. BD (   1) C  15 - H  35   150.4  232.3   148.8  232.7   1.6      --     --    --
    29. BD (   1) C  16 - C  17    98.2  165.6    98.2  163.9   1.7     81.6  347.6   2.0
    30. BD (   1) C  16 - H  36    30.8   48.8    32.5   49.8   1.8      --     --    --
    31. BD (   1) C  16 - H  37   137.0   32.6   135.6   34.3   1.9      --     --    --
    32. BD (   1) C  17 - C  18   157.7  165.0   160.3  164.6   2.6     25.5  345.2   3.2
    33. BD (   1) C  17 - C  22    39.1  168.8    36.5  168.7   2.6    137.7  348.8   3.2
    34. BD (   2) C  17 - C  22    39.1  168.8    88.7   76.6  90.4     88.9   77.1  89.7
    35. BD (   1) C  18 - C  19    98.6  167.2   103.2  167.0   4.6     86.0  347.4   4.6
    36. BD (   2) C  18 - C  19    98.6  167.2    88.9   77.2  90.1     88.9   77.2  89.9
    38. BD (   1) C  19 - C  20    38.6  168.7    43.4  168.4   4.8    146.2  349.1   4.8
    40. BD (   1) C  20 - C  21    21.8  344.7    17.0  344.3   4.8    153.4  165.0   4.8
    41. BD (   2) C  20 - C  21    21.8  344.7    88.7   77.2  89.8     89.1   77.4  89.8
    43. BD (   1) C  21 - C  22    81.6  347.2    77.1  347.2   4.5     93.8  167.2   4.6
    46. BD (   1) N  23 - C  24    94.4  209.4    96.4  208.8   2.1     82.4   28.5   3.3
    47. BD (   1) N  23 - H  43    25.2  357.1    25.9  359.1   1.1      --     --    --
    48. BD (   1) C  24 - O  25   161.0  178.3   157.4  184.2   4.2      --     --    --
    49. BD (   1) C  24 - O  30    38.8  223.6    42.8  167.3  36.1    119.0   87.8  39.6
    50. BD (   2) C  24 - O  30    38.8  223.6    77.0  281.9  60.3    120.9  318.9  63.2
    51. BD (   1) O  25 - C  26   105.3  206.6     --     --    --      73.1   26.4   1.6
    52. BD (   1) C  26 - C  27    60.5  150.9    59.1  149.1   2.1      --     --    --
    53. BD (   1) C  26 - C  28    80.6  273.2    79.8  275.0   2.0      --     --    --
    54. BD (   1) C  26 - C  29   168.0  105.9   167.8  100.1   1.2      --     --    --
    55. BD (   1) C  27 - H  44    11.2  288.4    10.0  280.2   2.0      --     --    --
    56. BD (   1) C  27 - H  45   110.2  202.9   108.7  201.6   1.9      --     --    --
    57. BD (   1) C  27 - H  46    98.4   89.6    97.1   91.4   2.2      --     --    --
    58. BD (   1) C  28 - H  47   110.7  208.4   110.0  210.4   2.0      --     --    --
    59. BD (   1) C  28 - H  48   118.2  334.0   117.3  332.0   2.0      --     --    --
    60. BD (   1) C  28 - H  49    12.1  292.2    14.2  289.5   2.1      --     --    --
    61. BD (   1) C  29 - H  50   119.0  333.8   120.9  334.2   2.0      --     --    --
    62. BD (   1) C  29 - H  51    98.6   90.6   100.9   90.7   2.3      --     --    --
    63. BD (   1) C  29 - H  52   112.6  205.2   114.8  204.8   2.3      --     --    --
    94. LP (   1) O   1             --     --     33.6  333.8   --       --     --    --
    95. LP (   2) O   1             --     --     60.3  181.2   --       --     --    --
    96. LP (   1) O   3             --     --    152.0  154.7   --       --     --    --
    97. LP (   2) O   3             --     --    101.6  270.0   --       --     --    --
    98. LP (   1) N   4             --     --    163.0   56.3   --       --     --    --
    99. LP*(   1) C   7             --     --     17.8  233.4   --       --     --    --
   100. LP (   1) C  10             --     --     18.0  234.0   --       --     --    --
   101. LP (   1) O  13             --     --     77.0  115.6   --       --     --    --
   102. LP (   2) O  13             --     --     72.5   21.2   --       --     --    --
   103. LP (   1) O  14             --     --    103.7  248.3   --       --     --    --
   104. LP (   2) O  14             --     --     83.2  337.5   --       --     --    --
   105. LP (   1) N  23             --     --     77.4  119.2   --       --     --    --
   106. LP (   1) O  25             --     --    134.8   41.5   --       --     --    --
   107. LP (   2) O  25             --     --    100.7  300.0   --       --     --    --
   108. LP (   1) O  30             --     --     39.0  223.4   --       --     --    --
   109. LP (   2) O  30             --     --     53.1   22.3   --       --     --    --
   469. BD*(   2) O   1 - C   2   147.3  153.2    77.8   84.1  89.4     76.0   83.1  88.5
   470. BD*(   1) C   2 - O   3   150.5   19.0   146.0   13.4   5.4      --     --    --
   473. BD*(   1) N   4 - C   5    92.2  302.8    92.5  297.6   5.2     90.7  132.8  10.4
   474. BD*(   1) N   4 - C  12    68.0   58.5    67.4   63.6   4.7    112.1  227.9   9.9
   477. BD*(   2) C   5 - O  14   103.7  249.3    16.2  225.3  88.9     14.5  220.3  89.1
   480. BD*(   2) C   6 - C  11    75.8   92.1    17.7  233.3  89.8     18.1  234.2  89.7
   484. BD*(   2) C   8 - C   9    75.8   92.1    17.9  233.4  89.9     18.0  233.6  89.9
   492. BD*(   2) C  12 - O  13    77.0  115.4    20.9  238.1  88.8     22.6  242.3  89.0
   501. BD*(   2) C  17 - C  22    39.1  168.8    88.7   76.6  90.4     88.9   77.1  89.7
   503. BD*(   2) C  18 - C  19    98.6  167.2    88.9   77.2  90.1     88.9   77.2  89.9
   508. BD*(   2) C  20 - C  21    21.8  344.7    88.7   77.2  89.8     89.1   77.4  89.8
   516. BD*(   1) C  24 - O  30    38.8  223.6    42.8  167.3  36.1    119.0   87.8  39.6
   517. BD*(   2) C  24 - O  30    38.8  223.6    77.0  281.9  60.3    120.9  318.9  63.2


 Second Order Perturbation Theory Analysis of Fock Matrix in NBO Basis

     Threshold for printing:   0.50 kcal/mol
                                                                              E(2)  E(j)-E(i) F(i,j)
         Donor NBO (i)                     Acceptor NBO (j)                 kcal/mol   a.u.    a.u. 
 ===================================================================================================

 within unit  1
   1. BD (   1) O   1 - C   2        /119. RY*(   1) C   2                    2.08    1.71    0.054
   1. BD (   1) O   1 - C   2        /237. RY*(   2) C  15                    0.64    1.89    0.031
   1. BD (   1) O   1 - C   2        /471. BD*(   1) C   2 - C  15            2.23    1.52    0.053
   2. BD (   2) O   1 - C   2        /493. BD*(   1) C  15 - C  16            1.39    0.76    0.029
   2. BD (   2) O   1 - C   2        /495. BD*(   1) C  15 - H  35            0.93    0.86    0.025
   3. BD (   1) C   2 - O   3        /137. RY*(   1) N   4                    0.75    2.08    0.035
   3. BD (   1) C   2 - O   3        /139. RY*(   3) N   4                    1.12    2.04    0.043
   3. BD (   1) C   2 - O   3        /237. RY*(   2) C  15                    0.69    1.67    0.030
   3. BD (   1) C   2 - O   3        /473. BD*(   1) N   4 - C   5            0.92    1.29    0.031
   3. BD (   1) C   2 - O   3        /474. BD*(   1) N   4 - C  12            0.71    1.29    0.028
   3. BD (   1) C   2 - O   3        /494. BD*(   1) C  15 - N  23            1.45    1.29    0.039
   4. BD (   1) C   2 - C  15        /110. RY*(   1) O   1                    1.47    1.87    0.047
   4. BD (   1) C   2 - C  15        /128. RY*(   1) O   3                    0.53    1.85    0.028
   4. BD (   1) C   2 - C  15        /129. RY*(   2) O   3                    0.64    1.87    0.031
   4. BD (   1) C   2 - C  15        /246. RY*(   2) C  16                    1.33    1.49    0.040
   4. BD (   1) C   2 - C  15        /309. RY*(   2) N  23                    0.86    1.87    0.036
   4. BD (   1) C   2 - C  15        /468. BD*(   1) O   1 - C   2            2.06    1.28    0.046
   4. BD (   1) C   2 - C  15        /472. BD*(   1) O   3 - N   4            3.37    0.88    0.049
   4. BD (   1) C   2 - C  15        /493. BD*(   1) C  15 - C  16            1.09    1.02    0.030
   4. BD (   1) C   2 - C  15        /495. BD*(   1) C  15 - H  35            0.94    1.11    0.029
   4. BD (   1) C   2 - C  15        /496. BD*(   1) C  16 - C  17            2.34    1.10    0.046
   4. BD (   1) C   2 - C  15        /513. BD*(   1) N  23 - C  24            2.32    1.15    0.047
   5. BD (   1) O   3 - N   4        /119. RY*(   1) C   2                    1.24    1.51    0.039
   5. BD (   1) O   3 - N   4        /146. RY*(   1) C   5                    0.70    1.47    0.029
   5. BD (   1) O   3 - N   4        /209. RY*(   1) C  12                    0.71    1.48    0.029
   5. BD (   1) O   3 - N   4        /237. RY*(   2) C  15                    0.83    1.69    0.033
   5. BD (   1) O   3 - N   4        /471. BD*(   1) C   2 - C  15            1.81    1.31    0.044
   5. BD (   1) O   3 - N   4        /475. BD*(   1) C   5 - C   6            0.96    1.35    0.033
   5. BD (   1) O   3 - N   4        /490. BD*(   1) C  11 - C  12            1.06    1.35    0.034
   6. BD (   1) N   4 - C   5        /128. RY*(   1) O   3                    0.66    1.99    0.032
   6. BD (   1) N   4 - C   5        /156. RY*(   2) C   6                    0.83    1.79    0.034
   6. BD (   1) N   4 - C   5        /210. RY*(   2) C  12                    0.91    2.00    0.038
   6. BD (   1) N   4 - C   5        /213. RY*(   5) C  12                    0.64    2.34    0.035
   6. BD (   1) N   4 - C   5        /227. RY*(   1) O  14                    0.61    2.03    0.032
   6. BD (   1) N   4 - C   5        /470. BD*(   1) C   2 - O   3            1.02    1.10    0.031
   6. BD (   1) N   4 - C   5        /474. BD*(   1) N   4 - C  12            1.33    1.18    0.036
   6. BD (   1) N   4 - C   5        /476. BD*(   1) C   5 - O  14            0.81    1.42    0.030
   6. BD (   1) N   4 - C   5        /478. BD*(   1) C   6 - C   7            2.99    1.38    0.057
   6. BD (   1) N   4 - C   5        /491. BD*(   1) C  12 - O  13            2.80    1.42    0.056
   7. BD (   1) N   4 - C  12        /128. RY*(   1) O   3                    0.73    2.00    0.034
   7. BD (   1) N   4 - C  12        /147. RY*(   2) C   5                    0.94    1.98    0.039
   7. BD (   1) N   4 - C  12        /150. RY*(   5) C   5                    0.66    2.27    0.035
   7. BD (   1) N   4 - C  12        /201. RY*(   2) C  11                    0.81    1.80    0.034
   7. BD (   1) N   4 - C  12        /218. RY*(   1) O  13                    0.60    2.03    0.031
   7. BD (   1) N   4 - C  12        /470. BD*(   1) C   2 - O   3            0.95    1.10    0.030
   7. BD (   1) N   4 - C  12        /473. BD*(   1) N   4 - C   5            1.33    1.18    0.036
   7. BD (   1) N   4 - C  12        /476. BD*(   1) C   5 - O  14            2.86    1.43    0.057
   7. BD (   1) N   4 - C  12        /488. BD*(   1) C  10 - C  11            3.03    1.38    0.058
   7. BD (   1) N   4 - C  12        /491. BD*(   1) C  12 - O  13            0.76    1.42    0.029
   8. BD (   1) C   5 - C   6        /164. RY*(   1) C   7                    1.02    1.77    0.038
   8. BD (   1) C   5 - C   6        /200. RY*(   1) C  11                    0.79    1.79    0.034
   8. BD (   1) C   5 - C   6        /227. RY*(   1) O  14                    1.44    1.88    0.047
   8. BD (   1) C   5 - C   6        /472. BD*(   1) O   3 - N   4            5.29    0.88    0.061
   8. BD (   1) C   5 - C   6        /476. BD*(   1) C   5 - O  14            2.07    1.28    0.046
   8. BD (   1) C   5 - C   6        /478. BD*(   1) C   6 - C   7            3.16    1.23    0.056
   8. BD (   1) C   5 - C   6        /479. BD*(   1) C   6 - C  11            2.27    1.21    0.047
   8. BD (   1) C   5 - C   6        /481. BD*(   1) C   7 - C   8            1.85    1.21    0.042
   8. BD (   1) C   5 - C   6        /488. BD*(   1) C  10 - C  11            4.09    1.23    0.064
   9. BD (   1) C   5 - O  14        /146. RY*(   1) C   5                    1.89    1.65    0.050
   9. BD (   1) C   5 - O  14        /473. BD*(   1) N   4 - C   5            0.73    1.48    0.030
   9. BD (   1) C   5 - O  14        /474. BD*(   1) N   4 - C  12            1.02    1.48    0.036
   9. BD (   1) C   5 - O  14        /475. BD*(   1) C   5 - C   6            2.46    1.52    0.056
   9. BD (   1) C   5 - O  14        /479. BD*(   1) C   6 - C  11            0.60    1.65    0.028
  10. BD (   2) C   5 - O  14        /480. BD*(   2) C   6 - C  11            4.09    0.41    0.041
  11. BD (   1) C   6 - C   7        /146. RY*(   1) C   5                    0.96    1.25    0.031
  11. BD (   1) C   6 - C   7        /173. RY*(   1) C   8                    1.04    1.87    0.040
  11. BD (   1) C   6 - C   7        /174. RY*(   2) C   8                    1.18    1.36    0.036
  11. BD (   1) C   6 - C   7        /473. BD*(   1) N   4 - C   5            0.70    1.09    0.025
  11. BD (   1) C   6 - C   7        /475. BD*(   1) C   5 - C   6            3.45    1.13    0.056
  11. BD (   1) C   6 - C   7        /479. BD*(   1) C   6 - C  11            5.83    1.25    0.076
  11. BD (   1) C   6 - C   7        /481. BD*(   1) C   7 - C   8            2.81    1.26    0.053
  11. BD (   1) C   6 - C   7        /482. BD*(   1) C   7 - H  31            1.58    1.17    0.038
  11. BD (   1) C   6 - C   7        /485. BD*(   1) C   8 - H  32            2.45    1.17    0.048
  11. BD (   1) C   6 - C   7        /490. BD*(   1) C  11 - C  12            2.19    1.13    0.045
  12. BD (   1) C   6 - C  11        /164. RY*(   1) C   7                    1.14    1.80    0.041
  12. BD (   1) C   6 - C  11        /191. RY*(   1) C  10                    1.13    1.79    0.041
  12. BD (   1) C   6 - C  11        /212. RY*(   4) C  12                    0.51    1.84    0.028
  12. BD (   1) C   6 - C  11        /475. BD*(   1) C   5 - C   6            1.46    1.11    0.036
  12. BD (   1) C   6 - C  11        /476. BD*(   1) C   5 - O  14            4.09    1.31    0.066
  12. BD (   1) C   6 - C  11        /478. BD*(   1) C   6 - C   7            5.33    1.26    0.073
  12. BD (   1) C   6 - C  11        /482. BD*(   1) C   7 - H  31            2.66    1.15    0.050
  12. BD (   1) C   6 - C  11        /488. BD*(   1) C  10 - C  11            5.36    1.26    0.074
  12. BD (   1) C   6 - C  11        /489. BD*(   1) C  10 - H  34            2.66    1.15    0.050
  12. BD (   1) C   6 - C  11        /490. BD*(   1) C  11 - C  12            1.51    1.11    0.037
  12. BD (   1) C   6 - C  11        /491. BD*(   1) C  12 - O  13            4.28    1.30    0.067
  13. BD (   2) C   6 - C  11        / 99. LP*(   1) C   7                   51.67    0.15    0.093
  13. BD (   2) C   6 - C  11        /100. LP (   1) C  10                   51.96    0.15    0.093
  13. BD (   2) C   6 - C  11        /148. RY*(   3) C   5                    0.52    1.90    0.031
  13. BD (   2) C   6 - C  11        /166. RY*(   3) C   7                    2.24    0.99    0.047
  13. BD (   2) C   6 - C  11        /193. RY*(   3) C  10                    2.31    1.00    0.047
  13. BD (   2) C   6 - C  11        /211. RY*(   3) C  12                    0.52    1.92    0.031
  13. BD (   2) C   6 - C  11        /477. BD*(   2) C   5 - O  14           20.31    0.28    0.070
  13. BD (   2) C   6 - C  11        /492. BD*(   2) C  12 - O  13           21.13    0.28    0.071
  14. BD (   1) C   7 - C   8        /155. RY*(   1) C   6                    2.14    1.83    0.056
  14. BD (   1) C   7 - C   8        /182. RY*(   1) C   9                    0.78    1.86    0.034
  14. BD (   1) C   7 - C   8        /183. RY*(   2) C   9                    1.32    1.35    0.038
  14. BD (   1) C   7 - C   8        /475. BD*(   1) C   5 - C   6            4.99    1.11    0.067
  14. BD (   1) C   7 - C   8        /478. BD*(   1) C   6 - C   7            3.68    1.27    0.061
  14. BD (   1) C   7 - C   8        /482. BD*(   1) C   7 - H  31            1.38    1.15    0.036
  14. BD (   1) C   7 - C   8        /483. BD*(   1) C   8 - C   9            2.77    1.25    0.053
  14. BD (   1) C   7 - C   8        /485. BD*(   1) C   8 - H  32            1.23    1.15    0.034
  14. BD (   1) C   7 - C   8        /487. BD*(   1) C   9 - H  33            2.29    1.15    0.046
  15. BD (   1) C   7 - H  31        /155. RY*(   1) C   6                    0.76    1.66    0.032
  15. BD (   1) C   7 - H  31        /173. RY*(   1) C   8                    0.62    1.68    0.029
  15. BD (   1) C   7 - H  31        /478. BD*(   1) C   6 - C   7            1.22    1.09    0.033
  15. BD (   1) C   7 - H  31        /479. BD*(   1) C   6 - C  11            4.73    1.07    0.064
  15. BD (   1) C   7 - H  31        /481. BD*(   1) C   7 - C   8            0.90    1.07    0.028
  15. BD (   1) C   7 - H  31        /483. BD*(   1) C   8 - C   9            3.57    1.08    0.055
  16. BD (   1) C   8 - C   9        /165. RY*(   2) C   7                    1.80    1.37    0.045
  16. BD (   1) C   8 - C   9        /192. RY*(   2) C  10                    1.80    1.37    0.045
  16. BD (   1) C   8 - C   9        /481. BD*(   1) C   7 - C   8            2.85    1.25    0.053
  16. BD (   1) C   8 - C   9        /482. BD*(   1) C   7 - H  31            2.47    1.16    0.048
  16. BD (   1) C   8 - C   9        /485. BD*(   1) C   8 - H  32            1.32    1.16    0.035
  16. BD (   1) C   8 - C   9        /486. BD*(   1) C   9 - C  10            2.85    1.25    0.053
  16. BD (   1) C   8 - C   9        /487. BD*(   1) C   9 - H  33            1.32    1.16    0.035
  16. BD (   1) C   8 - C   9        /489. BD*(   1) C  10 - H  34            2.47    1.16    0.048
  17. BD (   2) C   8 - C   9        / 99. LP*(   1) C   7                   50.54    0.15    0.091
  17. BD (   2) C   8 - C   9        /100. LP (   1) C  10                   50.80    0.14    0.091
  17. BD (   2) C   8 - C   9        /166. RY*(   3) C   7                    0.52    0.99    0.022
  17. BD (   2) C   8 - C   9        /168. RY*(   5) C   7                    0.85    2.02    0.041
  17. BD (   2) C   8 - C   9        /177. RY*(   5) C   8                    0.55    1.24    0.026
  17. BD (   2) C   8 - C   9        /186. RY*(   5) C   9                    0.55    1.27    0.026
  17. BD (   2) C   8 - C   9        /193. RY*(   3) C  10                    0.54    0.99    0.023
  17. BD (   2) C   8 - C   9        /195. RY*(   5) C  10                    0.85    2.02    0.041
  18. BD (   1) C   8 - H  32        /164. RY*(   1) C   7                    0.58    1.63    0.028
  18. BD (   1) C   8 - H  32        /182. RY*(   1) C   9                    0.66    1.68    0.030
  18. BD (   1) C   8 - H  32        /478. BD*(   1) C   6 - C   7            3.68    1.09    0.057
  18. BD (   1) C   8 - H  32        /481. BD*(   1) C   7 - C   8            0.71    1.07    0.025
  18. BD (   1) C   8 - H  32        /483. BD*(   1) C   8 - C   9            0.83    1.07    0.027
  18. BD (   1) C   8 - H  32        /486. BD*(   1) C   9 - C  10            4.02    1.07    0.059
  19. BD (   1) C   9 - C  10        /173. RY*(   1) C   8                    0.78    1.86    0.034
  19. BD (   1) C   9 - C  10        /174. RY*(   2) C   8                    1.32    1.35    0.038
  19. BD (   1) C   9 - C  10        /200. RY*(   1) C  11                    2.16    1.82    0.056
  19. BD (   1) C   9 - C  10        /483. BD*(   1) C   8 - C   9            2.78    1.25    0.053
  19. BD (   1) C   9 - C  10        /485. BD*(   1) C   8 - H  32            2.28    1.15    0.046
  19. BD (   1) C   9 - C  10        /487. BD*(   1) C   9 - H  33            1.23    1.15    0.034
  19. BD (   1) C   9 - C  10        /488. BD*(   1) C  10 - C  11            3.68    1.26    0.061
  19. BD (   1) C   9 - C  10        /489. BD*(   1) C  10 - H  34            1.38    1.15    0.036
  19. BD (   1) C   9 - C  10        /490. BD*(   1) C  11 - C  12            5.03    1.12    0.068
  20. BD (   1) C   9 - H  33        /173. RY*(   1) C   8                    0.66    1.68    0.030
  20. BD (   1) C   9 - H  33        /191. RY*(   1) C  10                    0.58    1.63    0.028
  20. BD (   1) C   9 - H  33        /481. BD*(   1) C   7 - C   8            4.01    1.07    0.059
  20. BD (   1) C   9 - H  33        /483. BD*(   1) C   8 - C   9            0.83    1.07    0.027
  20. BD (   1) C   9 - H  33        /486. BD*(   1) C   9 - C  10            0.71    1.07    0.025
  20. BD (   1) C   9 - H  33        /488. BD*(   1) C  10 - C  11            3.68    1.09    0.057
  21. BD (   1) C  10 - C  11        /182. RY*(   1) C   9                    1.04    1.87    0.040
  21. BD (   1) C  10 - C  11        /183. RY*(   2) C   9                    1.18    1.36    0.036
  21. BD (   1) C  10 - C  11        /209. RY*(   1) C  12                    0.93    1.26    0.031
  21. BD (   1) C  10 - C  11        /474. BD*(   1) N   4 - C  12            0.70    1.09    0.025
  21. BD (   1) C  10 - C  11        /475. BD*(   1) C   5 - C   6            2.18    1.13    0.045
  21. BD (   1) C  10 - C  11        /479. BD*(   1) C   6 - C  11            5.87    1.25    0.077
  21. BD (   1) C  10 - C  11        /486. BD*(   1) C   9 - C  10            2.81    1.26    0.053
  21. BD (   1) C  10 - C  11        /487. BD*(   1) C   9 - H  33            2.45    1.17    0.048
  21. BD (   1) C  10 - C  11        /489. BD*(   1) C  10 - H  34            1.57    1.17    0.038
  21. BD (   1) C  10 - C  11        /490. BD*(   1) C  11 - C  12            3.52    1.13    0.057
  22. BD (   1) C  10 - H  34        /182. RY*(   1) C   9                    0.62    1.68    0.029
  22. BD (   1) C  10 - H  34        /200. RY*(   1) C  11                    0.76    1.65    0.032
  22. BD (   1) C  10 - H  34        /479. BD*(   1) C   6 - C  11            4.73    1.07    0.064
  22. BD (   1) C  10 - H  34        /483. BD*(   1) C   8 - C   9            3.57    1.08    0.055
  22. BD (   1) C  10 - H  34        /486. BD*(   1) C   9 - C  10            0.90    1.07    0.028
  22. BD (   1) C  10 - H  34        /488. BD*(   1) C  10 - C  11            1.21    1.09    0.033
  23. BD (   1) C  11 - C  12        /155. RY*(   1) C   6                    0.80    1.80    0.034
  23. BD (   1) C  11 - C  12        /191. RY*(   1) C  10                    1.02    1.77    0.038
  23. BD (   1) C  11 - C  12        /218. RY*(   1) O  13                    1.37    1.88    0.046
  23. BD (   1) C  11 - C  12        /472. BD*(   1) O   3 - N   4            4.97    0.88    0.059
  23. BD (   1) C  11 - C  12        /478. BD*(   1) C   6 - C   7            4.10    1.23    0.064
  23. BD (   1) C  11 - C  12        /479. BD*(   1) C   6 - C  11            2.31    1.21    0.047
  23. BD (   1) C  11 - C  12        /486. BD*(   1) C   9 - C  10            1.83    1.21    0.042
  23. BD (   1) C  11 - C  12        /488. BD*(   1) C  10 - C  11            3.23    1.23    0.056
  23. BD (   1) C  11 - C  12        /491. BD*(   1) C  12 - O  13            2.12    1.28    0.047
  24. BD (   1) C  12 - O  13        /209. RY*(   1) C  12                    1.90    1.65    0.050
  24. BD (   1) C  12 - O  13        /473. BD*(   1) N   4 - C   5            1.05    1.48    0.036
  24. BD (   1) C  12 - O  13        /474. BD*(   1) N   4 - C  12            0.70    1.48    0.029
  24. BD (   1) C  12 - O  13        /479. BD*(   1) C   6 - C  11            0.59    1.65    0.028
  24. BD (   1) C  12 - O  13        /490. BD*(   1) C  11 - C  12            2.50    1.52    0.056
  25. BD (   2) C  12 - O  13        /480. BD*(   2) C   6 - C  11            4.00    0.41    0.041
  26. BD (   1) C  15 - C  16        /121. RY*(   3) C   2                    1.26    1.70    0.042
  26. BD (   1) C  15 - C  16        /255. RY*(   2) C  17                    1.60    1.38    0.042
  26. BD (   1) C  15 - C  16        /308. RY*(   1) N  23                    1.68    1.55    0.046
  26. BD (   1) C  15 - C  16        /468. BD*(   1) O   1 - C   2            1.50    1.20    0.038
  26. BD (   1) C  15 - C  16        /469. BD*(   2) O   1 - C   2            4.84    0.59    0.049
  26. BD (   1) C  15 - C  16        /471. BD*(   1) C   2 - C  15            0.96    0.97    0.027
  26. BD (   1) C  15 - C  16        /494. BD*(   1) C  15 - N  23            0.82    0.97    0.025
  26. BD (   1) C  15 - C  16        /495. BD*(   1) C  15 - H  35            0.94    1.04    0.028
  26. BD (   1) C  15 - C  16        /496. BD*(   1) C  16 - C  17            1.33    1.03    0.033
  26. BD (   1) C  15 - C  16        /498. BD*(   1) C  16 - H  37            0.50    1.04    0.021
  26. BD (   1) C  15 - C  16        /499. BD*(   1) C  17 - C  18            0.54    1.17    0.023
  26. BD (   1) C  15 - C  16        /500. BD*(   1) C  17 - C  22            0.61    1.17    0.024
  26. BD (   1) C  15 - C  16        /501. BD*(   2) C  17 - C  22            2.80    0.64    0.041
  26. BD (   1) C  15 - C  16        /513. BD*(   1) N  23 - C  24            0.96    1.08    0.029
  27. BD (   1) C  15 - N  23        /119. RY*(   1) C   2                    0.76    1.33    0.028
  27. BD (   1) C  15 - N  23        /245. RY*(   1) C  16                    1.01    1.74    0.037
  27. BD (   1) C  15 - N  23        /470. BD*(   1) C   2 - O   3            2.46    1.04    0.047
  27. BD (   1) C  15 - N  23        /471. BD*(   1) C   2 - C  15            0.58    1.13    0.023
  27. BD (   1) C  15 - N  23        /493. BD*(   1) C  15 - C  16            0.90    1.10    0.028
  27. BD (   1) C  15 - N  23        /498. BD*(   1) C  16 - H  37            0.97    1.21    0.031
  27. BD (   1) C  15 - N  23        /513. BD*(   1) N  23 - C  24            1.63    1.24    0.041
  27. BD (   1) C  15 - N  23        /514. BD*(   1) N  23 - H  43            0.72    1.20    0.026
  27. BD (   1) C  15 - N  23        /516. BD*(   1) C  24 - O  30            2.35    1.21    0.049
  27. BD (   1) C  15 - N  23        /517. BD*(   2) C  24 - O  30            1.20    0.96    0.032
  28. BD (   1) C  15 - H  35        /122. RY*(   4) C   2                    0.65    1.82    0.031
  28. BD (   1) C  15 - H  35        /245. RY*(   1) C  16                    0.52    1.49    0.025
  28. BD (   1) C  15 - H  35        /468. BD*(   1) O   1 - C   2            3.91    1.12    0.059
  28. BD (   1) C  15 - H  35        /469. BD*(   2) O   1 - C   2            2.88    0.51    0.035
  28. BD (   1) C  15 - H  35        /493. BD*(   1) C  15 - C  16            0.53    0.86    0.019
  28. BD (   1) C  15 - H  35        /497. BD*(   1) C  16 - H  36            2.58    0.95    0.044
  28. BD (   1) C  15 - H  35        /514. BD*(   1) N  23 - H  43            3.71    0.95    0.053
  29. BD (   1) C  16 - C  17        /236. RY*(   1) C  15                    1.29    1.58    0.041
  29. BD (   1) C  16 - C  17        /263. RY*(   1) C  18                    1.39    1.78    0.045
  29. BD (   1) C  16 - C  17        /299. RY*(   1) C  22                    1.42    1.78    0.045
  29. BD (   1) C  16 - C  17        /471. BD*(   1) C   2 - C  15            1.85    0.99    0.039
  29. BD (   1) C  16 - C  17        /493. BD*(   1) C  15 - C  16            1.44    0.96    0.033
  29. BD (   1) C  16 - C  17        /497. BD*(   1) C  16 - H  36            0.79    1.05    0.026
  29. BD (   1) C  16 - C  17        /498. BD*(   1) C  16 - H  37            0.84    1.06    0.027
  29. BD (   1) C  16 - C  17        /499. BD*(   1) C  17 - C  18            2.99    1.19    0.053
  29. BD (   1) C  16 - C  17        /500. BD*(   1) C  17 - C  22            3.06    1.20    0.054
  29. BD (   1) C  16 - C  17        /502. BD*(   1) C  18 - C  19            2.51    1.20    0.049
  29. BD (   1) C  16 - C  17        /510. BD*(   1) C  21 - C  22            2.50    1.20    0.049
  30. BD (   1) C  16 - H  36        /495. BD*(   1) C  15 - H  35            2.89    0.93    0.046
  30. BD (   1) C  16 - H  36        /496. BD*(   1) C  16 - C  17            0.66    0.92    0.022
  30. BD (   1) C  16 - H  36        /499. BD*(   1) C  17 - C  18            3.55    1.07    0.055
  30. BD (   1) C  16 - H  36        /501. BD*(   2) C  17 - C  22            0.88    0.53    0.021
  31. BD (   1) C  16 - H  37        /238. RY*(   3) C  15                    0.56    1.38    0.025
  31. BD (   1) C  16 - H  37        /494. BD*(   1) C  15 - N  23            4.35    0.86    0.055
  31. BD (   1) C  16 - H  37        /496. BD*(   1) C  16 - C  17            0.74    0.93    0.023
  31. BD (   1) C  16 - H  37        /500. BD*(   1) C  17 - C  22            3.55    1.07    0.055
  31. BD (   1) C  16 - H  37        /501. BD*(   2) C  17 - C  22            1.11    0.53    0.024
  32. BD (   1) C  17 - C  18        /245. RY*(   1) C  16                    1.22    1.65    0.040
  32. BD (   1) C  17 - C  18        /272. RY*(   1) C  19                    1.04    1.85    0.039
  32. BD (   1) C  17 - C  18        /273. RY*(   2) C  19                    1.30    1.34    0.037
  32. BD (   1) C  17 - C  18        /299. RY*(   1) C  22                    0.68    1.83    0.032
  32. BD (   1) C  17 - C  18        /496. BD*(   1) C  16 - C  17            2.90    1.11    0.051
  32. BD (   1) C  17 - C  18        /497. BD*(   1) C  16 - H  36            0.82    1.11    0.027
  32. BD (   1) C  17 - C  18        /500. BD*(   1) C  17 - C  22            4.34    1.25    0.066
  32. BD (   1) C  17 - C  18        /502. BD*(   1) C  18 - C  19            3.57    1.26    0.060
  32. BD (   1) C  17 - C  18        /504. BD*(   1) C  18 - H  38            1.43    1.14    0.036
  32. BD (   1) C  17 - C  18        /506. BD*(   1) C  19 - H  39            2.37    1.14    0.047
  32. BD (   1) C  17 - C  18        /512. BD*(   1) C  22 - H  42            2.58    1.14    0.049
  33. BD (   1) C  17 - C  22        /245. RY*(   1) C  16                    1.30    1.65    0.042
  33. BD (   1) C  17 - C  22        /263. RY*(   1) C  18                    0.67    1.83    0.031
  33. BD (   1) C  17 - C  22        /290. RY*(   1) C  21                    1.03    1.85    0.039
  33. BD (   1) C  17 - C  22        /291. RY*(   2) C  21                    1.32    1.34    0.038
  33. BD (   1) C  17 - C  22        /496. BD*(   1) C  16 - C  17            2.90    1.11    0.051
  33. BD (   1) C  17 - C  22        /498. BD*(   1) C  16 - H  37            0.82    1.12    0.027
  33. BD (   1) C  17 - C  22        /499. BD*(   1) C  17 - C  18            4.37    1.25    0.066
  33. BD (   1) C  17 - C  22        /504. BD*(   1) C  18 - H  38            2.59    1.14    0.049
  33. BD (   1) C  17 - C  22        /510. BD*(   1) C  21 - C  22            3.55    1.26    0.060
  33. BD (   1) C  17 - C  22        /511. BD*(   1) C  21 - H  41            2.34    1.15    0.046
  33. BD (   1) C  17 - C  22        /512. BD*(   1) C  22 - H  42            1.43    1.14    0.036
  34. BD (   2) C  17 - C  22        /248. RY*(   4) C  16                    0.56    1.38    0.027
  34. BD (   2) C  17 - C  22        /265. RY*(   3) C  18                    0.72    0.91    0.025
  34. BD (   2) C  17 - C  22        /266. RY*(   4) C  18                    1.35    0.89    0.034
  34. BD (   2) C  17 - C  22        /292. RY*(   3) C  21                    1.55    1.00    0.039
  34. BD (   2) C  17 - C  22        /293. RY*(   4) C  21                    0.57    0.91    0.022
  34. BD (   2) C  17 - C  22        /493. BD*(   1) C  15 - C  16            3.64    0.59    0.045
  34. BD (   2) C  17 - C  22        /497. BD*(   1) C  16 - H  36            0.56    0.68    0.019
  34. BD (   2) C  17 - C  22        /498. BD*(   1) C  16 - H  37            1.04    0.69    0.026
  34. BD (   2) C  17 - C  22        /503. BD*(   2) C  18 - C  19           20.19    0.28    0.068
  34. BD (   2) C  17 - C  22        /508. BD*(   2) C  20 - C  21           21.49    0.28    0.070
  35. BD (   1) C  18 - C  19        /254. RY*(   1) C  17                    1.23    1.85    0.043
  35. BD (   1) C  18 - C  19        /256. RY*(   3) C  17                    1.32    1.67    0.042
  35. BD (   1) C  18 - C  19        /281. RY*(   1) C  20                    0.82    1.86    0.035
  35. BD (   1) C  18 - C  19        /282. RY*(   2) C  20                    1.28    1.34    0.037
  35. BD (   1) C  18 - C  19        /496. BD*(   1) C  16 - C  17            3.71    1.11    0.057
  35. BD (   1) C  18 - C  19        /499. BD*(   1) C  17 - C  18            3.94    1.25    0.063
  35. BD (   1) C  18 - C  19        /504. BD*(   1) C  18 - H  38            1.44    1.14    0.036
  35. BD (   1) C  18 - C  19        /505. BD*(   1) C  19 - C  20            3.27    1.26    0.057
  35. BD (   1) C  18 - C  19        /506. BD*(   1) C  19 - H  39            1.36    1.15    0.035
  35. BD (   1) C  18 - C  19        /509. BD*(   1) C  20 - H  40            2.57    1.15    0.049
  36. BD (   2) C  18 - C  19        /255. RY*(   2) C  17                    0.68    1.03    0.026
  36. BD (   2) C  18 - C  19        /284. RY*(   4) C  20                    1.76    0.89    0.039
  36. BD (   2) C  18 - C  19        /501. BD*(   2) C  17 - C  22           20.92    0.29    0.070
  36. BD (   2) C  18 - C  19        /508. BD*(   2) C  20 - C  21           20.24    0.28    0.068
  36. BD (   2) C  18 - C  19        /529. BD*(   1) C  29 - H  51            0.64    0.72    0.021
  37. BD (   1) C  18 - H  38        /254. RY*(   1) C  17                    1.00    1.68    0.037
  37. BD (   1) C  18 - H  38        /272. RY*(   1) C  19                    0.68    1.68    0.030
  37. BD (   1) C  18 - H  38        /499. BD*(   1) C  17 - C  18            1.10    1.08    0.031
  37. BD (   1) C  18 - H  38        /500. BD*(   1) C  17 - C  22            4.30    1.08    0.061
  37. BD (   1) C  18 - H  38        /502. BD*(   1) C  18 - C  19            0.93    1.09    0.028
  37. BD (   1) C  18 - H  38        /505. BD*(   1) C  19 - C  20            3.70    1.08    0.057
  38. BD (   1) C  19 - C  20        /263. RY*(   1) C  18                    0.64    1.84    0.031
  38. BD (   1) C  19 - C  20        /264. RY*(   2) C  18                    1.41    1.40    0.040
  38. BD (   1) C  19 - C  20        /290. RY*(   1) C  21                    0.81    1.85    0.035
  38. BD (   1) C  19 - C  20        /291. RY*(   2) C  21                    1.42    1.34    0.039
  38. BD (   1) C  19 - C  20        /502. BD*(   1) C  18 - C  19            3.31    1.26    0.058
  38. BD (   1) C  19 - C  20        /504. BD*(   1) C  18 - H  38            2.64    1.14    0.049
  38. BD (   1) C  19 - C  20        /506. BD*(   1) C  19 - H  39            1.41    1.15    0.036
  38. BD (   1) C  19 - C  20        /507. BD*(   1) C  20 - C  21            3.18    1.26    0.056
  38. BD (   1) C  19 - C  20        /509. BD*(   1) C  20 - H  40            1.39    1.15    0.036
  38. BD (   1) C  19 - C  20        /511. BD*(   1) C  21 - H  41            2.60    1.15    0.049
  39. BD (   1) C  19 - H  39        /263. RY*(   1) C  18                    0.63    1.67    0.029
  39. BD (   1) C  19 - H  39        /281. RY*(   1) C  20                    0.69    1.69    0.031
  39. BD (   1) C  19 - H  39        /499. BD*(   1) C  17 - C  18            3.95    1.08    0.058
  39. BD (   1) C  19 - H  39        /502. BD*(   1) C  18 - C  19            0.90    1.09    0.028
  39. BD (   1) C  19 - H  39        /505. BD*(   1) C  19 - C  20            0.86    1.09    0.027
  39. BD (   1) C  19 - H  39        /507. BD*(   1) C  20 - C  21            3.73    1.08    0.057
  40. BD (   1) C  20 - C  21        /272. RY*(   1) C  19                    0.74    1.85    0.033
  40. BD (   1) C  20 - C  21        /273. RY*(   2) C  19                    1.45    1.34    0.040
  40. BD (   1) C  20 - C  21        /299. RY*(   1) C  22                    0.57    1.84    0.029
  40. BD (   1) C  20 - C  21        /300. RY*(   2) C  22                    1.56    1.42    0.042
  40. BD (   1) C  20 - C  21        /505. BD*(   1) C  19 - C  20            3.19    1.26    0.057
  40. BD (   1) C  20 - C  21        /506. BD*(   1) C  19 - H  39            2.66    1.15    0.049
  40. BD (   1) C  20 - C  21        /509. BD*(   1) C  20 - H  40            1.38    1.15    0.036
  40. BD (   1) C  20 - C  21        /510. BD*(   1) C  21 - C  22            3.28    1.26    0.058
  40. BD (   1) C  20 - C  21        /511. BD*(   1) C  21 - H  41            1.38    1.15    0.036
  40. BD (   1) C  20 - C  21        /512. BD*(   1) C  22 - H  42            2.61    1.15    0.049
  41. BD (   2) C  20 - C  21        /276. RY*(   5) C  19                    0.95    1.97    0.042
  41. BD (   2) C  20 - C  21        /303. RY*(   5) C  22                    0.77    2.08    0.039
  41. BD (   2) C  20 - C  21        /501. BD*(   2) C  17 - C  22           20.03    0.29    0.068
  41. BD (   2) C  20 - C  21        /503. BD*(   2) C  18 - C  19           20.80    0.28    0.069
  41. BD (   2) C  20 - C  21        /524. BD*(   1) C  27 - H  46            1.12    0.73    0.028
  42. BD (   1) C  20 - H  40        /272. RY*(   1) C  19                    0.72    1.68    0.031
  42. BD (   1) C  20 - H  40        /290. RY*(   1) C  21                    0.71    1.68    0.031
  42. BD (   1) C  20 - H  40        /502. BD*(   1) C  18 - C  19            3.76    1.09    0.057
  42. BD (   1) C  20 - H  40        /505. BD*(   1) C  19 - C  20            0.87    1.08    0.027
  42. BD (   1) C  20 - H  40        /507. BD*(   1) C  20 - C  21            0.88    1.08    0.028
  42. BD (   1) C  20 - H  40        /510. BD*(   1) C  21 - C  22            3.76    1.09    0.057
  43. BD (   1) C  21 - C  22        /254. RY*(   1) C  17                    1.20    1.85    0.042
  43. BD (   1) C  21 - C  22        /256. RY*(   3) C  17                    1.32    1.67    0.042
  43. BD (   1) C  21 - C  22        /281. RY*(   1) C  20                    0.83    1.86    0.035
  43. BD (   1) C  21 - C  22        /282. RY*(   2) C  20                    1.28    1.33    0.037
  43. BD (   1) C  21 - C  22        /496. BD*(   1) C  16 - C  17            3.76    1.11    0.058
  43. BD (   1) C  21 - C  22        /500. BD*(   1) C  17 - C  22            3.90    1.25    0.062
  43. BD (   1) C  21 - C  22        /507. BD*(   1) C  20 - C  21            3.24    1.26    0.057
  43. BD (   1) C  21 - C  22        /509. BD*(   1) C  20 - H  40            2.57    1.15    0.049
  43. BD (   1) C  21 - C  22        /511. BD*(   1) C  21 - H  41            1.38    1.15    0.036
  43. BD (   1) C  21 - C  22        /512. BD*(   1) C  22 - H  42            1.48    1.15    0.037
  44. BD (   1) C  21 - H  41        /281. RY*(   1) C  20                    0.67    1.69    0.030
  44. BD (   1) C  21 - H  41        /299. RY*(   1) C  22                    0.65    1.66    0.029
  44. BD (   1) C  21 - H  41        /500. BD*(   1) C  17 - C  22            3.96    1.08    0.058
  44. BD (   1) C  21 - H  41        /505. BD*(   1) C  19 - C  20            3.77    1.08    0.057
  44. BD (   1) C  21 - H  41        /507. BD*(   1) C  20 - C  21            0.85    1.08    0.027
  44. BD (   1) C  21 - H  41        /510. BD*(   1) C  21 - C  22            0.91    1.09    0.028
  45. BD (   1) C  22 - H  42        /254. RY*(   1) C  17                    1.02    1.67    0.037
  45. BD (   1) C  22 - H  42        /290. RY*(   1) C  21                    0.70    1.68    0.031
  45. BD (   1) C  22 - H  42        /499. BD*(   1) C  17 - C  18            4.35    1.08    0.061
  45. BD (   1) C  22 - H  42        /500. BD*(   1) C  17 - C  22            1.12    1.08    0.031
  45. BD (   1) C  22 - H  42        /507. BD*(   1) C  20 - C  21            3.69    1.08    0.056
  45. BD (   1) C  22 - H  42        /510. BD*(   1) C  21 - C  22            0.97    1.09    0.029
  46. BD (   1) N  23 - C  24        /236. RY*(   1) C  15                    1.56    1.78    0.047
  46. BD (   1) N  23 - C  24        /371. RY*(   1) O  30                    0.52    2.08    0.030
  46. BD (   1) N  23 - C  24        /471. BD*(   1) C   2 - C  15            0.64    1.19    0.025
  46. BD (   1) N  23 - C  24        /494. BD*(   1) C  15 - N  23            2.54    1.19    0.049
  46. BD (   1) N  23 - C  24        /514. BD*(   1) N  23 - H  43            0.75    1.25    0.027
  46. BD (   1) N  23 - C  24        /516. BD*(   1) C  24 - O  30            0.84    1.27    0.030
  46. BD (   1) N  23 - C  24        /518. BD*(   1) O  25 - C  26            2.96    1.07    0.051
  47. BD (   1) N  23 - H  43        /236. RY*(   1) C  15                    0.77    1.60    0.031
  47. BD (   1) N  23 - H  43        /237. RY*(   2) C  15                    0.56    1.38    0.025
  47. BD (   1) N  23 - H  43        /495. BD*(   1) C  15 - H  35            1.79    1.08    0.039
  47. BD (   1) N  23 - H  43        /515. BD*(   1) C  24 - O  25            4.70    1.03    0.063
  48. BD (   1) C  24 - O  25        /317. RY*(   1) C  24                    0.53    1.52    0.025
  48. BD (   1) C  24 - O  25        /335. RY*(   1) C  26                    2.01    1.69    0.052
  48. BD (   1) C  24 - O  25        /514. BD*(   1) N  23 - H  43            2.07    1.35    0.047
  48. BD (   1) C  24 - O  25        /518. BD*(   1) O  25 - C  26            0.56    1.17    0.023
  48. BD (   1) C  24 - O  25        /521. BD*(   1) C  26 - C  29            0.69    1.30    0.027
  49. BD (   1) C  24 - O  30        /317. RY*(   1) C  24                    1.24    1.46    0.038
  49. BD (   1) C  24 - O  30        /494. BD*(   1) C  15 - N  23            1.71    1.22    0.041
  49. BD (   1) C  24 - O  30        /513. BD*(   1) N  23 - C  24            1.36    1.33    0.039
  49. BD (   1) C  24 - O  30        /516. BD*(   1) C  24 - O  30            0.51    1.30    0.024
  49. BD (   1) C  24 - O  30        /518. BD*(   1) O  25 - C  26            0.57    1.11    0.023
  50. BD (   2) C  24 - O  30        /317. RY*(   1) C  24                    0.57    1.17    0.023
  50. BD (   2) C  24 - O  30        /494. BD*(   1) C  15 - N  23            0.89    0.94    0.026
  50. BD (   2) C  24 - O  30        /513. BD*(   1) N  23 - C  24            0.72    1.05    0.025
  50. BD (   2) C  24 - O  30        /517. BD*(   2) C  24 - O  30            1.98    0.77    0.037
  51. BD (   1) O  25 - C  26        /317. RY*(   1) C  24                    2.07    1.42    0.048
  51. BD (   1) O  25 - C  26        /513. BD*(   1) N  23 - C  24            2.32    1.29    0.049
  51. BD (   1) O  25 - C  26        /523. BD*(   1) C  27 - H  45            1.20    1.26    0.035
  51. BD (   1) O  25 - C  26        /525. BD*(   1) C  28 - H  47            1.23    1.26    0.035
  51. BD (   1) O  25 - C  26        /530. BD*(   1) C  29 - H  52            1.65    1.26    0.041
  52. BD (   1) C  26 - C  27        /327. RY*(   2) O  25                    0.61    1.83    0.030
  52. BD (   1) C  26 - C  27        /353. RY*(   1) C  28                    0.93    1.38    0.032
  52. BD (   1) C  26 - C  27        /354. RY*(   2) C  28                    0.50    1.37    0.024
  52. BD (   1) C  26 - C  27        /362. RY*(   1) C  29                    1.00    1.39    0.034
  52. BD (   1) C  26 - C  27        /520. BD*(   1) C  26 - C  28            1.31    0.99    0.032
  52. BD (   1) C  26 - C  27        /521. BD*(   1) C  26 - C  29            1.58    0.99    0.035
  52. BD (   1) C  26 - C  27        /522. BD*(   1) C  27 - H  44            0.69    1.08    0.024
  52. BD (   1) C  26 - C  27        /523. BD*(   1) C  27 - H  45            0.55    1.05    0.021
  52. BD (   1) C  26 - C  27        /524. BD*(   1) C  27 - H  46            0.62    1.08    0.023
  52. BD (   1) C  26 - C  27        /526. BD*(   1) C  28 - H  48            1.78    1.05    0.039
  52. BD (   1) C  26 - C  27        /528. BD*(   1) C  29 - H  50            1.95    1.05    0.041
  53. BD (   1) C  26 - C  28        /327. RY*(   2) O  25                    0.65    1.83    0.031
  53. BD (   1) C  26 - C  28        /344. RY*(   1) C  27                    0.92    1.40    0.032
  53. BD (   1) C  26 - C  28        /345. RY*(   2) C  27                    0.55    1.38    0.025
  53. BD (   1) C  26 - C  28        /362. RY*(   1) C  29                    0.91    1.39    0.032
  53. BD (   1) C  26 - C  28        /519. BD*(   1) C  26 - C  27            1.30    0.99    0.032
  53. BD (   1) C  26 - C  28        /521. BD*(   1) C  26 - C  29            1.56    0.99    0.035
  53. BD (   1) C  26 - C  28        /524. BD*(   1) C  27 - H  46            1.76    1.08    0.039
  53. BD (   1) C  26 - C  28        /525. BD*(   1) C  28 - H  47            0.56    1.05    0.022
  53. BD (   1) C  26 - C  28        /526. BD*(   1) C  28 - H  48            0.54    1.05    0.021
  53. BD (   1) C  26 - C  28        /527. BD*(   1) C  28 - H  49            0.69    1.08    0.025
  53. BD (   1) C  26 - C  28        /529. BD*(   1) C  29 - H  51            1.88    1.07    0.040
  54. BD (   1) C  26 - C  29        /326. RY*(   1) O  25                    1.20    1.94    0.043
  54. BD (   1) C  26 - C  29        /344. RY*(   1) C  27                    1.04    1.40    0.034
  54. BD (   1) C  26 - C  29        /353. RY*(   1) C  28                    1.01    1.38    0.034
  54. BD (   1) C  26 - C  29        /515. BD*(   1) C  24 - O  25            2.52    0.99    0.046
  54. BD (   1) C  26 - C  29        /519. BD*(   1) C  26 - C  27            1.47    0.99    0.034
  54. BD (   1) C  26 - C  29        /520. BD*(   1) C  26 - C  28            1.45    0.99    0.034
  54. BD (   1) C  26 - C  29        /522. BD*(   1) C  27 - H  44            1.90    1.08    0.041
  54. BD (   1) C  26 - C  29        /527. BD*(   1) C  28 - H  49            1.86    1.08    0.040
  54. BD (   1) C  26 - C  29        /528. BD*(   1) C  29 - H  50            0.63    1.05    0.023
  54. BD (   1) C  26 - C  29        /529. BD*(   1) C  29 - H  51            0.69    1.07    0.024
  54. BD (   1) C  26 - C  29        /530. BD*(   1) C  29 - H  52            0.53    1.05    0.021
  55. BD (   1) C  27 - H  44        /337. RY*(   3) C  26                    0.91    1.23    0.030
  55. BD (   1) C  27 - H  44        /519. BD*(   1) C  26 - C  27            0.50    0.87    0.019
  55. BD (   1) C  27 - H  44        /521. BD*(   1) C  26 - C  29            3.44    0.86    0.049
  56. BD (   1) C  27 - H  45        /337. RY*(   3) C  26                    1.00    1.24    0.032
  56. BD (   1) C  27 - H  45        /518. BD*(   1) O  25 - C  26            5.86    0.73    0.059
  57. BD (   1) C  27 - H  46        /335. RY*(   1) C  26                    0.75    1.25    0.027
  57. BD (   1) C  27 - H  46        /518. BD*(   1) O  25 - C  26            0.66    0.73    0.020
  57. BD (   1) C  27 - H  46        /520. BD*(   1) C  26 - C  28            3.70    0.87    0.051
  58. BD (   1) C  28 - H  47        /337. RY*(   3) C  26                    0.88    1.24    0.030
  58. BD (   1) C  28 - H  47        /518. BD*(   1) O  25 - C  26            5.71    0.74    0.059
  59. BD (   1) C  28 - H  48        /335. RY*(   1) C  26                    0.71    1.25    0.027
  59. BD (   1) C  28 - H  48        /518. BD*(   1) O  25 - C  26            0.68    0.73    0.020
  59. BD (   1) C  28 - H  48        /519. BD*(   1) C  26 - C  27            3.67    0.87    0.051
  60. BD (   1) C  28 - H  49        /337. RY*(   3) C  26                    0.98    1.23    0.031
  60. BD (   1) C  28 - H  49        /520. BD*(   1) C  26 - C  28            0.51    0.87    0.019
  60. BD (   1) C  28 - H  49        /521. BD*(   1) C  26 - C  29            3.49    0.87    0.049
  61. BD (   1) C  29 - H  50        /518. BD*(   1) O  25 - C  26            0.75    0.74    0.021
  61. BD (   1) C  29 - H  50        /519. BD*(   1) C  26 - C  27            3.45    0.87    0.049
  62. BD (   1) C  29 - H  51        /518. BD*(   1) O  25 - C  26            0.73    0.74    0.021
  62. BD (   1) C  29 - H  51        /520. BD*(   1) C  26 - C  28            3.53    0.87    0.050
  63. BD (   1) C  29 - H  52        /335. RY*(   1) C  26                    1.07    1.26    0.033
  63. BD (   1) C  29 - H  52        /518. BD*(   1) O  25 - C  26            4.52    0.74    0.052
  64. CR (   1) O   1                /119. RY*(   1) C   2                    8.13   19.47    0.357
  64. CR (   1) O   1                /471. BD*(   1) C   2 - C  15            0.89   19.27    0.119
  65. CR (   1) C   2                /238. RY*(   3) C  15                    0.56   11.12    0.070
  65. CR (   1) C   2                /470. BD*(   1) C   2 - O   3            0.77   10.52    0.083
  65. CR (   1) C   2                /472. BD*(   1) O   3 - N   4            0.69   10.44    0.076
  66. CR (   1) O   3                /119. RY*(   1) C   2                    1.15   19.62    0.135
  66. CR (   1) O   3                /120. RY*(   2) C   2                    1.66   20.31    0.164
  66. CR (   1) O   3                /139. RY*(   3) N   4                    1.10   20.17    0.133
  66. CR (   1) O   3                /473. BD*(   1) N   4 - C   5            0.55   19.42    0.095
  66. CR (   1) O   3                /474. BD*(   1) N   4 - C  12            0.54   19.42    0.094
  67. CR (   1) N   4                /147. RY*(   2) C   5                    1.91   15.47    0.154
  67. CR (   1) N   4                /210. RY*(   2) C  12                    1.90   15.48    0.154
  67. CR (   1) N   4                /470. BD*(   1) C   2 - O   3            0.97   14.59    0.110
  67. CR (   1) N   4                /472. BD*(   1) O   3 - N   4            0.79   14.51    0.097
  67. CR (   1) N   4                /476. BD*(   1) C   5 - O  14            0.51   14.91    0.078
  68. CR (   1) C   5                /155. RY*(   1) C   6                    0.68   11.33    0.079
  68. CR (   1) C   5                /472. BD*(   1) O   3 - N   4            0.83   10.42    0.084
  68. CR (   1) C   5                /474. BD*(   1) N   4 - C  12            0.96   10.58    0.092
  68. CR (   1) C   5                /478. BD*(   1) C   6 - C   7            1.11   10.77    0.098
  68. CR (   1) C   5                /479. BD*(   1) C   6 - C  11            0.52   10.74    0.067
  69. CR (   1) C   6                /147. RY*(   2) C   5                    1.01   11.26    0.095
  69. CR (   1) C   6                /165. RY*(   2) C   7                    1.70   10.76    0.121
  69. CR (   1) C   6                /200. RY*(   1) C  11                    0.75   11.21    0.082
  69. CR (   1) C   6                /201. RY*(   2) C  11                    1.05   11.08    0.097
  69. CR (   1) C   6                /476. BD*(   1) C   5 - O  14            0.98   10.70    0.091
  69. CR (   1) C   6                /479. BD*(   1) C   6 - C  11            0.83   10.63    0.085
  69. CR (   1) C   6                /481. BD*(   1) C   7 - C   8            0.77   10.63    0.081
  69. CR (   1) C   6                /482. BD*(   1) C   7 - H  31            0.71   10.54    0.077
  69. CR (   1) C   6                /488. BD*(   1) C  10 - C  11            1.25   10.65    0.104
  69. CR (   1) C   6                /490. BD*(   1) C  11 - C  12            0.63   10.50    0.074
  70. CR (   1) C   7                /157. RY*(   3) C   6                    1.42   10.81    0.111
  70. CR (   1) C   7                /174. RY*(   2) C   8                    1.32   10.74    0.106
  70. CR (   1) C   7                /175. RY*(   3) C   8                    0.67   10.75    0.076
  70. CR (   1) C   7                /380. RY*(   1) H  31                    0.74   10.42    0.078
  70. CR (   1) C   7                /475. BD*(   1) C   5 - C   6            1.44   10.50    0.112
  70. CR (   1) C   7                /478. BD*(   1) C   6 - C   7            0.50   10.65    0.066
  70. CR (   1) C   7                /479. BD*(   1) C   6 - C  11            1.28   10.63    0.105
  70. CR (   1) C   7                /483. BD*(   1) C   8 - C   9            0.94   10.64    0.090
  70. CR (   1) C   7                /485. BD*(   1) C   8 - H  32            0.62   10.54    0.072
  71. CR (   1) C   8                /165. RY*(   2) C   7                    0.77   10.76    0.081
  71. CR (   1) C   8                /167. RY*(   4) C   7                    0.67   10.71    0.076
  71. CR (   1) C   8                /183. RY*(   2) C   9                    1.60   10.74    0.117
  71. CR (   1) C   8                /384. RY*(   1) H  32                    0.71   10.44    0.077
  71. CR (   1) C   8                /478. BD*(   1) C   6 - C   7            0.95   10.66    0.090
  71. CR (   1) C   8                /482. BD*(   1) C   7 - H  31            0.70   10.55    0.077
  71. CR (   1) C   8                /486. BD*(   1) C   9 - C  10            0.99   10.64    0.092
  71. CR (   1) C   8                /487. BD*(   1) C   9 - H  33            0.62   10.55    0.073
  72. CR (   1) C   9                /174. RY*(   2) C   8                    1.60   10.74    0.117
  72. CR (   1) C   9                /192. RY*(   2) C  10                    0.76   10.76    0.081
  72. CR (   1) C   9                /194. RY*(   4) C  10                    0.70   10.70    0.077
  72. CR (   1) C   9                /388. RY*(   1) H  33                    0.71   10.44    0.077
  72. CR (   1) C   9                /481. BD*(   1) C   7 - C   8            0.99   10.64    0.092
  72. CR (   1) C   9                /485. BD*(   1) C   8 - H  32            0.62   10.55    0.073
  72. CR (   1) C   9                /488. BD*(   1) C  10 - C  11            0.95   10.66    0.090
  72. CR (   1) C   9                /489. BD*(   1) C  10 - H  34            0.70   10.55    0.077
  73. CR (   1) C  10                /183. RY*(   2) C   9                    1.32   10.74    0.106
  73. CR (   1) C  10                /184. RY*(   3) C   9                    0.67   10.75    0.076
  73. CR (   1) C  10                /202. RY*(   3) C  11                    1.40   10.81    0.110
  73. CR (   1) C  10                /392. RY*(   1) H  34                    0.74   10.42    0.078
  73. CR (   1) C  10                /479. BD*(   1) C   6 - C  11            1.28   10.63    0.105
  73. CR (   1) C  10                /483. BD*(   1) C   8 - C   9            0.94   10.64    0.090
  73. CR (   1) C  10                /487. BD*(   1) C   9 - H  33            0.62   10.54    0.072
  73. CR (   1) C  10                /490. BD*(   1) C  11 - C  12            1.46   10.51    0.113
  74. CR (   1) C  11                /155. RY*(   1) C   6                    0.72   11.21    0.081
  74. CR (   1) C  11                /156. RY*(   2) C   6                    1.09   11.07    0.098
  74. CR (   1) C  11                /192. RY*(   2) C  10                    1.70   10.76    0.121
  74. CR (   1) C  11                /210. RY*(   2) C  12                    1.01   11.27    0.095
  74. CR (   1) C  11                /475. BD*(   1) C   5 - C   6            0.63   10.50    0.074
  74. CR (   1) C  11                /478. BD*(   1) C   6 - C   7            1.25   10.65    0.104
  74. CR (   1) C  11                /479. BD*(   1) C   6 - C  11            0.84   10.63    0.085
  74. CR (   1) C  11                /486. BD*(   1) C   9 - C  10            0.77   10.63    0.081
  74. CR (   1) C  11                /489. BD*(   1) C  10 - H  34            0.71   10.54    0.078
  74. CR (   1) C  11                /491. BD*(   1) C  12 - O  13            1.02   10.69    0.093
  75. CR (   1) C  12                /200. RY*(   1) C  11                    0.67   11.33    0.078
  75. CR (   1) C  12                /472. BD*(   1) O   3 - N   4            0.75   10.42    0.080
  75. CR (   1) C  12                /473. BD*(   1) N   4 - C   5            0.97   10.58    0.093
  75. CR (   1) C  12                /479. BD*(   1) C   6 - C  11            0.51   10.74    0.067
  75. CR (   1) C  12                /488. BD*(   1) C  10 - C  11            1.13   10.77    0.099
  76. CR (   1) O  13                /209. RY*(   1) C  12                    7.28   19.43    0.337
  76. CR (   1) O  13                /490. BD*(   1) C  11 - C  12            0.97   19.31    0.124
  77. CR (   1) O  14                /146. RY*(   1) C   5                    7.30   19.43    0.338
  77. CR (   1) O  14                /473. BD*(   1) N   4 - C   5            0.52   19.26    0.092
  77. CR (   1) O  14                /475. BD*(   1) C   5 - C   6            0.95   19.30    0.123
  78. CR (   1) C  15                /120. RY*(   2) C   2                    0.64   11.39    0.077
  78. CR (   1) C  15                /124. RY*(   6) C   2                    0.60   11.00    0.073
  78. CR (   1) C  15                /248. RY*(   4) C  16                    0.50   11.27    0.067
  78. CR (   1) C  15                /396. RY*(   1) H  35                    0.85   10.55    0.085
  78. CR (   1) C  15                /468. BD*(   1) O   1 - C   2            0.92   10.74    0.089
  78. CR (   1) C  15                /513. BD*(   1) N  23 - C  24            1.06   10.61    0.096
  78. CR (   1) C  15                /514. BD*(   1) N  23 - H  43            0.55   10.57    0.069
  79. CR (   1) C  16                /238. RY*(   3) C  15                    0.64   10.96    0.075
  79. CR (   1) C  16                /254. RY*(   1) C  17                    0.55   11.25    0.070
  79. CR (   1) C  16                /400. RY*(   1) H  36                    0.61   10.47    0.071
  79. CR (   1) C  16                /404. RY*(   1) H  37                    0.68   10.49    0.076
  79. CR (   1) C  16                /499. BD*(   1) C  17 - C  18            0.83   10.65    0.084
  79. CR (   1) C  16                /500. BD*(   1) C  17 - C  22            0.83   10.65    0.085
  80. CR (   1) C  17                /247. RY*(   3) C  16                    0.61   10.98    0.073
  80. CR (   1) C  17                /264. RY*(   2) C  18                    1.81   10.78    0.125
  80. CR (   1) C  17                /300. RY*(   2) C  22                    1.78   10.81    0.124
  80. CR (   1) C  17                /502. BD*(   1) C  18 - C  19            0.92   10.64    0.089
  80. CR (   1) C  17                /504. BD*(   1) C  18 - H  38            0.66   10.53    0.075
  80. CR (   1) C  17                /510. BD*(   1) C  21 - C  22            0.91   10.65    0.088
  80. CR (   1) C  17                /512. BD*(   1) C  22 - H  42            0.66   10.53    0.075
  81. CR (   1) C  18                /254. RY*(   1) C  17                    0.60   11.23    0.073
  81. CR (   1) C  18                /256. RY*(   3) C  17                    1.55   11.05    0.117
  81. CR (   1) C  18                /273. RY*(   2) C  19                    1.55   10.72    0.115
  81. CR (   1) C  18                /408. RY*(   1) H  38                    0.66   10.43    0.074
  81. CR (   1) C  18                /496. BD*(   1) C  16 - C  17            1.14   10.49    0.098
  81. CR (   1) C  18                /500. BD*(   1) C  17 - C  22            1.11   10.63    0.097
  81. CR (   1) C  18                /505. BD*(   1) C  19 - C  20            0.97   10.64    0.091
  81. CR (   1) C  18                /506. BD*(   1) C  19 - H  39            0.68   10.53    0.076
  82. CR (   1) C  19                /265. RY*(   3) C  18                    0.94   10.72    0.090
  82. CR (   1) C  19                /282. RY*(   2) C  20                    1.53   10.72    0.114
  82. CR (   1) C  19                /283. RY*(   3) C  20                    0.53   10.78    0.068
  82. CR (   1) C  19                /412. RY*(   1) H  39                    0.66   10.43    0.074
  82. CR (   1) C  19                /499. BD*(   1) C  17 - C  18            1.08   10.64    0.096
  82. CR (   1) C  19                /504. BD*(   1) C  18 - H  38            0.73   10.53    0.078
  82. CR (   1) C  19                /507. BD*(   1) C  20 - C  21            0.95   10.64    0.090
  82. CR (   1) C  19                /509. BD*(   1) C  20 - H  40            0.70   10.53    0.077
  83. CR (   1) C  20                /273. RY*(   2) C  19                    1.45   10.72    0.111
  83. CR (   1) C  20                /291. RY*(   2) C  21                    1.44   10.72    0.111
  83. CR (   1) C  20                /416. RY*(   1) H  40                    0.68   10.42    0.075
  83. CR (   1) C  20                /502. BD*(   1) C  18 - C  19            0.97   10.64    0.091
  83. CR (   1) C  20                /506. BD*(   1) C  19 - H  39            0.70   10.53    0.077
  83. CR (   1) C  20                /510. BD*(   1) C  21 - C  22            0.96   10.65    0.091
  83. CR (   1) C  20                /511. BD*(   1) C  21 - H  41            0.69   10.53    0.077
  84. CR (   1) C  21                /282. RY*(   2) C  20                    1.49   10.72    0.113
  84. CR (   1) C  21                /300. RY*(   2) C  22                    0.60   10.80    0.072
  84. CR (   1) C  21                /301. RY*(   3) C  22                    0.94   10.76    0.090
  84. CR (   1) C  21                /420. RY*(   1) H  41                    0.68   10.42    0.075
  84. CR (   1) C  21                /500. BD*(   1) C  17 - C  22            1.09   10.64    0.097
  84. CR (   1) C  21                /505. BD*(   1) C  19 - C  20            0.94   10.64    0.090
  84. CR (   1) C  21                /509. BD*(   1) C  20 - H  40            0.70   10.53    0.077
  84. CR (   1) C  21                /512. BD*(   1) C  22 - H  42            0.72   10.53    0.078
  85. CR (   1) C  22                /254. RY*(   1) C  17                    0.63   11.23    0.075
  85. CR (   1) C  22                /256. RY*(   3) C  17                    1.42   11.05    0.112
  85. CR (   1) C  22                /291. RY*(   2) C  21                    1.55   10.72    0.115
  85. CR (   1) C  22                /424. RY*(   1) H  42                    0.67   10.44    0.075
  85. CR (   1) C  22                /496. BD*(   1) C  16 - C  17            1.14   10.49    0.098
  85. CR (   1) C  22                /499. BD*(   1) C  17 - C  18            1.11   10.63    0.098
  85. CR (   1) C  22                /507. BD*(   1) C  20 - C  21            0.98   10.63    0.091
  85. CR (   1) C  22                /511. BD*(   1) C  21 - H  41            0.67   10.53    0.075
  86. CR (   1) N  23                /237. RY*(   2) C  15                    2.06   14.95    0.157
  86. CR (   1) N  23                /318. RY*(   2) C  24                    2.04   15.56    0.159
  86. CR (   1) N  23                /324. RY*(   8) C  24                    1.31   15.06    0.125
  86. CR (   1) N  23                /428. RY*(   1) H  43                    0.56   14.68    0.081
  87. CR (   1) C  24                /311. RY*(   4) N  23                    0.51   11.58    0.069
  87. CR (   1) C  24                /494. BD*(   1) C  15 - N  23            1.64   10.59    0.119
  87. CR (   1) C  24                /514. BD*(   1) N  23 - H  43            0.57   10.65    0.070
  87. CR (   1) C  24                /518. BD*(   1) O  25 - C  26            1.63   10.48    0.118
  88. CR (   1) O  25                /317. RY*(   1) C  24                    2.27   19.56    0.189
  88. CR (   1) O  25                /318. RY*(   2) C  24                    1.01   20.32    0.128
  88. CR (   1) O  25                /335. RY*(   1) C  26                    0.67   19.73    0.103
  88. CR (   1) O  25                /336. RY*(   2) C  26                    2.06   19.86    0.181
  89. CR (   1) C  26                /346. RY*(   3) C  27                    0.69   10.84    0.077
  89. CR (   1) C  26                /355. RY*(   3) C  28                    0.69   10.83    0.077
  89. CR (   1) C  26                /364. RY*(   3) C  29                    0.88   10.88    0.087
  89. CR (   1) C  26                /515. BD*(   1) C  24 - O  25            0.98   10.53    0.093
  89. CR (   1) C  26                /518. BD*(   1) O  25 - C  26            1.10   10.39    0.097
  90. CR (   1) C  27                /335. RY*(   1) C  26                    0.64   10.82    0.075
  90. CR (   1) C  27                /337. RY*(   3) C  26                    1.60   10.80    0.117
  90. CR (   1) C  27                /432. RY*(   1) H  44                    0.79   10.52    0.081
  90. CR (   1) C  27                /436. RY*(   1) H  45                    0.63   10.52    0.073
  90. CR (   1) C  27                /440. RY*(   1) H  46                    0.86   10.68    0.086
  91. CR (   1) C  28                /335. RY*(   1) C  26                    0.62   10.82    0.073
  91. CR (   1) C  28                /337. RY*(   3) C  26                    1.62   10.81    0.118
  91. CR (   1) C  28                /444. RY*(   1) H  47                    0.65   10.51    0.074
  91. CR (   1) C  28                /448. RY*(   1) H  48                    0.64   10.47    0.073
  91. CR (   1) C  28                /452. RY*(   1) H  49                    0.80   10.52    0.082
  92. CR (   1) C  29                /335. RY*(   1) C  26                    1.55   10.83    0.116
  92. CR (   1) C  29                /456. RY*(   1) H  50                    0.64   10.48    0.073
  92. CR (   1) C  29                /460. RY*(   1) H  51                    0.80   10.63    0.082
  92. CR (   1) C  29                /464. RY*(   1) H  52                    0.66   10.54    0.074
  93. CR (   1) O  30                /317. RY*(   1) C  24                    6.81   19.46    0.327
  93. CR (   1) O  30                /318. RY*(   2) C  24                    0.57   20.21    0.096
  93. CR (   1) O  30                /513. BD*(   1) N  23 - C  24            0.71   19.33    0.106
  94. LP (   1) O   1                /119. RY*(   1) C   2                   16.50    1.25    0.128
  94. LP (   1) O   1                /470. BD*(   1) C   2 - O   3            1.13    0.96    0.030
  94. LP (   1) O   1                /471. BD*(   1) C   2 - C  15            3.07    1.05    0.051
  95. LP (   2) O   1                /120. RY*(   2) C   2                    2.16    1.55    0.054
  95. LP (   2) O   1                /121. RY*(   3) C   2                    1.61    1.40    0.044
  95. LP (   2) O   1                /122. RY*(   4) C   2                    2.91    1.60    0.064
  95. LP (   2) O   1                /124. RY*(   6) C   2                    0.54    1.16    0.023
  95. LP (   2) O   1                /470. BD*(   1) C   2 - O   3           39.56    0.58    0.137
  95. LP (   2) O   1                /471. BD*(   1) C   2 - C  15           17.42    0.67    0.099
  96. LP (   1) O   3                /119. RY*(   1) C   2                    2.05    1.20    0.044
  96. LP (   1) O   3                /120. RY*(   2) C   2                    0.64    1.88    0.031
  96. LP (   1) O   3                /122. RY*(   4) C   2                    0.93    1.93    0.038
  96. LP (   1) O   3                /137. RY*(   1) N   4                    1.00    1.79    0.038
  96. LP (   1) O   3                /139. RY*(   3) N   4                    1.17    1.74    0.041
  96. LP (   1) O   3                /468. BD*(   1) O   1 - C   2            5.89    1.23    0.076
  96. LP (   1) O   3                /473. BD*(   1) N   4 - C   5            1.70    0.99    0.037
  96. LP (   1) O   3                /474. BD*(   1) N   4 - C  12            1.69    0.99    0.037
  96. LP (   1) O   3                /494. BD*(   1) C  15 - N  23            0.55    0.99    0.021
  97. LP (   2) O   3                /123. RY*(   5) C   2                    1.88    2.27    0.061
  97. LP (   2) O   3                /126. RY*(   8) C   2                    0.54    2.15    0.032
  97. LP (   2) O   3                /140. RY*(   4) N   4                    1.34    2.95    0.059
  97. LP (   2) O   3                /469. BD*(   2) O   1 - C   2           36.27    0.37    0.103
  97. LP (   2) O   3                /473. BD*(   1) N   4 - C   5            4.88    0.74    0.054
  97. LP (   2) O   3                /474. BD*(   1) N   4 - C  12            5.13    0.74    0.056
  98. LP (   1) N   4                /129. RY*(   2) O   3                    0.62    1.51    0.030
  98. LP (   1) N   4                /130. RY*(   3) O   3                    0.86    2.13    0.042
  98. LP (   1) N   4                /148. RY*(   3) C   5                    1.70    1.93    0.056
  98. LP (   1) N   4                /211. RY*(   3) C  12                    1.67    1.95    0.056
  98. LP (   1) N   4                /470. BD*(   1) C   2 - O   3            4.18    0.60    0.047
  98. LP (   1) N   4                /471. BD*(   1) C   2 - C  15            0.59    0.68    0.019
  98. LP (   1) N   4                /477. BD*(   2) C   5 - O  14           41.34    0.31    0.104
  98. LP (   1) N   4                /492. BD*(   2) C  12 - O  13           42.56    0.31    0.105
  99. LP*(   1) C   7                /159. RY*(   5) C   6                    1.83    1.69    0.072
  99. LP*(   1) C   7                /166. RY*(   3) C   7                    3.39    0.84    0.069
  99. LP*(   1) C   7                /177. RY*(   5) C   8                    2.86    1.10    0.073
  99. LP*(   1) C   7                /477. BD*(   2) C   5 - O  14            0.54    0.13    0.010
  99. LP*(   1) C   7                /480. BD*(   2) C   6 - C  11           77.31    0.14    0.112
  99. LP*(   1) C   7                /484. BD*(   2) C   8 - C   9           64.55    0.14    0.107
 100. LP (   1) C  10                /186. RY*(   5) C   9                    2.84    1.12    0.073
 100. LP (   1) C  10                /193. RY*(   3) C  10                    3.45    0.85    0.070
 100. LP (   1) C  10                /204. RY*(   5) C  11                    1.76    1.75    0.072
 100. LP (   1) C  10                /480. BD*(   2) C   6 - C  11           76.86    0.14    0.112
 100. LP (   1) C  10                /484. BD*(   2) C   8 - C   9           64.28    0.14    0.107
 100. LP (   1) C  10                /492. BD*(   2) C  12 - O  13            0.56    0.13    0.010
 101. LP (   1) O  13                /209. RY*(   1) C  12                   14.98    1.21    0.120
 101. LP (   1) O  13                /474. BD*(   1) N   4 - C  12            1.71    1.04    0.038
 101. LP (   1) O  13                /490. BD*(   1) C  11 - C  12            3.17    1.08    0.053
 102. LP (   2) O  13                /210. RY*(   2) C  12                    2.17    1.46    0.052
 102. LP (   2) O  13                /212. RY*(   4) C  12                    1.80    1.42    0.047
 102. LP (   2) O  13                /213. RY*(   5) C  12                    2.36    1.80    0.061
 102. LP (   2) O  13                /474. BD*(   1) N   4 - C  12           32.07    0.65    0.130
 102. LP (   2) O  13                /490. BD*(   1) C  11 - C  12           19.19    0.69    0.105
 103. LP (   1) O  14                /146. RY*(   1) C   5                   15.01    1.20    0.120
 103. LP (   1) O  14                /473. BD*(   1) N   4 - C   5            1.68    1.04    0.038
 103. LP (   1) O  14                /475. BD*(   1) C   5 - C   6            3.26    1.08    0.054
 104. LP (   2) O  14                /147. RY*(   2) C   5                    2.22    1.44    0.052
 104. LP (   2) O  14                /149. RY*(   4) C   5                    2.00    1.49    0.051
 104. LP (   2) O  14                /150. RY*(   5) C   5                    2.26    1.73    0.058
 104. LP (   2) O  14                /473. BD*(   1) N   4 - C   5           32.99    0.64    0.132
 104. LP (   2) O  14                /475. BD*(   1) C   5 - C   6           19.35    0.69    0.105
 105. LP (   1) N  23                /238. RY*(   3) C  15                    0.90    1.14    0.031
 105. LP (   1) N  23                /240. RY*(   5) C  15                    0.75    1.99    0.037
 105. LP (   1) N  23                /319. RY*(   3) C  24                    1.11    2.21    0.047
 105. LP (   1) N  23                /321. RY*(   5) C  24                    2.08    1.67    0.056
 105. LP (   1) N  23                /429. RY*(   2) H  43                    0.96    1.96    0.041
 105. LP (   1) N  23                /470. BD*(   1) C   2 - O   3            0.66    0.54    0.017
 105. LP (   1) N  23                /471. BD*(   1) C   2 - C  15            3.14    0.63    0.042
 105. LP (   1) N  23                /493. BD*(   1) C  15 - C  16            7.98    0.60    0.065
 105. LP (   1) N  23                /495. BD*(   1) C  15 - H  35            1.39    0.70    0.030
 105. LP (   1) N  23                /498. BD*(   1) C  16 - H  37            0.70    0.70    0.021
 105. LP (   1) N  23                /516. BD*(   1) C  24 - O  30            6.84    0.71    0.064
 105. LP (   1) N  23                /517. BD*(   2) C  24 - O  30           25.39    0.46    0.096
 106. LP (   1) O  25                /317. RY*(   1) C  24                    3.03    1.11    0.052
 106. LP (   1) O  25                /320. RY*(   4) C  24                    0.88    1.99    0.038
 106. LP (   1) O  25                /335. RY*(   1) C  26                    0.56    1.28    0.024
 106. LP (   1) O  25                /336. RY*(   2) C  26                    3.49    1.41    0.063
 106. LP (   1) O  25                /494. BD*(   1) C  15 - N  23            0.57    0.87    0.020
 106. LP (   1) O  25                /513. BD*(   1) N  23 - C  24            2.20    0.98    0.042
 106. LP (   1) O  25                /516. BD*(   1) C  24 - O  30            7.40    0.96    0.077
 106. LP (   1) O  25                /517. BD*(   2) C  24 - O  30            4.08    0.71    0.051
 106. LP (   1) O  25                /519. BD*(   1) C  26 - C  27            1.31    0.90    0.031
 106. LP (   1) O  25                /520. BD*(   1) C  26 - C  28            1.26    0.90    0.030
 106. LP (   1) O  25                /521. BD*(   1) C  26 - C  29            1.13    0.90    0.029
 106. LP (   1) O  25                /530. BD*(   1) C  29 - H  52            0.92    0.95    0.027
 107. LP (   2) O  25                /319. RY*(   3) C  24                    1.36    2.27    0.052
 107. LP (   2) O  25                /321. RY*(   5) C  24                    0.97    1.72    0.038
 107. LP (   2) O  25                /322. RY*(   6) C  24                    0.66    1.94    0.034
 107. LP (   2) O  25                /338. RY*(   4) C  26                    0.88    2.38    0.043
 107. LP (   2) O  25                /516. BD*(   1) C  24 - O  30            6.02    0.76    0.061
 107. LP (   2) O  25                /517. BD*(   2) C  24 - O  30           21.46    0.51    0.096
 107. LP (   2) O  25                /519. BD*(   1) C  26 - C  27            4.17    0.71    0.050
 107. LP (   2) O  25                /520. BD*(   1) C  26 - C  28            4.17    0.71    0.050
 108. LP (   1) O  30                /317. RY*(   1) C  24                   13.73    1.24    0.117
 108. LP (   1) O  30                /318. RY*(   2) C  24                    0.74    2.00    0.034
 108. LP (   1) O  30                /513. BD*(   1) N  23 - C  24            2.12    1.12    0.044
 108. LP (   1) O  30                /515. BD*(   1) C  24 - O  25            2.11    1.03    0.042
 109. LP (   2) O  30                /317. RY*(   1) C  24                    0.84    0.84    0.025
 109. LP (   2) O  30                /318. RY*(   2) C  24                    2.63    1.60    0.060
 109. LP (   2) O  30                /320. RY*(   4) C  24                    2.36    1.72    0.059
 109. LP (   2) O  30                /324. RY*(   8) C  24                    0.73    1.10    0.026
 109. LP (   2) O  30                /513. BD*(   1) N  23 - C  24           23.04    0.72    0.117
 109. LP (   2) O  30                /515. BD*(   1) C  24 - O  25           30.86    0.63    0.127
 469. BD*(   2) O   1 - C   2        /111. RY*(   2) O   1                    1.18    1.12    0.108
 469. BD*(   2) O   1 - C   2        /123. RY*(   5) C   2                    1.50    1.91    0.157
 469. BD*(   2) O   1 - C   2        /493. BD*(   1) C  15 - C  16            1.07    0.35    0.052
 470. BD*(   1) C   2 - O   3        /120. RY*(   2) C   2                    2.71    0.97    0.173
 470. BD*(   1) C   2 - O   3        /124. RY*(   6) C   2                    0.89    0.59    0.079
 470. BD*(   1) C   2 - O   3        /129. RY*(   2) O   3                    0.53    0.92    0.075
 470. BD*(   1) C   2 - O   3        /132. RY*(   5) O   3                    0.70    2.63    0.149
 470. BD*(   1) C   2 - O   3        /468. BD*(   1) O   1 - C   2            0.82    0.32    0.053
 470. BD*(   1) C   2 - O   3        /494. BD*(   1) C  15 - N  23            2.25    0.09    0.044
 470. BD*(   1) C   2 - O   3        /495. BD*(   1) C  15 - H  35            0.57    0.16    0.031
 473. BD*(   1) N   4 - C   5        /138. RY*(   2) N   4                    0.64    0.81    0.087
 473. BD*(   1) N   4 - C   5        /141. RY*(   5) N   4                    1.00    0.99    0.120
 473. BD*(   1) N   4 - C   5        /147. RY*(   2) C   5                    2.51    0.80    0.164
 473. BD*(   1) N   4 - C   5        /150. RY*(   5) C   5                    0.53    1.08    0.091
 473. BD*(   1) N   4 - C   5        /476. BD*(   1) C   5 - O  14            0.75    0.24    0.049
 473. BD*(   1) N   4 - C   5        /478. BD*(   1) C   6 - C   7            0.66    0.19    0.039
 473. BD*(   1) N   4 - C   5        /479. BD*(   1) C   6 - C  11            1.90    0.17    0.061
 473. BD*(   1) N   4 - C   5        /490. BD*(   1) C  11 - C  12            4.56    0.05    0.043
 473. BD*(   1) N   4 - C   5        /491. BD*(   1) C  12 - O  13            0.73    0.23    0.048
 474. BD*(   1) N   4 - C  12        /138. RY*(   2) N   4                    0.57    0.81    0.083
 474. BD*(   1) N   4 - C  12        /141. RY*(   5) N   4                    1.11    0.98    0.128
 474. BD*(   1) N   4 - C  12        /210. RY*(   2) C  12                    2.42    0.81    0.164
 474. BD*(   1) N   4 - C  12        /475. BD*(   1) C   5 - C   6            5.20    0.04    0.043
 474. BD*(   1) N   4 - C  12        /476. BD*(   1) C   5 - O  14            0.72    0.24    0.048
 474. BD*(   1) N   4 - C  12        /479. BD*(   1) C   6 - C  11            1.95    0.17    0.061
 474. BD*(   1) N   4 - C  12        /488. BD*(   1) C  10 - C  11            0.68    0.19    0.040
 474. BD*(   1) N   4 - C  12        /491. BD*(   1) C  12 - O  13            0.68    0.23    0.046
 477. BD*(   2) C   5 - O  14        /148. RY*(   3) C   5                    1.11    1.62    0.112
 477. BD*(   2) C   5 - O  14        /152. RY*(   7) C   5                    0.86    1.43    0.093
 477. BD*(   2) C   5 - O  14        /228. RY*(   2) O  14                    1.59    1.10    0.111
 480. BD*(   2) C   6 - C  11        /158. RY*(   4) C   6                    2.37    0.95    0.092
 480. BD*(   2) C   6 - C  11        /166. RY*(   3) C   7                    0.92    0.70    0.049
 480. BD*(   2) C   6 - C  11        /193. RY*(   3) C  10                    0.94    0.71    0.050
 480. BD*(   2) C   6 - C  11        /203. RY*(   4) C  11                    2.49    0.89    0.091
 484. BD*(   2) C   8 - C   9        /176. RY*(   4) C   8                    1.03    1.54    0.091
 484. BD*(   2) C   8 - C   9        /185. RY*(   4) C   9                    1.07    1.51    0.092
 492. BD*(   2) C  12 - O  13        /211. RY*(   3) C  12                    1.18    1.64    0.114
 492. BD*(   2) C  12 - O  13        /215. RY*(   7) C  12                    0.92    1.40    0.094
 492. BD*(   2) C  12 - O  13        /219. RY*(   2) O  13                    1.63    1.10    0.111
 492. BD*(   2) C  12 - O  13        /480. BD*(   2) C   6 - C  11          185.56    0.01    0.072
 501. BD*(   2) C  17 - C  22        /255. RY*(   2) C  17                    0.73    0.74    0.049
 501. BD*(   2) C  17 - C  22        /301. RY*(   3) C  22                    0.93    0.66    0.053
 501. BD*(   2) C  17 - C  22        /302. RY*(   4) C  22                    2.42    0.69    0.087
 501. BD*(   2) C  17 - C  22        /493. BD*(   1) C  15 - C  16            2.04    0.30    0.050
 501. BD*(   2) C  17 - C  22        /497. BD*(   1) C  16 - H  36            0.58    0.39    0.032
 503. BD*(   2) C  18 - C  19        /265. RY*(   3) C  18                    0.63    0.62    0.044
 503. BD*(   2) C  18 - C  19        /266. RY*(   4) C  18                    1.21    0.61    0.060
 503. BD*(   2) C  18 - C  19        /267. RY*(   5) C  18                    0.54    1.88    0.070
 503. BD*(   2) C  18 - C  19        /274. RY*(   3) C  19                    0.75    0.70    0.051
 503. BD*(   2) C  18 - C  19        /275. RY*(   4) C  19                    2.10    0.80    0.090
 508. BD*(   2) C  20 - C  21        /284. RY*(   4) C  20                    2.40    0.61    0.084
 508. BD*(   2) C  20 - C  21        /292. RY*(   3) C  21                    0.86    0.72    0.054
 508. BD*(   2) C  20 - C  21        /293. RY*(   4) C  21                    0.78    0.62    0.048
 508. BD*(   2) C  20 - C  21        /294. RY*(   5) C  21                    0.60    1.83    0.073
 516. BD*(   1) C  24 - O  30        /317. RY*(   1) C  24                    4.61    0.15    0.088
 516. BD*(   1) C  24 - O  30        /322. RY*(   6) C  24                    1.70    1.18    0.161
 516. BD*(   1) C  24 - O  30        /323. RY*(   7) C  24                    0.95    1.41    0.131
 516. BD*(   1) C  24 - O  30        /324. RY*(   8) C  24                    1.05    0.41    0.075
 516. BD*(   1) C  24 - O  30        /325. RY*(   9) C  24                    0.60    1.73    0.117
 516. BD*(   1) C  24 - O  30        /373. RY*(   3) O  30                    1.99    1.22    0.178
 516. BD*(   1) C  24 - O  30        /374. RY*(   4) O  30                    0.71    0.68    0.079
 516. BD*(   1) C  24 - O  30        /432. RY*(   1) H  44                    0.70    0.03    0.015
 516. BD*(   1) C  24 - O  30        /452. RY*(   1) H  49                    2.18    0.02    0.024
 516. BD*(   1) C  24 - O  30        /513. BD*(   1) N  23 - C  24            5.23    0.03    0.033
 516. BD*(   1) C  24 - O  30        /527. BD*(   1) C  28 - H  49            0.85    0.03    0.016
 517. BD*(   2) C  24 - O  30        /317. RY*(   1) C  24                    1.40    0.41    0.056
 517. BD*(   2) C  24 - O  30        /319. RY*(   3) C  24                    1.98    1.76    0.144
 517. BD*(   2) C  24 - O  30        /323. RY*(   7) C  24                    1.47    1.66    0.122
 517. BD*(   2) C  24 - O  30        /324. RY*(   8) C  24                    0.64    0.66    0.051
 517. BD*(   2) C  24 - O  30        /325. RY*(   9) C  24                    0.50    1.98    0.078
 517. BD*(   2) C  24 - O  30        /372. RY*(   2) O  30                    1.28    0.94    0.086
 517. BD*(   2) C  24 - O  30        /373. RY*(   3) O  30                    1.43    1.47    0.113
 517. BD*(   2) C  24 - O  30        /494. BD*(   1) C  15 - N  23            0.81    0.17    0.027
 517. BD*(   2) C  24 - O  30        /514. BD*(   1) N  23 - H  43            0.58    0.23    0.028
 517. BD*(   2) C  24 - O  30        /515. BD*(   1) C  24 - O  25            1.31    0.19    0.033
 517. BD*(   2) C  24 - O  30        /516. BD*(   1) C  24 - O  30           72.99    0.25    0.276
 517. BD*(   2) C  24 - O  30        /518. BD*(   1) O  25 - C  26            1.34    0.06    0.019


 Natural Bond Orbitals (Summary):

                                                            Principal Delocalizations
           NBO                        Occupancy    Energy   (geminal,vicinal,remote)
 ====================================================================================
 Molecular unit  1  (C22H22N2O6)
     1. BD (   1) O   1 - C   2          1.99580    -1.14398  471(g),119(g),237(v)
     2. BD (   2) O   1 - C   2          1.99146    -0.42157  493(v),495(v),469(g)
     3. BD (   1) C   2 - O   3          1.98775    -0.92273  494(v),139(v),473(v),137(v)
                                                    474(v),237(v)
     4. BD (   1) C   2 - C  15          1.96503    -0.67370  472(v),513(v),496(v),468(g)
                                                    110(v),246(v),493(g),495(g)
                                                    309(v),129(v),128(v)
     5. BD (   1) O   3 - N   4          1.98894    -0.94196  471(v),119(v),490(v),475(v)
                                                    237(r),209(v),146(v)
     6. BD (   1) N   4 - C   5          1.98365    -0.81887  478(v),491(v),474(g),470(v)
                                                    210(v),156(v),476(g),128(v)
                                                    213(v),227(v)
     7. BD (   1) N   4 - C  12          1.98373    -0.82104  488(v),476(v),473(g),470(v)
                                                    147(v),201(v),491(g),128(v)
                                                    150(v),218(v)
     8. BD (   1) C   5 - C   6          1.96531    -0.67507  472(v),488(v),478(g),479(g)
                                                    476(g),481(v),227(v),164(v)
                                                    200(v)
     9. BD (   1) C   5 - O  14          1.99458    -1.11625  475(g),146(g),474(v),473(g)
                                                    479(v)
    10. BD (   2) C   5 - O  14          1.97277    -0.40598  480(v)
    11. BD (   1) C   6 - C   7          1.97198    -0.72317  479(g),475(g),481(g),485(v)
                                                    490(v),482(g),174(v),173(v)
                                                    146(v),473(v)
    12. BD (   1) C   6 - C  11          1.95802    -0.70151  488(g),478(g),491(v),476(v)
                                                    489(v),482(v),490(g),475(g)
                                                    164(v),191(v),212(v)
    13. BD (   2) C   6 - C  11          1.62636    -0.28382  100(v),99(v),492(v),477(v)
                                                    193(v),166(v),148(v),211(v)
    14. BD (   1) C   7 - C   8          1.97632    -0.70821  475(v),478(g),483(g),487(v)
                                                    155(v),482(g),183(v),485(g)
                                                    182(v)
    15. BD (   1) C   7 - H  31          1.97924    -0.53676  479(v),483(v),478(g),481(g)
                                                    155(v),173(v)
    16. BD (   1) C   8 - C   9          1.97886    -0.71243  486(g),481(g),489(v),482(v)
                                                    165(v),192(v),487(g),485(g)
    17. BD (   2) C   8 - C   9          1.64257    -0.28006  100(v),99(v),195(v),168(v)
                                                    186(g),177(g),193(v),166(v)
    18. BD (   1) C   8 - H  32          1.97983    -0.53505  486(v),478(v),483(g),481(g)
                                                    182(v),164(v)
    19. BD (   1) C   9 - C  10          1.97631    -0.70844  490(v),488(g),483(g),485(v)
                                                    200(v),489(g),174(v),487(g)
                                                    173(v)
    20. BD (   1) C   9 - H  33          1.97983    -0.53516  481(v),488(v),483(g),486(g)
                                                    173(v),191(v)
    21. BD (   1) C  10 - C  11          1.97200    -0.72344  479(g),490(g),486(g),487(v)
                                                    475(v),489(g),183(v),182(v)
                                                    209(v),474(v)
    22. BD (   1) C  10 - H  34          1.97930    -0.53743  479(v),483(v),488(g),486(g)
                                                    200(v),182(v)
    23. BD (   1) C  11 - C  12          1.96547    -0.67754  472(v),478(v),488(g),479(g)
                                                    491(g),486(v),218(v),191(v)
                                                    155(v)
    24. BD (   1) C  12 - O  13          1.99442    -1.11620  490(g),209(g),473(v),474(g)
                                                    479(v)
    25. BD (   2) C  12 - O  13          1.97350    -0.40780  480(v)
    26. BD (   1) C  15 - C  16          1.94594    -0.59911  469(v),501(v),308(v),255(v)
                                                    468(v),496(g),121(v),471(g)
                                                    513(v),495(g),494(g),500(v)
                                                    499(v)
    27. BD (   1) C  15 - N  23          1.98021    -0.76265  470(v),516(v),513(g),517(v)
                                                    245(v),498(v),493(g),119(v)
                                                    514(g),471(g)
    28. BD (   1) C  15 - H  35          1.95873    -0.51601  468(v),514(v),469(v),497(v)
                                                    122(v),245(v),493(g)
    29. BD (   1) C  16 - C  17          1.96933    -0.62013  500(g),499(g),502(v),510(v)
                                                    471(v),493(g),299(v),263(v)
                                                    236(v),498(g),497(g)
    30. BD (   1) C  16 - H  36          1.97708    -0.49357  499(v),495(v),501(v),496(g)
    31. BD (   1) C  16 - H  37          1.97342    -0.49434  494(v),500(v),501(v),496(g)
                                                    238(v)
    32. BD (   1) C  17 - C  18          1.96965    -0.67615  500(g),502(g),496(g),512(v)
                                                    506(v),504(g),273(v),245(v)
                                                    272(v),497(v),299(v)
    33. BD (   1) C  17 - C  22          1.96952    -0.67596  499(g),510(g),496(g),504(v)
                                                    511(v),512(g),291(v),245(v)
                                                    290(v),498(v),263(v)
    34. BD (   2) C  17 - C  22          1.64909    -0.24674  508(v),503(v),493(v),292(v)
                                                    266(v),498(v),265(v),293(v)
                                                    248(v),497(v)
    35. BD (   1) C  18 - C  19          1.97577    -0.68084  499(g),496(v),505(g),509(v)
                                                    504(g),506(g),256(v),282(v)
                                                    254(v),281(v)
    36. BD (   2) C  18 - C  19          1.67049    -0.25043  501(v),508(v),284(v),255(v)
                                                    529(r)
    37. BD (   1) C  18 - H  38          1.97992    -0.50705  500(v),505(v),499(g),254(v)
                                                    502(g),272(v)
    38. BD (   1) C  19 - C  20          1.97689    -0.68000  502(g),507(g),504(v),511(v)
                                                    291(v),264(v),506(g),509(g)
                                                    290(v),263(v)
    39. BD (   1) C  19 - H  39          1.98008    -0.50804  499(v),507(v),502(g),505(g)
                                                    281(v),263(v)
    40. BD (   1) C  20 - C  21          1.97675    -0.68012  510(g),505(g),506(v),512(v)
                                                    300(v),273(v),509(g),511(g)
                                                    272(v),299(v)
    41. BD (   2) C  20 - C  21          1.66439    -0.24929  503(v),501(v),524(r),276(v)
                                                    303(v)
    42. BD (   1) C  20 - H  40          1.98024    -0.50763  502(v),510(v),507(g),505(g)
                                                    272(v),290(v)
    43. BD (   1) C  21 - C  22          1.97586    -0.67893  500(g),496(v),507(g),509(v)
                                                    512(g),511(g),256(v),282(v)
                                                    254(v),281(v)
    44. BD (   1) C  21 - H  41          1.97993    -0.50585  500(v),505(v),510(g),507(g)
                                                    281(v),299(v)
    45. BD (   1) C  22 - H  42          1.97970    -0.50462  499(v),507(v),500(g),254(v)
                                                    510(g),290(v)
    46. BD (   1) N  23 - C  24          1.98365    -0.81724  518(v),494(g),236(v),516(g)
                                                    514(g),471(v),371(v)
    47. BD (   1) N  23 - H  43          1.98153    -0.63534  515(v),495(v),236(v),237(v)
    48. BD (   1) C  24 - O  25          1.99048    -0.91139  514(v),335(v),521(v),518(g)
                                                    317(g)
    49. BD (   1) C  24 - O  30          1.99301    -0.85369  494(v),513(g),317(g),518(v)
                                                    516(g)
    50. BD (   2) C  24 - O  30          1.99296    -0.56907  517(g),494(v),513(g),317(g)
    51. BD (   1) O  25 - C  26          1.98231    -0.81137  513(v),317(v),530(v),525(v)
                                                    523(v)
    52. BD (   1) C  26 - C  27          1.97672    -0.59907  528(v),526(v),521(g),520(g)
                                                    362(v),353(v),522(g),524(g)
                                                    327(v),523(g),354(v)
    53. BD (   1) C  26 - C  28          1.97752    -0.60123  529(v),524(v),521(g),519(g)
                                                    344(v),362(v),527(g),327(v)
                                                    525(g),345(v),526(g)
    54. BD (   1) C  26 - C  29          1.97503    -0.60139  515(v),522(v),527(v),519(g)
                                                    520(g),326(v),344(v),353(v)
                                                    529(g),528(g),530(g)
    55. BD (   1) C  27 - H  44          1.98628    -0.47209  521(v),337(v),519(g)
    56. BD (   1) C  27 - H  45          1.97903    -0.47681  518(v),337(v)
    57. BD (   1) C  27 - H  46          1.98533    -0.47503  520(v),335(v),518(v)
    58. BD (   1) C  28 - H  47          1.97956    -0.47957  518(v),337(v)
    59. BD (   1) C  28 - H  48          1.98620    -0.47710  519(v),335(v),518(v)
    60. BD (   1) C  28 - H  49          1.98634    -0.47490  521(v),337(v),520(g)
    61. BD (   1) C  29 - H  50          1.98690    -0.48148  519(v),518(v)
    62. BD (   1) C  29 - H  51          1.98638    -0.48146  520(v),518(v)
    63. BD (   1) C  29 - H  52          1.98225    -0.48436  518(v),335(v)
    64. CR (   1) O   1                  1.99969   -18.90345  119(v),471(v)
    65. CR (   1) C   2                  1.99922   -10.23550  470(g),472(v),238(v)
    66. CR (   1) O   3                  1.99965   -19.05270  120(v),119(v),139(v),473(v)
                                                    474(v)
    67. CR (   1) N   4                  1.99897   -14.30735  147(v),210(v),470(v),472(g)
                                                    476(v)
    68. CR (   1) C   5                  1.99915   -10.21281  478(v),474(v),472(v),155(v)
                                                    479(v)
    69. CR (   1) C   6                  1.99874   -10.09604  165(v),488(v),201(v),147(v)
                                                    476(v),479(g),481(v),200(v)
                                                    482(v),490(v)
    70. CR (   1) C   7                  1.99889   -10.09753  475(v),157(v),174(v),479(v)
                                                    483(v),380(v),175(v),485(v)
                                                    478(g)
    71. CR (   1) C   8                  1.99897   -10.10098  183(v),486(v),478(v),165(v)
                                                    384(v),482(v),167(v),487(v)
    72. CR (   1) C   9                  1.99897   -10.10095  174(v),481(v),488(v),192(v)
                                                    388(v),489(v),194(v),485(v)
    73. CR (   1) C  10                  1.99889   -10.09800  490(v),202(v),183(v),479(v)
                                                    483(v),392(v),184(v),487(v)
                                                    488(g)
    74. CR (   1) C  11                  1.99874   -10.09608  192(v),478(v),156(v),491(v)
                                                    210(v),479(g),486(v),155(v)
                                                    489(v),475(v)
    75. CR (   1) C  12                  1.99915   -10.21338  488(v),473(v),472(v),200(v)
                                                    479(v)
    76. CR (   1) O  13                  1.99971   -18.89878  209(v),490(v),474(v)
    77. CR (   1) O  14                  1.99971   -18.89566  146(v),475(v),473(v)
    78. CR (   1) C  15                  1.99892   -10.13425  513(v),468(v),396(v),120(v)
                                                    124(v),514(v)
    79. CR (   1) C  16                  1.99905   -10.07930  500(v),499(v),404(v),238(v)
                                                    400(v),254(v)
    80. CR (   1) C  17                  1.99882   -10.06468  264(v),300(v),502(v),510(v)
                                                    504(v),512(v),247(v)
    81. CR (   1) C  18                  1.99886   -10.05929  256(v),273(v),496(v),500(v)
                                                    505(v),506(v),408(v),254(v)
    82. CR (   1) C  19                  1.99892   -10.06392  282(v),499(v),507(v),265(v)
                                                    504(v),509(v),412(v),283(v)
    83. CR (   1) C  20                  1.99892   -10.06335  273(v),291(v),502(v),510(v)
                                                    506(v),511(v),416(v)
    84. CR (   1) C  21                  1.99892   -10.06272  282(v),500(v),505(v),301(v)
                                                    512(v),509(v),420(v),300(v)
    85. CR (   1) C  22                  1.99886   -10.05770  291(v),256(v),496(v),499(v)
                                                    507(v),424(v),511(v),254(v)
    86. CR (   1) N  23                  1.99916   -14.20154  237(v),318(v),324(v),428(v)
    87. CR (   1) C  24                  1.99931   -10.21913  518(v),494(v),514(v),311(v)
    88. CR (   1) O  25                  1.99961   -18.95650  317(v),336(v),318(v),335(v)
    89. CR (   1) C  26                  1.99880   -10.13235  518(g),515(v),364(v),355(v)
                                                    346(v)
    90. CR (   1) C  27                  1.99910   -10.04399  337(v),440(v),432(v),335(v)
                                                    436(v)
    91. CR (   1) C  28                  1.99912   -10.04834  337(v),452(v),444(v),448(v)
                                                    335(v)
    92. CR (   1) C  29                  1.99910   -10.05338  335(v),460(v),464(v),456(v)
    93. CR (   1) O  30                  1.99972   -18.85087  317(v),513(v),318(v)
    94. LP (   1) O   1                  1.97376    -0.68257  119(v),471(v),470(v)
    95. LP (   2) O   1                  1.82430    -0.29680  470(v),471(v),122(v),120(v)
                                                    121(v),124(v)
    96. LP (   1) O   3                  1.96654    -0.62589  468(v),119(v),473(v),474(v)
                                                    139(v),137(v),122(v),120(v)
                                                    494(r)
    97. LP (   2) O   3                  1.83360    -0.37386  469(v),474(v),473(v),123(v)
                                                    140(v),126(v)
    98. LP (   1) N   4                  1.67670    -0.31317  492(v),477(v),470(v),148(v)
                                                    211(v),130(v),129(v),471(r)
    99. LP*(   1) C   7                  0.95045    -0.13478  480(v),484(v),100(r),166(g)
                                                    177(v),159(v)
   100. LP (   1) C  10                  0.95108    -0.13524  480(v),484(v),99(r),193(g)
                                                    186(v),204(v)
   101. LP (   1) O  13                  1.97612    -0.67598  209(v),490(v),474(v)
   102. LP (   2) O  13                  1.84561    -0.28352  474(v),490(v),213(v),210(v)
                                                    212(v)
   103. LP (   1) O  14                  1.97663    -0.67296  146(v),475(v),473(v)
   104. LP (   2) O  14                  1.84392    -0.28031  473(v),475(v),150(v),147(v)
                                                    149(v)
   105. LP (   1) N  23                  1.75062    -0.25674  517(v),493(v),516(v),471(v)
                                                    321(v),495(v),319(v),429(v)
                                                    238(v),240(v),498(r),470(r)
   106. LP (   1) O  25                  1.94989    -0.50658  516(v),517(v),336(v),317(v)
                                                    513(v),519(v),520(v),521(v)
                                                    530(r),320(v),494(r),335(v)
   107. LP (   2) O  25                  1.82202    -0.31422  517(v),516(v),520(v),519(v)
                                                    319(v),321(v),338(v),322(v)
   108. LP (   1) O  30                  1.97153    -0.63935  317(v),515(v),513(v),318(v)
   109. LP (   2) O  30                  1.83473    -0.23935  515(v),513(v),318(v),320(v)
                                                    317(v),324(v)
   110. RY*(   1) O   1                  0.00274     1.19889   
   111. RY*(   2) O   1                  0.00045     1.11175   
   112. RY*(   3) O   1                  0.00018     1.56194   
   113. RY*(   4) O   1                  0.00006     1.61481   
   114. RY*(   5) O   1                  0.00001     2.70555   
   115. RY*(   6) O   1                  0.00002     2.78363   
   116. RY*(   7) O   1                  0.00000     2.80401   
   117. RY*(   8) O   1                  0.00001     2.69887   
   118. RY*(   9) O   1                  0.00001     2.82639   
   119. RY*(   1) C   2                  0.02427     0.57005   
   120. RY*(   2) C   2                  0.00939     1.25409   
   121. RY*(   3) C   2                  0.00592     1.10125   
   122. RY*(   4) C   2                  0.00467     1.30722   
   123. RY*(   5) C   2                  0.00399     1.89669   
   124. RY*(   6) C   2                  0.00149     0.86729   
   125. RY*(   7) C   2                  0.00100     2.25569   
   126. RY*(   8) C   2                  0.00033     1.77788   
   127. RY*(   9) C   2                  0.00005     2.11083   
   128. RY*(   1) O   3                  0.00414     1.17483   
   129. RY*(   2) O   3                  0.00356     1.19989   
   130. RY*(   3) O   3                  0.00138     1.81766   
   131. RY*(   4) O   3                  0.00091     1.43376   
   132. RY*(   5) O   3                  0.00015     2.91139   
   133. RY*(   6) O   3                  0.00011     2.72162   
   134. RY*(   7) O   3                  0.00005     2.72700   
   135. RY*(   8) O   3                  0.00001     2.68830   
   136. RY*(   9) O   3                  0.00001     2.70478   
   137. RY*(   1) N   4                  0.00392     1.16056   
   138. RY*(   2) N   4                  0.00345     1.17647   
   139. RY*(   3) N   4                  0.00194     1.11710   
   140. RY*(   4) N   4                  0.00142     2.58090   
   141. RY*(   5) N   4                  0.00109     1.34803   
   142. RY*(   6) N   4                  0.00051     2.13221   
   143. RY*(   7) N   4                  0.00047     2.68306   
   144. RY*(   8) N   4                  0.00024     2.26346   
   145. RY*(   9) N   4                  0.00005     2.55278   
   146. RY*(   1) C   5                  0.01866     0.52937   
   147. RY*(   2) C   5                  0.01137     1.16218   
   148. RY*(   3) C   5                  0.00454     1.61613   
   149. RY*(   4) C   5                  0.00404     1.20997   
   150. RY*(   5) C   5                  0.00267     1.44653   
   151. RY*(   6) C   5                  0.00105     1.40749   
   152. RY*(   7) C   5                  0.00047     1.42600   
   153. RY*(   8) C   5                  0.00036     2.07694   
   154. RY*(   9) C   5                  0.00003     2.11450   
   155. RY*(   1) C   6                  0.00604     1.11841   
   156. RY*(   2) C   6                  0.00372     0.97244   
   157. RY*(   3) C   6                  0.00220     0.71428   
   158. RY*(   4) C   6                  0.00105     0.95762   
   159. RY*(   5) C   6                  0.00078     1.55716   
   160. RY*(   6) C   6                  0.00027     1.89836   
   161. RY*(   7) C   6                  0.00024     2.35273   
   162. RY*(   8) C   6                  0.00016     2.23690   
   163. RY*(   9) C   6                  0.00002     2.17901   
   164. RY*(   1) C   7                  0.00638     1.09455   
   165. RY*(   2) C   7                  0.00297     0.66046   
   166. RY*(   3) C   7                  0.00096     0.70777   
   167. RY*(   4) C   7                  0.00088     0.60690   
   168. RY*(   5) C   7                  0.00046     1.74176   
   169. RY*(   6) C   7                  0.00010     2.34693   
   170. RY*(   7) C   7                  0.00006     2.32296   
   171. RY*(   8) C   7                  0.00001     1.93678   
   172. RY*(   9) C   7                  0.00001     2.13362   
   173. RY*(   1) C   8                  0.00532     1.14706   
   174. RY*(   2) C   8                  0.00256     0.63773   
   175. RY*(   3) C   8                  0.00091     0.65461   
   176. RY*(   4) C   8                  0.00065     1.54058   
   177. RY*(   5) C   8                  0.00060     0.96423   
   178. RY*(   6) C   8                  0.00015     2.34806   
   179. RY*(   7) C   8                  0.00005     2.22065   
   180. RY*(   8) C   8                  0.00000     1.80479   
   181. RY*(   9) C   8                  0.00000     2.19012   
   182. RY*(   1) C   9                  0.00531     1.14682   
   183. RY*(   2) C   9                  0.00256     0.63756   
   184. RY*(   3) C   9                  0.00091     0.65354   
   185. RY*(   4) C   9                  0.00065     1.51856   
   186. RY*(   5) C   9                  0.00060     0.98582   
   187. RY*(   6) C   9                  0.00015     2.34804   
   188. RY*(   7) C   9                  0.00005     2.22157   
   189. RY*(   8) C   9                  0.00000     1.92268   
   190. RY*(   9) C   9                  0.00000     2.07313   
   191. RY*(   1) C  10                  0.00635     1.09278   
   192. RY*(   2) C  10                  0.00297     0.66061   
   193. RY*(   3) C  10                  0.00096     0.71179   
   194. RY*(   4) C  10                  0.00088     0.60029   
   195. RY*(   5) C  10                  0.00046     1.74264   
   196. RY*(   6) C  10                  0.00010     2.34561   
   197. RY*(   7) C  10                  0.00006     2.32463   
   198. RY*(   8) C  10                  0.00001     1.94748   
   199. RY*(   9) C  10                  0.00001     2.12199   
   200. RY*(   1) C  11                  0.00605     1.11637   
   201. RY*(   2) C  11                  0.00366     0.98192   
   202. RY*(   3) C  11                  0.00219     0.70808   
   203. RY*(   4) C  11                  0.00108     0.89967   
   204. RY*(   5) C  11                  0.00079     1.61693   
   205. RY*(   6) C  11                  0.00027     1.87705   
   206. RY*(   7) C  11                  0.00024     2.37379   
   207. RY*(   8) C  11                  0.00016     2.23681   
   208. RY*(   9) C  11                  0.00003     2.17982   
   209. RY*(   1) C  12                  0.01863     0.53403   
   210. RY*(   2) C  12                  0.01113     1.17630   
   211. RY*(   3) C  12                  0.00461     1.63767   
   212. RY*(   4) C  12                  0.00406     1.13678   
   213. RY*(   5) C  12                  0.00264     1.52007   
   214. RY*(   6) C  12                  0.00103     1.45419   
   215. RY*(   7) C  12                  0.00045     1.38986   
   216. RY*(   8) C  12                  0.00038     2.05805   
   217. RY*(   9) C  12                  0.00003     2.11139   
   218. RY*(   1) O  13                  0.00243     1.20680   
   219. RY*(   2) O  13                  0.00070     1.09447   
   220. RY*(   3) O  13                  0.00026     1.61487   
   221. RY*(   4) O  13                  0.00008     1.03915   
   222. RY*(   5) O  13                  0.00002     3.22157   
   223. RY*(   6) O  13                  0.00001     2.66480   
   224. RY*(   7) O  13                  0.00000     2.85432   
   225. RY*(   8) O  13                  0.00001     3.02605   
   226. RY*(   9) O  13                  0.00000     2.72110   
   227. RY*(   1) O  14                  0.00245     1.20898   
   228. RY*(   2) O  14                  0.00066     1.09980   
   229. RY*(   3) O  14                  0.00026     1.59672   
   230. RY*(   4) O  14                  0.00008     1.04426   
   231. RY*(   5) O  14                  0.00002     3.14901   
   232. RY*(   6) O  14                  0.00001     2.68302   
   233. RY*(   7) O  14                  0.00000     2.82805   
   234. RY*(   8) O  14                  0.00001     3.07713   
   235. RY*(   9) O  14                  0.00000     2.76299   
   236. RY*(   1) C  15                  0.00667     0.96278   
   237. RY*(   2) C  15                  0.00510     0.74827   
   238. RY*(   3) C  15                  0.00261     0.88420   
   239. RY*(   4) C  15                  0.00194     1.13725   
   240. RY*(   5) C  15                  0.00112     1.73755   
   241. RY*(   6) C  15                  0.00043     2.07908   
   242. RY*(   7) C  15                  0.00034     2.15286   
   243. RY*(   8) C  15                  0.00025     2.27776   
   244. RY*(   9) C  15                  0.00012     2.18706   
   245. RY*(   1) C  16                  0.00764     0.97399   
   246. RY*(   2) C  16                  0.00350     0.82109   
   247. RY*(   3) C  16                  0.00122     0.91086   
   248. RY*(   4) C  16                  0.00076     1.13753   
   249. RY*(   5) C  16                  0.00025     1.97724   
   250. RY*(   6) C  16                  0.00019     1.82005   
   251. RY*(   7) C  16                  0.00012     2.11022   
   252. RY*(   8) C  16                  0.00003     2.35195   
   253. RY*(   9) C  16                  0.00002     2.21287   
   254. RY*(   1) C  17                  0.00592     1.16898   
   255. RY*(   2) C  17                  0.00456     0.78138   
   256. RY*(   3) C  17                  0.00344     0.99169   
   257. RY*(   4) C  17                  0.00118     0.80844   
   258. RY*(   5) C  17                  0.00071     1.92668   
   259. RY*(   6) C  17                  0.00033     2.36224   
   260. RY*(   7) C  17                  0.00020     1.85625   
   261. RY*(   8) C  17                  0.00015     2.24196   
   262. RY*(   9) C  17                  0.00003     2.21644   
   263. RY*(   1) C  18                  0.00589     1.15697   
   264. RY*(   2) C  18                  0.00283     0.71918   
   265. RY*(   3) C  18                  0.00157     0.65946   
   266. RY*(   4) C  18                  0.00087     0.64319   
   267. RY*(   5) C  18                  0.00065     1.91063   
   268. RY*(   6) C  18                  0.00012     2.36520   
   269. RY*(   7) C  18                  0.00005     2.36106   
   270. RY*(   8) C  18                  0.00001     2.23474   
   271. RY*(   9) C  18                  0.00002     1.93155   
   272. RY*(   1) C  19                  0.00537     1.16981   
   273. RY*(   2) C  19                  0.00286     0.65937   
   274. RY*(   3) C  19                  0.00089     0.73866   
   275. RY*(   4) C  19                  0.00083     0.83150   
   276. RY*(   5) C  19                  0.00066     1.71932   
   277. RY*(   6) C  19                  0.00014     2.39310   
   278. RY*(   7) C  19                  0.00005     2.27931   
   279. RY*(   8) C  19                  0.00001     1.88230   
   280. RY*(   9) C  19                  0.00000     2.23303   
   281. RY*(   1) C  20                  0.00516     1.17951   
   282. RY*(   2) C  20                  0.00268     0.65525   
   283. RY*(   3) C  20                  0.00090     0.71463   
   284. RY*(   4) C  20                  0.00081     0.64405   
   285. RY*(   5) C  20                  0.00066     1.93570   
   286. RY*(   6) C  20                  0.00014     2.39360   
   287. RY*(   7) C  20                  0.00005     2.26943   
   288. RY*(   8) C  20                  0.00000     2.17033   
   289. RY*(   9) C  20                  0.00001     1.93394   
   290. RY*(   1) C  21                  0.00540     1.17185   
   291. RY*(   2) C  21                  0.00285     0.66155   
   292. RY*(   3) C  21                  0.00088     0.75467   
   293. RY*(   4) C  21                  0.00082     0.65854   
   294. RY*(   5) C  21                  0.00067     1.86644   
   295. RY*(   6) C  21                  0.00014     2.39424   
   296. RY*(   7) C  21                  0.00005     2.28024   
   297. RY*(   8) C  21                  0.00001     2.21335   
   298. RY*(   9) C  21                  0.00001     1.91317   
   299. RY*(   1) C  22                  0.00594     1.15825   
   300. RY*(   2) C  22                  0.00299     0.74150   
   301. RY*(   3) C  22                  0.00127     0.70192   
   302. RY*(   4) C  22                  0.00090     0.72606   
   303. RY*(   5) C  22                  0.00063     1.83047   
   304. RY*(   6) C  22                  0.00012     2.37515   
   305. RY*(   7) C  22                  0.00006     2.38204   
   306. RY*(   8) C  22                  0.00003     1.97916   
   307. RY*(   9) C  22                  0.00001     2.19017   
   308. RY*(   1) N  23                  0.00494     0.95187   
   309. RY*(   2) N  23                  0.00263     1.19561   
   310. RY*(   3) N  23                  0.00198     1.27790   
   311. RY*(   4) N  23                  0.00129     1.36236   
   312. RY*(   5) N  23                  0.00022     2.35572   
   313. RY*(   6) N  23                  0.00019     2.64661   
   314. RY*(   7) N  23                  0.00011     2.74040   
   315. RY*(   8) N  23                  0.00003     2.61885   
   316. RY*(   9) N  23                  0.00003     2.38849   
   317. RY*(   1) C  24                  0.02560     0.60532   
   318. RY*(   2) C  24                  0.01157     1.36185   
   319. RY*(   3) C  24                  0.00667     1.95661   
   320. RY*(   4) C  24                  0.00411     1.48069   
   321. RY*(   5) C  24                  0.00291     1.40907   
   322. RY*(   6) C  24                  0.00169     1.62878   
   323. RY*(   7) C  24                  0.00164     1.86270   
   324. RY*(   8) C  24                  0.00072     0.86332   
   325. RY*(   9) C  24                  0.00004     2.17963   
   326. RY*(   1) O  25                  0.00291     1.33379   
   327. RY*(   2) O  25                  0.00230     1.22597   
   328. RY*(   3) O  25                  0.00111     1.78843   
   329. RY*(   4) O  25                  0.00072     1.64290   
   330. RY*(   5) O  25                  0.00012     2.73601   
   331. RY*(   6) O  25                  0.00010     2.96373   
   332. RY*(   7) O  25                  0.00006     2.87267   
   333. RY*(   8) O  25                  0.00002     2.70484   
   334. RY*(   9) O  25                  0.00002     2.79451   
   335. RY*(   1) C  26                  0.00659     0.77450   
   336. RY*(   2) C  26                  0.00431     0.89942   
   337. RY*(   3) C  26                  0.00395     0.75850   
   338. RY*(   4) C  26                  0.00126     2.06582   
   339. RY*(   5) C  26                  0.00110     2.29411   
   340. RY*(   6) C  26                  0.00083     1.79114   
   341. RY*(   7) C  26                  0.00067     2.13832   
   342. RY*(   8) C  26                  0.00059     1.96638   
   343. RY*(   9) C  26                  0.00039     1.31317   
   344. RY*(   1) C  27                  0.00377     0.80132   
   345. RY*(   2) C  27                  0.00249     0.78036   
   346. RY*(   3) C  27                  0.00116     0.70364   
   347. RY*(   4) C  27                  0.00022     0.89825   
   348. RY*(   5) C  27                  0.00010     2.11520   
   349. RY*(   6) C  27                  0.00002     2.16712   
   350. RY*(   7) C  27                  0.00001     2.25082   
   351. RY*(   8) C  27                  0.00002     2.35132   
   352. RY*(   9) C  27                  0.00001     2.22153   
   353. RY*(   1) C  28                  0.00386     0.78122   
   354. RY*(   2) C  28                  0.00243     0.77233   
   355. RY*(   3) C  28                  0.00110     0.69484   
   356. RY*(   4) C  28                  0.00019     1.05568   
   357. RY*(   5) C  28                  0.00009     1.94503   
   358. RY*(   6) C  28                  0.00001     2.27287   
   359. RY*(   7) C  28                  0.00002     2.10446   
   360. RY*(   8) C  28                  0.00002     2.22389   
   361. RY*(   9) C  28                  0.00001     2.31443   
   362. RY*(   1) C  29                  0.00373     0.79091   
   363. RY*(   2) C  29                  0.00317     0.72170   
   364. RY*(   3) C  29                  0.00130     0.74990   
   365. RY*(   4) C  29                  0.00023     0.90903   
   366. RY*(   5) C  29                  0.00006     2.11065   
   367. RY*(   6) C  29                  0.00002     2.28036   
   368. RY*(   7) C  29                  0.00001     2.11584   
   369. RY*(   8) C  29                  0.00001     2.34949   
   370. RY*(   9) C  29                  0.00001     2.10660   
   371. RY*(   1) O  30                  0.00108     1.26520   
   372. RY*(   2) O  30                  0.00083     1.14426   
   373. RY*(   3) O  30                  0.00017     1.67102   
   374. RY*(   4) O  30                  0.00009     1.13165   
   375. RY*(   5) O  30                  0.00003     3.26498   
   376. RY*(   6) O  30                  0.00003     2.72478   
   377. RY*(   7) O  30                  0.00000     2.85743   
   378. RY*(   8) O  30                  0.00001     2.86040   
   379. RY*(   9) O  30                  0.00000     2.90412   
   380. RY*(   1) H  31                  0.00220     0.32246   
   381. RY*(   2) H  31                  0.00016     1.63933   
   382. RY*(   3) H  31                  0.00008     1.98402   
   383. RY*(   4) H  31                  0.00006     2.32411   
   384. RY*(   1) H  32                  0.00150     0.33445   
   385. RY*(   2) H  32                  0.00016     1.62284   
   386. RY*(   3) H  32                  0.00008     1.95135   
   387. RY*(   4) H  32                  0.00006     2.30753   
   388. RY*(   1) H  33                  0.00150     0.33431   
   389. RY*(   2) H  33                  0.00016     1.62270   
   390. RY*(   3) H  33                  0.00008     1.95106   
   391. RY*(   4) H  33                  0.00006     2.30746   
   392. RY*(   1) H  34                  0.00218     0.32147   
   393. RY*(   2) H  34                  0.00016     1.63873   
   394. RY*(   3) H  34                  0.00008     1.98498   
   395. RY*(   4) H  34                  0.00006     2.32116   
   396. RY*(   1) H  35                  0.00389     0.41861   
   397. RY*(   2) H  35                  0.00017     1.96547   
   398. RY*(   3) H  35                  0.00010     1.95754   
   399. RY*(   4) H  35                  0.00004     2.27554   
   400. RY*(   1) H  36                  0.00289     0.39135   
   401. RY*(   2) H  36                  0.00018     1.89180   
   402. RY*(   3) H  36                  0.00011     1.86760   
   403. RY*(   4) H  36                  0.00004     2.32058   
   404. RY*(   1) H  37                  0.00308     0.41270   
   405. RY*(   2) H  37                  0.00019     1.87469   
   406. RY*(   3) H  37                  0.00013     1.86446   
   407. RY*(   4) H  37                  0.00005     2.34514   
   408. RY*(   1) H  38                  0.00169     0.37355   
   409. RY*(   2) H  38                  0.00019     1.66362   
   410. RY*(   3) H  38                  0.00008     2.13937   
   411. RY*(   4) H  38                  0.00007     2.20659   
   412. RY*(   1) H  39                  0.00160     0.36123   
   413. RY*(   2) H  39                  0.00018     1.65800   
   414. RY*(   3) H  39                  0.00009     1.97745   
   415. RY*(   4) H  39                  0.00006     2.33463   
   416. RY*(   1) H  40                  0.00158     0.35593   
   417. RY*(   2) H  40                  0.00018     1.66945   
   418. RY*(   3) H  40                  0.00008     1.97442   
   419. RY*(   4) H  40                  0.00006     2.33554   
   420. RY*(   1) H  41                  0.00161     0.35869   
   421. RY*(   2) H  41                  0.00017     1.66616   
   422. RY*(   3) H  41                  0.00009     1.98192   
   423. RY*(   4) H  41                  0.00006     2.33692   
   424. RY*(   1) H  42                  0.00187     0.38049   
   425. RY*(   2) H  42                  0.00019     1.68163   
   426. RY*(   3) H  42                  0.00008     2.01518   
   427. RY*(   4) H  42                  0.00007     2.35411   
   428. RY*(   1) H  43                  0.00457     0.47447   
   429. RY*(   2) H  43                  0.00054     1.70337   
   430. RY*(   3) H  43                  0.00021     1.96182   
   431. RY*(   4) H  43                  0.00004     2.36142   
   432. RY*(   1) H  44                  0.00222     0.47556   
   433. RY*(   2) H  44                  0.00020     1.82760   
   434. RY*(   3) H  44                  0.00013     1.83703   
   435. RY*(   4) H  44                  0.00005     2.33099   
   436. RY*(   1) H  45                  0.00124     0.47136   
   437. RY*(   2) H  45                  0.00021     1.84786   
   438. RY*(   3) H  45                  0.00014     1.80527   
   439. RY*(   4) H  45                  0.00003     2.26031   
   440. RY*(   1) H  46                  0.00278     0.63468   
   441. RY*(   2) H  46                  0.00020     1.84005   
   442. RY*(   3) H  46                  0.00013     1.93620   
   443. RY*(   4) H  46                  0.00007     2.28201   
   444. RY*(   1) H  47                  0.00125     0.46638   
   445. RY*(   2) H  47                  0.00021     1.82524   
   446. RY*(   3) H  47                  0.00014     1.80235   
   447. RY*(   4) H  47                  0.00003     2.25502   
   448. RY*(   1) H  48                  0.00193     0.42272   
   449. RY*(   2) H  48                  0.00020     1.82582   
   450. RY*(   3) H  48                  0.00012     1.83470   
   451. RY*(   4) H  48                  0.00004     2.28906   
   452. RY*(   1) H  49                  0.00220     0.47077   
   453. RY*(   2) H  49                  0.00020     1.81733   
   454. RY*(   3) H  49                  0.00014     1.81694   
   455. RY*(   4) H  49                  0.00005     2.33205   
   456. RY*(   1) H  50                  0.00200     0.42634   
   457. RY*(   2) H  50                  0.00019     1.82699   
   458. RY*(   3) H  50                  0.00012     1.83530   
   459. RY*(   4) H  50                  0.00004     2.29500   
   460. RY*(   1) H  51                  0.00206     0.58060   
   461. RY*(   2) H  51                  0.00019     1.82234   
   462. RY*(   3) H  51                  0.00013     1.90883   
   463. RY*(   4) H  51                  0.00005     2.26969   
   464. RY*(   1) H  52                  0.00111     0.48352   
   465. RY*(   2) H  52                  0.00020     1.82695   
   466. RY*(   3) H  52                  0.00012     1.79406   
   467. RY*(   4) H  52                  0.00003     2.24194   
   468. BD*(   1) O   1 - C   2          0.01963     0.60449   
   469. BD*(   2) O   1 - C   2          0.18107    -0.00861  123(g),111(g),493(v)
   470. BD*(   1) C   2 - O   3          0.13147     0.28202  120(g),472(g),494(v),124(g)
                                                    468(g),132(g),129(g)
   471. BD*(   1) C   2 - C  15          0.06771     0.37155   
   472. BD*(   1) O   3 - N   4          0.04213     0.20327   
   473. BD*(   1) N   4 - C   5          0.10780     0.36280  474(g),490(v),147(g),479(v)
                                                    141(g),476(g),472(g),491(v)
                                                    138(g),478(v),150(g)
   474. BD*(   1) N   4 - C  12          0.10545     0.36532  473(g),475(v),210(g),479(v)
                                                    141(g),476(v),491(g),138(g)
                                                    488(v)
   475. BD*(   1) C   5 - C   6          0.07362     0.40598   
   476. BD*(   1) C   5 - O  14          0.01157     0.60434   
   477. BD*(   2) C   5 - O  14          0.22502    -0.00192  480(v),228(g),148(g),152(g)
   478. BD*(   1) C   6 - C   7          0.02471     0.55696   
   479. BD*(   1) C   6 - C  11          0.03099     0.53055   
   480. BD*(   2) C   6 - C  11          0.42371     0.00623  477(v),492(v),99(v),100(v)
                                                    484(r),203(g),158(g),193(v)
                                                    166(v)
   481. BD*(   1) C   7 - C   8          0.01545     0.53670   
   482. BD*(   1) C   7 - H  31          0.01500     0.44550   
   483. BD*(   1) C   8 - C   9          0.01696     0.53898   
   484. BD*(   2) C   8 - C   9          0.30354     0.00419  99(v),100(v),480(r),185(g)
                                                    176(g)
   485. BD*(   1) C   8 - H  32          0.01345     0.44637   
   486. BD*(   1) C   9 - C  10          0.01544     0.53658   
   487. BD*(   1) C   9 - H  33          0.01345     0.44623   
   488. BD*(   1) C  10 - C  11          0.02487     0.55610   
   489. BD*(   1) C  10 - H  34          0.01496     0.44463   
   490. BD*(   1) C  11 - C  12          0.07264     0.40861   
   491. BD*(   1) C  12 - O  13          0.01186     0.59752   
   492. BD*(   2) C  12 - O  13          0.23269    -0.00517  480(v),219(g),211(g),215(g)
   493. BD*(   1) C  15 - C  16          0.04064     0.34155   
   494. BD*(   1) C  15 - N  23          0.02980     0.36832   
   495. BD*(   1) C  15 - H  35          0.02195     0.44102   
   496. BD*(   1) C  16 - C  17          0.02415     0.43096   
   497. BD*(   1) C  16 - H  36          0.01320     0.43301   
   498. BD*(   1) C  16 - H  37          0.01184     0.44421   
   499. BD*(   1) C  17 - C  18          0.02694     0.57375   
   500. BD*(   1) C  17 - C  22          0.02682     0.57515   
   501. BD*(   2) C  17 - C  22          0.34561     0.04002  503(v),508(v),302(g),493(v)
                                                    301(g),255(g),497(v)
   502. BD*(   1) C  18 - C  19          0.01696     0.58022   
   503. BD*(   2) C  18 - C  19          0.32799     0.03502  508(v),501(v),275(g),266(g)
                                                    274(g),265(g),267(g)
   504. BD*(   1) C  18 - H  38          0.01490     0.46186   
   505. BD*(   1) C  19 - C  20          0.01802     0.57709   
   506. BD*(   1) C  19 - H  39          0.01425     0.46798   
   507. BD*(   1) C  20 - C  21          0.01789     0.57637   
   508. BD*(   2) C  20 - C  21          0.33366     0.03431  503(v),501(v),284(g),292(g)
                                                    293(g),294(g)
   509. BD*(   1) C  20 - H  40          0.01438     0.47025   
   510. BD*(   1) C  21 - C  22          0.01715     0.58219   
   511. BD*(   1) C  21 - H  41          0.01410     0.47149   
   512. BD*(   1) C  22 - H  42          0.01483     0.46702   
   513. BD*(   1) N  23 - C  24          0.07274     0.47616   
   514. BD*(   1) N  23 - H  43          0.01766     0.43385   
   515. BD*(   1) C  24 - O  25          0.09978     0.39318   
   516. BD*(   1) C  24 - O  30          0.12244     0.45049  517(g),514(v),317(g),515(g)
                                                    513(g),523(r),452(r),373(g)
                                                    322(g),494(v),324(g),323(g)
                                                    527(r),525(r),374(g),432(r)
                                                    325(g)
   517. BD*(   2) C  24 - O  30          0.26120     0.20003  516(g),319(g),323(g),373(g)
                                                    317(g),372(g),518(v),515(g)
                                                    494(v),324(g),514(v),325(g)
   518. BD*(   1) O  25 - C  26          0.06684     0.25622   
   519. BD*(   1) C  26 - C  27          0.02916     0.39318   
   520. BD*(   1) C  26 - C  28          0.02941     0.39147   
   521. BD*(   1) C  26 - C  29          0.02385     0.39151   
   522. BD*(   1) C  27 - H  44          0.00889     0.47783   
   523. BD*(   1) C  27 - H  45          0.00650     0.44782   
   524. BD*(   1) C  27 - H  46          0.00801     0.47832   
   525. BD*(   1) C  28 - H  47          0.00647     0.44767   
   526. BD*(   1) C  28 - H  48          0.00638     0.45152   
   527. BD*(   1) C  28 - H  49          0.00864     0.47637   
   528. BD*(   1) C  29 - H  50          0.00668     0.44960   
   529. BD*(   1) C  29 - H  51          0.00749     0.46614   
   530. BD*(   1) C  29 - H  52          0.00532     0.44532   
       -------------------------------
              Total Lewis  210.19818  ( 97.3140%)
        Valence non-Lewis    5.27817  (  2.4436%)
        Rydberg non-Lewis    0.52365  (  0.2424%)
       -------------------------------
            Total unit  1  216.00000  (100.0000%)
           Charge unit  1    0.00000
 Unable to Open any file for archive entry.
 1\1\GINC-COMPUTE-0-10\SP\RB3LYP\def2SVP\C22H22N2O6\ZAHRT2\15-Mar-2021\
 0\\# b3lyp empiricaldispersion=gd3bj pop=nbo def2svp\\O=C(ON1C(C(C=CC=
 C2)=C2C1=O)=O)[C@H](CC3=CC=CC=C3)NC(OC(C)(C)C)=O\\0,1\O,0,1.408705,0.4
 84604,-1.416939\C,0,0.83321,0.193654,-0.41181\O,0,1.477993,-0.028563,0
 .79522\N,0,2.836425,-0.028175,0.68565\C,0,3.602,1.158236,0.74023\C,0,4
 .97473,0.696465,0.369818\C,0,6.164746,1.41011,0.329634\C,0,7.320405,0.
 721845,-0.06966\C,0,7.271331,-0.636118,-0.413293\C,0,6.06484,-1.350817
 ,-0.369165\C,0,4.925767,-0.662412,0.026142\C,0,3.518752,-1.143055,0.15
 6253\O,0,3.015003,-2.202122,-0.113527\O,0,3.190064,2.24986,1.024881\C,
 0,-0.645159,-0.075863,-0.244024\C,0,-0.852572,-1.619932,-0.189698\C,0,
 -2.296148,-1.990597,0.02611\C,0,-2.809827,-2.127843,1.323634\C,0,-4.15
 5935,-2.434019,1.531221\C,0,-5.01174,-2.605801,0.438848\C,0,-4.511331,
 -2.468685,-0.85852\C,0,-3.163779,-2.162009,-1.061411\N,0,-1.360685,0.5
 63411,-1.316103\C,0,-2.551843,1.234317,-1.211033\O,0,-2.990596,1.22118
 8,0.060464\C,0,-4.253291,1.853795,0.446187\C,0,-5.415984,1.205502,-0.3
 05998\C,0,-4.16934,3.360114,0.196727\C,0,-4.340724,1.547716,1.939773\O
 ,0,-3.101887,1.757834,-2.156245\H,0,6.189275,2.468353,0.596367\H,0,8.2
 74257,1.252,-0.116498\H,0,8.187625,-1.143894,-0.722528\H,0,6.013108,-2
 .407695,-0.637357\H,0,-0.976222,0.352821,0.71039\H,0,-0.481487,-2.0441
 41,-1.135802\H,0,-0.220749,-2.023585,0.614631\H,0,-2.144644,-1.993785,
 2.181277\H,0,-4.538385,-2.542664,2.549075\H,0,-6.06524,-2.846932,0.598
 905\H,0,-5.17338,-2.598223,-1.717843\H,0,-2.778747,-2.052246,-2.07785\
 H,0,-0.929276,0.584996,-2.233612\H,0,-5.348672,1.407935,-1.381708\H,0,
 -6.367531,1.607734,0.074588\H,0,-5.408513,0.118122,-0.146134\H,0,-5.07
 4933,3.85056,0.585674\H,0,-3.297544,3.78545,0.717698\H,0,-4.082293,3.5
 73934,-0.875745\H,0,-3.476997,1.973371,2.472665\H,0,-4.352867,0.460631
 ,2.104437\H,0,-5.259861,1.980584,2.361928\\Version=ES64L-G16RevC.01\St
 ate=1-A\HF=-1411.5506337\RMSD=5.250e-09\Dipole=1.3198098,-0.6240905,0.
 7656072\Quadrupole=27.3373982,-15.6415549,-11.6958432,2.131523,-7.4020
 976,3.5917968\PG=C01 [X(C22H22N2O6)]\\@
 The archive entry for this job was punched.


 SILVERMAN'S PARADOX - IF MURPHY'S LAW CAN GO WRONG, IT WILL.
 File lengths (MBytes):  RWF=    157 Int=      0 D2E=      0 Chk=     17 Scr=      1
 Normal termination of Gaussian 16
