# Supplementary material for: Machine-Learning-Guided Discovery of Electrochemical Reactions
Source: J Am Chem Soc. 2022 Dec 2;144(49):22599–610. doi: 10.1021/jacs.2c08997 (PMC9756344; doi:10.1021/jacs.2c08997)
Supplement: Supplementary file 4 — ja2c08997_si_004.zip [file ja2c08997_si_004.zip › Reactivity Prediction/Ologs_notimes/67.log]

 Entering Gaussian System, Link 0=g16
 Input=67.com
 Output=67.log
 Initial command:
  
 Copyright (c) 1988-2019, Gaussian, Inc.  All Rights Reserved.
  
 This is part of the Gaussian(R) 16 program.  It is based on
 the Gaussian(R) 09 system (copyright 2009, Gaussian, Inc.),
 the Gaussian(R) 03 system (copyright 2003, Gaussian, Inc.),
 the Gaussian(R) 98 system (copyright 1998, Gaussian, Inc.),
 the Gaussian(R) 94 system (copyright 1995, Gaussian, Inc.),
 the Gaussian 92(TM) system (copyright 1992, Gaussian, Inc.),
 the Gaussian 90(TM) system (copyright 1990, Gaussian, Inc.),
 the Gaussian 88(TM) system (copyright 1988, Gaussian, Inc.),
 the Gaussian 86(TM) system (copyright 1986, Carnegie Mellon
 University), and the Gaussian 82(TM) system (copyright 1983,
 Carnegie Mellon University). Gaussian is a federally registered
 trademark of Gaussian, Inc.
  
 This software contains proprietary and confidential information,
 including trade secrets, belonging to Gaussian, Inc.
  
 This software is provided under written license and may be
 used, copied, transmitted, or stored only in accord with that
 written license.
  
 The following legend is applicable only to US Government
 contracts under FAR:
  
                    RESTRICTED RIGHTS LEGEND
  
 Use, reproduction and disclosure by the US Government is
 subject to restrictions as set forth in subparagraphs (a)
 and (c) of the Commercial Computer Software - Restricted
 Rights clause in FAR 52.227-19.
  
 Gaussian, Inc.
 340 Quinnipiac St., Bldg. 40, Wallingford CT 06492
  
  
 ---------------------------------------------------------------
 Warning -- This program may not be used in any manner that
 competes with the business of Gaussian, Inc. or will provide
 assistance to any competitor of Gaussian, Inc.  The licensee
 of this program is prohibited from giving any competitor of
 Gaussian, Inc. access to this program.  By using this program,
 the user acknowledges that Gaussian, Inc. is engaged in the
 business of creating and licensing software in the field of
 computational chemistry and represents and warrants to the
 licensee that it is not a competitor of Gaussian, Inc. and that
 it will not use this program in any manner prohibited above.
 ---------------------------------------------------------------
  

 Cite this work as:
 Gaussian 16, Revision C.01,
 M. J. Frisch, G. W. Trucks, H. B. Schlegel, G. E. Scuseria, 
 M. A. Robb, J. R. Cheeseman, G. Scalmani, V. Barone, 
 G. A. Petersson, H. Nakatsuji, X. Li, M. Caricato, A. V. Marenich, 
 J. Bloino, B. G. Janesko, R. Gomperts, B. Mennucci, H. P. Hratchian, 
 J. V. Ortiz, A. F. Izmaylov, J. L. Sonnenberg, D. Williams-Young, 
 F. Ding, F. Lipparini, F. Egidi, J. Goings, B. Peng, A. Petrone, 
 T. Henderson, D. Ranasinghe, V. G. Zakrzewski, J. Gao, N. Rega, 
 G. Zheng, W. Liang, M. Hada, M. Ehara, K. Toyota, R. Fukuda, 
 J. Hasegawa, M. Ishida, T. Nakajima, Y. Honda, O. Kitao, H. Nakai, 
 T. Vreven, K. Throssell, J. A. Montgomery, Jr., J. E. Peralta, 
 F. Ogliaro, M. J. Bearpark, J. J. Heyd, E. N. Brothers, K. N. Kudin, 
 V. N. Staroverov, T. A. Keith, R. Kobayashi, J. Normand, 
 K. Raghavachari, A. P. Rendell, J. C. Burant, S. S. Iyengar, 
 J. Tomasi, M. Cossi, J. M. Millam, M. Klene, C. Adamo, R. Cammi, 
 J. W. Ochterski, R. L. Martin, K. Morokuma, O. Farkas, 
 J. B. Foresman, and D. J. Fox, Gaussian, Inc., Wallingford CT, 2019.
 
 ******************************************
 Gaussian 16:  ES64L-G16RevC.01  3-Jul-2019
                13-Mar-2021 
 ******************************************
 %nprocshared=16
 Will use up to   16 processors via shared memory.
 %mem=7GB
 -----------------------------------------
 # b3lyp/def2svp geom=NewRedundant pop=NBO
 -----------------------------------------
 1/29=4000,38=1,172=1/1;
 2/12=2,17=6,18=5,40=1/2;
 3/5=43,7=101,11=2,25=1,30=1,74=-5/1,2,3;
 4//1;
 5/5=2,38=5/2;
 6/7=2,8=2,9=2,10=2,28=1,40=1/1,7;
 99/5=1,9=1/99;
 --
 67
 --
 Symbolic Z-matrix:
 Charge =  1 Multiplicity = 2
 C                    -0.95642  -0.05585  -0.12186 
 C                     0.4897    0.32028   0.0699 
 O                     1.28159  -0.77237   0.14146 
 O                     0.9245    1.44077   0.1535 
 H                    -1.56912   0.85118  -0.17564 
 H                    -1.06943  -0.64614  -1.04415 
 H                    -1.29061  -0.69133   0.71261 
 H                     2.18978  -0.44654   0.26419 
 
                          Input orientation:                          
 ---------------------------------------------------------------------
 Center     Atomic      Atomic             Coordinates (Angstroms)
 Number     Number       Type             X           Y           Z
 ---------------------------------------------------------------------
      1          6           0       -0.956420   -0.055848   -0.121863
      2          6           0        0.489702    0.320278    0.069895
      3          8           0        1.281589   -0.772371    0.141463
      4          8           0        0.924498    1.440767    0.153496
      5          1           0       -1.569116    0.851181   -0.175637
      6          1           0       -1.069429   -0.646143   -1.044155
      7          1           0       -1.290605   -0.691325    0.712608
      8          1           0        2.189781   -0.446538    0.264193
 ---------------------------------------------------------------------
                    Distance matrix (angstroms):
                    1          2          3          4          5
     1  C    0.000000
     2  C    1.506490   0.000000
     3  O    2.364621   1.351329   0.000000
     4  O    2.419407   1.204795   2.241794   0.000000
     5  H    1.095896   2.140298   3.295906   2.583418   0.000000
     6  H    1.100837   2.146152   2.636079   3.124949   1.801663
     7  H    1.100842   2.146140   2.636088   3.124917   1.801630
     8  H    3.193785   1.875107   0.972647   2.274888   4.000854
                    6          7          8
     6  H    0.000000
     7  H    1.771207   0.000000
     8  H    3.517679   3.517682   0.000000
 Stoichiometry    C2H4O2(1+,2)
 Framework group  C1[X(C2H4O2)]
 Deg. of freedom    18
 Full point group                 C1      NOp   1
 Largest Abelian subgroup         C1      NOp   1
 Largest concise Abelian subgroup C1      NOp   1
                         Standard orientation:                         
 ---------------------------------------------------------------------
 Center     Atomic      Atomic             Coordinates (Angstroms)
 Number     Number       Type             X           Y           Z
 ---------------------------------------------------------------------
      1          6           0       -1.394347   -0.113910   -0.000006
      2          6           0        0.093135    0.124650   -0.000004
      3          8           0        0.782358   -1.037702    0.000003
      4          8           0        0.637578    1.199412   -0.000001
      5          1           0       -1.921660    0.846781    0.000002
      6          1           0       -1.677870   -0.703151   -0.885585
      7          1           0       -1.677860   -0.703092    0.885622
      8          1           0        1.725171   -0.798652   -0.000002
 ---------------------------------------------------------------------
 Rotational constants (GHZ):          11.3686578           9.4406659           5.3296461
 Standard basis: def2SVP (5D, 7F)
 There are    80 symmetry adapted cartesian basis functions of A   symmetry.
 There are    76 symmetry adapted basis functions of A   symmetry.
    76 basis functions,   128 primitive gaussians,    80 cartesian basis functions
    16 alpha electrons       15 beta electrons
       nuclear repulsion energy       121.0454845597 Hartrees.
 NAtoms=    8 NActive=    8 NUniq=    8 SFac= 1.00D+00 NAtFMM=   60 NAOKFM=F Big=F
 Integral buffers will be    131072 words long.
 Raffenetti 2 integral format.
 Two-electron integral symmetry is turned on.
 One-electron integrals computed using PRISM.
   1 Symmetry operations used in ECPInt.
 ECPInt:  NShTT=     666 NPrTT=    2410 LenC2=     666 LenP2D=    2113.
 LDataN:  DoStor=T MaxTD1= 4 Len=   56
 NBasis=    76 RedAO= T EigKep=  3.58D-03  NBF=    76
 NBsUse=    76 1.00D-06 EigRej= -1.00D+00 NBFU=    76
 ExpMin= 1.22D-01 ExpMax= 2.27D+03 ExpMxC= 3.41D+02 IAcc=3 IRadAn=         5 AccDes= 0.00D+00
 Harris functional with IExCor=  402 and IRadAn=       5 diagonalized for initial guess.
 HarFok:  IExCor=  402 AccDes= 0.00D+00 IRadAn=         5 IDoV= 1 UseB2=F ITyADJ=14
 ICtDFT=  3500011 ScaDFX=  1.000000  1.000000  1.000000  1.000000
 FoFCou: FMM=F IPFlag=           0 FMFlag=      100000 FMFlg1=           0
         NFxFlg=           0 DoJE=T BraDBF=F KetDBF=T FulRan=T
         wScrn=  0.000000 ICntrl=       500 IOpCl=  0 I1Cent=   200000004 NGrid=           0
         NMat0=    1 NMatS0=      1 NMatT0=    0 NMatD0=    1 NMtDS0=    0 NMtDT0=    0
 Petite list used in FoFCou.
 Initial guess <Sx>= 0.0000 <Sy>= 0.0000 <Sz>= 0.5000 <S**2>= 0.7500 S= 0.5000
 Keep R1 and R2 ints in memory in canonical form, NReq=23059054.
 Requested convergence on RMS density matrix=1.00D-08 within 128 cycles.
 Requested convergence on MAX density matrix=1.00D-06.
 Requested convergence on             energy=1.00D-06.
 No special actions if energy rises.
 Integral accuracy reduced to 1.0D-05 until final iterations.
 Initial convergence to 1.0D-05 achieved.  Increase integral accuracy.
 SCF Done:  E(UB3LYP) =  -228.526719793     A.U. after   17 cycles
            NFock= 17  Conv=0.43D-08     -V/T= 2.0080
 <Sx>= 0.0000 <Sy>= 0.0000 <Sz>= 0.5000 <S**2>= 0.7551 S= 0.5025
 <L.S>= 0.000000000000E+00
 Annihilation of the first spin contaminant:
 S**2 before annihilation     0.7551,   after     0.7500

 **********************************************************************

            Population analysis using the SCF Density.

 **********************************************************************

 Orbital symmetries:
 Alpha Orbitals:
       Occupied  (A) (A) (A) (A) (A) (A) (A) (A) (A) (A) (A) (A)
                 (A) (A) (A) (A)
       Virtual   (A) (A) (A) (A) (A) (A) (A) (A) (A) (A) (A) (A)
                 (A) (A) (A) (A) (A) (A) (A) (A) (A) (A) (A) (A)
                 (A) (A) (A) (A) (A) (A) (A) (A) (A) (A) (A) (A)
                 (A) (A) (A) (A) (A) (A) (A) (A) (A) (A) (A) (A)
                 (A) (A) (A) (A) (A) (A) (A) (A) (A) (A) (A) (A)
 Beta  Orbitals:
       Occupied  (A) (A) (A) (A) (A) (A) (A) (A) (A) (A) (A) (A)
                 (A) (A) (A)
       Virtual   (A) (A) (A) (A) (A) (A) (A) (A) (A) (A) (A) (A)
                 (A) (A) (A) (A) (A) (A) (A) (A) (A) (A) (A) (A)
                 (A) (A) (A) (A) (A) (A) (A) (A) (A) (A) (A) (A)
                 (A) (A) (A) (A) (A) (A) (A) (A) (A) (A) (A) (A)
                 (A) (A) (A) (A) (A) (A) (A) (A) (A) (A) (A) (A)
                 (A)
 The electronic state is 2-A.
 Alpha  occ. eigenvalues --  -19.55046 -19.48520 -10.63784 -10.45611  -1.45387
 Alpha  occ. eigenvalues --   -1.34352  -1.02478  -0.89009  -0.83604  -0.80393
 Alpha  occ. eigenvalues --   -0.78080  -0.69463  -0.66423  -0.65774  -0.64936
 Alpha  occ. eigenvalues --   -0.63509
 Alpha virt. eigenvalues --   -0.29973  -0.16912  -0.11877  -0.07951  -0.06440
 Alpha virt. eigenvalues --   -0.05020  -0.00669   0.02897   0.18199   0.19396
 Alpha virt. eigenvalues --    0.26045   0.26747   0.28231   0.31016   0.33054
 Alpha virt. eigenvalues --    0.38650   0.43113   0.43839   0.45085   0.57175
 Alpha virt. eigenvalues --    0.59264   0.66313   0.71512   0.74569   0.78089
 Alpha virt. eigenvalues --    0.94242   0.95499   1.01740   1.09040   1.11207
 Alpha virt. eigenvalues --    1.28476   1.28899   1.31245   1.33846   1.40672
 Alpha virt. eigenvalues --    1.44739   1.53410   1.54148   1.62009   1.68288
 Alpha virt. eigenvalues --    1.76609   1.81154   1.88885   2.02739   2.09085
 Alpha virt. eigenvalues --    2.16971   2.22039   2.25248   2.31091   2.46679
 Alpha virt. eigenvalues --    2.57309   2.59858   2.60714   2.68902   2.79202
 Alpha virt. eigenvalues --    2.86622   2.90585   3.16235   3.27736   3.47453
  Beta  occ. eigenvalues --  -19.52783 -19.48169 -10.63919 -10.45406  -1.41964
  Beta  occ. eigenvalues --   -1.32239  -1.01316  -0.87912  -0.81054  -0.77059
  Beta  occ. eigenvalues --   -0.74915  -0.67817  -0.64905  -0.64761  -0.62988
  Beta virt. eigenvalues --   -0.50019  -0.29534  -0.16528  -0.11607  -0.07801
  Beta virt. eigenvalues --   -0.06300  -0.04226   0.00290   0.03957   0.18375
  Beta virt. eigenvalues --    0.19346   0.26685   0.27651   0.28279   0.31760
  Beta virt. eigenvalues --    0.33693   0.39379   0.43370   0.44160   0.45336
  Beta virt. eigenvalues --    0.57923   0.60009   0.67146   0.72411   0.75151
  Beta virt. eigenvalues --    0.83195   0.94692   0.95866   1.02617   1.10643
  Beta virt. eigenvalues --    1.11140   1.28608   1.29012   1.31904   1.33942
  Beta virt. eigenvalues --    1.41166   1.45649   1.53682   1.54387   1.62891
  Beta virt. eigenvalues --    1.68589   1.77261   1.81580   1.89141   2.03350
  Beta virt. eigenvalues --    2.10335   2.18530   2.24457   2.30226   2.36229
  Beta virt. eigenvalues --    2.47796   2.58172   2.60175   2.61403   2.69652
  Beta virt. eigenvalues --    2.81302   2.87362   2.91587   3.18521   3.29880
  Beta virt. eigenvalues --    3.48152
          Condensed to atoms (all electrons):
               1          2          3          4          5          6
     1  C    4.597833   0.368368  -0.077913  -0.043294   0.379520   0.373654
     2  C    0.368368   4.557051   0.402263   0.506634  -0.008217   0.001503
     3  O   -0.077913   0.402263   7.449336  -0.045099   0.003251   0.000802
     4  O   -0.043294   0.506634  -0.045099   7.415061   0.000765   0.000590
     5  H    0.379520  -0.008217   0.003251   0.000765   0.517518  -0.008178
     6  H    0.373654   0.001503   0.000802   0.000590  -0.008178   0.478606
     7  H    0.373652   0.001504   0.000801   0.000589  -0.008179  -0.004681
     8  H    0.007357  -0.003529   0.317855  -0.001812  -0.000326  -0.000101
               7          8
     1  C    0.373652   0.007357
     2  C    0.001504  -0.003529
     3  O    0.000801   0.317855
     4  O    0.000589  -0.001812
     5  H   -0.008179  -0.000326
     6  H   -0.004681  -0.000101
     7  H    0.478610  -0.000101
     8  H   -0.000101   0.430626
          Atomic-Atomic Spin Densities.
               1          2          3          4          5          6
     1  C    0.087167   0.042591  -0.005607  -0.013961   0.001053  -0.000586
     2  C    0.042591  -0.087550   0.011086  -0.030759  -0.001602  -0.000106
     3  O   -0.005607   0.011086   0.124313  -0.015635   0.000081   0.000291
     4  O   -0.013961  -0.030759  -0.015635   0.878227   0.000676   0.000449
     5  H    0.001053  -0.001602   0.000081   0.000676  -0.004162   0.000690
     6  H   -0.000586  -0.000106   0.000291   0.000449   0.000690   0.008085
     7  H   -0.000587  -0.000106   0.000291   0.000449   0.000690   0.001825
     8  H    0.000637  -0.000031  -0.000728   0.003538  -0.000012  -0.000084
               7          8
     1  C   -0.000587   0.000637
     2  C   -0.000106  -0.000031
     3  O    0.000291  -0.000728
     4  O    0.000449   0.003538
     5  H    0.000690  -0.000012
     6  H    0.001825  -0.000084
     7  H    0.008085  -0.000084
     8  H   -0.000084  -0.003087
 Mulliken charges and spin densities:
               1          2
     1  C    0.020821   0.110707
     2  C    0.174423  -0.066476
     3  O   -0.051296   0.114092
     4  O    0.166566   0.822986
     5  H    0.123846  -0.002584
     6  H    0.157805   0.010563
     7  H    0.157805   0.010564
     8  H    0.250030   0.000149
 Sum of Mulliken charges =   1.00000   1.00000
 Mulliken charges and spin densities with hydrogens summed into heavy atoms:
               1          2
     1  C    0.460277   0.129249
     2  C    0.174423  -0.066476
     3  O    0.198734   0.114241
     4  O    0.166566   0.822986
 Electronic spatial extent (au):  <R**2>=            239.0416
 Charge=              1.0000 electrons
 Dipole moment (field-independent basis, Debye):
    X=             -0.0908    Y=             -0.2821    Z=              0.0000  Tot=              0.2963
 Quadrupole moment (field-independent basis, Debye-Ang):
   XX=             -9.9549   YY=            -20.4336   ZZ=            -20.3642
   XY=             -1.0029   XZ=             -0.0001   YZ=              0.0001
 Traceless Quadrupole moment (field-independent basis, Debye-Ang):
   XX=              6.9627   YY=             -3.5160   ZZ=             -3.4466
   XY=             -1.0029   XZ=             -0.0001   YZ=              0.0001
 Octapole moment (field-independent basis, Debye-Ang**2):
  XXX=              7.7573  YYY=              1.3557  ZZZ=              0.0001  XYY=              0.5658
  XXY=             -5.3937  XXZ=              0.0001  XZZ=              0.0425  YZZ=             -0.9836
  YYZ=             -0.0001  XYZ=             -0.0001
 Hexadecapole moment (field-independent basis, Debye-Ang**3):
 XXXX=           -106.4179 YYYY=            -98.7609 ZZZZ=            -21.3919 XXXY=             -7.7370
 XXXZ=             -0.0003 YYYX=             -2.7332 YYYZ=              0.0001 ZZZX=             -0.0003
 ZZZY=             -0.0000 XXYY=            -32.4596 XXZZ=            -24.7405 YYZZ=            -19.8352
 XXYZ=              0.0002 YYXZ=              0.0001 ZZXY=              2.2212
 N-N= 1.210454845597D+02 E-N=-7.687121840540D+02  KE= 2.267204685380D+02
                          Isotropic Fermi Contact Couplings
        Atom                 a.u.       MegaHertz       Gauss      10(-4) cm-1
     1  C(13)              0.02927      32.91004      11.74312      10.97761
     2  C(13)             -0.05285     -59.41520     -21.20082     -19.81878
     3  O(17)             -0.00455       2.75956       0.98468       0.92049
     4  O(17)              0.26639    -161.48542     -57.62201     -53.86574
     5  H(1)              -0.00079      -3.54069      -1.26341      -1.18105
     6  H(1)               0.00502      22.43614       8.00577       7.48389
     7  H(1)               0.00502      22.43625       8.00581       7.48393
     8  H(1)              -0.00205      -9.17343      -3.27331      -3.05993
 --------------------------------------------------------
       Center         ----  Spin Dipole Couplings  ----
                      3XX-RR        3YY-RR        3ZZ-RR
 --------------------------------------------------------
     1   Atom        0.108700     -0.012108     -0.096592
     2   Atom        0.042912      0.052228     -0.095140
     3   Atom       -0.270382      0.601554     -0.331172
     4   Atom        2.305376     -0.806699     -1.498677
     5   Atom        0.018502     -0.001994     -0.016509
     6   Atom       -0.003607     -0.005354      0.008961
     7   Atom       -0.003607     -0.005355      0.008962
     8   Atom        0.020906      0.006760     -0.027666
 --------------------------------------------------------
                        XY            XZ            YZ
 --------------------------------------------------------
     1   Atom        0.121547     -0.000005     -0.000003
     2   Atom        0.063520      0.000001      0.000000
     3   Atom       -0.090385      0.000000     -0.000004
     4   Atom       -1.886761      0.000044     -0.000021
     5   Atom       -0.007379     -0.000000      0.000000
     6   Atom        0.005714      0.002170      0.009950
     7   Atom        0.005714     -0.002170     -0.009949
     8   Atom       -0.006901     -0.000000     -0.000000
 --------------------------------------------------------


 ---------------------------------------------------------------------------------
              Anisotropic Spin Dipole Couplings in Principal Axis System
 ---------------------------------------------------------------------------------

       Atom             a.u.   MegaHertz   Gauss  10(-4) cm-1        Axes

              Baa    -0.0966   -12.962    -4.625    -4.324  0.0000  0.0000  1.0000
     1 C(13)  Bbb    -0.0874   -11.733    -4.186    -3.914 -0.5268  0.8500 -0.0000
              Bcc     0.1840    24.694     8.812     8.237  0.8500  0.5268 -0.0000
 
              Baa    -0.0951   -12.767    -4.556    -4.259 -0.0000 -0.0000  1.0000
     2 C(13)  Bbb    -0.0161    -2.163    -0.772    -0.722  0.7325 -0.6808  0.0000
              Bcc     0.1113    14.930     5.327     4.980  0.6808  0.7325  0.0000
 
              Baa    -0.3312    23.963     8.551     7.993  0.0000  0.0000  1.0000
     3 O(17)  Bbb    -0.2797    20.235     7.221     6.750  0.9948  0.1020 -0.0000
              Bcc     0.6108   -44.199   -15.771   -14.743 -0.1020  0.9948 -0.0000
 
              Baa    -1.6963   122.743    43.798    40.943  0.4265  0.9045  0.0000
     4 O(17)  Bbb    -1.4987   108.443    38.695    36.173 -0.0000  0.0000  1.0000
              Bcc     3.1950  -231.186   -82.493   -77.115  0.9045 -0.4265  0.0000
 
              Baa    -0.0165    -8.808    -3.143    -2.938  0.0000 -0.0000  1.0000
     5 H(1)   Bbb    -0.0044    -2.334    -0.833    -0.778  0.3070  0.9517  0.0000
              Bcc     0.0209    11.142     3.976     3.717  0.9517 -0.3070 -0.0000
 
              Baa    -0.0125    -6.678    -2.383    -2.227 -0.4484  0.8274 -0.3380
     6 H(1)   Bbb    -0.0027    -1.430    -0.510    -0.477  0.8603  0.2970 -0.4143
              Bcc     0.0152     8.107     2.893     2.704  0.2424  0.4766  0.8450
 
              Baa    -0.0125    -6.678    -2.383    -2.227 -0.4484  0.8275  0.3380
     7 H(1)   Bbb    -0.0027    -1.429    -0.510    -0.477  0.8603  0.2970  0.4143
              Bcc     0.0152     8.107     2.893     2.704 -0.2424 -0.4765  0.8451
 
              Baa    -0.0277   -14.761    -5.267    -4.924  0.0000  0.0000  1.0000
     8 H(1)   Bbb     0.0040     2.108     0.752     0.703  0.3770  0.9262 -0.0000
              Bcc     0.0237    12.653     4.515     4.221  0.9262 -0.3770 -0.0000
 

 ---------------------------------------------------------------------------------

 ******************************Gaussian NBO Version 3.1******************************
             N A T U R A L   A T O M I C   O R B I T A L   A N D
          N A T U R A L   B O N D   O R B I T A L   A N A L Y S I S
 ******************************Gaussian NBO Version 3.1******************************
       /RESON  / : Allow strongly delocalized NBO set

 Analyzing the SCF density

 Job title: 67                                                              

 Storage needed:     17686 in NPA,     23410 in NBO ( 939523696 available)
 GSVD:  LWork=        3472 too small for GESVD, short by         848 words or         848 for optimal perf.


 NATURAL POPULATIONS:  Natural atomic orbital occupancies 
                                                          
   NAO  Atom  No  lang   Type(AO)    Occupancy
 --------------------------------------------
     1    C    1  S      Cor( 1S)     1.99913
     2    C    1  S      Val( 2S)     1.15631
     3    C    1  S      Ryd( 3S)     0.00128
     4    C    1  px     Val( 2p)     0.98277
     5    C    1  px     Ryd( 3p)     0.00176
     6    C    1  py     Val( 2p)     1.26805
     7    C    1  py     Ryd( 3p)     0.00306
     8    C    1  pz     Val( 2p)     1.27824
     9    C    1  pz     Ryd( 3p)     0.00065
    10    C    1  dxy    Ryd( 3d)     0.00023
    11    C    1  dxz    Ryd( 3d)     0.00007
    12    C    1  dyz    Ryd( 3d)     0.00061
    13    C    1  dx2y2  Ryd( 3d)     0.00083
    14    C    1  dz2    Ryd( 3d)     0.00054

    15    C    2  S      Cor( 1S)     1.99938
    16    C    2  S      Val( 2S)     0.79501
    17    C    2  S      Ryd( 3S)     0.00388
    18    C    2  px     Val( 2p)     0.93017
    19    C    2  px     Ryd( 3p)     0.00664
    20    C    2  py     Val( 2p)     0.67159
    21    C    2  py     Ryd( 3p)     0.01634
    22    C    2  pz     Val( 2p)     0.68854
    23    C    2  pz     Ryd( 3p)     0.00094
    24    C    2  dxy    Ryd( 3d)     0.00396
    25    C    2  dxz    Ryd( 3d)     0.00215
    26    C    2  dyz    Ryd( 3d)     0.00506
    27    C    2  dx2y2  Ryd( 3d)     0.00380
    28    C    2  dz2    Ryd( 3d)     0.00115

    29    O    3  S      Cor( 1S)     1.99970
    30    O    3  S      Val( 2S)     1.69622
    31    O    3  S      Ryd( 3S)     0.00105
    32    O    3  px     Val( 2p)     1.51386
    33    O    3  px     Ryd( 3p)     0.00195
    34    O    3  py     Val( 2p)     1.56343
    35    O    3  py     Ryd( 3p)     0.00110
    36    O    3  pz     Val( 2p)     1.76678
    37    O    3  pz     Ryd( 3p)     0.00061
    38    O    3  dxy    Ryd( 3d)     0.00155
    39    O    3  dxz    Ryd( 3d)     0.00004
    40    O    3  dyz    Ryd( 3d)     0.00171
    41    O    3  dx2y2  Ryd( 3d)     0.00138
    42    O    3  dz2    Ryd( 3d)     0.00072

    43    O    4  S      Cor( 1S)     1.99971
    44    O    4  S      Val( 2S)     1.72276
    45    O    4  S      Ryd( 3S)     0.00136
    46    O    4  px     Val( 2p)     1.21502
    47    O    4  px     Ryd( 3p)     0.00156
    48    O    4  py     Val( 2p)     1.51735
    49    O    4  py     Ryd( 3p)     0.00078
    50    O    4  pz     Val( 2p)     1.59921
    51    O    4  pz     Ryd( 3p)     0.00084
    52    O    4  dxy    Ryd( 3d)     0.00148
    53    O    4  dxz    Ryd( 3d)     0.00050
    54    O    4  dyz    Ryd( 3d)     0.00210
    55    O    4  dx2y2  Ryd( 3d)     0.00147
    56    O    4  dz2    Ryd( 3d)     0.00048

    57    H    5  S      Val( 1S)     0.71609
    58    H    5  S      Ryd( 2S)     0.00077
    59    H    5  px     Ryd( 2p)     0.00037
    60    H    5  py     Ryd( 2p)     0.00057
    61    H    5  pz     Ryd( 2p)     0.00009

    62    H    6  S      Val( 1S)     0.68302
    63    H    6  S      Ryd( 2S)     0.00066
    64    H    6  px     Ryd( 2p)     0.00026
    65    H    6  py     Ryd( 2p)     0.00032
    66    H    6  pz     Ryd( 2p)     0.00056

    67    H    7  S      Val( 1S)     0.68302
    68    H    7  S      Ryd( 2S)     0.00066
    69    H    7  px     Ryd( 2p)     0.00026
    70    H    7  py     Ryd( 2p)     0.00032
    71    H    7  pz     Ryd( 2p)     0.00056

    72    H    8  S      Val( 1S)     0.46962
    73    H    8  S      Ryd( 2S)     0.00119
    74    H    8  px     Ryd( 2p)     0.00268
    75    H    8  py     Ryd( 2p)     0.00099
    76    H    8  pz     Ryd( 2p)     0.00115


 Summary of Natural Population Analysis:                  
                                                          
                                       Natural Population 
                Natural  -----------------------------------------------
    Atom  No    Charge         Core      Valence    Rydberg      Total
 -----------------------------------------------------------------------
      C    1   -0.69352      1.99913     4.68537    0.00902     6.69352
      C    2    0.87141      1.99938     3.08531    0.04390     5.12859
      O    3   -0.55011      1.99970     6.54029    0.01012     8.55011
      O    4   -0.06464      1.99971     6.05434    0.01059     8.06464
      H    5    0.28211      0.00000     0.71609    0.00180     0.71789
      H    6    0.31519      0.00000     0.68302    0.00180     0.68481
      H    7    0.31519      0.00000     0.68302    0.00180     0.68481
      H    8    0.52437      0.00000     0.46962    0.00602     0.47563
 =======================================================================
   * Total *    1.00000      7.99792    22.91706    0.08502    31.00000

                                 Natural Population      
 --------------------------------------------------------
   Core                       7.99792 ( 99.9740% of   8)
   Valence                   22.91706 ( 99.6394% of  23)
   Natural Minimal Basis     30.91498 ( 99.7257% of  31)
   Natural Rydberg Basis      0.08502 (  0.2743% of  31)
 --------------------------------------------------------

    Atom  No          Natural Electron Configuration
 ----------------------------------------------------------------------------
      C    1      [core]2S( 1.16)2p( 3.53)3p( 0.01)
      C    2      [core]2S( 0.80)2p( 2.29)3p( 0.02)3d( 0.02)
      O    3      [core]2S( 1.70)2p( 4.84)3d( 0.01)
      O    4      [core]2S( 1.72)2p( 4.33)3d( 0.01)
      H    5            1S( 0.72)
      H    6            1S( 0.68)
      H    7            1S( 0.68)
      H    8            1S( 0.47)


 ***************************************************
 *******         Alpha spin orbitals         *******
 ***************************************************


 NATURAL POPULATIONS:  Natural atomic orbital occupancies 
                                                          
   NAO  Atom  No  lang   Type(AO)    Occupancy      Energy
 ----------------------------------------------------------
     1    C    1  S      Cor( 1S)     0.99957     -10.34597
     2    C    1  S      Val( 2S)     0.57983      -0.53098
     3    C    1  S      Ryd( 3S)     0.00062       0.57371
     4    C    1  px     Val( 2p)     0.53000      -0.35717
     5    C    1  px     Ryd( 3p)     0.00092       0.25099
     6    C    1  py     Val( 2p)     0.64772      -0.34797
     7    C    1  py     Ryd( 3p)     0.00149       0.36485
     8    C    1  pz     Val( 2p)     0.63891      -0.35007
     9    C    1  pz     Ryd( 3p)     0.00029       0.32873
    10    C    1  dxy    Ryd( 3d)     0.00011       1.99903
    11    C    1  dxz    Ryd( 3d)     0.00004       1.80894
    12    C    1  dyz    Ryd( 3d)     0.00030       2.11930
    13    C    1  dx2y2  Ryd( 3d)     0.00050       1.99892
    14    C    1  dz2    Ryd( 3d)     0.00030       2.04578

    15    C    2  S      Cor( 1S)     0.99970     -10.54102
    16    C    2  S      Val( 2S)     0.39464      -0.46815
    17    C    2  S      Ryd( 3S)     0.00184       0.21811
    18    C    2  px     Val( 2p)     0.45620      -0.37191
    19    C    2  px     Ryd( 3p)     0.00318       0.31836
    20    C    2  py     Val( 2p)     0.32853      -0.28827
    21    C    2  py     Ryd( 3p)     0.00803       0.27910
    22    C    2  pz     Val( 2p)     0.33198      -0.43045
    23    C    2  pz     Ryd( 3p)     0.00045       0.23480
    24    C    2  dxy    Ryd( 3d)     0.00234       2.04362
    25    C    2  dxz    Ryd( 3d)     0.00106       1.53635
    26    C    2  dyz    Ryd( 3d)     0.00246       1.61325
    27    C    2  dx2y2  Ryd( 3d)     0.00240       2.03010
    28    C    2  dz2    Ryd( 3d)     0.00059       1.80096

    29    O    3  S      Cor( 1S)     0.99985     -19.29873
    30    O    3  S      Val( 2S)     0.84673      -1.19642
    31    O    3  S      Ryd( 3S)     0.00055       1.08058
    32    O    3  px     Val( 2p)     0.75875      -0.60742
    33    O    3  px     Ryd( 3p)     0.00100       0.94195
    34    O    3  py     Val( 2p)     0.83995      -0.64900
    35    O    3  py     Ryd( 3p)     0.00051       0.77622
    36    O    3  pz     Val( 2p)     0.88100      -0.61188
    37    O    3  pz     Ryd( 3p)     0.00026       0.71630
    38    O    3  dxy    Ryd( 3d)     0.00079       2.82802
    39    O    3  dxz    Ryd( 3d)     0.00002       2.45698
    40    O    3  dyz    Ryd( 3d)     0.00087       2.40323
    41    O    3  dx2y2  Ryd( 3d)     0.00073       2.85243
    42    O    3  dz2    Ryd( 3d)     0.00039       2.73387

    43    O    4  S      Cor( 1S)     0.99985     -19.29381
    44    O    4  S      Val( 2S)     0.86758      -1.29513
    45    O    4  S      Ryd( 3S)     0.00064       1.07711
    46    O    4  px     Val( 2p)     0.92572      -0.70634
    47    O    4  px     Ryd( 3p)     0.00110       0.76935
    48    O    4  py     Val( 2p)     0.83422      -0.69069
    49    O    4  py     Ryd( 3p)     0.00048       0.71020
    50    O    4  pz     Val( 2p)     0.81545      -0.63856
    51    O    4  pz     Ryd( 3p)     0.00035       0.71987
    52    O    4  dxy    Ryd( 3d)     0.00088       2.73623
    53    O    4  dxz    Ryd( 3d)     0.00025       2.27965
    54    O    4  dyz    Ryd( 3d)     0.00104       2.44616
    55    O    4  dx2y2  Ryd( 3d)     0.00094       2.65189
    56    O    4  dz2    Ryd( 3d)     0.00027       2.46514

    57    H    5  S      Val( 1S)     0.35663      -0.13625
    58    H    5  S      Ryd( 2S)     0.00039       0.14789
    59    H    5  px     Ryd( 2p)     0.00019       1.66589
    60    H    5  py     Ryd( 2p)     0.00028       2.00200
    61    H    5  pz     Ryd( 2p)     0.00004       1.51873

    62    H    6  S      Val( 1S)     0.34496      -0.14298
    63    H    6  S      Ryd( 2S)     0.00031       0.14229
    64    H    6  px     Ryd( 2p)     0.00012       1.53965
    65    H    6  py     Ryd( 2p)     0.00016       1.71849
    66    H    6  pz     Ryd( 2p)     0.00030       1.92305

    67    H    7  S      Val( 1S)     0.34495      -0.14298
    68    H    7  S      Ryd( 2S)     0.00031       0.14229
    69    H    7  px     Ryd( 2p)     0.00012       1.53964
    70    H    7  py     Ryd( 2p)     0.00016       1.71846
    71    H    7  pz     Ryd( 2p)     0.00030       1.92309

    72    H    8  S      Val( 1S)     0.23353      -0.15427
    73    H    8  S      Ryd( 2S)     0.00066       0.16745
    74    H    8  px     Ryd( 2p)     0.00134       2.13846
    75    H    8  py     Ryd( 2p)     0.00049       1.56145
    76    H    8  pz     Ryd( 2p)     0.00057       1.34301


 Summary of Natural Population Analysis:                  
                                                          
                                       Natural Population 
                Natural  -----------------------------------------------
    Atom  No    Charge         Core      Valence    Rydberg      Total
 -----------------------------------------------------------------------
      C    1   -0.40061      0.99957     2.39646    0.00458     3.40061
      C    2    0.46659      0.99970     1.51136    0.02236     2.53341
      O    3   -0.33141      0.99985     3.32644    0.00511     4.33141
      O    4   -0.44877      0.99985     3.44296    0.00595     4.44877
      H    5    0.14247      0.00000     0.35663    0.00090     0.35753
      H    6    0.15416      0.00000     0.34496    0.00088     0.34584
      H    7    0.15416      0.00000     0.34495    0.00088     0.34584
      H    8    0.26341      0.00000     0.23353    0.00306     0.23659
 =======================================================================
   * Total *   -0.00000      3.99898    11.95729    0.04373    16.00000

                                 Natural Population      
 --------------------------------------------------------
   Core                       3.99898 ( 99.9744% of   4)
   Valence                   11.95729 ( 99.6441% of  12)
   Natural Minimal Basis     15.95627 ( 99.7267% of  16)
   Natural Rydberg Basis      0.04373 (  0.2733% of  16)
 --------------------------------------------------------

    Atom  No          Natural Electron Configuration
 ----------------------------------------------------------------------------
      C    1      [core]2S( 0.58)2p( 1.82)
      C    2      [core]2S( 0.39)2p( 1.12)3p( 0.01)3d( 0.01)
      O    3      [core]2S( 0.85)2p( 2.48)
      O    4      [core]2S( 0.87)2p( 2.58)
      H    5            1S( 0.36)
      H    6            1S( 0.34)
      H    7            1S( 0.34)
      H    8            1S( 0.23)


 NATURAL BOND ORBITAL ANALYSIS, alpha spin orbitals:

                       Occupancies       Lewis Structure    Low   High
           Occ.    -------------------  -----------------   occ   occ
  Cycle   Thresh.   Lewis   Non-Lewis     CR  BD  3C  LP    (L)   (NL)   Dev
 =============================================================================
   1(1)    0.90    15.67633   0.32367      4   8   0   4     1      1    0.03
   2(2)    0.90    15.67633   0.32367      4   8   0   4     1      1    0.03
   3(1)    0.80    15.55988   0.44012      4   7   0   5     0      1    0.03
 -----------------------------------------------------------------------------

 Structure accepted: No low occupancy Lewis orbitals

 --------------------------------------------------------
   Core                      3.99897 ( 99.974% of   4)
   Valence Lewis            11.56091 ( 96.341% of  12)
  ==================       ============================
   Total Lewis              15.55988 ( 97.249% of  16)
  -----------------------------------------------------
   Valence non-Lewis         0.41239 (  2.577% of  16)
   Rydberg non-Lewis         0.02772 (  0.173% of  16)
  ==================       ============================
   Total non-Lewis           0.44012 (  2.751% of  16)
 --------------------------------------------------------


       (Occupancy)   Bond orbital/ Coefficients/ Hybrids
 ---------------------------------------------------------------------------------
     1. (0.99435) BD ( 1) C   1 - C   2  
                ( 48.87%)   0.6991* C   1 s( 25.68%)p 2.89( 74.23%)d 0.00(  0.08%)
                                            0.0003  0.5065  0.0154  0.8490  0.0238
                                            0.1444  0.0055 -0.0000 -0.0000  0.0088
                                            0.0000  0.0000  0.0241 -0.0137
                ( 51.13%)   0.7151* C   2 s( 41.45%)p 1.41( 58.50%)d 0.00(  0.05%)
                                           -0.0001  0.6431  0.0298 -0.7609  0.0203
                                           -0.0743  0.0043 -0.0000 -0.0000  0.0064
                                            0.0000  0.0000  0.0192 -0.0093
     2. (0.99075) BD ( 1) C   1 - H   5  
                ( 64.08%)   0.8005* C   1 s( 25.10%)p 2.98( 74.87%)d 0.00(  0.03%)
                                           -0.0001  0.5010 -0.0041 -0.4261 -0.0134
                                            0.7529 -0.0116 -0.0000 -0.0000 -0.0078
                                           -0.0000  0.0000 -0.0137 -0.0099
                ( 35.92%)   0.5994* H   5 s( 99.90%)p 0.00(  0.10%)
                                            0.9995 -0.0013  0.0205 -0.0249 -0.0000
     3. (0.97750) BD ( 1) C   1 - H   6  
                ( 64.78%)   0.8048* C   1 s( 24.62%)p 3.06( 75.34%)d 0.00(  0.04%)
                                           -0.0001  0.4962 -0.0019 -0.2182 -0.0131
                                           -0.4538  0.0043 -0.7069  0.0067  0.0018
                                           -0.0024  0.0150 -0.0046  0.0102
                ( 35.22%)   0.5935* H   6 s( 99.89%)p 0.00(  0.11%)
                                            0.9994 -0.0010  0.0133  0.0156  0.0261
     4. (0.97749) BD ( 1) C   1 - H   7  
                ( 64.78%)   0.8048* C   1 s( 24.62%)p 3.06( 75.35%)d 0.00(  0.04%)
                                           -0.0001  0.4962 -0.0019 -0.2182 -0.0131
                                           -0.4537  0.0043  0.7069 -0.0067  0.0018
                                            0.0024 -0.0150 -0.0046  0.0102
                ( 35.22%)   0.5935* H   7 s( 99.89%)p 0.00(  0.11%)
                                            0.9994 -0.0010  0.0133  0.0156 -0.0261
     5. (0.99823) BD ( 1) C   2 - O   3  
                ( 31.24%)   0.5590* C   2 s( 27.11%)p 2.68( 72.54%)d 0.01(  0.35%)
                                           -0.0000  0.5203 -0.0185  0.5057  0.0182
                                           -0.6844 -0.0303  0.0000  0.0000 -0.0496
                                            0.0000 -0.0000 -0.0150 -0.0286
                ( 68.76%)   0.8292* O   3 s( 33.51%)p 1.98( 66.40%)d 0.00(  0.09%)
                                           -0.0000  0.5789 -0.0021 -0.4100 -0.0058
                                            0.7041  0.0015 -0.0000  0.0000 -0.0134
                                            0.0000 -0.0000 -0.0217 -0.0163
     6. (0.99887) BD ( 1) C   2 - O   4  
                ( 31.79%)   0.5638* C   2 s( 31.37%)p 2.18( 68.30%)d 0.01(  0.32%)
                                            0.0001  0.5588 -0.0379  0.4017  0.0302
                                            0.7200  0.0488  0.0000  0.0000  0.0428
                                            0.0000  0.0000 -0.0246 -0.0284
                ( 68.21%)   0.8259* O   4 s( 40.41%)p 1.47( 59.50%)d 0.00(  0.09%)
                                           -0.0000  0.6352 -0.0241 -0.3340  0.0073
                                           -0.6951  0.0150 -0.0000  0.0000  0.0175
                                            0.0000  0.0000 -0.0146 -0.0196
     7. (0.99270) BD ( 1) O   3 - H   8  
                ( 76.68%)   0.8757* O   3 s( 20.85%)p 3.79( 79.06%)d 0.00(  0.09%)
                                            0.0002  0.4565 -0.0094  0.8780  0.0254
                                            0.1367 -0.0185 -0.0000  0.0000  0.0247
                                           -0.0000 -0.0000  0.0108 -0.0142
                ( 23.32%)   0.4829* H   8 s( 99.43%)p 0.01(  0.57%)
                                            0.9971 -0.0058 -0.0750 -0.0064  0.0000
     8. (0.99957) CR ( 1) C   1           s(100.00%)p 0.00(  0.00%)
                                            1.0000  0.0000 -0.0000 -0.0004 -0.0000
                                           -0.0001 -0.0000  0.0000  0.0000 -0.0000
                                           -0.0000  0.0000 -0.0000  0.0000
     9. (0.99970) CR ( 1) C   2           s(100.00%)
                                            1.0000  0.0000  0.0000 -0.0001 -0.0000
                                           -0.0001 -0.0000 -0.0000 -0.0000 -0.0000
                                            0.0000 -0.0000  0.0000  0.0000
    10. (0.99985) CR ( 1) O   3           s(100.00%)p 0.00(  0.00%)
                                            1.0000 -0.0002  0.0000 -0.0002 -0.0000
                                            0.0001  0.0000  0.0000 -0.0000 -0.0000
                                            0.0000  0.0000 -0.0000  0.0000
    11. (0.99985) CR ( 1) O   4           s(100.00%)p 0.00(  0.00%)
                                            1.0000 -0.0004 -0.0000 -0.0001  0.0000
                                           -0.0003  0.0000 -0.0000 -0.0000  0.0000
                                           -0.0000  0.0000 -0.0000 -0.0000
    12. (0.33254) LP*( 1) C   2           s(  0.00%)p 1.00( 99.85%)d 0.00(  0.15%)
                                           -0.0000  0.0000  0.0000 -0.0000  0.0000
                                           -0.0000  0.0000  0.9992 -0.0147  0.0000
                                            0.0337  0.0186 -0.0000  0.0000
    13. (0.98799) LP ( 1) O   3           s( 45.62%)p 1.19( 54.34%)d 0.00(  0.05%)
                                            0.0001  0.6754  0.0025 -0.2425  0.0068
                                           -0.6960  0.0043  0.0000  0.0000 -0.0130
                                            0.0000  0.0000  0.0160  0.0065
    14. (0.88197) LP ( 2) O   3           s(  0.00%)p 1.00( 99.90%)d 0.00(  0.10%)
                                           -0.0000  0.0000  0.0000  0.0000  0.0000
                                            0.0000 -0.0000  0.9995 -0.0103  0.0000
                                            0.0037  0.0312 -0.0000 -0.0000
    15. (0.99056) LP ( 1) O   4           s( 59.61%)p 0.68( 40.34%)d 0.00(  0.04%)
                                            0.0005  0.7720  0.0113  0.2945 -0.0017
                                            0.5628 -0.0058  0.0000 -0.0000 -0.0161
                                            0.0000 -0.0000  0.0125  0.0014
    16. (0.95373) LP ( 2) O   4           s(  0.03%)p99.99( 99.87%)d 3.59(  0.10%)
                                            0.0000  0.0167 -0.0025 -0.8946 -0.0038
                                            0.4453  0.0028 -0.0000  0.0000  0.0197
                                            0.0000  0.0000  0.0253  0.0002
    17. (0.81678) LP ( 3) O   4           s(  0.00%)p 1.00( 99.84%)d 0.00(  0.16%)
                                            0.0000  0.0000  0.0000 -0.0000 -0.0000
                                            0.0000  0.0000  0.9992  0.0080  0.0000
                                           -0.0175 -0.0355  0.0000 -0.0000
    18. (0.00141) RY*( 1) C   1           s(  0.04%)p99.99( 99.10%)d19.60(  0.86%)
                                           -0.0000  0.0025  0.0207  0.0030  0.1503
                                           -0.0131 -0.9840 -0.0000 -0.0000 -0.0914
                                           -0.0000  0.0000  0.0132 -0.0052
    19. (0.00080) RY*( 2) C   1           s( 63.11%)p 0.57( 35.91%)d 0.02(  0.98%)
                                            0.0000  0.0014  0.7944 -0.0290  0.5885
                                           -0.0031  0.1090  0.0000  0.0000 -0.0389
                                            0.0000 -0.0000 -0.0907 -0.0056
    20. (0.00028) RY*( 3) C   1           s(  0.00%)p 1.00( 88.03%)d 0.14( 11.97%)
                                           -0.0000  0.0000 -0.0000  0.0000 -0.0000
                                            0.0000 -0.0000  0.0106  0.9382  0.0000
                                            0.3206  0.1299 -0.0000 -0.0000
    21. (0.00012) RY*( 4) C   1           s( 21.81%)p 2.28( 49.65%)d 1.31( 28.54%)
                                           -0.0000 -0.0059  0.4670  0.0321 -0.6996
                                            0.0016 -0.0777  0.0000 -0.0000 -0.2777
                                           -0.0000 -0.0000 -0.4414  0.1160
    22. (0.00002) RY*( 5) C   1           s(  7.02%)p 0.97(  6.84%)d12.26( 86.14%)
    23. (0.00000) RY*( 6) C   1           s(  0.00%)p 1.00( 10.46%)d 8.56( 89.54%)
    24. (0.00001) RY*( 7) C   1           s(  0.00%)p 1.00(  1.56%)d63.30( 98.44%)
    25. (0.00001) RY*( 8) C   1           s(  7.59%)p 1.13(  8.58%)d11.05( 83.83%)
    26. (0.00000) RY*( 9) C   1           s(  0.40%)p 0.21(  0.08%)d99.99( 99.51%)
    27. (0.00921) RY*( 1) C   2           s(  4.78%)p19.39( 92.74%)d 0.52(  2.48%)
                                           -0.0000  0.0332  0.2161  0.0156 -0.4050
                                            0.0644 -0.8712  0.0000 -0.0000 -0.1215
                                            0.0000 -0.0000  0.0976  0.0225
    28. (0.00323) RY*( 2) C   2           s(  5.03%)p 3.41( 17.14%)d15.49( 77.84%)
                                            0.0000  0.0213  0.2232  0.0432 -0.3456
                                           -0.0341  0.2211  0.0000 -0.0000  0.5330
                                            0.0000 -0.0000  0.6987  0.0781
    29. (0.00243) RY*( 3) C   2           s(  0.00%)p 1.00(  3.63%)d26.53( 96.37%)
                                            0.0000  0.0000  0.0000  0.0000 -0.0000
                                           -0.0000  0.0000 -0.0163  0.1899 -0.0000
                                            0.0261  0.9813  0.0000 -0.0000
    30. (0.00154) RY*( 4) C   2           s( 17.04%)p 3.05( 51.98%)d 1.82( 30.97%)
                                           -0.0000  0.0217  0.4123  0.0059 -0.6366
                                           -0.0114  0.3383  0.0000 -0.0000 -0.0072
                                           -0.0000  0.0000 -0.5547  0.0446
    31. (0.00106) RY*( 5) C   2           s(  0.35%)p41.54( 14.39%)d99.99( 85.27%)
                                            0.0000 -0.0107  0.0579 -0.0015  0.2609
                                           -0.0425 -0.2720 -0.0000 -0.0000  0.8165
                                           -0.0000  0.0000 -0.4305  0.0239
    32. (0.00098) RY*( 6) C   2           s(  0.00%)p 1.00( 30.32%)d 2.30( 69.68%)
                                            0.0000 -0.0000  0.0000  0.0000 -0.0000
                                           -0.0000  0.0000 -0.0377 -0.5494 -0.0000
                                            0.8305  0.0836 -0.0000  0.0000
    33. (0.00006) RY*( 7) C   2           s( 67.29%)p 0.36( 24.14%)d 0.13(  8.57%)
    34. (0.00000) RY*( 8) C   2           s(  0.00%)p 1.00( 66.19%)d 0.51( 33.81%)
    35. (0.00001) RY*( 9) C   2           s(  5.58%)p 0.05(  0.27%)d16.88( 94.15%)
    36. (0.00098) RY*( 1) O   3           s( 38.44%)p 1.49( 57.08%)d 0.12(  4.48%)
                                           -0.0000 -0.0027  0.6200  0.0012  0.6234
                                            0.0032  0.4268 -0.0000 -0.0000  0.0111
                                            0.0000 -0.0000 -0.2101  0.0241
    37. (0.00020) RY*( 2) O   3           s( 55.47%)p 0.67( 37.19%)d 0.13(  7.34%)
                                           -0.0000  0.0022  0.7448  0.0094 -0.3526
                                            0.0009 -0.4975 -0.0000 -0.0001 -0.2200
                                            0.0000 -0.0000  0.1169 -0.1065
    38. (0.00017) RY*( 3) O   3           s(  0.00%)p 1.00( 93.98%)d 0.06(  6.02%)
                                            0.0000  0.0000  0.0001  0.0000 -0.0000
                                            0.0000 -0.0001  0.0033  0.9694 -0.0000
                                           -0.0954  0.2262  0.0000 -0.0000
    39. (0.00004) RY*( 4) O   3           s(  2.11%)p39.44( 83.13%)d 7.00( 14.76%)
    40. (0.00001) RY*( 5) O   3           s(  2.33%)p 1.28(  2.98%)d40.61( 94.69%)
    41. (0.00001) RY*( 6) O   3           s(  0.00%)p 1.00(  0.86%)d99.99( 99.14%)
    42. (0.00000) RY*( 7) O   3           s(  0.00%)p 1.00(  5.26%)d18.02( 94.74%)
    43. (0.00000) RY*( 8) O   3           s(  1.10%)p16.94( 18.64%)d72.93( 80.26%)
    44. (0.00000) RY*( 9) O   3           s(  0.58%)p 2.03(  1.18%)d99.99( 98.23%)
    45. (0.00136) RY*( 1) O   4           s(  2.25%)p42.57( 95.67%)d 0.93(  2.08%)
                                            0.0000  0.0002  0.1499 -0.0023  0.8734
                                           -0.0039 -0.4404  0.0000 -0.0000  0.0895
                                            0.0000  0.0000  0.1124 -0.0129
    46. (0.00031) RY*( 2) O   4           s(  0.00%)p 1.00( 95.73%)d 0.04(  4.27%)
                                           -0.0000  0.0000  0.0000  0.0000 -0.0000
                                           -0.0000 -0.0000 -0.0001  0.9784  0.0000
                                            0.0231  0.2054  0.0000 -0.0000
    47. (0.00012) RY*( 3) O   4           s( 86.87%)p 0.06(  4.89%)d 0.09(  8.24%)
                                            0.0000  0.0066  0.9320 -0.0053 -0.0678
                                           -0.0139  0.2099 -0.0000 -0.0000  0.2592
                                           -0.0000  0.0000 -0.0911  0.0832
    48. (0.00003) RY*( 4) O   4           s(  5.27%)p15.21( 80.10%)d 2.78( 14.63%)
    49. (0.00001) RY*( 5) O   4           s(  4.54%)p 1.65(  7.51%)d19.36( 87.95%)
    50. (0.00000) RY*( 6) O   4           s(  0.00%)p 1.00(  0.08%)d99.99( 99.92%)
    51. (0.00000) RY*( 7) O   4           s(  0.00%)p 1.00(  4.35%)d21.99( 95.65%)
    52. (0.00000) RY*( 8) O   4           s(  0.06%)p99.99( 11.77%)d99.99( 88.17%)
    53. (0.00000) RY*( 9) O   4           s(  0.97%)p 0.36(  0.35%)d99.99( 98.69%)
    54. (0.00040) RY*( 1) H   5           s( 95.99%)p 0.04(  4.01%)
                                            0.0070  0.9797 -0.1841  0.0787 -0.0000
    55. (0.00006) RY*( 2) H   5           s(  0.17%)p99.99( 99.83%)
    56. (0.00004) RY*( 3) H   5           s(  0.00%)p 1.00(100.00%)
    57. (0.00001) RY*( 4) H   5           s(  3.94%)p24.37( 96.06%)
    58. (0.00032) RY*( 1) H   6           s( 95.92%)p 0.04(  4.08%)
                                            0.0074  0.9793 -0.1042 -0.1260 -0.1187
    59. (0.00009) RY*( 2) H   6           s(  0.04%)p99.99( 99.96%)
    60. (0.00008) RY*( 3) H   6           s(  0.12%)p99.99( 99.88%)
    61. (0.00001) RY*( 4) H   6           s(  4.03%)p23.79( 95.97%)
    62. (0.00032) RY*( 1) H   7           s( 95.92%)p 0.04(  4.08%)
                                            0.0074  0.9793 -0.1042 -0.1260  0.1187
    63. (0.00009) RY*( 2) H   7           s(  0.04%)p99.99( 99.96%)
    64. (0.00008) RY*( 3) H   7           s(  0.12%)p99.99( 99.88%)
    65. (0.00001) RY*( 4) H   7           s(  4.03%)p23.79( 95.97%)
    66. (0.00084) RY*( 1) H   8           s( 67.50%)p 0.48( 32.50%)
                                            0.0208  0.8213  0.2560 -0.5094  0.0000
    67. (0.00057) RY*( 2) H   8           s(  0.00%)p 1.00(100.00%)
                                           -0.0000 -0.0000 -0.0000  0.0000  1.0000
    68. (0.00036) RY*( 3) H   8           s( 28.08%)p 2.56( 71.92%)
                                            0.0075  0.5299 -0.0134  0.8479 -0.0000
    69. (0.00001) RY*( 4) H   8           s(  4.98%)p19.06( 95.02%)
    70. (0.01860) BD*( 1) C   1 - C   2  
                ( 51.13%)   0.7151* C   1 s( 25.68%)p 2.89( 74.23%)d 0.00(  0.08%)
                                            0.0003  0.5065  0.0154  0.8490  0.0238
                                            0.1444  0.0055 -0.0000 -0.0000  0.0088
                                            0.0000  0.0000  0.0241 -0.0137
                ( 48.87%)  -0.6991* C   2 s( 41.45%)p 1.41( 58.50%)d 0.00(  0.05%)
                                           -0.0001  0.6431  0.0298 -0.7609  0.0203
                                           -0.0743  0.0043 -0.0000 -0.0000  0.0064
                                            0.0000  0.0000  0.0192 -0.0093
    71. (0.00171) BD*( 1) C   1 - H   5  
                ( 35.92%)   0.5994* C   1 s( 25.10%)p 2.98( 74.87%)d 0.00(  0.03%)
                                            0.0001 -0.5010  0.0041  0.4261  0.0134
                                           -0.7529  0.0116  0.0000  0.0000  0.0078
                                            0.0000 -0.0000  0.0137  0.0099
                ( 64.08%)  -0.8005* H   5 s( 99.90%)p 0.00(  0.10%)
                                           -0.9995  0.0013 -0.0205  0.0249  0.0000
    72. (0.00161) BD*( 1) C   1 - H   6  
                ( 35.22%)   0.5935* C   1 s( 24.62%)p 3.06( 75.34%)d 0.00(  0.04%)
                                            0.0001 -0.4962  0.0019  0.2182  0.0131
                                            0.4538 -0.0043  0.7069 -0.0067 -0.0018
                                            0.0024 -0.0150  0.0046 -0.0102
                ( 64.78%)  -0.8048* H   6 s( 99.89%)p 0.00(  0.11%)
                                           -0.9994  0.0010 -0.0133 -0.0156 -0.0261
    73. (0.00161) BD*( 1) C   1 - H   7  
                ( 35.22%)   0.5935* C   1 s( 24.62%)p 3.06( 75.35%)d 0.00(  0.04%)
                                            0.0001 -0.4962  0.0019  0.2182  0.0131
                                            0.4537 -0.0043 -0.7069  0.0067 -0.0018
                                           -0.0024  0.0150  0.0046 -0.0102
                ( 64.78%)  -0.8048* H   7 s( 99.89%)p 0.00(  0.11%)
                                           -0.9994  0.0010 -0.0133 -0.0156  0.0261
    74. (0.03725) BD*( 1) C   2 - O   3  
                ( 68.76%)   0.8292* C   2 s( 27.11%)p 2.68( 72.54%)d 0.01(  0.35%)
                                           -0.0000  0.5203 -0.0185  0.5057  0.0182
                                           -0.6844 -0.0303  0.0000  0.0000 -0.0496
                                            0.0000 -0.0000 -0.0150 -0.0286
                ( 31.24%)  -0.5590* O   3 s( 33.51%)p 1.98( 66.40%)d 0.00(  0.09%)
                                           -0.0000  0.5789 -0.0021 -0.4100 -0.0058
                                            0.7041  0.0015 -0.0000  0.0000 -0.0134
                                            0.0000 -0.0000 -0.0217 -0.0163
    75. (0.01478) BD*( 1) C   2 - O   4  
                ( 68.21%)   0.8259* C   2 s( 31.37%)p 2.18( 68.30%)d 0.01(  0.32%)
                                            0.0001  0.5588 -0.0379  0.4017  0.0302
                                            0.7200  0.0488  0.0000  0.0000  0.0428
                                            0.0000  0.0000 -0.0246 -0.0284
                ( 31.79%)  -0.5638* O   4 s( 40.41%)p 1.47( 59.50%)d 0.00(  0.09%)
                                           -0.0000  0.6352 -0.0241 -0.3340  0.0073
                                           -0.6951  0.0150 -0.0000  0.0000  0.0175
                                            0.0000  0.0000 -0.0146 -0.0196
    76. (0.00430) BD*( 1) O   3 - H   8  
                ( 23.32%)   0.4829* O   3 s( 20.85%)p 3.79( 79.06%)d 0.00(  0.09%)
                                           -0.0002 -0.4565  0.0094 -0.8780 -0.0254
                                           -0.1367  0.0185  0.0000 -0.0000 -0.0247
                                            0.0000  0.0000 -0.0108  0.0142
                ( 76.68%)  -0.8757* H   8 s( 99.43%)p 0.01(  0.57%)
                                           -0.9971  0.0058  0.0750  0.0064 -0.0000


 NHO Directionality and "Bond Bending" (deviations from line of nuclear centers)

         [Thresholds for printing:  angular deviation  >  1.0 degree]
                                    hybrid p-character > 25.0%
                                    orbital occupancy  >  0.10e

                                Line of Centers        Hybrid 1              Hybrid 2
                                ---------------  -------------------   ------------------
                NBO               Theta   Phi    Theta   Phi    Dev    Theta   Phi    Dev
 ========================================================================================
     1. BD (   1) C   1 - C   2    90.0    9.1     --     --    --      90.0  185.4   3.7
     2. BD (   1) C   1 - H   5    90.0  118.8    90.0  120.7   1.9      --     --    --
     3. BD (   1) C   1 - H   6   143.6  244.3   144.2  242.8   1.1      --     --    --
     4. BD (   1) C   1 - H   7    36.4  244.3    35.8  242.8   1.1      --     --    --
     5. BD (   1) C   2 - O   3    90.0  300.7    90.0  306.2   5.6      --     --    --
     6. BD (   1) C   2 - O   4    90.0   63.1    90.0   60.7   2.5     90.0  244.3   1.2
     7. BD (   1) O   3 - H   8    90.0   14.2    90.0    7.5   6.8      --     --    --
    12. LP*(   1) C   2             --     --      0.0    0.0   --       --     --    --
    13. LP (   1) O   3             --     --     90.0  251.2   --       --     --    --
    14. LP (   2) O   3             --     --      0.0    0.0   --       --     --    --
    15. LP (   1) O   4             --     --     90.0   62.3   --       --     --    --
    16. LP (   2) O   4             --     --     90.0  153.5   --       --     --    --
    17. LP (   3) O   4             --     --      0.0    0.0   --       --     --    --


 Second Order Perturbation Theory Analysis of Fock Matrix in NBO Basis

     Threshold for printing:   0.25 kcal/mol
                                                                              E(2)  E(j)-E(i) F(i,j)
         Donor NBO (i)                     Acceptor NBO (j)                 kcal/mol   a.u.    a.u. 
 ===================================================================================================

 within unit  1
   1. BD (   1) C   1 - C   2        / 36. RY*(   1) O   3                    0.43    1.95    0.037
   1. BD (   1) C   1 - C   2        / 45. RY*(   1) O   4                    0.77    1.75    0.047
   1. BD (   1) C   1 - C   2        / 75. BD*(   1) C   2 - O   4            0.42    1.21    0.029
   1. BD (   1) C   1 - C   2        / 76. BD*(   1) O   3 - H   8            1.43    1.09    0.050
   2. BD (   1) C   1 - H   5        / 74. BD*(   1) C   2 - O   3            2.68    0.79    0.059
   2. BD (   1) C   1 - H   5        / 75. BD*(   1) C   2 - O   4            0.28    1.01    0.021
   3. BD (   1) C   1 - H   6        / 12. LP*(   1) C   2                    4.30    0.31    0.056
   3. BD (   1) C   1 - H   6        / 32. RY*(   6) C   2                    0.39    1.89    0.035
   3. BD (   1) C   1 - H   6        / 75. BD*(   1) C   2 - O   4            1.48    1.01    0.049
   4. BD (   1) C   1 - H   7        / 12. LP*(   1) C   2                    4.30    0.31    0.056
   4. BD (   1) C   1 - H   7        / 32. RY*(   6) C   2                    0.39    1.89    0.035
   4. BD (   1) C   1 - H   7        / 75. BD*(   1) C   2 - O   4            1.48    1.01    0.049
   5. BD (   1) C   2 - O   3        / 18. RY*(   1) C   1                    0.31    1.62    0.028
   5. BD (   1) C   2 - O   3        / 71. BD*(   1) C   1 - H   5            0.52    1.46    0.035
   6. BD (   1) C   2 - O   4        / 27. RY*(   1) C   2                    0.85    1.74    0.049
   6. BD (   1) C   2 - O   4        / 70. BD*(   1) C   1 - C   2            0.52    1.56    0.036
   7. BD (   1) O   3 - H   8        / 27. RY*(   1) C   2                    0.28    1.30    0.024
   7. BD (   1) O   3 - H   8        / 28. RY*(   2) C   2                    0.47    2.65    0.045
   7. BD (   1) O   3 - H   8        / 31. RY*(   5) C   2                    0.31    2.75    0.037
   7. BD (   1) O   3 - H   8        / 70. BD*(   1) C   1 - C   2            2.28    1.12    0.064
   7. BD (   1) O   3 - H   8        / 75. BD*(   1) C   2 - O   4            0.70    1.28    0.038
   8. CR (   1) C   1                / 33. RY*(   7) C   2                    0.33   10.81    0.075
   8. CR (   1) C   1                / 54. RY*(   1) H   5                    0.47   10.59    0.089
   8. CR (   1) C   1                / 58. RY*(   1) H   6                    0.53   10.60    0.095
   8. CR (   1) C   1                / 62. RY*(   1) H   7                    0.53   10.60    0.095
   8. CR (   1) C   1                / 75. BD*(   1) C   2 - O   4            0.43   10.62    0.086
   9. CR (   1) C   2                / 19. RY*(   2) C   1                    0.61   10.98    0.103
   9. CR (   1) C   2                / 21. RY*(   4) C   1                    0.28   11.37    0.071
  10. CR (   1) O   3                / 27. RY*(   1) C   2                    0.42   19.58    0.115
  10. CR (   1) O   3                / 28. RY*(   2) C   2                    0.64   20.93    0.147
  10. CR (   1) O   3                / 30. RY*(   4) C   2                    0.80   20.09    0.160
  11. CR (   1) O   4                / 27. RY*(   1) C   2                    3.78   19.58    0.345
  11. CR (   1) O   4                / 70. BD*(   1) C   1 - C   2            0.27   19.40    0.092
  12. LP*(   1) C   2                / 20. RY*(   3) C   1                    0.27    0.95    0.035
  12. LP*(   1) C   2                / 34. RY*(   8) C   2                    0.69    1.10    0.061
  12. LP*(   1) C   2                / 38. RY*(   3) O   3                    0.53    1.22    0.055
  12. LP*(   1) C   2                / 46. RY*(   2) O   4                    1.18    1.20    0.082
  12. LP*(   1) C   2                / 51. RY*(   7) O   4                    0.28    2.83    0.061
  12. LP*(   1) C   2                / 72. BD*(   1) C   1 - H   6            1.04    0.65    0.057
  12. LP*(   1) C   2                / 73. BD*(   1) C   1 - H   7            1.04    0.65    0.057
  13. LP (   1) O   3                / 27. RY*(   1) C   2                    1.31    1.17    0.049
  13. LP (   1) O   3                / 30. RY*(   4) C   2                    1.17    1.68    0.056
  13. LP (   1) O   3                / 66. RY*(   1) H   8                    0.25    1.50    0.025
  13. LP (   1) O   3                / 68. RY*(   3) H   8                    0.33    2.10    0.033
  13. LP (   1) O   3                / 75. BD*(   1) C   2 - O   4            3.55    1.16    0.081
  14. LP (   2) O   3                / 12. LP*(   1) C   2                   46.24    0.18    0.131
  14. LP (   2) O   3                / 29. RY*(   3) C   2                    1.04    2.18    0.064
  14. LP (   2) O   3                / 34. RY*(   8) C   2                    0.67    1.28    0.040
  14. LP (   2) O   3                / 67. RY*(   2) H   8                    0.86    1.96    0.055
  15. LP (   1) O   4                / 27. RY*(   1) C   2                    6.86    1.35    0.122
  15. LP (   1) O   4                / 70. BD*(   1) C   1 - C   2            1.15    1.18    0.047
  15. LP (   1) O   4                / 74. BD*(   1) C   2 - O   3            0.49    1.12    0.030
  16. LP (   2) O   4                / 28. RY*(   2) C   2                    1.70    2.34    0.081
  16. LP (   2) O   4                / 30. RY*(   4) C   2                    0.86    1.50    0.046
  16. LP (   2) O   4                / 70. BD*(   1) C   1 - C   2            6.58    0.82    0.094
  16. LP (   2) O   4                / 74. BD*(   1) C   2 - O   3           13.55    0.76    0.129
  17. LP (   3) O   4                / 12. LP*(   1) C   2                   86.83    0.21    0.184
  17. LP (   3) O   4                / 29. RY*(   3) C   2                    2.16    2.20    0.096
  17. LP (   3) O   4                / 34. RY*(   8) C   2                    0.33    1.31    0.029
  17. LP (   3) O   4                / 46. RY*(   2) O   4                    0.56    1.41    0.039
  17. LP (   3) O   4                / 51. RY*(   7) O   4                    0.35    3.03    0.045


 Natural Bond Orbitals (Summary):

                                                            Principal Delocalizations
           NBO                        Occupancy    Energy   (geminal,vicinal,remote)
 ====================================================================================
 Molecular unit  1  (C2H4O2)
     1. BD (   1) C   1 - C   2          0.99435    -0.94455  76(v),45(v),36(v),75(g)
     2. BD (   1) C   1 - H   5          0.99075    -0.74095  74(v),75(v)
     3. BD (   1) C   1 - H   6          0.97750    -0.74276  12(v),75(v),32(v)
     4. BD (   1) C   1 - H   7          0.97749    -0.74275  12(v),75(v),32(v)
     5. BD (   1) C   2 - O   3          0.99823    -1.23024  71(v),18(v)
     6. BD (   1) C   2 - O   4          0.99887    -1.45392  27(g),70(g)
     7. BD (   1) O   3 - H   8          0.99270    -1.01488  70(v),75(v),28(v),31(v)
                                                    27(v)
     8. CR (   1) C   1                  0.99957   -10.34600  58(v),62(v),54(v),75(v)
                                                    33(v)
     9. CR (   1) C   2                  0.99970   -10.54103  19(v),21(v)
    10. CR (   1) O   3                  0.99985   -19.29927  30(v),28(v),27(v)
    11. CR (   1) O   4                  0.99985   -19.29534  27(v),70(v)
    12. LP*(   1) C   2                  0.33254    -0.43024  46(v),72(v),73(v),34(g)
                                                    38(v),51(v),20(v)
    13. LP (   1) O   3                  0.98799    -0.88625  75(v),27(v),30(v),68(v)
                                                    66(v)
    14. LP (   2) O   3                  0.88197    -0.61314  12(v),29(v),67(v),34(v)
    15. LP (   1) O   4                  0.99056    -1.07188  27(v),70(v),74(v)
    16. LP (   2) O   4                  0.95373    -0.71033  74(v),70(v),28(v),30(v)
    17. LP (   3) O   4                  0.81678    -0.63937  12(v),29(v),46(g),51(g)
                                                    34(v)
    18. RY*(   1) C   1                  0.00141     0.38589   
    19. RY*(   2) C   1                  0.00080     0.43623   
    20. RY*(   3) C   1                  0.00028     0.52224   
    21. RY*(   4) C   1                  0.00012     0.82454   
    22. RY*(   5) C   1                  0.00002     1.80971   
    23. RY*(   6) C   1                  0.00000     1.66933   
    24. RY*(   7) C   1                  0.00001     2.06267   
    25. RY*(   8) C   1                  0.00001     1.75760   
    26. RY*(   9) C   1                  0.00000     2.00329   
    27. RY*(   1) C   2                  0.00921     0.28275   
    28. RY*(   2) C   2                  0.00323     1.63212   
    29. RY*(   3) C   2                  0.00243     1.56336   
    30. RY*(   4) C   2                  0.00154     0.79317   
    31. RY*(   5) C   2                  0.00106     1.73757   
    32. RY*(   6) C   2                  0.00098     1.15113   
    33. RY*(   7) C   2                  0.00006     0.46248   
    34. RY*(   8) C   2                  0.00000     0.66970   
    35. RY*(   9) C   2                  0.00001     1.73142   
    36. RY*(   1) O   3                  0.00098     1.00791   
    37. RY*(   2) O   3                  0.00020     1.25911   
    38. RY*(   3) O   3                  0.00017     0.79259   
    39. RY*(   4) O   3                  0.00004     1.03673   
    40. RY*(   5) O   3                  0.00001     2.73300   
    41. RY*(   6) O   3                  0.00001     2.44542   
    42. RY*(   7) O   3                  0.00000     2.33976   
    43. RY*(   8) O   3                  0.00000     2.49676   
    44. RY*(   9) O   3                  0.00000     2.67493   
    45. RY*(   1) O   4                  0.00136     0.80285   
    46. RY*(   2) O   4                  0.00031     0.77210   
    47. RY*(   3) O   4                  0.00012     1.18541   
    48. RY*(   4) O   4                  0.00003     1.00933   
    49. RY*(   5) O   4                  0.00001     2.48439   
    50. RY*(   6) O   4                  0.00000     2.27892   
    51. RY*(   7) O   4                  0.00000     2.39547   
    52. RY*(   8) O   4                  0.00000     2.47457   
    53. RY*(   9) O   4                  0.00000     2.44792   
    54. RY*(   1) H   5                  0.00040     0.24520   
    55. RY*(   2) H   5                  0.00006     1.64011   
    56. RY*(   3) H   5                  0.00004     1.51873   
    57. RY*(   4) H   5                  0.00001     1.92213   
    58. RY*(   1) H   6                  0.00032     0.25266   
    59. RY*(   2) H   6                  0.00009     1.56218   
    60. RY*(   3) H   6                  0.00008     1.55061   
    61. RY*(   4) H   6                  0.00001     1.94950   
    62. RY*(   1) H   7                  0.00032     0.25267   
    63. RY*(   2) H   7                  0.00009     1.56218   
    64. RY*(   3) H   7                  0.00008     1.55058   
    65. RY*(   4) H   7                  0.00001     1.94951   
    66. RY*(   1) H   8                  0.00084     0.61800   
    67. RY*(   2) H   8                  0.00057     1.34301   
    68. RY*(   3) H   8                  0.00036     1.21374   
    69. RY*(   4) H   8                  0.00001     2.00200   
    70. BD*(   1) C   1 - C   2          0.01860     0.10891   
    71. BD*(   1) C   1 - H   5          0.00171     0.22983   
    72. BD*(   1) C   1 - H   6          0.00161     0.21637   
    73. BD*(   1) C   1 - H   7          0.00161     0.21636   
    74. BD*(   1) C   2 - O   3          0.03725     0.05158   
    75. BD*(   1) C   2 - O   4          0.01478     0.26981   
    76. BD*(   1) O   3 - H   8          0.00430     0.15041   
       -------------------------------
              Total Lewis   15.55988  ( 97.2493%)
        Valence non-Lewis    0.41239  (  2.5775%)
        Rydberg non-Lewis    0.02772  (  0.1733%)
       -------------------------------
            Total unit  1   16.00000  (100.0000%)
           Charge unit  1    0.00000


 ***************************************************
 *******         Beta  spin orbitals         *******
 ***************************************************


 NATURAL POPULATIONS:  Natural atomic orbital occupancies 
                                                          
   NAO  Atom  No  lang   Type(AO)    Occupancy      Energy
 ----------------------------------------------------------
     1    C    1  S      Cor( 1S)     0.99956     -10.34411
     2    C    1  S      Val( 2S)     0.57648      -0.52193
     3    C    1  S      Ryd( 3S)     0.00065       0.57513
     4    C    1  px     Val( 2p)     0.45277      -0.33801
     5    C    1  px     Ryd( 3p)     0.00084       0.25541
     6    C    1  py     Val( 2p)     0.62033      -0.33866
     7    C    1  py     Ryd( 3p)     0.00157       0.36687
     8    C    1  pz     Val( 2p)     0.63932      -0.34732
     9    C    1  pz     Ryd( 3p)     0.00036       0.32933
    10    C    1  dxy    Ryd( 3d)     0.00011       2.00833
    11    C    1  dxz    Ryd( 3d)     0.00003       1.81614
    12    C    1  dyz    Ryd( 3d)     0.00031       2.12314
    13    C    1  dx2y2  Ryd( 3d)     0.00033       2.00846
    14    C    1  dz2    Ryd( 3d)     0.00024       2.04988

    15    C    2  S      Cor( 1S)     0.99968     -10.54216
    16    C    2  S      Val( 2S)     0.40036      -0.47128
    17    C    2  S      Ryd( 3S)     0.00203       0.21814
    18    C    2  px     Val( 2p)     0.47397      -0.37224
    19    C    2  px     Ryd( 3p)     0.00346       0.32492
    20    C    2  py     Val( 2p)     0.34306      -0.29235
    21    C    2  py     Ryd( 3p)     0.00830       0.28284
    22    C    2  pz     Val( 2p)     0.35656      -0.43753
    23    C    2  pz     Ryd( 3p)     0.00048       0.23369
    24    C    2  dxy    Ryd( 3d)     0.00162       2.04510
    25    C    2  dxz    Ryd( 3d)     0.00109       1.53417
    26    C    2  dyz    Ryd( 3d)     0.00260       1.60878
    27    C    2  dx2y2  Ryd( 3d)     0.00139       2.03276
    28    C    2  dz2    Ryd( 3d)     0.00056       1.79774

    29    O    3  S      Cor( 1S)     0.99985     -19.29558
    30    O    3  S      Val( 2S)     0.84948      -1.18541
    31    O    3  S      Ryd( 3S)     0.00050       1.08348
    32    O    3  px     Val( 2p)     0.75511      -0.60266
    33    O    3  px     Ryd( 3p)     0.00095       0.94432
    34    O    3  py     Val( 2p)     0.72348      -0.61433
    35    O    3  py     Ryd( 3p)     0.00059       0.78686
    36    O    3  pz     Val( 2p)     0.88578      -0.60971
    37    O    3  pz     Ryd( 3p)     0.00035       0.71770
    38    O    3  dxy    Ryd( 3d)     0.00076       2.83886
    39    O    3  dxz    Ryd( 3d)     0.00002       2.45826
    40    O    3  dyz    Ryd( 3d)     0.00085       2.41345
    41    O    3  dx2y2  Ryd( 3d)     0.00065       2.86320
    42    O    3  dz2    Ryd( 3d)     0.00033       2.73788

    43    O    4  S      Cor( 1S)     0.99985     -19.27366
    44    O    4  S      Val( 2S)     0.85519      -1.21683
    45    O    4  S      Ryd( 3S)     0.00073       1.09866
    46    O    4  px     Val( 2p)     0.28930      -0.52279
    47    O    4  px     Ryd( 3p)     0.00046       0.82352
    48    O    4  py     Val( 2p)     0.68313      -0.62870
    49    O    4  py     Ryd( 3p)     0.00030       0.73099
    50    O    4  pz     Val( 2p)     0.78377      -0.60607
    51    O    4  pz     Ryd( 3p)     0.00049       0.73312
    52    O    4  dxy    Ryd( 3d)     0.00060       2.80425
    53    O    4  dxz    Ryd( 3d)     0.00025       2.33897
    54    O    4  dyz    Ryd( 3d)     0.00106       2.46968
    55    O    4  dx2y2  Ryd( 3d)     0.00054       2.71946
    56    O    4  dz2    Ryd( 3d)     0.00021       2.50044

    57    H    5  S      Val( 1S)     0.35946      -0.13692
    58    H    5  S      Ryd( 2S)     0.00038       0.14772
    59    H    5  px     Ryd( 2p)     0.00018       1.66631
    60    H    5  py     Ryd( 2p)     0.00030       2.00195
    61    H    5  pz     Ryd( 2p)     0.00005       1.51842

    62    H    6  S      Val( 1S)     0.33806      -0.13882
    63    H    6  S      Ryd( 2S)     0.00035       0.14285
    64    H    6  px     Ryd( 2p)     0.00014       1.54178
    65    H    6  py     Ryd( 2p)     0.00016       1.72048
    66    H    6  pz     Ryd( 2p)     0.00026       1.92607

    67    H    7  S      Val( 1S)     0.33806      -0.13882
    68    H    7  S      Ryd( 2S)     0.00035       0.14285
    69    H    7  px     Ryd( 2p)     0.00014       1.54177
    70    H    7  py     Ryd( 2p)     0.00016       1.72045
    71    H    7  pz     Ryd( 2p)     0.00026       1.92610

    72    H    8  S      Val( 1S)     0.23609      -0.15573
    73    H    8  S      Ryd( 2S)     0.00053       0.16725
    74    H    8  px     Ryd( 2p)     0.00135       2.13828
    75    H    8  py     Ryd( 2p)     0.00050       1.56121
    76    H    8  pz     Ryd( 2p)     0.00058       1.34217


 Summary of Natural Population Analysis:                  
                                                          
                                       Natural Population 
                Natural  -----------------------------------------------
    Atom  No    Charge         Core      Valence    Rydberg      Total
 -----------------------------------------------------------------------
      C    1   -0.29290      0.99956     2.28891    0.00444     3.29290
      C    2    0.40482      0.99968     1.57395    0.02154     2.59518
      O    3   -0.21870      0.99985     3.21385    0.00500     4.21870
      O    4    0.38413      0.99985     2.61138    0.00463     3.61587
      H    5    0.13964      0.00000     0.35946    0.00090     0.36036
      H    6    0.16103      0.00000     0.33806    0.00091     0.33897
      H    7    0.16103      0.00000     0.33806    0.00091     0.33897
      H    8    0.26095      0.00000     0.23609    0.00295     0.23905
 =======================================================================
   * Total *    1.00000      3.99894    10.95977    0.04129    15.00000

                                 Natural Population      
 --------------------------------------------------------
   Core                       3.99894 ( 99.9735% of   4)
   Valence                   10.95977 ( 99.6342% of  11)
   Natural Minimal Basis     14.95871 ( 99.7247% of  15)
   Natural Rydberg Basis      0.04129 (  0.2753% of  15)
 --------------------------------------------------------

    Atom  No          Natural Electron Configuration
 ----------------------------------------------------------------------------
      C    1      [core]2S( 0.58)2p( 1.71)
      C    2      [core]2S( 0.40)2p( 1.17)3p( 0.01)3d( 0.01)
      O    3      [core]2S( 0.85)2p( 2.36)
      O    4      [core]2S( 0.86)2p( 1.76)
      H    5            1S( 0.36)
      H    6            1S( 0.34)
      H    7            1S( 0.34)
      H    8            1S( 0.24)


 NATURAL BOND ORBITAL ANALYSIS, beta spin orbitals:

                       Occupancies       Lewis Structure    Low   High
           Occ.    -------------------  -----------------   occ   occ
  Cycle   Thresh.   Lewis   Non-Lewis     CR  BD  3C  LP    (L)   (NL)   Dev
 =============================================================================
   1(1)    0.90    14.50991   0.49009      4   8   0   3     1      0    0.07
   2(2)    0.90    14.39787   0.60213      4   9   0   2     1      0    0.04
   3(3)    0.90    14.39787   0.60213      4   9   0   2     1      0    0.04
   4(4)    0.90    14.61077   0.38923      4   8   0   3     1      0    0.07
   5(5)    0.90    14.39787   0.60213      4   9   0   2     1      0    0.04
   6(6)    0.90    14.39787   0.60213      4   9   0   2     1      0    0.04
   7(7)    0.90    14.61077   0.38923      4   8   0   3     1      0    0.07
   8(8)    0.90    14.39787   0.60213      4   9   0   2     1      0    0.04
   9(9)    0.90    14.39787   0.60213      4   9   0   2     1      0    0.04
  10(1)    0.80    14.61077   0.38923      4   8   0   3     0      0    0.07
 -----------------------------------------------------------------------------

 Structure accepted: No low occupancy Lewis orbitals

 --------------------------------------------------------
   Core                      3.99894 ( 99.973% of   4)
   Valence Lewis            10.61183 ( 96.471% of  11)
  ==================       ============================
   Total Lewis              14.61077 ( 97.405% of  15)
  -----------------------------------------------------
   Valence non-Lewis         0.36349 (  2.423% of  15)
   Rydberg non-Lewis         0.02575 (  0.172% of  15)
  ==================       ============================
   Total non-Lewis           0.38923 (  2.595% of  15)
 --------------------------------------------------------


       (Occupancy)   Bond orbital/ Coefficients/ Hybrids
 ---------------------------------------------------------------------------------
     1. (0.92436) BD ( 1) C   1 - C   2  
                ( 44.22%)   0.6650* C   1 s( 26.75%)p 2.74( 73.19%)d 0.00(  0.05%)
                                            0.0012  0.5168  0.0198  0.8461  0.0210
                                            0.1246 -0.0001 -0.0000 -0.0000  0.0080
                                            0.0000  0.0000  0.0191 -0.0107
                ( 55.78%)   0.7469* C   2 s( 38.12%)p 1.62( 61.87%)d 0.00(  0.01%)
                                            0.0004  0.6167  0.0309 -0.7846  0.0406
                                           -0.0367 -0.0060 -0.0000  0.0000 -0.0046
                                           -0.0000 -0.0000  0.0017 -0.0077
     2. (0.98982) BD ( 1) C   1 - H   5  
                ( 63.76%)   0.7985* C   1 s( 25.57%)p 2.91( 74.40%)d 0.00(  0.03%)
                                           -0.0000  0.5056 -0.0038 -0.4191 -0.0129
                                            0.7536 -0.0133 -0.0000 -0.0000 -0.0094
                                           -0.0000  0.0000 -0.0131 -0.0093
                ( 36.24%)   0.6020* H   5 s( 99.90%)p 0.00(  0.10%)
                                            0.9995  0.0010  0.0196 -0.0256 -0.0000
     3. (0.95858) BD ( 1) C   1 - H   6  
                ( 64.81%)   0.8051* C   1 s( 23.86%)p 3.19( 76.10%)d 0.00(  0.04%)
                                           -0.0004  0.4884 -0.0057 -0.2304 -0.0152
                                           -0.4560  0.0067 -0.7069  0.0079  0.0000
                                           -0.0019  0.0154 -0.0045  0.0110
                ( 35.19%)   0.5932* H   6 s( 99.89%)p 0.00(  0.11%)
                                            0.9994 -0.0001  0.0160  0.0168  0.0243
     4. (0.95857) BD ( 1) C   1 - H   7  
                ( 64.81%)   0.8051* C   1 s( 23.86%)p 3.19( 76.10%)d 0.00(  0.04%)
                                           -0.0004  0.4884 -0.0057 -0.2304 -0.0152
                                           -0.4559  0.0067  0.7069 -0.0079  0.0000
                                            0.0019 -0.0154 -0.0045  0.0110
                ( 35.19%)   0.5932* H   7 s( 99.89%)p 0.00(  0.11%)
                                            0.9994 -0.0001  0.0160  0.0168 -0.0243
     5. (0.95858) BD ( 1) C   2 - O   3  
                ( 36.28%)   0.6023* C   2 s( 30.52%)p 2.27( 69.27%)d 0.01(  0.21%)
                                           -0.0008  0.5523 -0.0127  0.4666  0.0023
                                           -0.6885 -0.0306  0.0000  0.0000 -0.0372
                                            0.0000 -0.0000  0.0025 -0.0262
                ( 63.72%)   0.7983* O   3 s( 21.02%)p 3.75( 78.89%)d 0.00(  0.09%)
                                            0.0003  0.4584 -0.0098 -0.3867 -0.0108
                                            0.7995 -0.0063 -0.0000  0.0000 -0.0109
                                            0.0000 -0.0000 -0.0222 -0.0160
     6. (0.99865) BD ( 1) C   2 - O   4  
                ( 33.47%)   0.5786* C   2 s( 31.27%)p 2.19( 68.39%)d 0.01(  0.33%)
                                            0.0001  0.5580 -0.0364  0.4046  0.0295
                                            0.7190  0.0486 -0.0000  0.0000  0.0443
                                           -0.0000  0.0000 -0.0241 -0.0280
                ( 66.53%)   0.8156* O   4 s( 41.92%)p 1.38( 57.96%)d 0.00(  0.12%)
                                           -0.0000  0.6470 -0.0244 -0.3081  0.0076
                                           -0.6960  0.0152 -0.0000  0.0000  0.0239
                                            0.0000  0.0000 -0.0213 -0.0133
     7. (0.99776) BD ( 2) C   2 - O   4  
                ( 24.89%)   0.4989* C   2 s(  0.00%)p 1.00( 99.22%)d 0.01(  0.78%)
                                           -0.0000  0.0000  0.0000 -0.0000  0.0000
                                            0.0000  0.0000  0.9960 -0.0177 -0.0000
                                            0.0432  0.0768 -0.0000  0.0000
                ( 75.11%)   0.8667* O   4 s(  0.00%)p 1.00( 99.83%)d 0.00(  0.17%)
                                           -0.0000  0.0000 -0.0000 -0.0000 -0.0000
                                           -0.0000  0.0000  0.9991  0.0107  0.0000
                                           -0.0178 -0.0373  0.0000 -0.0000
     8. (0.99265) BD ( 1) O   3 - H   8  
                ( 76.34%)   0.8737* O   3 s( 20.10%)p 3.97( 79.81%)d 0.00(  0.09%)
                                            0.0002  0.4482 -0.0094  0.8769  0.0246
                                            0.1676 -0.0197 -0.0000  0.0000  0.0247
                                           -0.0000 -0.0000  0.0110 -0.0139
                ( 23.66%)   0.4864* H   8 s( 99.44%)p 0.01(  0.56%)
                                            0.9972 -0.0040 -0.0747 -0.0060  0.0000
     9. (0.99955) CR ( 1) C   1           s(100.00%)p 0.00(  0.00%)
                                            1.0000 -0.0002 -0.0000 -0.0012 -0.0000
                                           -0.0005  0.0000  0.0000  0.0000 -0.0000
                                           -0.0000  0.0000 -0.0000  0.0000
    10. (0.99969) CR ( 1) C   2           s(100.00%)p 0.00(  0.00%)
                                            1.0000  0.0001 -0.0000  0.0007 -0.0000
                                           -0.0006 -0.0000  0.0000  0.0000 -0.0000
                                            0.0000  0.0000  0.0000 -0.0000
    11. (0.99985) CR ( 1) O   3           s(100.00%)p 0.00(  0.00%)
                                            1.0000 -0.0001  0.0000 -0.0001 -0.0000
                                           -0.0003  0.0000  0.0000 -0.0000 -0.0000
                                            0.0000  0.0000  0.0000  0.0000
    12. (0.99985) CR ( 1) O   4           s(100.00%)p 0.00(  0.00%)
                                            1.0000 -0.0004 -0.0000 -0.0002 -0.0000
                                           -0.0003 -0.0000 -0.0000 -0.0000  0.0000
                                            0.0000 -0.0000 -0.0000 -0.0000
    13. (0.95632) LP ( 1) O   3           s( 58.87%)p 0.70( 41.09%)d 0.00(  0.04%)
                                           -0.0001  0.7672  0.0088 -0.2818  0.0093
                                           -0.5756  0.0084  0.0000  0.0000 -0.0142
                                            0.0000  0.0000  0.0145  0.0048
    14. (0.88676) LP ( 2) O   3           s(  0.00%)p 1.00( 99.90%)d 0.00(  0.10%)
                                           -0.0000  0.0000  0.0000  0.0000  0.0000
                                            0.0000 -0.0000  0.9994 -0.0122  0.0000
                                            0.0038  0.0307 -0.0000 -0.0000
    15. (0.98977) LP ( 1) O   4           s( 58.08%)p 0.72( 41.90%)d 0.00(  0.01%)
                                            0.0005  0.7620  0.0153  0.2863  0.0022
                                            0.5805  0.0031  0.0000  0.0000 -0.0055
                                           -0.0000  0.0000  0.0049  0.0096
    16. (0.17084) LP*( 2) O   4           s(  0.06%)p99.99( 99.73%)d 3.79(  0.21%)
                                            0.0000  0.0205  0.0120 -0.9059  0.0201
                                            0.4196 -0.0099 -0.0000  0.0000  0.0305
                                            0.0000  0.0000  0.0348 -0.0004
    17. (0.00146) RY*( 1) C   1           s(  2.17%)p44.62( 96.73%)d 0.51(  1.11%)
                                           -0.0000 -0.0007  0.1472 -0.0037 -0.0499
                                            0.0161  0.9821  0.0000  0.0000  0.0926
                                            0.0000 -0.0000 -0.0490  0.0096
    18. (0.00072) RY*( 2) C   1           s( 59.22%)p 0.67( 39.85%)d 0.02(  0.93%)
                                            0.0000  0.0044  0.7695 -0.0332  0.6253
                                           -0.0105 -0.0787  0.0000  0.0000 -0.0753
                                            0.0000  0.0000 -0.0512 -0.0324
    19. (0.00032) RY*( 3) C   1           s(  0.00%)p 1.00( 89.71%)d 0.11( 10.29%)
                                            0.0000  0.0000 -0.0000  0.0000 -0.0000
                                            0.0000 -0.0000  0.0128  0.9471  0.0000
                                            0.2885  0.1402 -0.0000 -0.0000
    20. (0.00011) RY*( 4) C   1           s( 24.15%)p 1.98( 47.80%)d 1.16( 28.05%)
                                           -0.0000 -0.0093  0.4913  0.0248 -0.6834
                                           -0.0011 -0.1013  0.0000 -0.0000 -0.3073
                                           -0.0000 -0.0000 -0.4235  0.0819
    21. (0.00002) RY*( 5) C   1           s(  9.15%)p 1.13( 10.36%)d 8.80( 80.49%)
    22. (0.00000) RY*( 6) C   1           s(  0.00%)p 1.00(  8.49%)d10.77( 91.51%)
    23. (0.00001) RY*( 7) C   1           s(  0.00%)p 1.00(  1.84%)d53.22( 98.16%)
    24. (0.00000) RY*( 8) C   1           s(  5.09%)p 1.05(  5.37%)d17.59( 89.54%)
    25. (0.00000) RY*( 9) C   1           s(  0.19%)p 0.28(  0.05%)d99.99( 99.76%)
    26. (0.01025) RY*( 1) C   2           s(  6.26%)p14.64( 91.63%)d 0.34(  2.11%)
                                           -0.0000  0.0287  0.2485  0.0136 -0.4347
                                            0.0682 -0.8500 -0.0000 -0.0000 -0.0885
                                            0.0000  0.0000  0.1124  0.0252
    27. (0.00345) RY*( 2) C   2           s(  0.00%)p 1.00(  1.13%)d87.14( 98.87%)
                                            0.0000 -0.0000 -0.0000  0.0000  0.0000
                                            0.0000 -0.0000 -0.0787  0.0718 -0.0000
                                            0.0819  0.9909 -0.0000 -0.0000
    28. (0.00137) RY*( 3) C   2           s( 14.22%)p 0.30(  4.24%)d 5.73( 81.54%)
                                            0.0000  0.0012  0.3771  0.0033 -0.1919
                                           -0.0206  0.0719  0.0000 -0.0000  0.1733
                                           -0.0000 -0.0000 -0.8861  0.0104
    29. (0.00100) RY*( 4) C   2           s(  0.00%)p 1.00( 34.22%)d 1.92( 65.78%)
                                           -0.0000  0.0000  0.0002  0.0000 -0.0004
                                            0.0000  0.0003  0.0433  0.5834 -0.0003
                                           -0.8105  0.0282  0.0002  0.0000
    30. (0.00098) RY*( 5) C   2           s( 12.21%)p 4.52( 55.17%)d 2.67( 32.62%)
                                           -0.0000  0.0287  0.3482  0.0052 -0.5674
                                            0.0247  0.4788 -0.0000 -0.0004 -0.5310
                                            0.0005 -0.0000  0.2060  0.0425
    31. (0.00063) RY*( 6) C   2           s(  2.22%)p 8.50( 18.86%)d35.58( 78.92%)
                                            0.0000  0.0227  0.1472 -0.0010 -0.3843
                                           -0.0426  0.1978 -0.0000 -0.0001  0.8196
                                            0.0000  0.0000  0.3245  0.1104
    32. (0.00006) RY*( 7) C   2           s( 58.76%)p 0.51( 30.12%)d 0.19( 11.12%)
    33. (0.00000) RY*( 8) C   2           s(  0.00%)p 1.00( 65.42%)d 0.53( 34.58%)
    34. (0.00001) RY*( 9) C   2           s(  6.43%)p 0.07(  0.43%)d14.50( 93.15%)
    35. (0.00066) RY*( 1) O   3           s( 23.74%)p 2.88( 68.40%)d 0.33(  7.86%)
                                           -0.0000 -0.0025  0.4872 -0.0012  0.6550
                                            0.0145  0.5048 -0.0000 -0.0000  0.0768
                                            0.0000 -0.0000 -0.2641  0.0544
    36. (0.00025) RY*( 2) O   3           s( 72.55%)p 0.32( 23.14%)d 0.06(  4.30%)
                                           -0.0000  0.0013  0.8518  0.0094 -0.2741
                                            0.0056 -0.3952 -0.0000  0.0000 -0.1841
                                            0.0000  0.0000  0.0697 -0.0655
    37. (0.00024) RY*( 3) O   3           s(  0.00%)p 1.00( 94.59%)d 0.06(  5.41%)
                                           -0.0000  0.0000  0.0000  0.0000  0.0000
                                            0.0000  0.0000  0.0054  0.9726 -0.0000
                                           -0.0810  0.2180 -0.0000 -0.0000
    38. (0.00004) RY*( 4) O   3           s(  0.78%)p99.99( 83.34%)d20.43( 15.88%)
    39. (0.00001) RY*( 5) O   3           s(  1.41%)p 2.00(  2.82%)d68.00( 95.77%)
    40. (0.00001) RY*( 6) O   3           s(  0.00%)p 1.00(  0.63%)d99.99( 99.37%)
    41. (0.00000) RY*( 7) O   3           s(  0.00%)p 1.00(  4.88%)d19.49( 95.12%)
    42. (0.00000) RY*( 8) O   3           s(  1.36%)p15.18( 20.65%)d57.31( 77.99%)
    43. (0.00000) RY*( 9) O   3           s(  0.17%)p10.98(  1.86%)d99.99( 97.97%)
    44. (0.00044) RY*( 1) O   4           s(  0.31%)p99.99( 98.96%)d 2.39(  0.73%)
                                            0.0000 -0.0003  0.0553 -0.0205 -0.8787
                                            0.0102  0.4659 -0.0000  0.0001  0.0394
                                            0.0000  0.0000 -0.0677  0.0341
    45. (0.00034) RY*( 2) O   4           s(  0.00%)p 1.00( 96.14%)d 0.04(  3.86%)
                                            0.0000  0.0000 -0.0000  0.0000  0.0001
                                           -0.0000 -0.0001 -0.0028  0.9805 -0.0000
                                            0.0222  0.1951  0.0000 -0.0000
    46. (0.00011) RY*( 3) O   4           s( 89.32%)p 0.04(  3.32%)d 0.08(  7.36%)
                                           -0.0000 -0.0024  0.9451  0.0038  0.1429
                                           -0.0227  0.1107  0.0000  0.0000  0.1932
                                           -0.0000  0.0000 -0.1739  0.0777
    47. (0.00003) RY*( 4) O   4           s(  6.65%)p11.33( 75.33%)d 2.71( 18.02%)
    48. (0.00001) RY*( 5) O   4           s(  1.41%)p 7.73( 10.87%)d62.37( 87.72%)
    49. (0.00000) RY*( 6) O   4           s(  0.00%)p 1.00(  0.08%)d99.99( 99.92%)
    50. (0.00000) RY*( 7) O   4           s(  0.00%)p 1.00(  3.95%)d24.33( 96.05%)
    51. (0.00000) RY*( 8) O   4           s(  1.25%)p 9.01( 11.24%)d70.14( 87.51%)
    52. (0.00000) RY*( 9) O   4           s(  1.02%)p 0.67(  0.68%)d96.79( 98.31%)
    53. (0.00039) RY*( 1) H   5           s( 96.13%)p 0.04(  3.87%)
                                            0.0053  0.9804 -0.1490  0.1285 -0.0000
    54. (0.00007) RY*( 2) H   5           s(  0.00%)p 1.00(100.00%)
    55. (0.00005) RY*( 3) H   5           s(  0.00%)p 1.00(100.00%)
    56. (0.00001) RY*( 4) H   5           s(  3.97%)p24.18( 96.03%)
    57. (0.00036) RY*( 1) H   6           s( 96.49%)p 0.04(  3.51%)
                                            0.0063  0.9823 -0.0894 -0.1196 -0.1132
    58. (0.00008) RY*( 2) H   6           s(  0.00%)p 1.00(100.00%)
    59. (0.00008) RY*( 3) H   6           s(  0.14%)p99.99( 99.86%)
    60. (0.00001) RY*( 4) H   6           s(  3.48%)p27.75( 96.52%)
    61. (0.00036) RY*( 1) H   7           s( 96.49%)p 0.04(  3.51%)
                                            0.0063  0.9823 -0.0894 -0.1196  0.1132
    62. (0.00008) RY*( 2) H   7           s(  0.00%)p 1.00(100.00%)
    63. (0.00008) RY*( 3) H   7           s(  0.14%)p99.99( 99.86%)
    64. (0.00001) RY*( 4) H   7           s(  3.48%)p27.75( 96.52%)
    65. (0.00069) RY*( 1) H   8           s( 56.13%)p 0.78( 43.87%)
                                            0.0183  0.7490  0.2531 -0.6121  0.0000
    66. (0.00058) RY*( 2) H   8           s(  0.00%)p 1.00(100.00%)
                                           -0.0000 -0.0000 -0.0000  0.0000  1.0000
    67. (0.00037) RY*( 3) H   8           s( 39.10%)p 1.56( 60.90%)
                                            0.0098  0.6252  0.0346  0.7796 -0.0000
    68. (0.00001) RY*( 4) H   8           s(  5.33%)p17.75( 94.67%)
    69. (0.01156) BD*( 1) C   1 - C   2  
                ( 55.78%)   0.7469* C   1 s( 26.75%)p 2.74( 73.19%)d 0.00(  0.05%)
                                            0.0012  0.5168  0.0198  0.8461  0.0210
                                            0.1246 -0.0001 -0.0000 -0.0000  0.0080
                                            0.0000  0.0000  0.0191 -0.0107
                ( 44.22%)  -0.6650* C   2 s( 38.12%)p 1.62( 61.87%)d 0.00(  0.01%)
                                            0.0004  0.6167  0.0309 -0.7846  0.0406
                                           -0.0367 -0.0060 -0.0000  0.0000 -0.0046
                                           -0.0000 -0.0000  0.0017 -0.0077
    70. (0.00175) BD*( 1) C   1 - H   5  
                ( 36.24%)   0.6020* C   1 s( 25.57%)p 2.91( 74.40%)d 0.00(  0.03%)
                                            0.0000 -0.5056  0.0038  0.4191  0.0129
                                           -0.7536  0.0133  0.0000  0.0000  0.0094
                                            0.0000 -0.0000  0.0131  0.0093
                ( 63.76%)  -0.7985* H   5 s( 99.90%)p 0.00(  0.10%)
                                           -0.9995 -0.0010 -0.0196  0.0256  0.0000
    71. (0.00175) BD*( 1) C   1 - H   6  
                ( 35.19%)   0.5932* C   1 s( 23.86%)p 3.19( 76.10%)d 0.00(  0.04%)
                                            0.0004 -0.4884  0.0057  0.2304  0.0152
                                            0.4560 -0.0067  0.7069 -0.0079 -0.0000
                                            0.0019 -0.0154  0.0045 -0.0110
                ( 64.81%)  -0.8051* H   6 s( 99.89%)p 0.00(  0.11%)
                                           -0.9994  0.0001 -0.0160 -0.0168 -0.0243
    72. (0.00175) BD*( 1) C   1 - H   7  
                ( 35.19%)   0.5932* C   1 s( 23.86%)p 3.19( 76.10%)d 0.00(  0.04%)
                                            0.0004 -0.4884  0.0057  0.2304  0.0152
                                            0.4559 -0.0067 -0.7069  0.0079 -0.0000
                                           -0.0019  0.0154  0.0045 -0.0110
                ( 64.81%)  -0.8051* H   7 s( 99.89%)p 0.00(  0.11%)
                                           -0.9994  0.0001 -0.0160 -0.0168  0.0243
    73. (0.01414) BD*( 1) C   2 - O   3  
                ( 63.72%)   0.7983* C   2 s( 30.52%)p 2.27( 69.27%)d 0.01(  0.21%)
                                           -0.0008  0.5523 -0.0127  0.4666  0.0023
                                           -0.6885 -0.0306  0.0000  0.0000 -0.0372
                                            0.0000 -0.0000  0.0025 -0.0262
                ( 36.28%)  -0.6023* O   3 s( 21.02%)p 3.75( 78.89%)d 0.00(  0.09%)
                                            0.0003  0.4584 -0.0098 -0.3867 -0.0108
                                            0.7995 -0.0063 -0.0000  0.0000 -0.0109
                                            0.0000 -0.0000 -0.0222 -0.0160
    74. (0.01463) BD*( 1) C   2 - O   4  
                ( 66.53%)   0.8156* C   2 s( 31.27%)p 2.19( 68.39%)d 0.01(  0.33%)
                                            0.0001  0.5580 -0.0364  0.4046  0.0295
                                            0.7190  0.0486 -0.0000  0.0000  0.0443
                                           -0.0000  0.0000 -0.0241 -0.0280
                ( 33.47%)  -0.5786* O   4 s( 41.92%)p 1.38( 57.96%)d 0.00(  0.12%)
                                           -0.0000  0.6470 -0.0244 -0.3081  0.0076
                                           -0.6960  0.0152 -0.0000  0.0000  0.0239
                                            0.0000  0.0000 -0.0213 -0.0133
    75. (0.14374) BD*( 2) C   2 - O   4  
                ( 75.11%)   0.8667* C   2 s(  0.00%)p 1.00( 99.22%)d 0.01(  0.78%)
                                           -0.0000  0.0000  0.0000 -0.0000  0.0000
                                            0.0000  0.0000  0.9960 -0.0177 -0.0000
                                            0.0432  0.0768 -0.0000  0.0000
                ( 24.89%)  -0.4989* O   4 s(  0.00%)p 1.00( 99.83%)d 0.00(  0.17%)
                                           -0.0000  0.0000 -0.0000 -0.0000 -0.0000
                                           -0.0000  0.0000  0.9991  0.0107  0.0000
                                           -0.0178 -0.0373  0.0000 -0.0000
    76. (0.00334) BD*( 1) O   3 - H   8  
                ( 23.66%)   0.4864* O   3 s( 20.10%)p 3.97( 79.81%)d 0.00(  0.09%)
                                           -0.0002 -0.4482  0.0094 -0.8769 -0.0246
                                           -0.1676  0.0197  0.0000 -0.0000 -0.0247
                                            0.0000  0.0000 -0.0110  0.0139
                ( 76.34%)  -0.8737* H   8 s( 99.44%)p 0.01(  0.56%)
                                           -0.9972  0.0040  0.0747  0.0060 -0.0000


 NHO Directionality and "Bond Bending" (deviations from line of nuclear centers)

         [Thresholds for printing:  angular deviation  >  1.0 degree]
                                    hybrid p-character > 25.0%
                                    orbital occupancy  >  0.10e

                                Line of Centers        Hybrid 1              Hybrid 2
                                ---------------  -------------------   ------------------
                NBO               Theta   Phi    Theta   Phi    Dev    Theta   Phi    Dev
 ========================================================================================
     1. BD (   1) C   1 - C   2    90.0    9.1     --     --    --      90.0  183.3   5.8
     2. BD (   1) C   1 - H   5    90.0  118.8    90.0  120.3   1.5      --     --    --
     3. BD (   1) C   1 - H   6   143.6  244.3   143.8  241.3   1.8      --     --    --
     4. BD (   1) C   1 - H   7    36.4  244.3    36.2  241.3   1.8      --     --    --
     5. BD (   1) C   2 - O   3    90.0  300.7    90.0  303.1   2.4     90.0  116.6   4.0
     6. BD (   1) C   2 - O   4    90.0   63.1    90.0   60.5   2.6     90.0  246.2   3.1
     7. BD (   2) C   2 - O   4    90.0   63.1     0.0    0.0  90.0      0.0    0.0  90.0
     8. BD (   1) O   3 - H   8    90.0   14.2    90.0    9.3   4.9      --     --    --
    13. LP (   1) O   3             --     --     90.0  244.3   --       --     --    --
    14. LP (   2) O   3             --     --      0.0    0.0   --       --     --    --
    15. LP (   1) O   4             --     --     90.0   63.7   --       --     --    --
    16. LP*(   2) O   4             --     --     90.0  155.2   --       --     --    --
    75. BD*(   2) C   2 - O   4    90.0   63.1     0.0    0.0  90.0      0.0    0.0  90.0


 Second Order Perturbation Theory Analysis of Fock Matrix in NBO Basis

     Threshold for printing:   0.25 kcal/mol
                                                                              E(2)  E(j)-E(i) F(i,j)
         Donor NBO (i)                     Acceptor NBO (j)                 kcal/mol   a.u.    a.u. 
 ===================================================================================================

 within unit  1
   1. BD (   1) C   1 - C   2        / 16. LP*(   2) O   4                   10.64    0.44    0.091
   1. BD (   1) C   1 - C   2        / 35. RY*(   1) O   3                    0.37    1.96    0.035
   1. BD (   1) C   1 - C   2        / 44. RY*(   1) O   4                    0.75    1.78    0.048
   1. BD (   1) C   1 - C   2        / 69. BD*(   1) C   1 - C   2            0.64    1.03    0.033
   1. BD (   1) C   1 - C   2        / 71. BD*(   1) C   1 - H   6            0.26    1.14    0.022
   1. BD (   1) C   1 - C   2        / 72. BD*(   1) C   1 - H   7            0.26    1.14    0.022
   1. BD (   1) C   1 - C   2        / 74. BD*(   1) C   2 - O   4            0.45    1.21    0.030
   1. BD (   1) C   1 - C   2        / 76. BD*(   1) O   3 - H   8            1.24    1.07    0.048
   2. BD (   1) C   1 - H   5        / 73. BD*(   1) C   2 - O   3            2.37    0.79    0.055
   2. BD (   1) C   1 - H   5        / 74. BD*(   1) C   2 - O   4            0.25    1.03    0.020
   3. BD (   1) C   1 - H   6        / 16. LP*(   2) O   4                    0.56    0.25    0.016
   3. BD (   1) C   1 - H   6        / 29. RY*(   4) C   2                    0.37    1.83    0.033
   3. BD (   1) C   1 - H   6        / 74. BD*(   1) C   2 - O   4            1.45    1.02    0.049
   3. BD (   1) C   1 - H   6        / 75. BD*(   2) C   2 - O   4            3.40    0.43    0.051
   4. BD (   1) C   1 - H   7        / 16. LP*(   2) O   4                    0.56    0.25    0.016
   4. BD (   1) C   1 - H   7        / 29. RY*(   4) C   2                    0.37    1.83    0.033
   4. BD (   1) C   1 - H   7        / 74. BD*(   1) C   2 - O   4            1.45    1.02    0.049
   4. BD (   1) C   1 - H   7        / 75. BD*(   2) C   2 - O   4            3.40    0.43    0.051
   5. BD (   1) C   2 - O   3        / 16. LP*(   2) O   4                    3.51    0.66    0.065
   5. BD (   1) C   2 - O   3        / 17. RY*(   1) C   1                    0.31    1.53    0.028
   5. BD (   1) C   2 - O   3        / 69. BD*(   1) C   1 - C   2            1.24    1.25    0.050
   5. BD (   1) C   2 - O   3        / 70. BD*(   1) C   1 - H   5            0.51    1.38    0.034
   6. BD (   1) C   2 - O   4        / 17. RY*(   1) C   1                    0.29    1.82    0.029
   6. BD (   1) C   2 - O   4        / 26. RY*(   1) C   2                    0.85    1.70    0.048
   6. BD (   1) C   2 - O   4        / 69. BD*(   1) C   1 - C   2            0.70    1.54    0.042
   7. BD (   2) C   2 - O   4        / 71. BD*(   1) C   1 - H   6            0.42    0.95    0.025
   7. BD (   2) C   2 - O   4        / 72. BD*(   1) C   1 - H   7            0.42    0.95    0.025
   7. BD (   2) C   2 - O   4        / 75. BD*(   2) C   2 - O   4            0.45    0.43    0.019
   8. BD (   1) O   3 - H   8        / 30. RY*(   5) C   2                    0.53    1.81    0.039
   8. BD (   1) O   3 - H   8        / 69. BD*(   1) C   1 - C   2            2.58    1.12    0.068
   8. BD (   1) O   3 - H   8        / 74. BD*(   1) C   2 - O   4            0.75    1.30    0.039
   9. CR (   1) C   1                / 32. RY*(   7) C   2                    0.31   10.87    0.073
   9. CR (   1) C   1                / 53. RY*(   1) H   5                    0.47   10.60    0.089
   9. CR (   1) C   1                / 57. RY*(   1) H   6                    0.53   10.59    0.095
   9. CR (   1) C   1                / 61. RY*(   1) H   7                    0.53   10.59    0.095
   9. CR (   1) C   1                / 74. BD*(   1) C   2 - O   4            0.44   10.63    0.087
  10. CR (   1) C   2                / 18. RY*(   2) C   1                    0.63   10.98    0.105
  10. CR (   1) C   2                / 69. BD*(   1) C   1 - C   2            0.39   10.65    0.082
  11. CR (   1) O   3                / 26. RY*(   1) C   2                    0.38   19.57    0.109
  11. CR (   1) O   3                / 30. RY*(   5) C   2                    0.81   20.10    0.161
  11. CR (   1) O   3                / 31. RY*(   6) C   2                    0.53   20.96    0.134
  11. CR (   1) O   3                / 69. BD*(   1) C   1 - C   2            0.27   19.40    0.092
  12. CR (   1) O   4                / 26. RY*(   1) C   2                    3.84   19.55    0.347
  12. CR (   1) O   4                / 69. BD*(   1) C   1 - C   2            0.26   19.38    0.091
  13. LP (   1) O   3                / 16. LP*(   2) O   4                    1.93    0.46    0.040
  13. LP (   1) O   3                / 26. RY*(   1) C   2                    1.35    1.22    0.052
  13. LP (   1) O   3                / 28. RY*(   3) C   2                    0.63    2.61    0.052
  13. LP (   1) O   3                / 67. RY*(   3) H   8                    0.26    2.03    0.029
  13. LP (   1) O   3                / 73. BD*(   1) C   2 - O   3            2.24    0.99    0.060
  13. LP (   1) O   3                / 74. BD*(   1) C   2 - O   4            3.41    1.23    0.083
  14. LP (   2) O   3                / 27. RY*(   2) C   2                    1.27    2.21    0.071
  14. LP (   2) O   3                / 33. RY*(   8) C   2                    0.55    1.29    0.036
  14. LP (   2) O   3                / 66. RY*(   2) H   8                    0.87    1.95    0.055
  14. LP (   2) O   3                / 75. BD*(   2) C   2 - O   4           27.72    0.31    0.118
  15. LP (   1) O   4                / 26. RY*(   1) C   2                    7.26    1.29    0.122
  15. LP (   1) O   4                / 69. BD*(   1) C   1 - C   2            0.97    1.12    0.042
  15. LP (   1) O   4                / 73. BD*(   1) C   2 - O   3            0.51    1.06    0.030
  16. LP*(   2) O   4                / 31. RY*(   6) C   2                    0.36    2.15    0.085
  16. LP*(   2) O   4                / 44. RY*(   1) O   4                    0.97    1.34    0.110
  16. LP*(   2) O   4                / 69. BD*(   1) C   1 - C   2            1.99    0.59    0.102
  16. LP*(   2) O   4                / 73. BD*(   1) C   2 - O   3            3.09    0.53    0.119
  75. BD*(   2) C   2 - O   4        / 27. RY*(   2) C   2                    1.61    1.90    0.182
  75. BD*(   2) C   2 - O   4        / 33. RY*(   8) C   2                    0.41    0.98    0.067
  75. BD*(   2) C   2 - O   4        / 45. RY*(   2) O   4                    0.87    1.08    0.102
  75. BD*(   2) C   2 - O   4        / 50. RY*(   7) O   4                    0.33    2.73    0.099
  75. BD*(   2) C   2 - O   4        / 71. BD*(   1) C   1 - H   6            0.43    0.52    0.049
  75. BD*(   2) C   2 - O   4        / 72. BD*(   1) C   1 - H   7            0.43    0.52    0.049


 Natural Bond Orbitals (Summary):

                                                            Principal Delocalizations
           NBO                        Occupancy    Energy   (geminal,vicinal,remote)
 ====================================================================================
 Molecular unit  1  (C2H4O2)
     1. BD (   1) C   1 - C   2          0.92436    -0.92293  16(v),76(v),44(v),69(g)
                                                    74(g),35(v),71(g),72(g)
     2. BD (   1) C   1 - H   5          0.98982    -0.73996  73(v),74(v)
     3. BD (   1) C   1 - H   6          0.95858    -0.73491  75(v),74(v),16(r),29(v)
     4. BD (   1) C   1 - H   7          0.95857    -0.73490  75(v),74(v),16(r),29(v)
     5. BD (   1) C   2 - O   3          0.95858    -1.14613  16(v),69(g),70(v),17(v)
     6. BD (   1) C   2 - O   4          0.99865    -1.43212  26(g),69(g),17(v)
     7. BD (   2) C   2 - O   4          0.99776    -0.72919  75(g),71(v),72(v)
     8. BD (   1) O   3 - H   8          0.99265    -1.00682  69(v),74(v),30(v)
     9. CR (   1) C   1                  0.99955   -10.34377  57(v),61(v),53(v),74(v)
                                                    32(v)
    10. CR (   1) C   2                  0.99969   -10.54228  18(v),69(g)
    11. CR (   1) O   3                  0.99985   -19.29603  30(v),31(v),26(v),69(v)
    12. CR (   1) O   4                  0.99985   -19.27521  26(v),69(v)
    13. LP (   1) O   3                  0.95632    -0.94356  74(v),73(g),16(r),26(v)
                                                    28(v),67(v)
    14. LP (   2) O   3                  0.88676    -0.61102  75(v),27(v),66(v),33(v)
    15. LP (   1) O   4                  0.98977    -1.01363  26(v),69(v),73(v)
    16. LP*(   2) O   4                  0.17084    -0.48485  73(v),69(v),44(g),31(v)
    17. RY*(   1) C   1                  0.00146     0.38565   
    18. RY*(   2) C   1                  0.00072     0.43664   
    19. RY*(   3) C   1                  0.00032     0.50212   
    20. RY*(   4) C   1                  0.00011     0.83667   
    21. RY*(   5) C   1                  0.00002     1.73762   
    22. RY*(   6) C   1                  0.00000     1.70358   
    23. RY*(   7) C   1                  0.00001     2.06022   
    24. RY*(   8) C   1                  0.00000     1.83350   
    25. RY*(   9) C   1                  0.00000     2.01816   
    26. RY*(   1) C   2                  0.01025     0.27214   
    27. RY*(   2) C   2                  0.00345     1.59511   
    28. RY*(   3) C   2                  0.00137     1.66883   
    29. RY*(   4) C   2                  0.00100     1.09187   
    30. RY*(   5) C   2                  0.00098     0.80753   
    31. RY*(   6) C   2                  0.00063     1.66868   
    32. RY*(   7) C   2                  0.00006     0.52480   
    33. RY*(   8) C   2                  0.00000     0.67817   
    34. RY*(   9) C   2                  0.00001     1.72089   
    35. RY*(   1) O   3                  0.00066     1.03331   
    36. RY*(   2) O   3                  0.00025     1.22611   
    37. RY*(   3) O   3                  0.00024     0.78566   
    38. RY*(   4) O   3                  0.00004     1.06831   
    39. RY*(   5) O   3                  0.00001     2.76961   
    40. RY*(   6) O   3                  0.00001     2.45035   
    41. RY*(   7) O   3                  0.00000     2.35471   
    42. RY*(   8) O   3                  0.00000     2.46330   
    43. RY*(   9) O   3                  0.00000     2.68874   
    44. RY*(   1) O   4                  0.00044     0.85615   
    45. RY*(   2) O   4                  0.00034     0.77978   
    46. RY*(   3) O   4                  0.00011     1.20652   
    47. RY*(   4) O   4                  0.00003     1.11132   
    48. RY*(   5) O   4                  0.00001     2.53145   
    49. RY*(   6) O   4                  0.00000     2.33843   
    50. RY*(   7) O   4                  0.00000     2.42449   
    51. RY*(   8) O   4                  0.00000     2.47377   
    52. RY*(   9) O   4                  0.00000     2.48517   
    53. RY*(   1) H   5                  0.00039     0.25542   
    54. RY*(   2) H   5                  0.00007     1.58898   
    55. RY*(   3) H   5                  0.00005     1.51842   
    56. RY*(   4) H   5                  0.00001     1.96408   
    57. RY*(   1) H   6                  0.00036     0.24127   
    58. RY*(   2) H   6                  0.00008     1.56011   
    59. RY*(   3) H   6                  0.00008     1.55141   
    60. RY*(   4) H   6                  0.00001     1.97020   
    61. RY*(   1) H   7                  0.00036     0.24128   
    62. RY*(   2) H   7                  0.00008     1.56010   
    63. RY*(   3) H   7                  0.00008     1.55141   
    64. RY*(   4) H   7                  0.00001     1.97020   
    65. RY*(   1) H   8                  0.00069     0.76053   
    66. RY*(   2) H   8                  0.00058     1.34217   
    67. RY*(   3) H   8                  0.00037     1.08180   
    68. RY*(   4) H   8                  0.00001     1.99179   
    69. BD*(   1) C   1 - C   2          0.01156     0.10879   
    70. BD*(   1) C   1 - H   5          0.00175     0.23125   
    71. BD*(   1) C   1 - H   6          0.00175     0.22039   
    72. BD*(   1) C   1 - H   7          0.00175     0.22038   
    73. BD*(   1) C   2 - O   3          0.01414     0.04938   
    74. BD*(   1) C   2 - O   4          0.01463     0.28945   
    75. BD*(   2) C   2 - O   4          0.14374    -0.30385  27(g),45(g),71(v),72(v)
                                                    33(g),50(g)
    76. BD*(   1) O   3 - H   8          0.00334     0.15092   
       -------------------------------
              Total Lewis   14.61077  ( 97.4051%)
        Valence non-Lewis    0.36349  (  2.4232%)
        Rydberg non-Lewis    0.02575  (  0.1717%)
       -------------------------------
            Total unit  1   15.00000  (100.0000%)
           Charge unit  1    1.00000
 Unable to Open any file for archive entry.
 1\1\GINC-COMPUTE-0-5\SP\UB3LYP\def2SVP\C2H4O2(1+,2)\ZAHRT2\13-Mar-2021
 \0\\# b3lyp/def2svp geom=NewRedundant pop=NBO\\67\\1,2\C,0,-0.95642049
 98,-0.0558479169,-0.1218632167\C,0,0.4897021731,0.3202782215,0.0698951
 239\O,0,1.2815893161,-0.7723710135,0.1414632205\O,0,0.9244977707,1.440
 7668383,0.1534957421\H,0,-1.5691160048,0.8511806051,-0.1756367838\H,0,
 -1.0694288961,-0.6461433504,-1.04415475\H,0,-1.2906052059,-0.691325415
 1,0.7126078074\H,0,2.1897813466,-0.446537969,0.2641928566\\Version=ES6
 4L-G16RevC.01\State=2-A\HF=-228.5267198\S2=0.75507\S2-1=0.\S2A=0.75002
 \RMSD=4.326e-09\Dipole=-0.0246433,-0.1137795,-0.0060236\Quadrupole=5.1
 254874,-2.6847077,-2.4407797,-0.0087998,0.96764,-0.0042204\PG=C01 [X(C
 2H4O2)]\\@
 The archive entry for this job was punched.


 AN AIRPLANE IS A COLLECTION OF SPARE PARTS
 FLYING IN CLOSE FORMATION.
 File lengths (MBytes):  RWF=     10 Int=      0 D2E=      0 Chk=      2 Scr=      1
 Normal termination of Gaussian 16
