# Supplementary material for: Machine-Learning-Guided Discovery of Electrochemical Reactions
Source: J Am Chem Soc. 2022 Dec 2;144(49):22599–610. doi: 10.1021/jacs.2c08997 (PMC9756344; doi:10.1021/jacs.2c08997)
Supplement: Supplementary file 4 — ja2c08997_si_004.zip [file ja2c08997_si_004.zip › Reactivity Prediction/Ologs_notimes/73.log]

 Entering Gaussian System, Link 0=g16
 Input=73.com
 Output=73.log
 Initial command:
  
 Copyright (c) 1988-2019, Gaussian, Inc.  All Rights Reserved.
  
 This is part of the Gaussian(R) 16 program.  It is based on
 the Gaussian(R) 09 system (copyright 2009, Gaussian, Inc.),
 the Gaussian(R) 03 system (copyright 2003, Gaussian, Inc.),
 the Gaussian(R) 98 system (copyright 1998, Gaussian, Inc.),
 the Gaussian(R) 94 system (copyright 1995, Gaussian, Inc.),
 the Gaussian 92(TM) system (copyright 1992, Gaussian, Inc.),
 the Gaussian 90(TM) system (copyright 1990, Gaussian, Inc.),
 the Gaussian 88(TM) system (copyright 1988, Gaussian, Inc.),
 the Gaussian 86(TM) system (copyright 1986, Carnegie Mellon
 University), and the Gaussian 82(TM) system (copyright 1983,
 Carnegie Mellon University). Gaussian is a federally registered
 trademark of Gaussian, Inc.
  
 This software contains proprietary and confidential information,
 including trade secrets, belonging to Gaussian, Inc.
  
 This software is provided under written license and may be
 used, copied, transmitted, or stored only in accord with that
 written license.
  
 The following legend is applicable only to US Government
 contracts under FAR:
  
                    RESTRICTED RIGHTS LEGEND
  
 Use, reproduction and disclosure by the US Government is
 subject to restrictions as set forth in subparagraphs (a)
 and (c) of the Commercial Computer Software - Restricted
 Rights clause in FAR 52.227-19.
  
 Gaussian, Inc.
 340 Quinnipiac St., Bldg. 40, Wallingford CT 06492
  
  
 ---------------------------------------------------------------
 Warning -- This program may not be used in any manner that
 competes with the business of Gaussian, Inc. or will provide
 assistance to any competitor of Gaussian, Inc.  The licensee
 of this program is prohibited from giving any competitor of
 Gaussian, Inc. access to this program.  By using this program,
 the user acknowledges that Gaussian, Inc. is engaged in the
 business of creating and licensing software in the field of
 computational chemistry and represents and warrants to the
 licensee that it is not a competitor of Gaussian, Inc. and that
 it will not use this program in any manner prohibited above.
 ---------------------------------------------------------------
  

 Cite this work as:
 Gaussian 16, Revision C.01,
 M. J. Frisch, G. W. Trucks, H. B. Schlegel, G. E. Scuseria, 
 M. A. Robb, J. R. Cheeseman, G. Scalmani, V. Barone, 
 G. A. Petersson, H. Nakatsuji, X. Li, M. Caricato, A. V. Marenich, 
 J. Bloino, B. G. Janesko, R. Gomperts, B. Mennucci, H. P. Hratchian, 
 J. V. Ortiz, A. F. Izmaylov, J. L. Sonnenberg, D. Williams-Young, 
 F. Ding, F. Lipparini, F. Egidi, J. Goings, B. Peng, A. Petrone, 
 T. Henderson, D. Ranasinghe, V. G. Zakrzewski, J. Gao, N. Rega, 
 G. Zheng, W. Liang, M. Hada, M. Ehara, K. Toyota, R. Fukuda, 
 J. Hasegawa, M. Ishida, T. Nakajima, Y. Honda, O. Kitao, H. Nakai, 
 T. Vreven, K. Throssell, J. A. Montgomery, Jr., J. E. Peralta, 
 F. Ogliaro, M. J. Bearpark, J. J. Heyd, E. N. Brothers, K. N. Kudin, 
 V. N. Staroverov, T. A. Keith, R. Kobayashi, J. Normand, 
 K. Raghavachari, A. P. Rendell, J. C. Burant, S. S. Iyengar, 
 J. Tomasi, M. Cossi, J. M. Millam, M. Klene, C. Adamo, R. Cammi, 
 J. W. Ochterski, R. L. Martin, K. Morokuma, O. Farkas, 
 J. B. Foresman, and D. J. Fox, Gaussian, Inc., Wallingford CT, 2019.
 
 ******************************************
 Gaussian 16:  ES64L-G16RevC.01  3-Jul-2019
                13-Mar-2021 
 ******************************************
 %nprocshared=16
 Will use up to   16 processors via shared memory.
 %mem=7GB
 -----------------------------------------
 # b3lyp/def2svp geom=NewRedundant pop=NBO
 -----------------------------------------
 1/29=4000,38=1,172=1/1;
 2/12=2,17=6,18=5,40=1/2;
 3/5=43,7=101,11=2,25=1,30=1,74=-5/1,2,3;
 4//1;
 5/5=2,38=5/2;
 6/7=2,8=2,9=2,10=2,28=1,40=1/1,7;
 99/5=1,9=1/99;
 --
 73
 --
 Symbolic Z-matrix:
 Charge =  1 Multiplicity = 2
 Cl                   -1.4735    0.86638  -0.05011 
 C                    -0.00313  -0.14343   0.00555 
 Cl                    1.50993   0.80264  -0.01447 
 H                    -0.02668  -0.72791   0.93153 
 H                    -0.00663  -0.79816  -0.87248 
 
                          Input orientation:                          
 ---------------------------------------------------------------------
 Center     Atomic      Atomic             Coordinates (Angstroms)
 Number     Number       Type             X           Y           Z
 ---------------------------------------------------------------------
      1         17           0       -1.473495    0.866377   -0.050113
      2          6           0       -0.003131   -0.143435    0.005551
      3         17           0        1.509926    0.802635   -0.014473
      4          1           0       -0.026680   -0.727914    0.931534
      5          1           0       -0.006631   -0.798162   -0.872479
 ---------------------------------------------------------------------
                    Distance matrix (angstroms):
                    1          2          3          4          5
     1  Cl   0.000000
     2  C    1.784598   0.000000
     3  Cl   2.984315   1.784598   0.000000
     4  H    2.366151   1.095270   2.366151   0.000000
     5  H    2.366151   1.095270   2.366151   1.805492   0.000000
 Stoichiometry    CH2Cl2(1+,2)
 Framework group  C2V[C2(C),SGV(Cl2),SGV'(H2)]
 Deg. of freedom     4
 Full point group                 C2V     NOp   4
 Largest Abelian subgroup         C2V     NOp   4
 Largest concise Abelian subgroup C2V     NOp   4
                         Standard orientation:                         
 ---------------------------------------------------------------------
 Center     Atomic      Atomic             Coordinates (Angstroms)
 Number     Number       Type             X           Y           Z
 ---------------------------------------------------------------------
      1         17           0        0.000000    1.492158   -0.215992
      2          6           0        0.000000   -0.000000    0.762913
      3         17           0       -0.000000   -1.492158   -0.215992
      4          1           0        0.902746   -0.000000    1.383128
      5          1           0       -0.902746    0.000000    1.383128
 ---------------------------------------------------------------------
 Rotational constants (GHZ):          32.3406846           3.2115826           2.9780244
 Standard basis: def2SVP (5D, 7F)
 There are    26 symmetry adapted cartesian basis functions of A1  symmetry.
 There are     7 symmetry adapted cartesian basis functions of A2  symmetry.
 There are    12 symmetry adapted cartesian basis functions of B1  symmetry.
 There are    18 symmetry adapted cartesian basis functions of B2  symmetry.
 There are    24 symmetry adapted basis functions of A1  symmetry.
 There are     7 symmetry adapted basis functions of A2  symmetry.
 There are    12 symmetry adapted basis functions of B1  symmetry.
 There are    17 symmetry adapted basis functions of B2  symmetry.
    60 basis functions,   113 primitive gaussians,    63 cartesian basis functions
    21 alpha electrons       20 beta electrons
       nuclear repulsion energy       133.0350457088 Hartrees.
 NAtoms=    5 NActive=    5 NUniq=    3 SFac= 2.78D+00 NAtFMM=   60 NAOKFM=F Big=F
 Integral buffers will be    131072 words long.
 Raffenetti 2 integral format.
 Two-electron integral symmetry is turned on.
 One-electron integrals computed using PRISM.
   4 Symmetry operations used in ECPInt.
 ECPInt:  NShTT=     406 NPrTT=    1776 LenC2=     402 LenP2D=    1466.
 LDataN:  DoStor=T MaxTD1= 4 Len=   56
 NBasis=    60 RedAO= T EigKep=  8.95D-03  NBF=    24     7    12    17
 NBsUse=    60 1.00D-06 EigRej= -1.00D+00 NBFU=    24     7    12    17
 ExpMin= 1.22D-01 ExpMax= 1.04D+04 ExpMxC= 1.57D+03 IAcc=3 IRadAn=         5 AccDes= 0.00D+00
 Harris functional with IExCor=  402 and IRadAn=       5 diagonalized for initial guess.
 HarFok:  IExCor=  402 AccDes= 0.00D+00 IRadAn=         5 IDoV= 1 UseB2=F ITyADJ=14
 ICtDFT=  3500011 ScaDFX=  1.000000  1.000000  1.000000  1.000000
 FoFCou: FMM=F IPFlag=           0 FMFlag=      100000 FMFlg1=           0
         NFxFlg=           0 DoJE=T BraDBF=F KetDBF=T FulRan=T
         wScrn=  0.000000 ICntrl=       500 IOpCl=  0 I1Cent=   200000004 NGrid=           0
         NMat0=    1 NMatS0=      1 NMatT0=    0 NMatD0=    1 NMtDS0=    0 NMtDT0=    0
 Petite list used in FoFCou.
 Initial guess orbital symmetries:
 Alpha Orbitals:
       Occupied  (B2) (A1) (A1) (B2) (A1) (B2) (A1) (B1) (B2) (A2)
                 (A1) (A1) (B2) (A1) (B1) (A1) (B2) (A1) (A2) (B1)
                 (B2)
       Virtual   (A1) (B2) (A1) (B1) (A1) (B2) (B1) (A1) (B2) (A1)
                 (B1) (A2) (A1) (A1) (B2) (A2) (B1) (B2) (B2) (A1)
                 (A1) (B1) (A1) (A2) (B2) (B1) (A2) (B2) (A1) (A1)
                 (B1) (B2) (B1) (A1) (A2) (B2) (A1) (A1) (B1)
 Beta  Orbitals:
       Occupied  (B2) (A1) (A1) (B2) (A1) (B2) (A1) (B1) (B2) (A2)
                 (A1) (A1) (B2) (A1) (B1) (A1) (B2) (A1) (A2) (B1)
       Virtual   (B2) (A1) (B2) (A1) (B1) (A1) (B2) (B1) (A1) (B2)
                 (A1) (B1) (A2) (A1) (A1) (B2) (A2) (B1) (B2) (B2)
                 (A1) (A1) (B1) (A1) (A2) (B2) (B1) (A2) (B2) (A1)
                 (A1) (B1) (B2) (B1) (A1) (A2) (B2) (A1) (A1) (B1)
 The electronic state of the initial guess is 2-B2.
 Initial guess <Sx>= 0.0000 <Sy>= 0.0000 <Sz>= 0.5000 <S**2>= 0.7500 S= 0.5000
 Keep R1 and R2 ints in memory in symmetry-blocked form, NReq=15845580.
 Requested convergence on RMS density matrix=1.00D-08 within 128 cycles.
 Requested convergence on MAX density matrix=1.00D-06.
 Requested convergence on             energy=1.00D-06.
 No special actions if energy rises.
 Integral accuracy reduced to 1.0D-05 until final iterations.
 Initial convergence to 1.0D-05 achieved.  Increase integral accuracy.
 SCF Done:  E(UB3LYP) =  -958.996341712     A.U. after   13 cycles
            NFock= 13  Conv=0.59D-08     -V/T= 2.0024
 <Sx>= 0.0000 <Sy>= 0.0000 <Sz>= 0.5000 <S**2>= 0.7551 S= 0.5026
 <L.S>= 0.000000000000E+00
 Annihilation of the first spin contaminant:
 S**2 before annihilation     0.7551,   after     0.7500

 **********************************************************************

            Population analysis using the SCF Density.

 **********************************************************************

 Orbital symmetries:
 Alpha Orbitals:
       Occupied  (B2) (A1) (A1) (B2) (A1) (B2) (A1) (B2) (A1) (B1)
                 (A2) (A1) (B2) (A1) (B1) (A1) (B2) (B2) (A1) (A2)
                 (B1)
       Virtual   (A1) (B2) (A1) (B1) (A1) (B2) (B1) (A1) (B2) (B1)
                 (A1) (A2) (A1) (B2) (A2) (B1) (A1) (B2) (B2) (A1)
                 (A1) (B1) (A1) (A2) (B2) (B1) (B2) (A2) (A1) (A1)
                 (B1) (B2) (B1) (A1) (B2) (A2) (A1) (A1) (B1)
 Beta  Orbitals:
       Occupied  (B2) (A1) (A1) (B2) (A1) (B2) (A1) (B2) (A1) (B1)
                 (A2) (A1) (B2) (A1) (B1) (A1) (B2) (A2) (A1) (B1)
       Virtual   (B2) (A1) (B2) (A1) (B1) (A1) (B2) (B1) (A1) (B2)
                 (B1) (A1) (A2) (A1) (B2) (A2) (B1) (B2) (A1) (B2)
                 (A1) (A1) (B1) (A1) (A2) (B2) (B1) (B2) (A2) (A1)
                 (A1) (B1) (B2) (B1) (A1) (B2) (A2) (A1) (A1) (B1)
 The electronic state is 2-B2.
 Alpha  occ. eigenvalues -- -101.82767-101.82764 -10.54858  -9.77979  -9.77976
 Alpha  occ. eigenvalues --   -7.55093  -7.55090  -7.54359  -7.54359  -7.53451
 Alpha  occ. eigenvalues --   -7.53451  -1.18736  -1.12351  -0.91821  -0.73847
 Alpha  occ. eigenvalues --   -0.73500  -0.71903  -0.62024  -0.61840  -0.60230
 Alpha  occ. eigenvalues --   -0.57113
 Alpha virt. eigenvalues --   -0.26426  -0.21661  -0.13056  -0.10504   0.14136
 Alpha virt. eigenvalues --    0.14599   0.17082   0.20518   0.30134   0.38445
 Alpha virt. eigenvalues --    0.38976   0.41536   0.43437   0.45488   0.46448
 Alpha virt. eigenvalues --    0.47808   0.48585   0.48784   0.50246   0.51868
 Alpha virt. eigenvalues --    0.53609   0.55671   0.56551   0.60763   0.72803
 Alpha virt. eigenvalues --    0.82798   0.97566   1.02280   1.06191   1.24802
 Alpha virt. eigenvalues --    1.41057   1.61186   1.62718   1.70267   1.90757
 Alpha virt. eigenvalues --    1.91963   2.07964   2.48127   2.60091
  Beta  occ. eigenvalues -- -101.82378-101.82375 -10.54919  -9.77616  -9.77614
  Beta  occ. eigenvalues --   -7.54406  -7.54405  -7.53599  -7.53597  -7.53233
  Beta  occ. eigenvalues --   -7.53233  -1.16982  -1.09758  -0.90901  -0.73735
  Beta  occ. eigenvalues --   -0.71338  -0.71162  -0.59336  -0.57696  -0.56412
  Beta virt. eigenvalues --   -0.51475  -0.25341  -0.21098  -0.13014  -0.10505
  Beta virt. eigenvalues --    0.14591   0.15380   0.17266   0.21356   0.31083
  Beta virt. eigenvalues --    0.38783   0.39315   0.42031   0.46500   0.48919
  Beta virt. eigenvalues --    0.49540   0.49906   0.50472   0.50816   0.52127
  Beta virt. eigenvalues --    0.52363   0.54133   0.56609   0.59073   0.61270
  Beta virt. eigenvalues --    0.75386   0.83190   0.98349   1.02329   1.06981
  Beta virt. eigenvalues --    1.25270   1.41076   1.61257   1.62611   1.70322
  Beta virt. eigenvalues --    1.90875   1.91907   2.07859   2.48077   2.59978
          Condensed to atoms (all electrons):
               1          2          3          4          5
     1  Cl  16.521546   0.239073  -0.010972  -0.025191  -0.025191
     2  C    0.239073   4.691605   0.239073   0.403485   0.403485
     3  Cl  -0.010972   0.239073  16.521546  -0.025191  -0.025191
     4  H   -0.025191   0.403485  -0.025191   0.469879  -0.010607
     5  H   -0.025191   0.403485  -0.025191  -0.010607   0.469879
          Atomic-Atomic Spin Densities.
               1          2          3          4          5
     1  Cl   0.552418  -0.000005  -0.031596   0.000634   0.000634
     2  C   -0.000005  -0.043941  -0.000005  -0.000119  -0.000119
     3  Cl  -0.031596  -0.000005   0.552418   0.000634   0.000634
     4  H    0.000634  -0.000119   0.000634  -0.001167   0.000026
     5  H    0.000634  -0.000119   0.000634   0.000026  -0.001167
 Mulliken charges and spin densities:
               1          2
     1  Cl   0.300735   0.522085
     2  C    0.023279  -0.044187
     3  Cl   0.300735   0.522085
     4  H    0.187626   0.000009
     5  H    0.187626   0.000009
 Sum of Mulliken charges =   1.00000   1.00000
 Mulliken charges and spin densities with hydrogens summed into heavy atoms:
               1          2
     1  Cl   0.300735   0.522085
     2  C    0.398531  -0.044170
     3  Cl   0.300735   0.522085
 Electronic spatial extent (au):  <R**2>=            361.3725
 Charge=              1.0000 electrons
 Dipole moment (field-independent basis, Debye):
    X=             -0.0000    Y=              0.0000    Z=              1.6358  Tot=              1.6358
 Quadrupole moment (field-independent basis, Debye-Ang):
   XX=            -28.1405   YY=            -18.8988   ZZ=            -24.8071
   XY=              0.0000   XZ=             -0.0000   YZ=             -0.0000
 Traceless Quadrupole moment (field-independent basis, Debye-Ang):
   XX=             -4.1917   YY=              5.0500   ZZ=             -0.8583
   XY=              0.0000   XZ=             -0.0000   YZ=             -0.0000
 Octapole moment (field-independent basis, Debye-Ang**2):
  XXX=              0.0000  YYY=              0.0000  ZZZ=              2.2772  XYY=              0.0000
  XXY=             -0.0000  XXZ=              2.1712  XZZ=              0.0000  YZZ=             -0.0000
  YYZ=             -2.9502  XYZ=             -0.0000
 Hexadecapole moment (field-independent basis, Debye-Ang**3):
 XXXX=            -32.4113 YYYY=           -277.0750 ZZZZ=            -57.1846 XXXY=             -0.0000
 XXXZ=             -0.0000 YYYX=             -0.0000 YYYZ=              0.0000 ZZZX=             -0.0000
 ZZZY=              0.0000 XXYY=            -62.0621 XXZZ=            -12.6383 YYZZ=            -61.5789
 XXYZ=              0.0000 YYXZ=             -0.0000 ZZXY=             -0.0000
 N-N= 1.330350457088D+02 E-N=-2.532140294025D+03  KE= 9.566809760025D+02
 Symmetry A1   KE= 4.492121998365D+02
 Symmetry A2   KE= 4.612355246600D+01
 Symmetry B1   KE= 4.818614161069D+01
 Symmetry B2   KE= 4.131590820893D+02
 Symmetry A1   SP=-3.308445639845D-14
 Symmetry A2   SP=-2.390584475168D-15
 Symmetry B1   SP= 6.640320295714D-15
 Symmetry B2   SP= 1.000000000000D+00
                          Isotropic Fermi Contact Couplings
        Atom                 a.u.       MegaHertz       Gauss      10(-4) cm-1
     1  Cl(35)             0.06013      26.36525       9.40778       8.79450
     2  C(13)             -0.03146     -35.36366     -12.61863     -11.79605
     3  Cl(35)             0.06013      26.36525       9.40778       8.79450
     4  H(1)              -0.00028      -1.23441      -0.44047      -0.41175
     5  H(1)              -0.00028      -1.23441      -0.44047      -0.41175
 --------------------------------------------------------
       Center         ----  Spin Dipole Couplings  ----
                      3XX-RR        3YY-RR        3ZZ-RR
 --------------------------------------------------------
     1   Atom       -1.673322      1.183956      0.489366
     2   Atom       -0.008959      0.017693     -0.008734
     3   Atom       -1.673322      1.183956      0.489366
     4   Atom       -0.006761      0.004185      0.002576
     5   Atom       -0.006761      0.004185      0.002576
 --------------------------------------------------------
                        XY            XZ            YZ
 --------------------------------------------------------
     1   Atom       -0.000000      0.000000      2.538219
     2   Atom        0.000000      0.000000      0.000000
     3   Atom       -0.000000     -0.000000     -2.538219
     4   Atom       -0.000000      0.005271     -0.000000
     5   Atom        0.000000     -0.005271      0.000000
 --------------------------------------------------------


 ---------------------------------------------------------------------------------
              Anisotropic Spin Dipole Couplings in Principal Axis System
 ---------------------------------------------------------------------------------

       Atom             a.u.   MegaHertz   Gauss  10(-4) cm-1        Axes

              Baa    -1.7252   -90.293   -32.219   -30.119 -0.0000 -0.6574  0.7535
     1 Cl(35) Bbb    -1.6733   -87.578   -31.250   -29.213  1.0000 -0.0000  0.0000
              Bcc     3.3985   177.871    63.469    59.331  0.0000  0.7535  0.6574
 
              Baa    -0.0090    -1.202    -0.429    -0.401  1.0000 -0.0000 -0.0000
     2 C(13)  Bbb    -0.0087    -1.172    -0.418    -0.391  0.0000 -0.0000  1.0000
              Bcc     0.0177     2.374     0.847     0.792  0.0000  1.0000  0.0000
 
              Baa    -1.7252   -90.293   -32.219   -30.119  0.0000  0.6574  0.7535
     3 Cl(35) Bbb    -1.6733   -87.578   -31.250   -29.213  1.0000 -0.0000 -0.0000
              Bcc     3.3985   177.871    63.469    59.331 -0.0000  0.7535 -0.6574
 
              Baa    -0.0091    -4.873    -1.739    -1.625  0.9119  0.0000 -0.4104
     4 H(1)   Bbb     0.0042     2.233     0.797     0.745  0.0000  1.0000  0.0000
              Bcc     0.0049     2.640     0.942     0.881  0.4104 -0.0000  0.9119
 
              Baa    -0.0091    -4.873    -1.739    -1.625  0.9119 -0.0000  0.4104
     5 H(1)   Bbb     0.0042     2.233     0.797     0.745  0.0000  1.0000 -0.0000
              Bcc     0.0049     2.640     0.942     0.881 -0.4104  0.0000  0.9119
 

 ---------------------------------------------------------------------------------

 ******************************Gaussian NBO Version 3.1******************************
             N A T U R A L   A T O M I C   O R B I T A L   A N D
          N A T U R A L   B O N D   O R B I T A L   A N A L Y S I S
 ******************************Gaussian NBO Version 3.1******************************
       /RESON  / : Allow strongly delocalized NBO set

 Analyzing the SCF density

 Job title: 73                                                              

 Storage needed:     11124 in NPA,     14623 in NBO ( 939523921 available)
 GSVD:  LWork=        2150 too small for GESVD, short by         525 words or         525 for optimal perf.


 NATURAL POPULATIONS:  Natural atomic orbital occupancies 
                                                          
   NAO  Atom  No  lang   Type(AO)    Occupancy
 --------------------------------------------
     1   Cl    1  S      Cor( 1S)     2.00000
     2   Cl    1  S      Cor( 2S)     1.99978
     3   Cl    1  S      Val( 3S)     1.86469
     4   Cl    1  S      Ryd( 4S)     0.00122
     5   Cl    1  px     Cor( 2p)     1.99998
     6   Cl    1  px     Val( 3p)     1.98150
     7   Cl    1  px     Ryd( 4p)     0.00082
     8   Cl    1  py     Cor( 2p)     1.99986
     9   Cl    1  py     Val( 3p)     1.19457
    10   Cl    1  py     Ryd( 4p)     0.00092
    11   Cl    1  pz     Cor( 2p)     1.99989
    12   Cl    1  pz     Val( 3p)     1.52483
    13   Cl    1  pz     Ryd( 4p)     0.00072
    14   Cl    1  dxy    Ryd( 3d)     0.00168
    15   Cl    1  dxz    Ryd( 3d)     0.00094
    16   Cl    1  dyz    Ryd( 3d)     0.00512
    17   Cl    1  dx2y2  Ryd( 3d)     0.00337
    18   Cl    1  dz2    Ryd( 3d)     0.00132

    19    C    2  S      Cor( 1S)     1.99920
    20    C    2  S      Val( 2S)     1.21138
    21    C    2  S      Ryd( 3S)     0.00130
    22    C    2  px     Val( 2p)     1.33253
    23    C    2  px     Ryd( 3p)     0.00182
    24    C    2  py     Val( 2p)     0.82087
    25    C    2  py     Ryd( 3p)     0.00371
    26    C    2  pz     Val( 2p)     1.02882
    27    C    2  pz     Ryd( 3p)     0.00366
    28    C    2  dxy    Ryd( 3d)     0.00109
    29    C    2  dxz    Ryd( 3d)     0.00088
    30    C    2  dyz    Ryd( 3d)     0.00364
    31    C    2  dx2y2  Ryd( 3d)     0.00253
    32    C    2  dz2    Ryd( 3d)     0.00123

    33   Cl    3  S      Cor( 1S)     2.00000
    34   Cl    3  S      Cor( 2S)     1.99978
    35   Cl    3  S      Val( 3S)     1.86469
    36   Cl    3  S      Ryd( 4S)     0.00122
    37   Cl    3  px     Cor( 2p)     1.99998
    38   Cl    3  px     Val( 3p)     1.98150
    39   Cl    3  px     Ryd( 4p)     0.00082
    40   Cl    3  py     Cor( 2p)     1.99986
    41   Cl    3  py     Val( 3p)     1.19457
    42   Cl    3  py     Ryd( 4p)     0.00092
    43   Cl    3  pz     Cor( 2p)     1.99989
    44   Cl    3  pz     Val( 3p)     1.52483
    45   Cl    3  pz     Ryd( 4p)     0.00072
    46   Cl    3  dxy    Ryd( 3d)     0.00168
    47   Cl    3  dxz    Ryd( 3d)     0.00094
    48   Cl    3  dyz    Ryd( 3d)     0.00512
    49   Cl    3  dx2y2  Ryd( 3d)     0.00337
    50   Cl    3  dz2    Ryd( 3d)     0.00132

    51    H    4  S      Val( 1S)     0.71019
    52    H    4  S      Ryd( 2S)     0.00118
    53    H    4  px     Ryd( 2p)     0.00064
    54    H    4  py     Ryd( 2p)     0.00010
    55    H    4  pz     Ryd( 2p)     0.00035

    56    H    5  S      Val( 1S)     0.71019
    57    H    5  S      Ryd( 2S)     0.00118
    58    H    5  px     Ryd( 2p)     0.00064
    59    H    5  py     Ryd( 2p)     0.00010
    60    H    5  pz     Ryd( 2p)     0.00035


 Summary of Natural Population Analysis:                  
                                                          
                                       Natural Population 
                Natural  -----------------------------------------------
    Atom  No    Charge         Core      Valence    Rydberg      Total
 -----------------------------------------------------------------------
     Cl    1    0.41879      9.99951     6.56559    0.01611    16.58121
      C    2   -0.41266      1.99920     4.39360    0.01986     6.41266
     Cl    3    0.41879      9.99951     6.56559    0.01611    16.58121
      H    4    0.28754      0.00000     0.71019    0.00227     0.71246
      H    5    0.28754      0.00000     0.71019    0.00227     0.71246
 =======================================================================
   * Total *    1.00000     21.99822    18.94515    0.05663    41.00000

                                 Natural Population      
 --------------------------------------------------------
   Core                      21.99822 ( 99.9919% of  22)
   Valence                   18.94515 ( 99.7113% of  19)
   Natural Minimal Basis     40.94337 ( 99.8619% of  41)
   Natural Rydberg Basis      0.05663 (  0.1381% of  41)
 --------------------------------------------------------

    Atom  No          Natural Electron Configuration
 ----------------------------------------------------------------------------
     Cl    1      [core]3S( 1.86)3p( 4.70)3d( 0.01)
      C    2      [core]2S( 1.21)2p( 3.18)3p( 0.01)3d( 0.01)
     Cl    3      [core]3S( 1.86)3p( 4.70)3d( 0.01)
      H    4            1S( 0.71)
      H    5            1S( 0.71)


 ***************************************************
 *******         Alpha spin orbitals         *******
 ***************************************************


 NATURAL POPULATIONS:  Natural atomic orbital occupancies 
                                                          
   NAO  Atom  No  lang   Type(AO)    Occupancy      Energy
 ----------------------------------------------------------
     1   Cl    1  S      Cor( 1S)     1.00000    -101.21624
     2   Cl    1  S      Cor( 2S)     0.99989     -10.09105
     3   Cl    1  S      Val( 3S)     0.93358      -1.30253
     4   Cl    1  S      Ryd( 4S)     0.00058       0.36274
     5   Cl    1  px     Cor( 2p)     0.99999      -7.53271
     6   Cl    1  px     Val( 3p)     0.99093      -0.59745
     7   Cl    1  px     Ryd( 4p)     0.00038       0.64861
     8   Cl    1  py     Cor( 2p)     0.99995      -7.54732
     9   Cl    1  py     Val( 3p)     0.74088      -0.59004
    10   Cl    1  py     Ryd( 4p)     0.00050       0.67768
    11   Cl    1  pz     Cor( 2p)     0.99997      -7.54172
    12   Cl    1  pz     Val( 3p)     0.87639      -0.59934
    13   Cl    1  pz     Ryd( 4p)     0.00025       0.65806
    14   Cl    1  dxy    Ryd( 3d)     0.00087       0.55073
    15   Cl    1  dxz    Ryd( 3d)     0.00047       0.50277
    16   Cl    1  dyz    Ryd( 3d)     0.00265       0.67060
    17   Cl    1  dx2y2  Ryd( 3d)     0.00178       0.59709
    18   Cl    1  dz2    Ryd( 3d)     0.00069       0.53606

    19    C    2  S      Cor( 1S)     0.99959     -10.46992
    20    C    2  S      Val( 2S)     0.60285      -0.65819
    21    C    2  S      Ryd( 3S)     0.00058       0.41740
    22    C    2  px     Val( 2p)     0.66586      -0.40750
    23    C    2  px     Ryd( 3p)     0.00086       0.30281
    24    C    2  py     Val( 2p)     0.40534      -0.47303
    25    C    2  py     Ryd( 3p)     0.00217       0.24109
    26    C    2  pz     Val( 2p)     0.50489      -0.44275
    27    C    2  pz     Ryd( 3p)     0.00138       0.25069
    28    C    2  dxy    Ryd( 3d)     0.00054       1.57196
    29    C    2  dxz    Ryd( 3d)     0.00044       2.10062
    30    C    2  dyz    Ryd( 3d)     0.00199       1.69890
    31    C    2  dx2y2  Ryd( 3d)     0.00123       1.90928
    32    C    2  dz2    Ryd( 3d)     0.00053       1.57518

    33   Cl    3  S      Cor( 1S)     1.00000    -101.21624
    34   Cl    3  S      Cor( 2S)     0.99989     -10.09105
    35   Cl    3  S      Val( 3S)     0.93358      -1.30253
    36   Cl    3  S      Ryd( 4S)     0.00058       0.36274
    37   Cl    3  px     Cor( 2p)     0.99999      -7.53271
    38   Cl    3  px     Val( 3p)     0.99093      -0.59745
    39   Cl    3  px     Ryd( 4p)     0.00038       0.64861
    40   Cl    3  py     Cor( 2p)     0.99995      -7.54732
    41   Cl    3  py     Val( 3p)     0.74088      -0.59004
    42   Cl    3  py     Ryd( 4p)     0.00050       0.67768
    43   Cl    3  pz     Cor( 2p)     0.99997      -7.54172
    44   Cl    3  pz     Val( 3p)     0.87639      -0.59934
    45   Cl    3  pz     Ryd( 4p)     0.00025       0.65806
    46   Cl    3  dxy    Ryd( 3d)     0.00087       0.55073
    47   Cl    3  dxz    Ryd( 3d)     0.00047       0.50277
    48   Cl    3  dyz    Ryd( 3d)     0.00265       0.67060
    49   Cl    3  dx2y2  Ryd( 3d)     0.00178       0.59709
    50   Cl    3  dz2    Ryd( 3d)     0.00069       0.53606

    51    H    4  S      Val( 1S)     0.35500      -0.15235
    52    H    4  S      Ryd( 2S)     0.00058       0.07948
    53    H    4  px     Ryd( 2p)     0.00031       1.90391
    54    H    4  py     Ryd( 2p)     0.00005       1.44272
    55    H    4  pz     Ryd( 2p)     0.00017       1.67254

    56    H    5  S      Val( 1S)     0.35500      -0.15235
    57    H    5  S      Ryd( 2S)     0.00058       0.07948
    58    H    5  px     Ryd( 2p)     0.00031       1.90391
    59    H    5  py     Ryd( 2p)     0.00005       1.44272
    60    H    5  pz     Ryd( 2p)     0.00017       1.67254


 Summary of Natural Population Analysis:                  
                                                          
                                       Natural Population 
                Natural  -----------------------------------------------
    Atom  No    Charge         Core      Valence    Rydberg      Total
 -----------------------------------------------------------------------
     Cl    1   -0.04975      4.99981     3.54177    0.00817     8.54975
      C    2   -0.18827      0.99959     2.17895    0.00972     3.18827
     Cl    3   -0.04975      4.99981     3.54177    0.00817     8.54975
      H    4    0.14389      0.00000     0.35500    0.00112     0.35611
      H    5    0.14389      0.00000     0.35500    0.00112     0.35611
 =======================================================================
   * Total *   -0.00000     10.99921     9.97248    0.02831    21.00000

                                 Natural Population      
 --------------------------------------------------------
   Core                      10.99921 ( 99.9928% of  11)
   Valence                    9.97248 ( 99.7248% of  10)
   Natural Minimal Basis     20.97169 ( 99.8652% of  21)
   Natural Rydberg Basis      0.02831 (  0.1348% of  21)
 --------------------------------------------------------

    Atom  No          Natural Electron Configuration
 ----------------------------------------------------------------------------
     Cl    1      [core]3S( 0.93)3p( 2.61)3d( 0.01)
      C    2      [core]2S( 0.60)2p( 1.58)
     Cl    3      [core]3S( 0.93)3p( 2.61)3d( 0.01)
      H    4            1S( 0.35)
      H    5            1S( 0.35)


 NATURAL BOND ORBITAL ANALYSIS, alpha spin orbitals:

                       Occupancies       Lewis Structure    Low   High
           Occ.    -------------------  -----------------   occ   occ
  Cycle   Thresh.   Lewis   Non-Lewis     CR  BD  3C  LP    (L)   (NL)   Dev
 =============================================================================
   1(1)    0.90    20.92481   0.07519     11   4   0   6     0      0    0.02
 -----------------------------------------------------------------------------

 Structure accepted: No low occupancy Lewis orbitals

 --------------------------------------------------------
   Core                     10.99921 ( 99.993% of  11)
   Valence Lewis             9.92560 ( 99.256% of  10)
  ==================       ============================
   Total Lewis              20.92481 ( 99.642% of  21)
  -----------------------------------------------------
   Valence non-Lewis         0.06246 (  0.297% of  21)
   Rydberg non-Lewis         0.01273 (  0.061% of  21)
  ==================       ============================
   Total non-Lewis           0.07519 (  0.358% of  21)
 --------------------------------------------------------


       (Occupancy)   Bond orbital/ Coefficients/ Hybrids
 ---------------------------------------------------------------------------------
     1. (0.99803) BD ( 1)Cl   1 - C   2  
                ( 57.25%)   0.7566*Cl   1 s( 15.38%)p 5.46( 84.03%)d 0.04(  0.59%)
                                           -0.0000  0.0000  0.3912 -0.0285  0.0000
                                            0.0000  0.0000  0.0000 -0.7656 -0.0247
                                           -0.0000  0.5033  0.0129  0.0000  0.0000
                                           -0.0551 -0.0525 -0.0077
                ( 42.75%)   0.6539* C   2 s( 19.84%)p 4.02( 79.84%)d 0.02(  0.32%)
                                            0.0001  0.4453  0.0126  0.0000 -0.0000
                                            0.7053  0.0175 -0.5483 -0.0065  0.0000
                                            0.0000 -0.0478 -0.0303  0.0057
     2. (0.99803) BD ( 1) C   2 -Cl   3  
                ( 42.75%)   0.6539* C   2 s( 19.84%)p 4.02( 79.84%)d 0.02(  0.32%)
                                           -0.0001 -0.4453 -0.0126 -0.0000  0.0000
                                            0.7053  0.0175  0.5483  0.0065  0.0000
                                           -0.0000 -0.0478  0.0303 -0.0057
                ( 57.25%)   0.7566*Cl   3 s( 15.38%)p 5.46( 84.03%)d 0.04(  0.59%)
                                            0.0000 -0.0000 -0.3912  0.0285  0.0000
                                            0.0000  0.0000  0.0000 -0.7656 -0.0247
                                            0.0000 -0.5033 -0.0129  0.0000  0.0000
                                           -0.0551  0.0525  0.0077
     3. (0.99739) BD ( 1) C   2 - H   4  
                ( 65.04%)   0.8065* C   2 s( 30.17%)p 2.31( 69.79%)d 0.00(  0.04%)
                                            0.0001  0.5492 -0.0075  0.7070 -0.0067
                                           -0.0000 -0.0000  0.4450  0.0050  0.0000
                                            0.0129  0.0000  0.0129 -0.0061
                ( 34.96%)   0.5912* H   4 s( 99.89%)p 0.00(  0.11%)
                                            0.9994 -0.0047 -0.0256  0.0000 -0.0207
     4. (0.99739) BD ( 1) C   2 - H   5  
                ( 65.04%)   0.8065* C   2 s( 30.17%)p 2.31( 69.79%)d 0.00(  0.04%)
                                            0.0001  0.5492 -0.0075 -0.7070  0.0067
                                           -0.0000 -0.0000  0.4450  0.0050  0.0000
                                           -0.0129  0.0000  0.0129 -0.0061
                ( 34.96%)   0.5912* H   5 s( 99.89%)p 0.00(  0.11%)
                                            0.9994 -0.0047  0.0256  0.0000 -0.0207
     5. (1.00000) CR ( 1)Cl   1           s(100.00%)
                                            1.0000 -0.0000  0.0000 -0.0000  0.0000
                                            0.0000  0.0000 -0.0000  0.0000 -0.0000
                                            0.0000  0.0000  0.0000  0.0000  0.0000
                                           -0.0000 -0.0000  0.0000
     6. (0.99989) CR ( 2)Cl   1           s(100.00%)p 0.00(  0.00%)
                                           -0.0000  1.0000  0.0002  0.0000  0.0000
                                            0.0000  0.0000 -0.0000  0.0001  0.0000
                                            0.0000  0.0000 -0.0000  0.0000  0.0000
                                            0.0000  0.0000  0.0000
     7. (0.99999) CR ( 3)Cl   1           s(  0.00%)p 1.00(100.00%)
                                            0.0000  0.0000  0.0000  0.0000  1.0000
                                           -0.0001  0.0000  0.0000  0.0000  0.0000
                                            0.0000  0.0000  0.0000  0.0000 -0.0000
                                            0.0000  0.0000  0.0000
     8. (0.99995) CR ( 4)Cl   1           s(  0.00%)p 1.00(100.00%)
                                           -0.0000 -0.0000  0.0001  0.0000  0.0000
                                            0.0000  0.0000  1.0000  0.0000  0.0000
                                            0.0000 -0.0000 -0.0000  0.0000  0.0000
                                            0.0000  0.0000  0.0000
     9. (0.99997) CR ( 5)Cl   1           s(  0.00%)p 1.00(100.00%)
                                            0.0000  0.0000 -0.0001  0.0000  0.0000
                                            0.0000  0.0000  0.0000 -0.0001 -0.0000
                                            1.0000 -0.0001  0.0000  0.0000  0.0000
                                            0.0000 -0.0000 -0.0000
    10. (0.99959) CR ( 1) C   2           s(100.00%)
                                            1.0000 -0.0002 -0.0000  0.0000 -0.0000
                                           -0.0000 -0.0000  0.0001  0.0000  0.0000
                                            0.0000  0.0000  0.0000 -0.0000
    11. (1.00000) CR ( 1)Cl   3           s(100.00%)
                                            1.0000 -0.0000  0.0000 -0.0000  0.0000
                                            0.0000  0.0000  0.0000 -0.0000  0.0000
                                            0.0000  0.0000  0.0000  0.0000  0.0000
                                            0.0000 -0.0000  0.0000
    12. (0.99989) CR ( 2)Cl   3           s(100.00%)p 0.00(  0.00%)
                                           -0.0000  1.0000  0.0002  0.0000  0.0000
                                            0.0000  0.0000  0.0000 -0.0001 -0.0000
                                            0.0000  0.0000 -0.0000  0.0000  0.0000
                                           -0.0000  0.0000  0.0000
    13. (0.99999) CR ( 3)Cl   3           s(  0.00%)p 1.00(100.00%)
                                            0.0000  0.0000  0.0000  0.0000  1.0000
                                           -0.0001  0.0000  0.0000  0.0000  0.0000
                                            0.0000  0.0000  0.0000 -0.0000 -0.0000
                                            0.0000  0.0000  0.0000
    14. (0.99995) CR ( 4)Cl   3           s(  0.00%)p 1.00(100.00%)
                                            0.0000  0.0000 -0.0001 -0.0000  0.0000
                                            0.0000  0.0000  1.0000  0.0000  0.0000
                                           -0.0000  0.0000  0.0000  0.0000  0.0000
                                            0.0000 -0.0000 -0.0000
    15. (0.99997) CR ( 5)Cl   3           s(  0.00%)p 1.00(100.00%)
                                            0.0000  0.0000 -0.0001  0.0000  0.0000
                                            0.0000  0.0000 -0.0000  0.0001  0.0000
                                            1.0000 -0.0001  0.0000  0.0000  0.0000
                                           -0.0000 -0.0000 -0.0000
    16. (0.99826) LP ( 1)Cl   1           s( 83.38%)p 0.20( 16.56%)d 0.00(  0.06%)
                                           -0.0000 -0.0002  0.9131  0.0067  0.0000
                                            0.0000  0.0000 -0.0001  0.2572  0.0076
                                            0.0001 -0.3153 -0.0042  0.0000  0.0000
                                            0.0234 -0.0031  0.0020
    17. (0.99144) LP ( 2)Cl   1           s(  0.00%)p 1.00( 99.96%)d 0.00(  0.04%)
                                            0.0000  0.0000  0.0000  0.0000  0.0001
                                            0.9997 -0.0091  0.0000  0.0000  0.0000
                                            0.0000  0.0000  0.0000 -0.0184  0.0097
                                            0.0000  0.0000  0.0000
    18. (0.97768) LP ( 3)Cl   1           s(  1.27%)p77.67( 98.67%)d 0.04(  0.06%)
                                           -0.0000 -0.0001  0.1127 -0.0026  0.0000
                                            0.0000  0.0000  0.0000  0.5850 -0.0010
                                            0.0002  0.8028 -0.0017  0.0000  0.0000
                                           -0.0078  0.0105  0.0197
    19. (0.99826) LP ( 1)Cl   3           s( 83.38%)p 0.20( 16.56%)d 0.00(  0.06%)
                                           -0.0000 -0.0002  0.9131  0.0067  0.0000
                                            0.0000  0.0000  0.0001 -0.2572 -0.0076
                                            0.0001 -0.3153 -0.0042  0.0000  0.0000
                                           -0.0234 -0.0031  0.0020
    20. (0.99144) LP ( 2)Cl   3           s(  0.00%)p 1.00( 99.96%)d 0.00(  0.04%)
                                            0.0000  0.0000  0.0000  0.0000  0.0001
                                            0.9997 -0.0091  0.0000  0.0000  0.0000
                                            0.0000  0.0000  0.0000  0.0184  0.0097
                                            0.0000  0.0000  0.0000
    21. (0.97768) LP ( 3)Cl   3           s(  1.27%)p77.67( 98.67%)d 0.04(  0.06%)
                                           -0.0000 -0.0001  0.1127 -0.0026  0.0000
                                            0.0000  0.0000 -0.0000 -0.5850  0.0010
                                            0.0002  0.8028 -0.0017  0.0000  0.0000
                                            0.0078  0.0105  0.0197
    22. (0.00118) RY*( 1)Cl   1           s(  0.00%)p 1.00( 24.70%)d 3.05( 75.30%)
                                            0.0000  0.0000  0.0000  0.0000 -0.0000
                                            0.0132 -0.4968  0.0000  0.0000  0.0000
                                            0.0000  0.0000  0.0000  0.6704 -0.5509
                                            0.0000  0.0000  0.0000
    23. (0.00078) RY*( 2)Cl   1           s(  3.18%)p 5.85( 18.60%)d24.58( 78.22%)
                                            0.0000  0.0000  0.0091  0.1781 -0.0000
                                           -0.0000 -0.0000  0.0000 -0.0132  0.3402
                                           -0.0000 -0.0149  0.2643 -0.0000 -0.0000
                                           -0.5239  0.3866  0.5986
    24. (0.00023) RY*( 3)Cl   1           s( 38.70%)p 0.92( 35.54%)d 0.67( 25.76%)
                                            0.0000  0.0000  0.0131  0.6219  0.0000
                                            0.0000  0.0000 -0.0000 -0.0570  0.3462
                                            0.0000  0.0421 -0.4801  0.0000  0.0000
                                            0.3568  0.3510 -0.0847
    25. (0.00007) RY*( 4)Cl   1           s(  0.11%)p99.99( 60.97%)d99.99( 38.92%)
    26. (0.00002) RY*( 5)Cl   1           s(  0.00%)p 1.00( 34.32%)d 1.91( 65.68%)
    27. (0.00001) RY*( 6)Cl   1           s( 18.28%)p 3.65( 66.80%)d 0.82( 14.92%)
    28. (0.00001) RY*( 7)Cl   1           s( 38.51%)p 0.04(  1.48%)d 1.56( 60.01%)
    29. (0.00000) RY*( 8)Cl   1           s(  0.00%)p 1.00( 41.03%)d 1.44( 58.97%)
    30. (0.00000) RY*( 9)Cl   1           s(  1.19%)p14.60( 17.35%)d68.53( 81.46%)
    31. (0.00241) RY*( 1) C   2           s(  0.00%)p 1.00( 86.12%)d 0.16( 13.88%)
                                           -0.0000 -0.0000  0.0000  0.0000 -0.0000
                                           -0.0482  0.9268  0.0000 -0.0000  0.0000
                                            0.0000 -0.3726 -0.0000 -0.0000
    32. (0.00227) RY*( 2) C   2           s( 15.08%)p 3.94( 59.34%)d 1.70( 25.58%)
                                            0.0000 -0.0069  0.3883 -0.0000  0.0000
                                            0.0000 -0.0000  0.0301 -0.7697 -0.0000
                                           -0.0000  0.0000 -0.3808 -0.3329
    33. (0.00102) RY*( 3) C   2           s(  0.00%)p 1.00( 74.33%)d 0.35( 25.67%)
                                            0.0000  0.0000 -0.0000 -0.0010  0.8621
                                            0.0000  0.0000  0.0000  0.0000  0.0000
                                            0.5067 -0.0000  0.0000 -0.0000
    34. (0.00054) RY*( 4) C   2           s(  0.00%)p 0.00(  0.00%)d 1.00(100.00%)
                                            0.0000  0.0000  0.0000  0.0000  0.0000
                                            0.0000  0.0000  0.0000  0.0000  1.0000
                                            0.0000  0.0000  0.0000  0.0000
    35. (0.00032) RY*( 5) C   2           s( 21.60%)p 0.40(  8.65%)d 3.23( 69.75%)
                                           -0.0000  0.0055  0.4647 -0.0000  0.0000
                                            0.0000  0.0000  0.0006 -0.2941  0.0000
                                           -0.0000 -0.0000  0.4573  0.6988
    36. (0.00013) RY*( 6) C   2           s(  0.00%)p 1.00( 14.34%)d 5.98( 85.66%)
                                            0.0000  0.0000  0.0000 -0.0000  0.0000
                                            0.0534  0.3748 -0.0000 -0.0000  0.0000
                                           -0.0000  0.9255 -0.0000 -0.0000
    37. (0.00000) RY*( 7) C   2           s( 62.97%)p 0.49( 31.00%)d 0.10(  6.03%)
    38. (0.00000) RY*( 8) C   2           s(  0.33%)p 3.86(  1.27%)d99.99( 98.41%)
    39. (0.00000) RY*( 9) C   2           s(  0.00%)p 1.00( 25.71%)d 2.89( 74.29%)
    40. (0.00118) RY*( 1)Cl   3           s(  0.00%)p 1.00( 24.70%)d 3.05( 75.30%)
                                            0.0000  0.0000  0.0000  0.0000 -0.0000
                                           -0.0132  0.4968  0.0000  0.0000  0.0000
                                            0.0000  0.0000  0.0000  0.6704  0.5509
                                            0.0000  0.0000  0.0000
    41. (0.00078) RY*( 2)Cl   3           s(  3.18%)p 5.85( 18.60%)d24.58( 78.22%)
                                            0.0000  0.0000  0.0091  0.1781  0.0000
                                            0.0000  0.0000 -0.0000  0.0132 -0.3402
                                           -0.0000 -0.0149  0.2643  0.0000  0.0000
                                            0.5239  0.3866  0.5986
    42. (0.00023) RY*( 3)Cl   3           s( 38.70%)p 0.92( 35.54%)d 0.67( 25.76%)
                                            0.0000 -0.0000  0.0131  0.6219  0.0000
                                            0.0000  0.0000 -0.0000  0.0570 -0.3462
                                           -0.0000  0.0421 -0.4801  0.0000  0.0000
                                           -0.3568  0.3510 -0.0847
    43. (0.00007) RY*( 4)Cl   3           s(  0.11%)p99.99( 60.97%)d99.99( 38.92%)
    44. (0.00002) RY*( 5)Cl   3           s(  0.00%)p 1.00( 34.32%)d 1.91( 65.68%)
    45. (0.00001) RY*( 6)Cl   3           s( 18.28%)p 3.65( 66.80%)d 0.82( 14.92%)
    46. (0.00001) RY*( 7)Cl   3           s( 38.51%)p 0.04(  1.48%)d 1.56( 60.01%)
    47. (0.00000) RY*( 8)Cl   3           s(  0.00%)p 1.00( 41.03%)d 1.44( 58.97%)
    48. (0.00000) RY*( 9)Cl   3           s(  1.19%)p14.60( 17.35%)d68.53( 81.46%)
    49. (0.00059) RY*( 1) H   4           s( 99.70%)p 0.00(  0.30%)
                                            0.0031  0.9985 -0.0536  0.0000 -0.0092
    50. (0.00006) RY*( 2) H   4           s(  0.26%)p99.99( 99.74%)
    51. (0.00005) RY*( 3) H   4           s(  0.00%)p 1.00(100.00%)
    52. (0.00002) RY*( 4) H   4           s(  0.14%)p99.99( 99.86%)
    53. (0.00059) RY*( 1) H   5           s( 99.70%)p 0.00(  0.30%)
                                            0.0031  0.9985  0.0536  0.0000 -0.0092
    54. (0.00006) RY*( 2) H   5           s(  0.26%)p99.99( 99.74%)
    55. (0.00005) RY*( 3) H   5           s(  0.00%)p 1.00(100.00%)
    56. (0.00002) RY*( 4) H   5           s(  0.14%)p99.99( 99.86%)
    57. (0.02086) BD*( 1)Cl   1 - C   2  
                ( 42.75%)   0.6539*Cl   1 s( 15.38%)p 5.46( 84.03%)d 0.04(  0.59%)
                                            0.0000 -0.0000 -0.3912  0.0285 -0.0000
                                           -0.0000 -0.0000 -0.0000  0.7656  0.0247
                                            0.0000 -0.5033 -0.0129 -0.0000 -0.0000
                                            0.0551  0.0525  0.0077
                ( 57.25%)  -0.7566* C   2 s( 19.84%)p 4.02( 79.84%)d 0.02(  0.32%)
                                           -0.0001 -0.4453 -0.0126 -0.0000  0.0000
                                           -0.7053 -0.0175  0.5483  0.0065 -0.0000
                                           -0.0000  0.0478  0.0303 -0.0057
    58. (0.02086) BD*( 1) C   2 -Cl   3  
                ( 57.25%)   0.7566* C   2 s( 19.84%)p 4.02( 79.84%)d 0.02(  0.32%)
                                           -0.0001 -0.4453 -0.0126 -0.0000  0.0000
                                            0.7053  0.0175  0.5483  0.0065  0.0000
                                           -0.0000 -0.0478  0.0303 -0.0057
                ( 42.75%)  -0.6539*Cl   3 s( 15.38%)p 5.46( 84.03%)d 0.04(  0.59%)
                                            0.0000 -0.0000 -0.3912  0.0285  0.0000
                                            0.0000  0.0000  0.0000 -0.7656 -0.0247
                                            0.0000 -0.5033 -0.0129  0.0000  0.0000
                                           -0.0551  0.0525  0.0077
    59. (0.01037) BD*( 1) C   2 - H   4  
                ( 34.96%)   0.5912* C   2 s( 30.17%)p 2.31( 69.79%)d 0.00(  0.04%)
                                           -0.0001 -0.5492  0.0075 -0.7070  0.0067
                                            0.0000  0.0000 -0.4450 -0.0050 -0.0000
                                           -0.0129 -0.0000 -0.0129  0.0061
                ( 65.04%)  -0.8065* H   4 s( 99.89%)p 0.00(  0.11%)
                                           -0.9994  0.0047  0.0256 -0.0000  0.0207
    60. (0.01037) BD*( 1) C   2 - H   5  
                ( 34.96%)   0.5912* C   2 s( 30.17%)p 2.31( 69.79%)d 0.00(  0.04%)
                                           -0.0001 -0.5492  0.0075  0.7070 -0.0067
                                            0.0000  0.0000 -0.4450 -0.0050 -0.0000
                                            0.0129 -0.0000 -0.0129  0.0061
                ( 65.04%)  -0.8065* H   5 s( 99.89%)p 0.00(  0.11%)
                                           -0.9994  0.0047 -0.0256 -0.0000  0.0207


 NHO Directionality and "Bond Bending" (deviations from line of nuclear centers)

         [Thresholds for printing:  angular deviation  >  1.0 degree]
                                    hybrid p-character > 25.0%
                                    orbital occupancy  >  0.10e

                                Line of Centers        Hybrid 1              Hybrid 2
                                ---------------  -------------------   ------------------
                NBO               Theta   Phi    Theta   Phi    Dev    Theta   Phi    Dev
 ========================================================================================
     1. BD (   1)Cl   1 - C   2    56.7  270.0     --     --    --     127.5   90.0   4.2
     2. BD (   1) C   2 -Cl   3   123.3  270.0   127.5  270.0   4.2      --     --    --
     3. BD (   1) C   2 - H   4    55.5    0.0    57.3    0.0   1.8      --     --    --
     4. BD (   1) C   2 - H   5    55.5  180.0    57.3  180.0   1.8      --     --    --
    17. LP (   2)Cl   1             --     --     90.0    0.0   --       --     --    --
    18. LP (   3)Cl   1             --     --     36.1   90.0   --       --     --    --
    20. LP (   2)Cl   3             --     --     90.0    0.0   --       --     --    --
    21. LP (   3)Cl   3             --     --     36.1  270.0   --       --     --    --


 Second Order Perturbation Theory Analysis of Fock Matrix in NBO Basis

     Threshold for printing:   0.25 kcal/mol
                                                                              E(2)  E(j)-E(i) F(i,j)
         Donor NBO (i)                     Acceptor NBO (j)                 kcal/mol   a.u.    a.u. 
 ===================================================================================================

 within unit  1
   1. BD (   1)Cl   1 - C   2        / 41. RY*(   2)Cl   3                    0.28    1.50    0.026
   1. BD (   1)Cl   1 - C   2        / 58. BD*(   1) C   2 -Cl   3            0.45    0.80    0.024
   2. BD (   1) C   2 -Cl   3        / 23. RY*(   2)Cl   1                    0.28    1.50    0.026
   2. BD (   1) C   2 -Cl   3        / 57. BD*(   1)Cl   1 - C   2            0.45    0.80    0.024
   3. BD (   1) C   2 - H   4        / 22. RY*(   1)Cl   1                    0.41    1.33    0.030
   3. BD (   1) C   2 - H   4        / 40. RY*(   1)Cl   3                    0.41    1.33    0.030
   3. BD (   1) C   2 - H   4        / 57. BD*(   1)Cl   1 - C   2            0.31    0.63    0.018
   3. BD (   1) C   2 - H   4        / 58. BD*(   1) C   2 -Cl   3            0.31    0.63    0.018
   4. BD (   1) C   2 - H   5        / 22. RY*(   1)Cl   1                    0.41    1.33    0.030
   4. BD (   1) C   2 - H   5        / 40. RY*(   1)Cl   3                    0.41    1.33    0.030
   4. BD (   1) C   2 - H   5        / 57. BD*(   1)Cl   1 - C   2            0.31    0.63    0.018
   4. BD (   1) C   2 - H   5        / 58. BD*(   1) C   2 -Cl   3            0.31    0.63    0.018
   6. CR (   2)Cl   1                / 31. RY*(   1) C   2                    0.78   10.47    0.114
   6. CR (   2)Cl   1                / 32. RY*(   2) C   2                    0.35   10.69    0.077
  10. CR (   1) C   2                / 49. RY*(   1) H   4                    0.57   10.55    0.098
  10. CR (   1) C   2                / 53. RY*(   1) H   5                    0.57   10.55    0.098
  10. CR (   1) C   2                / 57. BD*(   1)Cl   1 - C   2            0.51   10.29    0.093
  10. CR (   1) C   2                / 58. BD*(   1) C   2 -Cl   3            0.51   10.29    0.093
  12. CR (   2)Cl   3                / 31. RY*(   1) C   2                    0.78   10.47    0.114
  12. CR (   2)Cl   3                / 32. RY*(   2) C   2                    0.35   10.69    0.077
  16. LP (   1)Cl   1                / 31. RY*(   1) C   2                    0.87    1.60    0.047
  16. LP (   1)Cl   1                / 32. RY*(   2) C   2                    0.52    1.81    0.039
  17. LP (   2)Cl   1                / 34. RY*(   4) C   2                    0.29    2.17    0.032
  17. LP (   2)Cl   1                / 59. BD*(   1) C   2 - H   4            1.60    0.81    0.046
  17. LP (   2)Cl   1                / 60. BD*(   1) C   2 - H   5            1.60    0.81    0.046
  18. LP (   3)Cl   1                / 58. BD*(   1) C   2 -Cl   3            4.70    0.46    0.059
  18. LP (   3)Cl   1                / 59. BD*(   1) C   2 - H   4            0.38    0.85    0.023
  18. LP (   3)Cl   1                / 60. BD*(   1) C   2 - H   5            0.38    0.85    0.023
  19. LP (   1)Cl   3                / 31. RY*(   1) C   2                    0.87    1.60    0.047
  19. LP (   1)Cl   3                / 32. RY*(   2) C   2                    0.52    1.81    0.039
  20. LP (   2)Cl   3                / 34. RY*(   4) C   2                    0.29    2.17    0.032
  20. LP (   2)Cl   3                / 59. BD*(   1) C   2 - H   4            1.60    0.81    0.046
  20. LP (   2)Cl   3                / 60. BD*(   1) C   2 - H   5            1.60    0.81    0.046
  21. LP (   3)Cl   3                / 57. BD*(   1)Cl   1 - C   2            4.70    0.46    0.059
  21. LP (   3)Cl   3                / 59. BD*(   1) C   2 - H   4            0.38    0.85    0.023
  21. LP (   3)Cl   3                / 60. BD*(   1) C   2 - H   5            0.38    0.85    0.023


 Natural Bond Orbitals (Summary):

                                                            Principal Delocalizations
           NBO                        Occupancy    Energy   (geminal,vicinal,remote)
 ====================================================================================
 Molecular unit  1  (CH2Cl2)
     1. BD (   1)Cl   1 - C   2          0.99803    -0.97474  58(g),41(v)
     2. BD (   1) C   2 -Cl   3          0.99803    -0.97474  57(g),23(v)
     3. BD (   1) C   2 - H   4          0.99739    -0.80652  22(v),40(v),57(g),58(g)
     4. BD (   1) C   2 - H   5          0.99739    -0.80652  22(v),40(v),57(g),58(g)
     5. CR (   1)Cl   1                  1.00000  -101.21625   
     6. CR (   2)Cl   1                  0.99989   -10.09164  31(v),32(v)
     7. CR (   3)Cl   1                  0.99999    -7.53273   
     8. CR (   4)Cl   1                  0.99995    -7.54731   
     9. CR (   5)Cl   1                  0.99997    -7.54175   
    10. CR (   1) C   2                  0.99959   -10.46967  49(v),53(v),57(g),58(g)
    11. CR (   1)Cl   3                  1.00000  -101.21625   
    12. CR (   2)Cl   3                  0.99989   -10.09164  31(v),32(v)
    13. CR (   3)Cl   3                  0.99999    -7.53273   
    14. CR (   4)Cl   3                  0.99995    -7.54731   
    15. CR (   5)Cl   3                  0.99997    -7.54175   
    16. LP (   1)Cl   1                  0.99826    -1.21818  31(v),32(v)
    17. LP (   2)Cl   1                  0.99144    -0.59756  59(v),60(v),34(v)
    18. LP (   3)Cl   1                  0.97768    -0.63706  58(v),59(v),60(v)
    19. LP (   1)Cl   3                  0.99826    -1.21818  31(v),32(v)
    20. LP (   2)Cl   3                  0.99144    -0.59756  59(v),60(v),34(v)
    21. LP (   3)Cl   3                  0.97768    -0.63706  57(v),59(v),60(v)
    22. RY*(   1)Cl   1                  0.00118     0.52737   
    23. RY*(   2)Cl   1                  0.00078     0.52484   
    24. RY*(   3)Cl   1                  0.00023     0.47913   
    25. RY*(   4)Cl   1                  0.00007     0.69561   
    26. RY*(   5)Cl   1                  0.00002     0.55926   
    27. RY*(   6)Cl   1                  0.00001     0.58742   
    28. RY*(   7)Cl   1                  0.00001     0.61262   
    29. RY*(   8)Cl   1                  0.00000     0.61561   
    30. RY*(   9)Cl   1                  0.00000     0.58873   
    31. RY*(   1) C   2                  0.00241     0.37852   
    32. RY*(   2) C   2                  0.00227     0.59655   
    33. RY*(   3) C   2                  0.00102     0.72467   
    34. RY*(   4) C   2                  0.00054     1.57196   
    35. RY*(   5) C   2                  0.00032     1.23563   
    36. RY*(   6) C   2                  0.00013     1.55060   
    37. RY*(   7) C   2                  0.00000     0.46943   
    38. RY*(   8) C   2                  0.00000     1.84153   
    39. RY*(   9) C   2                  0.00000     1.67473   
    40. RY*(   1)Cl   3                  0.00118     0.52737   
    41. RY*(   2)Cl   3                  0.00078     0.52484   
    42. RY*(   3)Cl   3                  0.00023     0.47913   
    43. RY*(   4)Cl   3                  0.00007     0.69561   
    44. RY*(   5)Cl   3                  0.00002     0.55926   
    45. RY*(   6)Cl   3                  0.00001     0.58742   
    46. RY*(   7)Cl   3                  0.00001     0.61262   
    47. RY*(   8)Cl   3                  0.00000     0.61561   
    48. RY*(   9)Cl   3                  0.00000     0.58873   
    49. RY*(   1) H   4                  0.00059     0.07547   
    50. RY*(   2) H   4                  0.00006     1.70476   
    51. RY*(   3) H   4                  0.00005     1.44272   
    52. RY*(   4) H   4                  0.00002     1.86590   
    53. RY*(   1) H   5                  0.00059     0.07547   
    54. RY*(   2) H   5                  0.00006     1.70476   
    55. RY*(   3) H   5                  0.00005     1.44272   
    56. RY*(   4) H   5                  0.00002     1.86590   
    57. BD*(   1)Cl   1 - C   2          0.02086    -0.17628   
    58. BD*(   1) C   2 -Cl   3          0.02086    -0.17628   
    59. BD*(   1) C   2 - H   4          0.01037     0.21409   
    60. BD*(   1) C   2 - H   5          0.01037     0.21409   
       -------------------------------
              Total Lewis   20.92481  ( 99.6419%)
        Valence non-Lewis    0.06246  (  0.2974%)
        Rydberg non-Lewis    0.01273  (  0.0606%)
       -------------------------------
            Total unit  1   21.00000  (100.0000%)
           Charge unit  1    0.00000


 ***************************************************
 *******         Beta  spin orbitals         *******
 ***************************************************


 NATURAL POPULATIONS:  Natural atomic orbital occupancies 
                                                          
   NAO  Atom  No  lang   Type(AO)    Occupancy      Energy
 ----------------------------------------------------------
     1   Cl    1  S      Cor( 1S)     1.00000    -101.21256
     2   Cl    1  S      Cor( 2S)     0.99989     -10.08732
     3   Cl    1  S      Val( 3S)     0.93111      -1.27336
     4   Cl    1  S      Ryd( 4S)     0.00064       0.37175
     5   Cl    1  px     Cor( 2p)     0.99999      -7.53054
     6   Cl    1  px     Val( 3p)     0.99058      -0.58839
     7   Cl    1  px     Ryd( 4p)     0.00044       0.65375
     8   Cl    1  py     Cor( 2p)     0.99990      -7.53939
     9   Cl    1  py     Val( 3p)     0.45369      -0.53572
    10   Cl    1  py     Ryd( 4p)     0.00042       0.69549
    11   Cl    1  pz     Cor( 2p)     0.99992      -7.53522
    12   Cl    1  pz     Val( 3p)     0.64844      -0.55603
    13   Cl    1  pz     Ryd( 4p)     0.00047       0.67399
    14   Cl    1  dxy    Ryd( 3d)     0.00081       0.57065
    15   Cl    1  dxz    Ryd( 3d)     0.00048       0.51903
    16   Cl    1  dyz    Ryd( 3d)     0.00247       0.70193
    17   Cl    1  dx2y2  Ryd( 3d)     0.00158       0.61801
    18   Cl    1  dz2    Ryd( 3d)     0.00063       0.56125

    19    C    2  S      Cor( 1S)     0.99960     -10.47049
    20    C    2  S      Val( 2S)     0.60853      -0.66077
    21    C    2  S      Ryd( 3S)     0.00072       0.41831
    22    C    2  px     Val( 2p)     0.66666      -0.40890
    23    C    2  px     Ryd( 3p)     0.00096       0.30286
    24    C    2  py     Val( 2p)     0.41553      -0.47498
    25    C    2  py     Ryd( 3p)     0.00154       0.24292
    26    C    2  pz     Val( 2p)     0.52392      -0.44668
    27    C    2  pz     Ryd( 3p)     0.00228       0.25175
    28    C    2  dxy    Ryd( 3d)     0.00056       1.57091
    29    C    2  dxz    Ryd( 3d)     0.00044       2.09829
    30    C    2  dyz    Ryd( 3d)     0.00164       1.69841
    31    C    2  dx2y2  Ryd( 3d)     0.00129       1.90822
    32    C    2  dz2    Ryd( 3d)     0.00070       1.57237

    33   Cl    3  S      Cor( 1S)     1.00000    -101.21256
    34   Cl    3  S      Cor( 2S)     0.99989     -10.08732
    35   Cl    3  S      Val( 3S)     0.93111      -1.27336
    36   Cl    3  S      Ryd( 4S)     0.00064       0.37175
    37   Cl    3  px     Cor( 2p)     0.99999      -7.53054
    38   Cl    3  px     Val( 3p)     0.99058      -0.58839
    39   Cl    3  px     Ryd( 4p)     0.00044       0.65375
    40   Cl    3  py     Cor( 2p)     0.99990      -7.53939
    41   Cl    3  py     Val( 3p)     0.45369      -0.53572
    42   Cl    3  py     Ryd( 4p)     0.00042       0.69549
    43   Cl    3  pz     Cor( 2p)     0.99992      -7.53522
    44   Cl    3  pz     Val( 3p)     0.64844      -0.55603
    45   Cl    3  pz     Ryd( 4p)     0.00047       0.67399
    46   Cl    3  dxy    Ryd( 3d)     0.00081       0.57065
    47   Cl    3  dxz    Ryd( 3d)     0.00048       0.51903
    48   Cl    3  dyz    Ryd( 3d)     0.00247       0.70193
    49   Cl    3  dx2y2  Ryd( 3d)     0.00158       0.61801
    50   Cl    3  dz2    Ryd( 3d)     0.00063       0.56125

    51    H    4  S      Val( 1S)     0.35519      -0.15253
    52    H    4  S      Ryd( 2S)     0.00060       0.07943
    53    H    4  px     Ryd( 2p)     0.00032       1.90380
    54    H    4  py     Ryd( 2p)     0.00005       1.44277
    55    H    4  pz     Ryd( 2p)     0.00018       1.67250

    56    H    5  S      Val( 1S)     0.35519      -0.15253
    57    H    5  S      Ryd( 2S)     0.00060       0.07943
    58    H    5  px     Ryd( 2p)     0.00032       1.90380
    59    H    5  py     Ryd( 2p)     0.00005       1.44277
    60    H    5  pz     Ryd( 2p)     0.00018       1.67250


 Summary of Natural Population Analysis:                  
                                                          
                                       Natural Population 
                Natural  -----------------------------------------------
    Atom  No    Charge         Core      Valence    Rydberg      Total
 -----------------------------------------------------------------------
     Cl    1    0.46854      4.99970     3.02382    0.00794     8.03146
      C    2   -0.22439      0.99960     2.21465    0.01013     3.22439
     Cl    3    0.46854      4.99970     3.02382    0.00794     8.03146
      H    4    0.14365      0.00000     0.35519    0.00116     0.35635
      H    5    0.14365      0.00000     0.35519    0.00116     0.35635
 =======================================================================
   * Total *    1.00000     10.99901     8.97267    0.02832    20.00000

                                 Natural Population      
 --------------------------------------------------------
   Core                      10.99901 ( 99.9910% of  11)
   Valence                    8.97267 ( 99.6963% of   9)
   Natural Minimal Basis     19.97168 ( 99.8584% of  20)
   Natural Rydberg Basis      0.02832 (  0.1416% of  20)
 --------------------------------------------------------

    Atom  No          Natural Electron Configuration
 ----------------------------------------------------------------------------
     Cl    1      [core]3S( 0.93)3p( 2.09)3d( 0.01)
      C    2      [core]2S( 0.61)2p( 1.61)
     Cl    3      [core]3S( 0.93)3p( 2.09)3d( 0.01)
      H    4            1S( 0.36)
      H    5            1S( 0.36)


 NATURAL BOND ORBITAL ANALYSIS, beta spin orbitals:

                       Occupancies       Lewis Structure    Low   High
           Occ.    -------------------  -----------------   occ   occ
  Cycle   Thresh.   Lewis   Non-Lewis     CR  BD  3C  LP    (L)   (NL)   Dev
 =============================================================================
   1(1)    0.90    19.89993   0.10007     11   5   0   4     0      0    0.00
 -----------------------------------------------------------------------------

 Structure accepted: No low occupancy Lewis orbitals

 --------------------------------------------------------
   Core                     10.99901 ( 99.991% of  11)
   Valence Lewis             8.90092 ( 98.899% of   9)
  ==================       ============================
   Total Lewis              19.89993 ( 99.500% of  20)
  -----------------------------------------------------
   Valence non-Lewis         0.08708 (  0.435% of  20)
   Rydberg non-Lewis         0.01299 (  0.065% of  20)
  ==================       ============================
   Total non-Lewis           0.10007 (  0.500% of  20)
 --------------------------------------------------------


       (Occupancy)   Bond orbital/ Coefficients/ Hybrids
 ---------------------------------------------------------------------------------
     1. (0.98210) BD ( 1)Cl   1 - C   2  
                ( 54.44%)   0.7378*Cl   1 s( 15.72%)p 5.32( 83.65%)d 0.04(  0.63%)
                                           -0.0000 -0.0000  0.3952 -0.0327  0.0000
                                            0.0000  0.0000 -0.0000 -0.7790 -0.0223
                                           -0.0000  0.4784  0.0198  0.0000  0.0000
                                           -0.0597 -0.0514 -0.0082
                ( 45.56%)   0.6750* C   2 s( 20.60%)p 3.84( 79.09%)d 0.01(  0.31%)
                                            0.0001  0.4537  0.0131  0.0000 -0.0000
                                            0.7056  0.0118 -0.5410 -0.0125  0.0000
                                            0.0000 -0.0440 -0.0337  0.0019
     2. (0.96383) BD ( 1)Cl   1 -Cl   3  
                ( 50.00%)   0.7071*Cl   1 s(  0.96%)p99.99( 98.91%)d 0.13(  0.13%)
                                            0.0000  0.0004  0.0977  0.0105  0.0000
                                            0.0000  0.0000  0.0002  0.5546 -0.0060
                                           -0.0000  0.8251 -0.0267  0.0000  0.0000
                                           -0.0133  0.0226  0.0245
                ( 50.00%)   0.7071*Cl   3 s(  0.96%)p99.99( 98.91%)d 0.13(  0.13%)
                                            0.0000  0.0004  0.0977  0.0105  0.0000
                                            0.0000  0.0000 -0.0002 -0.5546  0.0060
                                           -0.0000  0.8251 -0.0267  0.0000  0.0000
                                            0.0133  0.0226  0.0245
     3. (0.98210) BD ( 1) C   2 -Cl   3  
                ( 45.56%)   0.6750* C   2 s( 20.60%)p 3.84( 79.09%)d 0.01(  0.31%)
                                           -0.0001 -0.4537 -0.0131 -0.0000  0.0000
                                            0.7056  0.0118  0.5410  0.0125  0.0000
                                           -0.0000 -0.0440  0.0337 -0.0019
                ( 54.44%)   0.7378*Cl   3 s( 15.72%)p 5.32( 83.65%)d 0.04(  0.63%)
                                            0.0000  0.0000 -0.3952  0.0327  0.0000
                                            0.0000  0.0000 -0.0000 -0.7790 -0.0223
                                            0.0000 -0.4784 -0.0198  0.0000  0.0000
                                           -0.0597  0.0514  0.0082
     4. (0.99718) BD ( 1) C   2 - H   4  
                ( 65.06%)   0.8066* C   2 s( 29.41%)p 2.40( 70.56%)d 0.00(  0.04%)
                                            0.0001  0.5422 -0.0073  0.7070 -0.0064
                                           -0.0000 -0.0000  0.4535  0.0059  0.0000
                                            0.0126  0.0000  0.0136 -0.0058
                ( 34.94%)   0.5911* H   4 s( 99.89%)p 0.00(  0.11%)
                                            0.9994 -0.0050 -0.0256  0.0000 -0.0206
     5. (0.99718) BD ( 1) C   2 - H   5  
                ( 65.06%)   0.8066* C   2 s( 29.41%)p 2.40( 70.56%)d 0.00(  0.04%)
                                            0.0001  0.5422 -0.0073 -0.7070  0.0064
                                           -0.0000 -0.0000  0.4535  0.0059  0.0000
                                           -0.0126  0.0000  0.0136 -0.0058
                ( 34.94%)   0.5911* H   5 s( 99.89%)p 0.00(  0.11%)
                                            0.9994 -0.0050  0.0256  0.0000 -0.0206
     6. (1.00000) CR ( 1)Cl   1           s(100.00%)
                                            1.0000 -0.0000  0.0000 -0.0000  0.0000
                                            0.0000  0.0000 -0.0000 -0.0000 -0.0000
                                            0.0000 -0.0000  0.0000  0.0000  0.0000
                                           -0.0000 -0.0000 -0.0000
     7. (0.99989) CR ( 2)Cl   1           s(100.00%)p 0.00(  0.00%)
                                           -0.0000  1.0000  0.0002 -0.0000  0.0000
                                            0.0000  0.0000 -0.0000 -0.0002  0.0000
                                            0.0000 -0.0003  0.0000  0.0000  0.0000
                                            0.0000 -0.0000 -0.0000
     8. (0.99999) CR ( 3)Cl   1           s(  0.00%)p 1.00(100.00%)
                                            0.0000  0.0000  0.0000  0.0000  1.0000
                                           -0.0001  0.0000  0.0000  0.0000  0.0000
                                            0.0000  0.0000  0.0000  0.0000 -0.0000
                                            0.0000  0.0000  0.0000
     9. (0.99990) CR ( 4)Cl   1           s(  0.00%)p 1.00(100.00%)
                                           -0.0000 -0.0000  0.0001 -0.0000  0.0000
                                            0.0000  0.0000  1.0000 -0.0001  0.0000
                                            0.0000 -0.0002  0.0000  0.0000  0.0000
                                            0.0000 -0.0000 -0.0000
    10. (0.99992) CR ( 5)Cl   1           s(  0.00%)p 1.00(100.00%)
                                            0.0000  0.0000 -0.0001 -0.0000  0.0000
                                            0.0000  0.0000  0.0000 -0.0000 -0.0000
                                            1.0000  0.0000  0.0000  0.0000  0.0000
                                           -0.0000 -0.0000  0.0000
    11. (0.99960) CR ( 1) C   2           s(100.00%)
                                            1.0000 -0.0002 -0.0000  0.0000 -0.0000
                                           -0.0000 -0.0000  0.0001  0.0000  0.0000
                                            0.0000  0.0000  0.0000  0.0000
    12. (1.00000) CR ( 1)Cl   3           s(100.00%)
                                            1.0000 -0.0000  0.0000 -0.0000  0.0000
                                            0.0000  0.0000  0.0000  0.0000  0.0000
                                            0.0000 -0.0000  0.0000  0.0000  0.0000
                                            0.0000 -0.0000 -0.0000
    13. (0.99989) CR ( 2)Cl   3           s(100.00%)p 0.00(  0.00%)
                                           -0.0000  1.0000  0.0002 -0.0000  0.0000
                                            0.0000  0.0000  0.0000  0.0002 -0.0000
                                            0.0000 -0.0003  0.0000  0.0000  0.0000
                                           -0.0000 -0.0000 -0.0000
    14. (0.99999) CR ( 3)Cl   3           s(  0.00%)p 1.00(100.00%)
                                            0.0000  0.0000  0.0000  0.0000  1.0000
                                           -0.0001  0.0000  0.0000  0.0000  0.0000
                                            0.0000  0.0000  0.0000 -0.0000 -0.0000
                                            0.0000  0.0000  0.0000
    15. (0.99990) CR ( 4)Cl   3           s(  0.00%)p 1.00(100.00%)
                                            0.0000  0.0000 -0.0001  0.0000  0.0000
                                            0.0000  0.0000  1.0000 -0.0001  0.0000
                                           -0.0000  0.0002 -0.0000  0.0000  0.0000
                                            0.0000  0.0000  0.0000
    16. (0.99992) CR ( 5)Cl   3           s(  0.00%)p 1.00(100.00%)
                                            0.0000  0.0000 -0.0001 -0.0000  0.0000
                                            0.0000  0.0000 -0.0000  0.0000  0.0000
                                            1.0000  0.0000  0.0000  0.0000  0.0000
                                            0.0000 -0.0000  0.0000
    17. (0.99816) LP ( 1)Cl   1           s( 83.38%)p 0.20( 16.61%)d 0.00(  0.01%)
                                           -0.0000 -0.0002  0.9131  0.0070  0.0000
                                            0.0000  0.0000 -0.0001  0.2798  0.0057
                                            0.0001 -0.2963 -0.0012  0.0000  0.0000
                                            0.0064  0.0074 -0.0009
    18. (0.99111) LP ( 2)Cl   1           s(  0.00%)p 1.00( 99.96%)d 0.00(  0.04%)
                                            0.0000  0.0000  0.0000  0.0000  0.0001
                                            0.9997 -0.0117  0.0000  0.0000  0.0000
                                            0.0000  0.0000  0.0000 -0.0174  0.0101
                                            0.0000  0.0000  0.0000
    19. (0.99816) LP ( 1)Cl   3           s( 83.38%)p 0.20( 16.61%)d 0.00(  0.01%)
                                           -0.0000 -0.0002  0.9131  0.0070  0.0000
                                            0.0000  0.0000  0.0001 -0.2798 -0.0057
                                            0.0001 -0.2963 -0.0012  0.0000  0.0000
                                           -0.0064  0.0074 -0.0009
    20. (0.99111) LP ( 2)Cl   3           s(  0.00%)p 1.00( 99.96%)d 0.00(  0.04%)
                                            0.0000  0.0000  0.0000  0.0000  0.0001
                                            0.9997 -0.0117  0.0000  0.0000  0.0000
                                            0.0000  0.0000  0.0000  0.0174  0.0101
                                            0.0000  0.0000  0.0000
    21. (0.00116) RY*( 1)Cl   1           s(  0.00%)p 1.00( 25.14%)d 2.98( 74.86%)
                                            0.0000  0.0000  0.0000  0.0000  0.0000
                                            0.0113 -0.5012  0.0000  0.0000  0.0000
                                            0.0000  0.0000  0.0000  0.6638 -0.5550
                                            0.0000  0.0000  0.0000
    22. (0.00067) RY*( 2)Cl   1           s(  0.14%)p99.99( 27.16%)d99.99( 72.70%)
                                            0.0000  0.0000 -0.0065  0.0365 -0.0000
                                           -0.0000 -0.0000  0.0000  0.0027  0.2902
                                           -0.0000 -0.0194  0.4325 -0.0000 -0.0000
                                           -0.5393  0.2776  0.5992
    23. (0.00012) RY*( 3)Cl   1           s( 27.14%)p 0.90( 24.55%)d 1.78( 48.31%)
                                            0.0000  0.0000  0.0200  0.5206  0.0000
                                            0.0000  0.0000  0.0000 -0.0666  0.4768
                                            0.0000  0.0416  0.1094  0.0000  0.0000
                                            0.5938  0.3601  0.0279
    24. (0.00003) RY*( 4)Cl   1           s(  0.00%)p 1.00( 36.54%)d 1.74( 63.46%)
    25. (0.00000) RY*( 5)Cl   1           s(  0.00%)p 1.00( 38.37%)d 1.61( 61.63%)
    26. (0.00000) RY*( 6)Cl   1           s( 61.88%)p 0.53( 32.52%)d 0.09(  5.60%)
    27. (0.00001) RY*( 7)Cl   1           s(  4.20%)p19.26( 80.89%)d 3.55( 14.91%)
    28. (0.00001) RY*( 8)Cl   1           s(  6.33%)p 3.16( 20.01%)d11.64( 73.66%)
    29. (0.00000) RY*( 9)Cl   1           s(  0.25%)p63.18( 15.69%)d99.99( 84.06%)
    30. (0.00399) RY*( 1) C   2           s( 13.17%)p 4.72( 62.10%)d 1.88( 24.73%)
                                            0.0000 -0.0127  0.3627 -0.0000  0.0000
                                           -0.0000  0.0000  0.0379 -0.7871 -0.0000
                                           -0.0000 -0.0000 -0.3652 -0.3375
    31. (0.00146) RY*( 2) C   2           s(  0.00%)p 1.00( 98.11%)d 0.02(  1.89%)
                                           -0.0000 -0.0000 -0.0000 -0.0000  0.0000
                                           -0.0252  0.9902  0.0000  0.0000  0.0000
                                           -0.0000 -0.1376  0.0000  0.0000
    32. (0.00114) RY*( 3) C   2           s(  0.00%)p 1.00( 76.24%)d 0.31( 23.76%)
                                            0.0000  0.0000 -0.0000 -0.0008  0.8732
                                            0.0000  0.0000  0.0000  0.0000  0.0000
                                            0.4874 -0.0000  0.0000 -0.0000
    33. (0.00056) RY*( 4) C   2           s(  0.00%)p 0.00(  0.00%)d 1.00(100.00%)
                                            0.0000  0.0000  0.0000  0.0000  0.0000
                                            0.0000  0.0000  0.0000  0.0000  1.0000
                                            0.0000  0.0000  0.0000  0.0000
    34. (0.00033) RY*( 5) C   2           s( 35.28%)p 0.12(  4.07%)d 1.72( 60.64%)
                                           -0.0000  0.0062  0.5940 -0.0000  0.0000
                                            0.0000  0.0000  0.0006 -0.2019  0.0000
                                           -0.0000 -0.0000  0.4172  0.6575
    35. (0.00000) RY*( 6) C   2           s(  0.00%)p 1.00( 23.79%)d 3.20( 76.21%)
    36. (0.00001) RY*( 7) C   2           s(  0.00%)p 1.00(  2.28%)d42.86( 97.72%)
    37. (0.00000) RY*( 8) C   2           s(  0.25%)p 4.68(  1.18%)d99.99( 98.56%)
    38. (0.00000) RY*( 9) C   2           s( 51.28%)p 0.64( 32.92%)d 0.31( 15.80%)
    39. (0.00116) RY*( 1)Cl   3           s(  0.00%)p 1.00( 25.14%)d 2.98( 74.86%)
                                            0.0000  0.0000  0.0000  0.0000  0.0000
                                           -0.0113  0.5012  0.0000  0.0000  0.0000
                                            0.0000  0.0000  0.0000  0.6638  0.5550
                                            0.0000  0.0000  0.0000
    40. (0.00067) RY*( 2)Cl   3           s(  0.14%)p99.99( 27.16%)d99.99( 72.70%)
                                            0.0000  0.0000 -0.0065  0.0365  0.0000
                                            0.0000  0.0000 -0.0000 -0.0027 -0.2902
                                           -0.0000 -0.0194  0.4325  0.0000  0.0000
                                            0.5393  0.2776  0.5992
    41. (0.00012) RY*( 3)Cl   3           s( 27.14%)p 0.90( 24.55%)d 1.78( 48.31%)
                                           -0.0000  0.0000  0.0200  0.5206 -0.0000
                                           -0.0000 -0.0000 -0.0000  0.0666 -0.4768
                                            0.0000  0.0416  0.1094 -0.0000 -0.0000
                                           -0.5938  0.3601  0.0279
    42. (0.00003) RY*( 4)Cl   3           s(  0.00%)p 1.00( 36.54%)d 1.74( 63.46%)
    43. (0.00000) RY*( 5)Cl   3           s(  0.00%)p 1.00( 38.37%)d 1.61( 61.63%)
    44. (0.00000) RY*( 6)Cl   3           s( 61.88%)p 0.53( 32.52%)d 0.09(  5.60%)
    45. (0.00001) RY*( 7)Cl   3           s(  4.20%)p19.26( 80.89%)d 3.55( 14.91%)
    46. (0.00001) RY*( 8)Cl   3           s(  6.33%)p 3.16( 20.01%)d11.64( 73.66%)
    47. (0.00000) RY*( 9)Cl   3           s(  0.25%)p63.18( 15.69%)d99.99( 84.06%)
    48. (0.00061) RY*( 1) H   4           s( 99.61%)p 0.00(  0.39%)
                                            0.0035  0.9980 -0.0624  0.0000  0.0066
    49. (0.00007) RY*( 2) H   4           s(  0.38%)p99.99( 99.62%)
    50. (0.00005) RY*( 3) H   4           s(  0.00%)p 1.00(100.00%)
    51. (0.00002) RY*( 4) H   4           s(  0.12%)p99.99( 99.88%)
    52. (0.00061) RY*( 1) H   5           s( 99.61%)p 0.00(  0.39%)
                                            0.0035  0.9980  0.0624  0.0000  0.0066
    53. (0.00007) RY*( 2) H   5           s(  0.38%)p99.99( 99.62%)
    54. (0.00005) RY*( 3) H   5           s(  0.00%)p 1.00(100.00%)
    55. (0.00002) RY*( 4) H   5           s(  0.12%)p99.99( 99.88%)
    56. (0.01576) BD*( 1)Cl   1 - C   2  
                ( 45.56%)   0.6750*Cl   1 s( 15.72%)p 5.32( 83.65%)d 0.04(  0.63%)
                                            0.0000  0.0000 -0.3952  0.0327 -0.0000
                                           -0.0000 -0.0000  0.0000  0.7790  0.0223
                                            0.0000 -0.4784 -0.0198 -0.0000 -0.0000
                                            0.0597  0.0514  0.0082
                ( 54.44%)  -0.7378* C   2 s( 20.60%)p 3.84( 79.09%)d 0.01(  0.31%)
                                           -0.0001 -0.4537 -0.0131 -0.0000  0.0000
                                           -0.7056 -0.0118  0.5410  0.0125 -0.0000
                                           -0.0000  0.0440  0.0337 -0.0019
    57. (0.03346) BD*( 1)Cl   1 -Cl   3  
                ( 50.00%)   0.7071*Cl   1 s(  0.96%)p99.99( 98.91%)d 0.13(  0.13%)
                                            0.0000  0.0004  0.0977  0.0105  0.0000
                                            0.0000  0.0000  0.0002  0.5546 -0.0060
                                           -0.0000  0.8251 -0.0267  0.0000  0.0000
                                           -0.0133  0.0226  0.0245
                ( 50.00%)  -0.7071*Cl   3 s(  0.96%)p99.99( 98.91%)d 0.13(  0.13%)
                                            0.0000  0.0004  0.0977  0.0105  0.0000
                                            0.0000  0.0000 -0.0002 -0.5546  0.0060
                                           -0.0000  0.8251 -0.0267  0.0000  0.0000
                                            0.0133  0.0226  0.0245
    58. (0.01576) BD*( 1) C   2 -Cl   3  
                ( 54.44%)   0.7378* C   2 s( 20.60%)p 3.84( 79.09%)d 0.01(  0.31%)
                                           -0.0001 -0.4537 -0.0131 -0.0000  0.0000
                                            0.7056  0.0118  0.5410  0.0125  0.0000
                                           -0.0000 -0.0440  0.0337 -0.0019
                ( 45.56%)  -0.6750*Cl   3 s( 15.72%)p 5.32( 83.65%)d 0.04(  0.63%)
                                            0.0000  0.0000 -0.3952  0.0327  0.0000
                                            0.0000  0.0000 -0.0000 -0.7790 -0.0223
                                            0.0000 -0.4784 -0.0198  0.0000  0.0000
                                           -0.0597  0.0514  0.0082
    59. (0.01105) BD*( 1) C   2 - H   4  
                ( 34.94%)   0.5911* C   2 s( 29.41%)p 2.40( 70.56%)d 0.00(  0.04%)
                                           -0.0001 -0.5422  0.0073 -0.7070  0.0064
                                            0.0000  0.0000 -0.4535 -0.0059 -0.0000
                                           -0.0126 -0.0000 -0.0136  0.0058
                ( 65.06%)  -0.8066* H   4 s( 99.89%)p 0.00(  0.11%)
                                           -0.9994  0.0050  0.0256 -0.0000  0.0206
    60. (0.01105) BD*( 1) C   2 - H   5  
                ( 34.94%)   0.5911* C   2 s( 29.41%)p 2.40( 70.56%)d 0.00(  0.04%)
                                           -0.0001 -0.5422  0.0073  0.7070 -0.0064
                                            0.0000  0.0000 -0.4535 -0.0059 -0.0000
                                            0.0126 -0.0000 -0.0136  0.0058
                ( 65.06%)  -0.8066* H   5 s( 99.89%)p 0.00(  0.11%)
                                           -0.9994  0.0050 -0.0256 -0.0000  0.0206


 NHO Directionality and "Bond Bending" (deviations from line of nuclear centers)

         [Thresholds for printing:  angular deviation  >  1.0 degree]
                                    hybrid p-character > 25.0%
                                    orbital occupancy  >  0.10e

                                Line of Centers        Hybrid 1              Hybrid 2
                                ---------------  -------------------   ------------------
                NBO               Theta   Phi    Theta   Phi    Dev    Theta   Phi    Dev
 ========================================================================================
     1. BD (   1)Cl   1 - C   2    56.7  270.0    58.1  270.0   1.4    127.7   90.0   4.4
     2. BD (   1)Cl   1 -Cl   3    90.0  270.0    34.5   90.0 124.5     34.5  270.0 124.5
     3. BD (   1) C   2 -Cl   3   123.3  270.0   127.7  270.0   4.4     58.1   90.0   1.4
     4. BD (   1) C   2 - H   4    55.5    0.0    56.7    0.0   1.2      --     --    --
     5. BD (   1) C   2 - H   5    55.5  180.0    56.7  180.0   1.2      --     --    --
    18. LP (   2)Cl   1             --     --     90.0    0.0   --       --     --    --
    20. LP (   2)Cl   3             --     --     90.0    0.0   --       --     --    --


 Second Order Perturbation Theory Analysis of Fock Matrix in NBO Basis

     Threshold for printing:   0.25 kcal/mol
                                                                              E(2)  E(j)-E(i) F(i,j)
         Donor NBO (i)                     Acceptor NBO (j)                 kcal/mol   a.u.    a.u. 
 ===================================================================================================

 within unit  1
   1. BD (   1)Cl   1 - C   2        / 40. RY*(   2)Cl   3                    0.29    1.52    0.027
   1. BD (   1)Cl   1 - C   2        / 57. BD*(   1)Cl   1 -Cl   3            3.89    0.45    0.053
   1. BD (   1)Cl   1 - C   2        / 58. BD*(   1) C   2 -Cl   3            0.44    0.80    0.024
   2. BD (   1)Cl   1 -Cl   3        / 30. RY*(   1) C   2                    0.79    1.16    0.039
   2. BD (   1)Cl   1 -Cl   3        / 34. RY*(   5) C   2                    0.36    1.72    0.032
   2. BD (   1)Cl   1 -Cl   3        / 56. BD*(   1)Cl   1 - C   2            2.94    0.41    0.044
   2. BD (   1)Cl   1 -Cl   3        / 58. BD*(   1) C   2 -Cl   3            2.94    0.41    0.044
   2. BD (   1)Cl   1 -Cl   3        / 59. BD*(   1) C   2 - H   4            0.94    0.80    0.035
   2. BD (   1)Cl   1 -Cl   3        / 60. BD*(   1) C   2 - H   5            0.94    0.80    0.035
   3. BD (   1) C   2 -Cl   3        / 22. RY*(   2)Cl   1                    0.29    1.52    0.027
   3. BD (   1) C   2 -Cl   3        / 56. BD*(   1)Cl   1 - C   2            0.44    0.80    0.024
   3. BD (   1) C   2 -Cl   3        / 57. BD*(   1)Cl   1 -Cl   3            3.89    0.45    0.053
   4. BD (   1) C   2 - H   4        / 21. RY*(   1)Cl   1                    0.41    1.34    0.029
   4. BD (   1) C   2 - H   4        / 39. RY*(   1)Cl   3                    0.41    1.34    0.029
   4. BD (   1) C   2 - H   4        / 56. BD*(   1)Cl   1 - C   2            0.32    0.64    0.018
   4. BD (   1) C   2 - H   4        / 58. BD*(   1) C   2 -Cl   3            0.32    0.64    0.018
   5. BD (   1) C   2 - H   5        / 21. RY*(   1)Cl   1                    0.41    1.34    0.029
   5. BD (   1) C   2 - H   5        / 39. RY*(   1)Cl   3                    0.41    1.34    0.029
   5. BD (   1) C   2 - H   5        / 56. BD*(   1)Cl   1 - C   2            0.32    0.64    0.018
   5. BD (   1) C   2 - H   5        / 58. BD*(   1) C   2 -Cl   3            0.32    0.64    0.018
   7. CR (   2)Cl   1                / 30. RY*(   1) C   2                    0.38   10.67    0.080
   7. CR (   2)Cl   1                / 31. RY*(   2) C   2                    0.74   10.33    0.111
   7. CR (   2)Cl   1                / 57. BD*(   1)Cl   1 -Cl   3            0.60    9.57    0.097
  10. CR (   5)Cl   1                / 57. BD*(   1)Cl   1 -Cl   3            0.29    7.02    0.058
  11. CR (   1) C   2                / 48. RY*(   1) H   4                    0.57   10.55    0.098
  11. CR (   1) C   2                / 52. RY*(   1) H   5                    0.57   10.55    0.098
  11. CR (   1) C   2                / 56. BD*(   1)Cl   1 - C   2            0.45   10.30    0.087
  11. CR (   1) C   2                / 58. BD*(   1) C   2 -Cl   3            0.45   10.30    0.087
  13. CR (   2)Cl   3                / 30. RY*(   1) C   2                    0.38   10.67    0.080
  13. CR (   2)Cl   3                / 31. RY*(   2) C   2                    0.74   10.33    0.111
  13. CR (   2)Cl   3                / 57. BD*(   1)Cl   1 -Cl   3            0.60    9.57    0.097
  16. CR (   5)Cl   3                / 57. BD*(   1)Cl   1 -Cl   3            0.29    7.02    0.058
  17. LP (   1)Cl   1                / 30. RY*(   1) C   2                    0.51    1.77    0.038
  17. LP (   1)Cl   1                / 31. RY*(   2) C   2                    0.96    1.44    0.047
  17. LP (   1)Cl   1                / 57. BD*(   1)Cl   1 -Cl   3            1.34    0.67    0.039
  18. LP (   2)Cl   1                / 33. RY*(   4) C   2                    0.29    2.16    0.032
  18. LP (   2)Cl   1                / 59. BD*(   1) C   2 - H   4            1.63    0.80    0.046
  18. LP (   2)Cl   1                / 60. BD*(   1) C   2 - H   5            1.63    0.80    0.046
  19. LP (   1)Cl   3                / 30. RY*(   1) C   2                    0.51    1.77    0.038
  19. LP (   1)Cl   3                / 31. RY*(   2) C   2                    0.96    1.44    0.047
  19. LP (   1)Cl   3                / 57. BD*(   1)Cl   1 -Cl   3            1.34    0.67    0.039
  20. LP (   2)Cl   3                / 33. RY*(   4) C   2                    0.29    2.16    0.032
  20. LP (   2)Cl   3                / 59. BD*(   1) C   2 - H   4            1.63    0.80    0.046
  20. LP (   2)Cl   3                / 60. BD*(   1) C   2 - H   5            1.63    0.80    0.046


 Natural Bond Orbitals (Summary):

                                                            Principal Delocalizations
           NBO                        Occupancy    Energy   (geminal,vicinal,remote)
 ====================================================================================
 Molecular unit  1  (CH2Cl2)
     1. BD (   1)Cl   1 - C   2          0.98210    -0.96933  57(g),58(g),40(v)
     2. BD (   1)Cl   1 -Cl   3          0.96383    -0.58396  56(g),58(g),59(v),60(v)
                                                    30(v),34(v)
     3. BD (   1) C   2 -Cl   3          0.98210    -0.96933  57(g),56(g),22(v)
     4. BD (   1) C   2 - H   4          0.99718    -0.80516  21(v),39(v),56(g),58(g)
     5. BD (   1) C   2 - H   5          0.99718    -0.80516  21(v),39(v),56(g),58(g)
     6. CR (   1)Cl   1                  1.00000  -101.21256   
     7. CR (   2)Cl   1                  0.99989   -10.08781  31(v),57(g),30(v)
     8. CR (   3)Cl   1                  0.99999    -7.53056   
     9. CR (   4)Cl   1                  0.99990    -7.53940   
    10. CR (   5)Cl   1                  0.99992    -7.53521  57(g)
    11. CR (   1) C   2                  0.99960   -10.47024  48(v),52(v),56(g),58(g)
    12. CR (   1)Cl   3                  1.00000  -101.21256   
    13. CR (   2)Cl   3                  0.99989   -10.08781  31(v),57(g),30(v)
    14. CR (   3)Cl   3                  0.99999    -7.53056   
    15. CR (   4)Cl   3                  0.99990    -7.53940   
    16. CR (   5)Cl   3                  0.99992    -7.53521  57(g)
    17. LP (   1)Cl   1                  0.99816    -1.19338  57(g),31(v),30(v)
    18. LP (   2)Cl   1                  0.99111    -0.58853  59(v),60(v),33(v)
    19. LP (   1)Cl   3                  0.99816    -1.19338  57(g),31(v),30(v)
    20. LP (   2)Cl   3                  0.99111    -0.58853  59(v),60(v),33(v)
    21. RY*(   1)Cl   1                  0.00116     0.53269   
    22. RY*(   2)Cl   1                  0.00067     0.54845   
    23. RY*(   3)Cl   1                  0.00012     0.50323   
    24. RY*(   4)Cl   1                  0.00003     0.58289   
    25. RY*(   5)Cl   1                  0.00000     0.62801   
    26. RY*(   6)Cl   1                  0.00000     0.41892   
    27. RY*(   7)Cl   1                  0.00001     0.84954   
    28. RY*(   8)Cl   1                  0.00001     0.70506   
    29. RY*(   9)Cl   1                  0.00000     0.58143   
    30. RY*(   1) C   2                  0.00399     0.58092   
    31. RY*(   2) C   2                  0.00146     0.24432   
    32. RY*(   3) C   2                  0.00114     0.69079   
    33. RY*(   4) C   2                  0.00056     1.57091   
    34. RY*(   5) C   2                  0.00033     1.13520   
    35. RY*(   6) C   2                  0.00000     1.70639   
    36. RY*(   7) C   2                  0.00001     1.68855   
    37. RY*(   8) C   2                  0.00000     1.84741   
    38. RY*(   9) C   2                  0.00000     0.57564   
    39. RY*(   1)Cl   3                  0.00116     0.53269   
    40. RY*(   2)Cl   3                  0.00067     0.54845   
    41. RY*(   3)Cl   3                  0.00012     0.50323   
    42. RY*(   4)Cl   3                  0.00003     0.58289   
    43. RY*(   5)Cl   3                  0.00000     0.62801   
    44. RY*(   6)Cl   3                  0.00000     0.41892   
    45. RY*(   7)Cl   3                  0.00001     0.84954   
    46. RY*(   8)Cl   3                  0.00001     0.70506   
    47. RY*(   9)Cl   3                  0.00000     0.58143   
    48. RY*(   1) H   4                  0.00061     0.07697   
    49. RY*(   2) H   4                  0.00007     1.64985   
    50. RY*(   3) H   4                  0.00005     1.44277   
    51. RY*(   4) H   4                  0.00002     1.91903   
    52. RY*(   1) H   5                  0.00061     0.07697   
    53. RY*(   2) H   5                  0.00007     1.64985   
    54. RY*(   3) H   5                  0.00005     1.44277   
    55. RY*(   4) H   5                  0.00002     1.91903   
    56. BD*(   1)Cl   1 - C   2          0.01576    -0.16925   
    57. BD*(   1)Cl   1 -Cl   3          0.03346    -0.51956   
    58. BD*(   1) C   2 -Cl   3          0.01576    -0.16925   
    59. BD*(   1) C   2 - H   4          0.01105     0.21357   
    60. BD*(   1) C   2 - H   5          0.01105     0.21357   
       -------------------------------
              Total Lewis   19.89993  ( 99.4996%)
        Valence non-Lewis    0.08708  (  0.4354%)
        Rydberg non-Lewis    0.01299  (  0.0650%)
       -------------------------------
            Total unit  1   20.00000  (100.0000%)
           Charge unit  1    1.00000
 Unable to Open any file for archive entry.
 1\1\GINC-COMPUTE-0-5\SP\UB3LYP\def2SVP\C1H2Cl2(1+,2)\ZAHRT2\13-Mar-202
 1\0\\# b3lyp/def2svp geom=NewRedundant pop=NBO\\73\\1,2\Cl,0,-1.473495
 4283,0.8663772437,-0.0501126377\C,0,-0.0031308613,-0.143434894,0.00555
 05325\Cl,0,1.5099261694,0.8026350622,-0.0144734963\H,0,-0.0266800821,-
 0.7279143281,0.9315341129\H,0,-0.0066307103,-0.7981622594,-0.872479190
 1\\Version=ES64L-G16RevC.01\State=2-B2\HF=-958.9963417\S2=0.755115\S2-
 1=0.\S2A=0.750011\RMSD=5.927e-09\Dipole=-0.0140335,-0.642921,0.0248793
 \Quadrupole=3.7516139,-0.639876,-3.1117379,-0.0927246,0.0799404,-0.097
 4667\PG=C02V [C2(C1),SGV(Cl2),SGV'(H2)]\\@
 The archive entry for this job was punched.


 IF IT HAPPENS, IT MUST BE POSSIBLE.

 -- THE UNNAMED LAW FROM PAUL DICKSON'S 
    "THE OFFICIAL RULES"
 File lengths (MBytes):  RWF=      6 Int=      0 D2E=      0 Chk=      1 Scr=      1
 Normal termination of Gaussian 16
