# Supplementary material for: Machine-Learning-Guided Discovery of Electrochemical Reactions
Source: J Am Chem Soc. 2022 Dec 2;144(49):22599–610. doi: 10.1021/jacs.2c08997 (PMC9756344; doi:10.1021/jacs.2c08997)
Supplement: Supplementary file 4 — ja2c08997_si_004.zip [file ja2c08997_si_004.zip › Reactivity Prediction/Ologs_notimes/68.log]

 Entering Gaussian System, Link 0=g16
 Input=68.com
 Output=68.log
 Initial command:
  
 Copyright (c) 1988-2019, Gaussian, Inc.  All Rights Reserved.
  
 This is part of the Gaussian(R) 16 program.  It is based on
 the Gaussian(R) 09 system (copyright 2009, Gaussian, Inc.),
 the Gaussian(R) 03 system (copyright 2003, Gaussian, Inc.),
 the Gaussian(R) 98 system (copyright 1998, Gaussian, Inc.),
 the Gaussian(R) 94 system (copyright 1995, Gaussian, Inc.),
 the Gaussian 92(TM) system (copyright 1992, Gaussian, Inc.),
 the Gaussian 90(TM) system (copyright 1990, Gaussian, Inc.),
 the Gaussian 88(TM) system (copyright 1988, Gaussian, Inc.),
 the Gaussian 86(TM) system (copyright 1986, Carnegie Mellon
 University), and the Gaussian 82(TM) system (copyright 1983,
 Carnegie Mellon University). Gaussian is a federally registered
 trademark of Gaussian, Inc.
  
 This software contains proprietary and confidential information,
 including trade secrets, belonging to Gaussian, Inc.
  
 This software is provided under written license and may be
 used, copied, transmitted, or stored only in accord with that
 written license.
  
 The following legend is applicable only to US Government
 contracts under FAR:
  
                    RESTRICTED RIGHTS LEGEND
  
 Use, reproduction and disclosure by the US Government is
 subject to restrictions as set forth in subparagraphs (a)
 and (c) of the Commercial Computer Software - Restricted
 Rights clause in FAR 52.227-19.
  
 Gaussian, Inc.
 340 Quinnipiac St., Bldg. 40, Wallingford CT 06492
  
  
 ---------------------------------------------------------------
 Warning -- This program may not be used in any manner that
 competes with the business of Gaussian, Inc. or will provide
 assistance to any competitor of Gaussian, Inc.  The licensee
 of this program is prohibited from giving any competitor of
 Gaussian, Inc. access to this program.  By using this program,
 the user acknowledges that Gaussian, Inc. is engaged in the
 business of creating and licensing software in the field of
 computational chemistry and represents and warrants to the
 licensee that it is not a competitor of Gaussian, Inc. and that
 it will not use this program in any manner prohibited above.
 ---------------------------------------------------------------
  

 Cite this work as:
 Gaussian 16, Revision C.01,
 M. J. Frisch, G. W. Trucks, H. B. Schlegel, G. E. Scuseria, 
 M. A. Robb, J. R. Cheeseman, G. Scalmani, V. Barone, 
 G. A. Petersson, H. Nakatsuji, X. Li, M. Caricato, A. V. Marenich, 
 J. Bloino, B. G. Janesko, R. Gomperts, B. Mennucci, H. P. Hratchian, 
 J. V. Ortiz, A. F. Izmaylov, J. L. Sonnenberg, D. Williams-Young, 
 F. Ding, F. Lipparini, F. Egidi, J. Goings, B. Peng, A. Petrone, 
 T. Henderson, D. Ranasinghe, V. G. Zakrzewski, J. Gao, N. Rega, 
 G. Zheng, W. Liang, M. Hada, M. Ehara, K. Toyota, R. Fukuda, 
 J. Hasegawa, M. Ishida, T. Nakajima, Y. Honda, O. Kitao, H. Nakai, 
 T. Vreven, K. Throssell, J. A. Montgomery, Jr., J. E. Peralta, 
 F. Ogliaro, M. J. Bearpark, J. J. Heyd, E. N. Brothers, K. N. Kudin, 
 V. N. Staroverov, T. A. Keith, R. Kobayashi, J. Normand, 
 K. Raghavachari, A. P. Rendell, J. C. Burant, S. S. Iyengar, 
 J. Tomasi, M. Cossi, J. M. Millam, M. Klene, C. Adamo, R. Cammi, 
 J. W. Ochterski, R. L. Martin, K. Morokuma, O. Farkas, 
 J. B. Foresman, and D. J. Fox, Gaussian, Inc., Wallingford CT, 2019.
 
 ******************************************
 Gaussian 16:  ES64L-G16RevC.01  3-Jul-2019
                13-Mar-2021 
 ******************************************
 %nprocshared=16
 Will use up to   16 processors via shared memory.
 %mem=7GB
 -----------------------------------------
 # b3lyp/def2svp geom=NewRedundant pop=NBO
 -----------------------------------------
 1/29=4000,38=1,172=1/1;
 2/12=2,17=6,18=5,40=1/2;
 3/5=43,7=101,11=2,25=1,30=1,74=-5/1,2,3;
 4//1;
 5/5=2,38=5/2;
 6/7=2,8=2,9=2,10=2,28=1,40=1/1,7;
 99/5=1,9=1/99;
 --
 68
 --
 Symbolic Z-matrix:
 Charge =  1 Multiplicity = 2
 O                    -1.4278   -0.52147  -0.18407 
 C                    -0.4634    0.36766   0.05617 
 C                     0.88618  -0.15637  -0.48521 
 F                     1.84906   0.72514  -0.24843 
 F                     0.80597  -0.36458  -1.80438 
 F                     1.20437  -1.31314   0.10693 
 O                    -0.59493   1.42196   0.60683 
 H                    -2.25945  -0.15919   0.16909 
 
                          Input orientation:                          
 ---------------------------------------------------------------------
 Center     Atomic      Atomic             Coordinates (Angstroms)
 Number     Number       Type             X           Y           Z
 ---------------------------------------------------------------------
      1          8           0       -1.427800   -0.521474   -0.184066
      2          6           0       -0.463395    0.367655    0.056174
      3          6           0        0.886184   -0.156373   -0.485210
      4          9           0        1.849057    0.725144   -0.248426
      5          9           0        0.805965   -0.364576   -1.804378
      6          9           0        1.204368   -1.313143    0.106928
      7          8           0       -0.594932    1.421955    0.606832
      8          1           0       -2.259448   -0.159188    0.169087
 ---------------------------------------------------------------------
                    Distance matrix (angstroms):
                    1          2          3          4          5
     1  O    0.000000
     2  C    1.333545   0.000000
     3  C    2.361887   1.545661   0.000000
     4  F    3.506563   2.359664   1.326749   0.000000
     5  F    2.764007   2.368353   1.337904   2.167145   0.000000
     6  F    2.764006   2.368353   1.337903   2.167144   2.170621
     7  O    2.257455   1.196693   2.424331   2.681434   3.311818
     8  H    0.973451   1.875131   3.212961   4.223289   3.651508
                    6          7          8
     6  F    0.000000
     7  O    3.311820   0.000000
     8  H    3.651507   2.337145   0.000000
 Stoichiometry    C2HF3O2(1+,2)
 Framework group  C1[X(C2HF3O2)]
 Deg. of freedom    18
 Full point group                 C1      NOp   1
 Largest Abelian subgroup         C1      NOp   1
 Largest concise Abelian subgroup C1      NOp   1
                         Standard orientation:                         
 ---------------------------------------------------------------------
 Center     Atomic      Atomic             Coordinates (Angstroms)
 Number     Number       Type             X           Y           Z
 ---------------------------------------------------------------------
      1          8           0        1.519948   -1.039757   -0.000001
      2          6           0        0.936074    0.159173    0.000000
      3          6           0       -0.601263   -0.001021   -0.000000
      4          9           0       -1.186734    1.189560   -0.000002
      5          9           0       -0.995978   -0.676511    1.085312
      6          9           0       -0.995978   -0.676514   -1.085309
      7          8           0        1.494554    1.217556    0.000000
      8          1           0        2.483333   -0.900123   -0.000001
 ---------------------------------------------------------------------
 Rotational constants (GHZ):           3.8554212           2.4927563           2.0686063
 Standard basis: def2SVP (5D, 7F)
 There are   110 symmetry adapted cartesian basis functions of A   symmetry.
 There are   103 symmetry adapted basis functions of A   symmetry.
   103 basis functions,   182 primitive gaussians,   110 cartesian basis functions
    28 alpha electrons       27 beta electrons
       nuclear repulsion energy       336.8635594071 Hartrees.
 NAtoms=    8 NActive=    8 NUniq=    8 SFac= 1.00D+00 NAtFMM=   60 NAOKFM=F Big=F
 Integral buffers will be    131072 words long.
 Raffenetti 2 integral format.
 Two-electron integral symmetry is turned on.
 One-electron integrals computed using PRISM.
   1 Symmetry operations used in ECPInt.
 ECPInt:  NShTT=    1035 NPrTT=    4099 LenC2=    1026 LenP2D=    3220.
 LDataN:  DoStor=T MaxTD1= 4 Len=   56
 NBasis=   103 RedAO= T EigKep=  3.71D-03  NBF=   103
 NBsUse=   103 1.00D-06 EigRej= -1.00D+00 NBFU=   103
 ExpMin= 1.22D-01 ExpMax= 2.89D+03 ExpMxC= 4.35D+02 IAcc=3 IRadAn=         5 AccDes= 0.00D+00
 Harris functional with IExCor=  402 and IRadAn=       5 diagonalized for initial guess.
 HarFok:  IExCor=  402 AccDes= 0.00D+00 IRadAn=         5 IDoV= 1 UseB2=F ITyADJ=14
 ICtDFT=  3500011 ScaDFX=  1.000000  1.000000  1.000000  1.000000
 FoFCou: FMM=F IPFlag=           0 FMFlag=      100000 FMFlg1=           0
         NFxFlg=           0 DoJE=T BraDBF=F KetDBF=T FulRan=T
         wScrn=  0.000000 ICntrl=       500 IOpCl=  0 I1Cent=   200000004 NGrid=           0
         NMat0=    1 NMatS0=      1 NMatT0=    0 NMatD0=    1 NMtDS0=    0 NMtDT0=    0
 Petite list used in FoFCou.
 Initial guess <Sx>= 0.0000 <Sy>= 0.0000 <Sz>= 0.5000 <S**2>= 0.7500 S= 0.5000
 Keep R1 and R2 ints in memory in canonical form, NReq=43653226.
 Requested convergence on RMS density matrix=1.00D-08 within 128 cycles.
 Requested convergence on MAX density matrix=1.00D-06.
 Requested convergence on             energy=1.00D-06.
 No special actions if energy rises.
 Integral accuracy reduced to 1.0D-05 until final iterations.
 Initial convergence to 1.0D-05 achieved.  Increase integral accuracy.
 SCF Done:  E(UB3LYP) =  -525.968297222     A.U. after   18 cycles
            NFock= 18  Conv=0.55D-08     -V/T= 2.0062
 <Sx>= 0.0000 <Sy>= 0.0000 <Sz>= 0.5000 <S**2>= 0.7559 S= 0.5029
 <L.S>= 0.000000000000E+00
 Annihilation of the first spin contaminant:
 S**2 before annihilation     0.7559,   after     0.7500

 **********************************************************************

            Population analysis using the SCF Density.

 **********************************************************************

 Orbital symmetries:
 Alpha Orbitals:
       Occupied  (A) (A) (A) (A) (A) (A) (A) (A) (A) (A) (A) (A)
                 (A) (A) (A) (A) (A) (A) (A) (A) (A) (A) (A) (A)
                 (A) (A) (A) (A)
       Virtual   (A) (A) (A) (A) (A) (A) (A) (A) (A) (A) (A) (A)
                 (A) (A) (A) (A) (A) (A) (A) (A) (A) (A) (A) (A)
                 (A) (A) (A) (A) (A) (A) (A) (A) (A) (A) (A) (A)
                 (A) (A) (A) (A) (A) (A) (A) (A) (A) (A) (A) (A)
                 (A) (A) (A) (A) (A) (A) (A) (A) (A) (A) (A) (A)
                 (A) (A) (A) (A) (A) (A) (A) (A) (A) (A) (A) (A)
                 (A) (A) (A)
 Beta  Orbitals:
       Occupied  (A) (A) (A) (A) (A) (A) (A) (A) (A) (A) (A) (A)
                 (A) (A) (A) (A) (A) (A) (A) (A) (A) (A) (A) (A)
                 (A) (A) (A)
       Virtual   (A) (A) (A) (A) (A) (A) (A) (A) (A) (A) (A) (A)
                 (A) (A) (A) (A) (A) (A) (A) (A) (A) (A) (A) (A)
                 (A) (A) (A) (A) (A) (A) (A) (A) (A) (A) (A) (A)
                 (A) (A) (A) (A) (A) (A) (A) (A) (A) (A) (A) (A)
                 (A) (A) (A) (A) (A) (A) (A) (A) (A) (A) (A) (A)
                 (A) (A) (A) (A) (A) (A) (A) (A) (A) (A) (A) (A)
                 (A) (A) (A) (A)
 The electronic state is 2-A.
 Alpha  occ. eigenvalues --  -24.97625 -24.97616 -24.96312 -19.57782 -19.52323
 Alpha  occ. eigenvalues --  -10.71813 -10.67647  -1.55549  -1.48387  -1.46087
 Alpha  occ. eigenvalues --   -1.45728  -1.38459  -1.04815  -0.92463  -0.88605
 Alpha  occ. eigenvalues --   -0.86309  -0.84991  -0.83115  -0.80017  -0.77961
 Alpha  occ. eigenvalues --   -0.71874  -0.71265  -0.70976  -0.68027  -0.67094
 Alpha  occ. eigenvalues --   -0.67031  -0.65764  -0.64999
 Alpha virt. eigenvalues --   -0.34903  -0.19492  -0.13008  -0.08979  -0.05782
 Alpha virt. eigenvalues --   -0.02849  -0.02260   0.06252   0.14161   0.18412
 Alpha virt. eigenvalues --    0.19414   0.24800   0.27197   0.27722   0.31952
 Alpha virt. eigenvalues --    0.32033   0.38215   0.56248   0.61467   0.67956
 Alpha virt. eigenvalues --    0.72258   0.74131   0.83764   0.85576   0.89187
 Alpha virt. eigenvalues --    0.89243   0.93108   1.02835   1.05581   1.06711
 Alpha virt. eigenvalues --    1.09548   1.11666   1.17096   1.20524   1.24194
 Alpha virt. eigenvalues --    1.24679   1.29234   1.31464   1.41661   1.46692
 Alpha virt. eigenvalues --    1.50056   1.61300   1.61673   1.65275   1.71228
 Alpha virt. eigenvalues --    1.75729   1.77740   1.84922   2.00830   2.03057
 Alpha virt. eigenvalues --    2.21119   2.27414   2.53992   2.58088   2.67793
 Alpha virt. eigenvalues --    2.75694   2.79032   2.79671   2.79802   2.80265
 Alpha virt. eigenvalues --    2.80613   2.82894   2.84230   2.87306   2.93312
 Alpha virt. eigenvalues --    2.95486   3.12411   3.17363   3.26857   3.30134
 Alpha virt. eigenvalues --    3.33827   3.42070   3.47111   3.58868   3.62160
  Beta  occ. eigenvalues --  -24.97399 -24.97390 -24.96283 -19.55712 -19.52032
  Beta  occ. eigenvalues --  -10.71625 -10.67765  -1.55176  -1.45633  -1.45575
  Beta  occ. eigenvalues --   -1.45303  -1.36502  -1.03318  -0.91726  -0.86944
  Beta  occ. eigenvalues --   -0.84556  -0.84211  -0.82400  -0.79129  -0.74148
  Beta  occ. eigenvalues --   -0.70705  -0.70446  -0.67687  -0.67271  -0.66395
  Beta  occ. eigenvalues --   -0.66295  -0.64845
  Beta virt. eigenvalues --   -0.53690  -0.34359  -0.19047  -0.12166  -0.08335
  Beta virt. eigenvalues --   -0.05454  -0.02546  -0.00810   0.06755   0.14386
  Beta virt. eigenvalues --    0.18310   0.19704   0.25123   0.27783   0.27837
  Beta virt. eigenvalues --    0.32283   0.33199   0.38572   0.57248   0.62151
  Beta virt. eigenvalues --    0.68923   0.74692   0.75648   0.84702   0.85811
  Beta virt. eigenvalues --    0.89465   0.89733   0.93357   1.03852   1.06690
  Beta virt. eigenvalues --    1.06940   1.09677   1.11979   1.17443   1.20953
  Beta virt. eigenvalues --    1.24368   1.25134   1.29244   1.31897   1.42501
  Beta virt. eigenvalues --    1.47203   1.50231   1.61417   1.62417   1.65511
  Beta virt. eigenvalues --    1.71760   1.76179   1.78115   1.85224   2.01888
  Beta virt. eigenvalues --    2.03878   2.26813   2.33489   2.54825   2.58575
  Beta virt. eigenvalues --    2.70084   2.75946   2.79437   2.80041   2.80117
  Beta virt. eigenvalues --    2.80732   2.80743   2.83566   2.84940   2.88279
  Beta virt. eigenvalues --    2.93743   2.96043   3.14133   3.17725   3.28566
  Beta virt. eigenvalues --    3.30434   3.34196   3.42559   3.47647   3.59159
  Beta virt. eigenvalues --    3.62363
          Condensed to atoms (all electrons):
               1          2          3          4          5          6
     1  O    7.386814   0.408016  -0.049758   0.000627  -0.001432  -0.001432
     2  C    0.408016   4.797075   0.187260  -0.048456  -0.032689  -0.032689
     3  C   -0.049758   0.187260   4.175042   0.397671   0.366982   0.366982
     4  F    0.000627  -0.048456   0.397671   8.821950  -0.043167  -0.043167
     5  F   -0.001432  -0.032689   0.366982  -0.043167   8.820206  -0.044205
     6  F   -0.001432  -0.032689   0.366982  -0.043167  -0.044205   8.820204
     7  O   -0.043533   0.533253  -0.035216  -0.003325   0.000095   0.000095
     8  H    0.325286  -0.003890   0.004638  -0.000051  -0.000182  -0.000182
               7          8
     1  O   -0.043533   0.325286
     2  C    0.533253  -0.003890
     3  C   -0.035216   0.004638
     4  F   -0.003325  -0.000051
     5  F    0.000095  -0.000182
     6  F    0.000095  -0.000182
     7  O    7.361050  -0.002644
     8  H   -0.002644   0.407890
          Atomic-Atomic Spin Densities.
               1          2          3          4          5          6
     1  O    0.098227   0.006842  -0.002786   0.000127   0.001020   0.001020
     2  C    0.006842  -0.086599   0.062395   0.001444  -0.003113  -0.003113
     3  C   -0.002786   0.062395   0.062711  -0.007614  -0.015318  -0.015318
     4  F    0.000127   0.001444  -0.007614   0.010562   0.000678   0.000678
     5  F    0.001020  -0.003113  -0.015318   0.000678   0.077129   0.001417
     6  F    0.001020  -0.003113  -0.015318   0.000678   0.001417   0.077129
     7  O   -0.011602  -0.040498  -0.007163   0.002932   0.000389   0.000389
     8  H   -0.002341   0.001054   0.000629  -0.000019  -0.000138  -0.000138
               7          8
     1  O   -0.011602  -0.002341
     2  C   -0.040498   0.001054
     3  C   -0.007163   0.000629
     4  F    0.002932  -0.000019
     5  F    0.000389  -0.000138
     6  F    0.000389  -0.000138
     7  O    0.810396   0.003588
     8  H    0.003588  -0.000431
 Mulliken charges and spin densities:
               1          2
     1  O   -0.024587   0.090506
     2  C    0.192120  -0.061588
     3  C    0.586399   0.077535
     4  F   -0.082082   0.008788
     5  F   -0.065607   0.062062
     6  F   -0.065605   0.062062
     7  O    0.190227   0.758432
     8  H    0.269135   0.002204
 Sum of Mulliken charges =   1.00000   1.00000
 Mulliken charges and spin densities with hydrogens summed into heavy atoms:
               1          2
     1  O    0.244548   0.092710
     2  C    0.192120  -0.061588
     3  C    0.586399   0.077535
     4  F   -0.082082   0.008788
     5  F   -0.065607   0.062062
     6  F   -0.065605   0.062062
     7  O    0.190227   0.758432
 Electronic spatial extent (au):  <R**2>=            578.3505
 Charge=              1.0000 electrons
 Dipole moment (field-independent basis, Debye):
    X=              5.6722    Y=             -0.1123    Z=             -0.0000  Tot=              5.6733
 Quadrupole moment (field-independent basis, Debye-Ang):
   XX=            -18.9729   YY=            -33.2261   ZZ=            -33.4560
   XY=             -2.1189   XZ=              0.0000   YZ=              0.0000
 Traceless Quadrupole moment (field-independent basis, Debye-Ang):
   XX=              9.5787   YY=             -4.6744   ZZ=             -4.9043
   XY=             -2.1189   XZ=              0.0000   YZ=              0.0000
 Octapole moment (field-independent basis, Debye-Ang**2):
  XXX=             27.0792  YYY=             -0.6380  ZZZ=             -0.0000  XYY=              0.8641
  XXY=             -9.6000  XXZ=             -0.0000  XZZ=             -1.8996  YZZ=              0.2447
  YYZ=             -0.0000  XYZ=              0.0000
 Hexadecapole moment (field-independent basis, Debye-Ang**3):
 XXXX=           -203.7048 YYYY=           -162.0495 ZZZZ=            -85.7847 XXXY=            -26.7377
 XXXZ=             -0.0000 YYYX=             -3.1892 YYYZ=              0.0000 ZZZX=              0.0000
 ZZZY=              0.0000 XXYY=            -67.5912 XXZZ=            -63.4624 YYZZ=            -41.6507
 XXYZ=              0.0000 YYXZ=             -0.0000 ZZXY=              0.2630
 N-N= 3.368635594071D+02 E-N=-1.904528781707D+03  KE= 5.227522754713D+02
                          Isotropic Fermi Contact Couplings
        Atom                 a.u.       MegaHertz       Gauss      10(-4) cm-1
     1  O(17)              0.00312      -1.89259      -0.67532      -0.63130
     2  C(13)             -0.04205     -47.27416     -16.86860     -15.76896
     3  C(13)              0.07331      82.41610      29.40811      27.49105
     4  F(19)             -0.00047      -1.96527      -0.70126      -0.65554
     5  F(19)              0.02783     117.08010      41.77709      39.05372
     6  F(19)              0.02783     117.07998      41.77705      39.05368
     7  O(17)              0.24103    -146.11436     -52.13724     -48.73850
     8  H(1)              -0.00135      -6.01757      -2.14722      -2.00724
 --------------------------------------------------------
       Center         ----  Spin Dipole Couplings  ----
                      3XX-RR        3YY-RR        3ZZ-RR
 --------------------------------------------------------
     1   Atom       -0.224202      0.529924     -0.305722
     2   Atom        0.055401      0.043990     -0.099390
     3   Atom        0.147879     -0.070128     -0.077751
     4   Atom        0.050076     -0.002791     -0.047285
     5   Atom        0.450065     -0.225886     -0.224179
     6   Atom        0.450064     -0.225886     -0.224178
     7   Atom        2.102339     -0.753679     -1.348660
     8   Atom        0.015494      0.007719     -0.023213
 --------------------------------------------------------
                        XY            XZ            YZ
 --------------------------------------------------------
     1   Atom       -0.078011     -0.000000      0.000000
     2   Atom        0.069492      0.000000      0.000000
     3   Atom        0.036202     -0.000000      0.000000
     4   Atom       -0.056525     -0.000000      0.000000
     5   Atom        0.067164     -0.085028     -0.005681
     6   Atom        0.067163      0.085026      0.005681
     7   Atom       -1.722297      0.000000     -0.000000
     8   Atom       -0.006274     -0.000000      0.000000
 --------------------------------------------------------


 ---------------------------------------------------------------------------------
              Anisotropic Spin Dipole Couplings in Principal Axis System
 ---------------------------------------------------------------------------------

       Atom             a.u.   MegaHertz   Gauss  10(-4) cm-1        Axes

              Baa    -0.3057    22.122     7.894     7.379  0.0000 -0.0000  1.0000
     1 O(17)  Bbb    -0.2322    16.801     5.995     5.604  0.9948  0.1018 -0.0000
              Bcc     0.5379   -38.923   -13.889   -12.983 -0.1018  0.9948  0.0000
 
              Baa    -0.0994   -13.337    -4.759    -4.449 -0.0000 -0.0000  1.0000
     2 C(13)  Bbb    -0.0200    -2.688    -0.959    -0.897 -0.6776  0.7355  0.0000
              Bcc     0.1194    16.025     5.718     5.345  0.7355  0.6776  0.0000
 
              Baa    -0.0778   -10.433    -3.723    -3.480  0.0000 -0.0000  1.0000
     3 C(13)  Bbb    -0.0760   -10.196    -3.638    -3.401 -0.1596  0.9872  0.0000
              Bcc     0.1537    20.630     7.361     6.881  0.9872  0.1596 -0.0000
 
              Baa    -0.0473   -23.748    -8.474    -7.921 -0.0000 -0.0000  1.0000
     4 F(19)  Bbb    -0.0388   -19.465    -6.946    -6.493  0.5368  0.8437  0.0000
              Bcc     0.0860    43.213    15.419    14.414  0.8437 -0.5368 -0.0000
 
              Baa    -0.2365  -118.752   -42.374   -39.611  0.1554 -0.5444  0.8243
     5 F(19)  Bbb    -0.2307  -115.872   -41.346   -38.651 -0.0132  0.8333  0.5527
              Bcc     0.4672   234.624    83.720    78.262  0.9878  0.0967 -0.1223
 
              Baa    -0.2365  -118.752   -42.374   -39.611 -0.1554  0.5444  0.8243
     6 F(19)  Bbb    -0.2307  -115.871   -41.346   -38.651 -0.0132  0.8333 -0.5527
              Bcc     0.4672   234.623    83.719    78.262  0.9878  0.0967  0.1223
 
              Baa    -1.5630   113.095    40.355    37.725  0.4253  0.9051  0.0000
     7 O(17)  Bbb    -1.3487    97.588    34.822    32.552 -0.0000 -0.0000  1.0000
              Bcc     2.9116  -210.684   -75.177   -70.276  0.9051 -0.4253  0.0000
 
              Baa    -0.0232   -12.385    -4.419    -4.131  0.0000 -0.0000  1.0000
     8 H(1)   Bbb     0.0042     2.254     0.804     0.752  0.4865  0.8737  0.0000
              Bcc     0.0190    10.131     3.615     3.379  0.8737 -0.4865 -0.0000
 

 ---------------------------------------------------------------------------------

 ******************************Gaussian NBO Version 3.1******************************
             N A T U R A L   A T O M I C   O R B I T A L   A N D
          N A T U R A L   B O N D   O R B I T A L   A N A L Y S I S
 ******************************Gaussian NBO Version 3.1******************************
       /RESON  / : Allow strongly delocalized NBO set

 Analyzing the SCF density

 Job title: 68                                                              

 Storage needed:     32293 in NPA,     42823 in NBO ( 939523696 available)


 NATURAL POPULATIONS:  Natural atomic orbital occupancies 
                                                          
   NAO  Atom  No  lang   Type(AO)    Occupancy
 --------------------------------------------
     1    O    1  S      Cor( 1S)     1.99969
     2    O    1  S      Val( 2S)     1.68990
     3    O    1  S      Ryd( 3S)     0.00097
     4    O    1  px     Val( 2p)     1.54663
     5    O    1  px     Ryd( 3p)     0.00214
     6    O    1  py     Val( 2p)     1.55181
     7    O    1  py     Ryd( 3p)     0.00129
     8    O    1  pz     Val( 2p)     1.73422
     9    O    1  pz     Ryd( 3p)     0.00078
    10    O    1  dxy    Ryd( 3d)     0.00152
    11    O    1  dxz    Ryd( 3d)     0.00006
    12    O    1  dyz    Ryd( 3d)     0.00182
    13    O    1  dx2y2  Ryd( 3d)     0.00148
    14    O    1  dz2    Ryd( 3d)     0.00074

    15    C    2  S      Cor( 1S)     1.99941
    16    C    2  S      Val( 2S)     0.80412
    17    C    2  S      Ryd( 3S)     0.00559
    18    C    2  px     Val( 2p)     0.95681
    19    C    2  px     Ryd( 3p)     0.00587
    20    C    2  py     Val( 2p)     0.69186
    21    C    2  py     Ryd( 3p)     0.01691
    22    C    2  pz     Val( 2p)     0.72123
    23    C    2  pz     Ryd( 3p)     0.00266
    24    C    2  dxy    Ryd( 3d)     0.00353
    25    C    2  dxz    Ryd( 3d)     0.00143
    26    C    2  dyz    Ryd( 3d)     0.00563
    27    C    2  dx2y2  Ryd( 3d)     0.00424
    28    C    2  dz2    Ryd( 3d)     0.00118

    29    C    3  S      Cor( 1S)     1.99944
    30    C    3  S      Val( 2S)     0.77069
    31    C    3  S      Ryd( 3S)     0.00564
    32    C    3  px     Val( 2p)     0.83669
    33    C    3  px     Ryd( 3p)     0.00873
    34    C    3  py     Val( 2p)     0.60480
    35    C    3  py     Ryd( 3p)     0.01739
    36    C    3  pz     Val( 2p)     0.60286
    37    C    3  pz     Ryd( 3p)     0.01439
    38    C    3  dxy    Ryd( 3d)     0.00374
    39    C    3  dxz    Ryd( 3d)     0.00382
    40    C    3  dyz    Ryd( 3d)     0.00663
    41    C    3  dx2y2  Ryd( 3d)     0.00468
    42    C    3  dz2    Ryd( 3d)     0.00569

    43    F    4  S      Cor( 1S)     1.99989
    44    F    4  S      Val( 2S)     1.84120
    45    F    4  S      Ryd( 3S)     0.00103
    46    F    4  px     Val( 2p)     1.85606
    47    F    4  px     Ryd( 3p)     0.00067
    48    F    4  py     Val( 2p)     1.68371
    49    F    4  py     Ryd( 3p)     0.00029
    50    F    4  pz     Val( 2p)     1.91955
    51    F    4  pz     Ryd( 3p)     0.00039
    52    F    4  dxy    Ryd( 3d)     0.00117
    53    F    4  dxz    Ryd( 3d)     0.00035
    54    F    4  dyz    Ryd( 3d)     0.00093
    55    F    4  dx2y2  Ryd( 3d)     0.00118
    56    F    4  dz2    Ryd( 3d)     0.00041

    57    F    5  S      Cor( 1S)     1.99990
    58    F    5  S      Val( 2S)     1.84683
    59    F    5  S      Ryd( 3S)     0.00107
    60    F    5  px     Val( 2p)     1.83764
    61    F    5  px     Ryd( 3p)     0.00063
    62    F    5  py     Val( 2p)     1.84974
    63    F    5  py     Ryd( 3p)     0.00030
    64    F    5  pz     Val( 2p)     1.73018
    65    F    5  pz     Ryd( 3p)     0.00025
    66    F    5  dxy    Ryd( 3d)     0.00045
    67    F    5  dxz    Ryd( 3d)     0.00085
    68    F    5  dyz    Ryd( 3d)     0.00101
    69    F    5  dx2y2  Ryd( 3d)     0.00044
    70    F    5  dz2    Ryd( 3d)     0.00110

    71    F    6  S      Cor( 1S)     1.99990
    72    F    6  S      Val( 2S)     1.84683
    73    F    6  S      Ryd( 3S)     0.00107
    74    F    6  px     Val( 2p)     1.83764
    75    F    6  px     Ryd( 3p)     0.00063
    76    F    6  py     Val( 2p)     1.84974
    77    F    6  py     Ryd( 3p)     0.00030
    78    F    6  pz     Val( 2p)     1.73018
    79    F    6  pz     Ryd( 3p)     0.00025
    80    F    6  dxy    Ryd( 3d)     0.00045
    81    F    6  dxz    Ryd( 3d)     0.00085
    82    F    6  dyz    Ryd( 3d)     0.00101
    83    F    6  dx2y2  Ryd( 3d)     0.00044
    84    F    6  dz2    Ryd( 3d)     0.00110

    85    O    7  S      Cor( 1S)     1.99972
    86    O    7  S      Val( 2S)     1.72512
    87    O    7  S      Ryd( 3S)     0.00177
    88    O    7  px     Val( 2p)     1.25250
    89    O    7  px     Ryd( 3p)     0.00186
    90    O    7  py     Val( 2p)     1.52003
    91    O    7  py     Ryd( 3p)     0.00093
    92    O    7  pz     Val( 2p)     1.54830
    93    O    7  pz     Ryd( 3p)     0.00089
    94    O    7  dxy    Ryd( 3d)     0.00152
    95    O    7  dxz    Ryd( 3d)     0.00059
    96    O    7  dyz    Ryd( 3d)     0.00213
    97    O    7  dx2y2  Ryd( 3d)     0.00158
    98    O    7  dz2    Ryd( 3d)     0.00048

    99    H    8  S      Val( 1S)     0.45045
   100    H    8  S      Ryd( 2S)     0.00107
   101    H    8  px     Ryd( 2p)     0.00273
   102    H    8  py     Ryd( 2p)     0.00101
   103    H    8  pz     Ryd( 2p)     0.00104


 Summary of Natural Population Analysis:                  
                                                          
                                       Natural Population 
                Natural  -----------------------------------------------
    Atom  No    Charge         Core      Valence    Rydberg      Total
 -----------------------------------------------------------------------
      O    1   -0.53305      1.99969     6.52256    0.01080     8.53305
      C    2    0.77953      1.99941     3.17402    0.04704     5.22047
      C    3    1.11480      1.99944     2.81503    0.07073     4.88520
      F    4   -0.30682      1.99989     7.30052    0.00640     9.30682
      F    5   -0.27038      1.99990     7.26439    0.00609     9.27038
      F    6   -0.27037      1.99990     7.26439    0.00609     9.27037
      O    7   -0.05741      1.99972     6.04595    0.01175     8.05741
      H    8    0.54371      0.00000     0.45045    0.00585     0.45629
 =======================================================================
   * Total *    1.00000     13.99795    40.83731    0.16475    55.00000

                                 Natural Population      
 --------------------------------------------------------
   Core                      13.99795 ( 99.9853% of  14)
   Valence                   40.83731 ( 99.6032% of  41)
   Natural Minimal Basis     54.83525 ( 99.7005% of  55)
   Natural Rydberg Basis      0.16475 (  0.2995% of  55)
 --------------------------------------------------------

    Atom  No          Natural Electron Configuration
 ----------------------------------------------------------------------------
      O    1      [core]2S( 1.69)2p( 4.83)3d( 0.01)
      C    2      [core]2S( 0.80)2p( 2.37)3S( 0.01)3p( 0.03)3d( 0.02)
      C    3      [core]2S( 0.77)2p( 2.04)3S( 0.01)3p( 0.04)3d( 0.02)
      F    4      [core]2S( 1.84)2p( 5.46)
      F    5      [core]2S( 1.85)2p( 5.42)
      F    6      [core]2S( 1.85)2p( 5.42)
      O    7      [core]2S( 1.73)2p( 4.32)3d( 0.01)
      H    8            1S( 0.45)


 ***************************************************
 *******         Alpha spin orbitals         *******
 ***************************************************


 NATURAL POPULATIONS:  Natural atomic orbital occupancies 
                                                          
   NAO  Atom  No  lang   Type(AO)    Occupancy      Energy
 ----------------------------------------------------------
     1    O    1  S      Cor( 1S)     0.99985     -19.34109
     2    O    1  S      Val( 2S)     0.84407      -1.22638
     3    O    1  S      Ryd( 3S)     0.00055       1.16986
     4    O    1  px     Val( 2p)     0.77464      -0.64751
     5    O    1  px     Ryd( 3p)     0.00113       0.92735
     6    O    1  py     Val( 2p)     0.82417      -0.68060
     7    O    1  py     Ryd( 3p)     0.00064       0.74310
     8    O    1  pz     Val( 2p)     0.86295      -0.64481
     9    O    1  pz     Ryd( 3p)     0.00033       0.68268
    10    O    1  dxy    Ryd( 3d)     0.00077       2.73120
    11    O    1  dxz    Ryd( 3d)     0.00003       2.42187
    12    O    1  dyz    Ryd( 3d)     0.00093       2.37975
    13    O    1  dx2y2  Ryd( 3d)     0.00080       2.91228
    14    O    1  dz2    Ryd( 3d)     0.00040       2.70532

    15    C    2  S      Cor( 1S)     0.99971     -10.58329
    16    C    2  S      Val( 2S)     0.40130      -0.52050
    17    C    2  S      Ryd( 3S)     0.00271       0.13150
    18    C    2  px     Val( 2p)     0.47201      -0.43886
    19    C    2  px     Ryd( 3p)     0.00259       0.27665
    20    C    2  py     Val( 2p)     0.33887      -0.32522
    21    C    2  py     Ryd( 3p)     0.00822       0.29317
    22    C    2  pz     Val( 2p)     0.34771      -0.47445
    23    C    2  pz     Ryd( 3p)     0.00131       0.22636
    24    C    2  dxy    Ryd( 3d)     0.00213       1.97974
    25    C    2  dxz    Ryd( 3d)     0.00069       1.49527
    26    C    2  dyz    Ryd( 3d)     0.00276       1.58523
    27    C    2  dx2y2  Ryd( 3d)     0.00289       2.00285
    28    C    2  dz2    Ryd( 3d)     0.00061       1.75380

    29    C    3  S      Cor( 1S)     0.99973     -10.64984
    30    C    3  S      Val( 2S)     0.39461      -0.53537
    31    C    3  S      Ryd( 3S)     0.00293       0.24517
    32    C    3  px     Val( 2p)     0.44210      -0.43601
    33    C    3  px     Ryd( 3p)     0.00430       0.31057
    34    C    3  py     Val( 2p)     0.30161      -0.38020
    35    C    3  py     Ryd( 3p)     0.00866       0.35759
    36    C    3  pz     Val( 2p)     0.30014      -0.38635
    37    C    3  pz     Ryd( 3p)     0.00714       0.32869
    38    C    3  dxy    Ryd( 3d)     0.00186       1.79994
    39    C    3  dxz    Ryd( 3d)     0.00187       1.67600
    40    C    3  dyz    Ryd( 3d)     0.00331       1.83230
    41    C    3  dx2y2  Ryd( 3d)     0.00266       1.80262
    42    C    3  dz2    Ryd( 3d)     0.00295       1.82251

    43    F    4  S      Cor( 1S)     0.99994     -24.70574
    44    F    4  S      Val( 2S)     0.92049      -1.50986
    45    F    4  S      Ryd( 3S)     0.00052       1.48638
    46    F    4  px     Val( 2p)     0.93244      -0.67672
    47    F    4  px     Ryd( 3p)     0.00039       1.11765
    48    F    4  py     Val( 2p)     0.84265      -0.69221
    49    F    4  py     Ryd( 3p)     0.00015       1.08455
    50    F    4  pz     Val( 2p)     0.95943      -0.66738
    51    F    4  pz     Ryd( 3p)     0.00019       1.06089
    52    F    4  dxy    Ryd( 3d)     0.00058       3.10196
    53    F    4  dxz    Ryd( 3d)     0.00017       2.82212
    54    F    4  dyz    Ryd( 3d)     0.00047       2.89788
    55    F    4  dx2y2  Ryd( 3d)     0.00059       3.02444
    56    F    4  dz2    Ryd( 3d)     0.00021       2.95647

    57    F    5  S      Cor( 1S)     0.99995     -24.72034
    58    F    5  S      Val( 2S)     0.92363      -1.52340
    59    F    5  S      Ryd( 3S)     0.00054       1.61519
    60    F    5  px     Val( 2p)     0.95029      -0.68672
    61    F    5  px     Ryd( 3p)     0.00035       1.10510
    62    F    5  py     Val( 2p)     0.92491      -0.68339
    63    F    5  py     Ryd( 3p)     0.00015       1.06913
    64    F    5  pz     Val( 2p)     0.86517      -0.69536
    65    F    5  pz     Ryd( 3p)     0.00013       1.04132
    66    F    5  dxy    Ryd( 3d)     0.00023       2.85212
    67    F    5  dxz    Ryd( 3d)     0.00043       2.94109
    68    F    5  dyz    Ryd( 3d)     0.00050       3.08056
    69    F    5  dx2y2  Ryd( 3d)     0.00022       2.85001
    70    F    5  dz2    Ryd( 3d)     0.00055       2.99388

    71    F    6  S      Cor( 1S)     0.99995     -24.72034
    72    F    6  S      Val( 2S)     0.92363      -1.52340
    73    F    6  S      Ryd( 3S)     0.00054       1.61519
    74    F    6  px     Val( 2p)     0.95029      -0.68672
    75    F    6  px     Ryd( 3p)     0.00035       1.10510
    76    F    6  py     Val( 2p)     0.92491      -0.68339
    77    F    6  py     Ryd( 3p)     0.00015       1.06913
    78    F    6  pz     Val( 2p)     0.86517      -0.69536
    79    F    6  pz     Ryd( 3p)     0.00013       1.04132
    80    F    6  dxy    Ryd( 3d)     0.00023       2.85212
    81    F    6  dxz    Ryd( 3d)     0.00043       2.94109
    82    F    6  dyz    Ryd( 3d)     0.00050       3.08056
    83    F    6  dx2y2  Ryd( 3d)     0.00022       2.85001
    84    F    6  dz2    Ryd( 3d)     0.00055       2.99388

    85    O    7  S      Cor( 1S)     0.99986     -19.32555
    86    O    7  S      Val( 2S)     0.86818      -1.31409
    87    O    7  S      Ryd( 3S)     0.00085       1.10608
    88    O    7  px     Val( 2p)     0.91560      -0.72591
    89    O    7  px     Ryd( 3p)     0.00136       0.73803
    90    O    7  py     Val( 2p)     0.82965      -0.71034
    91    O    7  py     Ryd( 3p)     0.00059       0.68376
    92    O    7  pz     Val( 2p)     0.79118      -0.66063
    93    O    7  pz     Ryd( 3p)     0.00039       0.71386
    94    O    7  dxy    Ryd( 3d)     0.00089       2.74155
    95    O    7  dxz    Ryd( 3d)     0.00030       2.26170
    96    O    7  dyz    Ryd( 3d)     0.00106       2.42655
    97    O    7  dx2y2  Ryd( 3d)     0.00100       2.62675
    98    O    7  dz2    Ryd( 3d)     0.00026       2.44897

    99    H    8  S      Val( 1S)     0.22491      -0.17599
   100    H    8  S      Ryd( 2S)     0.00062       0.15404
   101    H    8  px     Ryd( 2p)     0.00136       2.14163
   102    H    8  py     Ryd( 2p)     0.00051       1.51542
   103    H    8  pz     Ryd( 2p)     0.00051       1.31643


 Summary of Natural Population Analysis:                  
                                                          
                                       Natural Population 
                Natural  -----------------------------------------------
    Atom  No    Charge         Core      Valence    Rydberg      Total
 -----------------------------------------------------------------------
      O    1   -0.31125      0.99985     3.30583    0.00557     4.31125
      C    2    0.41650      0.99971     1.55988    0.02391     2.58350
      C    3    0.52614      0.99973     1.43846    0.03567     2.47386
      F    4   -0.15822      0.99994     3.65501    0.00326     4.65822
      F    5   -0.16705      0.99995     3.66400    0.00310     4.66705
      F    6   -0.16704      0.99995     3.66400    0.00310     4.66704
      O    7   -0.41118      0.99986     3.40461    0.00671     4.41118
      H    8    0.27210      0.00000     0.22491    0.00299     0.22790
 =======================================================================
   * Total *   -0.00000      6.99899    20.91670    0.08432    28.00000

                                 Natural Population      
 --------------------------------------------------------
   Core                       6.99899 ( 99.9855% of   7)
   Valence                   20.91670 ( 99.6033% of  21)
   Natural Minimal Basis     27.91568 ( 99.6989% of  28)
   Natural Rydberg Basis      0.08432 (  0.3011% of  28)
 --------------------------------------------------------

    Atom  No          Natural Electron Configuration
 ----------------------------------------------------------------------------
      O    1      [core]2S( 0.84)2p( 2.46)
      C    2      [core]2S( 0.40)2p( 1.16)3p( 0.01)3d( 0.01)
      C    3      [core]2S( 0.39)2p( 1.04)3p( 0.02)3d( 0.01)
      F    4      [core]2S( 0.92)2p( 2.73)
      F    5      [core]2S( 0.92)2p( 2.74)
      F    6      [core]2S( 0.92)2p( 2.74)
      O    7      [core]2S( 0.87)2p( 2.54)
      H    8            1S( 0.22)


 NATURAL BOND ORBITAL ANALYSIS, alpha spin orbitals:

                       Occupancies       Lewis Structure    Low   High
           Occ.    -------------------  -----------------   occ   occ
  Cycle   Thresh.   Lewis   Non-Lewis     CR  BD  3C  LP    (L)   (NL)   Dev
 =============================================================================
   1(1)    0.90    27.53277   0.46723      7   8   0  13     1      1    0.04
   2(2)    0.90    27.32785   0.67215      7   9   0  12     1      1    0.01
   3(3)    0.90    27.32785   0.67215      7   9   0  12     1      1    0.01
   4(4)    0.90    27.32785   0.67215      7   9   0  12     1      1    0.01
   5(5)    0.90    27.32785   0.67215      7   9   0  12     1      1    0.01
   6(6)    0.90    27.32785   0.67215      7   9   0  12     1      1    0.01
   7(7)    0.90    27.32785   0.67215      7   9   0  12     1      1    0.01
   8(8)    0.90    27.32785   0.67215      7   9   0  12     1      1    0.01
   9(9)    0.90    27.32785   0.67215      7   9   0  12     1      1    0.01
  10(1)    0.80    27.53277   0.46723      7   8   0  13     0      1    0.04
 -----------------------------------------------------------------------------

 Structure accepted: No low occupancy Lewis orbitals

 --------------------------------------------------------
   Core                      6.99899 ( 99.986% of   7)
   Valence Lewis            20.53378 ( 97.780% of  21)
  ==================       ============================
   Total Lewis              27.53277 ( 98.331% of  28)
  -----------------------------------------------------
   Valence non-Lewis         0.40201 (  1.436% of  28)
   Rydberg non-Lewis         0.06522 (  0.233% of  28)
  ==================       ============================
   Total non-Lewis           0.46723 (  1.669% of  28)
 --------------------------------------------------------


       (Occupancy)   Bond orbital/ Coefficients/ Hybrids
 ---------------------------------------------------------------------------------
     1. (0.99800) BD ( 1) O   1 - C   2  
                ( 68.08%)   0.8251* O   1 s( 33.38%)p 1.99( 66.53%)d 0.00(  0.09%)
                                           -0.0000  0.5778 -0.0033 -0.3503 -0.0053
                                            0.7366  0.0038  0.0000  0.0000 -0.0109
                                           -0.0000  0.0000 -0.0232 -0.0165
                ( 31.92%)   0.5650* C   2 s( 29.65%)p 2.36( 70.03%)d 0.01(  0.32%)
                                           -0.0001  0.5443 -0.0166  0.4440  0.0215
                                           -0.7082 -0.0328 -0.0000 -0.0000 -0.0422
                                           -0.0000  0.0000 -0.0248 -0.0280
     2. (0.99158) BD ( 1) O   1 - H   8  
                ( 77.51%)   0.8804* O   1 s( 21.42%)p 3.66( 78.49%)d 0.00(  0.09%)
                                            0.0002  0.4628 -0.0062  0.8835  0.0208
                                            0.0578 -0.0219 -0.0000 -0.0000  0.0225
                                            0.0000 -0.0000  0.0141 -0.0140
                ( 22.49%)   0.4742* H   8 s( 99.40%)p 0.01(  0.60%)
                                            0.9970 -0.0049 -0.0773  0.0020  0.0000
     3. (0.99265) BD ( 1) C   2 - C   3  
                ( 51.47%)   0.7174* C   2 s( 36.34%)p 1.75( 63.57%)d 0.00(  0.09%)
                                            0.0001 -0.6024 -0.0227  0.7961 -0.0215
                                            0.0371 -0.0046  0.0000 -0.0000 -0.0069
                                           -0.0000 -0.0000 -0.0259  0.0126
                ( 48.53%)   0.6966* C   3 s( 29.91%)p 2.34( 69.93%)d 0.01(  0.16%)
                                           -0.0001 -0.5467 -0.0165 -0.8313  0.0094
                                           -0.0900  0.0009 -0.0000  0.0000 -0.0067
                                           -0.0000 -0.0000 -0.0338  0.0196
     4. (0.99882) BD ( 1) C   2 - O   7  
                ( 32.55%)   0.5706* C   2 s( 33.79%)p 1.95( 65.93%)d 0.01(  0.28%)
                                            0.0000  0.5802 -0.0364  0.4067  0.0370
                                            0.7002  0.0470  0.0000  0.0000  0.0391
                                            0.0000  0.0000 -0.0232 -0.0274
                ( 67.45%)   0.8213* O   7 s( 39.45%)p 1.53( 60.45%)d 0.00(  0.09%)
                                           -0.0000  0.6275 -0.0277 -0.3537  0.0066
                                           -0.6922  0.0146  0.0000 -0.0000  0.0194
                                            0.0000  0.0000 -0.0139 -0.0194
     5. (0.99709) BD ( 2) C   2 - O   7  
                ( 23.93%)   0.4892* C   2 s(  0.00%)p 1.00( 99.29%)d 0.01(  0.71%)
                                           -0.0000  0.0000 -0.0000 -0.0000 -0.0000
                                           -0.0000 -0.0000  0.9964 -0.0032 -0.0000
                                            0.0376  0.0757  0.0000  0.0000
                ( 76.07%)   0.8722* O   7 s(  0.00%)p 1.00( 99.82%)d 0.00(  0.18%)
                                            0.0000 -0.0000 -0.0000 -0.0000 -0.0000
                                           -0.0000 -0.0000  0.9991  0.0027  0.0000
                                           -0.0193 -0.0371 -0.0000 -0.0000
     6. (0.99752) BD ( 1) C   3 - F   4  
                ( 27.60%)   0.5254* C   3 s( 23.44%)p 3.24( 76.03%)d 0.02(  0.53%)
                                           -0.0001  0.4841 -0.0098 -0.4010 -0.0331
                                            0.7728  0.0346 -0.0000 -0.0000 -0.0449
                                            0.0000 -0.0000 -0.0422 -0.0384
                ( 72.40%)   0.8509* F   4 s( 28.45%)p 2.51( 71.46%)d 0.00(  0.09%)
                                           -0.0000  0.5334 -0.0022 -0.3914 -0.0024
                                            0.7492  0.0094 -0.0000 -0.0000 -0.0220
                                            0.0000 -0.0000 -0.0143 -0.0154
     7. (0.99685) BD ( 1) C   3 - F   5  
                ( 27.27%)   0.5222* C   3 s( 23.23%)p 3.28( 76.29%)d 0.02(  0.47%)
                                           -0.0001  0.4819 -0.0091 -0.2683 -0.0258
                                           -0.4394 -0.0206  0.7040  0.0353  0.0141
                                           -0.0221 -0.0518 -0.0101  0.0356
                ( 72.73%)   0.8528* F   5 s( 27.72%)p 2.60( 72.18%)d 0.00(  0.10%)
                                           -0.0000  0.5264 -0.0100 -0.2762  0.0000
                                           -0.4273 -0.0039  0.6804  0.0058  0.0092
                                           -0.0146 -0.0215 -0.0031  0.0139
     8. (0.99685) BD ( 1) C   3 - F   6  
                ( 27.27%)   0.5222* C   3 s( 23.23%)p 3.28( 76.29%)d 0.02(  0.47%)
                                           -0.0001  0.4819 -0.0091 -0.2683 -0.0258
                                           -0.4394 -0.0206 -0.7040 -0.0353  0.0141
                                            0.0221  0.0518 -0.0101  0.0356
                ( 72.73%)   0.8528* F   6 s( 27.72%)p 2.60( 72.18%)d 0.00(  0.10%)
                                           -0.0000  0.5264 -0.0100 -0.2762  0.0000
                                           -0.4273 -0.0039 -0.6804 -0.0058  0.0092
                                            0.0146  0.0215 -0.0031  0.0139
     9. (0.99985) CR ( 1) O   1           s(100.00%)p 0.00(  0.00%)
                                            1.0000 -0.0001  0.0000 -0.0002 -0.0000
                                            0.0001  0.0000  0.0000  0.0000 -0.0000
                                            0.0000  0.0000 -0.0000  0.0000
    10. (0.99971) CR ( 1) C   2           s(100.00%)
                                            1.0000  0.0001  0.0000 -0.0000  0.0000
                                           -0.0001 -0.0000  0.0000 -0.0000 -0.0000
                                            0.0000  0.0000  0.0000 -0.0000
    11. (0.99973) CR ( 1) C   3           s(100.00%)p 0.00(  0.00%)
                                            1.0000  0.0000 -0.0000 -0.0002 -0.0000
                                           -0.0000 -0.0000  0.0000 -0.0000 -0.0000
                                            0.0000 -0.0000 -0.0000  0.0000
    12. (0.99994) CR ( 1) F   4           s(100.00%)p 0.00(  0.00%)
                                            1.0000 -0.0002  0.0000 -0.0000 -0.0000
                                            0.0001  0.0000 -0.0000 -0.0000 -0.0000
                                            0.0000 -0.0000 -0.0000 -0.0000
    13. (0.99995) CR ( 1) F   5           s(100.00%)p 0.00(  0.00%)
                                            1.0000 -0.0002 -0.0000  0.0000 -0.0000
                                           -0.0001 -0.0000  0.0001  0.0000 -0.0000
                                           -0.0000 -0.0000 -0.0000  0.0000
    14. (0.99995) CR ( 1) F   6           s(100.00%)p 0.00(  0.00%)
                                            1.0000 -0.0002 -0.0000  0.0000 -0.0000
                                           -0.0001 -0.0000 -0.0001 -0.0000 -0.0000
                                            0.0000  0.0000 -0.0000  0.0000
    15. (0.99986) CR ( 1) O   7           s(100.00%)p 0.00(  0.00%)
                                            1.0000 -0.0003 -0.0000 -0.0001  0.0000
                                           -0.0003  0.0000 -0.0000  0.0000  0.0000
                                            0.0000  0.0000 -0.0000 -0.0000
    16. (0.98572) LP ( 1) O   1           s( 45.16%)p 1.21( 54.79%)d 0.00(  0.05%)
                                            0.0001  0.6720  0.0023 -0.3078  0.0094
                                           -0.6731  0.0028 -0.0000  0.0000 -0.0164
                                           -0.0000 -0.0000  0.0152  0.0068
    17. (0.86397) LP ( 2) O   1           s(  0.00%)p 1.00( 99.89%)d 0.00(  0.11%)
                                           -0.0000 -0.0000 -0.0000  0.0000 -0.0000
                                           -0.0000  0.0000  0.9994 -0.0095  0.0000
                                            0.0048  0.0326  0.0000  0.0000
    18. (0.99436) LP ( 1) F   4           s( 71.43%)p 0.40( 28.57%)d 0.00(  0.01%)
                                            0.0002  0.8451 -0.0006  0.2112  0.0037
                                           -0.4909 -0.0050  0.0000  0.0000  0.0050
                                           -0.0000  0.0000  0.0040  0.0033
    19. (0.96774) LP ( 2) F   4           s(  0.12%)p99.99( 99.83%)d 0.51(  0.06%)
                                           -0.0000  0.0339 -0.0010  0.8953 -0.0047
                                            0.4436 -0.0017  0.0000 -0.0000  0.0130
                                           -0.0000  0.0000 -0.0203  0.0004
    20. (0.96004) LP ( 3) F   4           s(  0.00%)p 1.00( 99.94%)d 0.00(  0.06%)
                                            0.0000  0.0000  0.0000 -0.0000  0.0000
                                           -0.0000  0.0000  0.9997 -0.0038 -0.0000
                                           -0.0132  0.0212  0.0000 -0.0000
    21. (0.99456) LP ( 1) F   5           s( 71.88%)p 0.39( 28.11%)d 0.00(  0.00%)
                                            0.0002  0.8478  0.0029  0.1015  0.0033
                                            0.2709  0.0038 -0.4443 -0.0057 -0.0012
                                            0.0021  0.0048  0.0022 -0.0039
    22. (0.96854) LP ( 2) F   5           s(  0.35%)p99.99( 99.59%)d 0.15(  0.05%)
                                           -0.0000  0.0595  0.0001  0.9316 -0.0034
                                           -0.3368  0.0005  0.1207 -0.0006 -0.0078
                                            0.0159 -0.0081 -0.0117  0.0052
    23. (0.96388) LP ( 3) F   5           s(  0.04%)p99.99( 99.91%)d 1.49(  0.06%)
                                           -0.0000  0.0194  0.0002  0.2119 -0.0016
                                            0.7937 -0.0021  0.5694 -0.0019 -0.0098
                                           -0.0013  0.0075  0.0076  0.0187
    24. (0.99456) LP ( 1) F   6           s( 71.88%)p 0.39( 28.11%)d 0.00(  0.00%)
                                            0.0002  0.8478  0.0029  0.1015  0.0033
                                            0.2709  0.0038  0.4443  0.0057 -0.0012
                                           -0.0021 -0.0048  0.0022 -0.0039
    25. (0.96854) LP ( 2) F   6           s(  0.35%)p99.99( 99.59%)d 0.15(  0.05%)
                                           -0.0000  0.0595  0.0001  0.9316 -0.0034
                                           -0.3368  0.0005 -0.1207  0.0006 -0.0078
                                           -0.0159  0.0081 -0.0117  0.0052
    26. (0.96388) LP ( 3) F   6           s(  0.04%)p99.99( 99.91%)d 1.49(  0.06%)
                                           -0.0000  0.0194  0.0002  0.2119 -0.0016
                                            0.7936 -0.0021 -0.5694  0.0019 -0.0098
                                            0.0013 -0.0075  0.0076  0.0187
    27. (0.99193) LP ( 1) O   7           s( 60.60%)p 0.65( 39.36%)d 0.00(  0.04%)
                                            0.0005  0.7784  0.0132  0.3009 -0.0011
                                            0.5505 -0.0054  0.0000 -0.0000 -0.0156
                                           -0.0000 -0.0000  0.0117  0.0021
    28. (0.94669) LP ( 2) O   7           s(  0.02%)p99.99( 99.87%)d 5.99(  0.11%)
                                            0.0000  0.0136 -0.0027 -0.8848 -0.0060
                                            0.4645  0.0033  0.0000 -0.0000  0.0196
                                            0.0000 -0.0000  0.0276  0.0001
    29. (0.00111) RY*( 1) O   1           s( 25.89%)p 2.77( 71.65%)d 0.09(  2.46%)
                                            0.0000 -0.0043  0.5088  0.0002  0.7375
                                            0.0053  0.4155  0.0000  0.0000  0.0370
                                           -0.0000  0.0000 -0.1507  0.0225
    30. (0.00033) RY*( 2) O   1           s( 70.52%)p 0.36( 25.30%)d 0.06(  4.18%)
                                           -0.0000  0.0032  0.8398  0.0077 -0.3733
                                            0.0001 -0.3370  0.0000  0.0000 -0.1856
                                           -0.0000  0.0000  0.0210 -0.0830
    31. (0.00026) RY*( 3) O   1           s(  0.00%)p 1.00( 97.27%)d 0.03(  2.73%)
                                            0.0000 -0.0000 -0.0000 -0.0000  0.0000
                                           -0.0000 -0.0000  0.0041  0.9862  0.0000
                                           -0.0225  0.1637  0.0000  0.0000
    32. (0.00009) RY*( 4) O   1           s(  0.70%)p99.99( 79.03%)d29.02( 20.27%)
    33. (0.00001) RY*( 5) O   1           s(  1.63%)p 2.33(  3.79%)d58.09( 94.58%)
    34. (0.00001) RY*( 6) O   1           s(  0.00%)p 1.00(  0.05%)d99.99( 99.95%)
    35. (0.00000) RY*( 7) O   1           s(  0.00%)p 1.00(  2.79%)d34.88( 97.21%)
    36. (0.00000) RY*( 8) O   1           s(  0.98%)p20.21( 19.82%)d80.75( 79.20%)
    37. (0.00001) RY*( 9) O   1           s(  0.32%)p 1.93(  0.61%)d99.99( 99.07%)
    38. (0.00884) RY*( 1) C   2           s(  2.79%)p33.92( 94.59%)d 0.94(  2.62%)
                                           -0.0000  0.0302  0.1642  0.0117 -0.3137
                                            0.0656 -0.9182 -0.0000 -0.0000 -0.1445
                                           -0.0000  0.0000  0.0727  0.0047
    39. (0.00406) RY*( 2) C   2           s(  0.00%)p 1.00(  7.46%)d12.41( 92.54%)
                                           -0.0000 -0.0000 -0.0000  0.0000  0.0000
                                            0.0000 -0.0000 -0.0741  0.2629  0.0000
                                            0.0506  0.9607  0.0000  0.0000
    40. (0.00348) RY*( 3) C   2           s(  3.71%)p 2.12(  7.86%)d23.82( 88.43%)
                                           -0.0000  0.0228  0.1913  0.0480 -0.2496
                                           -0.0268  0.1153  0.0000  0.0000  0.4419
                                            0.0000 -0.0000  0.8290  0.0427
    41. (0.00168) RY*( 4) C   2           s( 82.51%)p 0.06(  5.01%)d 0.15( 12.47%)
                                           -0.0000  0.0168  0.9082  0.0251 -0.1440
                                           -0.0007  0.1696 -0.0000 -0.0000  0.1043
                                           -0.0000  0.0000 -0.3358  0.0335
    42. (0.00108) RY*( 5) C   2           s(  0.00%)p 1.00( 93.13%)d 0.07(  6.87%)
                                            0.0000  0.0000  0.0000 -0.0000 -0.0000
                                           -0.0000 -0.0000  0.0231  0.9648  0.0000
                                           -0.0023 -0.2621 -0.0000 -0.0000
    43. (0.00097) RY*( 6) C   2           s(  1.57%)p 9.11( 14.27%)d53.76( 84.17%)
                                           -0.0000  0.0168  0.1240  0.0123 -0.2570
                                            0.0383  0.2739  0.0000  0.0000 -0.8610
                                           -0.0000 -0.0000  0.3161 -0.0224
    44. (0.00076) RY*( 7) C   2           s(  9.17%)p 8.57( 78.58%)d 1.34( 12.25%)
                                           -0.0000 -0.0263  0.3017  0.0178  0.8653
                                            0.0159 -0.1909  0.0000  0.0000 -0.1655
                                           -0.0000 -0.0000  0.3029  0.0579
    45. (0.00032) RY*( 8) C   2           s(  0.00%)p 1.00(  0.13%)d99.99( 99.87%)
                                           -0.0000 -0.0000  0.0000  0.0000  0.0000
                                            0.0000 -0.0000 -0.0337 -0.0110 -0.0000
                                            0.9980 -0.0521  0.0000 -0.0000
    46. (0.00002) RY*( 9) C   2           s(  0.46%)p 0.35(  0.16%)d99.99( 99.38%)
    47. (0.00987) RY*( 1) C   3           s(  0.25%)p99.99( 88.72%)d43.79( 11.03%)
                                            0.0000  0.0009  0.0502 -0.0080  0.0765
                                            0.0681 -0.9363  0.0000 -0.0000  0.0945
                                            0.0000  0.0000  0.1257  0.2926
    48. (0.00903) RY*( 2) C   3           s(  0.00%)p 1.00( 78.76%)d 0.27( 21.24%)
                                           -0.0000  0.0000  0.0000 -0.0000  0.0000
                                            0.0000 -0.0000 -0.0801  0.8838  0.0000
                                           -0.0688 -0.4557  0.0000  0.0000
    49. (0.00545) RY*( 3) C   3           s(  8.11%)p 8.22( 66.64%)d 3.11( 25.25%)
                                            0.0000  0.0457  0.2811 -0.0498  0.8122
                                           -0.0046  0.0646  0.0000 -0.0000  0.0706
                                            0.0000  0.0000  0.4246 -0.2593
    50. (0.00275) RY*( 4) C   3           s( 72.87%)p 0.00(  0.13%)d 0.37( 27.01%)
                                           -0.0000 -0.0021  0.8536  0.0083  0.0084
                                           -0.0016  0.0337  0.0000  0.0000  0.0352
                                           -0.0000  0.0000 -0.4931  0.1603
    51. (0.00232) RY*( 5) C   3           s(  0.00%)p 1.00( 10.44%)d 8.58( 89.56%)
                                            0.0000 -0.0000 -0.0000  0.0000  0.0000
                                           -0.0000 -0.0000  0.0171  0.3227  0.0000
                                           -0.6185  0.7162 -0.0000 -0.0000
    52. (0.00229) RY*( 6) C   3           s(  1.05%)p 7.33(  7.68%)d87.12( 91.27%)
                                            0.0000  0.0009  0.1023 -0.0017 -0.0003
                                            0.0299  0.2755  0.0000  0.0000 -0.3407
                                           -0.0000  0.0000  0.4264  0.7841
    53. (0.00129) RY*( 7) C   3           s(  0.00%)p 1.00( 11.44%)d 7.74( 88.56%)
                                            0.0000 -0.0000  0.0000 -0.0000 -0.0000
                                            0.0000  0.0000  0.0463  0.3350  0.0000
                                            0.7821  0.5234 -0.0000 -0.0000
    54. (0.00128) RY*( 8) C   3           s(  0.19%)p22.16(  4.27%)d99.99( 95.54%)
                                           -0.0000 -0.0025  0.0438  0.0117  0.0402
                                           -0.0549 -0.1948 -0.0000 -0.0000 -0.9294
                                            0.0000 -0.0000 -0.0959 -0.2869
    55. (0.00047) RY*( 9) C   3           s( 17.71%)p 1.88( 33.38%)d 2.76( 48.90%)
                                            0.0000 -0.0157  0.4206 -0.0369 -0.5747
                                           -0.0078 -0.0467 -0.0000 -0.0000  0.0493
                                           -0.0000 -0.0000  0.6055 -0.3464
    56. (0.00075) RY*( 1) F   4           s( 63.94%)p 0.54( 34.76%)d 0.02(  1.30%)
                                           -0.0000 -0.0007  0.7996  0.0025  0.5864
                                            0.0022 -0.0605 -0.0000 -0.0000 -0.0689
                                            0.0000 -0.0000 -0.0604 -0.0681
    57. (0.00022) RY*( 2) F   4           s( 18.06%)p 3.93( 70.97%)d 0.61( 10.96%)
                                            0.0000  0.0006  0.4250  0.0034 -0.6611
                                            0.0002 -0.5222 -0.0000 -0.0000 -0.2476
                                            0.0000 -0.0000  0.1701 -0.1391
    58. (0.00018) RY*( 3) F   4           s(  0.00%)p 1.00( 98.19%)d 0.02(  1.81%)
                                            0.0000 -0.0000  0.0000  0.0000 -0.0000
                                            0.0000  0.0000  0.0060  0.9909 -0.0000
                                           -0.0388 -0.1290  0.0000 -0.0000
    59. (0.00003) RY*( 4) F   4           s(  0.00%)p 1.00(  1.49%)d66.11( 98.51%)
    60. (0.00000) RY*( 5) F   4           s(  2.98%)p 1.35(  4.01%)d31.23( 93.01%)
    61. (0.00000) RY*( 6) F   4           s(  0.00%)p 1.00(  0.39%)d99.99( 99.61%)
    62. (0.00001) RY*( 7) F   4           s( 13.62%)p 6.34( 86.37%)d 0.00(  0.00%)
    63. (0.00001) RY*( 8) F   4           s(  0.08%)p40.78(  3.13%)d99.99( 96.79%)
    64. (0.00001) RY*( 9) F   4           s(  1.33%)p 0.68(  0.90%)d73.68( 97.77%)
    65. (0.00063) RY*( 1) F   5           s( 71.90%)p 0.38( 27.64%)d 0.01(  0.46%)
                                            0.0000  0.0004  0.8479 -0.0006  0.5212
                                           -0.0041  0.0539  0.0066  0.0427 -0.0016
                                           -0.0210 -0.0510  0.0218  0.0336
    66. (0.00025) RY*( 2) F   5           s( 23.09%)p 2.98( 68.82%)d 0.35(  8.09%)
                                            0.0000  0.0015  0.4805  0.0017 -0.7888
                                           -0.0023  0.1195  0.0025 -0.2272  0.1431
                                           -0.1868 -0.0424  0.1413 -0.0617
    67. (0.00016) RY*( 3) F   5           s(  0.09%)p99.99( 98.13%)d18.71(  1.78%)
                                            0.0000 -0.0006  0.0308  0.0012  0.0758
                                           -0.0036 -0.8219 -0.0022 -0.5477  0.0832
                                           -0.0132  0.0363  0.0710  0.0657
    68. (0.00003) RY*( 4) F   5           s(  0.02%)p68.16(  1.24%)d99.99( 98.74%)
    69. (0.00002) RY*( 5) F   5           s(  3.10%)p27.33( 84.66%)d 3.95( 12.24%)
    70. (0.00000) RY*( 6) F   5           s(  0.43%)p22.88(  9.84%)d99.99( 89.73%)
    71. (0.00001) RY*( 7) F   5           s(  0.33%)p 0.43(  0.14%)d99.99( 99.52%)
    72. (0.00001) RY*( 8) F   5           s(  0.87%)p 1.91(  1.65%)d99.99( 97.48%)
    73. (0.00000) RY*( 9) F   5           s(  0.18%)p45.86(  8.08%)d99.99( 91.74%)
    74. (0.00063) RY*( 1) F   6           s( 71.90%)p 0.38( 27.64%)d 0.01(  0.46%)
                                           -0.0000  0.0004  0.8479 -0.0006  0.5212
                                           -0.0041  0.0539 -0.0066 -0.0427 -0.0016
                                            0.0210  0.0510  0.0218  0.0336
    75. (0.00025) RY*( 2) F   6           s( 23.09%)p 2.98( 68.82%)d 0.35(  8.09%)
                                           -0.0000  0.0015  0.4805  0.0017 -0.7888
                                           -0.0023  0.1195 -0.0025  0.2272  0.1431
                                            0.1868  0.0424  0.1413 -0.0617
    76. (0.00016) RY*( 3) F   6           s(  0.09%)p99.99( 98.13%)d18.70(  1.78%)
                                            0.0000 -0.0006  0.0308  0.0012  0.0758
                                           -0.0036 -0.8219  0.0022  0.5477  0.0832
                                            0.0132 -0.0363  0.0710  0.0657
    77. (0.00003) RY*( 4) F   6           s(  0.02%)p68.15(  1.24%)d99.99( 98.74%)
    78. (0.00002) RY*( 5) F   6           s(  3.10%)p27.33( 84.66%)d 3.95( 12.24%)
    79. (0.00000) RY*( 6) F   6           s(  0.43%)p22.88(  9.84%)d99.99( 89.73%)
    80. (0.00001) RY*( 7) F   6           s(  0.33%)p 0.43(  0.14%)d99.99( 99.52%)
    81. (0.00001) RY*( 8) F   6           s(  0.87%)p 1.91(  1.65%)d99.99( 97.48%)
    82. (0.00000) RY*( 9) F   6           s(  0.18%)p45.86(  8.08%)d99.99( 91.74%)
    83. (0.00172) RY*( 1) O   7           s(  1.92%)p50.63( 96.99%)d 0.57(  1.10%)
                                            0.0000  0.0004  0.1384 -0.0059  0.8635
                                           -0.0035 -0.4735 -0.0000  0.0000  0.0655
                                            0.0000  0.0000  0.0818 -0.0044
    84. (0.00038) RY*( 2) O   7           s(  0.00%)p 1.00( 97.05%)d 0.03(  2.95%)
                                            0.0000 -0.0000 -0.0000  0.0000 -0.0000
                                            0.0000  0.0000  0.0035  0.9852 -0.0000
                                           -0.0114  0.1712 -0.0000  0.0000
    85. (0.00017) RY*( 3) O   7           s( 90.06%)p 0.04(  3.29%)d 0.07(  6.65%)
                                           -0.0000  0.0067  0.9490 -0.0076 -0.0762
                                           -0.0186  0.1634 -0.0000  0.0000  0.2481
                                           -0.0000 -0.0000 -0.0538  0.0457
    86. (0.00004) RY*( 4) O   7           s(  2.86%)p29.06( 83.04%)d 4.93( 14.10%)
    87. (0.00000) RY*( 5) O   7           s(  4.85%)p 1.21(  5.86%)d18.42( 89.30%)
    88. (0.00000) RY*( 6) O   7           s(  0.00%)p 1.00(  0.05%)d99.99( 99.95%)
    89. (0.00000) RY*( 7) O   7           s(  0.00%)p 1.00(  3.07%)d31.57( 96.93%)
    90. (0.00000) RY*( 8) O   7           s(  0.00%)p 1.00( 11.05%)d 8.05( 88.94%)
    91. (0.00000) RY*( 9) O   7           s(  0.24%)p 0.39(  0.09%)d99.99( 99.67%)
    92. (0.00077) RY*( 1) H   8           s( 64.81%)p 0.54( 35.19%)
                                            0.0196  0.8048  0.1877 -0.5627 -0.0000
    93. (0.00051) RY*( 2) H   8           s(  0.00%)p 1.00(100.00%)
                                           -0.0000 -0.0000  0.0000 -0.0000  1.0000
    94. (0.00039) RY*( 3) H   8           s( 31.49%)p 2.18( 68.51%)
                                            0.0063  0.5611  0.0670  0.8250  0.0000
    95. (0.00001) RY*( 4) H   8           s(  4.30%)p22.24( 95.70%)
    96. (0.03428) BD*( 1) O   1 - C   2  
                ( 31.92%)   0.5650* O   1 s( 33.38%)p 1.99( 66.53%)d 0.00(  0.09%)
                                            0.0000 -0.5778  0.0033  0.3503  0.0053
                                           -0.7366 -0.0038 -0.0000 -0.0000  0.0109
                                            0.0000 -0.0000  0.0232  0.0165
                ( 68.08%)  -0.8251* C   2 s( 29.65%)p 2.36( 70.03%)d 0.01(  0.32%)
                                            0.0001 -0.5443  0.0166 -0.4440 -0.0215
                                            0.7082  0.0328  0.0000  0.0000  0.0422
                                            0.0000 -0.0000  0.0248  0.0280
    97. (0.00418) BD*( 1) O   1 - H   8  
                ( 22.49%)   0.4742* O   1 s( 21.42%)p 3.66( 78.49%)d 0.00(  0.09%)
                                           -0.0002 -0.4628  0.0062 -0.8835 -0.0208
                                           -0.0578  0.0219  0.0000  0.0000 -0.0225
                                           -0.0000  0.0000 -0.0141  0.0140
                ( 77.51%)  -0.8804* H   8 s( 99.40%)p 0.01(  0.60%)
                                           -0.9970  0.0049  0.0773 -0.0020 -0.0000
    98. (0.05954) BD*( 1) C   2 - C   3  
                ( 48.53%)   0.6966* C   2 s( 36.34%)p 1.75( 63.57%)d 0.00(  0.09%)
                                           -0.0001  0.6024  0.0227 -0.7961  0.0215
                                           -0.0371  0.0046 -0.0000  0.0000  0.0069
                                            0.0000  0.0000  0.0259 -0.0126
                ( 51.47%)  -0.7174* C   3 s( 29.91%)p 2.34( 69.93%)d 0.01(  0.16%)
                                            0.0001  0.5467  0.0165  0.8313 -0.0094
                                            0.0900 -0.0009  0.0000 -0.0000  0.0067
                                            0.0000  0.0000  0.0338 -0.0196
    99. (0.01280) BD*( 1) C   2 - O   7  
                ( 67.45%)   0.8213* C   2 s( 33.79%)p 1.95( 65.93%)d 0.01(  0.28%)
                                            0.0000  0.5802 -0.0364  0.4067  0.0370
                                            0.7002  0.0470  0.0000  0.0000  0.0391
                                            0.0000  0.0000 -0.0232 -0.0274
                ( 32.55%)  -0.5706* O   7 s( 39.45%)p 1.53( 60.45%)d 0.00(  0.09%)
                                           -0.0000  0.6275 -0.0277 -0.3537  0.0066
                                           -0.6922  0.0146  0.0000 -0.0000  0.0194
                                            0.0000  0.0000 -0.0139 -0.0194
   100. (0.14248) BD*( 2) C   2 - O   7  
                ( 76.07%)   0.8722* C   2 s(  0.00%)p 1.00( 99.29%)d 0.01(  0.71%)
                                           -0.0000  0.0000 -0.0000 -0.0000 -0.0000
                                           -0.0000 -0.0000  0.9964 -0.0032 -0.0000
                                            0.0376  0.0757  0.0000  0.0000
                ( 23.93%)  -0.4892* O   7 s(  0.00%)p 1.00( 99.82%)d 0.00(  0.18%)
                                            0.0000 -0.0000 -0.0000 -0.0000 -0.0000
                                           -0.0000 -0.0000  0.9991  0.0027  0.0000
                                           -0.0193 -0.0371 -0.0000 -0.0000
   101. (0.04619) BD*( 1) C   3 - F   4  
                ( 72.40%)   0.8509* C   3 s( 23.44%)p 3.24( 76.03%)d 0.02(  0.53%)
                                           -0.0001  0.4841 -0.0098 -0.4010 -0.0331
                                            0.7728  0.0346 -0.0000 -0.0000 -0.0449
                                            0.0000 -0.0000 -0.0422 -0.0384
                ( 27.60%)  -0.5254* F   4 s( 28.45%)p 2.51( 71.46%)d 0.00(  0.09%)
                                           -0.0000  0.5334 -0.0022 -0.3914 -0.0024
                                            0.7492  0.0094 -0.0000 -0.0000 -0.0220
                                            0.0000 -0.0000 -0.0143 -0.0154
   102. (0.05127) BD*( 1) C   3 - F   5  
                ( 72.73%)   0.8528* C   3 s( 23.23%)p 3.28( 76.29%)d 0.02(  0.47%)
                                           -0.0001  0.4819 -0.0091 -0.2683 -0.0258
                                           -0.4394 -0.0206  0.7040  0.0353  0.0141
                                           -0.0221 -0.0518 -0.0101  0.0356
                ( 27.27%)  -0.5222* F   5 s( 27.72%)p 2.60( 72.18%)d 0.00(  0.10%)
                                           -0.0000  0.5264 -0.0100 -0.2762  0.0000
                                           -0.4273 -0.0039  0.6804  0.0058  0.0092
                                           -0.0146 -0.0215 -0.0031  0.0139
   103. (0.05127) BD*( 1) C   3 - F   6  
                ( 72.73%)   0.8528* C   3 s( 23.23%)p 3.28( 76.29%)d 0.02(  0.47%)
                                           -0.0001  0.4819 -0.0091 -0.2683 -0.0258
                                           -0.4394 -0.0206 -0.7040 -0.0353  0.0141
                                            0.0221  0.0518 -0.0101  0.0356
                ( 27.27%)  -0.5222* F   6 s( 27.72%)p 2.60( 72.18%)d 0.00(  0.10%)
                                           -0.0000  0.5264 -0.0100 -0.2762  0.0000
                                           -0.4273 -0.0039 -0.6804 -0.0058  0.0092
                                            0.0146  0.0215 -0.0031  0.0139


 NHO Directionality and "Bond Bending" (deviations from line of nuclear centers)

         [Thresholds for printing:  angular deviation  >  1.0 degree]
                                    hybrid p-character > 25.0%
                                    orbital occupancy  >  0.10e

                                Line of Centers        Hybrid 1              Hybrid 2
                                ---------------  -------------------   ------------------
                NBO               Theta   Phi    Theta   Phi    Dev    Theta   Phi    Dev
 ========================================================================================
     1. BD (   1) O   1 - C   2    90.0  116.0     --     --    --      90.0  302.1   6.2
     2. BD (   1) O   1 - H   8    90.0    8.2    90.0    2.3   6.0      --     --    --
     3. BD (   1) C   2 - C   3    90.0  185.9    90.0  182.4   3.5      --     --    --
     4. BD (   1) C   2 - O   7    90.0   62.2    90.0   59.3   2.9      --     --    --
     5. BD (   2) C   2 - O   7    90.0   62.2     0.0    0.0  90.0      0.0    0.0  90.0
     6. BD (   1) C   3 - F   4    90.0  116.2    90.0  118.3   2.1     90.0  117.4 178.8
     7. BD (   1) C   3 - F   5    35.8  239.7    36.4  237.4   1.5     36.7  237.4 178.3
     8. BD (   1) C   3 - F   6   144.2  239.7   143.6  237.4   1.5    143.3  237.4 178.3
    16. LP (   1) O   1             --     --     90.0  246.0   --       --     --    --
    17. LP (   2) O   1             --     --      0.0    0.0   --       --     --    --
    18. LP (   1) F   4             --     --     90.0  293.4   --       --     --    --
    19. LP (   2) F   4             --     --     90.0   26.4   --       --     --    --
    20. LP (   3) F   4             --     --      0.0    0.0   --       --     --    --
    21. LP (   1) F   5             --     --    146.8   69.1   --       --     --    --
    22. LP (   2) F   5             --     --     83.1  340.1   --       --     --    --
    23. LP (   3) F   5             --     --     55.3   75.1   --       --     --    --
    24. LP (   1) F   6             --     --     33.2   69.1   --       --     --    --
    25. LP (   2) F   6             --     --     96.9  340.1   --       --     --    --
    26. LP (   3) F   6             --     --    124.7   75.1   --       --     --    --
    27. LP (   1) O   7             --     --     90.0   61.2   --       --     --    --
    28. LP (   2) O   7             --     --     90.0  152.3   --       --     --    --
   100. BD*(   2) C   2 - O   7    90.0   62.2     0.0    0.0  90.0      0.0    0.0  90.0


 Second Order Perturbation Theory Analysis of Fock Matrix in NBO Basis

     Threshold for printing:   0.25 kcal/mol
                                                                              E(2)  E(j)-E(i) F(i,j)
         Donor NBO (i)                     Acceptor NBO (j)                 kcal/mol   a.u.    a.u. 
 ===================================================================================================

 within unit  1
   1. BD (   1) O   1 - C   2        /101. BD*(   1) C   3 - F   4            0.51    1.28    0.033
   2. BD (   1) O   1 - H   8        / 38. RY*(   1) C   2                    0.29    1.35    0.025
   2. BD (   1) O   1 - H   8        / 40. RY*(   3) C   2                    0.33    2.83    0.039
   2. BD (   1) O   1 - H   8        / 43. RY*(   6) C   2                    0.35    2.73    0.039
   2. BD (   1) O   1 - H   8        / 98. BD*(   1) C   2 - C   3            2.49    1.04    0.066
   2. BD (   1) O   1 - H   8        / 99. BD*(   1) C   2 - O   7            0.52    1.31    0.033
   3. BD (   1) C   2 - C   3        / 29. RY*(   1) O   1                    0.61    1.98    0.044
   3. BD (   1) C   2 - C   3        / 83. RY*(   1) O   7                    0.90    1.78    0.051
   3. BD (   1) C   2 - C   3        / 97. BD*(   1) O   1 - H   8            1.46    1.14    0.052
   3. BD (   1) C   2 - C   3        / 99. BD*(   1) C   2 - O   7            0.28    1.27    0.024
   4. BD (   1) C   2 - O   7        / 38. RY*(   1) C   2                    0.67    1.79    0.044
   4. BD (   1) C   2 - O   7        / 47. RY*(   1) C   3                    0.26    2.02    0.029
   4. BD (   1) C   2 - O   7        / 98. BD*(   1) C   2 - C   3            0.34    1.47    0.029
   5. BD (   2) C   2 - O   7        /100. BD*(   2) C   2 - O   7            0.31    0.44    0.016
   5. BD (   2) C   2 - O   7        /102. BD*(   1) C   3 - F   5            0.63    0.75    0.028
   5. BD (   2) C   2 - O   7        /103. BD*(   1) C   3 - F   6            0.63    0.75    0.028
   6. BD (   1) C   3 - F   4        / 47. RY*(   1) C   3                    0.50    1.84    0.038
   6. BD (   1) C   3 - F   4        / 96. BD*(   1) O   1 - C   2            0.74    1.34    0.040
   7. BD (   1) C   3 - F   5        / 48. RY*(   2) C   3                    0.33    1.94    0.032
   7. BD (   1) C   3 - F   5        / 99. BD*(   1) C   2 - O   7            0.46    1.55    0.034
   7. BD (   1) C   3 - F   5        /100. BD*(   2) C   2 - O   7            0.52    0.95    0.030
   7. BD (   1) C   3 - F   5        /103. BD*(   1) C   3 - F   6            0.30    1.26    0.025
   8. BD (   1) C   3 - F   6        / 48. RY*(   2) C   3                    0.33    1.94    0.032
   8. BD (   1) C   3 - F   6        / 99. BD*(   1) C   2 - O   7            0.46    1.55    0.034
   8. BD (   1) C   3 - F   6        /100. BD*(   2) C   2 - O   7            0.52    0.95    0.030
   8. BD (   1) C   3 - F   6        /102. BD*(   1) C   3 - F   5            0.30    1.26    0.025
   9. CR (   1) O   1                / 38. RY*(   1) C   2                    0.67   19.65    0.146
   9. CR (   1) O   1                / 40. RY*(   3) C   2                    0.35   21.12    0.108
   9. CR (   1) O   1                / 41. RY*(   4) C   2                    0.35   19.68    0.105
   9. CR (   1) O   1                / 44. RY*(   7) C   2                    0.32   19.89    0.100
  10. CR (   1) C   2                / 49. RY*(   3) C   3                    0.62   11.23    0.106
  11. CR (   1) C   3                / 44. RY*(   7) C   2                    0.46   11.20    0.090
  11. CR (   1) C   3                / 98. BD*(   1) C   2 - C   3            0.26   10.63    0.068
  11. CR (   1) C   3                / 99. BD*(   1) C   2 - O   7            0.28   10.90    0.070
  12. CR (   1) F   4                / 47. RY*(   1) C   3                    1.63   25.25    0.257
  12. CR (   1) F   4                / 49. RY*(   3) C   3                    0.43   25.35    0.133
  13. CR (   1) F   5                / 47. RY*(   1) C   3                    0.37   25.26    0.123
  13. CR (   1) F   5                / 48. RY*(   2) C   3                    1.12   25.37    0.214
  13. CR (   1) F   5                / 49. RY*(   3) C   3                    0.37   25.37    0.122
  14. CR (   1) F   6                / 47. RY*(   1) C   3                    0.37   25.26    0.123
  14. CR (   1) F   6                / 48. RY*(   2) C   3                    1.12   25.37    0.214
  14. CR (   1) F   6                / 49. RY*(   3) C   3                    0.37   25.37    0.122
  15. CR (   1) O   7                / 38. RY*(   1) C   2                    3.20   19.63    0.318
  15. CR (   1) O   7                / 98. BD*(   1) C   2 - C   3            0.25   19.31    0.091
  16. LP (   1) O   1                / 38. RY*(   1) C   2                    1.43    1.22    0.053
  16. LP (   1) O   1                / 41. RY*(   4) C   2                    0.71    1.25    0.038
  16. LP (   1) O   1                / 44. RY*(   7) C   2                    0.34    1.46    0.028
  16. LP (   1) O   1                / 92. RY*(   1) H   8                    0.27    1.55    0.026
  16. LP (   1) O   1                / 94. RY*(   3) H   8                    0.36    2.06    0.035
  16. LP (   1) O   1                / 98. BD*(   1) C   2 - C   3            0.26    0.90    0.020
  16. LP (   1) O   1                / 99. BD*(   1) C   2 - O   7            4.11    1.17    0.088
  17. LP (   2) O   1                / 39. RY*(   2) C   2                    1.44    2.13    0.075
  17. LP (   2) O   1                / 42. RY*(   5) C   2                    0.64    0.97    0.034
  17. LP (   2) O   1                / 45. RY*(   8) C   2                    0.36    2.14    0.038
  17. LP (   2) O   1                / 93. RY*(   2) H   8                    0.81    1.96    0.054
  17. LP (   2) O   1                /100. BD*(   2) C   2 - O   7           31.82    0.30    0.124
  18. LP (   1) F   4                / 47. RY*(   1) C   3                    3.73    1.81    0.104
  18. LP (   1) F   4                / 49. RY*(   3) C   3                    0.82    1.92    0.050
  19. LP (   2) F   4                / 49. RY*(   3) C   3                    0.55    1.32    0.034
  19. LP (   2) F   4                / 50. RY*(   4) C   3                    0.48    1.32    0.032
  19. LP (   2) F   4                / 52. RY*(   6) C   3                    0.44    2.24    0.040
  19. LP (   2) F   4                / 54. RY*(   8) C   3                    0.38    2.46    0.039
  19. LP (   2) F   4                / 96. BD*(   1) O   1 - C   2            0.52    0.71    0.024
  19. LP (   2) F   4                / 98. BD*(   1) C   2 - C   3            4.91    0.66    0.073
  19. LP (   2) F   4                /102. BD*(   1) C   3 - F   5            2.36    0.64    0.050
  19. LP (   2) F   4                /103. BD*(   1) C   3 - F   6            2.36    0.64    0.050
  20. LP (   3) F   4                / 48. RY*(   2) C   3                    1.06    1.32    0.048
  20. LP (   3) F   4                / 51. RY*(   5) C   3                    1.15    2.19    0.064
  20. LP (   3) F   4                /102. BD*(   1) C   3 - F   5            6.06    0.64    0.079
  20. LP (   3) F   4                /103. BD*(   1) C   3 - F   6            6.06    0.64    0.079
  21. LP (   1) F   5                / 47. RY*(   1) C   3                    0.85    1.83    0.050
  21. LP (   1) F   5                / 48. RY*(   2) C   3                    2.32    1.93    0.085
  21. LP (   1) F   5                / 49. RY*(   3) C   3                    0.65    1.93    0.045
  21. LP (   1) F   5                / 50. RY*(   4) C   3                    0.35    1.94    0.033
  22. LP (   2) F   5                / 49. RY*(   3) C   3                    0.49    1.33    0.033
  22. LP (   2) F   5                / 51. RY*(   5) C   3                    0.68    2.20    0.049
  22. LP (   2) F   5                / 98. BD*(   1) C   2 - C   3            4.16    0.67    0.068
  22. LP (   2) F   5                /100. BD*(   2) C   2 - O   7            0.59    0.34    0.019
  22. LP (   2) F   5                /101. BD*(   1) C   3 - F   4            4.54    0.68    0.071
  22. LP (   2) F   5                /103. BD*(   1) C   3 - F   6            0.44    0.65    0.022
  23. LP (   3) F   5                / 47. RY*(   1) C   3                    0.57    1.22    0.034
  23. LP (   3) F   5                / 52. RY*(   6) C   3                    0.96    2.25    0.060
  23. LP (   3) F   5                / 98. BD*(   1) C   2 - C   3            0.45    0.66    0.022
  23. LP (   3) F   5                /101. BD*(   1) C   3 - F   4            3.10    0.67    0.058
  23. LP (   3) F   5                /103. BD*(   1) C   3 - F   6            7.46    0.65    0.088
  24. LP (   1) F   6                / 47. RY*(   1) C   3                    0.85    1.83    0.050
  24. LP (   1) F   6                / 48. RY*(   2) C   3                    2.32    1.93    0.085
  24. LP (   1) F   6                / 49. RY*(   3) C   3                    0.65    1.93    0.045
  24. LP (   1) F   6                / 50. RY*(   4) C   3                    0.35    1.94    0.033
  25. LP (   2) F   6                / 49. RY*(   3) C   3                    0.49    1.33    0.033
  25. LP (   2) F   6                / 51. RY*(   5) C   3                    0.68    2.20    0.049
  25. LP (   2) F   6                / 98. BD*(   1) C   2 - C   3            4.16    0.67    0.068
  25. LP (   2) F   6                /100. BD*(   2) C   2 - O   7            0.59    0.34    0.019
  25. LP (   2) F   6                /101. BD*(   1) C   3 - F   4            4.54    0.68    0.071
  25. LP (   2) F   6                /102. BD*(   1) C   3 - F   5            0.44    0.65    0.022
  26. LP (   3) F   6                / 47. RY*(   1) C   3                    0.57    1.22    0.034
  26. LP (   3) F   6                / 52. RY*(   6) C   3                    0.96    2.25    0.060
  26. LP (   3) F   6                / 98. BD*(   1) C   2 - C   3            0.45    0.66    0.022
  26. LP (   3) F   6                /101. BD*(   1) C   3 - F   4            3.10    0.67    0.058
  26. LP (   3) F   6                /102. BD*(   1) C   3 - F   5            7.46    0.65    0.088
  27. LP (   1) O   7                / 38. RY*(   1) C   2                    5.37    1.40    0.110
  27. LP (   1) O   7                / 96. BD*(   1) O   1 - C   2            0.69    1.14    0.036
  27. LP (   1) O   7                / 98. BD*(   1) C   2 - C   3            1.03    1.08    0.043
  28. LP (   2) O   7                / 40. RY*(   3) C   2                    1.98    2.51    0.091
  28. LP (   2) O   7                / 44. RY*(   7) C   2                    0.39    1.27    0.029
  28. LP (   2) O   7                / 96. BD*(   1) O   1 - C   2           13.03    0.77    0.127
  28. LP (   2) O   7                / 98. BD*(   1) C   2 - C   3            8.92    0.71    0.101
  98. BD*(   1) C   2 - C   3        / 40. RY*(   3) C   2                    0.25    1.80    0.107
  98. BD*(   1) C   2 - C   3        / 41. RY*(   4) C   2                    1.53    0.35    0.119
  98. BD*(   1) C   2 - C   3        / 49. RY*(   3) C   3                    0.36    0.66    0.076
  98. BD*(   1) C   2 - C   3        / 50. RY*(   4) C   3                    1.15    0.66    0.140
  98. BD*(   1) C   2 - C   3        / 99. BD*(   1) C   2 - O   7            0.27    0.27    0.040
 100. BD*(   2) C   2 - O   7        / 39. RY*(   2) C   2                    1.84    1.82    0.191
 100. BD*(   2) C   2 - O   7        / 45. RY*(   8) C   2                    0.28    1.83    0.076
 100. BD*(   2) C   2 - O   7        / 84. RY*(   2) O   7                    0.83    1.09    0.100
 100. BD*(   2) C   2 - O   7        / 89. RY*(   7) O   7                    0.32    2.74    0.099
 100. BD*(   2) C   2 - O   7        /102. BD*(   1) C   3 - F   5            1.36    0.31    0.059
 100. BD*(   2) C   2 - O   7        /103. BD*(   1) C   3 - F   6            1.36    0.31    0.059
 102. BD*(   1) C   3 - F   5        / 48. RY*(   2) C   3                    0.82    0.68    0.122
 102. BD*(   1) C   3 - F   5        / 53. RY*(   7) C   3                    0.53    1.67    0.163
 102. BD*(   1) C   3 - F   5        / 96. BD*(   1) O   1 - C   2            0.42    0.07    0.024
 103. BD*(   1) C   3 - F   6        / 48. RY*(   2) C   3                    0.82    0.68    0.122
 103. BD*(   1) C   3 - F   6        / 53. RY*(   7) C   3                    0.53    1.67    0.163
 103. BD*(   1) C   3 - F   6        / 96. BD*(   1) O   1 - C   2            0.42    0.07    0.024


 Natural Bond Orbitals (Summary):

                                                            Principal Delocalizations
           NBO                        Occupancy    Energy   (geminal,vicinal,remote)
 ====================================================================================
 Molecular unit  1  (C2HF3O2)
     1. BD (   1) O   1 - C   2          0.99800    -1.28342  101(v)
     2. BD (   1) O   1 - H   8          0.99158    -1.05065  98(v),99(v),43(v),40(v)
                                                    38(v)
     3. BD (   1) C   2 - C   3          0.99265    -1.01606  97(v),83(v),29(v),99(g)
     4. BD (   1) C   2 - O   7          0.99882    -1.48480  38(g),98(g),47(v)
     5. BD (   2) C   2 - O   7          0.99709    -0.77909  102(v),103(v),100(g)
     6. BD (   1) C   3 - F   4          0.99752    -1.30391  96(v),47(g),102(g),103(g)
     7. BD (   1) C   3 - F   5          0.99685    -1.29534  100(v),99(v),48(g),103(g)
     8. BD (   1) C   3 - F   6          0.99685    -1.29534  100(v),99(v),48(g),102(g)
     9. CR (   1) O   1                  0.99985   -19.34151  38(v),41(v),40(v),44(v)
    10. CR (   1) C   2                  0.99971   -10.58337  49(v)
    11. CR (   1) C   3                  0.99973   -10.64985  44(v),99(v),98(g)
    12. CR (   1) F   4                  0.99994   -24.70669  47(v),49(v)
    13. CR (   1) F   5                  0.99995   -24.72122  48(v),47(v),49(v)
    14. CR (   1) F   6                  0.99995   -24.72122  48(v),47(v),49(v)
    15. CR (   1) O   7                  0.99986   -19.32692  38(v),98(v)
    16. LP (   1) O   1                  0.98572    -0.91292  99(v),38(v),41(v),94(v)
                                                    44(v),92(v),98(v),101(r)
    17. LP (   2) O   1                  0.86397    -0.64607  100(v),39(v),93(v),42(v)
                                                    45(v)
    18. LP (   1) F   4                  0.99436    -1.27279  47(v),49(v)
    19. LP (   2) F   4                  0.96774    -0.67210  98(v),102(v),103(v),49(v)
                                                    96(r),50(v),52(v),54(v)
    20. LP (   3) F   4                  0.96004    -0.66819  102(v),103(v),51(v),48(v)
    21. LP (   1) F   5                  0.99456    -1.28812  48(v),47(v),49(v),50(v)
    22. LP (   2) F   5                  0.96854    -0.68574  101(v),98(v),51(v),100(r)
                                                    49(v),103(v)
    23. LP (   3) F   5                  0.96388    -0.67756  103(v),101(v),52(v),47(v)
                                                    98(v)
    24. LP (   1) F   6                  0.99456    -1.28812  48(v),47(v),49(v),50(v)
    25. LP (   2) F   6                  0.96854    -0.68574  101(v),98(v),51(v),100(r)
                                                    49(v),102(v)
    26. LP (   3) F   6                  0.96388    -0.67756  102(v),101(v),52(v),47(v)
                                                    98(v)
    27. LP (   1) O   7                  0.99193    -1.09772  38(v),98(v),96(v)
    28. LP (   2) O   7                  0.94669    -0.72868  96(v),98(v),40(v),44(v)
    29. RY*(   1) O   1                  0.00111     0.96666   
    30. RY*(   2) O   1                  0.00033     1.28286   
    31. RY*(   3) O   1                  0.00026     0.71112   
    32. RY*(   4) O   1                  0.00009     1.12218   
    33. RY*(   5) O   1                  0.00001     2.62842   
    34. RY*(   6) O   1                  0.00001     2.42172   
    35. RY*(   7) O   1                  0.00000     2.35272   
    36. RY*(   8) O   1                  0.00000     2.53105   
    37. RY*(   9) O   1                  0.00001     2.65327   
    38. RY*(   1) C   2                  0.00884     0.30429   
    39. RY*(   2) C   2                  0.00406     1.48191   
    40. RY*(   3) C   2                  0.00348     1.77995   
    41. RY*(   4) C   2                  0.00168     0.33795   
    42. RY*(   5) C   2                  0.00108     0.32144   
    43. RY*(   6) C   2                  0.00097     1.67513   
    44. RY*(   7) C   2                  0.00076     0.54524   
    45. RY*(   8) C   2                  0.00032     1.48954   
    46. RY*(   9) C   2                  0.00002     1.74322   
    47. RY*(   1) C   3                  0.00987     0.53980   
    48. RY*(   2) C   3                  0.00903     0.64685   
    49. RY*(   3) C   3                  0.00545     0.64418   
    50. RY*(   4) C   3                  0.00275     0.64712   
    51. RY*(   5) C   3                  0.00232     1.51781   
    52. RY*(   6) C   3                  0.00229     1.56966   
    53. RY*(   7) C   3                  0.00129     1.64077   
    54. RY*(   8) C   3                  0.00128     1.79042   
    55. RY*(   9) C   3                  0.00047     1.10650   
    56. RY*(   1) F   4                  0.00075     1.50262   
    57. RY*(   2) F   4                  0.00022     1.40320   
    58. RY*(   3) F   4                  0.00018     1.10965   
    59. RY*(   4) F   4                  0.00003     2.86850   
    60. RY*(   5) F   4                  0.00000     2.95857   
    61. RY*(   6) F   4                  0.00000     2.80356   
    62. RY*(   7) F   4                  0.00001     0.99939   
    63. RY*(   8) F   4                  0.00001     3.00316   
    64. RY*(   9) F   4                  0.00001     2.90424   
    65. RY*(   1) F   5                  0.00063     1.55189   
    66. RY*(   2) F   5                  0.00025     1.34752   
    67. RY*(   3) F   5                  0.00016     1.13408   
    68. RY*(   4) F   5                  0.00003     2.87821   
    69. RY*(   5) F   5                  0.00002     1.27330   
    70. RY*(   6) F   5                  0.00000     2.70880   
    71. RY*(   7) F   5                  0.00001     3.13280   
    72. RY*(   8) F   5                  0.00001     2.82552   
    73. RY*(   9) F   5                  0.00000     2.69670   
    74. RY*(   1) F   6                  0.00063     1.55188   
    75. RY*(   2) F   6                  0.00025     1.34753   
    76. RY*(   3) F   6                  0.00016     1.13408   
    77. RY*(   4) F   6                  0.00003     2.87822   
    78. RY*(   5) F   6                  0.00002     1.27330   
    79. RY*(   6) F   6                  0.00000     2.70880   
    80. RY*(   7) F   6                  0.00001     3.13280   
    81. RY*(   8) F   6                  0.00001     2.82552   
    82. RY*(   9) F   6                  0.00000     2.69670   
    83. RY*(   1) O   7                  0.00172     0.76795   
    84. RY*(   2) O   7                  0.00038     0.74481   
    85. RY*(   3) O   7                  0.00017     1.21864   
    86. RY*(   4) O   7                  0.00004     0.94689   
    87. RY*(   5) O   7                  0.00000     2.49943   
    88. RY*(   6) O   7                  0.00000     2.26123   
    89. RY*(   7) O   7                  0.00000     2.39646   
    90. RY*(   8) O   7                  0.00000     2.45414   
    91. RY*(   9) O   7                  0.00000     2.45216   
    92. RY*(   1) H   8                  0.00077     0.63476   
    93. RY*(   2) H   8                  0.00051     1.31643   
    94. RY*(   3) H   8                  0.00039     1.14305   
    95. RY*(   4) H   8                  0.00001     1.99884   
    96. BD*(   1) O   1 - C   2          0.03428     0.03895   
    97. BD*(   1) O   1 - H   8          0.00418     0.12360   
    98. BD*(   1) C   2 - C   3          0.05954    -0.01540   
    99. BD*(   1) C   2 - O   7          0.01280     0.25480   
   100. BD*(   2) C   2 - O   7          0.14248    -0.34242  39(g),102(v),103(v),84(g)
                                                    89(g),45(g)
   101. BD*(   1) C   3 - F   4          0.04619    -0.00692   
   102. BD*(   1) C   3 - F   5          0.05127    -0.03251   
   103. BD*(   1) C   3 - F   6          0.05127    -0.03251   
       -------------------------------
              Total Lewis   27.53277  ( 98.3313%)
        Valence non-Lewis    0.40201  (  1.4357%)
        Rydberg non-Lewis    0.06522  (  0.2329%)
       -------------------------------
            Total unit  1   28.00000  (100.0000%)
           Charge unit  1    0.00000


 ***************************************************
 *******         Beta  spin orbitals         *******
 ***************************************************


 NATURAL POPULATIONS:  Natural atomic orbital occupancies 
                                                          
   NAO  Atom  No  lang   Type(AO)    Occupancy      Energy
 ----------------------------------------------------------
     1    O    1  S      Cor( 1S)     0.99985     -19.33848
     2    O    1  S      Val( 2S)     0.84584      -1.21732
     3    O    1  S      Ryd( 3S)     0.00042       1.17245
     4    O    1  px     Val( 2p)     0.77199      -0.64380
     5    O    1  px     Ryd( 3p)     0.00101       0.92931
     6    O    1  py     Val( 2p)     0.72764      -0.65104
     7    O    1  py     Ryd( 3p)     0.00065       0.75190
     8    O    1  pz     Val( 2p)     0.87126      -0.64414
     9    O    1  pz     Ryd( 3p)     0.00044       0.68344
    10    O    1  dxy    Ryd( 3d)     0.00075       2.74030
    11    O    1  dxz    Ryd( 3d)     0.00003       2.42251
    12    O    1  dyz    Ryd( 3d)     0.00089       2.38812
    13    O    1  dx2y2  Ryd( 3d)     0.00068       2.92140
    14    O    1  dz2    Ryd( 3d)     0.00034       2.70824

    15    C    2  S      Cor( 1S)     0.99970     -10.58428
    16    C    2  S      Val( 2S)     0.40282      -0.52298
    17    C    2  S      Ryd( 3S)     0.00288       0.13116
    18    C    2  px     Val( 2p)     0.48480      -0.43727
    19    C    2  px     Ryd( 3p)     0.00329       0.28216
    20    C    2  py     Val( 2p)     0.35300      -0.32927
    21    C    2  py     Ryd( 3p)     0.00869       0.29650
    22    C    2  pz     Val( 2p)     0.37352      -0.48163
    23    C    2  pz     Ryd( 3p)     0.00134       0.22526
    24    C    2  dxy    Ryd( 3d)     0.00140       1.98157
    25    C    2  dxz    Ryd( 3d)     0.00074       1.49383
    26    C    2  dyz    Ryd( 3d)     0.00288       1.58071
    27    C    2  dx2y2  Ryd( 3d)     0.00135       2.00674
    28    C    2  dz2    Ryd( 3d)     0.00057       1.75087

    29    C    3  S      Cor( 1S)     0.99971     -10.64804
    30    C    3  S      Val( 2S)     0.37608      -0.52742
    31    C    3  S      Ryd( 3S)     0.00271       0.24612
    32    C    3  px     Val( 2p)     0.39459      -0.41825
    33    C    3  px     Ryd( 3p)     0.00443       0.31349
    34    C    3  py     Val( 2p)     0.30318      -0.37818
    35    C    3  py     Ryd( 3p)     0.00873       0.35815
    36    C    3  pz     Val( 2p)     0.30272      -0.38472
    37    C    3  pz     Ryd( 3p)     0.00725       0.32912
    38    C    3  dxy    Ryd( 3d)     0.00188       1.80624
    39    C    3  dxz    Ryd( 3d)     0.00195       1.68252
    40    C    3  dyz    Ryd( 3d)     0.00333       1.83302
    41    C    3  dx2y2  Ryd( 3d)     0.00203       1.80966
    42    C    3  dz2    Ryd( 3d)     0.00274       1.82513

    43    F    4  S      Cor( 1S)     0.99994     -24.70548
    44    F    4  S      Val( 2S)     0.92071      -1.50900
    45    F    4  S      Ryd( 3S)     0.00051       1.48700
    46    F    4  px     Val( 2p)     0.92362      -0.67441
    47    F    4  px     Ryd( 3p)     0.00027       1.11845
    48    F    4  py     Val( 2p)     0.84106      -0.69120
    49    F    4  py     Ryd( 3p)     0.00014       1.08495
    50    F    4  pz     Val( 2p)     0.96012      -0.66728
    51    F    4  pz     Ryd( 3p)     0.00020       1.06110
    52    F    4  dxy    Ryd( 3d)     0.00059       3.10283
    53    F    4  dxz    Ryd( 3d)     0.00017       2.82270
    54    F    4  dyz    Ryd( 3d)     0.00047       2.89815
    55    F    4  dx2y2  Ryd( 3d)     0.00059       3.02537
    56    F    4  dz2    Ryd( 3d)     0.00021       2.95680

    57    F    5  S      Cor( 1S)     0.99995     -24.71830
    58    F    5  S      Val( 2S)     0.92320      -1.51691
    59    F    5  S      Ryd( 3S)     0.00052       1.61693
    60    F    5  px     Val( 2p)     0.88736      -0.66752
    61    F    5  px     Ryd( 3p)     0.00028       1.11146
    62    F    5  py     Val( 2p)     0.92483      -0.68115
    63    F    5  py     Ryd( 3p)     0.00015       1.07031
    64    F    5  pz     Val( 2p)     0.86500      -0.69304
    65    F    5  pz     Ryd( 3p)     0.00012       1.04254
    66    F    5  dxy    Ryd( 3d)     0.00023       2.85763
    67    F    5  dxz    Ryd( 3d)     0.00042       2.94663
    68    F    5  dyz    Ryd( 3d)     0.00050       3.08157
    69    F    5  dx2y2  Ryd( 3d)     0.00022       2.85551
    70    F    5  dz2    Ryd( 3d)     0.00055       2.99638

    71    F    6  S      Cor( 1S)     0.99995     -24.71830
    72    F    6  S      Val( 2S)     0.92320      -1.51691
    73    F    6  S      Ryd( 3S)     0.00052       1.61693
    74    F    6  px     Val( 2p)     0.88736      -0.66752
    75    F    6  px     Ryd( 3p)     0.00028       1.11146
    76    F    6  py     Val( 2p)     0.92483      -0.68115
    77    F    6  py     Ryd( 3p)     0.00015       1.07031
    78    F    6  pz     Val( 2p)     0.86500      -0.69304
    79    F    6  pz     Ryd( 3p)     0.00012       1.04254
    80    F    6  dxy    Ryd( 3d)     0.00023       2.85763
    81    F    6  dxz    Ryd( 3d)     0.00042       2.94663
    82    F    6  dyz    Ryd( 3d)     0.00050       3.08157
    83    F    6  dx2y2  Ryd( 3d)     0.00022       2.85551
    84    F    6  dz2    Ryd( 3d)     0.00055       2.99638

    85    O    7  S      Cor( 1S)     0.99986     -19.30711
    86    O    7  S      Val( 2S)     0.85694      -1.24257
    87    O    7  S      Ryd( 3S)     0.00092       1.12600
    88    O    7  px     Val( 2p)     0.33689      -0.55869
    89    O    7  px     Ryd( 3p)     0.00050       0.78711
    90    O    7  py     Val( 2p)     0.69039      -0.65388
    91    O    7  py     Ryd( 3p)     0.00034       0.70253
    92    O    7  pz     Val( 2p)     0.75712      -0.62952
    93    O    7  pz     Ryd( 3p)     0.00050       0.72629
    94    O    7  dxy    Ryd( 3d)     0.00063       2.80272
    95    O    7  dxz    Ryd( 3d)     0.00029       2.31625
    96    O    7  dyz    Ryd( 3d)     0.00107       2.44836
    97    O    7  dx2y2  Ryd( 3d)     0.00057       2.68794
    98    O    7  dz2    Ryd( 3d)     0.00022       2.48137

    99    H    8  S      Val( 1S)     0.22553      -0.17663
   100    H    8  S      Ryd( 2S)     0.00045       0.15393
   101    H    8  px     Ryd( 2p)     0.00137       2.14161
   102    H    8  py     Ryd( 2p)     0.00050       1.51570
   103    H    8  pz     Ryd( 2p)     0.00053       1.31594


 Summary of Natural Population Analysis:                  
                                                          
                                       Natural Population 
                Natural  -----------------------------------------------
    Atom  No    Charge         Core      Valence    Rydberg      Total
 -----------------------------------------------------------------------
      O    1   -0.22180      0.99985     3.21673    0.00523     4.22180
      C    2    0.36303      0.99970     1.61414    0.02313     2.63697
      C    3    0.58866      0.99971     1.37657    0.03505     2.41134
      F    4   -0.14860      0.99994     3.64551    0.00314     4.64860
      F    5   -0.10333      0.99995     3.60039    0.00299     4.60333
      F    6   -0.10333      0.99995     3.60039    0.00299     4.60333
      O    7    0.35376      0.99986     2.64134    0.00504     3.64624
      H    8    0.27161      0.00000     0.22553    0.00285     0.22839
 =======================================================================
   * Total *    1.00000      6.99896    19.92061    0.08043    27.00000

                                 Natural Population      
 --------------------------------------------------------
   Core                       6.99896 ( 99.9851% of   7)
   Valence                   19.92061 ( 99.6030% of  20)
   Natural Minimal Basis     26.91957 ( 99.7021% of  27)
   Natural Rydberg Basis      0.08043 (  0.2979% of  27)
 --------------------------------------------------------

    Atom  No          Natural Electron Configuration
 ----------------------------------------------------------------------------
      O    1      [core]2S( 0.85)2p( 2.37)
      C    2      [core]2S( 0.40)2p( 1.21)3p( 0.01)3d( 0.01)
      C    3      [core]2S( 0.38)2p( 1.00)3p( 0.02)3d( 0.01)
      F    4      [core]2S( 0.92)2p( 2.72)
      F    5      [core]2S( 0.92)2p( 2.68)
      F    6      [core]2S( 0.92)2p( 2.68)
      O    7      [core]2S( 0.86)2p( 1.78)
      H    8            1S( 0.23)


 NATURAL BOND ORBITAL ANALYSIS, beta spin orbitals:

                       Occupancies       Lewis Structure    Low   High
           Occ.    -------------------  -----------------   occ   occ
  Cycle   Thresh.   Lewis   Non-Lewis     CR  BD  3C  LP    (L)   (NL)   Dev
 =============================================================================
   1(1)    0.90    26.33023   0.66977      7   8   0  12     1      0    0.06
   2(2)    0.90    26.09197   0.90803      7   9   0  11     1      0    0.03
   3(3)    0.90    26.09197   0.90803      7   9   0  11     1      0    0.03
   4(4)    0.90    26.09197   0.90803      7   9   0  11     1      0    0.03
   5(5)    0.90    26.09197   0.90803      7   9   0  11     1      0    0.03
   6(6)    0.90    26.09197   0.90803      7   9   0  11     1      0    0.03
   7(7)    0.90    26.09197   0.90803      7   9   0  11     1      0    0.03
   8(8)    0.90    26.09197   0.90803      7   9   0  11     1      0    0.03
   9(9)    0.90    26.09197   0.90803      7   9   0  11     1      0    0.03
  10(1)    0.80    26.33023   0.66977      7   8   0  12     0      0    0.06
 -----------------------------------------------------------------------------

 Structure accepted: No low occupancy Lewis orbitals

 --------------------------------------------------------
   Core                      6.99898 ( 99.985% of   7)
   Valence Lewis            19.33126 ( 96.656% of  20)
  ==================       ============================
   Total Lewis              26.33023 ( 97.519% of  27)
  -----------------------------------------------------
   Valence non-Lewis         0.60906 (  2.256% of  27)
   Rydberg non-Lewis         0.06071 (  0.225% of  27)
  ==================       ============================
   Total non-Lewis           0.66977 (  2.481% of  27)
 --------------------------------------------------------


       (Occupancy)   Bond orbital/ Coefficients/ Hybrids
 ---------------------------------------------------------------------------------
     1. (0.96593) BD ( 1) O   1 - C   2  
                ( 63.49%)   0.7968* O   1 s( 23.36%)p 3.28( 76.55%)d 0.00(  0.09%)
                                            0.0002  0.4832 -0.0103 -0.3277 -0.0112
                                            0.8112 -0.0033  0.0000  0.0000 -0.0090
                                           -0.0000  0.0000 -0.0227 -0.0162
                ( 36.51%)   0.6042* C   2 s( 33.98%)p 1.94( 65.84%)d 0.01(  0.17%)
                                           -0.0007  0.5829 -0.0088  0.3884  0.0106
                                           -0.7116 -0.0325 -0.0000 -0.0000 -0.0314
                                           -0.0000  0.0000 -0.0066 -0.0266
     2. (0.99167) BD ( 1) O   1 - H   8  
                ( 77.36%)   0.8795* O   1 s( 21.83%)p 3.58( 78.08%)d 0.00(  0.09%)
                                            0.0002  0.4672 -0.0051  0.8797  0.0207
                                            0.0776 -0.0223 -0.0000 -0.0000  0.0223
                                            0.0000 -0.0000  0.0144 -0.0137
                ( 22.64%)   0.4759* H   8 s( 99.40%)p 0.01(  0.60%)
                                            0.9970 -0.0047 -0.0775  0.0029  0.0000
     3. (0.90969) BD ( 1) C   2 - C   3  
                ( 55.60%)   0.7456* C   2 s( 32.74%)p 2.05( 67.24%)d 0.00(  0.02%)
                                           -0.0007 -0.5717 -0.0238  0.8189 -0.0365
                                           -0.0225  0.0036  0.0000 -0.0000  0.0084
                                           -0.0000  0.0000 -0.0041  0.0096
                ( 44.40%)   0.6664* C   3 s( 23.56%)p 3.24( 76.35%)d 0.00(  0.09%)
                                           -0.0015 -0.4853 -0.0096 -0.8648  0.0185
                                           -0.1232  0.0082  0.0000  0.0000 -0.0057
                                           -0.0000 -0.0000 -0.0247  0.0145
     4. (0.99875) BD ( 1) C   2 - O   7  
                ( 34.08%)   0.5838* C   2 s( 33.07%)p 2.02( 66.64%)d 0.01(  0.29%)
                                            0.0000  0.5740 -0.0353  0.4200  0.0353
                                            0.6976  0.0467  0.0000  0.0000  0.0413
                                            0.0000  0.0000 -0.0215 -0.0270
                ( 65.92%)   0.8119* O   7 s( 40.85%)p 1.44( 59.03%)d 0.00(  0.12%)
                                           -0.0000  0.6386 -0.0280 -0.3166  0.0067
                                           -0.6998  0.0147  0.0000 -0.0000  0.0245
                                           -0.0000  0.0000 -0.0203 -0.0139
     5. (0.99640) BD ( 2) C   2 - O   7  
                ( 27.62%)   0.5256* C   2 s(  0.00%)p 1.00( 99.34%)d 0.01(  0.66%)
                                           -0.0000  0.0000 -0.0000 -0.0000 -0.0000
                                           -0.0000 -0.0000  0.9966 -0.0118 -0.0000
                                            0.0364  0.0727  0.0000  0.0000
                ( 72.38%)   0.8507* O   7 s(  0.00%)p 1.00( 99.82%)d 0.00(  0.18%)
                                            0.0000 -0.0000 -0.0000 -0.0000 -0.0000
                                           -0.0000 -0.0000  0.9990  0.0084  0.0000
                                           -0.0196 -0.0381 -0.0000 -0.0000
     6. (0.99363) BD ( 1) C   3 - F   4  
                ( 27.77%)   0.5270* C   3 s( 25.58%)p 2.89( 73.90%)d 0.02(  0.52%)
                                           -0.0005  0.5057 -0.0066 -0.3920 -0.0325
                                            0.7635  0.0368 -0.0000 -0.0000 -0.0444
                                            0.0000 -0.0000 -0.0409 -0.0390
                ( 72.23%)   0.8499* F   4 s( 27.35%)p 2.65( 72.56%)d 0.00(  0.09%)
                                            0.0000  0.5229 -0.0025 -0.4107 -0.0033
                                            0.7462  0.0088 -0.0000 -0.0000 -0.0225
                                            0.0000 -0.0000 -0.0138 -0.0154
     7. (0.98928) BD ( 1) C   3 - F   5  
                ( 27.99%)   0.5291* C   3 s( 25.26%)p 2.94( 74.28%)d 0.02(  0.45%)
                                           -0.0006  0.5026 -0.0030 -0.2188 -0.0289
                                           -0.4437 -0.0169  0.7042  0.0333  0.0118
                                           -0.0174 -0.0522 -0.0098  0.0356
                ( 72.01%)   0.8486* F   5 s( 25.53%)p 2.91( 74.38%)d 0.00(  0.10%)
                                            0.0000  0.5051 -0.0105 -0.3860  0.0007
                                           -0.4118 -0.0036  0.6521  0.0054  0.0105
                                           -0.0165 -0.0207 -0.0023  0.0130
     8. (0.98928) BD ( 1) C   3 - F   6  
                ( 27.99%)   0.5291* C   3 s( 25.26%)p 2.94( 74.28%)d 0.02(  0.45%)
                                           -0.0006  0.5026 -0.0030 -0.2188 -0.0289
                                           -0.4437 -0.0169 -0.7042 -0.0333  0.0118
                                            0.0174  0.0522 -0.0098  0.0356
                ( 72.01%)   0.8486* F   6 s( 25.53%)p 2.91( 74.38%)d 0.00(  0.10%)
                                            0.0000  0.5051 -0.0105 -0.3860  0.0007
                                           -0.4118 -0.0036 -0.6521 -0.0054  0.0105
                                            0.0165  0.0207 -0.0023  0.0130
     9. (0.99985) CR ( 1) O   1           s(100.00%)p 0.00(  0.00%)
                                            1.0000 -0.0001  0.0000 -0.0001 -0.0000
                                           -0.0002  0.0000  0.0000 -0.0000 -0.0000
                                            0.0000  0.0000  0.0000  0.0000
    10. (0.99970) CR ( 1) C   2           s(100.00%)p 0.00(  0.00%)
                                            1.0000 -0.0000 -0.0000  0.0008 -0.0000
                                           -0.0005 -0.0000  0.0000 -0.0000 -0.0000
                                           -0.0000  0.0000 -0.0000 -0.0000
    11. (0.99973) CR ( 1) C   3           s(100.00%)p 0.00(  0.00%)
                                            1.0000  0.0001 -0.0000 -0.0018 -0.0000
                                           -0.0004  0.0000  0.0000  0.0000 -0.0000
                                           -0.0000 -0.0000 -0.0001  0.0000
    12. (0.99994) CR ( 1) F   4           s(100.00%)p 0.00(  0.00%)
                                            1.0000 -0.0002  0.0000  0.0000 -0.0000
                                            0.0001  0.0000 -0.0000 -0.0000  0.0000
                                            0.0000 -0.0000 -0.0000 -0.0000
    13. (0.99995) CR ( 1) F   5           s(100.00%)p 0.00(  0.00%)
                                            1.0000 -0.0002 -0.0000  0.0001 -0.0000
                                           -0.0001 -0.0000  0.0001  0.0000 -0.0000
                                            0.0000 -0.0000 -0.0000  0.0000
    14. (0.99995) CR ( 1) F   6           s(100.00%)p 0.00(  0.00%)
                                            1.0000 -0.0002 -0.0000  0.0001 -0.0000
                                           -0.0001 -0.0000 -0.0001 -0.0000 -0.0000
                                           -0.0000  0.0000 -0.0000  0.0000
    15. (0.99986) CR ( 1) O   7           s(100.00%)p 0.00(  0.00%)
                                            1.0000 -0.0003 -0.0000 -0.0001 -0.0000
                                           -0.0003 -0.0000 -0.0000 -0.0000  0.0000
                                            0.0000  0.0000 -0.0000 -0.0000
    16. (0.96365) LP ( 1) O   1           s( 54.78%)p 0.82( 45.16%)d 0.00(  0.05%)
                                           -0.0000  0.7401  0.0074 -0.3419  0.0118
                                           -0.5784  0.0067 -0.0000  0.0000 -0.0171
                                           -0.0000 -0.0000  0.0134  0.0057
    17. (0.87227) LP ( 2) O   1           s(  0.00%)p 1.00( 99.90%)d 0.00(  0.10%)
                                           -0.0000  0.0000 -0.0000  0.0000 -0.0000
                                           -0.0000  0.0000  0.9994 -0.0111  0.0000
                                            0.0050  0.0318  0.0000  0.0000
    18. (0.99257) LP ( 1) F   4           s( 70.87%)p 0.41( 29.12%)d 0.00(  0.01%)
                                            0.0002  0.8419 -0.0002  0.1123  0.0045
                                           -0.5278 -0.0044  0.0000  0.0000  0.0036
                                           -0.0000  0.0000  0.0058  0.0033
    19. (0.96352) LP ( 2) F   4           s(  1.77%)p55.42( 98.17%)d 0.03(  0.06%)
                                           -0.0000  0.1331 -0.0007  0.9045 -0.0037
                                            0.4045 -0.0016  0.0000 -0.0000  0.0132
                                           -0.0000  0.0000 -0.0202  0.0005
    20. (0.96074) LP ( 3) F   4           s(  0.00%)p 1.00( 99.94%)d 0.00(  0.06%)
                                            0.0000 -0.0000  0.0000 -0.0000  0.0000
                                           -0.0000  0.0000  0.9997 -0.0039 -0.0000
                                           -0.0133  0.0213  0.0000 -0.0000
    21. (0.99417) LP ( 1) F   5           s( 70.57%)p 0.42( 29.43%)d 0.00(  0.01%)
                                            0.0002  0.8400  0.0032  0.0154  0.0037
                                            0.2841  0.0034 -0.4618 -0.0050 -0.0005
                                            0.0010  0.0053  0.0020 -0.0041
    22. (0.96426) LP ( 2) F   5           s(  0.00%)p 1.00( 99.94%)d 0.00(  0.06%)
                                            0.0000  0.0027 -0.0001  0.0374  0.0006
                                           -0.8536  0.0028 -0.5190  0.0021  0.0073
                                            0.0053 -0.0094 -0.0104 -0.0167
    23. (0.91787) LP ( 3) F   5           s(  3.90%)p24.59( 96.04%)d 0.01(  0.06%)
                                           -0.0001  0.1976  0.0014  0.9212 -0.0048
                                           -0.1427 -0.0003  0.3022 -0.0007 -0.0095
                                            0.0140 -0.0080 -0.0099  0.0113
    24. (0.99417) LP ( 1) F   6           s( 70.57%)p 0.42( 29.43%)d 0.00(  0.01%)
                                            0.0002  0.8400  0.0032  0.0154  0.0037
                                            0.2841  0.0034  0.4618  0.0050 -0.0005
                                           -0.0010 -0.0053  0.0020 -0.0041
    25. (0.96426) LP ( 2) F   6           s(  0.00%)p 1.00( 99.94%)d 0.00(  0.06%)
                                            0.0000  0.0027 -0.0001  0.0374  0.0006
                                           -0.8536  0.0028  0.5190 -0.0021  0.0073
                                           -0.0053  0.0094 -0.0104 -0.0167
    26. (0.91787) LP ( 3) F   6           s(  3.90%)p24.60( 96.04%)d 0.01(  0.06%)
                                           -0.0001  0.1976  0.0014  0.9212 -0.0048
                                           -0.1427 -0.0003 -0.3022  0.0007 -0.0095
                                           -0.0140  0.0080 -0.0099  0.0113
    27. (0.99126) LP ( 1) O   7           s( 59.19%)p 0.69( 40.80%)d 0.00(  0.02%)
                                            0.0005  0.7692  0.0165  0.2807  0.0024
                                            0.5737  0.0028  0.0000  0.0000 -0.0058
                                           -0.0000 -0.0000  0.0051  0.0095
    28. (0.23261) LP*( 2) O   7           s(  0.03%)p99.99( 99.79%)d 6.92(  0.18%)
                                            0.0000  0.0149  0.0068 -0.9049  0.0155
                                            0.4226 -0.0103 -0.0000  0.0000  0.0268
                                            0.0000 -0.0000  0.0336 -0.0009
    29. (0.00066) RY*( 1) O   1           s(  0.52%)p99.99( 93.79%)d10.82(  5.68%)
                                            0.0000  0.0041  0.0723  0.0048 -0.8015
                                           -0.0114 -0.5434 -0.0000 -0.0000 -0.1630
                                           -0.0000 -0.0000  0.1615 -0.0645
    30. (0.00034) RY*( 2) O   1           s(  0.00%)p 1.00( 97.16%)d 0.03(  2.84%)
                                           -0.0000 -0.0000  0.0000  0.0000  0.0000
                                            0.0000 -0.0000  0.0059  0.9857 -0.0000
                                           -0.0297  0.1658 -0.0000 -0.0000
    31. (0.00030) RY*( 3) O   1           s( 97.18%)p 0.01(  1.37%)d 0.01(  1.45%)
                                           -0.0000 -0.0002  0.9858  0.0045  0.1129
                                            0.0123 -0.0278 -0.0000 -0.0000 -0.0900
                                           -0.0000 -0.0000 -0.0755 -0.0266
    32. (0.00009) RY*( 4) O   1           s(  0.43%)p99.99( 77.43%)d51.66( 22.14%)
    33. (0.00001) RY*( 5) O   1           s(  0.88%)p 4.59(  4.06%)d99.99( 95.05%)
    34. (0.00001) RY*( 6) O   1           s(  0.00%)p 1.00(  0.09%)d99.99( 99.91%)
    35. (0.00000) RY*( 7) O   1           s(  0.00%)p 1.00(  2.85%)d34.05( 97.15%)
    36. (0.00000) RY*( 8) O   1           s(  0.92%)p25.16( 23.02%)d83.12( 76.06%)
    37. (0.00001) RY*( 9) O   1           s(  0.09%)p 5.94(  0.52%)d99.99( 99.39%)
    38. (0.00971) RY*( 1) C   2           s(  4.93%)p18.88( 92.98%)d 0.43(  2.10%)
                                           -0.0000  0.0252  0.2205  0.0167 -0.3270
                                            0.0671 -0.9045 -0.0000 -0.0000 -0.1096
                                            0.0000  0.0000  0.0943  0.0075
    39. (0.00372) RY*( 2) C   2           s(  0.00%)p 1.00(  3.99%)d24.09( 96.01%)
                                           -0.0000 -0.0000 -0.0000 -0.0000  0.0000
                                            0.0000 -0.0000 -0.0706  0.1868  0.0000
                                            0.0375  0.9792 -0.0000  0.0000
    40. (0.00197) RY*( 3) C   2           s( 52.97%)p 0.19( 10.14%)d 0.70( 36.89%)
                                            0.0000 -0.0147  0.7276  0.0219  0.3177
                                            0.0010 -0.0011 -0.0000 -0.0000  0.0035
                                            0.0000  0.0000 -0.6074  0.0040
    41. (0.00124) RY*( 4) C   2           s( 34.14%)p 1.16( 39.53%)d 0.77( 26.33%)
                                           -0.0000  0.0357  0.5832  0.0231 -0.4860
                                            0.0147  0.3979 -0.0000 -0.0000 -0.2557
                                           -0.0000  0.0000  0.4425  0.0458
    42. (0.00114) RY*( 5) C   2           s(  0.00%)p 1.00( 96.30%)d 0.04(  3.70%)
                                            0.0000  0.0000  0.0000  0.0000 -0.0000
                                            0.0000  0.0000  0.0237  0.9810 -0.0000
                                            0.0445 -0.1871  0.0000  0.0000
    43. (0.00093) RY*( 6) C   2           s(  0.46%)p99.99( 47.72%)d99.99( 51.82%)
                                            0.0000 -0.0240  0.0636  0.0246  0.6803
                                            0.0293 -0.1136  0.0000  0.0000 -0.5768
                                            0.0000 -0.0000  0.4305  0.0134
    44. (0.00033) RY*( 7) C   2           s(  0.00%)p 1.00(  0.37%)d99.99( 99.63%)
                                           -0.0000 -0.0000 -0.0000 -0.0000 -0.0000
                                            0.0000  0.0000 -0.0348 -0.0504 -0.0000
                                            0.9976 -0.0311 -0.0000 -0.0000
    45. (0.00027) RY*( 8) C   2           s(  6.74%)p 1.43(  9.63%)d12.42( 83.63%)
                                            0.0000  0.0036  0.2595  0.0149  0.2965
                                           -0.0296 -0.0858 -0.0000  0.0000  0.7517
                                            0.0000 -0.0000  0.4722  0.2196
    46. (0.00001) RY*( 9) C   2           s(  0.98%)p 0.28(  0.28%)d99.99( 98.75%)
    47. (0.01001) RY*( 1) C   3           s(  0.36%)p99.99( 88.81%)d29.89( 10.83%)
                                            0.0000  0.0075  0.0597 -0.0209  0.1450
                                            0.0643 -0.9287  0.0000 -0.0000  0.1065
                                            0.0000  0.0000  0.1698  0.2609
    48. (0.00905) RY*( 2) C   3           s(  0.00%)p 1.00( 79.34%)d 0.26( 20.66%)
                                           -0.0000  0.0000  0.0000 -0.0000  0.0000
                                            0.0000 -0.0000 -0.0768  0.8874  0.0000
                                           -0.0597 -0.4506  0.0000  0.0000
    49. (0.00448) RY*( 3) C   3           s(  0.83%)p87.95( 72.71%)d32.02( 26.47%)
                                            0.0000  0.0574  0.0705 -0.0289  0.8430
                                           -0.0136  0.1239  0.0000 -0.0000  0.0879
                                           -0.0000  0.0000  0.3845 -0.3303
    50. (0.00297) RY*( 4) C   3           s( 81.19%)p 0.04(  2.85%)d 0.20( 15.96%)
                                           -0.0000  0.0015  0.9010  0.0065  0.1549
                                            0.0010  0.0669  0.0000 -0.0000 -0.0766
                                           -0.0000  0.0000 -0.3386  0.1977
    51. (0.00242) RY*( 5) C   3           s(  0.00%)p 1.00(  9.90%)d 9.10( 90.10%)
                                            0.0000 -0.0000 -0.0000  0.0000 -0.0000
                                           -0.0000 -0.0000  0.0211  0.3140  0.0000
                                           -0.6413  0.6998 -0.0000 -0.0000
    52. (0.00232) RY*( 6) C   3           s(  0.04%)p99.99(  7.27%)d99.99( 92.69%)
                                           -0.0000 -0.0034  0.0193  0.0028 -0.0441
                                           -0.0290 -0.2645 -0.0000 -0.0000  0.3638
                                            0.0000 -0.0000 -0.5244 -0.7208
    53. (0.00130) RY*( 7) C   3           s(  0.00%)p 1.00( 11.36%)d 7.80( 88.64%)
                                            0.0000  0.0000  0.0000 -0.0000 -0.0000
                                            0.0000  0.0000  0.0438  0.3342  0.0000
                                            0.7645  0.5495  0.0000  0.0000
    54. (0.00129) RY*( 8) C   3           s(  0.02%)p99.99(  4.87%)d99.99( 95.11%)
                                           -0.0000 -0.0052  0.0130  0.0087 -0.0091
                                           -0.0542 -0.2135  0.0000  0.0000 -0.9054
                                            0.0000  0.0000 -0.0183 -0.3621
    55. (0.00036) RY*( 9) C   3           s( 17.90%)p 1.34( 24.06%)d 3.24( 58.04%)
                                            0.0000 -0.0094  0.4230 -0.0353 -0.4891
                                           -0.0032 -0.0129 -0.0000 -0.0000  0.1441
                                           -0.0000  0.0000  0.6564 -0.3588
    56. (0.00067) RY*( 1) F   4           s( 75.41%)p 0.30( 22.58%)d 0.03(  2.01%)
                                           -0.0000 -0.0006  0.8684  0.0019  0.4533
                                            0.0024 -0.1426  0.0000 -0.0000 -0.1027
                                            0.0000 -0.0000 -0.0415 -0.0883
    57. (0.00019) RY*( 2) F   4           s(  0.00%)p 1.00( 98.12%)d 0.02(  1.88%)
                                            0.0000 -0.0000 -0.0000 -0.0000  0.0000
                                            0.0000  0.0000  0.0061  0.9905  0.0000
                                           -0.0392 -0.1314 -0.0000  0.0000
    58. (0.00018) RY*( 3) F   4           s(  7.59%)p10.81( 81.99%)d 1.37( 10.43%)
                                           -0.0000  0.0006  0.2754  0.0042 -0.7482
                                           -0.0008 -0.5099  0.0000  0.0000 -0.2468
                                            0.0000 -0.0000  0.1790 -0.1063
    59. (0.00003) RY*( 4) F   4           s(  0.00%)p 1.00(  1.54%)d63.82( 98.46%)
    60. (0.00000) RY*( 5) F   4           s(  2.85%)p 1.64(  4.67%)d32.49( 92.49%)
    61. (0.00000) RY*( 6) F   4           s(  0.00%)p 1.00(  0.40%)d99.99( 99.60%)
    62. (0.00001) RY*( 7) F   4           s( 12.99%)p 6.70( 87.01%)d 0.00(  0.00%)
    63. (0.00001) RY*( 8) F   4           s(  0.03%)p99.99(  3.27%)d99.99( 96.70%)
    64. (0.00001) RY*( 9) F   4           s(  1.15%)p 0.55(  0.63%)d85.51( 98.22%)
    65. (0.00054) RY*( 1) F   5           s( 84.50%)p 0.17( 14.45%)d 0.01(  1.04%)
                                           -0.0000  0.0004  0.9193 -0.0016  0.3730
                                           -0.0046  0.0728  0.0069  0.0076  0.0248
                                           -0.0525 -0.0559  0.0576  0.0249
    66. (0.00022) RY*( 2) F   5           s(  9.87%)p 8.44( 83.35%)d 0.69(  6.77%)
                                            0.0000  0.0015  0.3142  0.0000 -0.8677
                                           -0.0002  0.2411  0.0015 -0.1501  0.1252
                                           -0.1836 -0.0398  0.0963 -0.0866
    67. (0.00017) RY*( 3) F   5           s(  0.65%)p99.99( 96.74%)d 4.02(  2.61%)
                                            0.0000 -0.0003  0.0807  0.0016 -0.0600
                                           -0.0043 -0.7921 -0.0024 -0.5799  0.1090
                                           -0.0484  0.0280  0.0948  0.0463
    68. (0.00003) RY*( 4) F   5           s(  0.02%)p70.87(  1.15%)d99.99( 98.83%)
    69. (0.00001) RY*( 5) F   5           s(  3.02%)p28.33( 85.62%)d 3.76( 11.36%)
    70. (0.00000) RY*( 6) F   5           s(  0.54%)p19.53( 10.53%)d99.99( 88.93%)
    71. (0.00001) RY*( 7) F   5           s(  0.32%)p 0.53(  0.17%)d99.99( 99.52%)
    72. (0.00001) RY*( 8) F   5           s(  0.93%)p 1.35(  1.25%)d99.99( 97.82%)
    73. (0.00000) RY*( 9) F   5           s(  0.16%)p44.86(  6.96%)d99.99( 92.89%)
    74. (0.00054) RY*( 1) F   6           s( 84.50%)p 0.17( 14.45%)d 0.01(  1.04%)
                                           -0.0000  0.0004  0.9193 -0.0016  0.3730
                                           -0.0046  0.0728 -0.0069 -0.0076  0.0248
                                            0.0525  0.0559  0.0576  0.0249
    75. (0.00022) RY*( 2) F   6           s(  9.87%)p 8.44( 83.35%)d 0.69(  6.77%)
                                            0.0000  0.0015  0.3142  0.0000 -0.8677
                                           -0.0002  0.2411 -0.0015  0.1501  0.1252
                                            0.1836  0.0398  0.0963 -0.0866
    76. (0.00017) RY*( 3) F   6           s(  0.65%)p99.99( 96.73%)d 4.02(  2.61%)
                                            0.0000 -0.0003  0.0807  0.0016 -0.0601
                                           -0.0043 -0.7921  0.0024  0.5799  0.1090
                                            0.0484 -0.0280  0.0948  0.0463
    77. (0.00003) RY*( 4) F   6           s(  0.02%)p70.86(  1.15%)d99.99( 98.83%)
    78. (0.00001) RY*( 5) F   6           s(  3.02%)p28.33( 85.62%)d 3.76( 11.36%)
    79. (0.00000) RY*( 6) F   6           s(  0.54%)p19.53( 10.53%)d99.99( 88.93%)
    80. (0.00001) RY*( 7) F   6           s(  0.32%)p 0.53(  0.17%)d99.99( 99.52%)
    81. (0.00001) RY*( 8) F   6           s(  0.93%)p 1.35(  1.25%)d99.99( 97.82%)
    82. (0.00000) RY*( 9) F   6           s(  0.16%)p44.86(  6.96%)d99.99( 92.89%)
    83. (0.00054) RY*( 1) O   7           s(  0.00%)p 1.00( 99.34%)d 0.01(  0.66%)
                                           -0.0000  0.0010  0.0027  0.0183  0.8566
                                           -0.0118 -0.5091  0.0000  0.0000  0.0085
                                           -0.0000  0.0000  0.0800 -0.0126
    84. (0.00040) RY*( 2) O   7           s(  0.00%)p 1.00( 97.52%)d 0.03(  2.48%)
                                           -0.0000 -0.0000 -0.0000  0.0000 -0.0000
                                            0.0000 -0.0000 -0.0025  0.9875 -0.0000
                                           -0.0111  0.1571 -0.0000  0.0000
    85. (0.00017) RY*( 3) O   7           s( 92.26%)p 0.01(  1.17%)d 0.07(  6.56%)
                                           -0.0000  0.0002  0.9605 -0.0005  0.0548
                                           -0.0260  0.0897 -0.0000  0.0000  0.2420
                                           -0.0000 -0.0000 -0.0703  0.0461
    86. (0.00003) RY*( 4) O   7           s(  3.25%)p24.55( 79.79%)d 5.22( 16.96%)
    87. (0.00001) RY*( 5) O   7           s(  4.14%)p 2.05(  8.50%)d21.10( 87.36%)
    88. (0.00000) RY*( 6) O   7           s(  0.00%)p 1.00(  0.05%)d99.99( 99.95%)
    89. (0.00000) RY*( 7) O   7           s(  0.00%)p 1.00(  2.61%)d37.25( 97.39%)
    90. (0.00000) RY*( 8) O   7           s(  0.01%)p 1.00( 11.45%)d 7.73( 88.54%)
    91. (0.00000) RY*( 9) O   7           s(  0.27%)p 0.52(  0.14%)d99.99( 99.59%)
    92. (0.00061) RY*( 1) H   8           s( 43.16%)p 1.32( 56.84%)
                                            0.0188  0.6567  0.1751 -0.7333 -0.0000
    93. (0.00053) RY*( 2) H   8           s(  0.00%)p 1.00(100.00%)
                                           -0.0000 -0.0000  0.0000 -0.0000  1.0000
    94. (0.00037) RY*( 3) H   8           s( 52.22%)p 0.91( 47.78%)
                                            0.0116  0.7225  0.1311  0.6787  0.0000
    95. (0.00001) RY*( 4) H   8           s(  5.22%)p18.16( 94.78%)
    96. (0.00972) BD*( 1) O   1 - C   2  
                ( 36.51%)   0.6042* O   1 s( 23.36%)p 3.28( 76.55%)d 0.00(  0.09%)
                                           -0.0002 -0.4832  0.0103  0.3277  0.0112
                                           -0.8112  0.0033 -0.0000 -0.0000  0.0090
                                            0.0000 -0.0000  0.0227  0.0162
                ( 63.49%)  -0.7968* C   2 s( 33.98%)p 1.94( 65.84%)d 0.01(  0.17%)
                                            0.0007 -0.5829  0.0088 -0.3884 -0.0106
                                            0.7116  0.0325  0.0000  0.0000  0.0314
                                            0.0000 -0.0000  0.0066  0.0266
    97. (0.00299) BD*( 1) O   1 - H   8  
                ( 22.64%)   0.4759* O   1 s( 21.83%)p 3.58( 78.08%)d 0.00(  0.09%)
                                           -0.0002 -0.4672  0.0051 -0.8797 -0.0207
                                           -0.0776  0.0223  0.0000  0.0000 -0.0223
                                           -0.0000  0.0000 -0.0144  0.0137
                ( 77.36%)  -0.8795* H   8 s( 99.40%)p 0.01(  0.60%)
                                           -0.9970  0.0047  0.0775 -0.0029 -0.0000
    98. (0.06995) BD*( 1) C   2 - C   3  
                ( 44.40%)   0.6664* C   2 s( 32.74%)p 2.05( 67.24%)d 0.00(  0.02%)
                                            0.0007  0.5717  0.0238 -0.8189  0.0365
                                            0.0225 -0.0036 -0.0000  0.0000 -0.0084
                                            0.0000 -0.0000  0.0041 -0.0096
                ( 55.60%)  -0.7456* C   3 s( 23.56%)p 3.24( 76.35%)d 0.00(  0.09%)
                                            0.0015  0.4853  0.0096  0.8648 -0.0185
                                            0.1232 -0.0082 -0.0000 -0.0000  0.0057
                                            0.0000  0.0000  0.0247 -0.0145
    99. (0.01302) BD*( 1) C   2 - O   7  
                ( 65.92%)   0.8119* C   2 s( 33.07%)p 2.02( 66.64%)d 0.01(  0.29%)
                                            0.0000  0.5740 -0.0353  0.4200  0.0353
                                            0.6976  0.0467  0.0000  0.0000  0.0413
                                            0.0000  0.0000 -0.0215 -0.0270
                ( 34.08%)  -0.5838* O   7 s( 40.85%)p 1.44( 59.03%)d 0.00(  0.12%)
                                           -0.0000  0.6386 -0.0280 -0.3166  0.0067
                                           -0.6998  0.0147  0.0000 -0.0000  0.0245
                                           -0.0000  0.0000 -0.0203 -0.0139
   100. (0.13547) BD*( 2) C   2 - O   7  
                ( 72.38%)   0.8507* C   2 s(  0.00%)p 1.00( 99.34%)d 0.01(  0.66%)
                                           -0.0000  0.0000 -0.0000 -0.0000 -0.0000
                                           -0.0000 -0.0000  0.9966 -0.0118 -0.0000
                                            0.0364  0.0727  0.0000  0.0000
                ( 27.62%)  -0.5256* O   7 s(  0.00%)p 1.00( 99.82%)d 0.00(  0.18%)
                                            0.0000 -0.0000 -0.0000 -0.0000 -0.0000
                                           -0.0000 -0.0000  0.9990  0.0084  0.0000
                                           -0.0196 -0.0381 -0.0000 -0.0000
   101. (0.04704) BD*( 1) C   3 - F   4  
                ( 72.23%)   0.8499* C   3 s( 25.58%)p 2.89( 73.90%)d 0.02(  0.52%)
                                           -0.0005  0.5057 -0.0066 -0.3920 -0.0325
                                            0.7635  0.0368 -0.0000 -0.0000 -0.0444
                                            0.0000 -0.0000 -0.0409 -0.0390
                ( 27.77%)  -0.5270* F   4 s( 27.35%)p 2.65( 72.56%)d 0.00(  0.09%)
                                            0.0000  0.5229 -0.0025 -0.4107 -0.0033
                                            0.7462  0.0088 -0.0000 -0.0000 -0.0225
                                            0.0000 -0.0000 -0.0138 -0.0154
   102. (0.04913) BD*( 1) C   3 - F   5  
                ( 72.01%)   0.8486* C   3 s( 25.26%)p 2.94( 74.28%)d 0.02(  0.45%)
                                           -0.0006  0.5026 -0.0030 -0.2188 -0.0289
                                           -0.4437 -0.0169  0.7042  0.0333  0.0118
                                           -0.0174 -0.0522 -0.0098  0.0356
                ( 27.99%)  -0.5291* F   5 s( 25.53%)p 2.91( 74.38%)d 0.00(  0.10%)
                                            0.0000  0.5051 -0.0105 -0.3860  0.0007
                                           -0.4118 -0.0036  0.6521  0.0054  0.0105
                                           -0.0165 -0.0207 -0.0023  0.0130
   103. (0.04913) BD*( 1) C   3 - F   6  
                ( 72.01%)   0.8486* C   3 s( 25.26%)p 2.94( 74.28%)d 0.02(  0.45%)
                                           -0.0006  0.5026 -0.0030 -0.2188 -0.0289
                                           -0.4437 -0.0169 -0.7042 -0.0333  0.0118
                                            0.0174  0.0522 -0.0098  0.0356
                ( 27.99%)  -0.5291* F   6 s( 25.53%)p 2.91( 74.38%)d 0.00(  0.10%)
                                            0.0000  0.5051 -0.0105 -0.3860  0.0007
                                           -0.4118 -0.0036 -0.6521 -0.0054  0.0105
                                            0.0165  0.0207 -0.0023  0.0130


 NHO Directionality and "Bond Bending" (deviations from line of nuclear centers)

         [Thresholds for printing:  angular deviation  >  1.0 degree]
                                    hybrid p-character > 25.0%
                                    orbital occupancy  >  0.10e

                                Line of Centers        Hybrid 1              Hybrid 2
                                ---------------  -------------------   ------------------
                NBO               Theta   Phi    Theta   Phi    Dev    Theta   Phi    Dev
 ========================================================================================
     1. BD (   1) O   1 - C   2    90.0  116.0    90.0  112.8   3.2     90.0  298.2   2.2
     2. BD (   1) O   1 - H   8    90.0    8.2    90.0    3.5   4.7      --     --    --
     3. BD (   1) C   2 - C   3    90.0  185.9    90.0  178.6   7.3     90.0    7.7   1.8
     4. BD (   1) C   2 - O   7    90.0   62.2    90.0   58.5   3.6     90.0  245.7   3.5
     5. BD (   2) C   2 - O   7    90.0   62.2     0.0    0.0  90.0      0.0    0.0  90.0
     6. BD (   1) C   3 - F   4    90.0  116.2    90.0  117.9   1.8     90.0  118.7 177.4
     7. BD (   1) C   3 - F   5    35.8  239.7    35.3  241.7   1.3     40.8  227.2 170.8
     8. BD (   1) C   3 - F   6   144.2  239.7   144.7  241.7   1.3    139.2  227.2 170.8
    16. LP (   1) O   1             --     --     90.0  240.0   --       --     --    --
    17. LP (   2) O   1             --     --      0.0    0.0   --       --     --    --
    18. LP (   1) F   4             --     --     90.0  282.4   --       --     --    --
    19. LP (   2) F   4             --     --     90.0   24.1   --       --     --    --
    20. LP (   3) F   4             --     --      0.0    0.0   --       --     --    --
    21. LP (   1) F   5             --     --    148.3   86.2   --       --     --    --
    22. LP (   2) F   5             --     --    121.3  272.6   --       --     --    --
    23. LP (   3) F   5             --     --     72.0  351.1   --       --     --    --
    24. LP (   1) F   6             --     --     31.7   86.2   --       --     --    --
    25. LP (   2) F   6             --     --     58.7  272.6   --       --     --    --
    26. LP (   3) F   6             --     --    108.0  351.1   --       --     --    --
    27. LP (   1) O   7             --     --     90.0   63.8   --       --     --    --
    28. LP*(   2) O   7             --     --     90.0  155.1   --       --     --    --
   100. BD*(   2) C   2 - O   7    90.0   62.2     0.0    0.0  90.0      0.0    0.0  90.0


 Second Order Perturbation Theory Analysis of Fock Matrix in NBO Basis

     Threshold for printing:   0.25 kcal/mol
                                                                              E(2)  E(j)-E(i) F(i,j)
         Donor NBO (i)                     Acceptor NBO (j)                 kcal/mol   a.u.    a.u. 
 ===================================================================================================

 within unit  1
   1. BD (   1) O   1 - C   2        / 28. LP*(   2) O   7                    2.38    0.69    0.057
   1. BD (   1) O   1 - C   2        / 98. BD*(   1) C   2 - C   3            1.17    1.20    0.048
   1. BD (   1) O   1 - C   2        /101. BD*(   1) C   3 - F   4            0.50    1.21    0.031
   2. BD (   1) O   1 - H   8        / 38. RY*(   1) C   2                    0.26    1.34    0.024
   2. BD (   1) O   1 - H   8        / 41. RY*(   4) C   2                    0.59    1.70    0.040
   2. BD (   1) O   1 - H   8        / 98. BD*(   1) C   2 - C   3            2.81    1.03    0.070
   2. BD (   1) O   1 - H   8        / 99. BD*(   1) C   2 - O   7            0.55    1.32    0.034
   3. BD (   1) C   2 - C   3        / 28. LP*(   2) O   7                   11.26    0.45    0.097
   3. BD (   1) C   2 - C   3        / 29. RY*(   1) O   1                    0.54    1.99    0.043
   3. BD (   1) C   2 - C   3        / 83. RY*(   1) O   7                    0.97    1.79    0.055
   3. BD (   1) C   2 - C   3        / 96. BD*(   1) O   1 - C   2            0.28    1.01    0.022
   3. BD (   1) C   2 - C   3        / 97. BD*(   1) O   1 - H   8            1.24    1.10    0.049
   3. BD (   1) C   2 - C   3        / 98. BD*(   1) C   2 - C   3            0.58    0.95    0.030
   3. BD (   1) C   2 - C   3        / 99. BD*(   1) C   2 - O   7            0.38    1.25    0.028
   3. BD (   1) C   2 - C   3        /101. BD*(   1) C   3 - F   4            0.57    0.97    0.030
   3. BD (   1) C   2 - C   3        /102. BD*(   1) C   3 - F   5            0.76    0.94    0.034
   3. BD (   1) C   2 - C   3        /103. BD*(   1) C   3 - F   6            0.76    0.94    0.034
   4. BD (   1) C   2 - O   7        / 38. RY*(   1) C   2                    0.69    1.75    0.044
   4. BD (   1) C   2 - O   7        / 47. RY*(   1) C   3                    0.32    2.00    0.032
   4. BD (   1) C   2 - O   7        / 98. BD*(   1) C   2 - C   3            0.36    1.45    0.030
   5. BD (   2) C   2 - O   7        / 30. RY*(   2) O   1                    0.28    1.48    0.026
   5. BD (   2) C   2 - O   7        /100. BD*(   2) C   2 - O   7            0.36    0.42    0.017
   5. BD (   2) C   2 - O   7        /102. BD*(   1) C   3 - F   5            0.74    0.73    0.030
   5. BD (   2) C   2 - O   7        /103. BD*(   1) C   3 - F   6            0.74    0.73    0.030
   6. BD (   1) C   3 - F   4        / 47. RY*(   1) C   3                    0.56    1.83    0.040
   6. BD (   1) C   3 - F   4        / 96. BD*(   1) O   1 - C   2            0.56    1.33    0.035
   7. BD (   1) C   3 - F   5        / 48. RY*(   2) C   3                    0.31    1.91    0.031
   7. BD (   1) C   3 - F   5        / 99. BD*(   1) C   2 - O   7            0.59    1.54    0.038
   7. BD (   1) C   3 - F   5        /100. BD*(   2) C   2 - O   7            0.60    0.93    0.032
   7. BD (   1) C   3 - F   5        /101. BD*(   1) C   3 - F   4            0.31    1.27    0.026
   7. BD (   1) C   3 - F   5        /103. BD*(   1) C   3 - F   6            0.29    1.24    0.024
   8. BD (   1) C   3 - F   6        / 48. RY*(   2) C   3                    0.31    1.91    0.031
   8. BD (   1) C   3 - F   6        / 99. BD*(   1) C   2 - O   7            0.59    1.54    0.038
   8. BD (   1) C   3 - F   6        /100. BD*(   2) C   2 - O   7            0.60    0.93    0.032
   8. BD (   1) C   3 - F   6        /101. BD*(   1) C   3 - F   4            0.31    1.27    0.026
   8. BD (   1) C   3 - F   6        /102. BD*(   1) C   3 - F   5            0.29    1.24    0.024
   9. CR (   1) O   1                / 38. RY*(   1) C   2                    0.61   19.63    0.139
   9. CR (   1) O   1                / 41. RY*(   4) C   2                    0.83   19.99    0.163
   9. CR (   1) O   1                / 43. RY*(   6) C   2                    0.26   20.54    0.093
   9. CR (   1) O   1                / 98. BD*(   1) C   2 - C   3            0.27   19.32    0.095
  10. CR (   1) C   2                / 49. RY*(   3) C   3                    0.71   11.26    0.113
  11. CR (   1) C   3                / 99. BD*(   1) C   2 - O   7            0.31   10.92    0.074
  12. CR (   1) F   4                / 47. RY*(   1) C   3                    1.77   25.24    0.268
  13. CR (   1) F   5                / 47. RY*(   1) C   3                    0.30   25.26    0.110
  13. CR (   1) F   5                / 48. RY*(   2) C   3                    1.11   25.36    0.213
  13. CR (   1) F   5                / 49. RY*(   3) C   3                    0.33   25.40    0.117
  14. CR (   1) F   6                / 47. RY*(   1) C   3                    0.30   25.26    0.110
  14. CR (   1) F   6                / 48. RY*(   2) C   3                    1.11   25.36    0.213
  14. CR (   1) F   6                / 49. RY*(   3) C   3                    0.33   25.40    0.117
  15. CR (   1) O   7                / 38. RY*(   1) C   2                    3.30   19.60    0.323
  16. LP (   1) O   1                / 28. LP*(   2) O   7                    1.49    0.43    0.036
  16. LP (   1) O   1                / 38. RY*(   1) C   2                    1.40    1.24    0.053
  16. LP (   1) O   1                / 40. RY*(   3) C   2                    0.38    1.80    0.033
  16. LP (   1) O   1                / 43. RY*(   6) C   2                    0.36    2.16    0.036
  16. LP (   1) O   1                / 92. RY*(   1) H   8                    0.26    1.87    0.028
  16. LP (   1) O   1                / 96. BD*(   1) O   1 - C   2            1.27    0.99    0.045
  16. LP (   1) O   1                / 99. BD*(   1) C   2 - O   7            4.21    1.23    0.092
  17. LP (   2) O   1                / 39. RY*(   2) C   2                    1.50    2.17    0.077
  17. LP (   2) O   1                / 42. RY*(   5) C   2                    0.53    0.92    0.030
  17. LP (   2) O   1                / 44. RY*(   7) C   2                    0.32    2.13    0.035
  17. LP (   2) O   1                / 93. RY*(   2) H   8                    0.82    1.96    0.054
  17. LP (   2) O   1                /100. BD*(   2) C   2 - O   7           29.97    0.31    0.122
  18. LP (   1) F   4                / 47. RY*(   1) C   3                    4.00    1.81    0.107
  18. LP (   1) F   4                / 49. RY*(   3) C   3                    0.34    1.95    0.033
  18. LP (   1) F   4                / 50. RY*(   4) C   3                    0.44    1.75    0.035
  19. LP (   2) F   4                / 49. RY*(   3) C   3                    0.54    1.36    0.035
  19. LP (   2) F   4                / 52. RY*(   6) C   3                    0.54    2.26    0.045
  19. LP (   2) F   4                / 54. RY*(   8) C   3                    0.47    2.48    0.044
  19. LP (   2) F   4                / 96. BD*(   1) O   1 - C   2            0.45    0.72    0.023
  19. LP (   2) F   4                / 98. BD*(   1) C   2 - C   3            6.05    0.66    0.081
  19. LP (   2) F   4                /102. BD*(   1) C   3 - F   5            1.86    0.65    0.044
  19. LP (   2) F   4                /103. BD*(   1) C   3 - F   6            1.86    0.65    0.044
  20. LP (   3) F   4                / 48. RY*(   2) C   3                    1.05    1.31    0.048
  20. LP (   3) F   4                / 51. RY*(   5) C   3                    1.16    2.19    0.065
  20. LP (   3) F   4                /102. BD*(   1) C   3 - F   5            6.11    0.63    0.079
  20. LP (   3) F   4                /103. BD*(   1) C   3 - F   6            6.11    0.63    0.079
  21. LP (   1) F   5                / 47. RY*(   1) C   3                    0.73    1.81    0.046
  21. LP (   1) F   5                / 48. RY*(   2) C   3                    2.32    1.91    0.084
  21. LP (   1) F   5                / 49. RY*(   3) C   3                    0.49    1.95    0.039
  21. LP (   1) F   5                / 50. RY*(   4) C   3                    0.64    1.75    0.042
  21. LP (   1) F   5                / 98. BD*(   1) C   2 - C   3            0.27    1.25    0.024
  22. LP (   2) F   5                / 47. RY*(   1) C   3                    0.60    1.21    0.035
  22. LP (   2) F   5                / 48. RY*(   2) C   3                    0.26    1.31    0.024
  22. LP (   2) F   5                / 52. RY*(   6) C   3                    0.87    2.26    0.057
  22. LP (   2) F   5                /101. BD*(   1) C   3 - F   4            5.01    0.67    0.074
  22. LP (   2) F   5                /103. BD*(   1) C   3 - F   6            6.24    0.64    0.080
  23. LP (   3) F   5                / 49. RY*(   3) C   3                    0.56    1.38    0.036
  23. LP (   3) F   5                / 51. RY*(   5) C   3                    0.41    2.22    0.040
  23. LP (   3) F   5                / 53. RY*(   7) C   3                    0.45    2.35    0.043
  23. LP (   3) F   5                / 98. BD*(   1) C   2 - C   3            6.46    0.68    0.084
  23. LP (   3) F   5                /100. BD*(   2) C   2 - O   7            0.69    0.36    0.020
  23. LP (   3) F   5                /101. BD*(   1) C   3 - F   4            2.68    0.69    0.055
  23. LP (   3) F   5                /102. BD*(   1) C   3 - F   5            1.57    0.67    0.042
  23. LP (   3) F   5                /103. BD*(   1) C   3 - F   6            1.52    0.67    0.041
  24. LP (   1) F   6                / 47. RY*(   1) C   3                    0.73    1.81    0.046
  24. LP (   1) F   6                / 48. RY*(   2) C   3                    2.32    1.91    0.084
  24. LP (   1) F   6                / 49. RY*(   3) C   3                    0.49    1.95    0.039
  24. LP (   1) F   6                / 50. RY*(   4) C   3                    0.64    1.75    0.042
  24. LP (   1) F   6                / 98. BD*(   1) C   2 - C   3            0.27    1.25    0.024
  25. LP (   2) F   6                / 47. RY*(   1) C   3                    0.60    1.21    0.035
  25. LP (   2) F   6                / 48. RY*(   2) C   3                    0.26    1.31    0.024
  25. LP (   2) F   6                / 52. RY*(   6) C   3                    0.87    2.26    0.057
  25. LP (   2) F   6                /101. BD*(   1) C   3 - F   4            5.01    0.67    0.074
  25. LP (   2) F   6                /102. BD*(   1) C   3 - F   5            6.24    0.64    0.080
  26. LP (   3) F   6                / 49. RY*(   3) C   3                    0.56    1.38    0.036
  26. LP (   3) F   6                / 51. RY*(   5) C   3                    0.41    2.22    0.040
  26. LP (   3) F   6                / 53. RY*(   7) C   3                    0.45    2.35    0.043
  26. LP (   3) F   6                / 98. BD*(   1) C   2 - C   3            6.46    0.68    0.084
  26. LP (   3) F   6                /100. BD*(   2) C   2 - O   7            0.69    0.36    0.020
  26. LP (   3) F   6                /101. BD*(   1) C   3 - F   4            2.68    0.69    0.055
  26. LP (   3) F   6                /102. BD*(   1) C   3 - F   5            1.52    0.67    0.041
  26. LP (   3) F   6                /103. BD*(   1) C   3 - F   6            1.57    0.67    0.042
  27. LP (   1) O   7                / 38. RY*(   1) C   2                    5.86    1.33    0.112
  27. LP (   1) O   7                / 96. BD*(   1) O   1 - C   2            0.82    1.08    0.038
  27. LP (   1) O   7                / 98. BD*(   1) C   2 - C   3            0.69    1.02    0.035
  28. LP*(   2) O   7                / 40. RY*(   3) C   2                    0.35    1.37    0.057
  28. LP*(   2) O   7                / 45. RY*(   8) C   2                    0.47    2.21    0.085
  28. LP*(   2) O   7                / 83. RY*(   1) O   7                    1.25    1.34    0.107
  28. LP*(   2) O   7                / 96. BD*(   1) O   1 - C   2            3.68    0.56    0.117
  28. LP*(   2) O   7                / 98. BD*(   1) C   2 - C   3            4.65    0.50    0.111
  98. BD*(   1) C   2 - C   3        / 40. RY*(   3) C   2                    1.11    0.86    0.146
  98. BD*(   1) C   2 - C   3        / 49. RY*(   3) C   3                    0.56    0.70    0.092
  98. BD*(   1) C   2 - C   3        / 50. RY*(   4) C   3                    1.35    0.50    0.121
  98. BD*(   1) C   2 - C   3        /101. BD*(   1) C   3 - F   4            1.30    0.01    0.016
 100. BD*(   2) C   2 - O   7        / 39. RY*(   2) C   2                    1.54    1.86    0.181
 100. BD*(   2) C   2 - O   7        / 44. RY*(   7) C   2                    0.26    1.82    0.074
 100. BD*(   2) C   2 - O   7        / 84. RY*(   2) O   7                    0.82    1.09    0.102
 100. BD*(   2) C   2 - O   7        / 89. RY*(   7) O   7                    0.30    2.76    0.099
 100. BD*(   2) C   2 - O   7        /102. BD*(   1) C   3 - F   5            1.19    0.30    0.056
 100. BD*(   2) C   2 - O   7        /103. BD*(   1) C   3 - F   6            1.19    0.30    0.056
 101. BD*(   1) C   3 - F   4        / 47. RY*(   1) C   3                    0.85    0.54    0.114
 101. BD*(   1) C   3 - F   4        / 54. RY*(   8) C   3                    0.57    1.80    0.183
 101. BD*(   1) C   3 - F   4        / 56. RY*(   1) F   4                    0.37    1.59    0.141
 101. BD*(   1) C   3 - F   4        / 96. BD*(   1) O   1 - C   2            1.67    0.04    0.045
 101. BD*(   1) C   3 - F   4        / 99. BD*(   1) C   2 - O   7            0.38    0.28    0.053
 102. BD*(   1) C   3 - F   5        / 48. RY*(   2) C   3                    0.77    0.67    0.119
 102. BD*(   1) C   3 - F   5        / 53. RY*(   7) C   3                    0.46    1.69    0.157
 102. BD*(   1) C   3 - F   5        / 96. BD*(   1) O   1 - C   2            0.32    0.07    0.025
 103. BD*(   1) C   3 - F   6        / 48. RY*(   2) C   3                    0.77    0.67    0.119
 103. BD*(   1) C   3 - F   6        / 53. RY*(   7) C   3                    0.46    1.69    0.157
 103. BD*(   1) C   3 - F   6        / 96. BD*(   1) O   1 - C   2            0.32    0.07    0.025


 Natural Bond Orbitals (Summary):

                                                            Principal Delocalizations
           NBO                        Occupancy    Energy   (geminal,vicinal,remote)
 ====================================================================================
 Molecular unit  1  (C2HF3O2)
     1. BD (   1) O   1 - C   2          0.96593    -1.21746  28(v),98(g),101(v)
     2. BD (   1) O   1 - H   8          0.99167    -1.05027  98(v),41(v),99(v),38(v)
     3. BD (   1) C   2 - C   3          0.90969    -0.97457  28(v),97(v),83(v),102(g)
                                                    103(g),98(g),29(v),101(g)
                                                    99(g),96(g)
     4. BD (   1) C   2 - O   7          0.99875    -1.46511  38(g),98(g),47(v)
     5. BD (   2) C   2 - O   7          0.99640    -0.76238  102(v),103(v),100(g),30(v)
     6. BD (   1) C   3 - F   4          0.99363    -1.29561  96(v),47(g)
     7. BD (   1) C   3 - F   5          0.98928    -1.27224  100(v),99(v),101(g),48(g)
                                                    103(g)
     8. BD (   1) C   3 - F   6          0.98928    -1.27224  100(v),99(v),101(g),48(g)
                                                    102(g)
     9. CR (   1) O   1                  0.99985   -19.33890  41(v),38(v),98(v),43(v)
    10. CR (   1) C   2                  0.99970   -10.58424  49(v)
    11. CR (   1) C   3                  0.99973   -10.64815  99(v)
    12. CR (   1) F   4                  0.99994   -24.70643  47(v)
    13. CR (   1) F   5                  0.99995   -24.71916  48(v),49(v),47(v)
    14. CR (   1) F   6                  0.99995   -24.71916  48(v),49(v),47(v)
    15. CR (   1) O   7                  0.99986   -19.30848  38(v)
    16. LP (   1) O   1                  0.96365    -0.95370  99(v),28(r),38(v),96(g)
                                                    40(v),43(v),92(v)
    17. LP (   2) O   1                  0.87227    -0.64543  100(v),39(v),93(v),42(v)
                                                    44(v)
    18. LP (   1) F   4                  0.99257    -1.26798  47(v),50(v),49(v)
    19. LP (   2) F   4                  0.96352    -0.68351  98(v),103(v),102(v),52(v)
                                                    49(v),54(v),96(r)
    20. LP (   3) F   4                  0.96074    -0.66809  102(v),103(v),51(v),48(v)
    21. LP (   1) F   5                  0.99417    -1.27273  48(v),47(v),50(v),49(v)
                                                    98(v)
    22. LP (   2) F   5                  0.96426    -0.67458  103(v),101(v),52(v),47(v)
                                                    48(v)
    23. LP (   3) F   5                  0.91787    -0.69944  98(v),101(v),102(g),103(v)
                                                    100(r),49(v),53(v),51(v)
    24. LP (   1) F   6                  0.99417    -1.27273  48(v),47(v),50(v),49(v)
                                                    98(v)
    25. LP (   2) F   6                  0.96426    -0.67458  102(v),101(v),52(v),47(v)
                                                    48(v)
    26. LP (   3) F   6                  0.91787    -0.69944  98(v),101(v),103(g),102(v)
                                                    100(r),49(v),53(v),51(v)
    27. LP (   1) O   7                  0.99126    -1.04379  38(v),96(v),98(v)
    28. LP*(   2) O   7                  0.23261    -0.52465  98(v),96(v),83(g),45(v)
                                                    40(v)
    29. RY*(   1) O   1                  0.00066     1.01173   
    30. RY*(   2) O   1                  0.00034     0.71391   
    31. RY*(   3) O   1                  0.00030     1.23149   
    32. RY*(   4) O   1                  0.00009     1.17623   
    33. RY*(   5) O   1                  0.00001     2.66597   
    34. RY*(   6) O   1                  0.00001     2.42189   
    35. RY*(   7) O   1                  0.00000     2.35957   
    36. RY*(   8) O   1                  0.00000     2.46603   
    37. RY*(   9) O   1                  0.00001     2.66676   
    38. RY*(   1) C   2                  0.00971     0.28804   
    39. RY*(   2) C   2                  0.00372     1.52504   
    40. RY*(   3) C   2                  0.00197     0.84250   
    41. RY*(   4) C   2                  0.00124     0.64823   
    42. RY*(   5) C   2                  0.00114     0.27757   
    43. RY*(   6) C   2                  0.00093     1.20243   
    44. RY*(   7) C   2                  0.00033     1.48574   
    45. RY*(   8) C   2                  0.00027     1.68943   
    46. RY*(   9) C   2                  0.00001     1.73887   
    47. RY*(   1) C   3                  0.01001     0.53845   
    48. RY*(   2) C   3                  0.00905     0.63828   
    49. RY*(   3) C   3                  0.00448     0.68039   
    50. RY*(   4) C   3                  0.00297     0.47722   
    51. RY*(   5) C   3                  0.00242     1.52206   
    52. RY*(   6) C   3                  0.00232     1.58046   
    53. RY*(   7) C   3                  0.00130     1.65466   
    54. RY*(   8) C   3                  0.00129     1.79739   
    55. RY*(   9) C   3                  0.00036     1.24717   
    56. RY*(   1) F   4                  0.00067     1.58702   
    57. RY*(   2) F   4                  0.00019     1.11135   
    58. RY*(   3) F   4                  0.00018     1.32201   
    59. RY*(   4) F   4                  0.00003     2.86774   
    60. RY*(   5) F   4                  0.00000     2.95130   
    61. RY*(   6) F   4                  0.00000     2.80367   
    62. RY*(   7) F   4                  0.00001     1.00094   
    63. RY*(   8) F   4                  0.00001     3.00104   
    64. RY*(   9) F   4                  0.00001     2.91277   
    65. RY*(   1) F   5                  0.00054     1.63915   
    66. RY*(   2) F   5                  0.00022     1.24704   
    67. RY*(   3) F   5                  0.00017     1.15640   
    68. RY*(   4) F   5                  0.00003     2.88158   
    69. RY*(   5) F   5                  0.00001     1.25896   
    70. RY*(   6) F   5                  0.00000     2.70877   
    71. RY*(   7) F   5                  0.00001     3.13558   
    72. RY*(   8) F   5                  0.00001     2.83742   
    73. RY*(   9) F   5                  0.00000     2.71446   
    74. RY*(   1) F   6                  0.00054     1.63915   
    75. RY*(   2) F   6                  0.00022     1.24704   
    76. RY*(   3) F   6                  0.00017     1.15640   
    77. RY*(   4) F   6                  0.00003     2.88158   
    78. RY*(   5) F   6                  0.00001     1.25896   
    79. RY*(   6) F   6                  0.00000     2.70877   
    80. RY*(   7) F   6                  0.00001     3.13558   
    81. RY*(   8) F   6                  0.00001     2.83742   
    82. RY*(   9) F   6                  0.00000     2.71446   
    83. RY*(   1) O   7                  0.00054     0.81111   
    84. RY*(   2) O   7                  0.00040     0.75181   
    85. RY*(   3) O   7                  0.00017     1.25268   
    86. RY*(   4) O   7                  0.00003     1.03151   
    87. RY*(   5) O   7                  0.00001     2.53487   
    88. RY*(   6) O   7                  0.00000     2.31564   
    89. RY*(   7) O   7                  0.00000     2.42422   
    90. RY*(   8) O   7                  0.00000     2.46582   
    91. RY*(   9) O   7                  0.00000     2.48007   
    92. RY*(   1) H   8                  0.00061     0.91319   
    93. RY*(   2) H   8                  0.00053     1.31594   
    94. RY*(   3) H   8                  0.00037     0.88876   
    95. RY*(   4) H   8                  0.00001     1.97495   
    96. BD*(   1) O   1 - C   2          0.00972     0.03748   
    97. BD*(   1) O   1 - H   8          0.00299     0.12504   
    98. BD*(   1) C   2 - C   3          0.06995    -0.01968   
    99. BD*(   1) C   2 - O   7          0.01302     0.27229   
   100. BD*(   2) C   2 - O   7          0.13547    -0.33809  39(g),102(v),103(v),84(g)
                                                    89(g),44(g)
   101. BD*(   1) C   3 - F   4          0.04704    -0.00536   
   102. BD*(   1) C   3 - F   5          0.04913    -0.03334   
   103. BD*(   1) C   3 - F   6          0.04913    -0.03334   
       -------------------------------
              Total Lewis   26.33023  ( 97.5194%)
        Valence non-Lewis    0.60906  (  2.2558%)
        Rydberg non-Lewis    0.06071  (  0.2249%)
       -------------------------------
            Total unit  1   27.00000  (100.0000%)
           Charge unit  1    1.00000
 Unable to Open any file for archive entry.
 1\1\GINC-COMPUTE-0-2\SP\UB3LYP\def2SVP\C2H1F3O2(1+,2)\ZAHRT2\13-Mar-20
 21\0\\# b3lyp/def2svp geom=NewRedundant pop=NBO\\68\\1,2\O,0,-1.427799
 8536,-0.521473573,-0.1840656488\C,0,-0.4633954526,0.3676552829,0.05617
 42175\C,0,0.8861844408,-0.156373295,-0.4852098255\F,0,1.8490567252,0.7
 251435414,-0.2484257081\F,0,0.8059653257,-0.364576388,-1.8043780317\F,
 0,1.2043682817,-1.3131433806,0.1069281183\O,0,-0.5949315241,1.42195538
 24,0.6068318384\H,0,-2.259447943,-0.1591875701,0.1690872257\\Version=E
 S64L-G16RevC.01\State=2-A\HF=-525.9682972\S2=0.755885\S2-1=0.\S2A=0.75
 0025\RMSD=5.510e-09\Dipole=-2.0583111,0.5216651,0.6879456\Quadrupole=6
 .429895,-3.5238112,-2.9060838,-1.3156296,-2.7532626,0.3349971\PG=C01 [
 X(C2H1F3O2)]\\@
 The archive entry for this job was punched.


 MODELS ARE TO BE USED, NOT BELIEVED.

    -- PARAPHRASED BY H. THIEL IN "PRINCIPLES OF ECONOMETRICS"
 File lengths (MBytes):  RWF=     10 Int=      0 D2E=      0 Chk=      2 Scr=      1
 Normal termination of Gaussian 16
