# Supplementary material for: Machine-Learning-Guided Discovery of Electrochemical Reactions
Source: J Am Chem Soc. 2022 Dec 2;144(49):22599–610. doi: 10.1021/jacs.2c08997 (PMC9756344; doi:10.1021/jacs.2c08997)
Supplement: Supplementary file 4 — ja2c08997_si_004.zip [file ja2c08997_si_004.zip › Reactivity Prediction/Ologs_notimes/80.log]

 Entering Gaussian System, Link 0=g16
 Input=80.com
 Output=80.log
 Initial command:
  
 Copyright (c) 1988-2019, Gaussian, Inc.  All Rights Reserved.
  
 This is part of the Gaussian(R) 16 program.  It is based on
 the Gaussian(R) 09 system (copyright 2009, Gaussian, Inc.),
 the Gaussian(R) 03 system (copyright 2003, Gaussian, Inc.),
 the Gaussian(R) 98 system (copyright 1998, Gaussian, Inc.),
 the Gaussian(R) 94 system (copyright 1995, Gaussian, Inc.),
 the Gaussian 92(TM) system (copyright 1992, Gaussian, Inc.),
 the Gaussian 90(TM) system (copyright 1990, Gaussian, Inc.),
 the Gaussian 88(TM) system (copyright 1988, Gaussian, Inc.),
 the Gaussian 86(TM) system (copyright 1986, Carnegie Mellon
 University), and the Gaussian 82(TM) system (copyright 1983,
 Carnegie Mellon University). Gaussian is a federally registered
 trademark of Gaussian, Inc.
  
 This software contains proprietary and confidential information,
 including trade secrets, belonging to Gaussian, Inc.
  
 This software is provided under written license and may be
 used, copied, transmitted, or stored only in accord with that
 written license.
  
 The following legend is applicable only to US Government
 contracts under FAR:
  
                    RESTRICTED RIGHTS LEGEND
  
 Use, reproduction and disclosure by the US Government is
 subject to restrictions as set forth in subparagraphs (a)
 and (c) of the Commercial Computer Software - Restricted
 Rights clause in FAR 52.227-19.
  
 Gaussian, Inc.
 340 Quinnipiac St., Bldg. 40, Wallingford CT 06492
  
  
 ---------------------------------------------------------------
 Warning -- This program may not be used in any manner that
 competes with the business of Gaussian, Inc. or will provide
 assistance to any competitor of Gaussian, Inc.  The licensee
 of this program is prohibited from giving any competitor of
 Gaussian, Inc. access to this program.  By using this program,
 the user acknowledges that Gaussian, Inc. is engaged in the
 business of creating and licensing software in the field of
 computational chemistry and represents and warrants to the
 licensee that it is not a competitor of Gaussian, Inc. and that
 it will not use this program in any manner prohibited above.
 ---------------------------------------------------------------
  

 Cite this work as:
 Gaussian 16, Revision C.01,
 M. J. Frisch, G. W. Trucks, H. B. Schlegel, G. E. Scuseria, 
 M. A. Robb, J. R. Cheeseman, G. Scalmani, V. Barone, 
 G. A. Petersson, H. Nakatsuji, X. Li, M. Caricato, A. V. Marenich, 
 J. Bloino, B. G. Janesko, R. Gomperts, B. Mennucci, H. P. Hratchian, 
 J. V. Ortiz, A. F. Izmaylov, J. L. Sonnenberg, D. Williams-Young, 
 F. Ding, F. Lipparini, F. Egidi, J. Goings, B. Peng, A. Petrone, 
 T. Henderson, D. Ranasinghe, V. G. Zakrzewski, J. Gao, N. Rega, 
 G. Zheng, W. Liang, M. Hada, M. Ehara, K. Toyota, R. Fukuda, 
 J. Hasegawa, M. Ishida, T. Nakajima, Y. Honda, O. Kitao, H. Nakai, 
 T. Vreven, K. Throssell, J. A. Montgomery, Jr., J. E. Peralta, 
 F. Ogliaro, M. J. Bearpark, J. J. Heyd, E. N. Brothers, K. N. Kudin, 
 V. N. Staroverov, T. A. Keith, R. Kobayashi, J. Normand, 
 K. Raghavachari, A. P. Rendell, J. C. Burant, S. S. Iyengar, 
 J. Tomasi, M. Cossi, J. M. Millam, M. Klene, C. Adamo, R. Cammi, 
 J. W. Ochterski, R. L. Martin, K. Morokuma, O. Farkas, 
 J. B. Foresman, and D. J. Fox, Gaussian, Inc., Wallingford CT, 2019.
 
 ******************************************
 Gaussian 16:  ES64L-G16RevC.01  3-Jul-2019
                13-Mar-2021 
 ******************************************
 %nprocshared=16
 Will use up to   16 processors via shared memory.
 %mem=7GB
 -----------------------------------------
 # b3lyp/def2svp geom=NewRedundant pop=NBO
 -----------------------------------------
 1/29=4000,38=1,172=1/1;
 2/12=2,17=6,18=5,40=1/2;
 3/5=43,7=101,11=2,25=1,30=1,74=-5/1,2,3;
 4//1;
 5/5=2,38=5/2;
 6/7=2,8=2,9=2,10=2,28=1,40=1/1,7;
 99/5=1,9=1/99;
 --
 80
 --
 Symbolic Z-matrix:
 Charge =  1 Multiplicity = 2
 Cl                   -1.88688   1.08741   0.00238 
 C                    -0.70498  -0.27668  -0.01225 
 C                     0.70498   0.27668   0.01225 
 Cl                    1.88688  -1.08741  -0.00238 
 H                    -0.90225  -0.90144   0.86845 
 H                    -0.88467  -0.86703  -0.92003 
 H                     0.90225   0.90144  -0.86845 
 H                     0.88467   0.86703   0.92003 
 
                          Input orientation:                          
 ---------------------------------------------------------------------
 Center     Atomic      Atomic             Coordinates (Angstroms)
 Number     Number       Type             X           Y           Z
 ---------------------------------------------------------------------
      1         17           0       -1.886875    1.087414    0.002378
      2          6           0       -0.704982   -0.276677   -0.012252
      3          6           0        0.704982    0.276676    0.012252
      4         17           0        1.886875   -1.087414   -0.002378
      5          1           0       -0.902249   -0.901443    0.868447
      6          1           0       -0.884672   -0.867032   -0.920034
      7          1           0        0.902249    0.901443   -0.868447
      8          1           0        0.884672    0.867032    0.920034
 ---------------------------------------------------------------------
                    Distance matrix (angstroms):
                    1          2          3          4          5
     1  Cl   0.000000
     2  C    1.804945   0.000000
     3  C    2.715716   1.514859   0.000000
     4  Cl   4.355581   2.715716   1.804945   0.000000
     5  H    2.382249   1.097669   2.168923   2.927821   0.000000
     6  H    2.382249   1.097669   2.168923   2.927821   1.788898
     7  H    2.927821   2.168923   1.097669   2.382249   3.086002
     8  H    2.927821   2.168923   1.097669   2.382249   2.514608
                    6          7          8
     6  H    0.000000
     7  H    2.514608   0.000000
     8  H    3.086002   1.788898   0.000000
 Stoichiometry    C2H4Cl2(1+,2)
 Framework group  C2H[SGH(C2Cl2),X(H4)]
 Deg. of freedom     6
 Full point group                 C2H     NOp   4
 Largest Abelian subgroup         C2H     NOp   4
 Largest concise Abelian subgroup C2H     NOp   4
                         Standard orientation:                         
 ---------------------------------------------------------------------
 Center     Atomic      Atomic             Coordinates (Angstroms)
 Number     Number       Type             X           Y           Z
 ---------------------------------------------------------------------
      1         17           0       -0.714128    2.057375   -0.000000
      2          6           0       -0.714128    0.252430    0.000000
      3          6           0        0.714128   -0.252430   -0.000000
      4         17           0        0.714128   -2.057375    0.000000
      5          1           0       -1.254533   -0.083427    0.894449
      6          1           0       -1.254533   -0.083427   -0.894449
      7          1           0        1.254533    0.083427   -0.894449
      8          1           0        1.254533    0.083427    0.894449
 ---------------------------------------------------------------------
 Rotational constants (GHZ):          29.1379325           1.4822840           1.4363883
 Standard basis: def2SVP (5D, 7F)
 There are    30 symmetry adapted cartesian basis functions of AG  symmetry.
 There are    14 symmetry adapted cartesian basis functions of BG  symmetry.
 There are    14 symmetry adapted cartesian basis functions of AU  symmetry.
 There are    30 symmetry adapted cartesian basis functions of BU  symmetry.
 There are    28 symmetry adapted basis functions of AG  symmetry.
 There are    14 symmetry adapted basis functions of BG  symmetry.
 There are    14 symmetry adapted basis functions of AU  symmetry.
 There are    28 symmetry adapted basis functions of BU  symmetry.
    84 basis functions,   152 primitive gaussians,    88 cartesian basis functions
    25 alpha electrons       24 beta electrons
       nuclear repulsion energy       193.4241301801 Hartrees.
 NAtoms=    8 NActive=    8 NUniq=    3 SFac= 4.00D+00 NAtFMM=   60 NAOKFM=F Big=F
 Integral buffers will be    131072 words long.
 Raffenetti 2 integral format.
 Two-electron integral symmetry is turned on.
 One-electron integrals computed using PRISM.
   4 Symmetry operations used in ECPInt.
 ECPInt:  NShTT=     820 NPrTT=    3324 LenC2=     810 LenP2D=    2718.
 LDataN:  DoStor=T MaxTD1= 4 Len=   56
 NBasis=    84 RedAO= T EigKep=  3.42D-03  NBF=    28    14    14    28
 NBsUse=    84 1.00D-06 EigRej= -1.00D+00 NBFU=    28    14    14    28
 ExpMin= 1.22D-01 ExpMax= 1.04D+04 ExpMxC= 1.57D+03 IAcc=3 IRadAn=         5 AccDes= 0.00D+00
 Harris functional with IExCor=  402 and IRadAn=       5 diagonalized for initial guess.
 HarFok:  IExCor=  402 AccDes= 0.00D+00 IRadAn=         5 IDoV= 1 UseB2=F ITyADJ=14
 ICtDFT=  3500011 ScaDFX=  1.000000  1.000000  1.000000  1.000000
 FoFCou: FMM=F IPFlag=           0 FMFlag=      100000 FMFlg1=           0
         NFxFlg=           0 DoJE=T BraDBF=F KetDBF=T FulRan=T
         wScrn=  0.000000 ICntrl=       500 IOpCl=  0 I1Cent=   200000004 NGrid=           0
         NMat0=    1 NMatS0=      1 NMatT0=    0 NMatD0=    1 NMtDS0=    0 NMtDT0=    0
 Petite list used in FoFCou.
 Initial guess orbital symmetries:
 Alpha Orbitals:
       Occupied  (BU) (AG) (BU) (AG) (BU) (AG) (BU) (AG) (AG) (BU)
                 (AU) (BG) (AG) (BU) (AG) (BU) (AU) (AG) (BU) (BG)
                 (AG) (BU) (BG) (AG) (AU)
       Virtual   (BU) (AG) (AG) (AU) (BU) (BG) (BU) (AU) (AG) (BU)
                 (AG) (BU) (AG) (BG) (AG) (BG) (BU) (AU) (BU) (AG)
                 (BU) (AU) (BU) (AG) (BG) (AG) (AU) (AG) (BU) (BG)
                 (BU) (AU) (BU) (AG) (BG) (AU) (AG) (BU) (BG) (BU)
                 (AG) (AU) (BG) (AU) (AG) (BU) (BG) (AG) (BU) (AU)
                 (AG) (BU) (BG) (BU) (AG) (AG) (BU) (BG) (AU)
 Beta  Orbitals:
       Occupied  (BU) (AG) (BU) (AG) (BU) (AG) (BU) (AG) (AG) (BU)
                 (AU) (BG) (AG) (BU) (AG) (BU) (AU) (AG) (BU) (BG)
                 (AG) (BU) (BG) (AG)
       Virtual   (AU) (BU) (AG) (AG) (AU) (BU) (BG) (BU) (AU) (AG)
                 (BU) (AG) (BU) (AG) (BG) (AG) (BG) (BU) (AU) (BU)
                 (AG) (BU) (AU) (BU) (AG) (BG) (AG) (AU) (AG) (BU)
                 (BG) (BU) (AU) (BU) (AG) (BG) (AU) (AG) (BU) (BG)
                 (BU) (AG) (AU) (BG) (AU) (AG) (BU) (BG) (AG) (BU)
                 (AU) (AG) (BU) (BG) (BU) (AG) (AG) (BU) (BG) (AU)
 The electronic state of the initial guess is 2-AU.
 Initial guess <Sx>= 0.0000 <Sy>= 0.0000 <Sz>= 0.5000 <S**2>= 0.7500 S= 0.5000
 Keep R1 and R2 ints in memory in symmetry-blocked form, NReq=21011127.
 Requested convergence on RMS density matrix=1.00D-08 within 128 cycles.
 Requested convergence on MAX density matrix=1.00D-06.
 Requested convergence on             energy=1.00D-06.
 No special actions if energy rises.
 Integral accuracy reduced to 1.0D-05 until final iterations.
 Initial convergence to 1.0D-05 achieved.  Increase integral accuracy.
 SCF Done:  E(UB3LYP) =  -998.306704059     A.U. after   13 cycles
            NFock= 13  Conv=0.38D-08     -V/T= 2.0029
 <Sx>= 0.0000 <Sy>= 0.0000 <Sz>= 0.5000 <S**2>= 0.7518 S= 0.5009
 <L.S>= 0.000000000000E+00
 Annihilation of the first spin contaminant:
 S**2 before annihilation     0.7518,   after     0.7500

 **********************************************************************

            Population analysis using the SCF Density.

 **********************************************************************

 Orbital symmetries:
 Alpha Orbitals:
       Occupied  (BU) (AG) (AG) (BU) (BU) (AG) (AU) (BG) (BU) (AG)
                 (AG) (BU) (AG) (BU) (AG) (BU) (AU) (BU) (AG) (BG)
                 (AG) (AU) (BG) (BU) (AG)
       Virtual   (BU) (AG) (AG) (AU) (BU) (BG) (BU) (AU) (BU) (AG)
                 (AG) (BG) (AG) (BU) (BU) (AG) (BG) (AU) (BU) (AU)
                 (BU) (AG) (BG) (AG) (BU) (AU) (AG) (AG) (BG) (BU)
                 (BU) (AU) (BU) (AG) (BG) (AU) (AG) (BU) (BU) (BG)
                 (AG) (AU) (BG) (AG) (AU) (BU) (BG) (AG) (BU) (AU)
                 (AG) (BU) (BG) (BU) (AG) (AG) (BU) (BG) (AU)
 Beta  Orbitals:
       Occupied  (BU) (AG) (AG) (BU) (BU) (AG) (BU) (AG) (AU) (BG)
                 (AG) (BU) (AG) (BU) (AG) (BU) (AU) (BU) (AG) (AG)
                 (BG) (BU) (AG) (BG)
       Virtual   (AU) (BU) (AG) (AG) (AU) (BU) (BG) (BU) (BU) (AG)
                 (AU) (AG) (BG) (AG) (BU) (BU) (AG) (BG) (BU) (AU)
                 (AU) (BU) (AG) (AG) (BU) (BG) (AU) (AG) (AG) (BU)
                 (BG) (BU) (AU) (BU) (AG) (BG) (AU) (AG) (BU) (BU)
                 (BG) (AG) (AU) (BG) (AG) (AU) (BU) (BG) (AG) (BU)
                 (AU) (AG) (BU) (BG) (BU) (AG) (AG) (BU) (BG) (AU)
 The electronic state is 2-AU.
 Alpha  occ. eigenvalues -- -101.78233-101.78230 -10.48074 -10.48066  -9.73472
 Alpha  occ. eigenvalues --   -9.73471  -7.50196  -7.50196  -7.50101  -7.50100
 Alpha  occ. eigenvalues --   -7.49059  -7.49059  -1.13159  -1.10418  -0.96103
 Alpha  occ. eigenvalues --   -0.84640  -0.72833  -0.69747  -0.67293  -0.64463
 Alpha  occ. eigenvalues --   -0.63202  -0.57245  -0.56356  -0.56332  -0.54535
 Alpha virt. eigenvalues --   -0.22856  -0.18100  -0.10991  -0.09569  -0.08710
 Alpha virt. eigenvalues --   -0.05785  -0.03484   0.17681   0.17877   0.18009
 Alpha virt. eigenvalues --    0.19668   0.26937   0.27702   0.31477   0.37537
 Alpha virt. eigenvalues --    0.41158   0.42047   0.42527   0.42744   0.48983
 Alpha virt. eigenvalues --    0.49978   0.50979   0.52292   0.52955   0.53721
 Alpha virt. eigenvalues --    0.53845   0.55259   0.56296   0.56782   0.58346
 Alpha virt. eigenvalues --    0.64992   0.66500   0.78966   0.79148   0.86049
 Alpha virt. eigenvalues --    1.02922   1.04144   1.07283   1.08635   1.11227
 Alpha virt. eigenvalues --    1.42925   1.48100   1.50619   1.56049   1.57035
 Alpha virt. eigenvalues --    1.60852   1.66302   1.73594   1.82199   1.85271
 Alpha virt. eigenvalues --    1.92150   2.12642   2.16122   2.24698   2.26739
 Alpha virt. eigenvalues --    2.47967   2.63628   2.67783   2.73981
  Beta  occ. eigenvalues -- -101.77889-101.77886 -10.48056 -10.48049  -9.73152
  Beta  occ. eigenvalues --   -9.73151  -7.49897  -7.49897  -7.49125  -7.49125
  Beta  occ. eigenvalues --   -7.48866  -7.48865  -1.11788  -1.08468  -0.94889
  Beta  occ. eigenvalues --   -0.84115  -0.71890  -0.69182  -0.67029  -0.62624
  Beta  occ. eigenvalues --   -0.62497  -0.55541  -0.53847  -0.51367
  Beta virt. eigenvalues --   -0.48540  -0.22216  -0.17729  -0.10910  -0.09409
  Beta virt. eigenvalues --   -0.08641  -0.05501  -0.03396   0.18179   0.18336
  Beta virt. eigenvalues --    0.18363   0.19958   0.28300   0.28331   0.31912
  Beta virt. eigenvalues --    0.38401   0.41379   0.42558   0.42921   0.43322
  Beta virt. eigenvalues --    0.51455   0.51820   0.52836   0.53430   0.54134
  Beta virt. eigenvalues --    0.54802   0.55956   0.56018   0.57308   0.58821
  Beta virt. eigenvalues --    0.59354   0.65749   0.68827   0.79537   0.79556
  Beta virt. eigenvalues --    0.87746   1.03492   1.04816   1.07779   1.08859
  Beta virt. eigenvalues --    1.11521   1.43178   1.48427   1.50976   1.56106
  Beta virt. eigenvalues --    1.57299   1.61078   1.66525   1.73783   1.82520
  Beta virt. eigenvalues --    1.85475   1.92329   2.12802   2.16354   2.24755
  Beta virt. eigenvalues --    2.26870   2.48161   2.63838   2.68003   2.74223
          Condensed to atoms (all electrons):
               1          2          3          4          5          6
     1  Cl  16.593670   0.254327  -0.049102   0.001641  -0.020575  -0.020575
     2  C    0.254327   4.743509   0.343804  -0.049102   0.383443   0.383443
     3  C   -0.049102   0.343804   4.743509   0.254327  -0.022120  -0.022120
     4  Cl   0.001641  -0.049102   0.254327  16.593670   0.006158   0.006158
     5  H   -0.020575   0.383443  -0.022120   0.006158   0.529919  -0.017957
     6  H   -0.020575   0.383443  -0.022120   0.006158  -0.017957   0.529919
     7  H    0.006158  -0.022120   0.383443  -0.020575   0.006418  -0.008727
     8  H    0.006158  -0.022120   0.383443  -0.020575  -0.008727   0.006418
               7          8
     1  Cl   0.006158   0.006158
     2  C   -0.022120  -0.022120
     3  C    0.383443   0.383443
     4  Cl  -0.020575  -0.020575
     5  H    0.006418  -0.008727
     6  H   -0.008727   0.006418
     7  H    0.529919  -0.017957
     8  H   -0.017957   0.529919
          Atomic-Atomic Spin Densities.
               1          2          3          4          5          6
     1  Cl   0.507440  -0.025390  -0.002633   0.000142  -0.000661  -0.000661
     2  C   -0.025390  -0.001072   0.010451  -0.002633   0.007862   0.007862
     3  C   -0.002633   0.010451  -0.001072  -0.025390   0.000191   0.000191
     4  Cl   0.000142  -0.002633  -0.025390   0.507440  -0.001188  -0.001188
     5  H   -0.000661   0.007862   0.000191  -0.001188   0.004679   0.001828
     6  H   -0.000661   0.007862   0.000191  -0.001188   0.001828   0.004679
     7  H   -0.001188   0.000191   0.007862  -0.000661  -0.000534   0.001163
     8  H   -0.001188   0.000191   0.007862  -0.000661   0.001163  -0.000534
               7          8
     1  Cl  -0.001188  -0.001188
     2  C    0.000191   0.000191
     3  C    0.007862   0.007862
     4  Cl  -0.000661  -0.000661
     5  H   -0.000534   0.001163
     6  H    0.001163  -0.000534
     7  H    0.004679   0.001828
     8  H    0.001828   0.004679
 Mulliken charges and spin densities:
               1          2
     1  Cl   0.228298   0.475861
     2  C   -0.015183  -0.002539
     3  C   -0.015183  -0.002539
     4  Cl   0.228298   0.475861
     5  H    0.143443   0.013339
     6  H    0.143443   0.013339
     7  H    0.143443   0.013339
     8  H    0.143443   0.013339
 Sum of Mulliken charges =   1.00000   1.00000
 Mulliken charges and spin densities with hydrogens summed into heavy atoms:
               1          2
     1  Cl   0.228298   0.475861
     2  C    0.271702   0.024139
     3  C    0.271702   0.024139
     4  Cl   0.228298   0.475861
 Electronic spatial extent (au):  <R**2>=            699.2429
 Charge=              1.0000 electrons
 Dipole moment (field-independent basis, Debye):
    X=              0.0000    Y=              0.0000    Z=             -0.0000  Tot=              0.0000
 Quadrupole moment (field-independent basis, Debye-Ang):
   XX=            -31.2582   YY=            -23.5328   ZZ=            -32.3674
   XY=             -3.5739   XZ=              0.0000   YZ=              0.0000
 Traceless Quadrupole moment (field-independent basis, Debye-Ang):
   XX=             -2.2054   YY=              5.5200   ZZ=             -3.3146
   XY=             -3.5739   XZ=              0.0000   YZ=              0.0000
 Octapole moment (field-independent basis, Debye-Ang**2):
  XXX=              0.0000  YYY=              0.0000  ZZZ=             -0.0000  XYY=             -0.0000
  XXY=              0.0000  XXZ=             -0.0000  XZZ=              0.0000  YZZ=              0.0000
  YYZ=             -0.0000  XYZ=             -0.0000
 Hexadecapole moment (field-independent basis, Debye-Ang**3):
 XXXX=           -156.3985 YYYY=           -527.2186 ZZZZ=            -41.9974 XXXY=            107.2735
 XXXZ=              0.0000 YYYX=             80.7972 YYYZ=              0.0000 ZZZX=              0.0000
 ZZZY=              0.0000 XXYY=           -126.4610 XXZZ=            -28.8715 YYZZ=           -107.0198
 XXYZ=              0.0000 YYXZ=             -0.0000 ZZXY=             34.4389
 N-N= 1.934241301801D+02 E-N=-2.743115623038D+03  KE= 9.954640619284D+02
 Symmetry AG   KE= 4.526470069181D+02
 Symmetry BG   KE= 4.813699879169D+01
 Symmetry AU   KE= 4.558897018496D+01
 Symmetry BU   KE= 4.490910860336D+02
 Symmetry AG   SP= 1.006252271449D-14
 Symmetry BG   SP=-8.073457267305D-15
 Symmetry AU   SP= 1.000000000000D+00
 Symmetry BU   SP= 2.297388404597D-14
                          Isotropic Fermi Contact Couplings
        Atom                 a.u.       MegaHertz       Gauss      10(-4) cm-1
     1  Cl(35)             0.06453      28.29507      10.09638       9.43822
     2  C(13)             -0.00785      -8.82549      -3.14915      -2.94387
     3  C(13)             -0.00785      -8.82549      -3.14915      -2.94387
     4  Cl(35)             0.06453      28.29507      10.09638       9.43822
     5  H(1)               0.00778      34.75893      12.40285      11.59433
     6  H(1)               0.00778      34.75893      12.40285      11.59433
     7  H(1)               0.00778      34.75893      12.40285      11.59433
     8  H(1)               0.00778      34.75893      12.40285      11.59433
 --------------------------------------------------------
       Center         ----  Spin Dipole Couplings  ----
                      3XX-RR        3YY-RR        3ZZ-RR
 --------------------------------------------------------
     1   Atom       -1.472631     -1.424765      2.897396
     2   Atom       -0.025001     -0.019118      0.044119
     3   Atom       -0.025001     -0.019118      0.044119
     4   Atom       -1.472631     -1.424765      2.897396
     5   Atom        0.000454      0.003280     -0.003734
     6   Atom        0.000454      0.003280     -0.003734
     7   Atom        0.000454      0.003280     -0.003734
     8   Atom        0.000454      0.003280     -0.003734
 --------------------------------------------------------
                        XY            XZ            YZ
 --------------------------------------------------------
     1   Atom        0.004491      0.000000      0.000000
     2   Atom       -0.004975      0.000000      0.000000
     3   Atom       -0.004975      0.000000      0.000000
     4   Atom        0.004491      0.000000     -0.000000
     5   Atom        0.001282     -0.007125     -0.003891
     6   Atom        0.001282      0.007125      0.003891
     7   Atom        0.001282     -0.007125     -0.003891
     8   Atom        0.001282      0.007125      0.003891
 --------------------------------------------------------


 ---------------------------------------------------------------------------------
              Anisotropic Spin Dipole Couplings in Principal Axis System
 ---------------------------------------------------------------------------------

       Atom             a.u.   MegaHertz   Gauss  10(-4) cm-1        Axes

              Baa    -1.4730   -77.096   -27.510   -25.716  0.9957 -0.0926 -0.0000
     1 Cl(35) Bbb    -1.4243   -74.547   -26.600   -24.866  0.0926  0.9957 -0.0000
              Bcc     2.8974   151.643    54.110    50.583  0.0000  0.0000  1.0000
 
              Baa    -0.0278    -3.736    -1.333    -1.246  0.8686  0.4955 -0.0000
     2 C(13)  Bbb    -0.0163    -2.185    -0.780    -0.729 -0.4955  0.8686 -0.0000
              Bcc     0.0441     5.920     2.113     1.975  0.0000  0.0000  1.0000
 
              Baa    -0.0278    -3.736    -1.333    -1.246  0.8686  0.4955 -0.0000
     3 C(13)  Bbb    -0.0163    -2.185    -0.780    -0.729 -0.4955  0.8686 -0.0000
              Bcc     0.0441     5.920     2.113     1.975  0.0000  0.0000  1.0000
 
              Baa    -1.4730   -77.096   -27.510   -25.716  0.9957 -0.0926 -0.0000
     4 Cl(35) Bbb    -1.4243   -74.547   -26.600   -24.866  0.0926  0.9957  0.0000
              Bcc     2.8974   151.643    54.110    50.583  0.0000 -0.0000  1.0000
 
              Baa    -0.0095    -5.081    -1.813    -1.695  0.5541  0.1908  0.8103
     5 H(1)   Bbb     0.0013     0.693     0.247     0.231 -0.5789  0.7878  0.2104
              Bcc     0.0082     4.388     1.566     1.464  0.5982  0.5856 -0.5470
 
              Baa    -0.0095    -5.081    -1.813    -1.695 -0.5541 -0.1908  0.8103
     6 H(1)   Bbb     0.0013     0.693     0.247     0.231 -0.5789  0.7878 -0.2104
              Bcc     0.0082     4.388     1.566     1.464  0.5982  0.5856  0.5470
 
              Baa    -0.0095    -5.081    -1.813    -1.695  0.5541  0.1908  0.8103
     7 H(1)   Bbb     0.0013     0.693     0.247     0.231 -0.5789  0.7878  0.2104
              Bcc     0.0082     4.388     1.566     1.464  0.5982  0.5856 -0.5470
 
              Baa    -0.0095    -5.081    -1.813    -1.695 -0.5541 -0.1908  0.8103
     8 H(1)   Bbb     0.0013     0.693     0.247     0.231 -0.5789  0.7878 -0.2104
              Bcc     0.0082     4.388     1.566     1.464  0.5982  0.5856  0.5470
 

 ---------------------------------------------------------------------------------

 ******************************Gaussian NBO Version 3.1******************************
             N A T U R A L   A T O M I C   O R B I T A L   A N D
          N A T U R A L   B O N D   O R B I T A L   A N A L Y S I S
 ******************************Gaussian NBO Version 3.1******************************
       /RESON  / : Allow strongly delocalized NBO set

 Analyzing the SCF density

 Job title: 80                                                              

 Storage needed:     21588 in NPA,     28558 in NBO ( 939523696 available)


 NATURAL POPULATIONS:  Natural atomic orbital occupancies 
                                                          
   NAO  Atom  No  lang   Type(AO)    Occupancy
 --------------------------------------------
     1   Cl    1  S      Cor( 1S)     2.00000
     2   Cl    1  S      Cor( 2S)     1.99981
     3   Cl    1  S      Val( 3S)     1.86372
     4   Cl    1  S      Ryd( 4S)     0.00125
     5   Cl    1  px     Cor( 2p)     1.99999
     6   Cl    1  px     Val( 3p)     1.96838
     7   Cl    1  px     Ryd( 4p)     0.00070
     8   Cl    1  py     Cor( 2p)     1.99988
     9   Cl    1  py     Val( 3p)     1.29277
    10   Cl    1  py     Ryd( 4p)     0.00095
    11   Cl    1  pz     Cor( 2p)     1.99989
    12   Cl    1  pz     Val( 3p)     1.51738
    13   Cl    1  pz     Ryd( 4p)     0.00059
    14   Cl    1  dxy    Ryd( 3d)     0.00214
    15   Cl    1  dxz    Ryd( 3d)     0.00008
    16   Cl    1  dyz    Ryd( 3d)     0.00232
    17   Cl    1  dx2y2  Ryd( 3d)     0.00487
    18   Cl    1  dz2    Ryd( 3d)     0.00186

    19    C    2  S      Cor( 1S)     1.99897
    20    C    2  S      Val( 2S)     1.11995
    21    C    2  S      Ryd( 3S)     0.00107
    22    C    2  px     Val( 2p)     1.13518
    23    C    2  px     Ryd( 3p)     0.00304
    24    C    2  py     Val( 2p)     0.85230
    25    C    2  py     Ryd( 3p)     0.00390
    26    C    2  pz     Val( 2p)     1.28319
    27    C    2  pz     Ryd( 3p)     0.00270
    28    C    2  dxy    Ryd( 3d)     0.00078
    29    C    2  dxz    Ryd( 3d)     0.00085
    30    C    2  dyz    Ryd( 3d)     0.00053
    31    C    2  dx2y2  Ryd( 3d)     0.00235
    32    C    2  dz2    Ryd( 3d)     0.00123

    33    C    3  S      Cor( 1S)     1.99897
    34    C    3  S      Val( 2S)     1.11995
    35    C    3  S      Ryd( 3S)     0.00107
    36    C    3  px     Val( 2p)     1.13518
    37    C    3  px     Ryd( 3p)     0.00304
    38    C    3  py     Val( 2p)     0.85230
    39    C    3  py     Ryd( 3p)     0.00390
    40    C    3  pz     Val( 2p)     1.28319
    41    C    3  pz     Ryd( 3p)     0.00270
    42    C    3  dxy    Ryd( 3d)     0.00078
    43    C    3  dxz    Ryd( 3d)     0.00085
    44    C    3  dyz    Ryd( 3d)     0.00053
    45    C    3  dx2y2  Ryd( 3d)     0.00235
    46    C    3  dz2    Ryd( 3d)     0.00123

    47   Cl    4  S      Cor( 1S)     2.00000
    48   Cl    4  S      Cor( 2S)     1.99981
    49   Cl    4  S      Val( 3S)     1.86372
    50   Cl    4  S      Ryd( 4S)     0.00125
    51   Cl    4  px     Cor( 2p)     1.99999
    52   Cl    4  px     Val( 3p)     1.96838
    53   Cl    4  px     Ryd( 4p)     0.00070
    54   Cl    4  py     Cor( 2p)     1.99988
    55   Cl    4  py     Val( 3p)     1.29277
    56   Cl    4  py     Ryd( 4p)     0.00095
    57   Cl    4  pz     Cor( 2p)     1.99989
    58   Cl    4  pz     Val( 3p)     1.51738
    59   Cl    4  pz     Ryd( 4p)     0.00059
    60   Cl    4  dxy    Ryd( 3d)     0.00214
    61   Cl    4  dxz    Ryd( 3d)     0.00008
    62   Cl    4  dyz    Ryd( 3d)     0.00232
    63   Cl    4  dx2y2  Ryd( 3d)     0.00487
    64   Cl    4  dz2    Ryd( 3d)     0.00186

    65    H    5  S      Val( 1S)     0.71522
    66    H    5  S      Ryd( 2S)     0.00243
    67    H    5  px     Ryd( 2p)     0.00034
    68    H    5  py     Ryd( 2p)     0.00012
    69    H    5  pz     Ryd( 2p)     0.00058

    70    H    6  S      Val( 1S)     0.71522
    71    H    6  S      Ryd( 2S)     0.00243
    72    H    6  px     Ryd( 2p)     0.00034
    73    H    6  py     Ryd( 2p)     0.00012
    74    H    6  pz     Ryd( 2p)     0.00058

    75    H    7  S      Val( 1S)     0.71522
    76    H    7  S      Ryd( 2S)     0.00243
    77    H    7  px     Ryd( 2p)     0.00034
    78    H    7  py     Ryd( 2p)     0.00012
    79    H    7  pz     Ryd( 2p)     0.00058

    80    H    8  S      Val( 1S)     0.71522
    81    H    8  S      Ryd( 2S)     0.00243
    82    H    8  px     Ryd( 2p)     0.00034
    83    H    8  py     Ryd( 2p)     0.00012
    84    H    8  pz     Ryd( 2p)     0.00058

 WARNING:  1 low occupancy (<1.9990e) core orbital  found on  C    2
           1 low occupancy (<1.9990e) core orbital  found on  C    3


 Summary of Natural Population Analysis:                  
                                                          
                                       Natural Population 
                Natural  -----------------------------------------------
    Atom  No    Charge         Core      Valence    Rydberg      Total
 -----------------------------------------------------------------------
     Cl    1    0.34341      9.99957     6.64227    0.01475    16.65659
      C    2   -0.40603      1.99897     4.39061    0.01644     6.40603
      C    3   -0.40603      1.99897     4.39061    0.01644     6.40603
     Cl    4    0.34341      9.99957     6.64227    0.01475    16.65659
      H    5    0.28131      0.00000     0.71522    0.00347     0.71869
      H    6    0.28131      0.00000     0.71522    0.00347     0.71869
      H    7    0.28131      0.00000     0.71522    0.00347     0.71869
      H    8    0.28131      0.00000     0.71522    0.00347     0.71869
 =======================================================================
   * Total *    1.00000     23.99708    24.92666    0.07626    49.00000

                                 Natural Population      
 --------------------------------------------------------
   Core                      23.99708 ( 99.9878% of  24)
   Valence                   24.92666 ( 99.7066% of  25)
   Natural Minimal Basis     48.92374 ( 99.8444% of  49)
   Natural Rydberg Basis      0.07626 (  0.1556% of  49)
 --------------------------------------------------------

    Atom  No          Natural Electron Configuration
 ----------------------------------------------------------------------------
     Cl    1      [core]3S( 1.86)3p( 4.78)3d( 0.01)
      C    2      [core]2S( 1.12)2p( 3.27)3p( 0.01)3d( 0.01)
      C    3      [core]2S( 1.12)2p( 3.27)3p( 0.01)3d( 0.01)
     Cl    4      [core]3S( 1.86)3p( 4.78)3d( 0.01)
      H    5            1S( 0.72)
      H    6            1S( 0.72)
      H    7            1S( 0.72)
      H    8            1S( 0.72)


 ***************************************************
 *******         Alpha spin orbitals         *******
 ***************************************************


 NATURAL POPULATIONS:  Natural atomic orbital occupancies 
                                                          
   NAO  Atom  No  lang   Type(AO)    Occupancy      Energy
 ----------------------------------------------------------
     1   Cl    1  S      Cor( 1S)     1.00000    -101.14282
     2   Cl    1  S      Cor( 2S)     0.99991     -10.07698
     3   Cl    1  S      Val( 3S)     0.93359      -1.25902
     4   Cl    1  S      Ryd( 4S)     0.00060       0.40742
     5   Cl    1  px     Cor( 2p)     0.99999      -7.48861
     6   Cl    1  px     Val( 3p)     0.98447      -0.56096
     7   Cl    1  px     Ryd( 4p)     0.00033       0.70657
     8   Cl    1  py     Cor( 2p)     0.99994      -7.49731
     9   Cl    1  py     Val( 3p)     0.64984      -0.52007
    10   Cl    1  py     Ryd( 4p)     0.00049       0.75481
    11   Cl    1  pz     Cor( 2p)     0.99999      -7.49991
    12   Cl    1  pz     Val( 3p)     0.99213      -0.58788
    13   Cl    1  pz     Ryd( 4p)     0.00024       0.67784
    14   Cl    1  dxy    Ryd( 3d)     0.00108       0.62433
    15   Cl    1  dxz    Ryd( 3d)     0.00004       0.51220
    16   Cl    1  dyz    Ryd( 3d)     0.00117       0.62839
    17   Cl    1  dx2y2  Ryd( 3d)     0.00243       0.77962
    18   Cl    1  dz2    Ryd( 3d)     0.00100       0.58815

    19    C    2  S      Cor( 1S)     0.99948     -10.37646
    20    C    2  S      Val( 2S)     0.55920      -0.54905
    21    C    2  S      Ryd( 3S)     0.00051       0.52876
    22    C    2  px     Val( 2p)     0.56684      -0.35323
    23    C    2  px     Ryd( 3p)     0.00149       0.28511
    24    C    2  py     Val( 2p)     0.42137      -0.40023
    25    C    2  py     Ryd( 3p)     0.00189       0.31620
    26    C    2  pz     Val( 2p)     0.64955      -0.35568
    27    C    2  pz     Ryd( 3p)     0.00127       0.38329
    28    C    2  dxy    Ryd( 3d)     0.00038       1.76422
    29    C    2  dxz    Ryd( 3d)     0.00043       2.07071
    30    C    2  dyz    Ryd( 3d)     0.00032       1.80696
    31    C    2  dx2y2  Ryd( 3d)     0.00115       1.86202
    32    C    2  dz2    Ryd( 3d)     0.00061       1.97176

    33    C    3  S      Cor( 1S)     0.99948     -10.37646
    34    C    3  S      Val( 2S)     0.55920      -0.54905
    35    C    3  S      Ryd( 3S)     0.00051       0.52876
    36    C    3  px     Val( 2p)     0.56684      -0.35323
    37    C    3  px     Ryd( 3p)     0.00149       0.28511
    38    C    3  py     Val( 2p)     0.42137      -0.40023
    39    C    3  py     Ryd( 3p)     0.00189       0.31620
    40    C    3  pz     Val( 2p)     0.64955      -0.35568
    41    C    3  pz     Ryd( 3p)     0.00127       0.38329
    42    C    3  dxy    Ryd( 3d)     0.00038       1.76422
    43    C    3  dxz    Ryd( 3d)     0.00043       2.07071
    44    C    3  dyz    Ryd( 3d)     0.00032       1.80696
    45    C    3  dx2y2  Ryd( 3d)     0.00115       1.86202
    46    C    3  dz2    Ryd( 3d)     0.00061       1.97176

    47   Cl    4  S      Cor( 1S)     1.00000    -101.14282
    48   Cl    4  S      Cor( 2S)     0.99991     -10.07698
    49   Cl    4  S      Val( 3S)     0.93359      -1.25902
    50   Cl    4  S      Ryd( 4S)     0.00060       0.40742
    51   Cl    4  px     Cor( 2p)     0.99999      -7.48861
    52   Cl    4  px     Val( 3p)     0.98447      -0.56096
    53   Cl    4  px     Ryd( 4p)     0.00033       0.70657
    54   Cl    4  py     Cor( 2p)     0.99994      -7.49731
    55   Cl    4  py     Val( 3p)     0.64984      -0.52007
    56   Cl    4  py     Ryd( 4p)     0.00049       0.75481
    57   Cl    4  pz     Cor( 2p)     0.99999      -7.49991
    58   Cl    4  pz     Val( 3p)     0.99213      -0.58788
    59   Cl    4  pz     Ryd( 4p)     0.00024       0.67784
    60   Cl    4  dxy    Ryd( 3d)     0.00108       0.62433
    61   Cl    4  dxz    Ryd( 3d)     0.00004       0.51220
    62   Cl    4  dyz    Ryd( 3d)     0.00117       0.62839
    63   Cl    4  dx2y2  Ryd( 3d)     0.00243       0.77962
    64   Cl    4  dz2    Ryd( 3d)     0.00100       0.58815

    65    H    5  S      Val( 1S)     0.36247      -0.13509
    66    H    5  S      Ryd( 2S)     0.00113       0.12800
    67    H    5  px     Ryd( 2p)     0.00018       1.66296
    68    H    5  py     Ryd( 2p)     0.00006       1.58490
    69    H    5  pz     Ryd( 2p)     0.00029       1.93225

    70    H    6  S      Val( 1S)     0.36247      -0.13509
    71    H    6  S      Ryd( 2S)     0.00113       0.12800
    72    H    6  px     Ryd( 2p)     0.00018       1.66296
    73    H    6  py     Ryd( 2p)     0.00006       1.58490
    74    H    6  pz     Ryd( 2p)     0.00029       1.93225

    75    H    7  S      Val( 1S)     0.36247      -0.13509
    76    H    7  S      Ryd( 2S)     0.00113       0.12800
    77    H    7  px     Ryd( 2p)     0.00018       1.66296
    78    H    7  py     Ryd( 2p)     0.00006       1.58490
    79    H    7  pz     Ryd( 2p)     0.00029       1.93225

    80    H    8  S      Val( 1S)     0.36247      -0.13509
    81    H    8  S      Ryd( 2S)     0.00113       0.12800
    82    H    8  px     Ryd( 2p)     0.00018       1.66296
    83    H    8  py     Ryd( 2p)     0.00006       1.58490
    84    H    8  pz     Ryd( 2p)     0.00029       1.93225


 Summary of Natural Population Analysis:                  
                                                          
                                       Natural Population 
                Natural  -----------------------------------------------
    Atom  No    Charge         Core      Valence    Rydberg      Total
 -----------------------------------------------------------------------
     Cl    1   -0.06724      4.99984     3.56003    0.00738     8.56724
      C    2   -0.20449      0.99948     2.19696    0.00806     3.20449
      C    3   -0.20449      0.99948     2.19696    0.00806     3.20449
     Cl    4   -0.06724      4.99984     3.56003    0.00738     8.56724
      H    5    0.13587      0.00000     0.36247    0.00166     0.36413
      H    6    0.13587      0.00000     0.36247    0.00166     0.36413
      H    7    0.13587      0.00000     0.36247    0.00166     0.36413
      H    8    0.13587      0.00000     0.36247    0.00166     0.36413
 =======================================================================
   * Total *   -0.00000     11.99864    12.96385    0.03751    25.00000

                                 Natural Population      
 --------------------------------------------------------
   Core                      11.99864 ( 99.9886% of  12)
   Valence                   12.96385 ( 99.7219% of  13)
   Natural Minimal Basis     24.96249 ( 99.8499% of  25)
   Natural Rydberg Basis      0.03751 (  0.1501% of  25)
 --------------------------------------------------------

    Atom  No          Natural Electron Configuration
 ----------------------------------------------------------------------------
     Cl    1      [core]3S( 0.93)3p( 2.63)3d( 0.01)
      C    2      [core]2S( 0.56)2p( 1.64)
      C    3      [core]2S( 0.56)2p( 1.64)
     Cl    4      [core]3S( 0.93)3p( 2.63)3d( 0.01)
      H    5            1S( 0.36)
      H    6            1S( 0.36)
      H    7            1S( 0.36)
      H    8            1S( 0.36)


 NATURAL BOND ORBITAL ANALYSIS, alpha spin orbitals:

                       Occupancies       Lewis Structure    Low   High
           Occ.    -------------------  -----------------   occ   occ
  Cycle   Thresh.   Lewis   Non-Lewis     CR  BD  3C  LP    (L)   (NL)   Dev
 =============================================================================
   1(1)    0.90    24.90796   0.09204     12   7   0   6     0      0    0.01
 -----------------------------------------------------------------------------

 Structure accepted: No low occupancy Lewis orbitals

 --------------------------------------------------------
   Core                     11.99864 ( 99.989% of  12)
   Valence Lewis            12.90932 ( 99.302% of  13)
  ==================       ============================
   Total Lewis              24.90796 ( 99.632% of  25)
  -----------------------------------------------------
   Valence non-Lewis         0.07084 (  0.283% of  25)
   Rydberg non-Lewis         0.02119 (  0.085% of  25)
  ==================       ============================
   Total non-Lewis           0.09204 (  0.368% of  25)
 --------------------------------------------------------


       (Occupancy)   Bond orbital/ Coefficients/ Hybrids
 ---------------------------------------------------------------------------------
     1. (0.99299) BD ( 1)Cl   1 - C   2  
                ( 58.81%)   0.7669*Cl   1 s( 15.84%)p 5.28( 83.66%)d 0.03(  0.50%)
                                           -0.0000 -0.0001 -0.3972  0.0253 -0.0000
                                            0.0054  0.0027 -0.0000  0.9143  0.0247
                                            0.0000  0.0000  0.0000  0.0019  0.0000
                                            0.0000  0.0625  0.0329
                ( 41.19%)   0.6418* C   2 s( 16.65%)p 4.99( 83.05%)d 0.02(  0.30%)
                                            0.0001 -0.4081  0.0005 -0.0014  0.0166
                                           -0.9112 -0.0048 -0.0000  0.0000 -0.0039
                                            0.0000  0.0000  0.0463  0.0282
     2. (0.99750) BD ( 1) C   2 - C   3  
                ( 50.00%)   0.7071* C   2 s( 30.77%)p 2.25( 69.18%)d 0.00(  0.05%)
                                            0.0003  0.5545  0.0152  0.7936  0.0105
                                           -0.2488 -0.0052 -0.0000  0.0000 -0.0087
                                            0.0000  0.0000  0.0162 -0.0120
                ( 50.00%)   0.7071* C   3 s( 30.77%)p 2.25( 69.18%)d 0.00(  0.05%)
                                            0.0003  0.5545  0.0152 -0.7936 -0.0105
                                            0.2488  0.0052  0.0000 -0.0000 -0.0087
                                            0.0000  0.0000  0.0162 -0.0120
     3. (0.99366) BD ( 1) C   2 - H   5  
                ( 64.03%)   0.8002* C   2 s( 26.29%)p 2.80( 73.67%)d 0.00(  0.04%)
                                            0.0000 -0.5127  0.0054  0.4294  0.0142
                                            0.2287 -0.0017 -0.7069  0.0109 -0.0024
                                            0.0141  0.0063 -0.0018 -0.0131
                ( 35.97%)   0.5998* H   5 s( 99.89%)p 0.00(  0.11%)
                                           -0.9994  0.0067 -0.0188 -0.0106  0.0249
     4. (0.99366) BD ( 1) C   2 - H   6  
                ( 64.03%)   0.8002* C   2 s( 26.29%)p 2.80( 73.67%)d 0.00(  0.04%)
                                            0.0000 -0.5127  0.0054  0.4294  0.0142
                                            0.2287 -0.0017  0.7069 -0.0109 -0.0024
                                           -0.0141 -0.0063 -0.0018 -0.0131
                ( 35.97%)   0.5998* H   6 s( 99.89%)p 0.00(  0.11%)
                                           -0.9994  0.0067 -0.0188 -0.0106 -0.0249
     5. (0.99299) BD ( 1) C   3 -Cl   4  
                ( 41.19%)   0.6418* C   3 s( 16.65%)p 4.99( 83.05%)d 0.02(  0.30%)
                                            0.0001 -0.4081  0.0005  0.0014 -0.0166
                                            0.9112  0.0048  0.0000 -0.0000 -0.0039
                                            0.0000  0.0000  0.0463  0.0282
                ( 58.81%)   0.7669*Cl   4 s( 15.84%)p 5.28( 83.66%)d 0.03(  0.50%)
                                           -0.0000 -0.0001 -0.3972  0.0253  0.0000
                                           -0.0054 -0.0027  0.0000 -0.9143 -0.0247
                                            0.0000  0.0000  0.0000  0.0019  0.0000
                                            0.0000  0.0625  0.0329
     6. (0.99366) BD ( 1) C   3 - H   7  
                ( 64.03%)   0.8002* C   3 s( 26.29%)p 2.80( 73.67%)d 0.00(  0.04%)
                                           -0.0000  0.5127 -0.0054  0.4294  0.0142
                                            0.2287 -0.0017 -0.7069  0.0109  0.0024
                                           -0.0141 -0.0063  0.0018  0.0131
                ( 35.97%)   0.5998* H   7 s( 99.89%)p 0.00(  0.11%)
                                            0.9994 -0.0067 -0.0188 -0.0106  0.0249
     7. (0.99366) BD ( 1) C   3 - H   8  
                ( 64.03%)   0.8002* C   3 s( 26.29%)p 2.80( 73.67%)d 0.00(  0.04%)
                                           -0.0000  0.5127 -0.0054  0.4294  0.0142
                                            0.2287 -0.0017  0.7069 -0.0109  0.0024
                                            0.0141  0.0063  0.0018  0.0131
                ( 35.97%)   0.5998* H   8 s( 99.89%)p 0.00(  0.11%)
                                            0.9994 -0.0067 -0.0188 -0.0106 -0.0249
     8. (1.00000) CR ( 1)Cl   1           s(100.00%)
                                            1.0000 -0.0000 -0.0000  0.0000 -0.0000
                                           -0.0000  0.0000 -0.0000  0.0000  0.0000
                                            0.0000  0.0000  0.0000  0.0000  0.0000
                                            0.0000  0.0000  0.0000
     9. (0.99991) CR ( 2)Cl   1           s(100.00%)p 0.00(  0.00%)
                                           -0.0000  1.0000  0.0001  0.0000 -0.0000
                                           -0.0001  0.0000 -0.0000  0.0002  0.0000
                                            0.0000  0.0000  0.0000  0.0000  0.0000
                                            0.0000  0.0000  0.0000
    10. (0.99999) CR ( 3)Cl   1           s(  0.00%)p 1.00(100.00%)
                                           -0.0000 -0.0000  0.0000 -0.0000  1.0000
                                           -0.0001  0.0000 -0.0000  0.0000 -0.0000
                                            0.0000  0.0000  0.0000  0.0000  0.0000
                                            0.0000  0.0000  0.0000
    11. (0.99994) CR ( 4)Cl   1           s(  0.00%)p 1.00(100.00%)
                                           -0.0000 -0.0000  0.0001  0.0000 -0.0000
                                           -0.0001  0.0000  1.0000  0.0001  0.0000
                                            0.0000  0.0000  0.0000  0.0000  0.0000
                                            0.0000  0.0000  0.0000
    12. (0.99999) CR ( 5)Cl   1           s(  0.00%)p 1.00(100.00%)
                                            0.0000  0.0000  0.0000  0.0000  0.0000
                                            0.0000  0.0000  0.0000  0.0000  0.0000
                                            1.0000 -0.0001  0.0000  0.0000 -0.0000
                                            0.0000  0.0000  0.0000
    13. (0.99948) CR ( 1) C   2           s(100.00%)p 0.00(  0.00%)
                                            1.0000 -0.0001 -0.0000 -0.0002 -0.0000
                                            0.0001  0.0000 -0.0000  0.0000  0.0000
                                            0.0000  0.0000 -0.0000  0.0000
    14. (0.99948) CR ( 1) C   3           s(100.00%)p 0.00(  0.00%)
                                            1.0000 -0.0001 -0.0000  0.0002  0.0000
                                           -0.0001 -0.0000  0.0000 -0.0000  0.0000
                                            0.0000  0.0000 -0.0000  0.0000
    15. (1.00000) CR ( 1)Cl   4           s(100.00%)
                                            1.0000 -0.0000 -0.0000  0.0000  0.0000
                                            0.0000 -0.0000  0.0000 -0.0000 -0.0000
                                            0.0000  0.0000  0.0000  0.0000  0.0000
                                            0.0000  0.0000  0.0000
    16. (0.99991) CR ( 2)Cl   4           s(100.00%)p 0.00(  0.00%)
                                           -0.0000  1.0000  0.0001  0.0000  0.0000
                                            0.0001 -0.0000  0.0000 -0.0002 -0.0000
                                            0.0000  0.0000  0.0000  0.0000  0.0000
                                            0.0000  0.0000  0.0000
    17. (0.99999) CR ( 3)Cl   4           s(  0.00%)p 1.00(100.00%)
                                            0.0000  0.0000 -0.0000  0.0000  1.0000
                                           -0.0001  0.0000 -0.0000  0.0000 -0.0000
                                            0.0000  0.0000  0.0000 -0.0000  0.0000
                                            0.0000 -0.0000 -0.0000
    18. (0.99994) CR ( 4)Cl   4           s(  0.00%)p 1.00(100.00%)
                                            0.0000  0.0000 -0.0001 -0.0000 -0.0000
                                           -0.0001  0.0000  1.0000  0.0001  0.0000
                                            0.0000  0.0000  0.0000 -0.0000  0.0000
                                            0.0000 -0.0000 -0.0000
    19. (0.99999) CR ( 5)Cl   4           s(  0.00%)p 1.00(100.00%)
                                            0.0000  0.0000  0.0000  0.0000  0.0000
                                            0.0000  0.0000  0.0000  0.0000  0.0000
                                            1.0000 -0.0001  0.0000  0.0000  0.0000
                                           -0.0000  0.0000  0.0000
    20. (0.99829) LP ( 1)Cl   1           s( 83.46%)p 0.20( 16.50%)d 0.00(  0.04%)
                                           -0.0000 -0.0002  0.9135  0.0067  0.0000
                                            0.0958 -0.0012 -0.0001  0.3947  0.0083
                                            0.0000  0.0000  0.0000 -0.0017  0.0000
                                            0.0000  0.0086  0.0185
    21. (0.99245) LP ( 2)Cl   1           s(  0.00%)p 1.00( 99.97%)d 0.00(  0.03%)
                                            0.0000  0.0000  0.0000  0.0000  0.0000
                                            0.0000  0.0000  0.0000  0.0000  0.0000
                                            0.0001  0.9998 -0.0032  0.0000  0.0027
                                           -0.0176  0.0000  0.0000
    22. (0.98486) LP ( 3)Cl   1           s(  0.74%)p99.99( 99.22%)d 0.06(  0.04%)
                                           -0.0000 -0.0001  0.0857 -0.0057 -0.0001
                                           -0.9951  0.0088 -0.0001  0.0432 -0.0014
                                           -0.0000 -0.0000 -0.0000  0.0201 -0.0000
                                           -0.0000 -0.0003  0.0029
    23. (0.99829) LP ( 1)Cl   4           s( 83.46%)p 0.20( 16.50%)d 0.00(  0.04%)
                                           -0.0000 -0.0002  0.9135  0.0067 -0.0000
                                           -0.0958  0.0012  0.0001 -0.3947 -0.0083
                                            0.0000  0.0000  0.0000 -0.0017  0.0000
                                            0.0000  0.0086  0.0185
    24. (0.99245) LP ( 2)Cl   4           s(  0.00%)p 1.00( 99.97%)d 0.00(  0.03%)
                                            0.0000  0.0000  0.0000  0.0000  0.0000
                                            0.0000  0.0000  0.0000  0.0000  0.0000
                                            0.0001  0.9998 -0.0032  0.0000 -0.0027
                                            0.0176  0.0000  0.0000
    25. (0.98486) LP ( 3)Cl   4           s(  0.74%)p99.99( 99.22%)d 0.06(  0.04%)
                                           -0.0000 -0.0001  0.0857 -0.0057  0.0001
                                            0.9951 -0.0088  0.0001 -0.0432  0.0014
                                            0.0000  0.0000  0.0000  0.0201  0.0000
                                            0.0000 -0.0003  0.0029
    26. (0.00111) RY*( 1)Cl   1           s(  0.00%)p 1.00( 20.94%)d 3.78( 79.06%)
                                            0.0000  0.0000  0.0000  0.0000  0.0000
                                            0.0000  0.0000  0.0000  0.0000  0.0000
                                            0.0000  0.0138 -0.4574  0.0000  0.1102
                                            0.8823  0.0000  0.0000
    27. (0.00097) RY*( 2)Cl   1           s(  4.66%)p 5.77( 26.88%)d14.70( 68.46%)
                                           -0.0000 -0.0000  0.0007  0.2158 -0.0000
                                            0.0106 -0.4962 -0.0000 -0.0121  0.1497
                                            0.0000  0.0000  0.0000  0.8243  0.0000
                                            0.0000 -0.0065  0.0710
    28. (0.00029) RY*( 3)Cl   1           s( 46.43%)p 0.52( 24.16%)d 0.63( 29.41%)
                                            0.0000 -0.0000  0.0100  0.6813  0.0000
                                           -0.0106  0.0483  0.0000 -0.0640  0.4848
                                            0.0000  0.0000  0.0000 -0.2563  0.0000
                                            0.0000  0.4081  0.2487
    29. (0.00007) RY*( 4)Cl   1           s( 17.00%)p 0.75( 12.82%)d 4.13( 70.18%)
    30. (0.00002) RY*( 5)Cl   1           s(  0.00%)p 1.00(  0.48%)d99.99( 99.52%)
    31. (0.00000) RY*( 6)Cl   1           s( 31.02%)p 2.22( 68.75%)d 0.01(  0.23%)
    32. (0.00000) RY*( 7)Cl   1           s(  0.00%)p 1.00( 78.61%)d 0.27( 21.39%)
    33. (0.00000) RY*( 8)Cl   1           s(  0.08%)p99.99( 66.25%)d99.99( 33.67%)
    34. (0.00001) RY*( 9)Cl   1           s(  0.77%)p 2.29(  1.76%)d99.99( 97.47%)
    35. (0.00213) RY*( 1) C   2           s(  0.78%)p99.99( 91.78%)d 9.60(  7.45%)
                                            0.0000  0.0075  0.0878 -0.0181  0.4429
                                            0.0124 -0.8492 -0.0000  0.0000 -0.2705
                                            0.0000  0.0000  0.0364  0.0033
    36. (0.00135) RY*( 2) C   2           s(  0.00%)p 1.00( 83.08%)d 0.20( 16.92%)
                                            0.0000 -0.0000  0.0000  0.0000  0.0000
                                            0.0000 -0.0000  0.0173  0.9113 -0.0000
                                            0.2904 -0.2913 -0.0000 -0.0000
    37. (0.00128) RY*( 3) C   2           s( 11.03%)p 6.83( 75.35%)d 1.23( 13.62%)
                                            0.0000  0.0083  0.3320 -0.0214  0.7025
                                            0.0017  0.5094 -0.0000  0.0000 -0.3501
                                            0.0000  0.0000 -0.0707 -0.0929
    38. (0.00044) RY*( 4) C   2           s( 41.86%)p 0.40( 16.56%)d 0.99( 41.58%)
                                            0.0000 -0.0136  0.6468 -0.0027 -0.3894
                                           -0.0359 -0.1129 -0.0000  0.0000 -0.1569
                                            0.0000  0.0000 -0.5875 -0.2144
    39. (0.00025) RY*( 5) C   2           s(  0.00%)p 1.00(  0.70%)d99.99( 99.30%)
                                            0.0000 -0.0000  0.0000  0.0000  0.0000
                                            0.0000 -0.0000  0.0198  0.0813 -0.0000
                                            0.5662  0.8200 -0.0000 -0.0000
    40. (0.00013) RY*( 6) C   2           s( 29.82%)p 0.22(  6.66%)d 2.13( 63.52%)
                                            0.0000  0.0012  0.5461 -0.0121 -0.2547
                                            0.0380  0.0090  0.0000 -0.0000 -0.1600
                                           -0.0000 -0.0000  0.7755  0.0911
    41. (0.00003) RY*( 7) C   2           s( 13.33%)p 0.73(  9.71%)d 5.77( 76.96%)
    42. (0.00000) RY*( 8) C   2           s(  0.00%)p 1.00( 16.26%)d 5.15( 83.74%)
    43. (0.00000) RY*( 9) C   2           s(  3.19%)p 0.10(  0.32%)d30.28( 96.49%)
    44. (0.00213) RY*( 1) C   3           s(  0.78%)p99.99( 91.78%)d 9.60(  7.45%)
                                            0.0000  0.0075  0.0878  0.0181 -0.4429
                                           -0.0124  0.8492  0.0000 -0.0000 -0.2705
                                            0.0000  0.0000  0.0364  0.0033
    45. (0.00135) RY*( 2) C   3           s(  0.00%)p 1.00( 83.08%)d 0.20( 16.92%)
                                           -0.0000  0.0000 -0.0000  0.0000  0.0000
                                            0.0000 -0.0000  0.0173  0.9113  0.0000
                                           -0.2904  0.2913  0.0000  0.0000
    46. (0.00128) RY*( 3) C   3           s( 11.03%)p 6.83( 75.35%)d 1.23( 13.62%)
                                            0.0000  0.0083  0.3320  0.0214 -0.7025
                                           -0.0017 -0.5094  0.0000 -0.0000 -0.3501
                                            0.0000  0.0000 -0.0707 -0.0929
    47. (0.00044) RY*( 4) C   3           s( 41.86%)p 0.40( 16.56%)d 0.99( 41.58%)
                                            0.0000 -0.0136  0.6468  0.0027  0.3894
                                            0.0359  0.1129  0.0000 -0.0000 -0.1569
                                            0.0000  0.0000 -0.5875 -0.2144
    48. (0.00025) RY*( 5) C   3           s(  0.00%)p 1.00(  0.70%)d99.99( 99.30%)
                                            0.0000 -0.0000  0.0000 -0.0000 -0.0000
                                           -0.0000  0.0000 -0.0198 -0.0813 -0.0000
                                            0.5662  0.8200 -0.0000 -0.0000
    49. (0.00013) RY*( 6) C   3           s( 29.82%)p 0.22(  6.66%)d 2.13( 63.52%)
                                            0.0000  0.0012  0.5461  0.0121  0.2547
                                           -0.0380 -0.0090 -0.0000  0.0000 -0.1600
                                           -0.0000 -0.0000  0.7755  0.0911
    50. (0.00003) RY*( 7) C   3           s( 13.33%)p 0.73(  9.71%)d 5.77( 76.96%)
    51. (0.00000) RY*( 8) C   3           s(  0.00%)p 1.00( 16.26%)d 5.15( 83.74%)
    52. (0.00000) RY*( 9) C   3           s(  3.19%)p 0.10(  0.32%)d30.28( 96.49%)
    53. (0.00111) RY*( 1)Cl   4           s(  0.00%)p 1.00( 20.94%)d 3.78( 79.06%)
                                            0.0000  0.0000  0.0000  0.0000  0.0000
                                            0.0000  0.0000  0.0000  0.0000  0.0000
                                           -0.0000 -0.0138  0.4574  0.0000  0.1102
                                            0.8823  0.0000  0.0000
    54. (0.00097) RY*( 2)Cl   4           s(  4.66%)p 5.77( 26.88%)d14.70( 68.46%)
                                            0.0000 -0.0000  0.0007  0.2158  0.0000
                                           -0.0106  0.4962  0.0000  0.0121 -0.1497
                                            0.0000  0.0000  0.0000  0.8243  0.0000
                                            0.0000 -0.0065  0.0710
    55. (0.00029) RY*( 3)Cl   4           s( 46.43%)p 0.52( 24.16%)d 0.63( 29.41%)
                                            0.0000 -0.0000  0.0100  0.6813  0.0000
                                            0.0106 -0.0483  0.0000  0.0640 -0.4848
                                            0.0000  0.0000  0.0000 -0.2563  0.0000
                                            0.0000  0.4081  0.2487
    56. (0.00007) RY*( 4)Cl   4           s( 17.00%)p 0.75( 12.82%)d 4.13( 70.18%)
    57. (0.00002) RY*( 5)Cl   4           s(  0.00%)p 1.00(  0.48%)d99.99( 99.52%)
    58. (0.00000) RY*( 6)Cl   4           s( 31.02%)p 2.22( 68.75%)d 0.01(  0.23%)
    59. (0.00000) RY*( 7)Cl   4           s(  0.00%)p 1.00( 78.61%)d 0.27( 21.39%)
    60. (0.00000) RY*( 8)Cl   4           s(  0.08%)p99.99( 66.25%)d99.99( 33.67%)
    61. (0.00001) RY*( 9)Cl   4           s(  0.77%)p 2.29(  1.76%)d99.99( 97.47%)
    62. (0.00114) RY*( 1) H   5           s( 99.76%)p 0.00(  0.24%)
                                            0.0075  0.9988 -0.0452  0.0183  0.0073
    63. (0.00007) RY*( 2) H   5           s(  0.04%)p99.99( 99.96%)
    64. (0.00004) RY*( 3) H   5           s(  0.25%)p99.99( 99.75%)
    65. (0.00001) RY*( 4) H   5           s(  0.06%)p99.99( 99.94%)
    66. (0.00114) RY*( 1) H   6           s( 99.76%)p 0.00(  0.24%)
                                            0.0075  0.9988 -0.0452  0.0183 -0.0073
    67. (0.00007) RY*( 2) H   6           s(  0.04%)p99.99( 99.96%)
    68. (0.00004) RY*( 3) H   6           s(  0.25%)p99.99( 99.75%)
    69. (0.00001) RY*( 4) H   6           s(  0.06%)p99.99( 99.94%)
    70. (0.00114) RY*( 1) H   7           s( 99.76%)p 0.00(  0.24%)
                                            0.0075  0.9988  0.0452 -0.0183 -0.0073
    71. (0.00007) RY*( 2) H   7           s(  0.04%)p99.99( 99.96%)
    72. (0.00004) RY*( 3) H   7           s(  0.25%)p99.99( 99.75%)
    73. (0.00001) RY*( 4) H   7           s(  0.06%)p99.99( 99.94%)
    74. (0.00114) RY*( 1) H   8           s( 99.76%)p 0.00(  0.24%)
                                            0.0075  0.9988  0.0452 -0.0183  0.0073
    75. (0.00007) RY*( 2) H   8           s(  0.04%)p99.99( 99.96%)
    76. (0.00004) RY*( 3) H   8           s(  0.25%)p99.99( 99.75%)
    77. (0.00001) RY*( 4) H   8           s(  0.06%)p99.99( 99.94%)
    78. (0.01291) BD*( 1)Cl   1 - C   2  
                ( 41.19%)   0.6418*Cl   1 s( 15.84%)p 5.28( 83.66%)d 0.03(  0.50%)
                                            0.0000  0.0001  0.3972 -0.0253  0.0000
                                           -0.0054 -0.0027  0.0000 -0.9143 -0.0247
                                           -0.0000 -0.0000 -0.0000 -0.0019 -0.0000
                                           -0.0000 -0.0625 -0.0329
                ( 58.81%)  -0.7669* C   2 s( 16.65%)p 4.99( 83.05%)d 0.02(  0.30%)
                                           -0.0001  0.4081 -0.0005  0.0014 -0.0166
                                            0.9112  0.0048  0.0000 -0.0000  0.0039
                                           -0.0000 -0.0000 -0.0463 -0.0282
    79. (0.01113) BD*( 1) C   2 - C   3  
                ( 50.00%)   0.7071* C   2 s( 30.77%)p 2.25( 69.18%)d 0.00(  0.05%)
                                            0.0003  0.5545  0.0152  0.7936  0.0105
                                           -0.2488 -0.0052 -0.0000  0.0000 -0.0087
                                            0.0000  0.0000  0.0162 -0.0120
                ( 50.00%)  -0.7071* C   3 s( 30.77%)p 2.25( 69.18%)d 0.00(  0.05%)
                                            0.0003  0.5545  0.0152 -0.7936 -0.0105
                                            0.2488  0.0052  0.0000 -0.0000 -0.0087
                                            0.0000  0.0000  0.0162 -0.0120
    80. (0.00847) BD*( 1) C   2 - H   5  
                ( 35.97%)   0.5998* C   2 s( 26.29%)p 2.80( 73.67%)d 0.00(  0.04%)
                                           -0.0000  0.5127 -0.0054 -0.4294 -0.0142
                                           -0.2287  0.0017  0.7069 -0.0109  0.0024
                                           -0.0141 -0.0063  0.0018  0.0131
                ( 64.03%)  -0.8002* H   5 s( 99.89%)p 0.00(  0.11%)
                                            0.9994 -0.0067  0.0188  0.0106 -0.0249
    81. (0.00847) BD*( 1) C   2 - H   6  
                ( 35.97%)   0.5998* C   2 s( 26.29%)p 2.80( 73.67%)d 0.00(  0.04%)
                                           -0.0000  0.5127 -0.0054 -0.4294 -0.0142
                                           -0.2287  0.0017 -0.7069  0.0109  0.0024
                                            0.0141  0.0063  0.0018  0.0131
                ( 64.03%)  -0.8002* H   6 s( 99.89%)p 0.00(  0.11%)
                                            0.9994 -0.0067  0.0188  0.0106  0.0249
    82. (0.01291) BD*( 1) C   3 -Cl   4  
                ( 58.81%)   0.7669* C   3 s( 16.65%)p 4.99( 83.05%)d 0.02(  0.30%)
                                            0.0001 -0.4081  0.0005  0.0014 -0.0166
                                            0.9112  0.0048  0.0000 -0.0000 -0.0039
                                            0.0000  0.0000  0.0463  0.0282
                ( 41.19%)  -0.6418*Cl   4 s( 15.84%)p 5.28( 83.66%)d 0.03(  0.50%)
                                           -0.0000 -0.0001 -0.3972  0.0253  0.0000
                                           -0.0054 -0.0027  0.0000 -0.9143 -0.0247
                                            0.0000  0.0000  0.0000  0.0019  0.0000
                                            0.0000  0.0625  0.0329
    83. (0.00847) BD*( 1) C   3 - H   7  
                ( 35.97%)   0.5998* C   3 s( 26.29%)p 2.80( 73.67%)d 0.00(  0.04%)
                                            0.0000 -0.5127  0.0054 -0.4294 -0.0142
                                           -0.2287  0.0017  0.7069 -0.0109 -0.0024
                                            0.0141  0.0063 -0.0018 -0.0131
                ( 64.03%)  -0.8002* H   7 s( 99.89%)p 0.00(  0.11%)
                                           -0.9994  0.0067  0.0188  0.0106 -0.0249
    84. (0.00847) BD*( 1) C   3 - H   8  
                ( 35.97%)   0.5998* C   3 s( 26.29%)p 2.80( 73.67%)d 0.00(  0.04%)
                                            0.0000 -0.5127  0.0054 -0.4294 -0.0142
                                           -0.2287  0.0017 -0.7069  0.0109 -0.0024
                                           -0.0141 -0.0063 -0.0018 -0.0131
                ( 64.03%)  -0.8002* H   8 s( 99.89%)p 0.00(  0.11%)
                                           -0.9994  0.0067  0.0188  0.0106  0.0249


 NHO Directionality and "Bond Bending" (deviations from line of nuclear centers)

         [Thresholds for printing:  angular deviation  >  1.0 degree]
                                    hybrid p-character > 25.0%
                                    orbital occupancy  >  0.10e

                                Line of Centers        Hybrid 1              Hybrid 2
                                ---------------  -------------------   ------------------
                NBO               Theta   Phi    Theta   Phi    Dev    Theta   Phi    Dev
 ========================================================================================
     2. BD (   1) C   2 - C   3    90.0  340.5    90.0  342.5   1.9     90.0  162.5   1.9
     3. BD (   1) C   2 - H   5    35.4  211.9    35.6  207.1   2.8      --     --    --
     4. BD (   1) C   2 - H   6   144.6  211.9   144.4  207.1   2.8      --     --    --
     6. BD (   1) C   3 - H   7   144.6   31.9   144.4   27.1   2.8      --     --    --
     7. BD (   1) C   3 - H   8    35.4   31.9    35.6   27.1   2.8      --     --    --
    21. LP (   2)Cl   1             --     --      0.0    0.0   --       --     --    --
    22. LP (   3)Cl   1             --     --     90.0  177.6   --       --     --    --
    24. LP (   2)Cl   4             --     --      0.0    0.0   --       --     --    --
    25. LP (   3)Cl   4             --     --     90.0  357.6   --       --     --    --


 Second Order Perturbation Theory Analysis of Fock Matrix in NBO Basis

     Threshold for printing:   0.25 kcal/mol
                                                                              E(2)  E(j)-E(i) F(i,j)
         Donor NBO (i)                     Acceptor NBO (j)                 kcal/mol   a.u.    a.u. 
 ===================================================================================================

 within unit  1
   1. BD (   1)Cl   1 - C   2        / 82. BD*(   1) C   3 -Cl   4            1.95    0.77    0.049
   2. BD (   1) C   2 - C   3        / 27. RY*(   2)Cl   1                    0.34    1.46    0.028
   2. BD (   1) C   2 - C   3        / 54. RY*(   2)Cl   4                    0.34    1.46    0.028
   2. BD (   1) C   2 - C   3        / 80. BD*(   1) C   2 - H   5            0.26    1.13    0.022
   2. BD (   1) C   2 - C   3        / 81. BD*(   1) C   2 - H   6            0.26    1.13    0.022
   2. BD (   1) C   2 - C   3        / 83. BD*(   1) C   3 - H   7            0.26    1.13    0.022
   2. BD (   1) C   2 - C   3        / 84. BD*(   1) C   3 - H   8            0.26    1.13    0.022
   3. BD (   1) C   2 - H   5        / 26. RY*(   1)Cl   1                    0.38    1.31    0.028
   3. BD (   1) C   2 - H   5        / 45. RY*(   2) C   3                    0.31    1.35    0.026
   3. BD (   1) C   2 - H   5        / 78. BD*(   1)Cl   1 - C   2            0.37    0.62    0.019
   3. BD (   1) C   2 - H   5        / 83. BD*(   1) C   3 - H   7            1.46    0.99    0.048
   4. BD (   1) C   2 - H   6        / 26. RY*(   1)Cl   1                    0.38    1.31    0.028
   4. BD (   1) C   2 - H   6        / 45. RY*(   2) C   3                    0.31    1.35    0.026
   4. BD (   1) C   2 - H   6        / 78. BD*(   1)Cl   1 - C   2            0.37    0.62    0.019
   4. BD (   1) C   2 - H   6        / 84. BD*(   1) C   3 - H   8            1.46    0.99    0.048
   5. BD (   1) C   3 -Cl   4        / 78. BD*(   1)Cl   1 - C   2            1.95    0.77    0.049
   6. BD (   1) C   3 - H   7        / 36. RY*(   2) C   2                    0.31    1.35    0.026
   6. BD (   1) C   3 - H   7        / 53. RY*(   1)Cl   4                    0.38    1.31    0.028
   6. BD (   1) C   3 - H   7        / 80. BD*(   1) C   2 - H   5            1.46    0.99    0.048
   6. BD (   1) C   3 - H   7        / 82. BD*(   1) C   3 -Cl   4            0.37    0.62    0.019
   7. BD (   1) C   3 - H   8        / 36. RY*(   2) C   2                    0.31    1.35    0.026
   7. BD (   1) C   3 - H   8        / 53. RY*(   1)Cl   4                    0.38    1.31    0.028
   7. BD (   1) C   3 - H   8        / 81. BD*(   1) C   2 - H   6            1.46    0.99    0.048
   7. BD (   1) C   3 - H   8        / 82. BD*(   1) C   3 -Cl   4            0.37    0.62    0.019
   9. CR (   2)Cl   1                / 35. RY*(   1) C   2                    0.63   10.47    0.103
   9. CR (   2)Cl   1                / 37. RY*(   3) C   2                    0.26   10.61    0.066
  13. CR (   1) C   2                / 44. RY*(   1) C   3                    0.53   10.76    0.095
  13. CR (   1) C   2                / 46. RY*(   3) C   3                    0.38   10.91    0.081
  13. CR (   1) C   2                / 62. RY*(   1) H   5                    0.51   10.51    0.092
  13. CR (   1) C   2                / 66. RY*(   1) H   6                    0.51   10.51    0.092
  13. CR (   1) C   2                / 78. BD*(   1)Cl   1 - C   2            0.87   10.24    0.120
  14. CR (   1) C   3                / 35. RY*(   1) C   2                    0.53   10.76    0.095
  14. CR (   1) C   3                / 37. RY*(   3) C   2                    0.38   10.91    0.081
  14. CR (   1) C   3                / 70. RY*(   1) H   7                    0.51   10.51    0.092
  14. CR (   1) C   3                / 74. RY*(   1) H   8                    0.51   10.51    0.092
  14. CR (   1) C   3                / 82. BD*(   1) C   3 -Cl   4            0.87   10.24    0.120
  16. CR (   2)Cl   4                / 44. RY*(   1) C   3                    0.63   10.47    0.103
  16. CR (   2)Cl   4                / 46. RY*(   3) C   3                    0.26   10.61    0.066
  20. LP (   1)Cl   1                / 35. RY*(   1) C   2                    0.70    1.57    0.042
  20. LP (   1)Cl   1                / 37. RY*(   3) C   2                    0.41    1.71    0.033
  21. LP (   2)Cl   1                / 36. RY*(   2) C   2                    0.26    1.19    0.022
  21. LP (   2)Cl   1                / 80. BD*(   1) C   2 - H   5            1.46    0.82    0.044
  21. LP (   2)Cl   1                / 81. BD*(   1) C   2 - H   6            1.46    0.82    0.044
  22. LP (   3)Cl   1                / 79. BD*(   1) C   2 - C   3            1.92    0.70    0.046
  22. LP (   3)Cl   1                / 80. BD*(   1) C   2 - H   5            0.41    0.80    0.023
  22. LP (   3)Cl   1                / 81. BD*(   1) C   2 - H   6            0.41    0.80    0.023
  22. LP (   3)Cl   1                / 82. BD*(   1) C   3 -Cl   4            0.92    0.43    0.025
  23. LP (   1)Cl   4                / 44. RY*(   1) C   3                    0.70    1.57    0.042
  23. LP (   1)Cl   4                / 46. RY*(   3) C   3                    0.41    1.71    0.033
  24. LP (   2)Cl   4                / 45. RY*(   2) C   3                    0.26    1.19    0.022
  24. LP (   2)Cl   4                / 83. BD*(   1) C   3 - H   7            1.46    0.82    0.044
  24. LP (   2)Cl   4                / 84. BD*(   1) C   3 - H   8            1.46    0.82    0.044
  25. LP (   3)Cl   4                / 78. BD*(   1)Cl   1 - C   2            0.92    0.43    0.025
  25. LP (   3)Cl   4                / 79. BD*(   1) C   2 - C   3            1.92    0.70    0.046
  25. LP (   3)Cl   4                / 83. BD*(   1) C   3 - H   7            0.41    0.80    0.023
  25. LP (   3)Cl   4                / 84. BD*(   1) C   3 - H   8            0.41    0.80    0.023


 Natural Bond Orbitals (Summary):

                                                            Principal Delocalizations
           NBO                        Occupancy    Energy   (geminal,vicinal,remote)
 ====================================================================================
 Molecular unit  1  (C2H4Cl2)
     1. BD (   1)Cl   1 - C   2          0.99299    -0.90923  82(v)
     2. BD (   1) C   2 - C   3          0.99750    -0.90097  27(v),54(v),80(g),81(g)
                                                    83(g),84(g)
     3. BD (   1) C   2 - H   5          0.99366    -0.75339  83(v),26(v),78(g),45(v)
     4. BD (   1) C   2 - H   6          0.99366    -0.75339  84(v),26(v),78(g),45(v)
     5. BD (   1) C   3 -Cl   4          0.99299    -0.90923  78(v)
     6. BD (   1) C   3 - H   7          0.99366    -0.75339  80(v),53(v),82(g),36(v)
     7. BD (   1) C   3 - H   8          0.99366    -0.75339  81(v),53(v),82(g),36(v)
     8. CR (   1)Cl   1                  1.00000  -101.14282   
     9. CR (   2)Cl   1                  0.99991   -10.07736  35(v),37(v)
    10. CR (   3)Cl   1                  0.99999    -7.48864   
    11. CR (   4)Cl   1                  0.99994    -7.49729   
    12. CR (   5)Cl   1                  0.99999    -7.49994   
    13. CR (   1) C   2                  0.99948   -10.37633  78(g),44(v),62(v),66(v)
                                                    46(v)
    14. CR (   1) C   3                  0.99948   -10.37633  82(g),35(v),70(v),74(v)
                                                    37(v)
    15. CR (   1)Cl   4                  1.00000  -101.14282   
    16. CR (   2)Cl   4                  0.99991   -10.07736  44(v),46(v)
    17. CR (   3)Cl   4                  0.99999    -7.48864   
    18. CR (   4)Cl   4                  0.99994    -7.49729   
    19. CR (   5)Cl   4                  0.99999    -7.49994   
    20. LP (   1)Cl   1                  0.99829    -1.17829  35(v),37(v)
    21. LP (   2)Cl   1                  0.99245    -0.58789  80(v),81(v),36(v)
    22. LP (   3)Cl   1                  0.98486    -0.56611  79(v),82(r),80(v),81(v)
    23. LP (   1)Cl   4                  0.99829    -1.17829  44(v),46(v)
    24. LP (   2)Cl   4                  0.99245    -0.58789  83(v),84(v),45(v)
    25. LP (   3)Cl   4                  0.98486    -0.56611  79(v),78(r),83(v),84(v)
    26. RY*(   1)Cl   1                  0.00111     0.55517   
    27. RY*(   2)Cl   1                  0.00097     0.56289   
    28. RY*(   3)Cl   1                  0.00029     0.49927   
    29. RY*(   4)Cl   1                  0.00007     0.93690   
    30. RY*(   5)Cl   1                  0.00002     0.51839   
    31. RY*(   6)Cl   1                  0.00000     0.53701   
    32. RY*(   7)Cl   1                  0.00000     0.74492   
    33. RY*(   8)Cl   1                  0.00000     0.76376   
    34. RY*(   9)Cl   1                  0.00001     0.54895   
    35. RY*(   1) C   2                  0.00213     0.38820   
    36. RY*(   2) C   2                  0.00135     0.59791   
    37. RY*(   3) C   2                  0.00128     0.52920   
    38. RY*(   4) C   2                  0.00044     1.06496   
    39. RY*(   5) C   2                  0.00025     2.08683   
    40. RY*(   6) C   2                  0.00013     1.37544   
    41. RY*(   7) C   2                  0.00003     1.40908   
    42. RY*(   8) C   2                  0.00000     1.57192   
    43. RY*(   9) C   2                  0.00000     1.94449   
    44. RY*(   1) C   3                  0.00213     0.38820   
    45. RY*(   2) C   3                  0.00135     0.59791   
    46. RY*(   3) C   3                  0.00128     0.52920   
    47. RY*(   4) C   3                  0.00044     1.06496   
    48. RY*(   5) C   3                  0.00025     2.08683   
    49. RY*(   6) C   3                  0.00013     1.37544   
    50. RY*(   7) C   3                  0.00003     1.40908   
    51. RY*(   8) C   3                  0.00000     1.57192   
    52. RY*(   9) C   3                  0.00000     1.94449   
    53. RY*(   1)Cl   4                  0.00111     0.55517   
    54. RY*(   2)Cl   4                  0.00097     0.56289   
    55. RY*(   3)Cl   4                  0.00029     0.49927   
    56. RY*(   4)Cl   4                  0.00007     0.93690   
    57. RY*(   5)Cl   4                  0.00002     0.51839   
    58. RY*(   6)Cl   4                  0.00000     0.53701   
    59. RY*(   7)Cl   4                  0.00000     0.74492   
    60. RY*(   8)Cl   4                  0.00000     0.76376   
    61. RY*(   9)Cl   4                  0.00001     0.54895   
    62. RY*(   1) H   5                  0.00114     0.13298   
    63. RY*(   2) H   5                  0.00007     1.59311   
    64. RY*(   3) H   5                  0.00004     1.73369   
    65. RY*(   4) H   5                  0.00001     1.83759   
    66. RY*(   1) H   6                  0.00114     0.13298   
    67. RY*(   2) H   6                  0.00007     1.59311   
    68. RY*(   3) H   6                  0.00004     1.73369   
    69. RY*(   4) H   6                  0.00001     1.83759   
    70. RY*(   1) H   7                  0.00114     0.13298   
    71. RY*(   2) H   7                  0.00007     1.59311   
    72. RY*(   3) H   7                  0.00004     1.73369   
    73. RY*(   4) H   7                  0.00001     1.83759   
    74. RY*(   1) H   8                  0.00114     0.13298   
    75. RY*(   2) H   8                  0.00007     1.59311   
    76. RY*(   3) H   8                  0.00004     1.73369   
    77. RY*(   4) H   8                  0.00001     1.83759   
    78. BD*(   1)Cl   1 - C   2          0.01291    -0.13495   
    79. BD*(   1) C   2 - C   3          0.01113     0.13218   
    80. BD*(   1) C   2 - H   5          0.00847     0.23314   
    81. BD*(   1) C   2 - H   6          0.00847     0.23314   
    82. BD*(   1) C   3 -Cl   4          0.01291    -0.13495   
    83. BD*(   1) C   3 - H   7          0.00847     0.23314   
    84. BD*(   1) C   3 - H   8          0.00847     0.23314   
       -------------------------------
              Total Lewis   24.90796  ( 99.6319%)
        Valence non-Lewis    0.07084  (  0.2834%)
        Rydberg non-Lewis    0.02119  (  0.0848%)
       -------------------------------
            Total unit  1   25.00000  (100.0000%)
           Charge unit  1    0.00000


 ***************************************************
 *******         Beta  spin orbitals         *******
 ***************************************************


 NATURAL POPULATIONS:  Natural atomic orbital occupancies 
                                                          
   NAO  Atom  No  lang   Type(AO)    Occupancy      Energy
 ----------------------------------------------------------
     1   Cl    1  S      Cor( 1S)     1.00000    -101.13957
     2   Cl    1  S      Cor( 2S)     0.99990     -10.07366
     3   Cl    1  S      Val( 3S)     0.93013      -1.23295
     4   Cl    1  S      Ryd( 4S)     0.00065       0.41555
     5   Cl    1  px     Cor( 2p)     0.99999      -7.48669
     6   Cl    1  px     Val( 3p)     0.98392      -0.55282
     7   Cl    1  px     Ryd( 4p)     0.00037       0.71126
     8   Cl    1  py     Cor( 2p)     0.99994      -7.49529
     9   Cl    1  py     Val( 3p)     0.64293      -0.51053
    10   Cl    1  py     Ryd( 4p)     0.00045       0.75967
    11   Cl    1  pz     Cor( 2p)     0.99989      -7.48922
    12   Cl    1  pz     Val( 3p)     0.52525      -0.51031
    13   Cl    1  pz     Ryd( 4p)     0.00035       0.70337
    14   Cl    1  dxy    Ryd( 3d)     0.00106       0.62880
    15   Cl    1  dxz    Ryd( 3d)     0.00004       0.53985
    16   Cl    1  dyz    Ryd( 3d)     0.00115       0.65591
    17   Cl    1  dx2y2  Ryd( 3d)     0.00244       0.78415
    18   Cl    1  dz2    Ryd( 3d)     0.00086       0.62399

    19    C    2  S      Cor( 1S)     0.99949     -10.37630
    20    C    2  S      Val( 2S)     0.56075      -0.54840
    21    C    2  S      Ryd( 3S)     0.00055       0.52999
    22    C    2  px     Val( 2p)     0.56834      -0.35335
    23    C    2  px     Ryd( 3p)     0.00155       0.28549
    24    C    2  py     Val( 2p)     0.43093      -0.40189
    25    C    2  py     Ryd( 3p)     0.00200       0.31671
    26    C    2  pz     Val( 2p)     0.63364      -0.35073
    27    C    2  pz     Ryd( 3p)     0.00144       0.38672
    28    C    2  dxy    Ryd( 3d)     0.00039       1.76331
    29    C    2  dxz    Ryd( 3d)     0.00043       2.07254
    30    C    2  dyz    Ryd( 3d)     0.00021       1.80817
    31    C    2  dx2y2  Ryd( 3d)     0.00120       1.86153
    32    C    2  dz2    Ryd( 3d)     0.00061       1.97401

    33    C    3  S      Cor( 1S)     0.99949     -10.37630
    34    C    3  S      Val( 2S)     0.56075      -0.54840
    35    C    3  S      Ryd( 3S)     0.00055       0.52999
    36    C    3  px     Val( 2p)     0.56834      -0.35335
    37    C    3  px     Ryd( 3p)     0.00155       0.28549
    38    C    3  py     Val( 2p)     0.43093      -0.40189
    39    C    3  py     Ryd( 3p)     0.00200       0.31671
    40    C    3  pz     Val( 2p)     0.63364      -0.35073
    41    C    3  pz     Ryd( 3p)     0.00144       0.38672
    42    C    3  dxy    Ryd( 3d)     0.00039       1.76331
    43    C    3  dxz    Ryd( 3d)     0.00043       2.07254
    44    C    3  dyz    Ryd( 3d)     0.00021       1.80817
    45    C    3  dx2y2  Ryd( 3d)     0.00120       1.86153
    46    C    3  dz2    Ryd( 3d)     0.00061       1.97401

    47   Cl    4  S      Cor( 1S)     1.00000    -101.13957
    48   Cl    4  S      Cor( 2S)     0.99990     -10.07366
    49   Cl    4  S      Val( 3S)     0.93013      -1.23295
    50   Cl    4  S      Ryd( 4S)     0.00065       0.41555
    51   Cl    4  px     Cor( 2p)     0.99999      -7.48669
    52   Cl    4  px     Val( 3p)     0.98392      -0.55282
    53   Cl    4  px     Ryd( 4p)     0.00037       0.71126
    54   Cl    4  py     Cor( 2p)     0.99994      -7.49529
    55   Cl    4  py     Val( 3p)     0.64293      -0.51053
    56   Cl    4  py     Ryd( 4p)     0.00045       0.75967
    57   Cl    4  pz     Cor( 2p)     0.99989      -7.48922
    58   Cl    4  pz     Val( 3p)     0.52525      -0.51031
    59   Cl    4  pz     Ryd( 4p)     0.00035       0.70337
    60   Cl    4  dxy    Ryd( 3d)     0.00106       0.62880
    61   Cl    4  dxz    Ryd( 3d)     0.00004       0.53985
    62   Cl    4  dyz    Ryd( 3d)     0.00115       0.65591
    63   Cl    4  dx2y2  Ryd( 3d)     0.00244       0.78415
    64   Cl    4  dz2    Ryd( 3d)     0.00086       0.62399

    65    H    5  S      Val( 1S)     0.35276      -0.12954
    66    H    5  S      Ryd( 2S)     0.00130       0.12876
    67    H    5  px     Ryd( 2p)     0.00016       1.66611
    68    H    5  py     Ryd( 2p)     0.00006       1.58746
    69    H    5  pz     Ryd( 2p)     0.00029       1.93492

    70    H    6  S      Val( 1S)     0.35276      -0.12954
    71    H    6  S      Ryd( 2S)     0.00130       0.12876
    72    H    6  px     Ryd( 2p)     0.00016       1.66611
    73    H    6  py     Ryd( 2p)     0.00006       1.58746
    74    H    6  pz     Ryd( 2p)     0.00029       1.93492

    75    H    7  S      Val( 1S)     0.35276      -0.12954
    76    H    7  S      Ryd( 2S)     0.00130       0.12876
    77    H    7  px     Ryd( 2p)     0.00016       1.66611
    78    H    7  py     Ryd( 2p)     0.00006       1.58746
    79    H    7  pz     Ryd( 2p)     0.00029       1.93492

    80    H    8  S      Val( 1S)     0.35276      -0.12954
    81    H    8  S      Ryd( 2S)     0.00130       0.12876
    82    H    8  px     Ryd( 2p)     0.00016       1.66611
    83    H    8  py     Ryd( 2p)     0.00006       1.58746
    84    H    8  pz     Ryd( 2p)     0.00029       1.93492


 Summary of Natural Population Analysis:                  
                                                          
                                       Natural Population 
                Natural  -----------------------------------------------
    Atom  No    Charge         Core      Valence    Rydberg      Total
 -----------------------------------------------------------------------
     Cl    1    0.41066      4.99973     3.08224    0.00737     8.08934
      C    2   -0.20153      0.99949     2.19366    0.00839     3.20153
      C    3   -0.20153      0.99949     2.19366    0.00839     3.20153
     Cl    4    0.41066      4.99973     3.08224    0.00737     8.08934
      H    5    0.14544      0.00000     0.35276    0.00181     0.35456
      H    6    0.14544      0.00000     0.35276    0.00181     0.35456
      H    7    0.14544      0.00000     0.35276    0.00181     0.35456
      H    8    0.14544      0.00000     0.35276    0.00181     0.35456
 =======================================================================
   * Total *    1.00000     11.99844    11.96281    0.03875    24.00000

                                 Natural Population      
 --------------------------------------------------------
   Core                      11.99844 ( 99.9870% of  12)
   Valence                   11.96281 ( 99.6901% of  12)
   Natural Minimal Basis     23.96125 ( 99.8385% of  24)
   Natural Rydberg Basis      0.03875 (  0.1615% of  24)
 --------------------------------------------------------

    Atom  No          Natural Electron Configuration
 ----------------------------------------------------------------------------
     Cl    1      [core]3S( 0.93)3p( 2.15)3d( 0.01)
      C    2      [core]2S( 0.56)2p( 1.63)
      C    3      [core]2S( 0.56)2p( 1.63)
     Cl    4      [core]3S( 0.93)3p( 2.15)3d( 0.01)
      H    5            1S( 0.35)
      H    6            1S( 0.35)
      H    7            1S( 0.35)
      H    8            1S( 0.35)


 NATURAL BOND ORBITAL ANALYSIS, beta spin orbitals:

                       Occupancies       Lewis Structure    Low   High
           Occ.    -------------------  -----------------   occ   occ
  Cycle   Thresh.   Lewis   Non-Lewis     CR  BD  3C  LP    (L)   (NL)   Dev
 =============================================================================
   1(1)    0.90    23.83882   0.16118     12   8   0   4     0      0    0.01
 -----------------------------------------------------------------------------

 Structure accepted: No low occupancy Lewis orbitals

           --- Apparent excited state configuration ---
 The following "inverted" NBO labels reflect the actual hybrid overlap:

                 NBO   2 has been relabelled BD*

                 NBO  78 has been relabelled BD 

 --------------------------------------------------------
   Core                     11.99845 ( 99.987% of  12)
   Valence Lewis            10.92134 ( 91.011% of  12)
  ==================       ============================
   Total Lewis              22.91978 ( 95.499% of  24)
  -----------------------------------------------------
   Valence non-Lewis         1.05819 (  4.409% of  24)
   Rydberg non-Lewis         0.02203 (  0.092% of  24)
  ==================       ============================
   Total non-Lewis           1.08022 (  4.501% of  24)
 --------------------------------------------------------


       (Occupancy)   Bond orbital/ Coefficients/ Hybrids
 ---------------------------------------------------------------------------------
     1. (0.99299) BD ( 1)Cl   1 - C   2  
                ( 57.75%)   0.7599*Cl   1 s( 16.23%)p 5.13( 83.23%)d 0.03(  0.54%)
                                           -0.0000 -0.0001 -0.4019  0.0268 -0.0000
                                            0.0069  0.0027 -0.0000  0.9119  0.0249
                                            0.0000  0.0000  0.0000  0.0019  0.0000
                                            0.0000  0.0630  0.0383
                ( 42.25%)   0.6500* C   2 s( 16.71%)p 4.97( 82.99%)d 0.02(  0.30%)
                                            0.0001 -0.4087  0.0012 -0.0021  0.0165
                                           -0.9108 -0.0047 -0.0000  0.0000 -0.0038
                                            0.0000  0.0000  0.0470  0.0284
     2. (0.98525) BD*( 1)Cl   1 -Cl   4  
                ( 50.00%)   0.7071*Cl   1 s(  0.00%)p 1.00( 99.96%)d 0.00(  0.04%)
                                            0.0000  0.0000  0.0000  0.0000  0.0000
                                            0.0000  0.0000  0.0000  0.0000  0.0000
                                            0.0001  0.9996 -0.0182  0.0000  0.0044
                                           -0.0202  0.0000  0.0000
                ( 50.00%)  -0.7071*Cl   4 s(  0.00%)p 1.00( 99.96%)d 0.00(  0.04%)
                                           -0.0000 -0.0000 -0.0000 -0.0000 -0.0000
                                           -0.0000 -0.0000 -0.0000 -0.0000 -0.0000
                                            0.0001  0.9996 -0.0182 -0.0000 -0.0044
                                            0.0202 -0.0000 -0.0000
     3. (0.99748) BD ( 1) C   2 - C   3  
                ( 50.00%)   0.7071* C   2 s( 30.87%)p 2.24( 69.09%)d 0.00(  0.05%)
                                            0.0003  0.5554  0.0152  0.7925  0.0107
                                           -0.2503 -0.0050 -0.0000 -0.0000 -0.0084
                                            0.0000  0.0000  0.0162 -0.0125
                ( 50.00%)   0.7071* C   3 s( 30.87%)p 2.24( 69.09%)d 0.00(  0.05%)
                                            0.0003  0.5554  0.0152 -0.7925 -0.0107
                                            0.2503  0.0050  0.0000 -0.0000 -0.0084
                                            0.0000  0.0000  0.0162 -0.0125
     4. (0.97663) BD ( 1) C   2 - H   5  
                ( 64.43%)   0.8027* C   2 s( 26.21%)p 2.81( 73.75%)d 0.00(  0.04%)
                                            0.0000 -0.5120  0.0060  0.4304  0.0135
                                            0.2286 -0.0020 -0.7068  0.0163 -0.0023
                                            0.0147  0.0034 -0.0018 -0.0124
                ( 35.57%)   0.5964* H   5 s( 99.89%)p 0.00(  0.11%)
                                           -0.9995  0.0031 -0.0174 -0.0110  0.0250
     5. (0.97663) BD ( 1) C   2 - H   6  
                ( 64.43%)   0.8027* C   2 s( 26.21%)p 2.81( 73.75%)d 0.00(  0.04%)
                                            0.0000 -0.5120  0.0060  0.4304  0.0135
                                            0.2286 -0.0020  0.7068 -0.0163 -0.0023
                                           -0.0147 -0.0034 -0.0018 -0.0124
                ( 35.57%)   0.5964* H   6 s( 99.89%)p 0.00(  0.11%)
                                           -0.9995  0.0031 -0.0174 -0.0110 -0.0250
     6. (0.99299) BD ( 1) C   3 -Cl   4  
                ( 42.25%)   0.6500* C   3 s( 16.71%)p 4.97( 82.99%)d 0.02(  0.30%)
                                            0.0001 -0.4087  0.0012  0.0021 -0.0165
                                            0.9108  0.0047  0.0000 -0.0000 -0.0038
                                            0.0000  0.0000  0.0470  0.0284
                ( 57.75%)   0.7599*Cl   4 s( 16.23%)p 5.13( 83.23%)d 0.03(  0.54%)
                                           -0.0000 -0.0001 -0.4019  0.0268  0.0000
                                           -0.0069 -0.0027  0.0000 -0.9119 -0.0249
                                            0.0000  0.0000  0.0000  0.0019  0.0000
                                            0.0000  0.0630  0.0383
     7. (0.97663) BD ( 1) C   3 - H   7  
                ( 64.43%)   0.8027* C   3 s( 26.21%)p 2.81( 73.75%)d 0.00(  0.04%)
                                           -0.0000  0.5120 -0.0060  0.4304  0.0135
                                            0.2286 -0.0020 -0.7068  0.0163  0.0023
                                           -0.0147 -0.0034  0.0018  0.0124
                ( 35.57%)   0.5964* H   7 s( 99.89%)p 0.00(  0.11%)
                                            0.9995 -0.0031 -0.0174 -0.0110  0.0250
     8. (0.97663) BD ( 1) C   3 - H   8  
                ( 64.43%)   0.8027* C   3 s( 26.21%)p 2.81( 73.75%)d 0.00(  0.04%)
                                           -0.0000  0.5120 -0.0060  0.4304  0.0135
                                            0.2286 -0.0020  0.7068 -0.0163  0.0023
                                            0.0147  0.0034  0.0018  0.0124
                ( 35.57%)   0.5964* H   8 s( 99.89%)p 0.00(  0.11%)
                                            0.9995 -0.0031 -0.0174 -0.0110 -0.0250
     9. (1.00000) CR ( 1)Cl   1           s(100.00%)
                                            1.0000 -0.0000 -0.0000  0.0000 -0.0000
                                           -0.0000  0.0000 -0.0000  0.0000  0.0000
                                            0.0000  0.0000  0.0000  0.0000  0.0000
                                            0.0000  0.0000  0.0000
    10. (0.99990) CR ( 2)Cl   1           s(100.00%)p 0.00(  0.00%)
                                           -0.0000  1.0000  0.0001  0.0000 -0.0000
                                           -0.0001  0.0000 -0.0000  0.0002  0.0000
                                            0.0000  0.0000  0.0000  0.0000  0.0000
                                            0.0000  0.0000  0.0000
    11. (0.99999) CR ( 3)Cl   1           s(  0.00%)p 1.00(100.00%)
                                           -0.0000 -0.0000  0.0000 -0.0000  1.0000
                                           -0.0001  0.0000 -0.0000  0.0000 -0.0000
                                            0.0000  0.0000  0.0000  0.0000  0.0000
                                            0.0000  0.0000  0.0000
    12. (0.99994) CR ( 4)Cl   1           s(  0.00%)p 1.00(100.00%)
                                           -0.0000 -0.0000  0.0001  0.0000 -0.0000
                                           -0.0001  0.0000  1.0000  0.0001  0.0000
                                            0.0000  0.0000  0.0000  0.0000  0.0000
                                            0.0000  0.0000  0.0000
    13. (0.99989) CR ( 5)Cl   1           s(  0.00%)p 1.00(100.00%)
                                            0.0000  0.0000  0.0000  0.0000  0.0000
                                            0.0000  0.0000  0.0000  0.0000  0.0000
                                            1.0000 -0.0001  0.0000  0.0000 -0.0000
                                            0.0000  0.0000  0.0000
    14. (0.99949) CR ( 1) C   2           s(100.00%)p 0.00(  0.00%)
                                            1.0000 -0.0001 -0.0000 -0.0002 -0.0000
                                            0.0001  0.0000 -0.0000  0.0000  0.0000
                                            0.0000  0.0000 -0.0000  0.0000
    15. (0.99949) CR ( 1) C   3           s(100.00%)p 0.00(  0.00%)
                                            1.0000 -0.0001 -0.0000  0.0002  0.0000
                                           -0.0001 -0.0000  0.0000 -0.0000  0.0000
                                            0.0000  0.0000 -0.0000  0.0000
    16. (1.00000) CR ( 1)Cl   4           s(100.00%)
                                            1.0000 -0.0000 -0.0000  0.0000  0.0000
                                            0.0000 -0.0000  0.0000 -0.0000 -0.0000
                                            0.0000  0.0000  0.0000  0.0000  0.0000
                                            0.0000  0.0000  0.0000
    17. (0.99990) CR ( 2)Cl   4           s(100.00%)p 0.00(  0.00%)
                                           -0.0000  1.0000  0.0001  0.0000  0.0000
                                            0.0001 -0.0000  0.0000 -0.0002 -0.0000
                                            0.0000  0.0000  0.0000  0.0000  0.0000
                                            0.0000  0.0000  0.0000
    18. (0.99999) CR ( 3)Cl   4           s(  0.00%)p 1.00(100.00%)
                                            0.0000  0.0000 -0.0000  0.0000  1.0000
                                           -0.0001  0.0000 -0.0000  0.0000 -0.0000
                                            0.0000  0.0000  0.0000 -0.0000  0.0000
                                            0.0000 -0.0000 -0.0000
    19. (0.99994) CR ( 4)Cl   4           s(  0.00%)p 1.00(100.00%)
                                            0.0000  0.0000 -0.0001 -0.0000 -0.0000
                                           -0.0001  0.0000  1.0000  0.0001  0.0000
                                            0.0000  0.0000  0.0000 -0.0000  0.0000
                                            0.0000 -0.0000 -0.0000
    20. (0.99989) CR ( 5)Cl   4           s(  0.00%)p 1.00(100.00%)
                                            0.0000  0.0000  0.0000  0.0000  0.0000
                                            0.0000  0.0000  0.0000  0.0000  0.0000
                                            1.0000 -0.0001  0.0000  0.0000  0.0000
                                           -0.0000  0.0000  0.0000
    21. (0.99822) LP ( 1)Cl   1           s( 83.12%)p 0.20( 16.87%)d 0.00(  0.01%)
                                            0.0000 -0.0002  0.9117  0.0069  0.0000
                                            0.0928 -0.0013 -0.0001  0.4001  0.0053
                                            0.0000  0.0000  0.0000 -0.0017  0.0000
                                            0.0000  0.0096  0.0016
    22. (0.98435) LP ( 2)Cl   1           s(  0.68%)p99.99( 99.28%)d 0.06(  0.04%)
                                           -0.0000 -0.0001  0.0822 -0.0060 -0.0001
                                           -0.9954  0.0109 -0.0001  0.0439 -0.0019
                                           -0.0000 -0.0000 -0.0000  0.0197 -0.0000
                                           -0.0000 -0.0002  0.0012
    23. (0.99822) LP ( 1)Cl   4           s( 83.12%)p 0.20( 16.87%)d 0.00(  0.01%)
                                            0.0000 -0.0002  0.9117  0.0069 -0.0000
                                           -0.0928  0.0013  0.0001 -0.4001 -0.0053
                                            0.0000  0.0000  0.0000 -0.0017  0.0000
                                            0.0000  0.0096  0.0016
    24. (0.98435) LP ( 2)Cl   4           s(  0.68%)p99.99( 99.28%)d 0.06(  0.04%)
                                           -0.0000 -0.0001  0.0822 -0.0060  0.0001
                                            0.9954 -0.0109  0.0001 -0.0439  0.0019
                                            0.0000  0.0000  0.0000  0.0197  0.0000
                                            0.0000 -0.0002  0.0012
    25. (0.00104) RY*( 1)Cl   1           s(  0.00%)p 1.00( 22.48%)d 3.45( 77.52%)
                                            0.0000  0.0000  0.0000  0.0000  0.0000
                                            0.0000  0.0000  0.0000  0.0000  0.0000
                                           -0.0000  0.0084 -0.4741  0.0000  0.1285
                                            0.8710  0.0000  0.0000
    26. (0.00097) RY*( 2)Cl   1           s(  4.86%)p 5.55( 26.98%)d14.04( 68.17%)
                                           -0.0000 -0.0000  0.0026  0.2204 -0.0000
                                            0.0090 -0.4965 -0.0000 -0.0122  0.1517
                                            0.0000  0.0000  0.0000  0.8226  0.0000
                                            0.0000 -0.0065  0.0701
    27. (0.00028) RY*( 3)Cl   1           s( 49.21%)p 0.50( 24.78%)d 0.53( 26.01%)
                                           -0.0000 -0.0000  0.0155  0.7013  0.0000
                                           -0.0108  0.0649 -0.0000 -0.0624  0.4895
                                            0.0000  0.0000  0.0000 -0.2542  0.0000
                                            0.0000  0.3922  0.2042
    28. (0.00007) RY*( 4)Cl   1           s( 15.25%)p 0.72( 10.96%)d 4.84( 73.79%)
    29. (0.00001) RY*( 5)Cl   1           s(  0.00%)p 1.00(  1.99%)d49.17( 98.01%)
    30. (0.00000) RY*( 6)Cl   1           s( 30.39%)p 2.28( 69.38%)d 0.01(  0.23%)
    31. (0.00000) RY*( 7)Cl   1           s(  0.00%)p 1.00( 75.57%)d 0.32( 24.43%)
    32. (0.00000) RY*( 8)Cl   1           s(  0.08%)p99.99( 66.63%)d99.99( 33.29%)
    33. (0.00001) RY*( 9)Cl   1           s(  0.19%)p10.16(  1.89%)d99.99( 97.92%)
    34. (0.00228) RY*( 1) C   2           s(  0.89%)p99.99( 91.63%)d 8.42(  7.48%)
                                            0.0000  0.0076  0.0939 -0.0185  0.4642
                                            0.0118 -0.8369 -0.0000  0.0000 -0.2722
                                            0.0000  0.0000  0.0260 -0.0044
    35. (0.00134) RY*( 2) C   2           s( 11.07%)p 6.90( 76.35%)d 1.14( 12.57%)
                                            0.0000  0.0077  0.3327 -0.0207  0.6931
                                            0.0029  0.5317 -0.0000  0.0000 -0.3403
                                            0.0000  0.0000 -0.0548 -0.0832
    36. (0.00126) RY*( 3) C   2           s(  0.00%)p 1.00( 88.22%)d 0.13( 11.78%)
                                            0.0000  0.0000 -0.0000 -0.0000  0.0000
                                           -0.0000  0.0000  0.0252  0.9389  0.0000
                                            0.2328 -0.2522 -0.0000  0.0000
    37. (0.00045) RY*( 4) C   2           s( 44.75%)p 0.37( 16.47%)d 0.87( 38.78%)
                                           -0.0000 -0.0128  0.6688 -0.0035 -0.3905
                                           -0.0346 -0.1048 -0.0000  0.0000 -0.1652
                                            0.0000  0.0000 -0.5654 -0.2022
    38. (0.00023) RY*( 5) C   2           s(  0.00%)p 1.00(  0.06%)d99.99( 99.94%)
                                            0.0000 -0.0000 -0.0000  0.0000  0.0000
                                            0.0000  0.0000  0.0184  0.0154  0.0000
                                            0.7044  0.7094 -0.0000 -0.0000
    39. (0.00015) RY*( 6) C   2           s( 29.59%)p 0.18(  5.44%)d 2.20( 64.97%)
                                            0.0000  0.0030  0.5439 -0.0124 -0.2293
                                            0.0400 -0.0084 -0.0000  0.0000 -0.1009
                                            0.0000  0.0000  0.7927  0.1058
    40. (0.00004) RY*( 7) C   2           s( 11.46%)p 0.89( 10.22%)d 6.83( 78.31%)
    41. (0.00000) RY*( 8) C   2           s(  0.00%)p 1.00( 11.77%)d 7.50( 88.23%)
    42. (0.00000) RY*( 9) C   2           s(  2.24%)p 0.11(  0.26%)d43.49( 97.50%)
    43. (0.00228) RY*( 1) C   3           s(  0.89%)p99.99( 91.63%)d 8.42(  7.48%)
                                            0.0000  0.0076  0.0939  0.0185 -0.4642
                                           -0.0118  0.8369  0.0000 -0.0000 -0.2722
                                            0.0000  0.0000  0.0260 -0.0044
    44. (0.00134) RY*( 2) C   3           s( 11.07%)p 6.90( 76.35%)d 1.14( 12.57%)
                                            0.0000  0.0077  0.3327  0.0207 -0.6931
                                           -0.0029 -0.5317  0.0000 -0.0000 -0.3403
                                            0.0000  0.0000 -0.0548 -0.0832
    45. (0.00126) RY*( 3) C   3           s(  0.00%)p 1.00( 88.22%)d 0.13( 11.78%)
                                           -0.0000  0.0000 -0.0000  0.0000  0.0000
                                            0.0000 -0.0000  0.0252  0.9389  0.0000
                                           -0.2328  0.2522  0.0000  0.0000
    46. (0.00045) RY*( 4) C   3           s( 44.75%)p 0.37( 16.47%)d 0.87( 38.78%)
                                           -0.0000 -0.0128  0.6688  0.0035  0.3905
                                            0.0346  0.1048  0.0000 -0.0000 -0.1652
                                            0.0000  0.0000 -0.5654 -0.2022
    47. (0.00023) RY*( 5) C   3           s(  0.00%)p 1.00(  0.06%)d99.99( 99.94%)
                                            0.0000 -0.0000  0.0000 -0.0000 -0.0000
                                           -0.0000  0.0000 -0.0184 -0.0154 -0.0000
                                            0.7044  0.7094 -0.0000 -0.0000
    48. (0.00015) RY*( 6) C   3           s( 29.59%)p 0.18(  5.44%)d 2.20( 64.97%)
                                            0.0000  0.0030  0.5439  0.0124  0.2293
                                           -0.0400  0.0084 -0.0000  0.0000 -0.1009
                                           -0.0000 -0.0000  0.7927  0.1058
    49. (0.00004) RY*( 7) C   3           s( 11.46%)p 0.89( 10.22%)d 6.83( 78.31%)
    50. (0.00000) RY*( 8) C   3           s(  0.00%)p 1.00( 11.77%)d 7.50( 88.23%)
    51. (0.00000) RY*( 9) C   3           s(  2.24%)p 0.11(  0.26%)d43.49( 97.50%)
    52. (0.00104) RY*( 1)Cl   4           s(  0.00%)p 1.00( 22.48%)d 3.45( 77.52%)
                                            0.0000  0.0000  0.0000  0.0000  0.0000
                                            0.0000  0.0000  0.0000  0.0000  0.0000
                                           -0.0000 -0.0084  0.4741  0.0000  0.1285
                                            0.8710  0.0000  0.0000
    53. (0.00097) RY*( 2)Cl   4           s(  4.86%)p 5.55( 26.98%)d14.04( 68.17%)
                                           -0.0000 -0.0000  0.0026  0.2204  0.0000
                                           -0.0090  0.4965  0.0000  0.0122 -0.1517
                                            0.0000  0.0000  0.0000  0.8226  0.0000
                                            0.0000 -0.0065  0.0701
    54. (0.00028) RY*( 3)Cl   4           s( 49.21%)p 0.50( 24.78%)d 0.53( 26.01%)
                                           -0.0000 -0.0000  0.0155  0.7013  0.0000
                                            0.0108 -0.0649 -0.0000  0.0624 -0.4895
                                            0.0000  0.0000  0.0000 -0.2542  0.0000
                                            0.0000  0.3922  0.2042
    55. (0.00007) RY*( 4)Cl   4           s( 15.25%)p 0.72( 10.96%)d 4.84( 73.79%)
    56. (0.00001) RY*( 5)Cl   4           s(  0.00%)p 1.00(  1.99%)d49.17( 98.01%)
    57. (0.00000) RY*( 6)Cl   4           s( 30.39%)p 2.28( 69.38%)d 0.01(  0.23%)
    58. (0.00000) RY*( 7)Cl   4           s(  0.00%)p 1.00( 75.57%)d 0.32( 24.43%)
    59. (0.00000) RY*( 8)Cl   4           s(  0.08%)p99.99( 66.63%)d99.99( 33.29%)
    60. (0.00001) RY*( 9)Cl   4           s(  0.19%)p10.16(  1.89%)d99.99( 97.92%)
    61. (0.00131) RY*( 1) H   5           s( 99.98%)p 0.00(  0.02%)
                                            0.0035  0.9999 -0.0017 -0.0125  0.0088
    62. (0.00005) RY*( 2) H   5           s(  0.01%)p99.99( 99.99%)
    63. (0.00006) RY*( 3) H   5           s(  0.03%)p99.99( 99.97%)
    64. (0.00001) RY*( 4) H   5           s(  0.08%)p99.99( 99.92%)
    65. (0.00131) RY*( 1) H   6           s( 99.98%)p 0.00(  0.02%)
                                            0.0035  0.9999 -0.0017 -0.0125 -0.0088
    66. (0.00005) RY*( 2) H   6           s(  0.01%)p99.99( 99.99%)
    67. (0.00006) RY*( 3) H   6           s(  0.03%)p99.99( 99.97%)
    68. (0.00001) RY*( 4) H   6           s(  0.08%)p99.99( 99.92%)
    69. (0.00131) RY*( 1) H   7           s( 99.98%)p 0.00(  0.02%)
                                            0.0035  0.9999  0.0017  0.0125 -0.0088
    70. (0.00005) RY*( 2) H   7           s(  0.01%)p99.99( 99.99%)
    71. (0.00006) RY*( 3) H   7           s(  0.03%)p99.99( 99.97%)
    72. (0.00001) RY*( 4) H   7           s(  0.08%)p99.99( 99.92%)
    73. (0.00131) RY*( 1) H   8           s( 99.98%)p 0.00(  0.02%)
                                            0.0035  0.9999  0.0017  0.0125  0.0088
    74. (0.00005) RY*( 2) H   8           s(  0.01%)p99.99( 99.99%)
    75. (0.00006) RY*( 3) H   8           s(  0.03%)p99.99( 99.97%)
    76. (0.00001) RY*( 4) H   8           s(  0.08%)p99.99( 99.92%)
    77. (0.01288) BD*( 1)Cl   1 - C   2  
                ( 42.25%)   0.6500*Cl   1 s( 16.23%)p 5.13( 83.23%)d 0.03(  0.54%)
                                            0.0000  0.0001  0.4019 -0.0268  0.0000
                                           -0.0069 -0.0027  0.0000 -0.9119 -0.0249
                                           -0.0000 -0.0000 -0.0000 -0.0019 -0.0000
                                           -0.0000 -0.0630 -0.0383
                ( 57.75%)  -0.7599* C   2 s( 16.71%)p 4.97( 82.99%)d 0.02(  0.30%)
                                           -0.0001  0.4087 -0.0012  0.0021 -0.0165
                                            0.9108  0.0047  0.0000 -0.0000  0.0038
                                           -0.0000 -0.0000 -0.0470 -0.0284
    78. (0.06621) BD ( 1)Cl   1 -Cl   4  
                ( 50.00%)   0.7071*Cl   1 s(  0.00%)p 1.00( 99.96%)d 0.00(  0.04%)
                                           -0.0000 -0.0000 -0.0000 -0.0000 -0.0000
                                           -0.0000 -0.0000 -0.0000 -0.0000 -0.0000
                                           -0.0001 -0.9996  0.0182 -0.0000 -0.0044
                                            0.0202 -0.0000 -0.0000
                ( 50.00%)   0.7071*Cl   4 s(  0.00%)p 1.00( 99.96%)d 0.00(  0.04%)
                                            0.0000  0.0000  0.0000  0.0000  0.0000
                                            0.0000  0.0000  0.0000  0.0000  0.0000
                                           -0.0001 -0.9996  0.0182  0.0000  0.0044
                                           -0.0202  0.0000  0.0000
    79. (0.01140) BD*( 1) C   2 - C   3  
                ( 50.00%)   0.7071* C   2 s( 30.87%)p 2.24( 69.09%)d 0.00(  0.05%)
                                            0.0003  0.5554  0.0152  0.7925  0.0107
                                           -0.2503 -0.0050 -0.0000 -0.0000 -0.0084
                                            0.0000  0.0000  0.0162 -0.0125
                ( 50.00%)  -0.7071* C   3 s( 30.87%)p 2.24( 69.09%)d 0.00(  0.05%)
                                            0.0003  0.5554  0.0152 -0.7925 -0.0107
                                            0.2503  0.0050  0.0000 -0.0000 -0.0084
                                            0.0000  0.0000  0.0162 -0.0125
    80. (0.00895) BD*( 1) C   2 - H   5  
                ( 35.57%)   0.5964* C   2 s( 26.21%)p 2.81( 73.75%)d 0.00(  0.04%)
                                           -0.0000  0.5120 -0.0060 -0.4304 -0.0135
                                           -0.2286  0.0020  0.7068 -0.0163  0.0023
                                           -0.0147 -0.0034  0.0018  0.0124
                ( 64.43%)  -0.8027* H   5 s( 99.89%)p 0.00(  0.11%)
                                            0.9995 -0.0031  0.0174  0.0110 -0.0250
    81. (0.00895) BD*( 1) C   2 - H   6  
                ( 35.57%)   0.5964* C   2 s( 26.21%)p 2.81( 73.75%)d 0.00(  0.04%)
                                           -0.0000  0.5120 -0.0060 -0.4304 -0.0135
                                           -0.2286  0.0020 -0.7068  0.0163  0.0023
                                            0.0147  0.0034  0.0018  0.0124
                ( 64.43%)  -0.8027* H   6 s( 99.89%)p 0.00(  0.11%)
                                            0.9995 -0.0031  0.0174  0.0110  0.0250
    82. (0.01288) BD*( 1) C   3 -Cl   4  
                ( 57.75%)   0.7599* C   3 s( 16.71%)p 4.97( 82.99%)d 0.02(  0.30%)
                                            0.0001 -0.4087  0.0012  0.0021 -0.0165
                                            0.9108  0.0047  0.0000 -0.0000 -0.0038
                                            0.0000  0.0000  0.0470  0.0284
                ( 42.25%)  -0.6500*Cl   4 s( 16.23%)p 5.13( 83.23%)d 0.03(  0.54%)
                                           -0.0000 -0.0001 -0.4019  0.0268  0.0000
                                           -0.0069 -0.0027  0.0000 -0.9119 -0.0249
                                            0.0000  0.0000  0.0000  0.0019  0.0000
                                            0.0000  0.0630  0.0383
    83. (0.00895) BD*( 1) C   3 - H   7  
                ( 35.57%)   0.5964* C   3 s( 26.21%)p 2.81( 73.75%)d 0.00(  0.04%)
                                            0.0000 -0.5120  0.0060 -0.4304 -0.0135
                                           -0.2286  0.0020  0.7068 -0.0163 -0.0023
                                            0.0147  0.0034 -0.0018 -0.0124
                ( 64.43%)  -0.8027* H   7 s( 99.89%)p 0.00(  0.11%)
                                           -0.9995  0.0031  0.0174  0.0110 -0.0250
    84. (0.00895) BD*( 1) C   3 - H   8  
                ( 35.57%)   0.5964* C   3 s( 26.21%)p 2.81( 73.75%)d 0.00(  0.04%)
                                            0.0000 -0.5120  0.0060 -0.4304 -0.0135
                                           -0.2286  0.0020 -0.7068  0.0163 -0.0023
                                           -0.0147 -0.0034 -0.0018 -0.0124
                ( 64.43%)  -0.8027* H   8 s( 99.89%)p 0.00(  0.11%)
                                           -0.9995  0.0031  0.0174  0.0110  0.0250


 NHO Directionality and "Bond Bending" (deviations from line of nuclear centers)

         [Thresholds for printing:  angular deviation  >  1.0 degree]
                                    hybrid p-character > 25.0%
                                    orbital occupancy  >  0.10e

                                Line of Centers        Hybrid 1              Hybrid 2
                                ---------------  -------------------   ------------------
                NBO               Theta   Phi    Theta   Phi    Dev    Theta   Phi    Dev
 ========================================================================================
     2. BD*(   1)Cl   1 -Cl   4    90.0  289.1     0.0    0.0  90.0      0.0    0.0  90.0
     3. BD (   1) C   2 - C   3    90.0  340.5    90.0  342.4   1.8     90.0  162.4   1.8
     4. BD (   1) C   2 - H   5    35.4  211.9    35.8  207.0   2.8      --     --    --
     5. BD (   1) C   2 - H   6   144.6  211.9   144.2  207.0   2.8      --     --    --
     7. BD (   1) C   3 - H   7   144.6   31.9   144.2   27.0   2.8      --     --    --
     8. BD (   1) C   3 - H   8    35.4   31.9    35.8   27.0   2.8      --     --    --
    22. LP (   2)Cl   1             --     --     90.0  177.6   --       --     --    --
    24. LP (   2)Cl   4             --     --     90.0  357.6   --       --     --    --


 Second Order Perturbation Theory Analysis of Fock Matrix in NBO Basis

     Threshold for printing:   0.25 kcal/mol
                                                                              E(2)  E(j)-E(i) F(i,j)
         Donor NBO (i)                     Acceptor NBO (j)                 kcal/mol   a.u.    a.u. 
 ===================================================================================================

 within unit  1
   1. BD (   1)Cl   1 - C   2        / 82. BD*(   1) C   3 -Cl   4            1.95    0.78    0.049
   2. BD*(   1)Cl   1 -Cl   4        / 36. RY*(   3) C   2                    0.31    1.05    0.023
   2. BD*(   1)Cl   1 -Cl   4        / 45. RY*(   3) C   3                    0.31    1.05    0.023
   2. BD*(   1)Cl   1 -Cl   4        / 80. BD*(   1) C   2 - H   5            1.16    0.76    0.038
   2. BD*(   1)Cl   1 -Cl   4        / 81. BD*(   1) C   2 - H   6            1.16    0.76    0.038
   2. BD*(   1)Cl   1 -Cl   4        / 83. BD*(   1) C   3 - H   7            1.16    0.76    0.038
   2. BD*(   1)Cl   1 -Cl   4        / 84. BD*(   1) C   3 - H   8            1.16    0.76    0.038
   3. BD (   1) C   2 - C   3        / 26. RY*(   2)Cl   1                    0.33    1.47    0.028
   3. BD (   1) C   2 - C   3        / 53. RY*(   2)Cl   4                    0.33    1.47    0.028
   3. BD (   1) C   2 - C   3        / 80. BD*(   1) C   2 - H   5            0.29    1.13    0.023
   3. BD (   1) C   2 - C   3        / 81. BD*(   1) C   2 - H   6            0.29    1.13    0.023
   3. BD (   1) C   2 - C   3        / 83. BD*(   1) C   3 - H   7            0.29    1.13    0.023
   3. BD (   1) C   2 - C   3        / 84. BD*(   1) C   3 - H   8            0.29    1.13    0.023
   4. BD (   1) C   2 - H   5        / 25. RY*(   1)Cl   1                    0.40    1.33    0.029
   4. BD (   1) C   2 - H   5        / 45. RY*(   3) C   3                    0.30    1.28    0.025
   4. BD (   1) C   2 - H   5        / 77. BD*(   1)Cl   1 - C   2            0.32    0.62    0.018
   4. BD (   1) C   2 - H   5        / 78. BD (   1)Cl   1 -Cl   4            1.89    0.25    0.028
   4. BD (   1) C   2 - H   5        / 83. BD*(   1) C   3 - H   7            1.45    0.98    0.048
   5. BD (   1) C   2 - H   6        / 25. RY*(   1)Cl   1                    0.40    1.33    0.029
   5. BD (   1) C   2 - H   6        / 45. RY*(   3) C   3                    0.30    1.28    0.025
   5. BD (   1) C   2 - H   6        / 77. BD*(   1)Cl   1 - C   2            0.32    0.62    0.018
   5. BD (   1) C   2 - H   6        / 78. BD (   1)Cl   1 -Cl   4            1.89    0.25    0.028
   5. BD (   1) C   2 - H   6        / 84. BD*(   1) C   3 - H   8            1.45    0.98    0.048
   6. BD (   1) C   3 -Cl   4        / 77. BD*(   1)Cl   1 - C   2            1.95    0.78    0.049
   7. BD (   1) C   3 - H   7        / 36. RY*(   3) C   2                    0.30    1.28    0.025
   7. BD (   1) C   3 - H   7        / 52. RY*(   1)Cl   4                    0.40    1.33    0.029
   7. BD (   1) C   3 - H   7        / 78. BD (   1)Cl   1 -Cl   4            1.89    0.25    0.028
   7. BD (   1) C   3 - H   7        / 80. BD*(   1) C   2 - H   5            1.45    0.98    0.048
   7. BD (   1) C   3 - H   7        / 82. BD*(   1) C   3 -Cl   4            0.32    0.62    0.018
   8. BD (   1) C   3 - H   8        / 36. RY*(   3) C   2                    0.30    1.28    0.025
   8. BD (   1) C   3 - H   8        / 52. RY*(   1)Cl   4                    0.40    1.33    0.029
   8. BD (   1) C   3 - H   8        / 78. BD (   1)Cl   1 -Cl   4            1.89    0.25    0.028
   8. BD (   1) C   3 - H   8        / 81. BD*(   1) C   2 - H   6            1.45    0.98    0.048
   8. BD (   1) C   3 - H   8        / 82. BD*(   1) C   3 -Cl   4            0.32    0.62    0.018
  10. CR (   2)Cl   1                / 34. RY*(   1) C   2                    0.61   10.46    0.101
  10. CR (   2)Cl   1                / 35. RY*(   2) C   2                    0.27   10.59    0.068
  13. CR (   5)Cl   1                / 78. BD (   1)Cl   1 -Cl   4            0.50    6.99    0.078
  14. CR (   1) C   2                / 43. RY*(   1) C   3                    0.55   10.77    0.098
  14. CR (   1) C   2                / 44. RY*(   2) C   3                    0.36   10.89    0.079
  14. CR (   1) C   2                / 61. RY*(   1) H   5                    0.49   10.51    0.091
  14. CR (   1) C   2                / 65. RY*(   1) H   6                    0.49   10.51    0.091
  14. CR (   1) C   2                / 77. BD*(   1)Cl   1 - C   2            0.82   10.25    0.117
  15. CR (   1) C   3                / 34. RY*(   1) C   2                    0.55   10.77    0.098
  15. CR (   1) C   3                / 35. RY*(   2) C   2                    0.36   10.89    0.079
  15. CR (   1) C   3                / 69. RY*(   1) H   7                    0.49   10.51    0.091
  15. CR (   1) C   3                / 73. RY*(   1) H   8                    0.49   10.51    0.091
  15. CR (   1) C   3                / 82. BD*(   1) C   3 -Cl   4            0.82   10.25    0.117
  17. CR (   2)Cl   4                / 43. RY*(   1) C   3                    0.61   10.46    0.101
  17. CR (   2)Cl   4                / 44. RY*(   2) C   3                    0.27   10.59    0.068
  20. CR (   5)Cl   4                / 78. BD (   1)Cl   1 -Cl   4            0.50    6.99    0.078
  21. LP (   1)Cl   1                / 34. RY*(   1) C   2                    0.68    1.54    0.041
  21. LP (   1)Cl   1                / 35. RY*(   2) C   2                    0.42    1.67    0.034
  22. LP (   2)Cl   1                / 34. RY*(   1) C   2                    0.26    0.95    0.020
  22. LP (   2)Cl   1                / 79. BD*(   1) C   2 - C   3            1.94    0.69    0.046
  22. LP (   2)Cl   1                / 80. BD*(   1) C   2 - H   5            0.42    0.79    0.023
  22. LP (   2)Cl   1                / 81. BD*(   1) C   2 - H   6            0.42    0.79    0.023
  22. LP (   2)Cl   1                / 82. BD*(   1) C   3 -Cl   4            0.92    0.43    0.025
  23. LP (   1)Cl   4                / 43. RY*(   1) C   3                    0.68    1.54    0.041
  23. LP (   1)Cl   4                / 44. RY*(   2) C   3                    0.42    1.67    0.034
  24. LP (   2)Cl   4                / 43. RY*(   1) C   3                    0.26    0.95    0.020
  24. LP (   2)Cl   4                / 77. BD*(   1)Cl   1 - C   2            0.92    0.43    0.025
  24. LP (   2)Cl   4                / 79. BD*(   1) C   2 - C   3            1.94    0.69    0.046
  24. LP (   2)Cl   4                / 83. BD*(   1) C   3 - H   7            0.42    0.79    0.023
  24. LP (   2)Cl   4                / 84. BD*(   1) C   3 - H   8            0.42    0.79    0.023


 Natural Bond Orbitals (Summary):

                                                            Principal Delocalizations
           NBO                        Occupancy    Energy   (geminal,vicinal,remote)
 ====================================================================================
 Molecular unit  1  (C2H4Cl2)
     1. BD (   1)Cl   1 - C   2          0.99299    -0.90587  82(v)
     2. BD*(   1)Cl   1 -Cl   4          0.98525    -0.52309  80(v),81(v),83(v),84(v)
                                                    36(v),45(v)
     3. BD (   1) C   2 - C   3          0.99748    -0.90044  26(v),53(v),80(g),81(g)
                                                    83(g),84(g)
     4. BD (   1) C   2 - H   5          0.97663    -0.74810  78(v),83(v),2(v),25(v),77(g)
                                                    45(v)
     5. BD (   1) C   2 - H   6          0.97663    -0.74810  78(v),84(v),2(v),25(v),77(g)
                                                    45(v)
     6. BD (   1) C   3 -Cl   4          0.99299    -0.90587  77(v)
     7. BD (   1) C   3 - H   7          0.97663    -0.74810  78(v),80(v),2(v),52(v),82(g)
                                                    36(v)
     8. BD (   1) C   3 - H   8          0.97663    -0.74810  78(v),81(v),2(v),52(v),82(g)
                                                    36(v)
     9. CR (   1)Cl   1                  1.00000  -101.13956   
    10. CR (   2)Cl   1                  0.99990   -10.07404  34(v),35(v)
    11. CR (   3)Cl   1                  0.99999    -7.48672   
    12. CR (   4)Cl   1                  0.99994    -7.49527   
    13. CR (   5)Cl   1                  0.99989    -7.48925  2(g),78(g)
    14. CR (   1) C   2                  0.99949   -10.37621  77(g),43(v),61(v),65(v)
                                                    44(v)
    15. CR (   1) C   3                  0.99949   -10.37621  82(g),34(v),69(v),73(v)
                                                    35(v)
    16. CR (   1)Cl   4                  1.00000  -101.13956   
    17. CR (   2)Cl   4                  0.99990   -10.07404  43(v),44(v)
    18. CR (   3)Cl   4                  0.99999    -7.48672   
    19. CR (   4)Cl   4                  0.99994    -7.49527   
    20. CR (   5)Cl   4                  0.99989    -7.48925  2(g),78(g)
    21. LP (   1)Cl   1                  0.99822    -1.15381  34(v),35(v)
    22. LP (   2)Cl   1                  0.98435    -0.55748  79(v),82(v),80(v),81(v)
                                                    34(v)
    23. LP (   1)Cl   4                  0.99822    -1.15381  43(v),44(v)
    24. LP (   2)Cl   4                  0.98435    -0.55748  79(v),77(v),83(v),84(v)
                                                    43(v)
    25. RY*(   1)Cl   1                  0.00104     0.58164   
    26. RY*(   2)Cl   1                  0.00097     0.56809   
    27. RY*(   3)Cl   1                  0.00028     0.50803   
    28. RY*(   4)Cl   1                  0.00007     0.94616   
    29. RY*(   5)Cl   1                  0.00001     0.55508   
    30. RY*(   6)Cl   1                  0.00000     0.54596   
    31. RY*(   7)Cl   1                  0.00000     0.76274   
    32. RY*(   8)Cl   1                  0.00000     0.76773   
    33. RY*(   9)Cl   1                  0.00001     0.57461   
    34. RY*(   1) C   2                  0.00228     0.38993   
    35. RY*(   2) C   2                  0.00134     0.51572   
    36. RY*(   3) C   2                  0.00126     0.53171   
    37. RY*(   4) C   2                  0.00045     1.02716   
    38. RY*(   5) C   2                  0.00023     2.14992   
    39. RY*(   6) C   2                  0.00015     1.39107   
    40. RY*(   7) C   2                  0.00004     1.43564   
    41. RY*(   8) C   2                  0.00000     1.58214   
    42. RY*(   9) C   2                  0.00000     1.95494   
    43. RY*(   1) C   3                  0.00228     0.38993   
    44. RY*(   2) C   3                  0.00134     0.51572   
    45. RY*(   3) C   3                  0.00126     0.53171   
    46. RY*(   4) C   3                  0.00045     1.02716   
    47. RY*(   5) C   3                  0.00023     2.14992   
    48. RY*(   6) C   3                  0.00015     1.39107   
    49. RY*(   7) C   3                  0.00004     1.43564   
    50. RY*(   8) C   3                  0.00000     1.58214   
    51. RY*(   9) C   3                  0.00000     1.95494   
    52. RY*(   1)Cl   4                  0.00104     0.58164   
    53. RY*(   2)Cl   4                  0.00097     0.56809   
    54. RY*(   3)Cl   4                  0.00028     0.50803   
    55. RY*(   4)Cl   4                  0.00007     0.94616   
    56. RY*(   5)Cl   4                  0.00001     0.55508   
    57. RY*(   6)Cl   4                  0.00000     0.54596   
    58. RY*(   7)Cl   4                  0.00000     0.76274   
    59. RY*(   8)Cl   4                  0.00000     0.76773   
    60. RY*(   9)Cl   4                  0.00001     0.57461   
    61. RY*(   1) H   5                  0.00131     0.13014   
    62. RY*(   2) H   5                  0.00005     1.57140   
    63. RY*(   3) H   5                  0.00006     1.75040   
    64. RY*(   4) H   5                  0.00001     1.85609   
    65. RY*(   1) H   6                  0.00131     0.13014   
    66. RY*(   2) H   6                  0.00005     1.57140   
    67. RY*(   3) H   6                  0.00006     1.75040   
    68. RY*(   4) H   6                  0.00001     1.85609   
    69. RY*(   1) H   7                  0.00131     0.13014   
    70. RY*(   2) H   7                  0.00005     1.57140   
    71. RY*(   3) H   7                  0.00006     1.75040   
    72. RY*(   4) H   7                  0.00001     1.85609   
    73. RY*(   1) H   8                  0.00131     0.13014   
    74. RY*(   2) H   8                  0.00005     1.57140   
    75. RY*(   3) H   8                  0.00006     1.75040   
    76. RY*(   4) H   8                  0.00001     1.85609   
    77. BD*(   1)Cl   1 - C   2          0.01288    -0.12954   
    78. BD (   1)Cl   1 -Cl   4          0.06621    -0.49815   
    79. BD*(   1) C   2 - C   3          0.01140     0.13303   
    80. BD*(   1) C   2 - H   5          0.00895     0.23433   
    81. BD*(   1) C   2 - H   6          0.00895     0.23433   
    82. BD*(   1) C   3 -Cl   4          0.01288    -0.12954   
    83. BD*(   1) C   3 - H   7          0.00895     0.23433   
    84. BD*(   1) C   3 - H   8          0.00895     0.23433   
       -------------------------------
              Total Lewis   22.91978  ( 95.4991%)
        Valence non-Lewis    1.05819  (  4.4091%)
        Rydberg non-Lewis    0.02203  (  0.0918%)
       -------------------------------
            Total unit  1   24.00000  (100.0000%)
           Charge unit  1    1.00000
 Unable to Open any file for archive entry.
 1\1\GINC-COMPUTE-0-8\SP\UB3LYP\def2SVP\C2H4Cl2(1+,2)\ZAHRT2\13-Mar-202
 1\0\\# b3lyp/def2svp geom=NewRedundant pop=NBO\\80\\1,2\Cl,0,-1.886875
 0848,1.0874137171,0.0023779983\C,0,-0.7049821099,-0.2766765219,-0.0122
 519034\C,0,0.7049820517,0.2766764836,0.0122518324\Cl,0,1.8868750266,-1
 .0874137554,-0.0023780693\H,0,-0.9022494257,-0.9014425638,0.8684466448
 \H,0,-0.884672315,-0.8670316685,-0.9200344572\H,0,0.9022493675,0.90144
 25255,-0.8684467158\H,0,0.8846722568,0.8670316302,0.9200343862\\Versio
 n=ES64L-G16RevC.01\State=2-AU\HF=-998.3067041\S2=0.751826\S2-1=0.\S2A=
 0.750003\RMSD=3.784e-09\Dipole=0.,0.,0.\Quadrupole=3.4527334,-0.988336
 9,-2.4643966,-3.2212286,-0.0038251,-0.0032602\PG=C02H [SGH(C2Cl2),X(H4
 )]\\@
 The archive entry for this job was punched.


 ASKING DUMB QUESTIONS IS EASIER THAN CORECTING DUMB MISTAKES.
 File lengths (MBytes):  RWF=     10 Int=      0 D2E=      0 Chk=      2 Scr=      1
 Normal termination of Gaussian 16
