# Supplementary material for: Machine-Learning-Guided Discovery of Electrochemical Reactions
Source: J Am Chem Soc. 2022 Dec 2;144(49):22599–610. doi: 10.1021/jacs.2c08997 (PMC9756344; doi:10.1021/jacs.2c08997)
Supplement: Supplementary file 4 — ja2c08997_si_004.zip [file ja2c08997_si_004.zip › Reactivity Prediction/Ologs_notimes/22.log]

 Entering Gaussian System, Link 0=g16
 Input=22.com
 Output=22.log
 Initial command:
  
 Copyright (c) 1988-2019, Gaussian, Inc.  All Rights Reserved.
  
 This is part of the Gaussian(R) 16 program.  It is based on
 the Gaussian(R) 09 system (copyright 2009, Gaussian, Inc.),
 the Gaussian(R) 03 system (copyright 2003, Gaussian, Inc.),
 the Gaussian(R) 98 system (copyright 1998, Gaussian, Inc.),
 the Gaussian(R) 94 system (copyright 1995, Gaussian, Inc.),
 the Gaussian 92(TM) system (copyright 1992, Gaussian, Inc.),
 the Gaussian 90(TM) system (copyright 1990, Gaussian, Inc.),
 the Gaussian 88(TM) system (copyright 1988, Gaussian, Inc.),
 the Gaussian 86(TM) system (copyright 1986, Carnegie Mellon
 University), and the Gaussian 82(TM) system (copyright 1983,
 Carnegie Mellon University). Gaussian is a federally registered
 trademark of Gaussian, Inc.
  
 This software contains proprietary and confidential information,
 including trade secrets, belonging to Gaussian, Inc.
  
 This software is provided under written license and may be
 used, copied, transmitted, or stored only in accord with that
 written license.
  
 The following legend is applicable only to US Government
 contracts under FAR:
  
                    RESTRICTED RIGHTS LEGEND
  
 Use, reproduction and disclosure by the US Government is
 subject to restrictions as set forth in subparagraphs (a)
 and (c) of the Commercial Computer Software - Restricted
 Rights clause in FAR 52.227-19.
  
 Gaussian, Inc.
 340 Quinnipiac St., Bldg. 40, Wallingford CT 06492
  
  
 ---------------------------------------------------------------
 Warning -- This program may not be used in any manner that
 competes with the business of Gaussian, Inc. or will provide
 assistance to any competitor of Gaussian, Inc.  The licensee
 of this program is prohibited from giving any competitor of
 Gaussian, Inc. access to this program.  By using this program,
 the user acknowledges that Gaussian, Inc. is engaged in the
 business of creating and licensing software in the field of
 computational chemistry and represents and warrants to the
 licensee that it is not a competitor of Gaussian, Inc. and that
 it will not use this program in any manner prohibited above.
 ---------------------------------------------------------------
  

 Cite this work as:
 Gaussian 16, Revision C.01,
 M. J. Frisch, G. W. Trucks, H. B. Schlegel, G. E. Scuseria, 
 M. A. Robb, J. R. Cheeseman, G. Scalmani, V. Barone, 
 G. A. Petersson, H. Nakatsuji, X. Li, M. Caricato, A. V. Marenich, 
 J. Bloino, B. G. Janesko, R. Gomperts, B. Mennucci, H. P. Hratchian, 
 J. V. Ortiz, A. F. Izmaylov, J. L. Sonnenberg, D. Williams-Young, 
 F. Ding, F. Lipparini, F. Egidi, J. Goings, B. Peng, A. Petrone, 
 T. Henderson, D. Ranasinghe, V. G. Zakrzewski, J. Gao, N. Rega, 
 G. Zheng, W. Liang, M. Hada, M. Ehara, K. Toyota, R. Fukuda, 
 J. Hasegawa, M. Ishida, T. Nakajima, Y. Honda, O. Kitao, H. Nakai, 
 T. Vreven, K. Throssell, J. A. Montgomery, Jr., J. E. Peralta, 
 F. Ogliaro, M. J. Bearpark, J. J. Heyd, E. N. Brothers, K. N. Kudin, 
 V. N. Staroverov, T. A. Keith, R. Kobayashi, J. Normand, 
 K. Raghavachari, A. P. Rendell, J. C. Burant, S. S. Iyengar, 
 J. Tomasi, M. Cossi, J. M. Millam, M. Klene, C. Adamo, R. Cammi, 
 J. W. Ochterski, R. L. Martin, K. Morokuma, O. Farkas, 
 J. B. Foresman, and D. J. Fox, Gaussian, Inc., Wallingford CT, 2019.
 
 ******************************************
 Gaussian 16:  ES64L-G16RevC.01  3-Jul-2019
                13-Mar-2021 
 ******************************************
 %nprocshared=16
 Will use up to   16 processors via shared memory.
 %mem=7GB
 -----------------------------------------
 # b3lyp/def2svp geom=NewRedundant pop=NBO
 -----------------------------------------
 1/29=4000,38=1,172=1/1;
 2/12=2,17=6,18=5,40=1/2;
 3/5=43,7=101,11=2,25=1,30=1,74=-5/1,2,3;
 4//1;
 5/5=2,38=5/2;
 6/7=2,8=2,9=2,10=2,28=1,40=1/1,7;
 99/5=1,9=1/99;
 --
 22
 --
 Symbolic Z-matrix:
 Charge =  1 Multiplicity = 2
 C                    -1.95903  -0.9933   -0.07108 
 C                    -0.68122  -0.78624   0.25154 
 C                     0.03071   0.52565   0.10295 
 C                     1.39863   0.39289  -0.53636 
 O                     1.87331   1.58962  -0.93681 
 O                     2.02184  -0.63083  -0.66038 
 H                    -2.43069  -1.9692    0.07072 
 H                    -2.58337  -0.19635  -0.48901 
 H                    -0.07631  -1.60622   0.65241 
 H                     0.2098    0.98425   1.09529 
 H                    -0.56261   1.26111  -0.46181 
 H                     2.75894   1.42862  -1.30585 
 
                          Input orientation:                          
 ---------------------------------------------------------------------
 Center     Atomic      Atomic             Coordinates (Angstroms)
 Number     Number       Type             X           Y           Z
 ---------------------------------------------------------------------
      1          6           0       -1.959027   -0.993304   -0.071082
      2          6           0       -0.681223   -0.786243    0.251537
      3          6           0        0.030708    0.525653    0.102955
      4          6           0        1.398627    0.392886   -0.536359
      5          8           0        1.873308    1.589618   -0.936805
      6          8           0        2.021840   -0.630830   -0.660376
      7          1           0       -2.430685   -1.969196    0.070719
      8          1           0       -2.583373   -0.196348   -0.489006
      9          1           0       -0.076313   -1.606217    0.652412
     10          1           0        0.209798    0.984249    1.095292
     11          1           0       -0.562606    1.261113   -0.461812
     12          1           0        2.758945    1.428619   -1.305852
 ---------------------------------------------------------------------
                    Distance matrix (angstroms):
                    1          2          3          4          5
     1  C    0.000000
     2  C    1.334070   0.000000
     3  C    2.509296   1.499998   0.000000
     4  C    3.662219   2.517320   1.515767   0.000000
     5  O    4.701888   3.685444   2.368184   1.348275   0.000000
     6  O    4.040539   2.856972   2.425846   1.204894   2.242513
     7  H    1.093131   2.119597   3.504821   4.540001   5.674911
     8  H    1.095266   2.124748   2.775810   4.025638   4.822053
     9  H    2.108013   1.094977   2.204139   2.754095   4.066940
    10  H    3.158314   2.154177   1.107753   2.103641   2.695024
    11  H    2.680495   2.171313   1.100856   2.146115   2.503440
    12  H    5.445147   4.377879   3.200524   1.874920   0.972866
                    6          7          8          9         10
     6  O    0.000000
     7  H    4.706453   0.000000
     8  H    4.628836   1.865368   0.000000
     9  H    2.660271   2.452180   3.094497   0.000000
    10  H    2.995721   4.092033   3.421346   2.643580   0.000000
    11  H    3.209086   3.769377   2.491672   3.114411   1.760067
    12  H    2.280634   6.353924   5.643413   4.591701   3.530029
                   11         12
    11  H    0.000000
    12  H    3.431204   0.000000
 Stoichiometry    C4H6O2(1+,2)
 Framework group  C1[X(C4H6O2)]
 Deg. of freedom    30
 Full point group                 C1      NOp   1
 Largest Abelian subgroup         C1      NOp   1
 Largest concise Abelian subgroup C1      NOp   1
                         Standard orientation:                         
 ---------------------------------------------------------------------
 Center     Atomic      Atomic             Coordinates (Angstroms)
 Number     Number       Type             X           Y           Z
 ---------------------------------------------------------------------
      1          6           0        2.624775   -0.115357   -0.331325
      2          6           0        1.484937    0.256116    0.253925
      3          6           0        0.268701   -0.613588    0.373830
      4          6           0       -1.015395    0.102661    0.005540
      5          8           0       -2.029202   -0.767050   -0.177884
      6          8           0       -1.153738    1.295686   -0.091007
      7          1           0        3.485460    0.556892   -0.378637
      8          1           0        2.742456   -1.105026   -0.785542
      9          1           0        1.390406    1.258008    0.685493
     10          1           0        0.132624   -0.947725    1.421185
     11          1           0        0.353288   -1.534431   -0.223479
     12          1           0       -2.818824   -0.235794   -0.379706
 ---------------------------------------------------------------------
 Rotational constants (GHZ):           9.0007416           2.0460648           1.7582844
 Standard basis: def2SVP (5D, 7F)
 There are   120 symmetry adapted cartesian basis functions of A   symmetry.
 There are   114 symmetry adapted basis functions of A   symmetry.
   114 basis functions,   192 primitive gaussians,   120 cartesian basis functions
    23 alpha electrons       22 beta electrons
       nuclear repulsion energy       221.6389473010 Hartrees.
 NAtoms=   12 NActive=   12 NUniq=   12 SFac= 1.00D+00 NAtFMM=   60 NAOKFM=F Big=F
 Integral buffers will be    131072 words long.
 Raffenetti 2 integral format.
 Two-electron integral symmetry is turned on.
 One-electron integrals computed using PRISM.
   1 Symmetry operations used in ECPInt.
 ECPInt:  NShTT=    1485 NPrTT=    5349 LenC2=    1475 LenP2D=    4378.
 LDataN:  DoStor=T MaxTD1= 4 Len=   56
 NBasis=   114 RedAO= T EigKep=  1.97D-03  NBF=   114
 NBsUse=   114 1.00D-06 EigRej= -1.00D+00 NBFU=   114
 ExpMin= 1.22D-01 ExpMax= 2.27D+03 ExpMxC= 3.41D+02 IAcc=3 IRadAn=         5 AccDes= 0.00D+00
 Harris functional with IExCor=  402 and IRadAn=       5 diagonalized for initial guess.
 HarFok:  IExCor=  402 AccDes= 0.00D+00 IRadAn=         5 IDoV= 1 UseB2=F ITyADJ=14
 ICtDFT=  3500011 ScaDFX=  1.000000  1.000000  1.000000  1.000000
 FoFCou: FMM=F IPFlag=           0 FMFlag=      100000 FMFlg1=           0
         NFxFlg=           0 DoJE=T BraDBF=F KetDBF=T FulRan=T
         wScrn=  0.000000 ICntrl=       500 IOpCl=  0 I1Cent=   200000004 NGrid=           0
         NMat0=    1 NMatS0=      1 NMatT0=    0 NMatD0=    1 NMtDS0=    0 NMtDT0=    0
 Petite list used in FoFCou.
 Initial guess <Sx>= 0.0000 <Sy>= 0.0000 <Sz>= 0.5000 <S**2>= 0.7500 S= 0.5000
 Keep R1 and R2 ints in memory in canonical form, NReq=58134740.
 Requested convergence on RMS density matrix=1.00D-08 within 128 cycles.
 Requested convergence on MAX density matrix=1.00D-06.
 Requested convergence on             energy=1.00D-06.
 No special actions if energy rises.
 Integral accuracy reduced to 1.0D-05 until final iterations.
 Problem detected with inexpensive integrals.
 Switching to full accuracy and repeating last cycle.
 EnCoef did   100 forward-backward iterations
 EnCoef did     8 forward-backward iterations
 EnCoef did     1 forward-backward iterations
 SCF Done:  E(UB3LYP) =  -305.898476681     A.U. after   24 cycles
            NFock= 24  Conv=0.46D-08     -V/T= 2.0089
 <Sx>= 0.0000 <Sy>= 0.0000 <Sz>= 0.5000 <S**2>= 0.7538 S= 0.5019
 <L.S>= 0.000000000000E+00
 Annihilation of the first spin contaminant:
 S**2 before annihilation     0.7538,   after     0.7500

 **********************************************************************

            Population analysis using the SCF Density.

 **********************************************************************

 Orbital symmetries:
 Alpha Orbitals:
       Occupied  (A) (A) (A) (A) (A) (A) (A) (A) (A) (A) (A) (A)
                 (A) (A) (A) (A) (A) (A) (A) (A) (A) (A) (A)
       Virtual   (A) (A) (A) (A) (A) (A) (A) (A) (A) (A) (A) (A)
                 (A) (A) (A) (A) (A) (A) (A) (A) (A) (A) (A) (A)
                 (A) (A) (A) (A) (A) (A) (A) (A) (A) (A) (A) (A)
                 (A) (A) (A) (A) (A) (A) (A) (A) (A) (A) (A) (A)
                 (A) (A) (A) (A) (A) (A) (A) (A) (A) (A) (A) (A)
                 (A) (A) (A) (A) (A) (A) (A) (A) (A) (A) (A) (A)
                 (A) (A) (A) (A) (A) (A) (A) (A) (A) (A) (A) (A)
                 (A) (A) (A) (A) (A) (A) (A)
 Beta  Orbitals:
       Occupied  (A) (A) (A) (A) (A) (A) (A) (A) (A) (A) (A) (A)
                 (A) (A) (A) (A) (A) (A) (A) (A) (A) (A)
       Virtual   (A) (A) (A) (A) (A) (A) (A) (A) (A) (A) (A) (A)
                 (A) (A) (A) (A) (A) (A) (A) (A) (A) (A) (A) (A)
                 (A) (A) (A) (A) (A) (A) (A) (A) (A) (A) (A) (A)
                 (A) (A) (A) (A) (A) (A) (A) (A) (A) (A) (A) (A)
                 (A) (A) (A) (A) (A) (A) (A) (A) (A) (A) (A) (A)
                 (A) (A) (A) (A) (A) (A) (A) (A) (A) (A) (A) (A)
                 (A) (A) (A) (A) (A) (A) (A) (A) (A) (A) (A) (A)
                 (A) (A) (A) (A) (A) (A) (A) (A)
 The electronic state is 2-A.
 Alpha  occ. eigenvalues --  -19.39275 -19.38025 -10.54906 -10.46330 -10.45536
 Alpha  occ. eigenvalues --  -10.43907  -1.32374  -1.23686  -1.05205  -0.96569
 Alpha  occ. eigenvalues --   -0.83890  -0.78304  -0.73560  -0.71223  -0.70330
 Alpha  occ. eigenvalues --   -0.67154  -0.67054  -0.61981  -0.60704  -0.58714
 Alpha  occ. eigenvalues --   -0.54351  -0.53801  -0.52655
 Alpha virt. eigenvalues --   -0.24970  -0.21379  -0.11664  -0.10496  -0.09746
 Alpha virt. eigenvalues --   -0.07853  -0.04842  -0.03778   0.00606   0.03790
 Alpha virt. eigenvalues --    0.06913   0.11329   0.12592   0.17151   0.21851
 Alpha virt. eigenvalues --    0.23630   0.26388   0.27927   0.30045   0.30903
 Alpha virt. eigenvalues --    0.34842   0.35894   0.38076   0.42082   0.42839
 Alpha virt. eigenvalues --    0.44573   0.45625   0.46303   0.46780   0.48914
 Alpha virt. eigenvalues --    0.52303   0.56210   0.60351   0.67880   0.70261
 Alpha virt. eigenvalues --    0.76671   0.79599   0.86295   0.88866   0.93882
 Alpha virt. eigenvalues --    0.95648   0.98910   1.03633   1.06584   1.16982
 Alpha virt. eigenvalues --    1.19629   1.20394   1.34322   1.36952   1.38901
 Alpha virt. eigenvalues --    1.41240   1.42447   1.44046   1.46048   1.50411
 Alpha virt. eigenvalues --    1.53727   1.54918   1.57702   1.59933   1.65464
 Alpha virt. eigenvalues --    1.67269   1.76146   1.80849   1.82381   1.84757
 Alpha virt. eigenvalues --    1.86705   1.95701   2.00883   2.02210   2.10017
 Alpha virt. eigenvalues --    2.12527   2.17395   2.20630   2.33224   2.34701
 Alpha virt. eigenvalues --    2.39267   2.45898   2.48476   2.55182   2.57146
 Alpha virt. eigenvalues --    2.67872   2.68509   2.74535   2.77614   2.89665
 Alpha virt. eigenvalues --    2.98260   2.99850   3.03919   3.28412   3.40494
 Alpha virt. eigenvalues --    3.56009
  Beta  occ. eigenvalues --  -19.39134 -19.37271 -10.54908 -10.45984 -10.44991
  Beta  occ. eigenvalues --  -10.43809  -1.31540  -1.22673  -1.03844  -0.95249
  Beta  occ. eigenvalues --   -0.83302  -0.77637  -0.72627  -0.70371  -0.69441
  Beta  occ. eigenvalues --   -0.66709  -0.66374  -0.61060  -0.60212  -0.58519
  Beta  occ. eigenvalues --   -0.53726  -0.48641
  Beta virt. eigenvalues --   -0.43975  -0.21453  -0.21011  -0.11507  -0.10313
  Beta virt. eigenvalues --   -0.09539  -0.07512  -0.04447  -0.03529   0.01004
  Beta virt. eigenvalues --    0.04130   0.07448   0.11743   0.13062   0.18022
  Beta virt. eigenvalues --    0.22360   0.23887   0.27587   0.29031   0.30614
  Beta virt. eigenvalues --    0.31586   0.35342   0.37418   0.38341   0.42549
  Beta virt. eigenvalues --    0.43186   0.44973   0.46037   0.46734   0.47224
  Beta virt. eigenvalues --    0.49225   0.52721   0.56705   0.60885   0.68279
  Beta virt. eigenvalues --    0.70737   0.76922   0.79922   0.86560   0.89330
  Beta virt. eigenvalues --    0.94902   0.96695   0.99915   1.04871   1.06873
  Beta virt. eigenvalues --    1.17440   1.19882   1.20772   1.34853   1.37389
  Beta virt. eigenvalues --    1.38923   1.41521   1.42825   1.44562   1.46283
  Beta virt. eigenvalues --    1.50853   1.54637   1.56141   1.58064   1.60561
  Beta virt. eigenvalues --    1.66383   1.67752   1.76654   1.81678   1.83150
  Beta virt. eigenvalues --    1.85617   1.87251   1.96048   2.01941   2.02824
  Beta virt. eigenvalues --    2.10820   2.13370   2.18612   2.21037   2.34254
  Beta virt. eigenvalues --    2.35756   2.41274   2.47718   2.48950   2.55711
  Beta virt. eigenvalues --    2.57812   2.68373   2.68685   2.75098   2.78146
  Beta virt. eigenvalues --    2.90309   2.98588   3.00292   3.04268   3.29218
  Beta virt. eigenvalues --    3.41311   3.56294
          Condensed to atoms (all electrons):
               1          2          3          4          5          6
     1  C    4.611423   0.563177  -0.045697   0.004358  -0.000017   0.000265
     2  C    0.563177   4.786389   0.296391  -0.017132   0.003945   0.008484
     3  C   -0.045697   0.296391   5.107416   0.187040  -0.109715  -0.107491
     4  C    0.004358  -0.017132   0.187040   4.566970   0.434689   0.658363
     5  O   -0.000017   0.003945  -0.109715   0.434689   7.523297  -0.064776
     6  O    0.000265   0.008484  -0.107491   0.658363  -0.064776   7.557171
     7  H    0.390265  -0.013535   0.007218  -0.000229   0.000001  -0.000015
     8  H    0.394134  -0.019152  -0.015792   0.000196  -0.000013   0.000016
     9  H   -0.024785   0.398254  -0.042507  -0.003356   0.000240   0.008042
    10  H   -0.000749   0.006095   0.333096   0.010494   0.001083  -0.000533
    11  H   -0.002659  -0.022068   0.356910   0.001029   0.007134   0.002281
    12  H    0.000005  -0.000504   0.012255  -0.010349   0.321359   0.000963
               7          8          9         10         11         12
     1  C    0.390265   0.394134  -0.024785  -0.000749  -0.002659   0.000005
     2  C   -0.013535  -0.019152   0.398254   0.006095  -0.022068  -0.000504
     3  C    0.007218  -0.015792  -0.042507   0.333096   0.356910   0.012255
     4  C   -0.000229   0.000196  -0.003356   0.010494   0.001029  -0.010349
     5  O    0.000001  -0.000013   0.000240   0.001083   0.007134   0.321359
     6  O   -0.000015   0.000016   0.008042  -0.000533   0.002281   0.000963
     7  H    0.521149  -0.028445  -0.010512  -0.000191  -0.000090  -0.000000
     8  H   -0.028445   0.538102   0.005761   0.000290   0.005625   0.000001
     9  H   -0.010512   0.005761   0.551936  -0.001945   0.005063  -0.000011
    10  H   -0.000191   0.000290  -0.001945   0.498290  -0.005712  -0.000208
    11  H   -0.000090   0.005625   0.005063  -0.005712   0.544939  -0.000415
    12  H   -0.000000   0.000001  -0.000011  -0.000208  -0.000415   0.441082
          Atomic-Atomic Spin Densities.
               1          2          3          4          5          6
     1  C    0.318335   0.069427  -0.009790  -0.000584   0.000022   0.000424
     2  C    0.069427   0.241446  -0.046613  -0.000815   0.000943   0.010317
     3  C   -0.009790  -0.046613   0.018955   0.062628  -0.003858  -0.005053
     4  C   -0.000584  -0.000815   0.062628  -0.044616   0.001192  -0.022820
     5  O    0.000022   0.000943  -0.003858   0.001192   0.050904  -0.005638
     6  O    0.000424   0.010317  -0.005053  -0.022820  -0.005638   0.311945
     7  H    0.002194  -0.002780  -0.000164   0.000016   0.000000   0.000001
     8  H    0.001343  -0.001167   0.000499  -0.000023  -0.000001  -0.000003
     9  H   -0.001783   0.003058   0.001367  -0.001186  -0.000001  -0.000094
    10  H   -0.000997  -0.004981   0.000726  -0.000087   0.001089   0.001125
    11  H    0.000073   0.000784   0.002996  -0.002779   0.000004   0.000009
    12  H   -0.000007  -0.000158   0.000641   0.000775  -0.002405   0.002479
               7          8          9         10         11         12
     1  C    0.002194   0.001343  -0.001783  -0.000997   0.000073  -0.000007
     2  C   -0.002780  -0.001167   0.003058  -0.004981   0.000784  -0.000158
     3  C   -0.000164   0.000499   0.001367   0.000726   0.002996   0.000641
     4  C    0.000016  -0.000023  -0.001186  -0.000087  -0.002779   0.000775
     5  O    0.000000  -0.000001  -0.000001   0.001089   0.000004  -0.002405
     6  O    0.000001  -0.000003  -0.000094   0.001125   0.000009   0.002479
     7  H   -0.016963   0.000820   0.000389   0.000003   0.000007  -0.000000
     8  H    0.000820  -0.016246  -0.000158  -0.000041  -0.000139   0.000000
     9  H    0.000389  -0.000158  -0.013101   0.000494  -0.000171  -0.000002
    10  H    0.000003  -0.000041   0.000494   0.046857   0.001408  -0.000256
    11  H    0.000007  -0.000139  -0.000171   0.001408  -0.004889  -0.000022
    12  H   -0.000000   0.000000  -0.000002  -0.000256  -0.000022   0.002009
 Mulliken charges and spin densities:
               1          2
     1  C    0.110278   0.378657
     2  C    0.009655   0.269462
     3  C    0.020877   0.022334
     4  C    0.167927  -0.008298
     5  O   -0.117225   0.042252
     6  O   -0.062770   0.292694
     7  H    0.134384  -0.016475
     8  H    0.119277  -0.015117
     9  H    0.113819  -0.011188
    10  H    0.159990   0.045342
    11  H    0.107963  -0.002717
    12  H    0.235824   0.003055
 Sum of Mulliken charges =   1.00000   1.00000
 Mulliken charges and spin densities with hydrogens summed into heavy atoms:
               1          2
     1  C    0.363940   0.347066
     2  C    0.123475   0.258274
     3  C    0.288830   0.064958
     4  C    0.167927  -0.008298
     5  O    0.118599   0.045306
     6  O   -0.062770   0.292694
 Electronic spatial extent (au):  <R**2>=            650.2888
 Charge=              1.0000 electrons
 Dipole moment (field-independent basis, Debye):
    X=              3.3134    Y=             -1.2252    Z=              0.1905  Tot=              3.5378
 Quadrupole moment (field-independent basis, Debye-Ang):
   XX=             -6.8610   YY=            -32.7867   ZZ=            -30.6197
   XY=              0.2230   XZ=             -0.3903   YZ=              0.3897
 Traceless Quadrupole moment (field-independent basis, Debye-Ang):
   XX=             16.5614   YY=             -9.3642   ZZ=             -7.1972
   XY=              0.2230   XZ=             -0.3903   YZ=              0.3897
 Octapole moment (field-independent basis, Debye-Ang**2):
  XXX=              3.8213  YYY=             -2.3692  ZZZ=              1.3323  XYY=              5.9268
  XXY=              2.5661  XXZ=            -12.2745  XZZ=             -3.3110  YZZ=             -1.1288
  YYZ=              0.5009  XYZ=              1.8478
 Hexadecapole moment (field-independent basis, Debye-Ang**3):
 XXXX=           -333.2899 YYYY=           -134.6428 ZZZZ=            -47.2318 XXXY=              8.3566
 XXXZ=             -4.8157 YYYX=              0.7320 YYYZ=              2.9692 ZZZX=              1.4423
 ZZZY=             -1.8620 XXYY=           -117.7352 XXZZ=           -102.2118 YYZZ=            -28.6133
 XXYZ=              4.7143 YYXZ=             -1.5806 ZZXY=             -0.7862
 N-N= 2.216389473010D+02 E-N=-1.147736580717D+03  KE= 3.032055784857D+02
                          Isotropic Fermi Contact Couplings
        Atom                 a.u.       MegaHertz       Gauss      10(-4) cm-1
     1  C(13)              0.05426      61.00090      21.76664      20.34771
     2  C(13)              0.02739      30.79407      10.98809      10.27180
     3  C(13)             -0.00146      -1.63890      -0.58480      -0.54668
     4  C(13)              0.00648       7.28003       2.59769       2.42836
     5  O(17)              0.01732     -10.50210      -3.74741      -3.50312
     6  O(17)              0.08863     -53.72765     -19.17136     -17.92162
     7  H(1)              -0.00512     -22.89900      -8.17093      -7.63828
     8  H(1)              -0.00491     -21.96074      -7.83614      -7.32532
     9  H(1)              -0.00336     -15.03858      -5.36614      -5.01633
    10  H(1)               0.02098      93.78610      33.46521      31.28368
    11  H(1)              -0.00124      -5.55477      -1.98208      -1.85287
    12  H(1)              -0.00024      -1.07948      -0.38519      -0.36008
 --------------------------------------------------------
       Center         ----  Spin Dipole Couplings  ----
                      3XX-RR        3YY-RR        3ZZ-RR
 --------------------------------------------------------
     1   Atom       -0.138945     -0.118821      0.257766
     2   Atom       -0.089148     -0.121363      0.210511
     3   Atom        0.004451     -0.011921      0.007470
     4   Atom        0.027709      0.026316     -0.054026
     5   Atom        0.023713      0.100422     -0.124135
     6   Atom        1.016328     -0.582676     -0.433652
     7   Atom        0.020719     -0.009156     -0.011563
     8   Atom       -0.020979      0.019209      0.001770
     9   Atom       -0.009650      0.015826     -0.006177
    10   Atom       -0.003657     -0.007668      0.011325
    11   Atom       -0.002040      0.006497     -0.004458
    12   Atom        0.008936      0.001369     -0.010305
 --------------------------------------------------------
                        XY            XZ            YZ
 --------------------------------------------------------
     1   Atom       -0.087772      0.173513     -0.215856
     2   Atom       -0.045690      0.114808     -0.110094
     3   Atom       -0.048185      0.064898     -0.059466
     4   Atom       -0.041933      0.012409     -0.011937
     5   Atom        0.170222     -0.031198     -0.052046
     6   Atom        0.080789      0.335852      0.019911
     7   Atom        0.023734      0.001928     -0.008883
     8   Atom       -0.013501     -0.000224      0.018560
     9   Atom       -0.014138      0.000993      0.009656
    10   Atom        0.002500     -0.009772     -0.005178
    11   Atom        0.000390      0.000309      0.005148
    12   Atom        0.000293      0.003242     -0.001328
 --------------------------------------------------------


 ---------------------------------------------------------------------------------
              Anisotropic Spin Dipole Couplings in Principal Axis System
 ---------------------------------------------------------------------------------

       Atom             a.u.   MegaHertz   Gauss  10(-4) cm-1        Axes

              Baa    -0.2209   -29.645   -10.578    -9.889  0.4343  0.8696  0.2347
     1 C(13)  Bbb    -0.2022   -27.129    -9.680    -9.049  0.8394 -0.2963 -0.4557
              Bcc     0.4231    56.774    20.258    18.938  0.3268 -0.3949  0.8586
 
              Baa    -0.1582   -21.222    -7.573    -7.079  0.3192  0.9307  0.1785
     2 C(13)  Bbb    -0.1262   -16.931    -6.041    -5.647  0.8944 -0.2336 -0.3814
              Bcc     0.2843    38.153    13.614    12.727  0.3133 -0.2814  0.9070
 
              Baa    -0.0643    -8.628    -3.079    -2.878 -0.3165  0.5699  0.7584
     3 C(13)  Bbb    -0.0520    -6.975    -2.489    -2.327  0.7464  0.6430 -0.1717
              Bcc     0.1163    15.604     5.568     5.205  0.5854 -0.5117  0.6288
 
              Baa    -0.0564    -7.567    -2.700    -2.524 -0.1002  0.0922  0.9907
     4 C(13)  Bbb    -0.0149    -2.003    -0.715    -0.668  0.7006  0.7136  0.0045
              Bcc     0.0713     9.570     3.415     3.192  0.7065 -0.6945  0.1361
 
              Baa    -0.1366     9.882     3.526     3.296 -0.1524  0.3152  0.9367
     5 O(17)  Bbb    -0.1098     7.942     2.834     2.649  0.7747 -0.5504  0.3112
              Bcc     0.2463   -17.824    -6.360    -5.945  0.6137  0.7731 -0.1603
 
              Baa    -0.5869    42.464    15.152    14.165 -0.0428  0.9984 -0.0360
     6 O(17)  Bbb    -0.5076    36.731    13.106    12.252 -0.2165  0.0259  0.9759
              Bcc     1.0945   -79.195   -28.259   -26.417  0.9754  0.0495  0.2150
 
              Baa    -0.0272   -14.491    -5.171    -4.834 -0.4029  0.7730  0.4901
     7 H(1)   Bbb    -0.0068    -3.639    -1.298    -1.214  0.2859 -0.4024  0.8697
              Bcc     0.0340    18.129     6.469     6.047  0.8694  0.4905 -0.0589
 
              Baa    -0.0263   -14.052    -5.014    -4.687  0.9028  0.3621 -0.2319
     8 H(1)   Bbb    -0.0071    -3.813    -1.361    -1.272  0.3747 -0.3978  0.8375
              Bcc     0.0335    17.865     6.375     5.959 -0.2110  0.8430  0.4948
 
              Baa    -0.0182    -9.718    -3.468    -3.242  0.7876  0.4473 -0.4238
     9 H(1)   Bbb    -0.0063    -3.340    -1.192    -1.114  0.4987 -0.0588  0.8648
              Bcc     0.0245    13.058     4.660     4.356 -0.3619  0.8924  0.2694
 
              Baa    -0.0090    -4.796    -1.711    -1.600 -0.0143  0.9705  0.2405
    10 H(1)   Bbb    -0.0085    -4.521    -1.613    -1.508  0.9023 -0.0912  0.4215
              Bcc     0.0175     9.317     3.325     3.108 -0.4310 -0.2230  0.8744
 
              Baa    -0.0065    -3.469    -1.238    -1.157 -0.0323 -0.3672  0.9296
    11 H(1)   Bbb    -0.0021    -1.097    -0.392    -0.366  0.9985 -0.0537  0.0135
              Bcc     0.0086     4.566     1.629     1.523  0.0449  0.9286  0.3683
 
              Baa    -0.0110    -5.861    -2.091    -1.955 -0.1612  0.1093  0.9809
    12 H(1)   Bbb     0.0015     0.810     0.289     0.270  0.0085  0.9940 -0.1093
              Bcc     0.0095     5.052     1.803     1.685  0.9869  0.0093  0.1612
 

 ---------------------------------------------------------------------------------

 ******************************Gaussian NBO Version 3.1******************************
             N A T U R A L   A T O M I C   O R B I T A L   A N D
          N A T U R A L   B O N D   O R B I T A L   A N A L Y S I S
 ******************************Gaussian NBO Version 3.1******************************
       /RESON  / : Allow strongly delocalized NBO set

 Analyzing the SCF density

 Job title: 22                                                              

 Storage needed:     39546 in NPA,     52484 in NBO ( 939523256 available)
 GSVD:  LWork=        8004 too small for GESVD, short by        1548 words or        1548 for optimal perf.


 NATURAL POPULATIONS:  Natural atomic orbital occupancies 
                                                          
   NAO  Atom  No  lang   Type(AO)    Occupancy
 --------------------------------------------
     1    C    1  S      Cor( 1S)     1.99903
     2    C    1  S      Val( 2S)     1.10024
     3    C    1  S      Ryd( 3S)     0.00094
     4    C    1  px     Val( 2p)     1.08427
     5    C    1  px     Ryd( 3p)     0.00248
     6    C    1  py     Val( 2p)     1.13118
     7    C    1  py     Ryd( 3p)     0.00368
     8    C    1  pz     Val( 2p)     0.78772
     9    C    1  pz     Ryd( 3p)     0.00119
    10    C    1  dxy    Ryd( 3d)     0.00072
    11    C    1  dxz    Ryd( 3d)     0.00064
    12    C    1  dyz    Ryd( 3d)     0.00026
    13    C    1  dx2y2  Ryd( 3d)     0.00061
    14    C    1  dz2    Ryd( 3d)     0.00056

    15    C    2  S      Cor( 1S)     1.99906
    16    C    2  S      Val( 2S)     1.00667
    17    C    2  S      Ryd( 3S)     0.00273
    18    C    2  px     Val( 2p)     1.01695
    19    C    2  px     Ryd( 3p)     0.00435
    20    C    2  py     Val( 2p)     1.13137
    21    C    2  py     Ryd( 3p)     0.00290
    22    C    2  pz     Val( 2p)     0.83541
    23    C    2  pz     Ryd( 3p)     0.00249
    24    C    2  dxy    Ryd( 3d)     0.00084
    25    C    2  dxz    Ryd( 3d)     0.00072
    26    C    2  dyz    Ryd( 3d)     0.00041
    27    C    2  dx2y2  Ryd( 3d)     0.00077
    28    C    2  dz2    Ryd( 3d)     0.00061

    29    C    3  S      Cor( 1S)     1.99902
    30    C    3  S      Val( 2S)     1.07529
    31    C    3  S      Ryd( 3S)     0.00197
    32    C    3  px     Val( 2p)     1.05851
    33    C    3  px     Ryd( 3p)     0.00416
    34    C    3  py     Val( 2p)     1.18486
    35    C    3  py     Ryd( 3p)     0.00343
    36    C    3  pz     Val( 2p)     1.24884
    37    C    3  pz     Ryd( 3p)     0.00233
    38    C    3  dxy    Ryd( 3d)     0.00083
    39    C    3  dxz    Ryd( 3d)     0.00033
    40    C    3  dyz    Ryd( 3d)     0.00049
    41    C    3  dx2y2  Ryd( 3d)     0.00049
    42    C    3  dz2    Ryd( 3d)     0.00059

    43    C    4  S      Cor( 1S)     1.99934
    44    C    4  S      Val( 2S)     0.74983
    45    C    4  S      Ryd( 3S)     0.00401
    46    C    4  px     Val( 2p)     0.84647
    47    C    4  px     Ryd( 3p)     0.00664
    48    C    4  py     Val( 2p)     0.72274
    49    C    4  py     Ryd( 3p)     0.02300
    50    C    4  pz     Val( 2p)     0.76008
    51    C    4  pz     Ryd( 3p)     0.00217
    52    C    4  dxy    Ryd( 3d)     0.00513
    53    C    4  dxz    Ryd( 3d)     0.00151
    54    C    4  dyz    Ryd( 3d)     0.00471
    55    C    4  dx2y2  Ryd( 3d)     0.00317
    56    C    4  dz2    Ryd( 3d)     0.00114

    57    O    5  S      Cor( 1S)     1.99969
    58    O    5  S      Val( 2S)     1.68278
    59    O    5  S      Ryd( 3S)     0.00117
    60    O    5  px     Val( 2p)     1.45334
    61    O    5  px     Ryd( 3p)     0.00196
    62    O    5  py     Val( 2p)     1.71880
    63    O    5  py     Ryd( 3p)     0.00096
    64    O    5  pz     Val( 2p)     1.76841
    65    O    5  pz     Ryd( 3p)     0.00099
    66    O    5  dxy    Ryd( 3d)     0.00166
    67    O    5  dxz    Ryd( 3d)     0.00016
    68    O    5  dyz    Ryd( 3d)     0.00147
    69    O    5  dx2y2  Ryd( 3d)     0.00097
    70    O    5  dz2    Ryd( 3d)     0.00063

    71    O    6  S      Cor( 1S)     1.99971
    72    O    6  S      Val( 2S)     1.70639
    73    O    6  S      Ryd( 3S)     0.00125
    74    O    6  px     Val( 2p)     1.58564
    75    O    6  px     Ryd( 3p)     0.00236
    76    O    6  py     Val( 2p)     1.61016
    77    O    6  py     Ryd( 3p)     0.00071
    78    O    6  pz     Val( 2p)     1.49077
    79    O    6  pz     Ryd( 3p)     0.00068
    80    O    6  dxy    Ryd( 3d)     0.00166
    81    O    6  dxz    Ryd( 3d)     0.00006
    82    O    6  dyz    Ryd( 3d)     0.00222
    83    O    6  dx2y2  Ryd( 3d)     0.00131
    84    O    6  dz2    Ryd( 3d)     0.00042

    85    H    7  S      Val( 1S)     0.75518
    86    H    7  S      Ryd( 2S)     0.00105
    87    H    7  px     Ryd( 2p)     0.00063
    88    H    7  py     Ryd( 2p)     0.00038
    89    H    7  pz     Ryd( 2p)     0.00009

    90    H    8  S      Val( 1S)     0.77173
    91    H    8  S      Ryd( 2S)     0.00138
    92    H    8  px     Ryd( 2p)     0.00013
    93    H    8  py     Ryd( 2p)     0.00073
    94    H    8  pz     Ryd( 2p)     0.00024

    95    H    9  S      Val( 1S)     0.74616
    96    H    9  S      Ryd( 2S)     0.00281
    97    H    9  px     Ryd( 2p)     0.00009
    98    H    9  py     Ryd( 2p)     0.00080
    99    H    9  pz     Ryd( 2p)     0.00019

   100    H   10  S      Val( 1S)     0.65784
   101    H   10  S      Ryd( 2S)     0.00138
   102    H   10  px     Ryd( 2p)     0.00020
   103    H   10  py     Ryd( 2p)     0.00030
   104    H   10  pz     Ryd( 2p)     0.00072

   105    H   11  S      Val( 1S)     0.70902
   106    H   11  S      Ryd( 2S)     0.00199
   107    H   11  px     Ryd( 2p)     0.00009
   108    H   11  py     Ryd( 2p)     0.00058
   109    H   11  pz     Ryd( 2p)     0.00031

   110    H   12  S      Val( 1S)     0.47381
   111    H   12  S      Ryd( 2S)     0.00147
   112    H   12  px     Ryd( 2p)     0.00212
   113    H   12  py     Ryd( 2p)     0.00120
   114    H   12  pz     Ryd( 2p)     0.00115


 Summary of Natural Population Analysis:                  
                                                          
                                       Natural Population 
                Natural  -----------------------------------------------
    Atom  No    Charge         Core      Valence    Rydberg      Total
 -----------------------------------------------------------------------
      C    1   -0.11353      1.99903     4.10341    0.01109     6.11353
      C    2   -0.00526      1.99906     3.99039    0.01581     6.00526
      C    3   -0.58114      1.99902     4.56751    0.01462     6.58114
      C    4    0.87003      1.99934     3.07913    0.05149     5.12997
      O    5   -0.63299      1.99969     6.62332    0.00997     8.63299
      O    6   -0.40335      1.99971     6.39295    0.01068     8.40335
      H    7    0.24267      0.00000     0.75518    0.00214     0.75733
      H    8    0.22579      0.00000     0.77173    0.00248     0.77421
      H    9    0.24997      0.00000     0.74616    0.00388     0.75003
      H   10    0.33956      0.00000     0.65784    0.00259     0.66044
      H   11    0.28800      0.00000     0.70902    0.00298     0.71200
      H   12    0.52025      0.00000     0.47381    0.00594     0.47975
 =======================================================================
   * Total *    1.00000     11.99586    32.87046    0.13368    45.00000

                                 Natural Population      
 --------------------------------------------------------
   Core                      11.99586 ( 99.9655% of  12)
   Valence                   32.87046 ( 99.6075% of  33)
   Natural Minimal Basis     44.86632 ( 99.7029% of  45)
   Natural Rydberg Basis      0.13368 (  0.2971% of  45)
 --------------------------------------------------------

    Atom  No          Natural Electron Configuration
 ----------------------------------------------------------------------------
      C    1      [core]2S( 1.10)2p( 3.00)3p( 0.01)
      C    2      [core]2S( 1.01)2p( 2.98)3p( 0.01)
      C    3      [core]2S( 1.08)2p( 3.49)3p( 0.01)
      C    4      [core]2S( 0.75)2p( 2.33)3p( 0.03)3d( 0.02)
      O    5      [core]2S( 1.68)2p( 4.94)
      O    6      [core]2S( 1.71)2p( 4.69)3d( 0.01)
      H    7            1S( 0.76)
      H    8            1S( 0.77)
      H    9            1S( 0.75)
      H   10            1S( 0.66)
      H   11            1S( 0.71)
      H   12            1S( 0.47)


 ***************************************************
 *******         Alpha spin orbitals         *******
 ***************************************************


 NATURAL POPULATIONS:  Natural atomic orbital occupancies 
                                                          
   NAO  Atom  No  lang   Type(AO)    Occupancy      Energy
 ----------------------------------------------------------
     1    C    1  S      Cor( 1S)     0.99952     -10.33390
     2    C    1  S      Val( 2S)     0.55673      -0.47796
     3    C    1  S      Ryd( 3S)     0.00047       0.32644
     4    C    1  px     Val( 2p)     0.56120      -0.28580
     5    C    1  px     Ryd( 3p)     0.00126       0.35972
     6    C    1  py     Val( 2p)     0.59464      -0.29827
     7    C    1  py     Ryd( 3p)     0.00186       0.57608
     8    C    1  pz     Val( 2p)     0.52087      -0.35332
     9    C    1  pz     Ryd( 3p)     0.00059       0.30438
    10    C    1  dxy    Ryd( 3d)     0.00040       2.13813
    11    C    1  dxz    Ryd( 3d)     0.00037       1.86932
    12    C    1  dyz    Ryd( 3d)     0.00010       1.87015
    13    C    1  dx2y2  Ryd( 3d)     0.00032       2.09810
    14    C    1  dz2    Ryd( 3d)     0.00035       1.82148

    15    C    2  S      Cor( 1S)     0.99953     -10.34014
    16    C    2  S      Val( 2S)     0.50682      -0.44711
    17    C    2  S      Ryd( 3S)     0.00136       0.30411
    18    C    2  px     Val( 2p)     0.52198      -0.29793
    19    C    2  px     Ryd( 3p)     0.00238       0.43488
    20    C    2  py     Val( 2p)     0.57883      -0.30723
    21    C    2  py     Ryd( 3p)     0.00157       0.63513
    22    C    2  pz     Val( 2p)     0.51533      -0.35572
    23    C    2  pz     Ryd( 3p)     0.00138       0.37322
    24    C    2  dxy    Ryd( 3d)     0.00046       2.03910
    25    C    2  dxz    Ryd( 3d)     0.00044       1.89616
    26    C    2  dyz    Ryd( 3d)     0.00019       1.86938
    27    C    2  dx2y2  Ryd( 3d)     0.00040       2.11796
    28    C    2  dz2    Ryd( 3d)     0.00040       1.79973

    29    C    3  S      Cor( 1S)     0.99951     -10.32152
    30    C    3  S      Val( 2S)     0.53710      -0.47896
    31    C    3  S      Ryd( 3S)     0.00097       0.64404
    32    C    3  px     Val( 2p)     0.53555      -0.33773
    33    C    3  px     Ryd( 3p)     0.00209       0.36988
    34    C    3  py     Val( 2p)     0.59924      -0.33145
    35    C    3  py     Ryd( 3p)     0.00171       0.38424
    36    C    3  pz     Val( 2p)     0.63593      -0.34195
    37    C    3  pz     Ryd( 3p)     0.00130       0.47131
    38    C    3  dxy    Ryd( 3d)     0.00044       2.02215
    39    C    3  dxz    Ryd( 3d)     0.00022       1.80332
    40    C    3  dyz    Ryd( 3d)     0.00025       2.08207
    41    C    3  dx2y2  Ryd( 3d)     0.00028       1.97991
    42    C    3  dz2    Ryd( 3d)     0.00033       2.07954

    43    C    4  S      Cor( 1S)     0.99968     -10.44756
    44    C    4  S      Val( 2S)     0.37654      -0.36811
    45    C    4  S      Ryd( 3S)     0.00199       0.27430
    46    C    4  px     Val( 2p)     0.42052      -0.28730
    47    C    4  px     Ryd( 3p)     0.00306       0.41817
    48    C    4  py     Val( 2p)     0.36216      -0.20331
    49    C    4  py     Ryd( 3p)     0.01135       0.37136
    50    C    4  pz     Val( 2p)     0.37444      -0.35024
    51    C    4  pz     Ryd( 3p)     0.00105       0.30881
    52    C    4  dxy    Ryd( 3d)     0.00299       2.11495
    53    C    4  dxz    Ryd( 3d)     0.00075       1.68328
    54    C    4  dyz    Ryd( 3d)     0.00234       1.75022
    55    C    4  dx2y2  Ryd( 3d)     0.00160       2.09219
    56    C    4  dz2    Ryd( 3d)     0.00058       1.85318

    57    O    5  S      Cor( 1S)     0.99985     -19.20433
    58    O    5  S      Val( 2S)     0.84143      -1.10745
    59    O    5  S      Ryd( 3S)     0.00058       1.21585
    60    O    5  px     Val( 2p)     0.73552      -0.53112
    61    O    5  px     Ryd( 3p)     0.00099       0.96771
    62    O    5  py     Val( 2p)     0.87244      -0.55728
    63    O    5  py     Ryd( 3p)     0.00048       0.90383
    64    O    5  pz     Val( 2p)     0.88352      -0.53215
    65    O    5  pz     Ryd( 3p)     0.00047       0.80752
    66    O    5  dxy    Ryd( 3d)     0.00086       3.12041
    67    O    5  dxz    Ryd( 3d)     0.00008       2.60317
    68    O    5  dyz    Ryd( 3d)     0.00074       2.53059
    69    O    5  dx2y2  Ryd( 3d)     0.00050       2.69193
    70    O    5  dz2    Ryd( 3d)     0.00033       2.76873

    71    O    6  S      Cor( 1S)     0.99986     -19.12601
    72    O    6  S      Val( 2S)     0.85540      -1.12190
    73    O    6  S      Ryd( 3S)     0.00061       1.20024
    74    O    6  px     Val( 2p)     0.92261      -0.52408
    75    O    6  px     Ryd( 3p)     0.00122       0.93539
    76    O    6  py     Val( 2p)     0.80650      -0.55338
    77    O    6  py     Ryd( 3p)     0.00036       0.81247
    78    O    6  pz     Val( 2p)     0.75788      -0.49200
    79    O    6  pz     Ryd( 3p)     0.00033       0.85341
    80    O    6  dxy    Ryd( 3d)     0.00091       2.72441
    81    O    6  dxz    Ryd( 3d)     0.00003       2.40031
    82    O    6  dyz    Ryd( 3d)     0.00112       2.65141
    83    O    6  dx2y2  Ryd( 3d)     0.00066       2.99060
    84    O    6  dz2    Ryd( 3d)     0.00021       2.60940

    85    H    7  S      Val( 1S)     0.37275      -0.13046
    86    H    7  S      Ryd( 2S)     0.00052       0.15035
    87    H    7  px     Ryd( 2p)     0.00030       1.92992
    88    H    7  py     Ryd( 2p)     0.00018       1.78591
    89    H    7  pz     Ryd( 2p)     0.00006       1.45265

    90    H    8  S      Val( 1S)     0.38114      -0.14515
    91    H    8  S      Ryd( 2S)     0.00069       0.15840
    92    H    8  px     Ryd( 2p)     0.00006       1.57209
    93    H    8  py     Ryd( 2p)     0.00035       2.02932
    94    H    8  pz     Ryd( 2p)     0.00013       1.54485

    95    H    9  S      Val( 1S)     0.36980      -0.12679
    96    H    9  S      Ryd( 2S)     0.00136       0.15540
    97    H    9  px     Ryd( 2p)     0.00005       1.70649
    98    H    9  py     Ryd( 2p)     0.00039       2.05094
    99    H    9  pz     Ryd( 2p)     0.00010       1.56862

   100    H   10  S      Val( 1S)     0.34621      -0.13996
   101    H   10  S      Ryd( 2S)     0.00083       0.15724
   102    H   10  px     Ryd( 2p)     0.00010       1.58040
   103    H   10  py     Ryd( 2p)     0.00015       1.66833
   104    H   10  pz     Ryd( 2p)     0.00039       2.07895

   105    H   11  S      Val( 1S)     0.35331      -0.12323
   106    H   11  S      Ryd( 2S)     0.00097       0.17532
   107    H   11  px     Ryd( 2p)     0.00005       1.55838
   108    H   11  py     Ryd( 2p)     0.00029       1.99040
   109    H   11  pz     Ryd( 2p)     0.00016       1.74858

   110    H   12  S      Val( 1S)     0.23740      -0.08738
   111    H   12  S      Ryd( 2S)     0.00084       0.22476
   112    H   12  px     Ryd( 2p)     0.00106       2.02969
   113    H   12  py     Ryd( 2p)     0.00060       1.79148
   114    H   12  pz     Ryd( 2p)     0.00057       1.45092


 Summary of Natural Population Analysis:                  
                                                          
                                       Natural Population 
                Natural  -----------------------------------------------
    Atom  No    Charge         Core      Valence    Rydberg      Total
 -----------------------------------------------------------------------
      C    1   -0.23868      0.99952     2.23343    0.00572     3.23868
      C    2   -0.13108      0.99953     2.12296    0.00858     3.13108
      C    3   -0.31491      0.99951     2.30782    0.00758     3.31491
      C    4    0.44095      0.99968     1.53366    0.02571     2.55905
      O    5   -0.33778      0.99985     3.33291    0.00502     4.33778
      O    6   -0.34770      0.99986     3.34239    0.00546     4.34770
      H    7    0.12619      0.00000     0.37275    0.00106     0.37381
      H    8    0.11764      0.00000     0.38114    0.00123     0.38236
      H    9    0.12830      0.00000     0.36980    0.00190     0.37170
      H   10    0.15233      0.00000     0.34621    0.00147     0.34767
      H   11    0.14522      0.00000     0.35331    0.00147     0.35478
      H   12    0.25953      0.00000     0.23740    0.00307     0.24047
 =======================================================================
   * Total *   -0.00000      5.99794    16.93378    0.06828    23.00000

                                 Natural Population      
 --------------------------------------------------------
   Core                       5.99794 ( 99.9657% of   6)
   Valence                   16.93378 ( 99.6105% of  17)
   Natural Minimal Basis     22.93172 ( 99.7031% of  23)
   Natural Rydberg Basis      0.06828 (  0.2969% of  23)
 --------------------------------------------------------

    Atom  No          Natural Electron Configuration
 ----------------------------------------------------------------------------
      C    1      [core]2S( 0.56)2p( 1.68)
      C    2      [core]2S( 0.51)2p( 1.62)3p( 0.01)
      C    3      [core]2S( 0.54)2p( 1.77)3p( 0.01)
      C    4      [core]2S( 0.38)2p( 1.16)3p( 0.02)3d( 0.01)
      O    5      [core]2S( 0.84)2p( 2.49)
      O    6      [core]2S( 0.86)2p( 2.49)
      H    7            1S( 0.37)
      H    8            1S( 0.38)
      H    9            1S( 0.37)
      H   10            1S( 0.35)
      H   11            1S( 0.35)
      H   12            1S( 0.24)


 NATURAL BOND ORBITAL ANALYSIS, alpha spin orbitals:

                       Occupancies       Lewis Structure    Low   High
           Occ.    -------------------  -----------------   occ   occ
  Cycle   Thresh.   Lewis   Non-Lewis     CR  BD  3C  LP    (L)   (NL)   Dev
 =============================================================================
   1(1)    0.90    22.58699   0.41301      6  14   0   3     0      1    0.04
 -----------------------------------------------------------------------------

 Structure accepted: No low occupancy Lewis orbitals

 --------------------------------------------------------
   Core                      5.99794 ( 99.966% of   6)
   Valence Lewis            16.58905 ( 97.583% of  17)
  ==================       ============================
   Total Lewis              22.58699 ( 98.204% of  23)
  -----------------------------------------------------
   Valence non-Lewis         0.36843 (  1.602% of  23)
   Rydberg non-Lewis         0.04458 (  0.194% of  23)
  ==================       ============================
   Total non-Lewis           0.41301 (  1.796% of  23)
 --------------------------------------------------------


       (Occupancy)   Bond orbital/ Coefficients/ Hybrids
 ---------------------------------------------------------------------------------
     1. (0.99614) BD ( 1) C   1 - C   2  
                ( 48.85%)   0.6989* C   1 s( 38.98%)p 1.56( 60.96%)d 0.00(  0.06%)
                                            0.0002  0.6240 -0.0200 -0.6839 -0.0159
                                            0.2351  0.0136  0.2931  0.0136 -0.0126
                                           -0.0135  0.0019  0.0159 -0.0032
                ( 51.15%)   0.7152* C   2 s( 38.01%)p 1.63( 61.93%)d 0.00(  0.05%)
                                            0.0001  0.6160  0.0273  0.6499  0.0310
                                           -0.2031  0.0116 -0.3930 -0.0086 -0.0114
                                           -0.0147  0.0036  0.0132 -0.0005
     2. (0.99138) BD ( 2) C   1 - C   2  
                ( 50.71%)   0.7121* C   1 s(  0.11%)p99.99( 99.75%)d 1.23(  0.14%)
                                            0.0000  0.0334 -0.0013  0.2930 -0.0061
                                           -0.3457  0.0077  0.8899 -0.0148  0.0140
                                           -0.0233  0.0030 -0.0062  0.0243
                ( 49.29%)   0.7021* C   2 s(  0.13%)p99.99( 99.74%)d 1.10(  0.14%)
                                           -0.0000  0.0350  0.0050  0.3690 -0.0102
                                           -0.3639  0.0093  0.8533 -0.0199 -0.0157
                                            0.0206 -0.0048  0.0062 -0.0254
     3. (0.99169) BD ( 1) C   1 - H   7  
                ( 62.59%)   0.7911* C   1 s( 30.57%)p 2.27( 69.41%)d 0.00(  0.03%)
                                           -0.0002  0.5528  0.0081  0.6597  0.0057
                                            0.5067 -0.0170 -0.0411 -0.0093  0.0150
                                            0.0018 -0.0014  0.0003 -0.0071
                ( 37.41%)   0.6117* H   7 s( 99.90%)p 0.00(  0.10%)
                                            0.9995 -0.0038 -0.0264 -0.0185  0.0018
     4. (0.99286) BD ( 1) C   1 - H   8  
                ( 61.88%)   0.7867* C   1 s( 30.39%)p 2.29( 69.58%)d 0.00(  0.03%)
                                           -0.0002  0.5511  0.0141  0.0949  0.0267
                                           -0.7532  0.0074 -0.3445 -0.0070 -0.0003
                                            0.0013  0.0095 -0.0138 -0.0039
                ( 38.12%)   0.6174* H   8 s( 99.90%)p 0.00(  0.10%)
                                            0.9995 -0.0046 -0.0056  0.0280  0.0143
     5. (0.98975) BD ( 1) C   2 - C   3  
                ( 49.09%)   0.7007* C   2 s( 33.23%)p 2.01( 66.74%)d 0.00(  0.04%)
                                            0.0001  0.5764 -0.0066 -0.6600  0.0080
                                           -0.4776  0.0052  0.0585  0.0108  0.0161
                                           -0.0011 -0.0008  0.0038 -0.0097
                ( 50.91%)   0.7135* C   3 s( 28.33%)p 2.53( 71.62%)d 0.00(  0.04%)
                                            0.0001  0.5322  0.0121  0.6873  0.0067
                                            0.4884 -0.0003 -0.0725  0.0053  0.0175
                                           -0.0010 -0.0037  0.0022 -0.0097
     6. (0.98873) BD ( 1) C   2 - H   9  
                ( 63.17%)   0.7948* C   2 s( 28.67%)p 2.49( 71.30%)d 0.00(  0.03%)
                                           -0.0003  0.5349 -0.0243 -0.0622  0.0067
                                            0.7727 -0.0078  0.3346 -0.0033 -0.0015
                                            0.0001  0.0104 -0.0124 -0.0036
                ( 36.83%)   0.6069* H   9 s( 99.89%)p 0.00(  0.11%)
                                            0.9994 -0.0068  0.0017 -0.0308 -0.0119
     7. (0.98842) BD ( 1) C   3 - C   4  
                ( 52.42%)   0.7240* C   3 s( 25.89%)p 2.86( 74.05%)d 0.00(  0.07%)
                                            0.0003  0.5087  0.0083 -0.7158 -0.0150
                                            0.4197 -0.0047 -0.2274 -0.0054 -0.0191
                                            0.0086 -0.0065  0.0094 -0.0095
                ( 47.58%)   0.6898* C   4 s( 39.11%)p 1.56( 60.82%)d 0.00(  0.07%)
                                            0.0001  0.6247  0.0282  0.6849 -0.0248
                                           -0.3249 -0.0006  0.1811 -0.0041 -0.0212
                                            0.0072 -0.0060  0.0107 -0.0089
     8. (0.97111) BD ( 1) C   3 - H  10  
                ( 64.77%)   0.8048* C   3 s( 21.95%)p 3.55( 78.01%)d 0.00(  0.04%)
                                           -0.0002  0.4685 -0.0030 -0.0876  0.0043
                                           -0.2624 -0.0141  0.8386 -0.0079  0.0009
                                           -0.0071 -0.0057  0.0006  0.0173
                ( 35.23%)   0.5935* H  10 s( 99.89%)p 0.00(  0.11%)
                                            0.9994  0.0002  0.0033  0.0122 -0.0312
     9. (0.98443) BD ( 1) C   3 - H  11  
                ( 64.44%)   0.8027* C   3 s( 23.84%)p 3.19( 76.13%)d 0.00(  0.03%)
                                            0.0002 -0.4882  0.0075 -0.0809  0.0069
                                            0.7181  0.0014  0.4887 -0.0160 -0.0000
                                           -0.0014 -0.0138  0.0103 -0.0012
                ( 35.56%)   0.5963* H  11 s( 99.90%)p 0.00(  0.10%)
                                           -0.9995  0.0034  0.0026 -0.0274 -0.0162
    10. (0.93801) BD ( 1) C   4 - O   5  
                ( 11.14%)   0.3338* C   4 s(  8.04%)p 6.51( 52.35%)d 4.93( 39.61%)
                                            0.0001 -0.2822  0.0278  0.2273  0.0311
                                            0.2838 -0.0074  0.6152 -0.1084  0.0838
                                           -0.2672 -0.5556  0.0852 -0.0424
                ( 88.86%)   0.9426* O   5 s(  8.26%)p11.09( 91.65%)d 0.01(  0.09%)
                                            0.0000 -0.2874 -0.0010 -0.4883 -0.0009
                                           -0.2112 -0.0005  0.7958 -0.0073 -0.0163
                                            0.0046  0.0231  0.0003  0.0074
    11. (0.95459) BD ( 2) C   4 - O   5  
                ( 23.84%)   0.4883* C   4 s( 19.97%)p 3.14( 62.70%)d 0.87( 17.34%)
                                           -0.0000  0.4468  0.0008 -0.6496 -0.0198
                                           -0.3991 -0.0286  0.1955 -0.0796  0.1130
                                           -0.1618 -0.3554  0.0687 -0.0580
                ( 76.16%)   0.8727* O   5 s( 26.58%)p 2.76( 73.34%)d 0.00(  0.08%)
                                           -0.0001  0.5155  0.0008  0.4248  0.0050
                                            0.4743 -0.0003  0.5727 -0.0035  0.0167
                                            0.0064  0.0167 -0.0068 -0.0129
    12. (0.99735) BD ( 1) C   4 - O   6  
                ( 32.90%)   0.5736* C   4 s( 32.22%)p 2.08( 67.13%)d 0.02(  0.65%)
                                            0.0001  0.5670 -0.0264 -0.1023 -0.0199
                                            0.7989  0.0607 -0.1351 -0.0154 -0.0003
                                           -0.0218 -0.0642 -0.0337 -0.0280
                ( 67.10%)   0.8191* O   6 s( 41.92%)p 1.38( 58.00%)d 0.00(  0.09%)
                                           -0.0000  0.6470 -0.0236  0.1055 -0.0016
                                           -0.7535  0.0209 -0.0255 -0.0013 -0.0064
                                            0.0005 -0.0007 -0.0243 -0.0158
    13. (0.90199) BD ( 2) C   4 - O   6  
                ( 18.36%)   0.4285* C   4 s(  0.53%)p99.99( 58.79%)d76.33( 40.68%)
                                           -0.0001  0.0688 -0.0244 -0.2073 -0.0066
                                            0.0965  0.0221  0.7279  0.0722 -0.1164
                                            0.2264  0.5772 -0.0873  0.0346
                ( 81.64%)   0.9035* O   6 s(  0.34%)p99.99( 99.50%)d 0.46(  0.16%)
                                           -0.0000  0.0587 -0.0016 -0.2119  0.0006
                                           -0.0123  0.0017  0.9746 -0.0032  0.0084
                                            0.0042 -0.0383 -0.0012  0.0041
    14. (0.99208) BD ( 1) O   5 - H  12  
                ( 76.30%)   0.8735* O   5 s( 21.29%)p 3.69( 78.63%)d 0.00(  0.08%)
                                           -0.0002 -0.4613 -0.0088  0.7609  0.0306
                                           -0.4119  0.0083  0.1913  0.0062  0.0242
                                           -0.0047  0.0070  0.0060  0.0121
                ( 23.70%)   0.4868* H  12 s( 99.48%)p 0.01(  0.52%)
                                           -0.9974  0.0056 -0.0622  0.0331 -0.0154
    15. (0.99952) CR ( 1) C   1           s(100.00%)p 0.00(  0.00%)
                                            1.0000  0.0001  0.0000  0.0003  0.0000
                                           -0.0001 -0.0000 -0.0002 -0.0000  0.0000
                                            0.0000  0.0000 -0.0000 -0.0000
    16. (0.99953) CR ( 1) C   2           s(100.00%)p 0.00(  0.00%)
                                            1.0000  0.0000 -0.0000  0.0000 -0.0000
                                            0.0003 -0.0000  0.0002 -0.0000 -0.0000
                                            0.0000  0.0000 -0.0000 -0.0000
    17. (0.99951) CR ( 1) C   3           s(100.00%)p 0.00(  0.00%)
                                            1.0000  0.0000 -0.0000  0.0001  0.0000
                                           -0.0004 -0.0000  0.0001  0.0000  0.0000
                                           -0.0000  0.0000 -0.0000  0.0000
    18. (0.99968) CR ( 1) C   4           s(100.00%)
                                            1.0000 -0.0001 -0.0000 -0.0001  0.0000
                                           -0.0000 -0.0000  0.0000  0.0000 -0.0000
                                            0.0000  0.0001 -0.0000  0.0000
    19. (0.99985) CR ( 1) O   5           s(100.00%)p 0.00(  0.00%)
                                            1.0000 -0.0002 -0.0000  0.0002  0.0000
                                            0.0001  0.0000  0.0000  0.0000  0.0000
                                           -0.0000  0.0000 -0.0000  0.0000
    20. (0.99986) CR ( 1) O   6           s(100.00%)p 0.00(  0.00%)
                                            1.0000 -0.0004 -0.0000 -0.0000 -0.0000
                                           -0.0004  0.0000  0.0000 -0.0000  0.0000
                                           -0.0000 -0.0000 -0.0000 -0.0000
    21. (0.98758) LP ( 1) O   5           s( 43.84%)p 1.28( 56.11%)d 0.00(  0.05%)
                                            0.0002  0.6621 -0.0026 -0.0121 -0.0041
                                           -0.7482  0.0075  0.0330 -0.0013 -0.0012
                                            0.0017  0.0010  0.0199  0.0070
    22. (0.98866) LP ( 1) O   6           s( 57.79%)p 0.73( 42.19%)d 0.00(  0.02%)
                                            0.0005  0.7601  0.0127 -0.0725  0.0015
                                            0.6432 -0.0037 -0.0534  0.0005  0.0028
                                            0.0008  0.0019  0.0137  0.0055
    23. (0.93427) LP ( 2) O   6           s(  0.00%)p 1.00( 99.90%)d 0.00(  0.10%)
                                           -0.0001  0.0009 -0.0009 -0.9683 -0.0105
                                           -0.1277 -0.0016 -0.2122 -0.0024  0.0294
                                           -0.0033  0.0062 -0.0075 -0.0006
    24. (0.00231) RY*( 1) C   1           s(  0.90%)p99.99( 91.99%)d 7.86(  7.11%)
                                            0.0000 -0.0060  0.0949  0.0103  0.4752
                                            0.0235  0.8129  0.0055  0.1806 -0.1706
                                            0.0052  0.1188 -0.1610  0.0434
    25. (0.00036) RY*( 2) C   1           s( 17.28%)p 4.70( 81.32%)d 0.08(  1.40%)
                                           -0.0000 -0.0049  0.4157 -0.0345  0.6526
                                            0.0180 -0.3493  0.0187 -0.5133 -0.0538
                                           -0.0132  0.0788 -0.0609 -0.0318
    26. (0.00017) RY*( 3) C   1           s(  0.28%)p99.99( 97.01%)d 9.80(  2.71%)
                                           -0.0000 -0.0003  0.0526  0.0009  0.3720
                                           -0.0027 -0.4227  0.0132  0.8080  0.0002
                                           -0.0907 -0.0354 -0.1061  0.0798
    27. (0.00005) RY*( 4) C   1           s( 57.82%)p 0.14(  7.91%)d 0.59( 34.27%)
    28. (0.00001) RY*( 5) C   1           s(  3.82%)p 1.19(  4.56%)d23.98( 91.62%)
    29. (0.00001) RY*( 6) C   1           s(  1.62%)p 0.86(  1.39%)d59.88( 96.99%)
    30. (0.00000) RY*( 7) C   1           s( 14.05%)p 0.63(  8.80%)d 5.49( 77.15%)
    31. (0.00000) RY*( 8) C   1           s(  2.19%)p 2.64(  5.78%)d42.06( 92.03%)
    32. (0.00000) RY*( 9) C   1           s(  1.99%)p 0.77(  1.54%)d48.55( 96.47%)
    33. (0.00249) RY*( 1) C   2           s( 10.90%)p 7.69( 83.82%)d 0.48(  5.28%)
                                           -0.0000  0.0129  0.3299 -0.0110 -0.6629
                                            0.0203  0.6201 -0.0115 -0.1166 -0.0124
                                            0.0543 -0.0061  0.2129 -0.0654
    34. (0.00165) RY*( 2) C   2           s(  2.43%)p33.22( 80.60%)d 7.00( 16.97%)
                                            0.0000 -0.0151  0.1550  0.0024  0.4606
                                            0.0142  0.4897  0.0261  0.5943  0.2079
                                           -0.1949 -0.2446  0.1633  0.0457
    35. (0.00124) RY*( 3) C   2           s( 10.39%)p 7.92( 82.30%)d 0.70(  7.31%)
                                            0.0000 -0.0171  0.3219 -0.0280  0.5558
                                            0.0154  0.2463 -0.0014 -0.6726  0.0888
                                            0.2226  0.0306  0.0612 -0.1046
    36. (0.00023) RY*( 4) C   2           s( 64.44%)p 0.19( 12.10%)d 0.36( 23.46%)
                                            0.0000  0.0027  0.8027 -0.0182 -0.0324
                                            0.0072 -0.3425  0.0238  0.0408 -0.1487
                                           -0.3668 -0.0494 -0.1775  0.2099
    37. (0.00010) RY*( 5) C   2           s(  0.82%)p 2.87(  2.36%)d99.99( 96.81%)
    38. (0.00005) RY*( 6) C   2           s(  5.43%)p 3.81( 20.70%)d13.60( 73.87%)
    39. (0.00001) RY*( 7) C   2           s(  1.10%)p 4.92(  5.43%)d84.76( 93.47%)
    40. (0.00001) RY*( 8) C   2           s(  2.22%)p 3.95(  8.79%)d40.01( 88.99%)
    41. (0.00001) RY*( 9) C   2           s(  2.22%)p 1.90(  4.20%)d42.23( 93.58%)
    42. (0.00260) RY*( 1) C   3           s(  6.00%)p15.01( 90.03%)d 0.66(  3.97%)
                                            0.0000 -0.0001  0.2449 -0.0006  0.6308
                                           -0.0103 -0.4412 -0.0203 -0.5542 -0.0415
                                           -0.0864 -0.0812  0.1507  0.0348
    43. (0.00181) RY*( 2) C   3           s(  0.36%)p99.99( 99.08%)d 1.55(  0.56%)
                                            0.0000 -0.0103  0.0591  0.0134 -0.6787
                                           -0.0008 -0.7058 -0.0028 -0.1784  0.0511
                                            0.0174  0.0086  0.0507 -0.0005
    44. (0.00085) RY*( 3) C   3           s( 73.87%)p 0.34( 25.31%)d 0.01(  0.82%)
                                            0.0000 -0.0015  0.8595  0.0007 -0.2564
                                           -0.0153  0.3717  0.0045 -0.2213  0.0415
                                           -0.0480 -0.0006 -0.0637 -0.0111
    45. (0.00056) RY*( 4) C   3           s( 14.94%)p 3.49( 52.07%)d 2.21( 32.98%)
                                            0.0000 -0.0071  0.3865 -0.0045  0.2010
                                           -0.0042 -0.2913  0.0126  0.6287 -0.0729
                                            0.2419  0.3096  0.3330 -0.2436
    46. (0.00012) RY*( 5) C   3           s(  0.44%)p19.61(  8.66%)d99.99( 90.90%)
                                           -0.0000 -0.0011  0.0664 -0.0192  0.0835
                                            0.0082 -0.1492 -0.0026  0.2386  0.3399
                                           -0.8208  0.1563 -0.2795 -0.1314
    47. (0.00008) RY*( 6) C   3           s(  0.25%)p10.31(  2.57%)d99.99( 97.18%)
    48. (0.00003) RY*( 7) C   3           s(  0.15%)p16.49(  2.48%)d99.99( 97.37%)
    49. (0.00000) RY*( 8) C   3           s(  2.94%)p 5.08( 14.93%)d27.96( 82.13%)
    50. (0.00001) RY*( 9) C   3           s(  1.04%)p 4.84(  5.05%)d89.99( 93.91%)
    51. (0.01113) RY*( 1) C   4           s(  5.29%)p17.71( 93.75%)d 0.18(  0.95%)
                                            0.0000  0.0271  0.2285 -0.0007 -0.0031
                                            0.0693 -0.9635 -0.0021  0.0664  0.0463
                                            0.0225  0.0369  0.0736  0.0094
    52. (0.00436) RY*( 2) C   4           s(  0.53%)p69.38( 36.91%)d99.99( 62.56%)
                                           -0.0000  0.0366  0.0631 -0.0449  0.5906
                                           -0.0142 -0.0019 -0.0103  0.1341 -0.7437
                                            0.0457 -0.1535  0.2048  0.0696
    53. (0.00149) RY*( 3) C   4           s( 26.89%)p 1.45( 39.01%)d 1.27( 34.10%)
                                            0.0000  0.0218  0.5181 -0.0038  0.5555
                                           -0.0054  0.1270  0.0065  0.2556  0.4118
                                           -0.0536  0.0220 -0.4099  0.0043
    54. (0.00131) RY*( 4) C   4           s(  1.96%)p30.47( 59.73%)d19.54( 38.31%)
                                           -0.0000 -0.0103  0.1396 -0.0256 -0.4247
                                           -0.0047  0.0543  0.0388  0.6417 -0.1416
                                            0.3709 -0.3552 -0.1889  0.2523
    55. (0.00100) RY*( 5) C   4           s(  4.26%)p 3.64( 15.51%)d18.85( 80.24%)
                                            0.0000 -0.0176  0.2056 -0.0164 -0.2510
                                           -0.0351 -0.0573 -0.0180 -0.2949 -0.4548
                                           -0.3094 -0.0006 -0.7000 -0.0992
    56. (0.00025) RY*( 6) C   4           s( 59.41%)p 0.26( 15.51%)d 0.42( 25.09%)
                                            0.0000 -0.0071  0.7707 -0.0274 -0.2912
                                            0.0268  0.2095 -0.0171 -0.1569 -0.0932
                                           -0.0727  0.1282  0.4689  0.0234
    57. (0.00001) RY*( 7) C   4           s(  1.51%)p21.70( 32.68%)d43.69( 65.81%)
    58. (0.00001) RY*( 8) C   4           s(  0.28%)p18.15(  5.12%)d99.99( 94.60%)
    59. (0.00086) RY*( 1) O   5           s( 47.12%)p 1.06( 49.95%)d 0.06(  2.93%)
                                            0.0000  0.0045  0.6864 -0.0011  0.4441
                                           -0.0032 -0.5250  0.0004  0.1632 -0.1255
                                            0.0411 -0.0224  0.1066 -0.0018
    60. (0.00034) RY*( 2) O   5           s(  2.47%)p37.23( 92.00%)d 2.24(  5.53%)
                                            0.0000 -0.0001  0.1572  0.0009 -0.2466
                                           -0.0005  0.2554  0.0023  0.8910 -0.0301
                                            0.0947  0.1602 -0.1283  0.0572
    61. (0.00030) RY*( 3) O   5           s( 37.92%)p 1.35( 51.13%)d 0.29( 10.94%)
                                           -0.0000 -0.0004  0.6158  0.0026 -0.0056
                                           -0.0029  0.6419  0.0006 -0.3150 -0.0227
                                           -0.1314 -0.0658 -0.2873  0.0690
    62. (0.00005) RY*( 4) O   5           s(  7.75%)p10.17( 78.84%)d 1.73( 13.41%)
    63. (0.00001) RY*( 5) O   5           s(  3.48%)p 1.88(  6.53%)d25.86( 89.99%)
    64. (0.00000) RY*( 6) O   5           s(  0.26%)p10.47(  2.73%)d99.99( 97.01%)
    65. (0.00000) RY*( 7) O   5           s(  0.11%)p27.07(  2.98%)d99.99( 96.91%)
    66. (0.00000) RY*( 8) O   5           s(  0.47%)p32.76( 15.48%)d99.99( 84.04%)
    67. (0.00000) RY*( 9) O   5           s(  0.44%)p 1.41(  0.62%)d99.99( 98.94%)
    68. (0.00120) RY*( 1) O   6           s(  0.72%)p99.99( 98.41%)d 1.21(  0.87%)
                                            0.0000  0.0020  0.0848  0.0079 -0.9561
                                           -0.0015 -0.1435  0.0019 -0.2221 -0.0840
                                            0.0183 -0.0172  0.0300 -0.0102
    69. (0.00030) RY*( 2) O   6           s(  0.29%)p99.99( 97.12%)d 8.77(  2.58%)
                                           -0.0000  0.0005  0.0543 -0.0019 -0.2225
                                           -0.0010  0.0356  0.0080  0.9594 -0.0355
                                            0.0737  0.1331 -0.0333  0.0185
    70. (0.00010) RY*( 3) O   6           s( 90.08%)p 0.02(  1.69%)d 0.09(  8.23%)
                                           -0.0000  0.0049  0.9491 -0.0035  0.1099
                                           -0.0206 -0.0606 -0.0006 -0.0276 -0.1903
                                           -0.0590 -0.0602 -0.1947  0.0327
    71. (0.00004) RY*( 4) O   6           s(  0.07%)p99.99( 83.74%)d99.99( 16.19%)
    72. (0.00001) RY*( 5) O   6           s(  3.78%)p 0.23(  0.89%)d25.20( 95.33%)
    73. (0.00000) RY*( 6) O   6           s(  0.26%)p 2.66(  0.69%)d99.99( 99.05%)
    74. (0.00000) RY*( 7) O   6           s(  0.26%)p 8.07(  2.08%)d99.99( 97.66%)
    75. (0.00000) RY*( 8) O   6           s(  4.38%)p 3.50( 15.32%)d18.33( 80.30%)
    76. (0.00000) RY*( 9) O   6           s(  0.11%)p 4.44(  0.47%)d99.99( 99.42%)
    77. (0.00053) RY*( 1) H   7           s( 98.52%)p 0.02(  1.48%)
                                            0.0071  0.9925  0.1165  0.0139 -0.0326
    78. (0.00005) RY*( 2) H   7           s(  0.03%)p99.99( 99.97%)
    79. (0.00006) RY*( 3) H   7           s(  0.01%)p 1.00( 99.99%)
    80. (0.00003) RY*( 4) H   7           s(  1.55%)p63.39( 98.45%)
    81. (0.00069) RY*( 1) H   8           s( 99.31%)p 0.01(  0.69%)
                                            0.0072  0.9965  0.0237 -0.0729 -0.0318
    82. (0.00005) RY*( 2) H   8           s(  0.03%)p99.99( 99.97%)
    83. (0.00006) RY*( 3) H   8           s(  0.02%)p99.99( 99.98%)
    84. (0.00003) RY*( 4) H   8           s(  0.73%)p99.99( 99.27%)
    85. (0.00138) RY*( 1) H   9           s( 99.60%)p 0.00(  0.40%)
                                            0.0079  0.9980 -0.0535  0.0331 -0.0051
    86. (0.00004) RY*( 2) H   9           s(  0.29%)p99.99( 99.71%)
    87. (0.00003) RY*( 3) H   9           s(  0.20%)p99.99( 99.80%)
    88. (0.00004) RY*( 4) H   9           s(  0.02%)p99.99( 99.98%)
    89. (0.00084) RY*( 1) H  10           s( 98.77%)p 0.01(  1.23%)
                                            0.0026  0.9938 -0.0201 -0.0972  0.0499
    90. (0.00012) RY*( 2) H  10           s(  0.26%)p99.99( 99.74%)
                                            0.0037  0.0510 -0.4342  0.8107  0.3893
    91. (0.00009) RY*( 3) H  10           s(  0.11%)p99.99( 99.89%)
    92. (0.00002) RY*( 4) H  10           s(  0.97%)p99.99( 99.03%)
    93. (0.00098) RY*( 1) H  11           s( 99.42%)p 0.01(  0.58%)
                                            0.0051  0.9971 -0.0266 -0.0707  0.0092
    94. (0.00007) RY*( 2) H  11           s(  0.04%)p99.99( 99.96%)
    95. (0.00004) RY*( 3) H  11           s(  0.11%)p99.99( 99.89%)
    96. (0.00002) RY*( 4) H  11           s(  0.53%)p99.99( 99.47%)
    97. (0.00098) RY*( 1) H  12           s( 81.03%)p 0.23( 18.97%)
                                            0.0171  0.9000 -0.3322 -0.2790 -0.0380
    98. (0.00054) RY*( 2) H  12           s(  0.00%)p 1.00(100.00%)
                                            0.0000  0.0030 -0.1887  0.1016  0.9768
    99. (0.00035) RY*( 3) H  12           s( 15.65%)p 5.39( 84.35%)
                                            0.0076  0.3955  0.3668  0.8418 -0.0179
   100. (0.00001) RY*( 4) H  12           s(  3.84%)p25.04( 96.16%)
   101. (0.00279) BD*( 1) C   1 - C   2  
                ( 51.15%)   0.7152* C   1 s( 38.98%)p 1.56( 60.96%)d 0.00(  0.06%)
                                            0.0002  0.6240 -0.0200 -0.6839 -0.0159
                                            0.2351  0.0136  0.2931  0.0136 -0.0126
                                           -0.0135  0.0019  0.0159 -0.0032
                ( 48.85%)  -0.6989* C   2 s( 38.01%)p 1.63( 61.93%)d 0.00(  0.05%)
                                            0.0001  0.6160  0.0273  0.6499  0.0310
                                           -0.2031  0.0116 -0.3930 -0.0086 -0.0114
                                           -0.0147  0.0036  0.0132 -0.0005
   102. (0.01479) BD*( 2) C   1 - C   2  
                ( 49.29%)   0.7021* C   1 s(  0.11%)p99.99( 99.75%)d 1.23(  0.14%)
                                           -0.0000 -0.0334  0.0013 -0.2930  0.0061
                                            0.3457 -0.0077 -0.8899  0.0148 -0.0140
                                            0.0233 -0.0030  0.0062 -0.0243
                ( 50.71%)  -0.7121* C   2 s(  0.13%)p99.99( 99.74%)d 1.10(  0.14%)
                                            0.0000 -0.0350 -0.0050 -0.3690  0.0102
                                            0.3639 -0.0093 -0.8533  0.0199  0.0157
                                           -0.0206  0.0048 -0.0062  0.0254
   103. (0.00339) BD*( 1) C   1 - H   7  
                ( 37.41%)   0.6117* C   1 s( 30.57%)p 2.27( 69.41%)d 0.00(  0.03%)
                                            0.0002 -0.5528 -0.0081 -0.6597 -0.0057
                                           -0.5067  0.0170  0.0411  0.0093 -0.0150
                                           -0.0018  0.0014 -0.0003  0.0071
                ( 62.59%)  -0.7911* H   7 s( 99.90%)p 0.00(  0.10%)
                                           -0.9995  0.0038  0.0264  0.0185 -0.0018
   104. (0.00496) BD*( 1) C   1 - H   8  
                ( 38.12%)   0.6174* C   1 s( 30.39%)p 2.29( 69.58%)d 0.00(  0.03%)
                                            0.0002 -0.5511 -0.0141 -0.0949 -0.0267
                                            0.7532 -0.0074  0.3445  0.0070  0.0003
                                           -0.0013 -0.0095  0.0138  0.0039
                ( 61.88%)  -0.7867* H   8 s( 99.90%)p 0.00(  0.10%)
                                           -0.9995  0.0046  0.0056 -0.0280 -0.0143
   105. (0.00926) BD*( 1) C   2 - C   3  
                ( 50.91%)   0.7135* C   2 s( 33.23%)p 2.01( 66.74%)d 0.00(  0.04%)
                                            0.0001  0.5764 -0.0066 -0.6600  0.0080
                                           -0.4776  0.0052  0.0585  0.0108  0.0161
                                           -0.0011 -0.0008  0.0038 -0.0097
                ( 49.09%)  -0.7007* C   3 s( 28.33%)p 2.53( 71.62%)d 0.00(  0.04%)
                                            0.0001  0.5322  0.0121  0.6873  0.0067
                                            0.4884 -0.0003 -0.0725  0.0053  0.0175
                                           -0.0010 -0.0037  0.0022 -0.0097
   106. (0.00953) BD*( 1) C   2 - H   9  
                ( 36.83%)   0.6069* C   2 s( 28.67%)p 2.49( 71.30%)d 0.00(  0.03%)
                                            0.0003 -0.5349  0.0243  0.0622 -0.0067
                                           -0.7727  0.0078 -0.3346  0.0033  0.0015
                                           -0.0001 -0.0104  0.0124  0.0036
                ( 63.17%)  -0.7948* H   9 s( 99.89%)p 0.00(  0.11%)
                                           -0.9994  0.0068 -0.0017  0.0308  0.0119
   107. (0.03159) BD*( 1) C   3 - C   4  
                ( 47.58%)   0.6898* C   3 s( 25.89%)p 2.86( 74.05%)d 0.00(  0.07%)
                                           -0.0003 -0.5087 -0.0083  0.7158  0.0150
                                           -0.4197  0.0047  0.2274  0.0054  0.0191
                                           -0.0086  0.0065 -0.0094  0.0095
                ( 52.42%)  -0.7240* C   4 s( 39.11%)p 1.56( 60.82%)d 0.00(  0.07%)
                                           -0.0001 -0.6247 -0.0282 -0.6849  0.0248
                                            0.3249  0.0006 -0.1811  0.0041  0.0212
                                           -0.0072  0.0060 -0.0107  0.0089
   108. (0.00696) BD*( 1) C   3 - H  10  
                ( 35.23%)   0.5935* C   3 s( 21.95%)p 3.55( 78.01%)d 0.00(  0.04%)
                                            0.0002 -0.4685  0.0030  0.0876 -0.0043
                                            0.2624  0.0141 -0.8386  0.0079 -0.0009
                                            0.0071  0.0057 -0.0006 -0.0173
                ( 64.77%)  -0.8048* H  10 s( 99.89%)p 0.00(  0.11%)
                                           -0.9994 -0.0002 -0.0033 -0.0122  0.0312
   109. (0.00558) BD*( 1) C   3 - H  11  
                ( 35.56%)   0.5963* C   3 s( 23.84%)p 3.19( 76.13%)d 0.00(  0.03%)
                                           -0.0002  0.4882 -0.0075  0.0809 -0.0069
                                           -0.7181 -0.0014 -0.4887  0.0160  0.0000
                                            0.0014  0.0138 -0.0103  0.0012
                ( 64.44%)  -0.8027* H  11 s( 99.90%)p 0.00(  0.10%)
                                            0.9995 -0.0034 -0.0026  0.0274  0.0162
   110. (0.11692) BD*( 1) C   4 - O   5  
                ( 88.86%)   0.9426* C   4 s(  8.04%)p 6.51( 52.35%)d 4.93( 39.61%)
                                            0.0001 -0.2822  0.0278  0.2273  0.0311
                                            0.2838 -0.0074  0.6152 -0.1084  0.0838
                                           -0.2672 -0.5556  0.0852 -0.0424
                ( 11.14%)  -0.3338* O   5 s(  8.26%)p11.09( 91.65%)d 0.01(  0.09%)
                                            0.0000 -0.2874 -0.0010 -0.4883 -0.0009
                                           -0.2112 -0.0005  0.7958 -0.0073 -0.0163
                                            0.0046  0.0231  0.0003  0.0074
   111. (0.07209) BD*( 2) C   4 - O   5  
                ( 76.16%)   0.8727* C   4 s( 19.97%)p 3.14( 62.70%)d 0.87( 17.34%)
                                           -0.0000  0.4468  0.0008 -0.6496 -0.0198
                                           -0.3991 -0.0286  0.1955 -0.0796  0.1130
                                           -0.1618 -0.3554  0.0687 -0.0580
                ( 23.84%)  -0.4883* O   5 s( 26.58%)p 2.76( 73.34%)d 0.00(  0.08%)
                                           -0.0001  0.5155  0.0008  0.4248  0.0050
                                            0.4743 -0.0003  0.5727 -0.0035  0.0167
                                            0.0064  0.0167 -0.0068 -0.0129
   112. (0.01297) BD*( 1) C   4 - O   6  
                ( 67.10%)   0.8191* C   4 s( 32.22%)p 2.08( 67.13%)d 0.02(  0.65%)
                                            0.0001  0.5670 -0.0264 -0.1023 -0.0199
                                            0.7989  0.0607 -0.1351 -0.0154 -0.0003
                                           -0.0218 -0.0642 -0.0337 -0.0280
                ( 32.90%)  -0.5736* O   6 s( 41.92%)p 1.38( 58.00%)d 0.00(  0.09%)
                                           -0.0000  0.6470 -0.0236  0.1055 -0.0016
                                           -0.7535  0.0209 -0.0255 -0.0013 -0.0064
                                            0.0005 -0.0007 -0.0243 -0.0158
   113. (0.07304) BD*( 2) C   4 - O   6  
                ( 81.64%)   0.9035* C   4 s(  0.53%)p99.99( 58.79%)d76.33( 40.68%)
                                           -0.0001  0.0688 -0.0244 -0.2073 -0.0066
                                            0.0965  0.0221  0.7279  0.0722 -0.1164
                                            0.2264  0.5772 -0.0873  0.0346
                ( 18.36%)  -0.4285* O   6 s(  0.34%)p99.99( 99.50%)d 0.46(  0.16%)
                                           -0.0000  0.0587 -0.0016 -0.2119  0.0006
                                           -0.0123  0.0017  0.9746 -0.0032  0.0084
                                            0.0042 -0.0383 -0.0012  0.0041
   114. (0.00457) BD*( 1) O   5 - H  12  
                ( 23.70%)   0.4868* O   5 s( 21.29%)p 3.69( 78.63%)d 0.00(  0.08%)
                                            0.0002  0.4613  0.0088 -0.7609 -0.0306
                                            0.4119 -0.0083 -0.1913 -0.0062 -0.0242
                                            0.0047 -0.0070 -0.0060 -0.0121
                ( 76.30%)  -0.8735* H  12 s( 99.48%)p 0.01(  0.52%)
                                            0.9974 -0.0056  0.0622 -0.0331  0.0154


 NHO Directionality and "Bond Bending" (deviations from line of nuclear centers)

         [Thresholds for printing:  angular deviation  >  1.0 degree]
                                    hybrid p-character > 25.0%
                                    orbital occupancy  >  0.10e

                                Line of Centers        Hybrid 1              Hybrid 2
                                ---------------  -------------------   ------------------
                NBO               Theta   Phi    Theta   Phi    Dev    Theta   Phi    Dev
 ========================================================================================
     1. BD (   1) C   1 - C   2    64.0  161.9    67.6  160.4   3.8    119.6  344.3   4.1
     2. BD (   2) C   1 - C   2    64.0  161.9    26.9  310.3  87.4     31.2  315.3  87.7
     3. BD (   1) C   1 - H   7    92.5   38.0    93.5   36.3   1.9      --     --    --
     4. BD (   1) C   1 - H   8   114.5  276.8   114.9  279.3   2.3      --     --    --
     6. BD (   1) C   2 - H   9    66.8   95.4    66.6   94.1   1.2      --     --    --
     7. BD (   1) C   3 - C   4   104.1  150.8   105.5  150.4   1.5     76.5  333.8   2.9
     8. BD (   1) C   3 - H  10    19.0  247.8    19.2  253.2   1.8      --     --    --
    10. BD (   1) C   4 - O   5    97.8  220.6   143.3  226.9  45.7    145.9   23.4  65.3
    11. BD (   2) C   4 - O   5    97.8  220.6    81.7  212.6  18.0     48.3   47.8  34.4
    12. BD (   1) C   4 - O   6    94.6   96.6    99.8   98.1   5.4     92.1  278.1   6.8
    13. BD (   2) C   4 - O   6    94.6   96.6    17.0  151.0  84.7     12.3  182.9  86.3
    14. BD (   1) O   5 - H  12   102.0  146.1   102.5  153.0   6.8      --     --    --
    21. LP (   1) O   5             --     --     87.5  268.7   --       --     --    --
    22. LP (   1) O   6             --     --     94.7   96.3   --       --     --    --
    23. LP (   2) O   6             --     --    102.3  187.5   --       --     --    --
   110. BD*(   1) C   4 - O   5    97.8  220.6   143.3  226.9  45.7    145.9   23.4  65.3


 Second Order Perturbation Theory Analysis of Fock Matrix in NBO Basis

     Threshold for printing:   0.25 kcal/mol
                                                                              E(2)  E(j)-E(i) F(i,j)
         Donor NBO (i)                     Acceptor NBO (j)                 kcal/mol   a.u.    a.u. 
 ===================================================================================================

 within unit  1
   1. BD (   1) C   1 - C   2        / 42. RY*(   1) C   3                    0.93    1.56    0.048
   1. BD (   1) C   1 - C   2        /105. BD*(   1) C   2 - C   3            0.75    1.19    0.038
   1. BD (   1) C   1 - C   2        /106. BD*(   1) C   2 - H   9            0.42    1.25    0.029
   1. BD (   1) C   1 - C   2        /107. BD*(   1) C   3 - C   4            0.36    1.15    0.026
   2. BD (   2) C   1 - C   2        / 45. RY*(   4) C   3                    0.30    1.56    0.027
   2. BD (   2) C   1 - C   2        /107. BD*(   1) C   3 - C   4            1.15    0.70    0.036
   2. BD (   2) C   1 - C   2        /108. BD*(   1) C   3 - H  10            1.48    0.76    0.042
   3. BD (   1) C   1 - H   7        / 33. RY*(   1) C   2                    0.26    1.33    0.024
   3. BD (   1) C   1 - H   7        / 34. RY*(   2) C   2                    0.32    1.57    0.029
   3. BD (   1) C   1 - H   7        /105. BD*(   1) C   2 - C   3            3.14    0.93    0.068
   3. BD (   1) C   1 - H   7        /106. BD*(   1) C   2 - H   9            0.28    1.00    0.021
   4. BD (   1) C   1 - H   8        / 34. RY*(   2) C   2                    0.35    1.57    0.029
   4. BD (   1) C   1 - H   8        / 35. RY*(   3) C   2                    0.65    1.22    0.036
   4. BD (   1) C   1 - H   8        /106. BD*(   1) C   2 - H   9            2.61    1.00    0.065
   5. BD (   1) C   2 - C   3        / 24. RY*(   1) C   1                    0.97    1.68    0.051
   5. BD (   1) C   2 - C   3        / 51. RY*(   1) C   4                    0.66    1.22    0.036
   5. BD (   1) C   2 - C   3        /101. BD*(   1) C   1 - C   2            0.72    1.28    0.038
   5. BD (   1) C   2 - C   3        /103. BD*(   1) C   1 - H   7            1.10    1.13    0.045
   5. BD (   1) C   2 - C   3        /107. BD*(   1) C   3 - C   4            0.35    1.02    0.024
   5. BD (   1) C   2 - C   3        /108. BD*(   1) C   3 - H  10            0.36    1.08    0.025
   5. BD (   1) C   2 - C   3        /109. BD*(   1) C   3 - H  11            0.30    1.11    0.023
   5. BD (   1) C   2 - C   3        /111. BD*(   2) C   4 - O   5            1.02    1.16    0.045
   6. BD (   1) C   2 - H   9        / 24. RY*(   1) C   1                    0.44    1.55    0.033
   6. BD (   1) C   2 - H   9        / 42. RY*(   1) C   3                    0.47    1.30    0.031
   6. BD (   1) C   2 - H   9        /101. BD*(   1) C   1 - C   2            0.25    1.15    0.022
   6. BD (   1) C   2 - H   9        /103. BD*(   1) C   1 - H   7            0.27    1.00    0.021
   6. BD (   1) C   2 - H   9        /104. BD*(   1) C   1 - H   8            2.07    0.98    0.057
   6. BD (   1) C   2 - H   9        /109. BD*(   1) C   3 - H  11            1.36    0.98    0.046
   7. BD (   1) C   3 - C   4        / 33. RY*(   1) C   2                    0.74    1.47    0.042
   7. BD (   1) C   3 - C   4        / 59. RY*(   1) O   5                    0.31    2.01    0.032
   7. BD (   1) C   3 - C   4        / 68. RY*(   1) O   6                    0.68    1.83    0.045
   7. BD (   1) C   3 - C   4        /101. BD*(   1) C   1 - C   2            0.72    1.29    0.039
   7. BD (   1) C   3 - C   4        /102. BD*(   2) C   1 - C   2            0.89    0.68    0.031
   7. BD (   1) C   3 - C   4        /105. BD*(   1) C   2 - C   3            0.32    1.07    0.023
   7. BD (   1) C   3 - C   4        /108. BD*(   1) C   3 - H  10            0.27    1.10    0.022
   7. BD (   1) C   3 - C   4        /112. BD*(   1) C   4 - O   6            0.59    1.27    0.035
   7. BD (   1) C   3 - C   4        /114. BD*(   1) O   5 - H  12            1.38    1.10    0.049
   8. BD (   1) C   3 - H  10        / 34. RY*(   2) C   2                    0.52    1.55    0.036
   8. BD (   1) C   3 - H  10        / 54. RY*(   4) C   4                    0.66    1.60    0.042
   8. BD (   1) C   3 - H  10        /101. BD*(   1) C   1 - C   2            0.58    1.13    0.033
   8. BD (   1) C   3 - H  10        /102. BD*(   2) C   1 - C   2            2.28    0.51    0.044
   8. BD (   1) C   3 - H  10        /110. BD*(   1) C   4 - O   5            0.50    1.24    0.033
   8. BD (   1) C   3 - H  10        /112. BD*(   1) C   4 - O   6            0.86    1.11    0.039
   8. BD (   1) C   3 - H  10        /113. BD*(   2) C   4 - O   6            0.96    1.20    0.044
   9. BD (   1) C   3 - H  11        / 35. RY*(   3) C   2                    0.26    1.20    0.022
   9. BD (   1) C   3 - H  11        /106. BD*(   1) C   2 - H   9            1.59    0.97    0.050
   9. BD (   1) C   3 - H  11        /110. BD*(   1) C   4 - O   5            0.48    1.24    0.032
   9. BD (   1) C   3 - H  11        /112. BD*(   1) C   4 - O   6            1.77    1.11    0.056
   9. BD (   1) C   3 - H  11        /113. BD*(   2) C   4 - O   6            0.55    1.19    0.033
  10. BD (   1) C   4 - O   5        / 54. RY*(   4) C   4                    0.28    1.50    0.027
  10. BD (   1) C   4 - O   5        / 64. RY*(   6) O   5                    0.69    3.17    0.061
  10. BD (   1) C   4 - O   5        / 74. RY*(   7) O   6                    1.43    3.25    0.089
  10. BD (   1) C   4 - O   5        /110. BD*(   1) C   4 - O   5            9.26    1.14    0.134
  10. BD (   1) C   4 - O   5        /111. BD*(   2) C   4 - O   5           35.01    0.92    0.227
  10. BD (   1) C   4 - O   5        /113. BD*(   2) C   4 - O   6           45.81    1.10    0.285
  11. BD (   2) C   4 - O   5        / 54. RY*(   4) C   4                    0.53    1.80    0.040
  11. BD (   2) C   4 - O   5        / 64. RY*(   6) O   5                    0.59    3.47    0.059
  11. BD (   2) C   4 - O   5        / 74. RY*(   7) O   6                    1.15    3.55    0.083
  11. BD (   2) C   4 - O   5        /105. BD*(   1) C   2 - C   3            0.64    1.11    0.034
  11. BD (   2) C   4 - O   5        /110. BD*(   1) C   4 - O   5           50.78    1.44    0.354
  11. BD (   2) C   4 - O   5        /111. BD*(   2) C   4 - O   5            1.98    1.21    0.063
  11. BD (   2) C   4 - O   5        /112. BD*(   1) C   4 - O   6            0.76    1.31    0.040
  11. BD (   2) C   4 - O   5        /113. BD*(   2) C   4 - O   6           33.27    1.39    0.276
  12. BD (   1) C   4 - O   6        / 43. RY*(   2) C   3                    0.28    1.73    0.028
  12. BD (   1) C   4 - O   6        / 51. RY*(   1) C   4                    0.93    1.67    0.050
  12. BD (   1) C   4 - O   6        /107. BD*(   1) C   3 - C   4            0.67    1.47    0.040
  12. BD (   1) C   4 - O   6        /110. BD*(   1) C   4 - O   5            1.03    1.83    0.058
  12. BD (   1) C   4 - O   6        /111. BD*(   2) C   4 - O   5            0.31    1.61    0.029
  12. BD (   1) C   4 - O   6        /113. BD*(   2) C   4 - O   6            0.97    1.79    0.054
  13. BD (   2) C   4 - O   6        / 54. RY*(   4) C   4                    0.55    1.35    0.036
  13. BD (   2) C   4 - O   6        / 57. RY*(   7) C   4                    0.56    1.70    0.041
  13. BD (   2) C   4 - O   6        / 64. RY*(   6) O   5                    1.10    3.02    0.077
  13. BD (   2) C   4 - O   6        / 65. RY*(   7) O   5                    0.59    2.96    0.055
  13. BD (   2) C   4 - O   6        / 74. RY*(   7) O   6                    1.49    3.10    0.090
  13. BD (   2) C   4 - O   6        /110. BD*(   1) C   4 - O   5           85.87    0.99    0.372
  13. BD (   2) C   4 - O   6        /111. BD*(   2) C   4 - O   5           35.56    0.76    0.211
  13. BD (   2) C   4 - O   6        /112. BD*(   1) C   4 - O   6            0.85    0.86    0.036
  13. BD (   2) C   4 - O   6        /113. BD*(   2) C   4 - O   6           40.63    0.95    0.251
  14. BD (   1) O   5 - H  12        / 43. RY*(   2) C   3                    0.26    1.35    0.023
  14. BD (   1) O   5 - H  12        / 51. RY*(   1) C   4                    0.32    1.29    0.025
  14. BD (   1) O   5 - H  12        / 52. RY*(   2) C   4                    0.41    2.40    0.039
  14. BD (   1) O   5 - H  12        /107. BD*(   1) C   3 - C   4            2.59    1.09    0.068
  14. BD (   1) O   5 - H  12        /110. BD*(   1) C   4 - O   5            0.34    1.45    0.030
  14. BD (   1) O   5 - H  12        /112. BD*(   1) C   4 - O   6            0.62    1.32    0.036
  15. CR (   1) C   1                / 35. RY*(   3) C   2                    0.92   10.81    0.126
  15. CR (   1) C   1                / 36. RY*(   4) C   2                    0.28   11.05    0.071
  15. CR (   1) C   1                / 77. RY*(   1) H   7                    0.47   10.53    0.089
  15. CR (   1) C   1                / 81. RY*(   1) H   8                    0.45   10.52    0.087
  15. CR (   1) C   1                /105. BD*(   1) C   2 - C   3            0.54   10.52    0.095
  15. CR (   1) C   1                /106. BD*(   1) C   2 - H   9            0.30   10.59    0.071
  16. CR (   1) C   2                / 25. RY*(   2) C   1                    1.07   10.64    0.135
  16. CR (   1) C   2                / 43. RY*(   2) C   3                    0.49   10.75    0.092
  16. CR (   1) C   2                / 85. RY*(   1) H   9                    0.44   10.50    0.086
  17. CR (   1) C   3                / 52. RY*(   2) C   4                    0.34   11.79    0.081
  17. CR (   1) C   3                / 89. RY*(   1) H  10                    0.52   10.52    0.093
  17. CR (   1) C   3                / 93. RY*(   1) H  11                    0.43   10.51    0.085
  17. CR (   1) C   3                /101. BD*(   1) C   1 - C   2            0.31   10.73    0.073
  17. CR (   1) C   3                /112. BD*(   1) C   4 - O   6            0.37   10.71    0.080
  18. CR (   1) C   4                / 44. RY*(   3) C   3                    0.37   10.98    0.081
  18. CR (   1) C   4                /110. BD*(   1) C   4 - O   5            0.51   10.97    0.100
  18. CR (   1) C   4                /111. BD*(   2) C   4 - O   5            0.32   10.74    0.077
  19. CR (   1) O   5                / 51. RY*(   1) C   4                    0.54   19.56    0.130
  19. CR (   1) O   5                / 52. RY*(   2) C   4                    0.74   20.67    0.157
  19. CR (   1) O   5                / 53. RY*(   3) C   4                    0.67   20.12    0.147
  19. CR (   1) O   5                /110. BD*(   1) C   4 - O   5            0.71   19.72    0.159
  20. CR (   1) O   6                / 51. RY*(   1) C   4                    3.74   19.48    0.343
  20. CR (   1) O   6                /107. BD*(   1) C   3 - C   4            0.33   19.28    0.102
  21. LP (   1) O   5                / 51. RY*(   1) C   4                    1.44    1.15    0.051
  21. LP (   1) O   5                / 53. RY*(   3) C   4                    1.11    1.71    0.055
  21. LP (   1) O   5                / 99. RY*(   3) H  12                    0.34    2.24    0.035
  21. LP (   1) O   5                /110. BD*(   1) C   4 - O   5            0.42    1.31    0.031
  21. LP (   1) O   5                /112. BD*(   1) C   4 - O   6            3.53    1.18    0.082
  22. LP (   1) O   6                / 51. RY*(   1) C   4                    7.31    1.26    0.121
  22. LP (   1) O   6                /107. BD*(   1) C   3 - C   4            1.23    1.06    0.046
  22. LP (   1) O   6                /111. BD*(   2) C   4 - O   5            0.38    1.20    0.028
  23. LP (   2) O   6                / 52. RY*(   2) C   4                    1.80    1.99    0.078
  23. LP (   2) O   6                / 53. RY*(   3) C   4                    0.87    1.44    0.046
  23. LP (   2) O   6                / 72. RY*(   5) O   6                    0.29    3.18    0.040
  23. LP (   2) O   6                /107. BD*(   1) C   3 - C   4            9.10    0.68    0.101
  23. LP (   2) O   6                /110. BD*(   1) C   4 - O   5            2.77    1.04    0.070
  23. LP (   2) O   6                /111. BD*(   2) C   4 - O   5            9.66    0.82    0.112
 110. BD*(   1) C   4 - O   5        / 44. RY*(   3) C   3                    0.36    0.02    0.009
 110. BD*(   1) C   4 - O   5        / 52. RY*(   2) C   4                    0.80    0.95    0.100
 110. BD*(   1) C   4 - O   5        / 54. RY*(   4) C   4                    2.90    0.36    0.118
 110. BD*(   1) C   4 - O   5        / 57. RY*(   7) C   4                    1.29    0.71    0.112
 110. BD*(   1) C   4 - O   5        / 59. RY*(   1) O   5                    0.26    0.61    0.046
 110. BD*(   1) C   4 - O   5        / 60. RY*(   2) O   5                    0.89    0.38    0.068
 110. BD*(   1) C   4 - O   5        / 61. RY*(   3) O   5                    0.38    0.85    0.066
 110. BD*(   1) C   4 - O   5        / 64. RY*(   6) O   5                    1.34    2.03    0.193
 110. BD*(   1) C   4 - O   5        / 65. RY*(   7) O   5                    0.77    1.97    0.144
 110. BD*(   1) C   4 - O   5        / 66. RY*(   8) O   5                    0.28    1.90    0.086
 110. BD*(   1) C   4 - O   5        / 67. RY*(   9) O   5                    0.33    2.21    0.100
 110. BD*(   1) C   4 - O   5        / 74. RY*(   7) O   6                    1.76    2.11    0.225
 111. BD*(   2) C   4 - O   5        / 52. RY*(   2) C   4                    0.91    1.17    0.149
 111. BD*(   2) C   4 - O   5        / 55. RY*(   5) C   4                    0.41    1.44    0.113
 111. BD*(   2) C   4 - O   5        / 58. RY*(   8) C   4                    0.28    1.49    0.096
 111. BD*(   2) C   4 - O   5        / 59. RY*(   1) O   5                    0.42    0.84    0.088
 111. BD*(   2) C   4 - O   5        / 60. RY*(   2) O   5                    0.32    0.61    0.066
 111. BD*(   2) C   4 - O   5        / 62. RY*(   4) O   5                    0.38    0.80    0.082
 111. BD*(   2) C   4 - O   5        / 64. RY*(   6) O   5                    0.43    2.26    0.147
 111. BD*(   2) C   4 - O   5        / 65. RY*(   7) O   5                    0.27    2.20    0.116
 111. BD*(   2) C   4 - O   5        / 74. RY*(   7) O   6                    0.43    2.34    0.149
 111. BD*(   2) C   4 - O   5        /110. BD*(   1) C   4 - O   5           36.63    0.23    0.266
 111. BD*(   2) C   4 - O   5        /113. BD*(   2) C   4 - O   6           79.95    0.18    0.401
 113. BD*(   2) C   4 - O   6        / 54. RY*(   4) C   4                    1.51    0.40    0.114
 113. BD*(   2) C   4 - O   6        / 64. RY*(   6) O   5                    0.50    2.07    0.151
 113. BD*(   2) C   4 - O   6        / 65. RY*(   7) O   5                    0.26    2.02    0.108
 113. BD*(   2) C   4 - O   6        / 69. RY*(   2) O   6                    1.75    0.40    0.124
 113. BD*(   2) C   4 - O   6        / 74. RY*(   7) O   6                    2.17    2.15    0.319
 113. BD*(   2) C   4 - O   6        /110. BD*(   1) C   4 - O   5         1196.09    0.05    0.673


 Natural Bond Orbitals (Summary):

                                                            Principal Delocalizations
           NBO                        Occupancy    Energy   (geminal,vicinal,remote)
 ====================================================================================
 Molecular unit  1  (C4H6O2)
     1. BD (   1) C   1 - C   2          0.99614    -0.99968  42(v),105(g),106(g),107(v)
     2. BD (   2) C   1 - C   2          0.99138    -0.54538  108(v),107(v),45(v)
     3. BD (   1) C   1 - H   7          0.99169    -0.74368  105(v),34(v),106(v),33(v)
     4. BD (   1) C   1 - H   8          0.99286    -0.74736  106(v),35(v),34(v)
     5. BD (   1) C   2 - C   3          0.98975    -0.87145  103(v),111(v),24(v),101(g)
                                                    51(v),108(g),107(g),109(g)
     6. BD (   1) C   2 - H   9          0.98873    -0.74228  104(v),109(v),42(v),24(v)
                                                    103(v),101(g)
     7. BD (   1) C   3 - C   4          0.98842    -0.88400  114(v),102(v),33(v),101(v)
                                                    68(v),112(g),105(g),59(v)
                                                    108(g)
     8. BD (   1) C   3 - H  10          0.97111    -0.72173  102(v),113(v),112(v),54(v)
                                                    101(v),110(v),34(v)
     9. BD (   1) C   3 - H  11          0.98443    -0.71834  112(v),106(v),113(v),110(v)
                                                    35(v)
    10. BD (   1) C   4 - O   5          0.93801    -0.62532  113(g),111(g),110(g),74(v)
                                                    64(g),54(g)
    11. BD (   2) C   4 - O   5          0.95459    -0.91996  110(g),113(g),111(g),74(v)
                                                    112(g),105(v),64(g),54(g)
    12. BD (   1) C   4 - O   6          0.99735    -1.31539  110(g),113(g),51(g),107(g)
                                                    111(g),43(v)
    13. BD (   2) C   4 - O   6          0.90199    -0.47144  110(g),113(g),111(g),74(g)
                                                    64(v),112(g),65(v),57(g)
                                                    54(g)
    14. BD (   1) O   5 - H  12          0.99208    -0.93491  107(v),112(v),52(v),110(g)
                                                    51(v),43(r)
    15. CR (   1) C   1                  0.99952   -10.33408  35(v),105(v),77(v),81(v)
                                                    106(v),36(v)
    16. CR (   1) C   2                  0.99953   -10.34020  25(v),43(v),85(v)
    17. CR (   1) C   3                  0.99951   -10.32153  89(v),93(v),112(v),52(v)
                                                    101(v)
    18. CR (   1) C   4                  0.99968   -10.44748  110(g),44(v),111(g)
    19. CR (   1) O   5                  0.99985   -19.20490  110(g),52(v),53(v),51(v)
    20. CR (   1) O   6                  0.99986   -19.12758  51(v),107(v)
    21. LP (   1) O   5                  0.98758    -0.79530  112(v),51(v),53(v),110(g)
                                                    99(v)
    22. LP (   1) O   6                  0.98866    -0.90885  51(v),107(v),111(v)
    23. LP (   2) O   6                  0.93427    -0.52596  111(v),107(v),110(v),52(v)
                                                    53(v),72(g)
    24. RY*(   1) C   1                  0.00231     0.80888   
    25. RY*(   2) C   1                  0.00036     0.29676   
    26. RY*(   3) C   1                  0.00017     0.31880   
    27. RY*(   4) C   1                  0.00005     0.94274   
    28. RY*(   5) C   1                  0.00001     1.92659   
    29. RY*(   6) C   1                  0.00001     1.82426   
    30. RY*(   7) C   1                  0.00000     1.54307   
    31. RY*(   8) C   1                  0.00000     1.90292   
    32. RY*(   9) C   1                  0.00000     1.77888   
    33. RY*(   1) C   2                  0.00249     0.58644   
    34. RY*(   2) C   2                  0.00165     0.82541   
    35. RY*(   3) C   2                  0.00124     0.47685   
    36. RY*(   4) C   2                  0.00023     0.72073   
    37. RY*(   5) C   2                  0.00010     1.98839   
    38. RY*(   6) C   2                  0.00005     1.55929   
    39. RY*(   7) C   2                  0.00001     1.74518   
    40. RY*(   8) C   2                  0.00001     1.73799   
    41. RY*(   9) C   2                  0.00001     1.81631   
    42. RY*(   1) C   3                  0.00260     0.56236   
    43. RY*(   2) C   3                  0.00181     0.41175   
    44. RY*(   3) C   3                  0.00085     0.53625   
    45. RY*(   4) C   3                  0.00056     1.01135   
    46. RY*(   5) C   3                  0.00012     1.76070   
    47. RY*(   6) C   3                  0.00008     1.85493   
    48. RY*(   7) C   3                  0.00003     2.08720   
    49. RY*(   8) C   3                  0.00000     1.65447   
    50. RY*(   9) C   3                  0.00001     1.94040   
    51. RY*(   1) C   4                  0.01113     0.35289   
    52. RY*(   2) C   4                  0.00436     1.46461   
    53. RY*(   3) C   4                  0.00149     0.91508   
    54. RY*(   4) C   4                  0.00131     0.87551   
    55. RY*(   5) C   4                  0.00100     1.73450   
    56. RY*(   6) C   4                  0.00025     0.80780   
    57. RY*(   7) C   4                  0.00001     1.22970   
    58. RY*(   8) C   4                  0.00001     1.77736   
    59. RY*(   1) O   5                  0.00086     1.12687   
    60. RY*(   2) O   5                  0.00034     0.89737   
    61. RY*(   3) O   5                  0.00030     1.36951   
    62. RY*(   4) O   5                  0.00005     1.09204   
    63. RY*(   5) O   5                  0.00001     2.93181   
    64. RY*(   6) O   5                  0.00000     2.54849   
    65. RY*(   7) O   5                  0.00000     2.49329   
    66. RY*(   8) O   5                  0.00000     2.41956   
    67. RY*(   9) O   5                  0.00000     2.72727   
    68. RY*(   1) O   6                  0.00120     0.94595   
    69. RY*(   2) O   6                  0.00030     0.87667   
    70. RY*(   3) O   6                  0.00010     1.39876   
    71. RY*(   4) O   6                  0.00004     1.11793   
    72. RY*(   5) O   6                  0.00001     2.65261   
    73. RY*(   6) O   6                  0.00000     2.38658   
    74. RY*(   7) O   6                  0.00000     2.62618   
    75. RY*(   8) O   6                  0.00000     2.56900   
    76. RY*(   9) O   6                  0.00000     2.59682   
    77. RY*(   1) H   7                  0.00053     0.19459   
    78. RY*(   2) H   7                  0.00005     1.68847   
    79. RY*(   3) H   7                  0.00006     1.45271   
    80. RY*(   4) H   7                  0.00003     1.97356   
    81. RY*(   1) H   8                  0.00069     0.18482   
    82. RY*(   2) H   8                  0.00005     1.63559   
    83. RY*(   3) H   8                  0.00006     1.43801   
    84. RY*(   4) H   8                  0.00003     2.03663   
    85. RY*(   1) H   9                  0.00138     0.16475   
    86. RY*(   2) H   9                  0.00004     1.70180   
    87. RY*(   3) H   9                  0.00003     2.03600   
    88. RY*(   4) H   9                  0.00004     1.56797   
    89. RY*(   1) H  10                  0.00084     0.19388   
    90. RY*(   2) H  10                  0.00012     1.62384   
    91. RY*(   3) H  10                  0.00009     1.59458   
    92. RY*(   4) H  10                  0.00002     2.06436   
    93. RY*(   1) H  11                  0.00098     0.19340   
    94. RY*(   2) H  11                  0.00007     1.60318   
    95. RY*(   3) H  11                  0.00004     1.59020   
    96. RY*(   4) H  11                  0.00002     2.07656   
    97. RY*(   1) H  12                  0.00098     0.50823   
    98. RY*(   2) H  12                  0.00054     1.41545   
    99. RY*(   3) H  12                  0.00035     1.44217   
   100. RY*(   4) H  12                  0.00001     2.09832   
   101. BD*(   1) C   1 - C   2          0.00279     0.40852   
   102. BD*(   2) C   1 - C   2          0.01479    -0.20686   
   103. BD*(   1) C   1 - H   7          0.00339     0.25598   
   104. BD*(   1) C   1 - H   8          0.00496     0.24266   
   105. BD*(   1) C   2 - C   3          0.00926     0.18853   
   106. BD*(   1) C   2 - H   9          0.00953     0.25326   
   107. BD*(   1) C   3 - C   4          0.03159     0.15154   
   108. BD*(   1) C   3 - H  10          0.00696     0.21143   
   109. BD*(   1) C   3 - H  11          0.00558     0.23598   
   110. BD*(   1) C   4 - O   5          0.11692     0.51887  113(g),111(g),112(g),54(g)
                                                    74(v),64(g),57(g),60(g)
                                                    52(g),65(g),97(v),51(g)
                                                    109(v),61(g),44(v),67(g)
                                                    66(g),59(g)
   111. BD*(   2) C   4 - O   5          0.07209     0.29037   
   112. BD*(   1) C   4 - O   6          0.01297     0.38733   
   113. BD*(   2) C   4 - O   6          0.07304     0.47373   
   114. BD*(   1) O   5 - H  12          0.00457     0.21837   
       -------------------------------
              Total Lewis   22.58699  ( 98.2043%)
        Valence non-Lewis    0.36843  (  1.6019%)
        Rydberg non-Lewis    0.04458  (  0.1938%)
       -------------------------------
            Total unit  1   23.00000  (100.0000%)
           Charge unit  1    0.00000


 ***************************************************
 *******         Beta  spin orbitals         *******
 ***************************************************


 NATURAL POPULATIONS:  Natural atomic orbital occupancies 
                                                          
   NAO  Atom  No  lang   Type(AO)    Occupancy      Energy
 ----------------------------------------------------------
     1    C    1  S      Cor( 1S)     0.99951     -10.32895
     2    C    1  S      Val( 2S)     0.54351      -0.44689
     3    C    1  S      Ryd( 3S)     0.00048       0.33575
     4    C    1  px     Val( 2p)     0.52307      -0.26852
     5    C    1  px     Ryd( 3p)     0.00122       0.36380
     6    C    1  py     Val( 2p)     0.53655      -0.27745
     7    C    1  py     Ryd( 3p)     0.00182       0.58155
     8    C    1  pz     Val( 2p)     0.26685      -0.29533
     9    C    1  pz     Ryd( 3p)     0.00060       0.31961
    10    C    1  dxy    Ryd( 3d)     0.00032       2.15008
    11    C    1  dxz    Ryd( 3d)     0.00026       1.89424
    12    C    1  dyz    Ryd( 3d)     0.00016       1.89661
    13    C    1  dx2y2  Ryd( 3d)     0.00029       2.10965
    14    C    1  dz2    Ryd( 3d)     0.00021       1.85250

    15    C    2  S      Cor( 1S)     0.99953     -10.33700
    16    C    2  S      Val( 2S)     0.49985      -0.42707
    17    C    2  S      Ryd( 3S)     0.00137       0.31322
    18    C    2  px     Val( 2p)     0.49496      -0.28635
    19    C    2  px     Ryd( 3p)     0.00197       0.43886
    20    C    2  py     Val( 2p)     0.55254      -0.29675
    21    C    2  py     Ryd( 3p)     0.00133       0.63944
    22    C    2  pz     Val( 2p)     0.32008      -0.31261
    23    C    2  pz     Ryd( 3p)     0.00110       0.38506
    24    C    2  dxy    Ryd( 3d)     0.00037       2.04595
    25    C    2  dxz    Ryd( 3d)     0.00027       1.91383
    26    C    2  dyz    Ryd( 3d)     0.00022       1.88612
    27    C    2  dx2y2  Ryd( 3d)     0.00037       2.12425
    28    C    2  dz2    Ryd( 3d)     0.00022       1.82206

    29    C    3  S      Cor( 1S)     0.99951     -10.32064
    30    C    3  S      Val( 2S)     0.53819      -0.47470
    31    C    3  S      Ryd( 3S)     0.00100       0.64577
    32    C    3  px     Val( 2p)     0.52296      -0.33308
    33    C    3  px     Ryd( 3p)     0.00208       0.37148
    34    C    3  py     Val( 2p)     0.58562      -0.32688
    35    C    3  py     Ryd( 3p)     0.00173       0.38585
    36    C    3  pz     Val( 2p)     0.61291      -0.33546
    37    C    3  pz     Ryd( 3p)     0.00103       0.47389
    38    C    3  dxy    Ryd( 3d)     0.00039       2.02523
    39    C    3  dxz    Ryd( 3d)     0.00011       1.80727
    40    C    3  dyz    Ryd( 3d)     0.00024       2.08550
    41    C    3  dx2y2  Ryd( 3d)     0.00021       1.98295
    42    C    3  dz2    Ryd( 3d)     0.00026       2.08348

    43    C    4  S      Cor( 1S)     0.99966     -10.44752
    44    C    4  S      Val( 2S)     0.37329      -0.36732
    45    C    4  S      Ryd( 3S)     0.00202       0.27438
    46    C    4  px     Val( 2p)     0.42595      -0.28536
    47    C    4  px     Ryd( 3p)     0.00358       0.42064
    48    C    4  py     Val( 2p)     0.36059      -0.20220
    49    C    4  py     Ryd( 3p)     0.01165       0.37308
    50    C    4  pz     Val( 2p)     0.38565      -0.35252
    51    C    4  pz     Ryd( 3p)     0.00112       0.30850
    52    C    4  dxy    Ryd( 3d)     0.00214       2.11806
    53    C    4  dxz    Ryd( 3d)     0.00076       1.68322
    54    C    4  dyz    Ryd( 3d)     0.00237       1.74975
    55    C    4  dx2y2  Ryd( 3d)     0.00157       2.09397
    56    C    4  dz2    Ryd( 3d)     0.00057       1.85269

    57    O    5  S      Cor( 1S)     0.99985     -19.20305
    58    O    5  S      Val( 2S)     0.84135      -1.10294
    59    O    5  S      Ryd( 3S)     0.00059       1.21732
    60    O    5  px     Val( 2p)     0.71782      -0.52490
    61    O    5  px     Ryd( 3p)     0.00097       0.96985
    62    O    5  py     Val( 2p)     0.84636      -0.54869
    63    O    5  py     Ryd( 3p)     0.00048       0.90657
    64    O    5  pz     Val( 2p)     0.88489      -0.53116
    65    O    5  pz     Ryd( 3p)     0.00052       0.80812
    66    O    5  dxy    Ryd( 3d)     0.00081       3.12444
    67    O    5  dxz    Ryd( 3d)     0.00008       2.60496
    68    O    5  dyz    Ryd( 3d)     0.00073       2.53328
    69    O    5  dx2y2  Ryd( 3d)     0.00048       2.69606
    70    O    5  dz2    Ryd( 3d)     0.00031       2.77034

    71    O    6  S      Cor( 1S)     0.99986     -19.11929
    72    O    6  S      Val( 2S)     0.85098      -1.09584
    73    O    6  S      Ryd( 3S)     0.00064       1.20780
    74    O    6  px     Val( 2p)     0.66303      -0.45484
    75    O    6  px     Ryd( 3p)     0.00114       0.95667
    76    O    6  py     Val( 2p)     0.80367      -0.54445
    77    O    6  py     Ryd( 3p)     0.00034       0.81634
    78    O    6  pz     Val( 2p)     0.73289      -0.47767
    79    O    6  pz     Ryd( 3p)     0.00036       0.85917
    80    O    6  dxy    Ryd( 3d)     0.00075       2.74557
    81    O    6  dxz    Ryd( 3d)     0.00003       2.42398
    82    O    6  dyz    Ryd( 3d)     0.00111       2.65699
    83    O    6  dx2y2  Ryd( 3d)     0.00065       3.01172
    84    O    6  dz2    Ryd( 3d)     0.00021       2.62193

    85    H    7  S      Val( 1S)     0.38243      -0.13348
    86    H    7  S      Ryd( 2S)     0.00052       0.14968
    87    H    7  px     Ryd( 2p)     0.00033       1.93002
    88    H    7  py     Ryd( 2p)     0.00020       1.78529
    89    H    7  pz     Ryd( 2p)     0.00003       1.45326

    90    H    8  S      Val( 1S)     0.39059      -0.14801
    91    H    8  S      Ryd( 2S)     0.00069       0.15783
    92    H    8  px     Ryd( 2p)     0.00007       1.57131
    93    H    8  py     Ryd( 2p)     0.00038       2.02924
    94    H    8  pz     Ryd( 2p)     0.00011       1.54585

    95    H    9  S      Val( 1S)     0.37636      -0.12877
    96    H    9  S      Ryd( 2S)     0.00144       0.15506
    97    H    9  px     Ryd( 2p)     0.00004       1.70649
    98    H    9  py     Ryd( 2p)     0.00040       2.05118
    99    H    9  pz     Ryd( 2p)     0.00009       1.56927

   100    H   10  S      Val( 1S)     0.31163      -0.12377
   101    H   10  S      Ryd( 2S)     0.00055       0.15958
   102    H   10  px     Ryd( 2p)     0.00010       1.58816
   103    H   10  py     Ryd( 2p)     0.00015       1.67619
   104    H   10  pz     Ryd( 2p)     0.00033       2.08753

   105    H   11  S      Val( 1S)     0.35571      -0.12406
   106    H   11  S      Ryd( 2S)     0.00101       0.17518
   107    H   11  px     Ryd( 2p)     0.00005       1.55808
   108    H   11  py     Ryd( 2p)     0.00029       1.99023
   109    H   11  pz     Ryd( 2p)     0.00015       1.74851

   110    H   12  S      Val( 1S)     0.23641      -0.08720
   111    H   12  S      Ryd( 2S)     0.00064       0.22484
   112    H   12  px     Ryd( 2p)     0.00107       2.02989
   113    H   12  py     Ryd( 2p)     0.00060       1.79187
   114    H   12  pz     Ryd( 2p)     0.00057       1.45093


 Summary of Natural Population Analysis:                  
                                                          
                                       Natural Population 
                Natural  -----------------------------------------------
    Atom  No    Charge         Core      Valence    Rydberg      Total
 -----------------------------------------------------------------------
      C    1    0.12515      0.99951     1.86998    0.00536     2.87485
      C    2    0.12582      0.99953     1.86743    0.00723     2.87418
      C    3   -0.26623      0.99951     2.25968    0.00704     3.26623
      C    4    0.42909      0.99966     1.54547    0.02578     2.57091
      O    5   -0.29522      0.99985     3.29042    0.00495     4.29522
      O    6   -0.05565      0.99986     3.05057    0.00522     4.05565
      H    7    0.11649      0.00000     0.38243    0.00108     0.38351
      H    8    0.10815      0.00000     0.39059    0.00125     0.39185
      H    9    0.12166      0.00000     0.37636    0.00198     0.37834
      H   10    0.18724      0.00000     0.31163    0.00113     0.31276
      H   11    0.14278      0.00000     0.35571    0.00151     0.35722
      H   12    0.26072      0.00000     0.23641    0.00287     0.23928
 =======================================================================
   * Total *    1.00000      5.99791    15.93668    0.06540    22.00000

                                 Natural Population      
 --------------------------------------------------------
   Core                       5.99791 ( 99.9652% of   6)
   Valence                   15.93668 ( 99.6043% of  16)
   Natural Minimal Basis     21.93460 ( 99.7027% of  22)
   Natural Rydberg Basis      0.06540 (  0.2973% of  22)
 --------------------------------------------------------

    Atom  No          Natural Electron Configuration
 ----------------------------------------------------------------------------
      C    1      [core]2S( 0.54)2p( 1.33)
      C    2      [core]2S( 0.50)2p( 1.37)
      C    3      [core]2S( 0.54)2p( 1.72)
      C    4      [core]2S( 0.37)2p( 1.17)3p( 0.02)3d( 0.01)
      O    5      [core]2S( 0.84)2p( 2.45)
      O    6      [core]2S( 0.85)2p( 2.20)
      H    7            1S( 0.38)
      H    8            1S( 0.39)
      H    9            1S( 0.38)
      H   10            1S( 0.31)
      H   11            1S( 0.36)
      H   12            1S( 0.24)


 NATURAL BOND ORBITAL ANALYSIS, beta spin orbitals:

                       Occupancies       Lewis Structure    Low   High
           Occ.    -------------------  -----------------   occ   occ
  Cycle   Thresh.   Lewis   Non-Lewis     CR  BD  3C  LP    (L)   (NL)   Dev
 =============================================================================
   1(1)    0.90    21.12281   0.87719      6  12   0   4     2      0    0.08
   2(2)    0.90    21.19709   0.80291      6  13   0   3     2      0    0.08
   3(3)    0.90    21.01534   0.98466      6  13   0   3     2      0    0.08
   4(4)    0.90    21.01534   0.98466      6  13   0   3     2      0    0.08
   5(5)    0.90    21.01534   0.98466      6  13   0   3     2      0    0.08
   6(6)    0.90    21.01534   0.98466      6  13   0   3     2      0    0.08
   7(7)    0.90    21.01534   0.98466      6  13   0   3     2      0    0.08
   8(8)    0.90    21.01534   0.98466      6  13   0   3     2      0    0.08
   9(9)    0.90    21.01534   0.98466      6  13   0   3     2      0    0.08
  10(1)    0.80    21.16625   0.83375      6  13   0   3     2      0    0.08
  11(2)    0.80    21.16625   0.83375      6  13   0   3     2      0    0.08
  12(1)    0.70    20.91498   1.08502      6  11   0   5     0      0    0.18
  13(2)    0.70    20.91498   1.08502      6  11   0   5     0      0    0.18
  14(1)    0.60    18.02073   3.97927      6   3   0  13     0      0    0.45
  15(2)    0.60    18.02073   3.97927      6   3   0  13     0      0    0.45
  16(1)    0.50    17.27205   4.72795      6   2   0  14     0      1    0.45
  17(2)    0.50    17.27205   4.72795      6   2   0  14     0      1    0.45
  18(1)    0.90    21.19709   0.80291      6  13   0   3     2      0    0.08
 -----------------------------------------------------------------------------

 Structure accepted: RESONANCE keyword permits strongly delocalized structure

 --------------------------------------------------------
   Core                      5.99792 ( 99.965% of   6)
   Valence Lewis            15.19917 ( 94.995% of  16)
  ==================       ============================
   Total Lewis              21.19709 ( 96.350% of  22)
  -----------------------------------------------------
   Valence non-Lewis         0.76087 (  3.459% of  22)
   Rydberg non-Lewis         0.04204 (  0.191% of  22)
  ==================       ============================
   Total non-Lewis           0.80291 (  3.650% of  22)
 --------------------------------------------------------


       (Occupancy)   Bond orbital/ Coefficients/ Hybrids
 ---------------------------------------------------------------------------------
     1. (0.99577) BD ( 1) C   1 - C   2  
                ( 48.58%)   0.6970* C   1 s( 39.12%)p 1.55( 60.80%)d 0.00(  0.08%)
                                           -0.0002 -0.6250  0.0238  0.6672  0.0170
                                           -0.2163 -0.0143 -0.3397 -0.0135  0.0092
                                            0.0188 -0.0071 -0.0153  0.0077
                ( 51.42%)   0.7171* C   2 s( 38.34%)p 1.61( 61.59%)d 0.00(  0.06%)
                                           -0.0001 -0.6184 -0.0324 -0.6680 -0.0315
                                            0.2227 -0.0107  0.3448  0.0105  0.0107
                                            0.0167 -0.0067 -0.0126  0.0066
     2. (0.99164) BD ( 1) C   1 - H   7  
                ( 61.60%)   0.7849* C   1 s( 30.54%)p 2.27( 69.42%)d 0.00(  0.04%)
                                           -0.0002  0.5526  0.0046  0.6650  0.0044
                                            0.5009 -0.0161 -0.0279 -0.0090  0.0164
                                           -0.0009  0.0019  0.0007 -0.0102
                ( 38.40%)   0.6197* H   7 s( 99.89%)p 0.00(  0.11%)
                                            0.9994 -0.0001 -0.0269 -0.0192  0.0027
     3. (0.99270) BD ( 1) C   1 - H   8  
                ( 60.91%)   0.7805* C   1 s( 30.34%)p 2.29( 69.62%)d 0.00(  0.04%)
                                           -0.0002  0.5508  0.0108  0.0884  0.0257
                                           -0.7455  0.0074 -0.3630 -0.0058  0.0007
                                           -0.0009  0.0129 -0.0135 -0.0073
                ( 39.09%)   0.6252* H   8 s( 99.89%)p 0.00(  0.11%)
                                            0.9995 -0.0013 -0.0063  0.0291  0.0138
     4. (0.98954) BD ( 1) C   2 - C   3  
                ( 48.69%)   0.6977* C   2 s( 33.11%)p 2.02( 66.84%)d 0.00(  0.05%)
                                            0.0001  0.5754 -0.0041 -0.6591  0.0077
                                           -0.4791  0.0052  0.0647  0.0097  0.0170
                                           -0.0025  0.0007  0.0041 -0.0128
                ( 51.31%)   0.7163* C   3 s( 28.87%)p 2.46( 71.09%)d 0.00(  0.05%)
                                            0.0001  0.5372  0.0109  0.6843  0.0063
                                            0.4876 -0.0004 -0.0686  0.0054  0.0183
                                           -0.0011 -0.0034  0.0029 -0.0101
     5. (0.98846) BD ( 1) C   2 - H   9  
                ( 62.51%)   0.7906* C   2 s( 28.55%)p 2.50( 71.42%)d 0.00(  0.03%)
                                           -0.0003  0.5339 -0.0215 -0.0699  0.0078
                                            0.7803 -0.0081  0.3165 -0.0037 -0.0012
                                           -0.0022  0.0116 -0.0127 -0.0059
                ( 37.49%)   0.6123* H   9 s( 99.89%)p 0.00(  0.11%)
                                            0.9994 -0.0041  0.0015 -0.0309 -0.0130
     6. (0.93478) BD ( 1) C   3 - C   4  
                ( 51.33%)   0.7164* C   3 s( 25.84%)p 2.87( 74.11%)d 0.00(  0.04%)
                                            0.0006  0.5083  0.0079 -0.7201 -0.0133
                                            0.4212 -0.0086 -0.2119 -0.0066 -0.0165
                                            0.0022 -0.0078  0.0051 -0.0074
                ( 48.67%)   0.6977* C   4 s( 37.56%)p 1.66( 62.41%)d 0.00(  0.04%)
                                            0.0007  0.6122  0.0267  0.7021 -0.0370
                                           -0.2929  0.0009  0.2097 -0.0046 -0.0063
                                            0.0044 -0.0142  0.0081 -0.0072
     7. (0.92208) BD ( 1) C   3 - H  10  
                ( 66.56%)   0.8159* C   3 s( 20.94%)p 3.77( 79.03%)d 0.00(  0.03%)
                                           -0.0004  0.4576 -0.0062 -0.0826  0.0071
                                           -0.2692 -0.0124  0.8430 -0.0075  0.0007
                                           -0.0045 -0.0028  0.0038  0.0159
                ( 33.44%)   0.5783* H  10 s( 99.89%)p 0.00(  0.11%)
                                            0.9994 -0.0052  0.0011  0.0152 -0.0303
     8. (0.98458) BD ( 1) C   3 - H  11  
                ( 64.22%)   0.8013* C   3 s( 24.36%)p 3.10( 75.61%)d 0.00(  0.03%)
                                            0.0002 -0.4935  0.0072 -0.0735  0.0071
                                            0.7152  0.0012  0.4888 -0.0159  0.0002
                                           -0.0006 -0.0141  0.0102 -0.0007
                ( 35.78%)   0.5982* H  11 s( 99.90%)p 0.00(  0.10%)
                                           -0.9995  0.0025  0.0025 -0.0275 -0.0161
     9. (0.94121) BD ( 1) C   4 - O   5  
                (  8.87%)   0.2977* C   4 s(  3.90%)p13.35( 52.05%)d11.30( 44.05%)
                                            0.0001  0.1972  0.0095 -0.4205 -0.0183
                                           -0.1745  0.0048  0.5477 -0.1135  0.1647
                                           -0.2777 -0.5688  0.0845 -0.0749
                ( 91.13%)   0.9546* O   5 s(  5.79%)p16.25( 94.12%)d 0.01(  0.09%)
                                           -0.0000  0.2407 -0.0002  0.0163  0.0030
                                            0.2069 -0.0006  0.9477 -0.0079  0.0022
                                            0.0077  0.0274 -0.0042 -0.0048
    10. (0.95064) BD ( 2) C   4 - O   5  
                ( 29.17%)   0.5401* C   4 s( 25.75%)p 2.47( 63.59%)d 0.41( 10.66%)
                                           -0.0007  0.5072 -0.0157 -0.5337 -0.0229
                                           -0.4778 -0.0278 -0.3457  0.0453 -0.0367
                                            0.1454  0.2887 -0.0260  0.0080
                ( 70.83%)   0.8416* O   5 s( 24.68%)p 3.05( 75.24%)d 0.00(  0.08%)
                                           -0.0000  0.4968  0.0041  0.6564  0.0044
                                            0.5096 -0.0035 -0.2486  0.0044  0.0226
                                            0.0005 -0.0070 -0.0051 -0.0139
    11. (0.99764) BD ( 1) C   4 - O   6  
                ( 33.46%)   0.5784* C   4 s( 32.54%)p 2.06( 66.94%)d 0.02(  0.52%)
                                            0.0001  0.5698 -0.0282 -0.1310 -0.0183
                                            0.7965  0.0634 -0.1156 -0.0126 -0.0045
                                           -0.0173 -0.0527 -0.0360 -0.0277
                ( 66.54%)   0.8157* O   6 s( 42.70%)p 1.34( 57.20%)d 0.00(  0.10%)
                                           -0.0000  0.6531 -0.0237  0.0325 -0.0021
                                           -0.7552  0.0208 -0.0136 -0.0016 -0.0043
                                           -0.0009 -0.0013 -0.0275 -0.0140
    12. (0.88962) BD ( 2) C   4 - O   6  
                ( 18.69%)   0.4323* C   4 s(  0.04%)p99.99( 56.50%)d99.99( 43.46%)
                                           -0.0002  0.0070 -0.0177 -0.1609  0.0186
                                            0.1160 -0.0063  0.7217  0.0660 -0.1553
                                            0.2388  0.5881 -0.0748  0.0444
                ( 81.31%)   0.9017* O   6 s(  0.16%)p99.99( 99.68%)d 0.99(  0.16%)
                                           -0.0000  0.0404 -0.0009 -0.2422 -0.0002
                                            0.0071  0.0012  0.9685 -0.0012  0.0096
                                            0.0041 -0.0385 -0.0008  0.0047
    13. (0.99158) BD ( 1) O   5 - H  12  
                ( 76.31%)   0.8736* O   5 s( 21.89%)p 3.56( 78.03%)d 0.00(  0.08%)
                                           -0.0002 -0.4678 -0.0080  0.7523  0.0308
                                           -0.4177  0.0083  0.1969  0.0060  0.0242
                                           -0.0048  0.0069  0.0059  0.0120
                ( 23.69%)   0.4867* H  12 s( 99.48%)p 0.01(  0.52%)
                                           -0.9973  0.0067 -0.0629  0.0326 -0.0148
    14. (0.99951) CR ( 1) C   1           s(100.00%)p 0.00(  0.00%)
                                            1.0000  0.0001  0.0000  0.0003  0.0000
                                           -0.0001 -0.0000 -0.0002 -0.0000  0.0000
                                            0.0000  0.0000 -0.0000 -0.0000
    15. (0.99953) CR ( 1) C   2           s(100.00%)p 0.00(  0.00%)
                                            1.0000  0.0000 -0.0000  0.0000 -0.0000
                                            0.0003 -0.0000  0.0001 -0.0000 -0.0000
                                            0.0000  0.0000 -0.0000  0.0000
    16. (0.99951) CR ( 1) C   3           s(100.00%)p 0.00(  0.00%)
                                            1.0000 -0.0000 -0.0000  0.0003  0.0000
                                           -0.0006 -0.0000  0.0004  0.0000  0.0000
                                           -0.0000  0.0000 -0.0000  0.0000
    17. (0.99967) CR ( 1) C   4           s(100.00%)p 0.00(  0.00%)d 0.00(  0.00%)
                                            1.0000 -0.0002 -0.0000 -0.0008  0.0000
                                           -0.0001 -0.0000 -0.0003  0.0001 -0.0001
                                            0.0002  0.0004 -0.0000  0.0000
    18. (0.99985) CR ( 1) O   5           s(100.00%)p 0.00(  0.00%)
                                            1.0000 -0.0002 -0.0000  0.0001  0.0000
                                            0.0000  0.0000  0.0001  0.0000  0.0000
                                           -0.0000  0.0000 -0.0000  0.0000
    19. (0.99986) CR ( 1) O   6           s(100.00%)p 0.00(  0.00%)
                                            1.0000 -0.0004 -0.0000  0.0000 -0.0000
                                           -0.0004  0.0000  0.0000 -0.0000 -0.0000
                                            0.0000 -0.0000 -0.0000 -0.0000
    20. (0.16850) LP*( 1) C   1           s(  0.00%)p 1.00( 99.87%)d 0.00(  0.13%)
                                            0.0000  0.0035  0.0049  0.3202 -0.0109
                                           -0.3811  0.0093  0.8658 -0.0330  0.0162
                                           -0.0220  0.0005 -0.0066  0.0218
    21. (0.24834) LP*( 1) C   2           s(  0.01%)p 1.00( 99.94%)d 0.00(  0.05%)
                                           -0.0000  0.0079 -0.0053  0.3355  0.0192
                                           -0.3331 -0.0075  0.8805 -0.0116 -0.0099
                                            0.0043 -0.0121 -0.0056 -0.0159
    22. (0.97945) LP ( 1) O   5           s( 47.61%)p 1.10( 52.35%)d 0.00(  0.04%)
                                            0.0001  0.6900 -0.0045  0.0324 -0.0043
                                           -0.7225  0.0092 -0.0179 -0.0008 -0.0001
                                            0.0017 -0.0002  0.0195  0.0066
    23. (0.98826) LP ( 1) O   6           s( 57.17%)p 0.75( 42.82%)d 0.00(  0.02%)
                                            0.0005  0.7560  0.0140 -0.0280  0.0019
                                            0.6523 -0.0003 -0.0432  0.0004  0.0011
                                           -0.0009  0.0016  0.0102  0.0077
    24. (0.66121) LP ( 2) O   6           s(  0.01%)p99.99( 99.88%)d10.76(  0.11%)
                                            0.0000  0.0099  0.0014  0.9686  0.0151
                                            0.0460  0.0024  0.2415  0.0048 -0.0314
                                            0.0037 -0.0077  0.0051 -0.0008
    25. (0.00229) RY*( 1) C   1           s(  0.97%)p94.93( 92.09%)d 7.16(  6.94%)
                                            0.0000 -0.0054  0.0983  0.0115  0.4766
                                            0.0215  0.8131  0.0096  0.1787 -0.1679
                                            0.0043  0.1172 -0.1601  0.0429
    26. (0.00037) RY*( 2) C   1           s( 19.14%)p 4.17( 79.73%)d 0.06(  1.13%)
                                           -0.0000 -0.0000  0.4375 -0.0363  0.6288
                                            0.0207 -0.3366  0.0122 -0.5355 -0.0662
                                           -0.0009  0.0607 -0.0552 -0.0113
    27. (0.00014) RY*( 3) C   1           s(  0.00%)p 1.00( 97.67%)d 0.02(  2.33%)
                                            0.0000  0.0002  0.0062  0.0070  0.4105
                                           -0.0089 -0.4450  0.0302  0.7805 -0.0485
                                           -0.0607 -0.0245 -0.1144  0.0598
    28. (0.00004) RY*( 4) C   1           s( 56.20%)p 0.17(  9.42%)d 0.61( 34.38%)
    29. (0.00001) RY*( 5) C   1           s(  3.89%)p 1.35(  5.27%)d23.33( 90.84%)
    30. (0.00001) RY*( 6) C   1           s(  2.32%)p 0.33(  0.76%)d41.81( 96.92%)
    31. (0.00000) RY*( 7) C   1           s( 12.87%)p 0.62(  8.03%)d 6.14( 79.10%)
    32. (0.00000) RY*( 8) C   1           s(  3.21%)p 1.96(  6.31%)d28.16( 90.48%)
    33. (0.00000) RY*( 9) C   1           s(  1.37%)p 0.74(  1.02%)d70.99( 97.61%)
    34. (0.00199) RY*( 1) C   2           s( 10.01%)p 7.91( 79.19%)d 1.08( 10.80%)
                                            0.0000  0.0043  0.3163  0.0049 -0.3482
                                            0.0150  0.7247  0.0252  0.3803  0.0888
                                           -0.1028 -0.1554  0.2555 -0.0116
    35. (0.00134) RY*( 2) C   2           s(  4.54%)p19.57( 88.87%)d 1.45(  6.59%)
                                            0.0000 -0.0277  0.2113 -0.0229  0.8735
                                            0.0199  0.3254  0.0002 -0.1375  0.2043
                                            0.0491 -0.1107  0.0900 -0.0373
    36. (0.00105) RY*( 3) C   2           s( 17.85%)p 4.04( 72.06%)d 0.56( 10.08%)
                                           -0.0000  0.0018  0.4225 -0.0187 -0.2681
                                            0.0052  0.1565  0.0061 -0.7898 -0.1033
                                            0.2383  0.1314  0.0490 -0.1171
    37. (0.00018) RY*( 4) C   2           s( 55.11%)p 0.28( 15.49%)d 0.53( 29.40%)
                                            0.0000 -0.0042  0.7424 -0.0215  0.0548
                                            0.0093 -0.3621  0.0170  0.1413 -0.1385
                                           -0.4240 -0.0514 -0.1716  0.2509
    38. (0.00009) RY*( 5) C   2           s(  1.43%)p 1.92(  2.73%)d67.25( 95.84%)
    39. (0.00004) RY*( 6) C   2           s(  3.62%)p 5.95( 21.53%)d20.68( 74.85%)
    40. (0.00001) RY*( 7) C   2           s(  0.67%)p 6.58(  4.39%)d99.99( 94.95%)
    41. (0.00000) RY*( 8) C   2           s(  6.35%)p 2.16( 13.68%)d12.60( 79.97%)
    42. (0.00001) RY*( 9) C   2           s(  0.41%)p 5.50(  2.27%)d99.99( 97.31%)
    43. (0.00251) RY*( 1) C   3           s(  2.93%)p31.61( 92.62%)d 1.52(  4.45%)
                                           -0.0000 -0.0004  0.1712 -0.0000  0.7248
                                           -0.0098 -0.3919 -0.0201 -0.4968 -0.0400
                                           -0.0936 -0.0863  0.1596  0.0349
    44. (0.00184) RY*( 2) C   3           s(  1.61%)p59.39( 95.91%)d 1.54(  2.48%)
                                            0.0000 -0.0102  0.1267  0.0142 -0.5835
                                           -0.0043 -0.7630 -0.0009 -0.1902  0.0170
                                            0.0741  0.0439  0.1265 -0.0329
    45. (0.00099) RY*( 3) C   3           s( 80.00%)p 0.23( 18.75%)d 0.02(  1.25%)
                                            0.0000  0.0008  0.8944  0.0008 -0.1618
                                           -0.0160  0.3412  0.0070 -0.2112 -0.0287
                                            0.0610  0.0608  0.0300 -0.0581
    46. (0.00023) RY*( 4) C   3           s(  8.92%)p 6.74( 60.13%)d 3.47( 30.95%)
                                           -0.0000 -0.0071  0.2986 -0.0133  0.2266
                                            0.0020 -0.2816  0.0085  0.6858  0.0975
                                           -0.3706  0.2950  0.1166 -0.2491
    47. (0.00009) RY*( 5) C   3           s(  0.72%)p 1.06(  0.77%)d99.99( 98.51%)
    48. (0.00005) RY*( 6) C   3           s(  0.02%)p99.99(  6.03%)d99.99( 93.95%)
    49. (0.00001) RY*( 7) C   3           s(  3.65%)p 5.41( 19.78%)d20.95( 76.56%)
    50. (0.00002) RY*( 8) C   3           s(  0.77%)p 3.31(  2.53%)d99.99( 96.70%)
    51. (0.00001) RY*( 9) C   3           s(  1.36%)p 2.69(  3.65%)d69.95( 95.00%)
    52. (0.01155) RY*( 1) C   4           s(  6.15%)p15.11( 92.96%)d 0.14(  0.89%)
                                            0.0000  0.0248  0.2468 -0.0006 -0.0125
                                            0.0718 -0.9597  0.0007  0.0564  0.0577
                                            0.0008 -0.0003  0.0743  0.0047
    53. (0.00376) RY*( 2) C   4           s(  1.45%)p35.07( 51.02%)d32.67( 47.52%)
                                            0.0000 -0.0435  0.1125  0.0163 -0.6837
                                            0.0177  0.0434 -0.0018 -0.2008  0.5990
                                           -0.0783  0.2181 -0.2354 -0.0854
    54. (0.00143) RY*( 3) C   4           s( 27.36%)p 1.36( 37.22%)d 1.30( 35.43%)
                                           -0.0000  0.0182  0.5227 -0.0079  0.4537
                                           -0.0058  0.1401  0.0143  0.3826  0.3875
                                            0.0346 -0.0313 -0.4464  0.0522
    55. (0.00128) RY*( 4) C   4           s(  0.07%)p99.99( 61.89%)d99.99( 38.04%)
                                           -0.0000 -0.0170  0.0196 -0.0280 -0.5081
                                            0.0002  0.0322  0.0379  0.5978 -0.1944
                                            0.3979 -0.3430 -0.0543  0.2525
    56. (0.00084) RY*( 5) C   4           s(  0.12%)p55.09(  6.73%)d99.99( 93.15%)
                                           -0.0000 -0.0105  0.0334 -0.0116 -0.1272
                                           -0.0440 -0.0962 -0.0112 -0.1992 -0.5222
                                           -0.2484 -0.0839 -0.7654 -0.0639
    57. (0.00019) RY*( 6) C   4           s( 63.44%)p 0.19( 11.79%)d 0.39( 24.77%)
                                            0.0000 -0.0006  0.7965 -0.0337 -0.1860
                                            0.0144  0.2031 -0.0192 -0.2009 -0.3338
                                           -0.1045  0.0583  0.3415  0.0729
    58. (0.00001) RY*( 7) C   4           s(  0.86%)p37.53( 32.10%)d78.37( 67.04%)
    59. (0.00001) RY*( 8) C   4           s(  0.77%)p 6.22(  4.80%)d99.99( 94.43%)
    60. (0.00073) RY*( 1) O   5           s( 55.95%)p 0.75( 41.97%)d 0.04(  2.08%)
                                           -0.0000  0.0047  0.7480 -0.0048  0.4378
                                           -0.0067 -0.4244  0.0014  0.2188 -0.1153
                                            0.0534 -0.0173  0.0656  0.0082
    61. (0.00038) RY*( 2) O   5           s( 15.31%)p 4.90( 74.98%)d 0.63(  9.70%)
                                            0.0000 -0.0009  0.3913  0.0027 -0.2700
                                           -0.0011  0.6371  0.0025  0.5207 -0.0134
                                            0.0019  0.0963 -0.2848  0.0803
    62. (0.00036) RY*( 3) O   5           s( 15.67%)p 4.92( 77.07%)d 0.46(  7.27%)
                                           -0.0000  0.0004  0.3958  0.0016  0.1303
                                           -0.0015  0.3907 -0.0016 -0.7753  0.0104
                                           -0.1527 -0.1441 -0.1674  0.0208
    63. (0.00005) RY*( 4) O   5           s(  8.90%)p 8.60( 76.53%)d 1.64( 14.57%)
    64. (0.00000) RY*( 5) O   5           s(  3.16%)p 2.27(  7.17%)d28.35( 89.67%)
    65. (0.00000) RY*( 6) O   5           s(  0.09%)p29.25(  2.72%)d99.99( 97.19%)
    66. (0.00000) RY*( 7) O   5           s(  0.15%)p19.68(  2.96%)d99.99( 96.89%)
    67. (0.00000) RY*( 8) O   5           s(  0.39%)p42.04( 16.26%)d99.99( 83.35%)
    68. (0.00000) RY*( 9) O   5           s(  0.41%)p 1.49(  0.61%)d99.99( 98.99%)
    69. (0.00107) RY*( 1) O   6           s(  0.10%)p99.99( 98.98%)d 9.43(  0.92%)
                                           -0.0000  0.0024  0.0312  0.0126 -0.9491
                                           -0.0003 -0.1472  0.0028 -0.2590 -0.0811
                                            0.0181 -0.0186  0.0437 -0.0084
    70. (0.00030) RY*( 2) O   6           s(  0.07%)p99.99( 97.42%)d35.17(  2.51%)
                                            0.0000  0.0005  0.0267 -0.0023 -0.2622
                                           -0.0008  0.0257  0.0057  0.9512 -0.0320
                                            0.0765  0.1322 -0.0221  0.0165
    71. (0.00010) RY*( 3) O   6           s( 91.64%)p 0.01(  0.82%)d 0.08(  7.54%)
                                           -0.0000  0.0034  0.9573 -0.0058  0.0518
                                           -0.0220 -0.0700 -0.0007 -0.0116 -0.1809
                                           -0.0449 -0.0485 -0.1918  0.0392
    72. (0.00004) RY*( 4) O   6           s(  0.07%)p99.99( 82.86%)d99.99( 17.07%)
    73. (0.00001) RY*( 5) O   6           s(  3.55%)p 0.36(  1.26%)d26.81( 95.19%)
    74. (0.00000) RY*( 6) O   6           s(  0.16%)p 4.33(  0.71%)d99.99( 99.13%)
    75. (0.00000) RY*( 7) O   6           s(  0.18%)p11.32(  2.03%)d99.99( 97.79%)
    76. (0.00000) RY*( 8) O   6           s(  4.03%)p 3.94( 15.87%)d19.89( 80.11%)
    77. (0.00000) RY*( 9) O   6           s(  0.16%)p 3.05(  0.49%)d99.99( 99.36%)
    78. (0.00053) RY*( 1) H   7           s( 97.82%)p 0.02(  2.18%)
                                            0.0045  0.9890  0.1434  0.0232 -0.0272
    79. (0.00006) RY*( 2) H   7           s(  0.02%)p99.99( 99.98%)
    80. (0.00003) RY*( 3) H   7           s(  2.15%)p45.52( 97.85%)
    81. (0.00003) RY*( 4) H   7           s(  0.12%)p99.99( 99.88%)
    82. (0.00070) RY*( 1) H   8           s( 98.89%)p 0.01(  1.11%)
                                            0.0048  0.9944  0.0282 -0.0897 -0.0479
    83. (0.00005) RY*( 2) H   8           s(  0.14%)p99.99( 99.86%)
    84. (0.00004) RY*( 3) H   8           s(  0.91%)p99.99( 99.09%)
    85. (0.00003) RY*( 4) H   8           s(  0.17%)p99.99( 99.83%)
    86. (0.00146) RY*( 1) H   9           s( 99.57%)p 0.00(  0.43%)
                                            0.0054  0.9978 -0.0377  0.0191  0.0502
    87. (0.00005) RY*( 2) H   9           s(  0.41%)p99.99( 99.59%)
    88. (0.00003) RY*( 3) H   9           s(  0.07%)p99.99( 99.93%)
    89. (0.00001) RY*( 4) H   9           s(  0.06%)p99.99( 99.94%)
    90. (0.00055) RY*( 1) H  10           s( 98.58%)p 0.01(  1.42%)
                                            0.0091  0.9928 -0.0206 -0.0436  0.1089
    91. (0.00011) RY*( 2) H  10           s(  0.01%)p 1.00( 99.99%)
                                            0.0030  0.0085  0.7023 -0.6781 -0.2165
    92. (0.00009) RY*( 3) H  10           s(  0.00%)p 1.00(100.00%)
    93. (0.00002) RY*( 4) H  10           s(  1.52%)p64.79( 98.48%)
    94. (0.00102) RY*( 1) H  11           s( 99.45%)p 0.01(  0.55%)
                                            0.0042  0.9972 -0.0297 -0.0680  0.0034
    95. (0.00006) RY*( 2) H  11           s(  0.04%)p99.99( 99.96%)
    96. (0.00004) RY*( 3) H  11           s(  0.08%)p99.99( 99.92%)
    97. (0.00002) RY*( 4) H  11           s(  0.54%)p99.99( 99.46%)
    98. (0.00078) RY*( 1) H  12           s( 71.93%)p 0.39( 28.07%)
                                            0.0184  0.8479 -0.3502 -0.3624 -0.1635
    99. (0.00054) RY*( 2) H  12           s(  0.73%)p99.99( 99.27%)
                                            0.0028  0.0852 -0.2563  0.0128  0.9627
   100. (0.00034) RY*( 3) H  12           s( 23.31%)p 3.29( 76.69%)
                                            0.0102  0.4827  0.3083  0.8192  0.0284
   101. (0.00001) RY*( 4) H  12           s(  4.56%)p20.94( 95.44%)
   102. (0.00298) BD*( 1) C   1 - C   2  
                ( 51.42%)   0.7171* C   1 s( 39.12%)p 1.55( 60.80%)d 0.00(  0.08%)
                                           -0.0002 -0.6250  0.0238  0.6672  0.0170
                                           -0.2163 -0.0143 -0.3397 -0.0135  0.0092
                                            0.0188 -0.0071 -0.0153  0.0077
                ( 48.58%)  -0.6970* C   2 s( 38.34%)p 1.61( 61.59%)d 0.00(  0.06%)
                                           -0.0001 -0.6184 -0.0324 -0.6680 -0.0315
                                            0.2227 -0.0107  0.3448  0.0105  0.0107
                                            0.0167 -0.0067 -0.0126  0.0066
   103. (0.00338) BD*( 1) C   1 - H   7  
                ( 38.40%)   0.6197* C   1 s( 30.54%)p 2.27( 69.42%)d 0.00(  0.04%)
                                            0.0002 -0.5526 -0.0046 -0.6650 -0.0044
                                           -0.5009  0.0161  0.0279  0.0090 -0.0164
                                            0.0009 -0.0019 -0.0007  0.0102
                ( 61.60%)  -0.7849* H   7 s( 99.89%)p 0.00(  0.11%)
                                           -0.9994  0.0001  0.0269  0.0192 -0.0027
   104. (0.00489) BD*( 1) C   1 - H   8  
                ( 39.09%)   0.6252* C   1 s( 30.34%)p 2.29( 69.62%)d 0.00(  0.04%)
                                            0.0002 -0.5508 -0.0108 -0.0884 -0.0257
                                            0.7455 -0.0074  0.3630  0.0058 -0.0007
                                            0.0009 -0.0129  0.0135  0.0073
                ( 60.91%)  -0.7805* H   8 s( 99.89%)p 0.00(  0.11%)
                                           -0.9995  0.0013  0.0063 -0.0291 -0.0138
   105. (0.00915) BD*( 1) C   2 - C   3  
                ( 51.31%)   0.7163* C   2 s( 33.11%)p 2.02( 66.84%)d 0.00(  0.05%)
                                            0.0001  0.5754 -0.0041 -0.6591  0.0077
                                           -0.4791  0.0052  0.0647  0.0097  0.0170
                                           -0.0025  0.0007  0.0041 -0.0128
                ( 48.69%)  -0.6977* C   3 s( 28.87%)p 2.46( 71.09%)d 0.00(  0.05%)
                                            0.0001  0.5372  0.0109  0.6843  0.0063
                                            0.4876 -0.0004 -0.0686  0.0054  0.0183
                                           -0.0011 -0.0034  0.0029 -0.0101
   106. (0.00997) BD*( 1) C   2 - H   9  
                ( 37.49%)   0.6123* C   2 s( 28.55%)p 2.50( 71.42%)d 0.00(  0.03%)
                                            0.0003 -0.5339  0.0215  0.0699 -0.0078
                                           -0.7803  0.0081 -0.3165  0.0037  0.0012
                                            0.0022 -0.0116  0.0127  0.0059
                ( 62.51%)  -0.7906* H   9 s( 99.89%)p 0.00(  0.11%)
                                           -0.9994  0.0041 -0.0015  0.0309  0.0130
   107. (0.03905) BD*( 1) C   3 - C   4  
                ( 48.67%)   0.6977* C   3 s( 25.84%)p 2.87( 74.11%)d 0.00(  0.04%)
                                           -0.0006 -0.5083 -0.0079  0.7201  0.0133
                                           -0.4212  0.0086  0.2119  0.0066  0.0165
                                           -0.0022  0.0078 -0.0051  0.0074
                ( 51.33%)  -0.7164* C   4 s( 37.56%)p 1.66( 62.41%)d 0.00(  0.04%)
                                           -0.0007 -0.6122 -0.0267 -0.7021  0.0370
                                            0.2929 -0.0009 -0.2097  0.0046  0.0063
                                           -0.0044  0.0142 -0.0081  0.0072
   108. (0.00551) BD*( 1) C   3 - H  10  
                ( 33.44%)   0.5783* C   3 s( 20.94%)p 3.77( 79.03%)d 0.00(  0.03%)
                                            0.0004 -0.4576  0.0062  0.0826 -0.0071
                                            0.2692  0.0124 -0.8430  0.0075 -0.0007
                                            0.0045  0.0028 -0.0038 -0.0159
                ( 66.56%)  -0.8159* H  10 s( 99.89%)p 0.00(  0.11%)
                                           -0.9994  0.0052 -0.0011 -0.0152  0.0303
   109. (0.00585) BD*( 1) C   3 - H  11  
                ( 35.78%)   0.5982* C   3 s( 24.36%)p 3.10( 75.61%)d 0.00(  0.03%)
                                           -0.0002  0.4935 -0.0072  0.0735 -0.0071
                                           -0.7152 -0.0012 -0.4888  0.0159 -0.0002
                                            0.0006  0.0141 -0.0102  0.0007
                ( 64.22%)  -0.8013* H  11 s( 99.90%)p 0.00(  0.10%)
                                            0.9995 -0.0025 -0.0025  0.0275  0.0161
   110. (0.12707) BD*( 1) C   4 - O   5  
                ( 91.13%)   0.9546* C   4 s(  3.90%)p13.35( 52.05%)d11.30( 44.05%)
                                            0.0001  0.1972  0.0095 -0.4205 -0.0183
                                           -0.1745  0.0048  0.5477 -0.1135  0.1647
                                           -0.2777 -0.5688  0.0845 -0.0749
                (  8.87%)  -0.2977* O   5 s(  5.79%)p16.25( 94.12%)d 0.01(  0.09%)
                                           -0.0000  0.2407 -0.0002  0.0163  0.0030
                                            0.2069 -0.0006  0.9477 -0.0079  0.0022
                                            0.0077  0.0274 -0.0042 -0.0048
   111. (0.04945) BD*( 2) C   4 - O   5  
                ( 70.83%)   0.8416* C   4 s( 25.75%)p 2.47( 63.59%)d 0.41( 10.66%)
                                           -0.0007  0.5072 -0.0157 -0.5337 -0.0229
                                           -0.4778 -0.0278 -0.3457  0.0453 -0.0367
                                            0.1454  0.2887 -0.0260  0.0080
                ( 29.17%)  -0.5401* O   5 s( 24.68%)p 3.05( 75.24%)d 0.00(  0.08%)
                                           -0.0000  0.4968  0.0041  0.6564  0.0044
                                            0.5096 -0.0035 -0.2486  0.0044  0.0226
                                            0.0005 -0.0070 -0.0051 -0.0139
   112. (0.01372) BD*( 1) C   4 - O   6  
                ( 66.54%)   0.8157* C   4 s( 32.54%)p 2.06( 66.94%)d 0.02(  0.52%)
                                            0.0001  0.5698 -0.0282 -0.1310 -0.0183
                                            0.7965  0.0634 -0.1156 -0.0126 -0.0045
                                           -0.0173 -0.0527 -0.0360 -0.0277
                ( 33.46%)  -0.5784* O   6 s( 42.70%)p 1.34( 57.20%)d 0.00(  0.10%)
                                           -0.0000  0.6531 -0.0237  0.0325 -0.0021
                                           -0.7552  0.0208 -0.0136 -0.0016 -0.0043
                                           -0.0009 -0.0013 -0.0275 -0.0140
   113. (0.06942) BD*( 2) C   4 - O   6  
                ( 81.31%)   0.9017* C   4 s(  0.04%)p99.99( 56.50%)d99.99( 43.46%)
                                           -0.0002  0.0070 -0.0177 -0.1609  0.0186
                                            0.1160 -0.0063  0.7217  0.0660 -0.1553
                                            0.2388  0.5881 -0.0748  0.0444
                ( 18.69%)  -0.4323* O   6 s(  0.16%)p99.99( 99.68%)d 0.99(  0.16%)
                                           -0.0000  0.0404 -0.0009 -0.2422 -0.0002
                                            0.0071  0.0012  0.9685 -0.0012  0.0096
                                            0.0041 -0.0385 -0.0008  0.0047
   114. (0.00361) BD*( 1) O   5 - H  12  
                ( 23.69%)   0.4867* O   5 s( 21.89%)p 3.56( 78.03%)d 0.00(  0.08%)
                                            0.0002  0.4678  0.0080 -0.7523 -0.0308
                                            0.4177 -0.0083 -0.1969 -0.0060 -0.0242
                                            0.0048 -0.0069 -0.0059 -0.0120
                ( 76.31%)  -0.8736* H  12 s( 99.48%)p 0.01(  0.52%)
                                            0.9973 -0.0067  0.0629 -0.0326  0.0148


 NHO Directionality and "Bond Bending" (deviations from line of nuclear centers)

         [Thresholds for printing:  angular deviation  >  1.0 degree]
                                    hybrid p-character > 25.0%
                                    orbital occupancy  >  0.10e

                                Line of Centers        Hybrid 1              Hybrid 2
                                ---------------  -------------------   ------------------
                NBO               Theta   Phi    Theta   Phi    Dev    Theta   Phi    Dev
 ========================================================================================
     1. BD (   1) C   1 - C   2    64.0  161.9     --     --    --     115.9  343.1   1.1
     2. BD (   1) C   1 - H   7    92.5   38.0    92.6   35.9   2.1      --     --    --
     3. BD (   1) C   1 - H   8   114.5  276.8   116.3  278.8   2.5      --     --    --
     5. BD (   1) C   2 - H   9    66.8   95.4    68.0   94.6   1.4      --     --    --
     6. BD (   1) C   3 - C   4   104.1  150.8     --     --    --      74.2  336.3   5.5
     7. BD (   1) C   3 - H  10    19.0  247.8    19.2  255.0   2.4      --     --    --
     9. BD (   1) C   4 - O   5    97.8  220.6    47.3  201.1  53.6     12.4   84.7  73.4
    10. BD (   2) C   4 - O   5    97.8  220.6   111.8  222.3  14.0    106.4   37.4  24.4
    11. BD (   1) C   4 - O   6    94.6   96.6    98.4   99.8   5.0     91.2  272.4   7.2
    12. BD (   2) C   4 - O   6    94.6   96.6   167.1  322.4  94.4     14.1  178.0  87.6
    13. BD (   1) O   5 - H  12   102.0  146.1   102.9  152.4   6.3      --     --    --
    20. LP*(   1) C   1             --     --     30.1  309.8   --       --     --    --
    21. LP*(   1) C   2             --     --     29.5  316.2   --       --     --    --
    22. LP (   1) O   5             --     --     91.5  272.3   --       --     --    --
    23. LP (   1) O   6             --     --     93.8   92.3   --       --     --    --
    24. LP (   2) O   6             --     --     76.0    2.8   --       --     --    --
   110. BD*(   1) C   4 - O   5    97.8  220.6    47.3  201.1  53.6     12.4   84.7  73.4


 Second Order Perturbation Theory Analysis of Fock Matrix in NBO Basis

     Threshold for printing:   0.25 kcal/mol
                                                                              E(2)  E(j)-E(i) F(i,j)
         Donor NBO (i)                     Acceptor NBO (j)                 kcal/mol   a.u.    a.u. 
 ===================================================================================================

 within unit  1
   1. BD (   1) C   1 - C   2        / 43. RY*(   1) C   3                    0.80    1.53    0.044
   1. BD (   1) C   1 - C   2        /105. BD*(   1) C   2 - C   3            0.84    1.18    0.040
   1. BD (   1) C   1 - C   2        /106. BD*(   1) C   2 - H   9            0.52    1.24    0.032
   1. BD (   1) C   1 - C   2        /107. BD*(   1) C   3 - C   4            0.43    1.13    0.028
   2. BD (   1) C   1 - H   7        / 34. RY*(   1) C   2                    0.52    1.56    0.036
   2. BD (   1) C   1 - H   7        /102. BD*(   1) C   1 - C   2            0.27    1.17    0.022
   2. BD (   1) C   1 - H   7        /105. BD*(   1) C   2 - C   3            3.06    0.93    0.067
   2. BD (   1) C   1 - H   7        /106. BD*(   1) C   2 - H   9            0.28    0.99    0.021
   3. BD (   1) C   1 - H   8        / 35. RY*(   2) C   2                    1.01    1.31    0.046
   3. BD (   1) C   1 - H   8        /106. BD*(   1) C   2 - H   9            2.55    1.00    0.064
   4. BD (   1) C   2 - C   3        / 25. RY*(   1) C   1                    0.98    1.68    0.051
   4. BD (   1) C   2 - C   3        / 52. RY*(   1) C   4                    0.68    1.22    0.036
   4. BD (   1) C   2 - C   3        /102. BD*(   1) C   1 - C   2            0.82    1.30    0.041
   4. BD (   1) C   2 - C   3        /103. BD*(   1) C   1 - H   7            1.07    1.13    0.044
   4. BD (   1) C   2 - C   3        /107. BD*(   1) C   3 - C   4            0.40    1.02    0.026
   4. BD (   1) C   2 - C   3        /108. BD*(   1) C   3 - H  10            0.52    1.09    0.030
   4. BD (   1) C   2 - C   3        /109. BD*(   1) C   3 - H  11            0.30    1.11    0.023
   4. BD (   1) C   2 - C   3        /110. BD*(   1) C   4 - O   5            0.29    1.45    0.027
   4. BD (   1) C   2 - C   3        /111. BD*(   2) C   4 - O   5            0.80    1.09    0.038
   5. BD (   1) C   2 - H   9        / 25. RY*(   1) C   1                    0.43    1.55    0.033
   5. BD (   1) C   2 - H   9        / 43. RY*(   1) C   3                    0.49    1.29    0.032
   5. BD (   1) C   2 - H   9        /102. BD*(   1) C   1 - C   2            0.34    1.17    0.025
   5. BD (   1) C   2 - H   9        /103. BD*(   1) C   1 - H   7            0.27    1.00    0.021
   5. BD (   1) C   2 - H   9        /104. BD*(   1) C   1 - H   8            2.04    0.99    0.057
   5. BD (   1) C   2 - H   9        /109. BD*(   1) C   3 - H  11            1.35    0.97    0.046
   6. BD (   1) C   3 - C   4        / 21. LP*(   1) C   2                    1.89    0.55    0.045
   6. BD (   1) C   3 - C   4        / 34. RY*(   1) C   2                    0.31    1.69    0.030
   6. BD (   1) C   3 - C   4        / 36. RY*(   3) C   2                    0.31    1.36    0.027
   6. BD (   1) C   3 - C   4        / 69. RY*(   1) O   6                    0.75    1.83    0.048
   6. BD (   1) C   3 - C   4        /102. BD*(   1) C   1 - C   2            0.77    1.30    0.041
   6. BD (   1) C   3 - C   4        /108. BD*(   1) C   3 - H  10            0.46    1.09    0.029
   6. BD (   1) C   3 - C   4        /111. BD*(   2) C   4 - O   5            0.26    1.09    0.022
   6. BD (   1) C   3 - C   4        /112. BD*(   1) C   4 - O   6            0.78    1.26    0.041
   6. BD (   1) C   3 - C   4        /114. BD*(   1) O   5 - H  12            1.21    1.09    0.047
   7. BD (   1) C   3 - H  10        / 21. LP*(   1) C   2                    6.03    0.39    0.067
   7. BD (   1) C   3 - H  10        / 36. RY*(   3) C   2                    0.55    1.20    0.034
   7. BD (   1) C   3 - H  10        / 55. RY*(   4) C   4                    0.65    1.59    0.042
   7. BD (   1) C   3 - H  10        /102. BD*(   1) C   1 - C   2            0.44    1.13    0.029
   7. BD (   1) C   3 - H  10        /108. BD*(   1) C   3 - H  10            0.41    0.93    0.026
   7. BD (   1) C   3 - H  10        /110. BD*(   1) C   4 - O   5            0.73    1.29    0.040
   7. BD (   1) C   3 - H  10        /112. BD*(   1) C   4 - O   6            0.83    1.10    0.039
   7. BD (   1) C   3 - H  10        /113. BD*(   2) C   4 - O   6            0.94    1.22    0.043
   8. BD (   1) C   3 - H  11        /106. BD*(   1) C   2 - H   9            1.57    0.98    0.050
   8. BD (   1) C   3 - H  11        /108. BD*(   1) C   3 - H  10            0.28    0.94    0.021
   8. BD (   1) C   3 - H  11        /111. BD*(   2) C   4 - O   5            0.52    0.94    0.028
   8. BD (   1) C   3 - H  11        /112. BD*(   1) C   4 - O   6            1.91    1.11    0.058
   8. BD (   1) C   3 - H  11        /113. BD*(   2) C   4 - O   6            0.54    1.23    0.033
   9. BD (   1) C   4 - O   5        / 55. RY*(   4) C   4                    0.38    1.47    0.031
   9. BD (   1) C   4 - O   5        / 65. RY*(   6) O   5                    0.49    3.14    0.051
   9. BD (   1) C   4 - O   5        / 75. RY*(   7) O   6                    1.19    3.22    0.080
   9. BD (   1) C   4 - O   5        / 99. RY*(   2) H  12                    0.33    1.99    0.033
   9. BD (   1) C   4 - O   5        /110. BD*(   1) C   4 - O   5           11.01    1.16    0.148
   9. BD (   1) C   4 - O   5        /111. BD*(   2) C   4 - O   5           20.61    0.81    0.164
   9. BD (   1) C   4 - O   5        /112. BD*(   1) C   4 - O   6            0.48    0.98    0.028
   9. BD (   1) C   4 - O   5        /113. BD*(   2) C   4 - O   6           43.40    1.10    0.277
  10. BD (   2) C   4 - O   5        / 44. RY*(   2) C   3                    0.43    1.42    0.032
  10. BD (   2) C   4 - O   5        / 54. RY*(   3) C   4                    0.29    1.89    0.030
  10. BD (   2) C   4 - O   5        / 65. RY*(   6) O   5                    0.50    3.53    0.055
  10. BD (   2) C   4 - O   5        / 75. RY*(   7) O   6                    0.83    3.61    0.071
  10. BD (   2) C   4 - O   5        /105. BD*(   1) C   2 - C   3            0.54    1.17    0.032
  10. BD (   2) C   4 - O   5        /107. BD*(   1) C   3 - C   4            0.61    1.12    0.033
  10. BD (   2) C   4 - O   5        /110. BD*(   1) C   4 - O   5           37.13    1.55    0.316
  10. BD (   2) C   4 - O   5        /111. BD*(   2) C   4 - O   5            1.12    1.20    0.046
  10. BD (   2) C   4 - O   5        /113. BD*(   2) C   4 - O   6           25.11    1.48    0.246
  11. BD (   1) C   4 - O   6        / 44. RY*(   2) C   3                    0.25    1.76    0.027
  11. BD (   1) C   4 - O   6        / 52. RY*(   1) C   4                    0.89    1.66    0.049
  11. BD (   1) C   4 - O   6        /107. BD*(   1) C   3 - C   4            0.65    1.46    0.040
  11. BD (   1) C   4 - O   6        /110. BD*(   1) C   4 - O   5            0.43    1.89    0.039
  11. BD (   1) C   4 - O   6        /113. BD*(   2) C   4 - O   6            0.55    1.83    0.042
  12. BD (   2) C   4 - O   6        / 58. RY*(   7) C   4                    0.46    1.69    0.037
  12. BD (   2) C   4 - O   6        / 65. RY*(   6) O   5                    1.27    3.00    0.083
  12. BD (   2) C   4 - O   6        / 66. RY*(   7) O   5                    0.69    2.94    0.060
  12. BD (   2) C   4 - O   6        / 75. RY*(   7) O   6                    1.52    3.08    0.092
  12. BD (   2) C   4 - O   6        /110. BD*(   1) C   4 - O   5          105.19    1.03    0.418
  12. BD (   2) C   4 - O   6        /111. BD*(   2) C   4 - O   5           22.60    0.67    0.160
  12. BD (   2) C   4 - O   6        /112. BD*(   1) C   4 - O   6            0.55    0.84    0.029
  12. BD (   2) C   4 - O   6        /113. BD*(   2) C   4 - O   6           46.21    0.96    0.272
  13. BD (   1) O   5 - H  12        / 52. RY*(   1) C   4                    0.33    1.29    0.026
  13. BD (   1) O   5 - H  12        / 53. RY*(   2) C   4                    0.32    2.16    0.033
  13. BD (   1) O   5 - H  12        / 57. RY*(   6) C   4                    0.27    1.72    0.027
  13. BD (   1) O   5 - H  12        /107. BD*(   1) C   3 - C   4            2.80    1.09    0.071
  13. BD (   1) O   5 - H  12        /112. BD*(   1) C   4 - O   6            0.71    1.33    0.039
  14. CR (   1) C   1                / 35. RY*(   2) C   2                    0.89   10.90    0.124
  14. CR (   1) C   1                / 37. RY*(   4) C   2                    0.31   11.14    0.074
  14. CR (   1) C   1                / 78. RY*(   1) H   7                    0.46   10.54    0.088
  14. CR (   1) C   1                / 82. RY*(   1) H   8                    0.44   10.53    0.086
  14. CR (   1) C   1                /105. BD*(   1) C   2 - C   3            0.55   10.52    0.096
  14. CR (   1) C   1                /106. BD*(   1) C   2 - H   9            0.30   10.59    0.072
  15. CR (   1) C   2                / 26. RY*(   2) C   1                    1.09   10.63    0.136
  15. CR (   1) C   2                / 44. RY*(   2) C   3                    0.41   10.79    0.084
  15. CR (   1) C   2                / 86. RY*(   1) H   9                    0.44   10.50    0.086
  16. CR (   1) C   3                / 35. RY*(   2) C   2                    0.31   10.89    0.074
  16. CR (   1) C   3                / 53. RY*(   2) C   4                    0.43   11.54    0.089
  16. CR (   1) C   3                / 90. RY*(   1) H  10                    0.55   10.53    0.096
  16. CR (   1) C   3                / 94. RY*(   1) H  11                    0.43   10.51    0.084
  16. CR (   1) C   3                /102. BD*(   1) C   1 - C   2            0.31   10.75    0.073
  16. CR (   1) C   3                /112. BD*(   1) C   4 - O   6            0.43   10.71    0.086
  17. CR (   1) C   4                / 45. RY*(   3) C   3                    0.32   11.02    0.075
  17. CR (   1) C   4                /110. BD*(   1) C   4 - O   5            0.28   11.03    0.074
  18. CR (   1) O   5                / 52. RY*(   1) C   4                    0.56   19.55    0.132
  18. CR (   1) O   5                / 53. RY*(   2) C   4                    0.64   20.43    0.144
  18. CR (   1) O   5                / 54. RY*(   3) C   4                    0.59   20.12    0.137
  18. CR (   1) O   5                /107. BD*(   1) C   3 - C   4            0.28   19.35    0.095
  18. CR (   1) O   5                /110. BD*(   1) C   4 - O   5            0.45   19.78    0.128
  19. CR (   1) O   6                / 52. RY*(   1) C   4                    3.76   19.47    0.344
  19. CR (   1) O   6                /107. BD*(   1) C   3 - C   4            0.27   19.27    0.093
  20. LP*(   1) C   1                / 27. RY*(   3) C   1                    0.98    0.65    0.078
  21. LP*(   1) C   2                / 20. LP*(   1) C   1                  501.19    0.01    0.147
  21. LP*(   1) C   2                / 27. RY*(   3) C   1                    1.11    0.66    0.069
  21. LP*(   1) C   2                / 36. RY*(   3) C   2                    0.72    0.81    0.061
  21. LP*(   1) C   2                /107. BD*(   1) C   3 - C   4            1.06    0.47    0.053
  21. LP*(   1) C   2                /108. BD*(   1) C   3 - H  10            1.33    0.54    0.067
  22. LP (   1) O   5                / 52. RY*(   1) C   4                    1.43    1.16    0.052
  22. LP (   1) O   5                / 54. RY*(   3) C   4                    1.03    1.73    0.054
  22. LP (   1) O   5                /100. RY*(   3) H  12                    0.28    2.16    0.031
  22. LP (   1) O   5                /110. BD*(   1) C   4 - O   5            0.34    1.39    0.029
  22. LP (   1) O   5                /111. BD*(   2) C   4 - O   5            0.43    1.04    0.027
  22. LP (   1) O   5                /112. BD*(   1) C   4 - O   6            3.30    1.20    0.080
  23. LP (   1) O   6                / 52. RY*(   1) C   4                    7.50    1.24    0.122
  23. LP (   1) O   6                /107. BD*(   1) C   3 - C   4            0.84    1.04    0.038
  23. LP (   1) O   6                /111. BD*(   2) C   4 - O   5            0.66    1.11    0.035
  24. LP (   2) O   6                / 20. LP*(   1) C   1                    0.31    0.15    0.009
  24. LP (   2) O   6                / 53. RY*(   2) C   4                    1.41    1.68    0.075
  24. LP (   2) O   6                / 54. RY*(   3) C   4                    0.53    1.37    0.042
  24. LP (   2) O   6                / 57. RY*(   6) C   4                    0.46    1.24    0.037
  24. LP (   2) O   6                / 69. RY*(   1) O   6                    0.26    1.42    0.030
  24. LP (   2) O   6                / 73. RY*(   5) O   6                    0.27    3.13    0.045
  24. LP (   2) O   6                /107. BD*(   1) C   3 - C   4            8.15    0.61    0.106
  24. LP (   2) O   6                /110. BD*(   1) C   4 - O   5            1.35    1.03    0.053
  24. LP (   2) O   6                /111. BD*(   2) C   4 - O   5            8.55    0.68    0.114
  24. LP (   2) O   6                /112. BD*(   1) C   4 - O   6            0.44    0.85    0.030
 107. BD*(   1) C   3 - C   4        / 45. RY*(   3) C   3                    0.58    0.42    0.098
 107. BD*(   1) C   3 - C   4        / 53. RY*(   2) C   4                    0.40    1.07    0.126
 107. BD*(   1) C   3 - C   4        /106. BD*(   1) C   2 - H   9            0.35    0.11    0.035
 107. BD*(   1) C   3 - C   4        /112. BD*(   1) C   4 - O   6            0.34    0.24    0.050
 110. BD*(   1) C   4 - O   5        / 46. RY*(   4) C   3                    0.29    0.34    0.035
 110. BD*(   1) C   4 - O   5        / 48. RY*(   6) C   3                    0.26    1.32    0.066
 110. BD*(   1) C   4 - O   5        / 54. RY*(   3) C   4                    0.52    0.34    0.047
 110. BD*(   1) C   4 - O   5        / 55. RY*(   4) C   4                    0.74    0.31    0.053
 110. BD*(   1) C   4 - O   5        / 56. RY*(   5) C   4                    0.27    1.40    0.069
 110. BD*(   1) C   4 - O   5        / 57. RY*(   6) C   4                    2.67    0.21    0.083
 110. BD*(   1) C   4 - O   5        / 58. RY*(   7) C   4                    0.93    0.67    0.088
 110. BD*(   1) C   4 - O   5        / 59. RY*(   8) C   4                    0.29    1.20    0.066
 110. BD*(   1) C   4 - O   5        / 60. RY*(   1) O   5                    0.48    0.57    0.059
 110. BD*(   1) C   4 - O   5        / 61. RY*(   2) O   5                    0.78    0.59    0.076
 110. BD*(   1) C   4 - O   5        / 62. RY*(   3) O   5                    0.34    0.49    0.046
 110. BD*(   1) C   4 - O   5        / 63. RY*(   4) O   5                    0.36    0.54    0.049
 110. BD*(   1) C   4 - O   5        / 65. RY*(   6) O   5                    2.17    1.98    0.232
 110. BD*(   1) C   4 - O   5        / 66. RY*(   7) O   5                    1.31    1.91    0.177
 110. BD*(   1) C   4 - O   5        / 74. RY*(   6) O   6                    0.26    1.83    0.077
 110. BD*(   1) C   4 - O   5        / 75. RY*(   7) O   6                    2.24    2.05    0.240
 110. BD*(   1) C   4 - O   5        / 99. RY*(   2) H  12                    0.30    0.83    0.055
 111. BD*(   2) C   4 - O   5        / 53. RY*(   2) C   4                    0.60    1.00    0.134
 111. BD*(   2) C   4 - O   5        / 60. RY*(   1) O   5                    0.33    0.93    0.099
 111. BD*(   2) C   4 - O   5        /109. BD*(   1) C   3 - H  11            4.39    0.01    0.040
 111. BD*(   2) C   4 - O   5        /110. BD*(   1) C   4 - O   5           13.13    0.36    0.205
 111. BD*(   2) C   4 - O   5        /112. BD*(   1) C   4 - O   6            0.84    0.17    0.060
 111. BD*(   2) C   4 - O   5        /113. BD*(   2) C   4 - O   6           23.39    0.29    0.301
 113. BD*(   2) C   4 - O   6        / 54. RY*(   3) C   4                    0.28    0.40    0.050
 113. BD*(   2) C   4 - O   6        / 55. RY*(   4) C   4                    0.93    0.37    0.089
 113. BD*(   2) C   4 - O   6        / 57. RY*(   6) C   4                    0.51    0.27    0.056
 113. BD*(   2) C   4 - O   6        / 65. RY*(   6) O   5                    0.55    2.04    0.161
 113. BD*(   2) C   4 - O   6        / 66. RY*(   7) O   5                    0.30    1.98    0.116
 113. BD*(   2) C   4 - O   6        / 70. RY*(   2) O   6                    1.84    0.37    0.124
 113. BD*(   2) C   4 - O   6        / 75. RY*(   7) O   6                    2.11    2.12    0.320
 113. BD*(   2) C   4 - O   6        /110. BD*(   1) C   4 - O   5         1026.59    0.07    0.744


 Natural Bond Orbitals (Summary):

                                                            Principal Delocalizations
           NBO                        Occupancy    Energy   (geminal,vicinal,remote)
 ====================================================================================
 Molecular unit  1  (C4H6O2)
     1. BD (   1) C   1 - C   2          0.99577    -0.98110  105(g),43(v),106(g),107(v)
     2. BD (   1) C   1 - H   7          0.99164    -0.73690  105(v),34(v),106(v),102(g)
     3. BD (   1) C   1 - H   8          0.99270    -0.74063  106(v),35(v)
     4. BD (   1) C   2 - C   3          0.98954    -0.86926  103(v),25(v),102(g),111(v)
                                                    52(v),108(g),107(g),110(v)
                                                    109(g)
     5. BD (   1) C   2 - H   9          0.98846    -0.73739  104(v),109(v),43(v),25(v)
                                                    102(g),103(v)
     6. BD (   1) C   3 - C   4          0.93478    -0.86689  21(v),114(v),112(g),102(v)
                                                    69(v),108(g),34(v),36(v)
                                                    111(g)
     7. BD (   1) C   3 - H  10          0.92208    -0.70582  21(v),113(v),112(v),110(v)
                                                    55(v),36(v),102(v),108(g)
     8. BD (   1) C   3 - H  11          0.98458    -0.71851  112(v),106(v),113(v),111(v)
                                                    108(g)
     9. BD (   1) C   4 - O   5          0.94121    -0.58382  113(g),111(g),110(g),75(v)
                                                    65(g),112(g),55(g),99(v)
    10. BD (   2) C   4 - O   5          0.95064    -0.97147  110(g),113(g),111(g),75(v)
                                                    107(g),105(v),65(g),44(v)
                                                    54(g)
    11. BD (   1) C   4 - O   6          0.99764    -1.31179  52(g),107(g),113(g),110(g)
                                                    44(v)
    12. BD (   2) C   4 - O   6          0.88962    -0.44693  110(g),113(g),111(g),75(g)
                                                    65(v),66(v),112(g),58(g)
    13. BD (   1) O   5 - H  12          0.99158    -0.93705  107(v),112(v),52(v),53(v)
                                                    57(v),110(g)
    14. CR (   1) C   1                  0.99951   -10.32911  35(v),105(v),78(v),82(v)
                                                    37(v),106(v)
    15. CR (   1) C   2                  0.99953   -10.33705  26(v),86(v),44(v)
    16. CR (   1) C   3                  0.99951   -10.32058  90(v),112(v),53(v),94(v)
                                                    35(v),102(v)
    17. CR (   1) C   4                  0.99967   -10.44733  45(v),110(g)
    18. CR (   1) O   5                  0.99985   -19.20365  53(v),54(v),52(v),110(g)
                                                    107(v)
    19. CR (   1) O   6                  0.99986   -19.12086  52(v),107(v)
    20. LP*(   1) C   1                  0.16850    -0.30818  21(v),27(g)
    21. LP*(   1) C   2                  0.24834    -0.31951  20(v),108(v),27(v),107(v)
                                                    36(g)
    22. LP (   1) O   5                  0.97945    -0.81075  112(v),52(v),54(v),111(g)
                                                    110(g),100(v)
    23. LP (   1) O   6                  0.98826    -0.88881  52(v),107(v),111(v)
    24. LP (   2) O   6                  0.66121    -0.45485  111(v),107(v),53(v),110(v)
                                                    54(v),57(v),112(g),73(g)
                                                    69(g),20(r)
    25. RY*(   1) C   1                  0.00229     0.80838   
    26. RY*(   2) C   1                  0.00037     0.29514   
    27. RY*(   3) C   1                  0.00014     0.34489   
    28. RY*(   4) C   1                  0.00004     0.96203   
    29. RY*(   5) C   1                  0.00001     1.91615   
    30. RY*(   6) C   1                  0.00001     1.85141   
    31. RY*(   7) C   1                  0.00000     1.58749   
    32. RY*(   8) C   1                  0.00000     1.88887   
    33. RY*(   9) C   1                  0.00000     1.82943   
    34. RY*(   1) C   2                  0.00199     0.82419   
    35. RY*(   2) C   2                  0.00134     0.56864   
    36. RY*(   3) C   2                  0.00105     0.49299   
    37. RY*(   4) C   2                  0.00018     0.80658   
    38. RY*(   5) C   2                  0.00009     1.99135   
    39. RY*(   6) C   2                  0.00004     1.65726   
    40. RY*(   7) C   2                  0.00001     1.77949   
    41. RY*(   8) C   2                  0.00000     1.65845   
    42. RY*(   9) C   2                  0.00001     1.77252   
    43. RY*(   1) C   3                  0.00251     0.54837   
    44. RY*(   2) C   3                  0.00184     0.45057   
    45. RY*(   3) C   3                  0.00099     0.56960   
    46. RY*(   4) C   3                  0.00023     0.91916   
    47. RY*(   5) C   3                  0.00009     1.97132   
    48. RY*(   6) C   3                  0.00005     1.90135   
    49. RY*(   7) C   3                  0.00001     1.62620   
    50. RY*(   8) C   3                  0.00002     1.90320   
    51. RY*(   9) C   3                  0.00001     1.95613   
    52. RY*(   1) C   4                  0.01155     0.35118   
    53. RY*(   2) C   4                  0.00376     1.22369   
    54. RY*(   3) C   4                  0.00143     0.91739   
    55. RY*(   4) C   4                  0.00128     0.88828   
    56. RY*(   5) C   4                  0.00084     1.97669   
    57. RY*(   6) C   4                  0.00019     0.78696   
    58. RY*(   7) C   4                  0.00001     1.24531   
    59. RY*(   8) C   4                  0.00001     1.77582   
    60. RY*(   1) O   5                  0.00073     1.15430   
    61. RY*(   2) O   5                  0.00038     1.17177   
    62. RY*(   3) O   5                  0.00036     1.06589   
    63. RY*(   4) O   5                  0.00005     1.11557   
    64. RY*(   5) O   5                  0.00000     2.92909   
    65. RY*(   6) O   5                  0.00000     2.55784   
    66. RY*(   7) O   5                  0.00000     2.49463   
    67. RY*(   8) O   5                  0.00000     2.40767   
    68. RY*(   9) O   5                  0.00000     2.73045   
    69. RY*(   1) O   6                  0.00107     0.96565   
    70. RY*(   2) O   6                  0.00030     0.87972   
    71. RY*(   3) O   6                  0.00010     1.39882   
    72. RY*(   4) O   6                  0.00004     1.14484   
    73. RY*(   5) O   6                  0.00001     2.67402   
    74. RY*(   6) O   6                  0.00000     2.41066   
    75. RY*(   7) O   6                  0.00000     2.63367   
    76. RY*(   8) O   6                  0.00000     2.57762   
    77. RY*(   9) O   6                  0.00000     2.60851   
    78. RY*(   1) H   7                  0.00053     0.21361   
    79. RY*(   2) H   7                  0.00006     1.71857   
    80. RY*(   3) H   7                  0.00003     1.90939   
    81. RY*(   4) H   7                  0.00003     1.46826   
    82. RY*(   1) H   8                  0.00070     0.19786   
    83. RY*(   2) H   8                  0.00005     1.59460   
    84. RY*(   3) H   8                  0.00004     2.00415   
    85. RY*(   4) H   8                  0.00003     1.49891   
    86. RY*(   1) H   9                  0.00146     0.16771   
    87. RY*(   2) H   9                  0.00005     1.91184   
    88. RY*(   3) H   9                  0.00003     1.95630   
    89. RY*(   4) H   9                  0.00001     1.43606   
    90. RY*(   1) H  10                  0.00055     0.20706   
    91. RY*(   2) H  10                  0.00011     1.60535   
    92. RY*(   3) H  10                  0.00009     1.62561   
    93. RY*(   4) H  10                  0.00002     2.06289   
    94. RY*(   1) H  11                  0.00102     0.19345   
    95. RY*(   2) H  11                  0.00006     1.61880   
    96. RY*(   3) H  11                  0.00004     1.57863   
    97. RY*(   4) H  11                  0.00002     2.07213   
    98. RY*(   1) H  12                  0.00078     0.62686   
    99. RY*(   2) H  12                  0.00054     1.40693   
   100. RY*(   3) H  12                  0.00034     1.35104   
   101. RY*(   4) H  12                  0.00001     2.07937   
   102. BD*(   1) C   1 - C   2          0.00298     0.42830   
   103. BD*(   1) C   1 - H   7          0.00338     0.26147   
   104. BD*(   1) C   1 - H   8          0.00489     0.24838   
   105. BD*(   1) C   2 - C   3          0.00915     0.19444   
   106. BD*(   1) C   2 - H   9          0.00997     0.25675   
   107. BD*(   1) C   3 - C   4          0.03905     0.15133   
   108. BD*(   1) C   3 - H  10          0.00551     0.22086   
   109. BD*(   1) C   3 - H  11          0.00585     0.23684   
   110. BD*(   1) C   4 - O   5          0.12707     0.57995  113(g),111(g),57(g),75(v)
                                                    65(g),66(g),58(g),61(g)
                                                    55(g),54(g),60(g),112(g)
                                                    52(g),63(g),62(g),99(v)
                                                    108(v),46(v),59(g),56(g)
                                                    74(v),48(v),36(r)
   111. BD*(   2) C   4 - O   5          0.04945     0.22434   
   112. BD*(   1) C   4 - O   6          0.01372     0.39370   
   113. BD*(   2) C   4 - O   6          0.06942     0.51342   
   114. BD*(   1) O   5 - H  12          0.00361     0.22003   
       -------------------------------
              Total Lewis   21.19709  ( 96.3504%)
        Valence non-Lewis    0.76087  (  3.4585%)
        Rydberg non-Lewis    0.04204  (  0.1911%)
       -------------------------------
            Total unit  1   22.00000  (100.0000%)
           Charge unit  1    1.00000
 Unable to Open any file for archive entry.
 1\1\GINC-COMPUTE-0-7\SP\UB3LYP\def2SVP\C4H6O2(1+,2)\ZAHRT2\13-Mar-2021
 \0\\# b3lyp/def2svp geom=NewRedundant pop=NBO\\22\\1,2\C,0,-1.95902710
 03,-0.993303608,-0.0710819039\C,0,-0.6812227339,-0.786242643,0.2515374
 953\C,0,0.0307084236,0.5256529776,0.1029546398\C,0,1.3986270311,0.3928
 862188,-0.5363589595\O,0,1.8733080566,1.5896178945,-0.9368051858\O,0,2
 .0218399204,-0.6308297328,-0.6603761607\H,0,-2.430685044,-1.9691960575
 ,0.0707192233\H,0,-2.5833726242,-0.1963476061,-0.4890057181\H,0,-0.076
 3132111,-1.6062174096,0.6524122438\H,0,0.2097984195,0.9842485629,1.095
 2917612\H,0,-0.5626060851,1.2611126526,-0.4618120072\H,0,2.7589449477,
 1.4286187508,-1.3058515874\\Version=ES64L-G16RevC.01\State=2-A\HF=-305
 .8984767\S2=0.753785\S2-1=0.\S2A=0.750009\RMSD=4.585e-09\Dipole=-1.340
 3575,-0.1142666,0.3573825\Quadrupole=7.9846425,-3.3509585,-4.6336841,7
 .3476366,-3.008463,-1.8129116\PG=C01 [X(C4H6O2)]\\@
 The archive entry for this job was punched.


 THIS CURIOUS WORLD WHICH WE INHABIT IS MORE WONDERFUL THAN IT IS CONVENIENT;
 MORE BEAUTIFUL THAN IT IS USEFUL;
 IT IS MORE TO BE ADMIRED THAN IT IS TO BE USED.

                                                                 -- THOREAU
 File lengths (MBytes):  RWF=     15 Int=      0 D2E=      0 Chk=      2 Scr=      1
 Normal termination of Gaussian 16
