# Supplementary material for: Machine-Learning-Guided Discovery of Electrochemical Reactions
Source: J Am Chem Soc. 2022 Dec 2;144(49):22599–610. doi: 10.1021/jacs.2c08997 (PMC9756344; doi:10.1021/jacs.2c08997)
Supplement: Supplementary file 4 — ja2c08997_si_004.zip [file ja2c08997_si_004.zip › Reactivity Prediction/Ologs_notimes/32.log]

 Entering Gaussian System, Link 0=g16
 Input=32.com
 Output=32.log
 Initial command:
  
 Copyright (c) 1988-2019, Gaussian, Inc.  All Rights Reserved.
  
 This is part of the Gaussian(R) 16 program.  It is based on
 the Gaussian(R) 09 system (copyright 2009, Gaussian, Inc.),
 the Gaussian(R) 03 system (copyright 2003, Gaussian, Inc.),
 the Gaussian(R) 98 system (copyright 1998, Gaussian, Inc.),
 the Gaussian(R) 94 system (copyright 1995, Gaussian, Inc.),
 the Gaussian 92(TM) system (copyright 1992, Gaussian, Inc.),
 the Gaussian 90(TM) system (copyright 1990, Gaussian, Inc.),
 the Gaussian 88(TM) system (copyright 1988, Gaussian, Inc.),
 the Gaussian 86(TM) system (copyright 1986, Carnegie Mellon
 University), and the Gaussian 82(TM) system (copyright 1983,
 Carnegie Mellon University). Gaussian is a federally registered
 trademark of Gaussian, Inc.
  
 This software contains proprietary and confidential information,
 including trade secrets, belonging to Gaussian, Inc.
  
 This software is provided under written license and may be
 used, copied, transmitted, or stored only in accord with that
 written license.
  
 The following legend is applicable only to US Government
 contracts under FAR:
  
                    RESTRICTED RIGHTS LEGEND
  
 Use, reproduction and disclosure by the US Government is
 subject to restrictions as set forth in subparagraphs (a)
 and (c) of the Commercial Computer Software - Restricted
 Rights clause in FAR 52.227-19.
  
 Gaussian, Inc.
 340 Quinnipiac St., Bldg. 40, Wallingford CT 06492
  
  
 ---------------------------------------------------------------
 Warning -- This program may not be used in any manner that
 competes with the business of Gaussian, Inc. or will provide
 assistance to any competitor of Gaussian, Inc.  The licensee
 of this program is prohibited from giving any competitor of
 Gaussian, Inc. access to this program.  By using this program,
 the user acknowledges that Gaussian, Inc. is engaged in the
 business of creating and licensing software in the field of
 computational chemistry and represents and warrants to the
 licensee that it is not a competitor of Gaussian, Inc. and that
 it will not use this program in any manner prohibited above.
 ---------------------------------------------------------------
  

 Cite this work as:
 Gaussian 16, Revision C.01,
 M. J. Frisch, G. W. Trucks, H. B. Schlegel, G. E. Scuseria, 
 M. A. Robb, J. R. Cheeseman, G. Scalmani, V. Barone, 
 G. A. Petersson, H. Nakatsuji, X. Li, M. Caricato, A. V. Marenich, 
 J. Bloino, B. G. Janesko, R. Gomperts, B. Mennucci, H. P. Hratchian, 
 J. V. Ortiz, A. F. Izmaylov, J. L. Sonnenberg, D. Williams-Young, 
 F. Ding, F. Lipparini, F. Egidi, J. Goings, B. Peng, A. Petrone, 
 T. Henderson, D. Ranasinghe, V. G. Zakrzewski, J. Gao, N. Rega, 
 G. Zheng, W. Liang, M. Hada, M. Ehara, K. Toyota, R. Fukuda, 
 J. Hasegawa, M. Ishida, T. Nakajima, Y. Honda, O. Kitao, H. Nakai, 
 T. Vreven, K. Throssell, J. A. Montgomery, Jr., J. E. Peralta, 
 F. Ogliaro, M. J. Bearpark, J. J. Heyd, E. N. Brothers, K. N. Kudin, 
 V. N. Staroverov, T. A. Keith, R. Kobayashi, J. Normand, 
 K. Raghavachari, A. P. Rendell, J. C. Burant, S. S. Iyengar, 
 J. Tomasi, M. Cossi, J. M. Millam, M. Klene, C. Adamo, R. Cammi, 
 J. W. Ochterski, R. L. Martin, K. Morokuma, O. Farkas, 
 J. B. Foresman, and D. J. Fox, Gaussian, Inc., Wallingford CT, 2019.
 
 ******************************************
 Gaussian 16:  ES64L-G16RevC.01  3-Jul-2019
                13-Mar-2021 
 ******************************************
 %nprocshared=16
 Will use up to   16 processors via shared memory.
 %mem=7GB
 -----------------------------------------
 # b3lyp/def2svp geom=NewRedundant pop=NBO
 -----------------------------------------
 1/29=4000,38=1,172=1/1;
 2/12=2,17=6,18=5,40=1/2;
 3/5=43,7=101,11=2,25=1,30=1,74=-5/1,2,3;
 4//1;
 5/5=2,38=5/2;
 6/7=2,8=2,9=2,10=2,28=1,40=1/1,7;
 99/5=1,9=1/99;
 --
 32
 --
 Symbolic Z-matrix:
 Charge =  1 Multiplicity = 2
 C                    -1.60801  -0.27325  -0.01994 
 N                    -0.17771  -0.0611   -0.01435 
 N                     0.66631  -1.02221  -0.43811 
 C                     1.85489  -0.45723  -0.28066 
 N                     1.82299   0.80783   0.2184 
 C                     0.53092   1.02716   0.37492 
 H                    -1.95743  -0.47561  -1.04299 
 H                    -2.10392   0.62914   0.36182 
 H                    -1.86695  -1.12943   0.62006 
 H                     2.77673  -0.9794   -0.5361 
 H                     0.06217   1.93409   0.75696 
 
                          Input orientation:                          
 ---------------------------------------------------------------------
 Center     Atomic      Atomic             Coordinates (Angstroms)
 Number     Number       Type             X           Y           Z
 ---------------------------------------------------------------------
      1          6           0       -1.608005   -0.273254   -0.019940
      2          7           0       -0.177709   -0.061098   -0.014349
      3          7           0        0.666307   -1.022215   -0.438108
      4          6           0        1.854892   -0.457231   -0.280663
      5          7           0        1.822987    0.807833    0.218403
      6          6           0        0.530925    1.027165    0.374922
      7          1           0       -1.957431   -0.475610   -1.042991
      8          1           0       -2.103921    0.629145    0.361816
      9          1           0       -1.866948   -1.129427    0.620056
     10          1           0        2.776733   -0.979397   -0.536104
     11          1           0        0.062170    1.934088    0.756958
 ---------------------------------------------------------------------
                    Distance matrix (angstroms):
                    1          2          3          4          5
     1  C    0.000000
     2  N    1.445956   0.000000
     3  N    2.430700   1.347472   0.000000
     4  C    3.477568   2.087896   1.325417   0.000000
     5  N    3.605172   2.193627   2.262298   1.360320   0.000000
     6  C    2.534171   1.355732   2.208915   2.094304   1.319860
     7  H    1.099854   2.096982   2.747483   3.887838   4.186872
     8  H    1.098177   2.080440   3.322805   4.155141   3.933587
     9  H    1.099854   2.096980   2.747469   3.887832   4.186875
    10  H    4.471129   3.137551   2.113134   1.089816   2.161736
    11  H    2.874963   2.152492   3.245442   3.163687   2.158465
                    6          7          8          9         10
     6  C    0.000000
     7  H    3.234304   0.000000
     8  H    2.664771   1.793160   0.000000
     9  H    3.234312   1.789243   1.793159   0.000000
    10  H    3.146413   4.787802   5.216747   4.787796   0.000000
    11  H    1.090043   3.622878   2.559485   3.622894   4.186796
                   11
    11  H    0.000000
 Stoichiometry    C3H5N3(1+,2)
 Framework group  C1[X(C3H5N3)]
 Deg. of freedom    27
 Full point group                 C1      NOp   1
 Largest Abelian subgroup         C1      NOp   1
 Largest concise Abelian subgroup C1      NOp   1
                         Standard orientation:                         
 ---------------------------------------------------------------------
 Center     Atomic      Atomic             Coordinates (Angstroms)
 Number     Number       Type             X           Y           Z
 ---------------------------------------------------------------------
      1          6           0        2.028829   -0.054898    0.000001
      2          7           0        0.584163    0.006175   -0.000001
      3          7           0       -0.156266   -1.119635   -0.000001
      4          6           0       -1.396889   -0.653175   -0.000001
      5          7           0       -1.495659    0.703554   -0.000000
      6          6           0       -0.233014    1.087946    0.000000
      7          1           0        2.386016   -0.585685    0.894630
      8          1           0        2.429045    0.967756   -0.000016
      9          1           0        2.386014   -0.585713   -0.894613
     10          1           0       -2.260017   -1.318538    0.000009
     11          1           0        0.139717    2.112283    0.000002
 ---------------------------------------------------------------------
 Rotational constants (GHZ):           9.4928527           3.7742293           2.7479098
 Standard basis: def2SVP (5D, 7F)
 There are   115 symmetry adapted cartesian basis functions of A   symmetry.
 There are   109 symmetry adapted basis functions of A   symmetry.
   109 basis functions,   185 primitive gaussians,   115 cartesian basis functions
    22 alpha electrons       21 beta electrons
       nuclear repulsion energy       229.1085870297 Hartrees.
 NAtoms=   11 NActive=   11 NUniq=   11 SFac= 1.00D+00 NAtFMM=   60 NAOKFM=F Big=F
 Integral buffers will be    131072 words long.
 Raffenetti 2 integral format.
 Two-electron integral symmetry is turned on.
 One-electron integrals computed using PRISM.
   1 Symmetry operations used in ECPInt.
 ECPInt:  NShTT=    1326 NPrTT=    4846 LenC2=    1325 LenP2D=    4088.
 LDataN:  DoStor=T MaxTD1= 4 Len=   56
 NBasis=   109 RedAO= T EigKep=  2.63D-03  NBF=   109
 NBsUse=   109 1.00D-06 EigRej= -1.00D+00 NBFU=   109
 ExpMin= 1.22D-01 ExpMax= 1.71D+03 ExpMxC= 2.58D+02 IAcc=3 IRadAn=         5 AccDes= 0.00D+00
 Harris functional with IExCor=  402 and IRadAn=       5 diagonalized for initial guess.
 HarFok:  IExCor=  402 AccDes= 0.00D+00 IRadAn=         5 IDoV= 1 UseB2=F ITyADJ=14
 ICtDFT=  3500011 ScaDFX=  1.000000  1.000000  1.000000  1.000000
 FoFCou: FMM=F IPFlag=           0 FMFlag=      100000 FMFlg1=           0
         NFxFlg=           0 DoJE=T BraDBF=F KetDBF=T FulRan=T
         wScrn=  0.000000 ICntrl=       500 IOpCl=  0 I1Cent=   200000004 NGrid=           0
         NMat0=    1 NMatS0=      1 NMatT0=    0 NMatD0=    1 NMtDS0=    0 NMtDT0=    0
 Petite list used in FoFCou.
 Initial guess <Sx>= 0.0000 <Sy>= 0.0000 <Sz>= 0.5000 <S**2>= 0.7500 S= 0.5000
 Keep R1 and R2 ints in memory in canonical form, NReq=50975944.
 Requested convergence on RMS density matrix=1.00D-08 within 128 cycles.
 Requested convergence on MAX density matrix=1.00D-06.
 Requested convergence on             energy=1.00D-06.
 No special actions if energy rises.
 Integral accuracy reduced to 1.0D-05 until final iterations.
 Initial convergence to 1.0D-05 achieved.  Increase integral accuracy.
 SCF Done:  E(UB3LYP) =  -280.996012793     A.U. after   22 cycles
            NFock= 22  Conv=0.97D-08     -V/T= 2.0088
 <Sx>= 0.0000 <Sy>= 0.0000 <Sz>= 0.5000 <S**2>= 0.7591 S= 0.5045
 <L.S>= 0.000000000000E+00
 Annihilation of the first spin contaminant:
 S**2 before annihilation     0.7591,   after     0.7500

 **********************************************************************

            Population analysis using the SCF Density.

 **********************************************************************

 Orbital symmetries:
 Alpha Orbitals:
       Occupied  (A) (A) (A) (A) (A) (A) (A) (A) (A) (A) (A) (A)
                 (A) (A) (A) (A) (A) (A) (A) (A) (A) (A)
       Virtual   (A) (A) (A) (A) (A) (A) (A) (A) (A) (A) (A) (A)
                 (A) (A) (A) (A) (A) (A) (A) (A) (A) (A) (A) (A)
                 (A) (A) (A) (A) (A) (A) (A) (A) (A) (A) (A) (A)
                 (A) (A) (A) (A) (A) (A) (A) (A) (A) (A) (A) (A)
                 (A) (A) (A) (A) (A) (A) (A) (A) (A) (A) (A) (A)
                 (A) (A) (A) (A) (A) (A) (A) (A) (A) (A) (A) (A)
                 (A) (A) (A) (A) (A) (A) (A) (A) (A) (A) (A) (A)
                 (A) (A) (A)
 Beta  Orbitals:
       Occupied  (A) (A) (A) (A) (A) (A) (A) (A) (A) (A) (A) (A)
                 (A) (A) (A) (A) (A) (A) (A) (A) (A)
       Virtual   (A) (A) (A) (A) (A) (A) (A) (A) (A) (A) (A) (A)
                 (A) (A) (A) (A) (A) (A) (A) (A) (A) (A) (A) (A)
                 (A) (A) (A) (A) (A) (A) (A) (A) (A) (A) (A) (A)
                 (A) (A) (A) (A) (A) (A) (A) (A) (A) (A) (A) (A)
                 (A) (A) (A) (A) (A) (A) (A) (A) (A) (A) (A) (A)
                 (A) (A) (A) (A) (A) (A) (A) (A) (A) (A) (A) (A)
                 (A) (A) (A) (A) (A) (A) (A) (A) (A) (A) (A) (A)
                 (A) (A) (A) (A)
 The electronic state is 2-A.
 Alpha  occ. eigenvalues --  -14.70263 -14.63262 -14.56311 -10.53133 -10.52092
 Alpha  occ. eigenvalues --  -10.45242  -1.36003  -1.15945  -1.11366  -0.96481
 Alpha  occ. eigenvalues --   -0.89754  -0.84720  -0.77912  -0.76283  -0.71128
 Alpha  occ. eigenvalues --   -0.67974  -0.64676  -0.63280  -0.58278  -0.55508
 Alpha  occ. eigenvalues --   -0.54707  -0.51803
 Alpha virt. eigenvalues --   -0.27399  -0.20994  -0.12222  -0.09942  -0.08814
 Alpha virt. eigenvalues --   -0.07052  -0.05847  -0.04852  -0.02990  -0.00857
 Alpha virt. eigenvalues --    0.01047   0.06048   0.13831   0.15218   0.17826
 Alpha virt. eigenvalues --    0.20094   0.25330   0.26348   0.30505   0.31148
 Alpha virt. eigenvalues --    0.32732   0.37142   0.39520   0.40423   0.43931
 Alpha virt. eigenvalues --    0.44564   0.45776   0.46778   0.49388   0.52929
 Alpha virt. eigenvalues --    0.58128   0.59802   0.61256   0.62422   0.64863
 Alpha virt. eigenvalues --    0.72636   0.75718   0.85656   0.90401   0.91441
 Alpha virt. eigenvalues --    0.93853   0.97369   1.05499   1.07168   1.08673
 Alpha virt. eigenvalues --    1.22856   1.25511   1.28280   1.30270   1.41631
 Alpha virt. eigenvalues --    1.42640   1.45678   1.52684   1.54399   1.55438
 Alpha virt. eigenvalues --    1.56814   1.63057   1.67479   1.69266   1.72687
 Alpha virt. eigenvalues --    1.74296   1.81824   1.84811   1.86416   1.92825
 Alpha virt. eigenvalues --    2.06820   2.09678   2.17045   2.22232   2.26658
 Alpha virt. eigenvalues --    2.28612   2.30456   2.30923   2.41506   2.43006
 Alpha virt. eigenvalues --    2.50058   2.55770   2.56761   2.59809   2.61213
 Alpha virt. eigenvalues --    2.70405   2.72194   2.82015   2.92400   3.05442
 Alpha virt. eigenvalues --    3.11642   3.22845
  Beta  occ. eigenvalues --  -14.69762 -14.62847 -14.56541 -10.52659 -10.51456
  Beta  occ. eigenvalues --  -10.45244  -1.34817  -1.15605  -1.09703  -0.95866
  Beta  occ. eigenvalues --   -0.88872  -0.84003  -0.77479  -0.73042  -0.70692
  Beta  occ. eigenvalues --   -0.67612  -0.63138  -0.63107  -0.57659  -0.53846
  Beta  occ. eigenvalues --   -0.51869
  Beta virt. eigenvalues --   -0.45396  -0.23293  -0.18731  -0.12093  -0.09661
  Beta virt. eigenvalues --   -0.08361  -0.06537  -0.05573  -0.04522  -0.02438
  Beta virt. eigenvalues --   -0.00321   0.01507   0.07070   0.14463   0.15774
  Beta virt. eigenvalues --    0.19024   0.20586   0.26845   0.27525   0.31170
  Beta virt. eigenvalues --    0.32647   0.33193   0.37571   0.40050   0.40732
  Beta virt. eigenvalues --    0.44200   0.44925   0.45909   0.47133   0.49580
  Beta virt. eigenvalues --    0.54397   0.58445   0.59860   0.62344   0.62647
  Beta virt. eigenvalues --    0.65152   0.73047   0.76006   0.86032   0.90838
  Beta virt. eigenvalues --    0.92322   0.94041   0.97502   1.05928   1.08328
  Beta virt. eigenvalues --    1.09720   1.23077   1.27224   1.29864   1.30937
  Beta virt. eigenvalues --    1.42437   1.42657   1.45755   1.53428   1.54713
  Beta virt. eigenvalues --    1.55928   1.57150   1.64705   1.68212   1.70069
  Beta virt. eigenvalues --    1.73865   1.75533   1.82112   1.86226   1.87413
  Beta virt. eigenvalues --    1.93921   2.07732   2.10255   2.17238   2.22566
  Beta virt. eigenvalues --    2.27881   2.28880   2.31598   2.31694   2.41924
  Beta virt. eigenvalues --    2.43905   2.51190   2.56255   2.58282   2.60340
  Beta virt. eigenvalues --    2.61098   2.71025   2.73007   2.82741   2.92578
  Beta virt. eigenvalues --    3.05707   3.12035   3.23189
          Condensed to atoms (all electrons):
               1          2          3          4          5          6
     1  C    4.500492   0.287041  -0.051343   0.009009   0.003879  -0.033472
     2  N    0.287041   6.525691   0.255908  -0.054871  -0.080025   0.266777
     3  N   -0.051343   0.255908   6.549021   0.363047  -0.053192  -0.063386
     4  C    0.009009  -0.054871   0.363047   4.664310   0.462445  -0.092312
     5  N    0.003879  -0.080025  -0.053192   0.462445   6.283652   0.542233
     6  C   -0.033472   0.266777  -0.063386  -0.092312   0.542233   4.705631
     7  H    0.392130  -0.010259  -0.001539  -0.000021  -0.000109   0.001951
     8  H    0.394005  -0.016486   0.004867  -0.000566   0.000431   0.000320
     9  H    0.392130  -0.010259  -0.001539  -0.000021  -0.000109   0.001951
    10  H   -0.000008   0.005322  -0.037725   0.418661  -0.028647   0.002910
    11  H    0.000696  -0.032778   0.002531   0.003624  -0.018795   0.410841
               7          8          9         10         11
     1  C    0.392130   0.394005   0.392130  -0.000008   0.000696
     2  N   -0.010259  -0.016486  -0.010259   0.005322  -0.032778
     3  N   -0.001539   0.004867  -0.001539  -0.037725   0.002531
     4  C   -0.000021  -0.000566  -0.000021   0.418661   0.003624
     5  N   -0.000109   0.000431  -0.000109  -0.028647  -0.018795
     6  C    0.001951   0.000320   0.001951   0.002910   0.410841
     7  H    0.503574  -0.012857  -0.007065  -0.000012  -0.000141
     8  H   -0.012857   0.542942  -0.012857   0.000006   0.002174
     9  H   -0.007065  -0.012857   0.503575  -0.000012  -0.000141
    10  H   -0.000012   0.000006  -0.000012   0.505777  -0.000131
    11  H   -0.000141   0.002174  -0.000141  -0.000131   0.506914
          Atomic-Atomic Spin Densities.
               1          2          3          4          5          6
     1  C   -0.008469  -0.014966   0.003076   0.000593   0.000009  -0.002584
     2  N   -0.014966   0.277841  -0.067518  -0.023082  -0.001692   0.045812
     3  N    0.003076  -0.067518   0.233302   0.052210   0.000573  -0.013276
     4  C    0.000593  -0.023082   0.052210   0.381792   0.004037  -0.025282
     5  N    0.000009  -0.001692   0.000573   0.004037  -0.115136  -0.007520
     6  C   -0.002584   0.045812  -0.013276  -0.025282  -0.007520   0.295674
     7  H    0.007730  -0.004611   0.001112   0.000214   0.000003  -0.000708
     8  H    0.000572   0.000167  -0.000015  -0.000002   0.000001   0.000009
     9  H    0.007730  -0.004611   0.001112   0.000214   0.000003  -0.000708
    10  H    0.000007  -0.000069  -0.000522   0.001994  -0.000015  -0.000145
    11  H   -0.000001  -0.000135  -0.000073   0.000013  -0.000222   0.001642
               7          8          9         10         11
     1  C    0.007730   0.000572   0.007730   0.000007  -0.000001
     2  N   -0.004611   0.000167  -0.004611  -0.000069  -0.000135
     3  N    0.001112  -0.000015   0.001112  -0.000522  -0.000073
     4  C    0.000214  -0.000002   0.000214   0.001994   0.000013
     5  N    0.000003   0.000001   0.000003  -0.000015  -0.000222
     6  C   -0.000708   0.000009  -0.000708  -0.000145   0.001642
     7  H    0.028807  -0.000130  -0.004765   0.000000   0.000000
     8  H   -0.000130  -0.000783  -0.000130  -0.000000  -0.000041
     9  H   -0.004765  -0.000130   0.028806   0.000000   0.000000
    10  H    0.000000  -0.000000   0.000000  -0.019036   0.000006
    11  H    0.000000  -0.000041   0.000000   0.000006  -0.014824
 Mulliken charges and spin densities:
               1          2
     1  C    0.105441  -0.006303
     2  N   -0.136061   0.207136
     3  N    0.033350   0.209981
     4  C    0.226695   0.392700
     5  N   -0.111764  -0.119960
     6  C    0.256556   0.292912
     7  H    0.134349   0.027651
     8  H    0.098021  -0.000352
     9  H    0.134349   0.027650
    10  H    0.133859  -0.017781
    11  H    0.125206  -0.013635
 Sum of Mulliken charges =   1.00000   1.00000
 Mulliken charges and spin densities with hydrogens summed into heavy atoms:
               1          2
     1  C    0.472160   0.048647
     2  N   -0.136061   0.207136
     3  N    0.033350   0.209981
     4  C    0.360553   0.374919
     5  N   -0.111764  -0.119960
     6  C    0.381762   0.279277
 Electronic spatial extent (au):  <R**2>=            447.2540
 Charge=              1.0000 electrons
 Dipole moment (field-independent basis, Debye):
    X=              2.4648    Y=              0.5311    Z=              0.0000  Tot=              2.5214
 Quadrupole moment (field-independent basis, Debye-Ang):
   XX=            -20.0326   YY=            -27.9159   ZZ=            -31.4853
   XY=              5.9709   XZ=             -0.0000   YZ=             -0.0000
 Traceless Quadrupole moment (field-independent basis, Debye-Ang):
   XX=              6.4453   YY=             -1.4380   ZZ=             -5.0073
   XY=              5.9709   XZ=             -0.0000   YZ=             -0.0000
 Octapole moment (field-independent basis, Debye-Ang**2):
  XXX=             18.9719  YYY=             11.3470  ZZZ=              0.0001  XYY=              0.4582
  XXY=            -14.7962  XXZ=              0.0001  XZZ=              2.8198  YZZ=             -1.5203
  YYZ=             -0.0000  XYZ=              0.0000
 Hexadecapole moment (field-independent basis, Debye-Ang**3):
 XXXX=           -303.0611 YYYY=           -140.2506 ZZZZ=            -33.0820 XXXY=             26.4978
 XXXZ=             -0.0000 YYYX=             14.0949 YYYZ=              0.0000 ZZZX=              0.0001
 ZZZY=             -0.0000 XXYY=            -77.0084 XXZZ=            -61.8368 YYZZ=            -32.0821
 XXYZ=             -0.0001 YYXZ=             -0.0002 ZZXY=             -1.5261
 N-N= 2.291085870297D+02 E-N=-1.100747809416D+03  KE= 2.785459756479D+02
                          Isotropic Fermi Contact Couplings
        Atom                 a.u.       MegaHertz       Gauss      10(-4) cm-1
     1  C(13)             -0.01309     -14.71496      -5.25066      -4.90838
     2  N(14)              0.06060      19.57968       6.98652       6.53108
     3  N(14)              0.04551      14.70521       5.24719       4.90513
     4  C(13)              0.07862      88.38732      31.53879      29.48284
     5  N(14)             -0.03473     -11.22271      -4.00454      -3.74349
     6  C(13)              0.05706      64.15043      22.89047      21.39828
     7  H(1)               0.01231      55.02702      19.63501      18.35504
     8  H(1)              -0.00022      -0.96659      -0.34490      -0.32242
     9  H(1)               0.01231      55.02461      19.63415      18.35423
    10  H(1)              -0.00658     -29.42671     -10.50018      -9.81569
    11  H(1)              -0.00515     -22.99827      -8.20635      -7.67140
 --------------------------------------------------------
       Center         ----  Spin Dipole Couplings  ----
                      3XX-RR        3YY-RR        3ZZ-RR
 --------------------------------------------------------
     1   Atom       -0.004999     -0.023013      0.028012
     2   Atom       -0.284892     -0.291929      0.576821
     3   Atom       -0.252378     -0.263851      0.516229
     4   Atom       -0.222668     -0.249953      0.472621
     5   Atom        0.102254      0.097062     -0.199315
     6   Atom       -0.192739     -0.166671      0.359410
     7   Atom        0.004987     -0.002623     -0.002365
     8   Atom        0.007214     -0.001570     -0.005644
     9   Atom        0.004987     -0.002622     -0.002365
    10   Atom        0.020796     -0.012876     -0.007920
    11   Atom       -0.022430      0.029278     -0.006847
 --------------------------------------------------------
                        XY            XZ            YZ
 --------------------------------------------------------
     1   Atom       -0.001564      0.000000     -0.000000
     2   Atom        0.003231     -0.000001     -0.000003
     3   Atom        0.001407     -0.000003      0.000000
     4   Atom       -0.000697      0.000005      0.000002
     5   Atom       -0.003753     -0.000001      0.000000
     6   Atom       -0.006684     -0.000002     -0.000002
     7   Atom       -0.004150      0.006265     -0.005153
     8   Atom        0.005149     -0.000000      0.000000
     9   Atom       -0.004150     -0.006264      0.005153
    10   Atom        0.030365     -0.000001     -0.000000
    11   Atom        0.010461     -0.000000      0.000000
 --------------------------------------------------------


 ---------------------------------------------------------------------------------
              Anisotropic Spin Dipole Couplings in Principal Axis System
 ---------------------------------------------------------------------------------

       Atom             a.u.   MegaHertz   Gauss  10(-4) cm-1        Axes

              Baa    -0.0231    -3.106    -1.108    -1.036  0.0858  0.9963  0.0000
     1 C(13)  Bbb    -0.0049    -0.653    -0.233    -0.218  0.9963 -0.0858 -0.0000
              Bcc     0.0280     3.759     1.341     1.254  0.0000 -0.0000  1.0000
 
              Baa    -0.2932   -11.308    -4.035    -3.772 -0.3630  0.9318  0.0000
     2 N(14)  Bbb    -0.2836   -10.939    -3.903    -3.649  0.9318  0.3630  0.0000
              Bcc     0.5768    22.247     7.938     7.421 -0.0000 -0.0000  1.0000
 
              Baa    -0.2640   -10.183    -3.633    -3.397 -0.1200  0.9928 -0.0000
     3 N(14)  Bbb    -0.2522    -9.727    -3.471    -3.245  0.9928  0.1200  0.0000
              Bcc     0.5162    19.910     7.104     6.641 -0.0000  0.0000  1.0000
 
              Baa    -0.2500   -33.544   -11.969   -11.189  0.0255  0.9997 -0.0000
     4 C(13)  Bbb    -0.2227   -29.878   -10.661    -9.966  0.9997 -0.0255 -0.0000
              Bcc     0.4726    63.421    22.630    21.155  0.0000  0.0000  1.0000
 
              Baa    -0.1993    -7.687    -2.743    -2.564  0.0000 -0.0000  1.0000
     5 N(14)  Bbb     0.0951     3.668     1.309     1.223  0.4643  0.8857 -0.0000
              Bcc     0.1042     4.020     1.434     1.341  0.8857 -0.4643 -0.0000
 
              Baa    -0.1944   -26.080    -9.306    -8.699  0.9721  0.2347  0.0000
     6 C(13)  Bbb    -0.1651   -22.149    -7.903    -7.388 -0.2347  0.9721  0.0000
              Bcc     0.3594    48.229    17.209    16.088 -0.0000 -0.0000  1.0000
 
              Baa    -0.0079    -4.217    -1.505    -1.407 -0.1772  0.6126  0.7703
     7 H(1)   Bbb    -0.0035    -1.843    -0.658    -0.615  0.6239  0.6752 -0.3935
              Bcc     0.0114     6.060     2.162     2.021  0.7612 -0.4109  0.5018
 
              Baa    -0.0056    -3.011    -1.074    -1.004  0.0000 -0.0000  1.0000
     8 H(1)   Bbb    -0.0039    -2.105    -0.751    -0.702 -0.4189  0.9080  0.0000
              Bcc     0.0096     5.116     1.826     1.707  0.9080  0.4189 -0.0000
 
              Baa    -0.0079    -4.217    -1.505    -1.407  0.1772 -0.6125  0.7703
     9 H(1)   Bbb    -0.0035    -1.843    -0.658    -0.615  0.6239  0.6752  0.3934
              Bcc     0.0114     6.060     2.162     2.021  0.7612 -0.4109 -0.5018
 
              Baa    -0.0308   -16.412    -5.856    -5.474 -0.5075  0.8617  0.0000
    10 H(1)   Bbb    -0.0079    -4.226    -1.508    -1.410  0.0000  0.0000  1.0000
              Bcc     0.0387    20.638     7.364     6.884  0.8617  0.5075 -0.0000
 
              Baa    -0.0245   -13.054    -4.658    -4.354  0.9816 -0.1911  0.0000
    11 H(1)   Bbb    -0.0068    -3.653    -1.304    -1.219 -0.0000 -0.0000  1.0000
              Bcc     0.0313    16.708     5.962     5.573  0.1911  0.9816  0.0000
 

 ---------------------------------------------------------------------------------

 ******************************Gaussian NBO Version 3.1******************************
             N A T U R A L   A T O M I C   O R B I T A L   A N D
          N A T U R A L   B O N D   O R B I T A L   A N A L Y S I S
 ******************************Gaussian NBO Version 3.1******************************
       /RESON  / : Allow strongly delocalized NBO set

 Analyzing the SCF density

 Job title: 32                                                              

 Storage needed:     36133 in NPA,     47986 in NBO ( 939523381 available)
 GSVD:  LWork=        7471 too small for GESVD, short by         944 words or         944 for optimal perf.


 NATURAL POPULATIONS:  Natural atomic orbital occupancies 
                                                          
   NAO  Atom  No  lang   Type(AO)    Occupancy
 --------------------------------------------
     1    C    1  S      Cor( 1S)     1.99926
     2    C    1  S      Val( 2S)     1.09982
     3    C    1  S      Ryd( 3S)     0.00123
     4    C    1  px     Val( 2p)     0.78335
     5    C    1  px     Ryd( 3p)     0.00265
     6    C    1  py     Val( 2p)     1.26804
     7    C    1  py     Ryd( 3p)     0.00473
     8    C    1  pz     Val( 2p)     1.24539
     9    C    1  pz     Ryd( 3p)     0.00220
    10    C    1  dxy    Ryd( 3d)     0.00021
    11    C    1  dxz    Ryd( 3d)     0.00041
    12    C    1  dyz    Ryd( 3d)     0.00051
    13    C    1  dx2y2  Ryd( 3d)     0.00146
    14    C    1  dz2    Ryd( 3d)     0.00080

    15    N    2  S      Cor( 1S)     1.99912
    16    N    2  S      Val( 2S)     1.20469
    17    N    2  S      Ryd( 3S)     0.00200
    18    N    2  px     Val( 2p)     1.33771
    19    N    2  px     Ryd( 3p)     0.00272
    20    N    2  py     Val( 2p)     1.21972
    21    N    2  py     Ryd( 3p)     0.00437
    22    N    2  pz     Val( 2p)     1.34861
    23    N    2  pz     Ryd( 3p)     0.00105
    24    N    2  dxy    Ryd( 3d)     0.00170
    25    N    2  dxz    Ryd( 3d)     0.00126
    26    N    2  dyz    Ryd( 3d)     0.00093
    27    N    2  dx2y2  Ryd( 3d)     0.00177
    28    N    2  dz2    Ryd( 3d)     0.00059

    29    N    3  S      Cor( 1S)     1.99941
    30    N    3  S      Val( 2S)     1.45728
    31    N    3  S      Ryd( 3S)     0.00336
    32    N    3  px     Val( 2p)     1.19231
    33    N    3  px     Ryd( 3p)     0.00515
    34    N    3  py     Val( 2p)     1.42266
    35    N    3  py     Ryd( 3p)     0.00374
    36    N    3  pz     Val( 2p)     1.05628
    37    N    3  pz     Ryd( 3p)     0.00104
    38    N    3  dxy    Ryd( 3d)     0.00230
    39    N    3  dxz    Ryd( 3d)     0.00071
    40    N    3  dyz    Ryd( 3d)     0.00236
    41    N    3  dx2y2  Ryd( 3d)     0.00191
    42    N    3  dz2    Ryd( 3d)     0.00098

    43    C    4  S      Cor( 1S)     1.99934
    44    C    4  S      Val( 2S)     0.94726
    45    C    4  S      Ryd( 3S)     0.00285
    46    C    4  px     Val( 2p)     0.98442
    47    C    4  px     Ryd( 3p)     0.00980
    48    C    4  py     Val( 2p)     0.91748
    49    C    4  py     Ryd( 3p)     0.01098
    50    C    4  pz     Val( 2p)     0.69069
    51    C    4  pz     Ryd( 3p)     0.00100
    52    C    4  dxy    Ryd( 3d)     0.00314
    53    C    4  dxz    Ryd( 3d)     0.00162
    54    C    4  dyz    Ryd( 3d)     0.00167
    55    C    4  dx2y2  Ryd( 3d)     0.00226
    56    C    4  dz2    Ryd( 3d)     0.00075

    57    N    5  S      Cor( 1S)     1.99938
    58    N    5  S      Val( 2S)     1.44044
    59    N    5  S      Ryd( 3S)     0.00106
    60    N    5  px     Val( 2p)     1.51030
    61    N    5  px     Ryd( 3p)     0.00371
    62    N    5  py     Val( 2p)     1.33713
    63    N    5  py     Ryd( 3p)     0.00386
    64    N    5  pz     Val( 2p)     1.19296
    65    N    5  pz     Ryd( 3p)     0.00021
    66    N    5  dxy    Ryd( 3d)     0.00223
    67    N    5  dxz    Ryd( 3d)     0.00207
    68    N    5  dyz    Ryd( 3d)     0.00082
    69    N    5  dx2y2  Ryd( 3d)     0.00188
    70    N    5  dz2    Ryd( 3d)     0.00088

    71    C    6  S      Cor( 1S)     1.99919
    72    C    6  S      Val( 2S)     0.92368
    73    C    6  S      Ryd( 3S)     0.00405
    74    C    6  px     Val( 2p)     0.84057
    75    C    6  px     Ryd( 3p)     0.00950
    76    C    6  py     Val( 2p)     1.04427
    77    C    6  py     Ryd( 3p)     0.00556
    78    C    6  pz     Val( 2p)     0.75870
    79    C    6  pz     Ryd( 3p)     0.00172
    80    C    6  dxy    Ryd( 3d)     0.00317
    81    C    6  dxz    Ryd( 3d)     0.00176
    82    C    6  dyz    Ryd( 3d)     0.00122
    83    C    6  dx2y2  Ryd( 3d)     0.00153
    84    C    6  dz2    Ryd( 3d)     0.00072

    85    H    7  S      Val( 1S)     0.71372
    86    H    7  S      Ryd( 2S)     0.00073
    87    H    7  px     Ryd( 2p)     0.00020
    88    H    7  py     Ryd( 2p)     0.00030
    89    H    7  pz     Ryd( 2p)     0.00057

    90    H    8  S      Val( 1S)     0.74421
    91    H    8  S      Ryd( 2S)     0.00071
    92    H    8  px     Ryd( 2p)     0.00030
    93    H    8  py     Ryd( 2p)     0.00062
    94    H    8  pz     Ryd( 2p)     0.00014

    95    H    9  S      Val( 1S)     0.71372
    96    H    9  S      Ryd( 2S)     0.00073
    97    H    9  px     Ryd( 2p)     0.00020
    98    H    9  py     Ryd( 2p)     0.00030
    99    H    9  pz     Ryd( 2p)     0.00057

   100    H   10  S      Val( 1S)     0.73599
   101    H   10  S      Ryd( 2S)     0.00064
   102    H   10  px     Ryd( 2p)     0.00069
   103    H   10  py     Ryd( 2p)     0.00039
   104    H   10  pz     Ryd( 2p)     0.00004

   105    H   11  S      Val( 1S)     0.73182
   106    H   11  S      Ryd( 2S)     0.00064
   107    H   11  px     Ryd( 2p)     0.00010
   108    H   11  py     Ryd( 2p)     0.00100
   109    H   11  pz     Ryd( 2p)     0.00006


 Summary of Natural Population Analysis:                  
                                                          
                                       Natural Population 
                Natural  -----------------------------------------------
    Atom  No    Charge         Core      Valence    Rydberg      Total
 -----------------------------------------------------------------------
      C    1   -0.41007      1.99926     4.39660    0.01421     6.41007
      N    2   -0.12624      1.99912     5.11073    0.01639     7.12624
      N    3   -0.14947      1.99941     5.12853    0.02153     7.14947
      C    4    0.42674      1.99934     3.53986    0.03406     5.57326
      N    5   -0.49693      1.99938     5.48082    0.01673     7.49693
      C    6    0.40436      1.99919     3.56722    0.02924     5.59564
      H    7    0.28447      0.00000     0.71372    0.00180     0.71553
      H    8    0.25403      0.00000     0.74421    0.00176     0.74597
      H    9    0.28447      0.00000     0.71372    0.00180     0.71553
      H   10    0.26225      0.00000     0.73599    0.00176     0.73775
      H   11    0.26638      0.00000     0.73182    0.00180     0.73362
 =======================================================================
   * Total *    1.00000     11.99570    30.86322    0.14109    43.00000

                                 Natural Population      
 --------------------------------------------------------
   Core                      11.99570 ( 99.9642% of  12)
   Valence                   30.86322 ( 99.5588% of  31)
   Natural Minimal Basis     42.85891 ( 99.6719% of  43)
   Natural Rydberg Basis      0.14109 (  0.3281% of  43)
 --------------------------------------------------------

    Atom  No          Natural Electron Configuration
 ----------------------------------------------------------------------------
      C    1      [core]2S( 1.10)2p( 3.30)3p( 0.01)
      N    2      [core]2S( 1.20)2p( 3.91)3p( 0.01)3d( 0.01)
      N    3      [core]2S( 1.46)2p( 3.67)3p( 0.01)3d( 0.01)
      C    4      [core]2S( 0.95)2p( 2.59)3p( 0.02)3d( 0.01)
      N    5      [core]2S( 1.44)2p( 4.04)3p( 0.01)3d( 0.01)
      C    6      [core]2S( 0.92)2p( 2.64)3p( 0.02)3d( 0.01)
      H    7            1S( 0.71)
      H    8            1S( 0.74)
      H    9            1S( 0.71)
      H   10            1S( 0.74)
      H   11            1S( 0.73)


 ***************************************************
 *******         Alpha spin orbitals         *******
 ***************************************************


 NATURAL POPULATIONS:  Natural atomic orbital occupancies 
                                                          
   NAO  Atom  No  lang   Type(AO)    Occupancy      Energy
 ----------------------------------------------------------
     1    C    1  S      Cor( 1S)     0.99963     -10.34381
     2    C    1  S      Val( 2S)     0.54891      -0.47458
     3    C    1  S      Ryd( 3S)     0.00061       0.58651
     4    C    1  px     Val( 2p)     0.38838      -0.28004
     5    C    1  px     Ryd( 3p)     0.00132       0.24643
     6    C    1  py     Val( 2p)     0.63304      -0.32163
     7    C    1  py     Ryd( 3p)     0.00237       0.37086
     8    C    1  pz     Val( 2p)     0.63134      -0.32403
     9    C    1  pz     Ryd( 3p)     0.00124       0.33118
    10    C    1  dxy    Ryd( 3d)     0.00011       2.02958
    11    C    1  dxz    Ryd( 3d)     0.00026       1.89327
    12    C    1  dyz    Ryd( 3d)     0.00028       2.07710
    13    C    1  dx2y2  Ryd( 3d)     0.00072       2.05238
    14    C    1  dz2    Ryd( 3d)     0.00040       2.07530

    15    N    2  S      Cor( 1S)     0.99956     -14.55221
    16    N    2  S      Val( 2S)     0.60585      -0.79750
    17    N    2  S      Ryd( 3S)     0.00104       0.73404
    18    N    2  px     Val( 2p)     0.67011      -0.56433
    19    N    2  px     Ryd( 3p)     0.00138       1.09623
    20    N    2  py     Val( 2p)     0.60920      -0.53709
    21    N    2  py     Ryd( 3p)     0.00218       0.82726
    22    N    2  pz     Val( 2p)     0.77870      -0.56844
    23    N    2  pz     Ryd( 3p)     0.00065       0.59598
    24    N    2  dxy    Ryd( 3d)     0.00084       2.56875
    25    N    2  dxz    Ryd( 3d)     0.00062       1.97936
    26    N    2  dyz    Ryd( 3d)     0.00069       1.96363
    27    N    2  dx2y2  Ryd( 3d)     0.00087       2.40667
    28    N    2  dz2    Ryd( 3d)     0.00023       2.30137

    29    N    3  S      Cor( 1S)     0.99971     -14.46472
    30    N    3  S      Val( 2S)     0.73138      -0.81141
    31    N    3  S      Ryd( 3S)     0.00171       0.79428
    32    N    3  px     Val( 2p)     0.59353      -0.43938
    33    N    3  px     Ryd( 3p)     0.00255       0.76537
    34    N    3  py     Val( 2p)     0.70937      -0.45841
    35    N    3  py     Ryd( 3p)     0.00189       0.63819
    36    N    3  pz     Val( 2p)     0.63792      -0.47941
    37    N    3  pz     Ryd( 3p)     0.00073       0.57148
    38    N    3  dxy    Ryd( 3d)     0.00114       2.51599
    39    N    3  dxz    Ryd( 3d)     0.00065       2.03922
    40    N    3  dyz    Ryd( 3d)     0.00118       2.01537
    41    N    3  dx2y2  Ryd( 3d)     0.00095       2.42662
    42    N    3  dz2    Ryd( 3d)     0.00048       2.36405

    43    C    4  S      Cor( 1S)     0.99967     -10.40987
    44    C    4  S      Val( 2S)     0.48157      -0.45627
    45    C    4  S      Ryd( 3S)     0.00144       0.19859
    46    C    4  px     Val( 2p)     0.49354      -0.28927
    47    C    4  px     Ryd( 3p)     0.00494       0.46602
    48    C    4  py     Val( 2p)     0.46243      -0.27440
    49    C    4  py     Ryd( 3p)     0.00552       0.39671
    50    C    4  pz     Val( 2p)     0.51627      -0.41218
    51    C    4  pz     Ryd( 3p)     0.00091       0.25932
    52    C    4  dxy    Ryd( 3d)     0.00157       2.18558
    53    C    4  dxz    Ryd( 3d)     0.00106       1.62234
    54    C    4  dyz    Ryd( 3d)     0.00083       1.62258
    55    C    4  dx2y2  Ryd( 3d)     0.00114       2.12390
    56    C    4  dz2    Ryd( 3d)     0.00024       1.89033

    57    N    5  S      Cor( 1S)     0.99969     -14.39179
    58    N    5  S      Val( 2S)     0.71831      -0.75971
    59    N    5  S      Ryd( 3S)     0.00055       0.82039
    60    N    5  px     Val( 2p)     0.75232      -0.44511
    61    N    5  px     Ryd( 3p)     0.00190       0.72181
    62    N    5  py     Val( 2p)     0.66379      -0.42073
    63    N    5  py     Ryd( 3p)     0.00194       0.80693
    64    N    5  pz     Val( 2p)     0.55556      -0.40589
    65    N    5  pz     Ryd( 3p)     0.00013       0.63108
    66    N    5  dxy    Ryd( 3d)     0.00110       2.35186
    67    N    5  dxz    Ryd( 3d)     0.00099       2.09254
    68    N    5  dyz    Ryd( 3d)     0.00046       2.08016
    69    N    5  dx2y2  Ryd( 3d)     0.00092       2.67164
    70    N    5  dz2    Ryd( 3d)     0.00043       2.39003

    71    C    6  S      Cor( 1S)     0.99959     -10.41329
    72    C    6  S      Val( 2S)     0.46771      -0.44253
    73    C    6  S      Ryd( 3S)     0.00205       0.19297
    74    C    6  px     Val( 2p)     0.42236      -0.27464
    75    C    6  px     Ryd( 3p)     0.00474       0.31881
    76    C    6  py     Val( 2p)     0.52318      -0.30637
    77    C    6  py     Ryd( 3p)     0.00281       0.54399
    78    C    6  pz     Val( 2p)     0.50494      -0.41406
    79    C    6  pz     Ryd( 3p)     0.00119       0.24875
    80    C    6  dxy    Ryd( 3d)     0.00158       2.15851
    81    C    6  dxz    Ryd( 3d)     0.00093       1.63055
    82    C    6  dyz    Ryd( 3d)     0.00074       1.63090
    83    C    6  dx2y2  Ryd( 3d)     0.00076       2.18630
    84    C    6  dz2    Ryd( 3d)     0.00026       1.88399

    85    H    7  S      Val( 1S)     0.36741      -0.13160
    86    H    7  S      Ryd( 2S)     0.00043       0.15096
    87    H    7  px     Ryd( 2p)     0.00010       1.56197
    88    H    7  py     Ryd( 2p)     0.00016       1.69837
    89    H    7  pz     Ryd( 2p)     0.00029       1.94600

    90    H    8  S      Val( 1S)     0.37190      -0.14111
    91    H    8  S      Ryd( 2S)     0.00036       0.16969
    92    H    8  px     Ryd( 2p)     0.00015       1.57921
    93    H    8  py     Ryd( 2p)     0.00031       2.06951
    94    H    8  pz     Ryd( 2p)     0.00007       1.52943

    95    H    9  S      Val( 1S)     0.36741      -0.13160
    96    H    9  S      Ryd( 2S)     0.00043       0.15096
    97    H    9  px     Ryd( 2p)     0.00010       1.56197
    98    H    9  py     Ryd( 2p)     0.00016       1.69839
    99    H    9  pz     Ryd( 2p)     0.00029       1.94598

   100    H   10  S      Val( 1S)     0.36181      -0.13595
   101    H   10  S      Ryd( 2S)     0.00032       0.10769
   102    H   10  px     Ryd( 2p)     0.00033       1.97061
   103    H   10  py     Ryd( 2p)     0.00018       1.84385
   104    H   10  pz     Ryd( 2p)     0.00004       1.40958

   105    H   11  S      Val( 1S)     0.36110      -0.15809
   106    H   11  S      Ryd( 2S)     0.00032       0.10067
   107    H   11  px     Ryd( 2p)     0.00005       1.71558
   108    H   11  py     Ryd( 2p)     0.00048       2.08088
   109    H   11  pz     Ryd( 2p)     0.00005       1.39439


 Summary of Natural Population Analysis:                  
                                                          
                                       Natural Population 
                Natural  -----------------------------------------------
    Atom  No    Charge         Core      Valence    Rydberg      Total
 -----------------------------------------------------------------------
      C    1   -0.20861      0.99963     2.20167    0.00731     3.20861
      N    2   -0.17193      0.99956     2.66387    0.00850     3.67193
      N    3   -0.18317      0.99971     2.67219    0.01127     3.68317
      C    4    0.02890      0.99967     1.95380    0.01763     2.97110
      N    5   -0.19810      0.99969     2.68998    0.00843     3.69810
      C    6    0.06716      0.99959     1.91818    0.01506     2.93284
      H    7    0.13161      0.00000     0.36741    0.00098     0.36839
      H    8    0.12722      0.00000     0.37190    0.00088     0.37278
      H    9    0.13161      0.00000     0.36741    0.00098     0.36839
      H   10    0.13732      0.00000     0.36181    0.00087     0.36268
      H   11    0.13800      0.00000     0.36110    0.00089     0.36200
 =======================================================================
   * Total *   -0.00000      5.99785    15.92933    0.07282    22.00000

                                 Natural Population      
 --------------------------------------------------------
   Core                       5.99785 ( 99.9642% of   6)
   Valence                   15.92933 ( 99.5583% of  16)
   Natural Minimal Basis     21.92718 ( 99.6690% of  22)
   Natural Rydberg Basis      0.07282 (  0.3310% of  22)
 --------------------------------------------------------

    Atom  No          Natural Electron Configuration
 ----------------------------------------------------------------------------
      C    1      [core]2S( 0.55)2p( 1.65)
      N    2      [core]2S( 0.61)2p( 2.06)
      N    3      [core]2S( 0.73)2p( 1.94)3p( 0.01)
      C    4      [core]2S( 0.48)2p( 1.47)3p( 0.01)
      N    5      [core]2S( 0.72)2p( 1.97)
      C    6      [core]2S( 0.47)2p( 1.45)3p( 0.01)
      H    7            1S( 0.37)
      H    8            1S( 0.37)
      H    9            1S( 0.37)
      H   10            1S( 0.36)
      H   11            1S( 0.36)


 NATURAL BOND ORBITAL ANALYSIS, alpha spin orbitals:

                       Occupancies       Lewis Structure    Low   High
           Occ.    -------------------  -----------------   occ   occ
  Cycle   Thresh.   Lewis   Non-Lewis     CR  BD  3C  LP    (L)   (NL)   Dev
 =============================================================================
   1(1)    0.90    20.87339   1.12661      6  12   0   4     2      2    0.04
   2(2)    0.90    21.31736   0.68264      6  13   0   3     1      2    0.04
   3(3)    0.90    20.87339   1.12661      6  12   0   4     2      2    0.04
   4(4)    0.90    21.31736   0.68264      6  13   0   3     1      2    0.04
   5(1)    0.80    21.19809   0.80191      6  14   0   2     1      3    0.04
   6(2)    0.80    21.14710   0.85290      6  13   0   3     1      2    0.04
   7(3)    0.80    21.31736   0.68264      6  13   0   3     1      2    0.04
   8(4)    0.80    21.14710   0.85290      6  13   0   3     1      2    0.04
   9(5)    0.80    21.31736   0.68264      6  13   0   3     1      2    0.04
  10(1)    0.70    21.24289   0.75711      6  13   0   3     0      2    0.02
 -----------------------------------------------------------------------------

 Structure accepted: No low occupancy Lewis orbitals

           --- Apparent excited state configuration ---
 The following "inverted" NBO labels reflect the actual hybrid overlap:

                 NBO   8 has been relabelled BD*

                 NBO 104 has been relabelled BD 

 --------------------------------------------------------
   Core                      5.99785 ( 99.964% of   6)
   Valence Lewis            14.85480 ( 92.843% of  16)
  ==================       ============================
   Total Lewis              20.85265 ( 94.785% of  22)
  -----------------------------------------------------
   Valence non-Lewis         1.10505 (  5.023% of  22)
   Rydberg non-Lewis         0.04230 (  0.192% of  22)
  ==================       ============================
   Total non-Lewis           1.14735 (  5.215% of  22)
 --------------------------------------------------------


       (Occupancy)   Bond orbital/ Coefficients/ Hybrids
 ---------------------------------------------------------------------------------
     1. (0.99521) BD ( 1) C   1 - N   2  
                ( 32.61%)   0.5710* C   1 s( 22.33%)p 3.47( 77.49%)d 0.01(  0.18%)
                                            0.0002  0.4714  0.0335 -0.8782 -0.0484
                                            0.0347 -0.0004 -0.0000 -0.0000 -0.0036
                                            0.0000  0.0000  0.0370 -0.0210
                ( 67.39%)   0.8209* N   2 s( 37.29%)p 1.68( 62.69%)d 0.00(  0.01%)
                                            0.0001  0.6107 -0.0028  0.7907  0.0229
                                           -0.0337  0.0048  0.0000  0.0000 -0.0007
                                            0.0000 -0.0000  0.0102 -0.0054
     2. (0.99093) BD ( 1) C   1 - H   7  
                ( 63.10%)   0.7944* C   1 s( 26.12%)p 2.83( 73.84%)d 0.00(  0.04%)
                                           -0.0000  0.5110 -0.0038  0.2566  0.0120
                                           -0.4155  0.0065  0.7069 -0.0114 -0.0023
                                            0.0042 -0.0147 -0.0046  0.0124
                ( 36.90%)   0.6074* H   7 s( 99.89%)p 0.00(  0.11%)
                                            0.9995  0.0003 -0.0150  0.0152 -0.0249
     3. (0.99202) BD ( 1) C   1 - H   8  
                ( 62.57%)   0.7910* C   1 s( 25.55%)p 2.91( 74.41%)d 0.00(  0.04%)
                                           -0.0000  0.5054 -0.0071  0.3014  0.0167
                                            0.8079 -0.0163 -0.0000  0.0000  0.0063
                                           -0.0000 -0.0000 -0.0175 -0.0094
                ( 37.43%)   0.6118* H   8 s( 99.90%)p 0.00(  0.10%)
                                            0.9995 -0.0001 -0.0189 -0.0260  0.0000
     4. (0.99093) BD ( 1) C   1 - H   9  
                ( 63.10%)   0.7944* C   1 s( 26.12%)p 2.83( 73.84%)d 0.00(  0.04%)
                                           -0.0000  0.5110 -0.0038  0.2566  0.0120
                                           -0.4155  0.0065 -0.7068  0.0114 -0.0023
                                           -0.0042  0.0147 -0.0046  0.0124
                ( 36.90%)   0.6074* H   9 s( 99.89%)p 0.00(  0.11%)
                                            0.9995  0.0003 -0.0150  0.0152  0.0249
     5. (0.99242) BD ( 1) N   2 - N   3  
                ( 55.29%)   0.7436* N   2 s( 27.30%)p 2.66( 72.62%)d 0.00(  0.08%)
                                            0.0001  0.5224  0.0110 -0.4344 -0.0181
                                           -0.7318  0.0404 -0.0000  0.0000  0.0237
                                            0.0000  0.0000 -0.0047 -0.0159
                ( 44.71%)   0.6686* N   3 s( 23.37%)p 3.27( 76.46%)d 0.01(  0.17%)
                                            0.0001  0.4823  0.0328  0.5373 -0.0440
                                            0.6884 -0.0072 -0.0000  0.0000  0.0239
                                           -0.0000 -0.0000 -0.0277 -0.0195
     6. (0.99634) BD ( 1) N   2 - C   6  
                ( 65.06%)   0.8066* N   2 s( 35.36%)p 1.83( 64.60%)d 0.00(  0.04%)
                                            0.0000  0.5946 -0.0021 -0.4297 -0.0184
                                            0.6789 -0.0119  0.0000  0.0000 -0.0180
                                           -0.0000  0.0000 -0.0039 -0.0083
                ( 34.94%)   0.5911* C   6 s( 29.22%)p 2.42( 70.59%)d 0.01(  0.19%)
                                            0.0002  0.5403 -0.0168  0.5422  0.0515
                                           -0.6397 -0.0019 -0.0000 -0.0000 -0.0372
                                           -0.0000  0.0000 -0.0112 -0.0196
     7. (0.99489) BD ( 1) N   3 - C   4  
                ( 60.95%)   0.7807* N   3 s( 35.15%)p 1.84( 64.74%)d 0.00(  0.11%)
                                           -0.0001 -0.5925 -0.0205  0.7799 -0.0167
                                           -0.1951 -0.0307  0.0000 -0.0000  0.0276
                                            0.0000  0.0000 -0.0122  0.0119
                ( 39.05%)   0.6249* C   4 s( 31.66%)p 2.15( 68.17%)d 0.01(  0.17%)
                                           -0.0002 -0.5622  0.0221 -0.7628 -0.0186
                                            0.3076  0.0697  0.0000 -0.0000  0.0211
                                           -0.0000 -0.0000 -0.0315  0.0169
     8. (0.76725) BD*( 1) N   3 - C   6  
                ( 67.17%)   0.8196* N   3 s(  0.00%)p 1.00( 99.82%)d 0.00(  0.18%)
                                            0.0000  0.0000 -0.0000 -0.0000  0.0000
                                            0.0000  0.0000  0.9989  0.0188 -0.0000
                                           -0.0242  0.0355 -0.0000 -0.0000
                ( 32.83%)  -0.5729* C   6 s(  0.00%)p 1.00( 99.95%)d 0.00(  0.05%)
                                           -0.0000  0.0000  0.0000 -0.0000 -0.0000
                                           -0.0000  0.0000  0.9981 -0.0577 -0.0000
                                           -0.0127 -0.0188  0.0000 -0.0000
     9. (0.99206) BD ( 1) C   4 - N   5  
                ( 40.67%)   0.6377* C   4 s( 32.62%)p 2.06( 67.25%)d 0.00(  0.13%)
                                            0.0002  0.5711 -0.0041 -0.0889 -0.0662
                                            0.8123  0.0215 -0.0000  0.0000  0.0021
                                            0.0000  0.0000 -0.0327 -0.0161
                ( 59.33%)   0.7703* N   5 s( 31.00%)p 2.22( 68.90%)d 0.00(  0.10%)
                                            0.0002  0.5567  0.0093 -0.0552  0.0338
                                           -0.8274  0.0115 -0.0000  0.0000 -0.0184
                                           -0.0000  0.0000 -0.0219 -0.0148
    10. (0.84212) BD ( 2) C   4 - N   5  
                ( 46.74%)   0.6837* C   4 s(  0.00%)p 1.00( 99.82%)d 0.00(  0.18%)
                                           -0.0000 -0.0000 -0.0000  0.0000 -0.0000
                                            0.0000  0.0000  0.9989 -0.0227  0.0000
                                            0.0240  0.0343  0.0000 -0.0000
                ( 53.26%)   0.7298* N   5 s(  0.00%)p 1.00( 99.76%)d 0.00(  0.24%)
                                           -0.0000  0.0000 -0.0000  0.0000 -0.0000
                                           -0.0000  0.0000  0.9988 -0.0044 -0.0000
                                            0.0376 -0.0319  0.0000 -0.0000
    11. (0.99074) BD ( 1) C   4 - H  10  
                ( 63.98%)   0.7998* C   4 s( 35.72%)p 1.80( 64.26%)d 0.00(  0.02%)
                                            0.0005 -0.5973 -0.0200  0.6350 -0.0164
                                            0.4886 -0.0198 -0.0000  0.0000 -0.0143
                                            0.0000  0.0000 -0.0008  0.0025
                ( 36.02%)   0.6002* H  10 s( 99.88%)p 0.00(  0.12%)
                                           -0.9994  0.0044 -0.0283 -0.0201  0.0000
    12. (0.99198) BD ( 1) N   5 - C   6  
                ( 58.64%)   0.7658* N   5 s( 34.11%)p 1.93( 65.79%)d 0.00(  0.10%)
                                            0.0001  0.5837  0.0182  0.7342 -0.0022
                                            0.3428 -0.0368 -0.0000 -0.0000  0.0027
                                           -0.0000  0.0000  0.0280 -0.0146
                ( 41.36%)   0.6431* C   6 s( 33.42%)p 1.99( 66.45%)d 0.00(  0.12%)
                                           -0.0000  0.5778 -0.0203 -0.7911 -0.0393
                                           -0.1865  0.0483 -0.0000  0.0000  0.0232
                                            0.0000  0.0000  0.0205 -0.0161
    13. (0.99143) BD ( 1) C   6 - H  11  
                ( 64.09%)   0.8006* C   6 s( 37.35%)p 1.68( 62.62%)d 0.00(  0.02%)
                                           -0.0005  0.6108  0.0207  0.2715 -0.0300
                                            0.7426 -0.0113  0.0000 -0.0000  0.0123
                                            0.0000  0.0000 -0.0078 -0.0041
                ( 35.91%)   0.5992* H  11 s( 99.88%)p 0.00(  0.12%)
                                            0.9994 -0.0036 -0.0082 -0.0343 -0.0000
    14. (0.99963) CR ( 1) C   1           s(100.00%)p 0.00(  0.00%)
                                            1.0000 -0.0001 -0.0000  0.0002  0.0000
                                            0.0000 -0.0000  0.0000  0.0000  0.0000
                                           -0.0000 -0.0000 -0.0000  0.0000
    15. (0.99956) CR ( 1) N   2           s(100.00%)
                                            1.0000 -0.0001 -0.0000 -0.0001 -0.0000
                                            0.0000 -0.0000 -0.0000  0.0000 -0.0000
                                            0.0000 -0.0000 -0.0000  0.0000
    16. (0.99971) CR ( 1) N   3           s(100.00%)p 0.00(  0.00%)
                                            1.0000 -0.0003  0.0000 -0.0001 -0.0000
                                            0.0001  0.0000 -0.0000 -0.0000 -0.0000
                                            0.0000 -0.0000 -0.0000 -0.0000
    17. (0.99967) CR ( 1) C   4           s(100.00%)p 0.00(  0.00%)
                                            1.0000  0.0000  0.0000 -0.0005  0.0000
                                           -0.0004  0.0000  0.0000 -0.0000  0.0000
                                            0.0000  0.0000  0.0000  0.0000
    18. (0.99969) CR ( 1) N   5           s(100.00%)
                                            1.0000 -0.0002 -0.0000  0.0000 -0.0000
                                            0.0001  0.0000  0.0000 -0.0000  0.0000
                                            0.0000 -0.0000  0.0000  0.0000
    19. (0.99960) CR ( 1) C   6           s(100.00%)p 0.00(  0.00%)
                                            1.0000  0.0002  0.0000  0.0000 -0.0000
                                            0.0005 -0.0000  0.0000 -0.0000  0.0000
                                           -0.0000 -0.0000 -0.0000  0.0000
    20. (0.77893) LP ( 1) N   2           s(  0.00%)p 1.00( 99.97%)d 0.00(  0.03%)
                                            0.0000 -0.0000  0.0000 -0.0000  0.0000
                                           -0.0000 -0.0000  0.9999 -0.0047  0.0000
                                           -0.0160  0.0044  0.0000  0.0000
    21. (0.97562) LP ( 1) N   3           s( 41.65%)p 1.40( 58.26%)d 0.00(  0.09%)
                                            0.0003  0.6450 -0.0229  0.3146  0.0116
                                           -0.6952 -0.0165  0.0000 -0.0000  0.0182
                                           -0.0000 -0.0000  0.0188  0.0145
    22. (0.96219) LP ( 1) N   5           s( 34.93%)p 1.86( 64.96%)d 0.00(  0.11%)
                                            0.0001  0.5908 -0.0156 -0.6741 -0.0171
                                            0.4413  0.0124  0.0000 -0.0000  0.0286
                                            0.0000 -0.0000 -0.0124  0.0131
    23. (0.00226) RY*( 1) C   1           s(  0.04%)p99.99( 97.16%)d73.18(  2.80%)
                                            0.0000 -0.0021  0.0195  0.0055 -0.0970
                                           -0.0191 -0.9807  0.0000  0.0000  0.1646
                                           -0.0000  0.0000  0.0289 -0.0103
    24. (0.00133) RY*( 2) C   1           s(  0.00%)p 1.00( 83.98%)d 0.19( 16.02%)
                                            0.0000  0.0000  0.0000  0.0000 -0.0000
                                            0.0000  0.0000  0.0191  0.9162 -0.0000
                                           -0.3891  0.0937 -0.0000 -0.0000
    25. (0.00043) RY*( 3) C   1           s( 45.42%)p 1.19( 54.22%)d 0.01(  0.36%)
                                            0.0000 -0.0069  0.6739  0.0605 -0.7296
                                            0.0035  0.0789  0.0000 -0.0000 -0.0324
                                            0.0000 -0.0000 -0.0502 -0.0028
    26. (0.00013) RY*( 4) C   1           s( 33.38%)p 0.95( 31.55%)d 1.05( 35.07%)
                                           -0.0000 -0.0011  0.5778 -0.0366  0.5591
                                           -0.0050 -0.0395  0.0000  0.0000  0.1326
                                            0.0000 -0.0000 -0.5669  0.1081
    27. (0.00005) RY*( 5) C   1           s(  0.00%)p 1.00( 15.51%)d 5.45( 84.49%)
    28. (0.00001) RY*( 6) C   1           s(  0.32%)p11.50(  3.68%)d99.99( 96.00%)
    29. (0.00000) RY*( 7) C   1           s(  0.00%)p 1.00(  0.55%)d99.99( 99.45%)
    30. (0.00000) RY*( 8) C   1           s( 20.36%)p 0.65( 13.26%)d 3.26( 66.38%)
    31. (0.00000) RY*( 9) C   1           s(  0.37%)p 1.37(  0.51%)d99.99( 99.12%)
    32. (0.00205) RY*( 1) N   2           s( 24.78%)p 1.55( 38.38%)d 1.49( 36.84%)
                                            0.0000 -0.0141  0.4976  0.0003  0.0849
                                            0.0352  0.6127  0.0000  0.0000  0.2334
                                           -0.0000 -0.0000  0.5515 -0.0988
    33. (0.00112) RY*( 2) N   2           s( 28.07%)p 2.41( 67.70%)d 0.15(  4.23%)
                                           -0.0000  0.0115  0.5297 -0.0222  0.5298
                                           -0.0215 -0.6287 -0.0000  0.0000 -0.0981
                                           -0.0000  0.0000  0.1725 -0.0542
    34. (0.00084) RY*( 3) N   2           s(  0.00%)p 1.00( 51.01%)d 0.96( 48.99%)
                                            0.0000 -0.0000 -0.0000  0.0000 -0.0000
                                            0.0000  0.0000 -0.0029  0.7142 -0.0000
                                           -0.2073  0.6685 -0.0000 -0.0000
    35. (0.00061) RY*( 4) N   2           s(  0.00%)p 1.00( 19.67%)d 4.08( 80.33%)
                                           -0.0000  0.0000 -0.0000 -0.0000  0.0000
                                           -0.0000  0.0000  0.0047 -0.4435  0.0000
                                            0.6048  0.6614  0.0000  0.0000
    36. (0.00046) RY*( 5) N   2           s( 28.64%)p 2.29( 65.66%)d 0.20(  5.70%)
                                           -0.0000 -0.0048  0.5351  0.0294 -0.7856
                                           -0.0072 -0.1962  0.0000 -0.0000 -0.1859
                                            0.0000  0.0000 -0.0868 -0.1223
    37. (0.00033) RY*( 6) N   2           s(  3.95%)p 0.15(  0.59%)d24.20( 95.46%)
                                            0.0000 -0.0014  0.1986  0.0088  0.0242
                                            0.0251 -0.0680  0.0000  0.0000  0.8410
                                            0.0000 -0.0000 -0.4849 -0.1110
    38. (0.00027) RY*( 7) N   2           s(  0.00%)p 1.00( 29.35%)d 2.41( 70.65%)
                                           -0.0000 -0.0000 -0.0000 -0.0000 -0.0000
                                           -0.0000  0.0000  0.0163  0.5415 -0.0000
                                            0.7687 -0.3400  0.0000  0.0000
    39. (0.00017) RY*( 8) N   2           s( 10.14%)p 2.71( 27.48%)d 6.15( 62.38%)
                                            0.0000 -0.0067  0.3183  0.0023  0.3047
                                            0.0072  0.4265  0.0000 -0.0000 -0.4382
                                            0.0000  0.0000 -0.6453 -0.1242
    40. (0.00001) RY*( 9) N   2           s(  4.48%)p 0.06(  0.29%)d21.28( 95.24%)
    41. (0.00224) RY*( 1) N   3           s( 12.80%)p 6.24( 79.91%)d 0.57(  7.29%)
                                            0.0000 -0.0120  0.3576 -0.0061 -0.7351
                                           -0.0405  0.5070  0.0000 -0.0000  0.1238
                                            0.0000  0.0000  0.2397 -0.0118
    42. (0.00108) RY*( 2) N   3           s(  0.00%)p 1.00( 75.18%)d 0.33( 24.82%)
                                           -0.0000 -0.0000  0.0000 -0.0000 -0.0000
                                           -0.0000  0.0000 -0.0128  0.8670 -0.0000
                                           -0.3597 -0.3446  0.0000  0.0000
    43. (0.00074) RY*( 3) N   3           s(  4.06%)p22.02( 89.33%)d 1.63(  6.61%)
                                            0.0000  0.0011  0.2014 -0.0349 -0.5181
                                           -0.0192 -0.7895  0.0000 -0.0000 -0.2321
                                            0.0000  0.0000 -0.1012  0.0449
    44. (0.00036) RY*( 4) N   3           s( 80.48%)p 0.18( 14.68%)d 0.06(  4.84%)
                                            0.0000 -0.0092  0.8971  0.0188  0.3803
                                           -0.0326  0.0271 -0.0000 -0.0000 -0.0913
                                           -0.0000 -0.0000 -0.1906 -0.0609
    45. (0.00025) RY*( 5) N   3           s(  0.00%)p 1.00( 18.01%)d 4.55( 81.99%)
                                            0.0000 -0.0000  0.0000  0.0000  0.0000
                                           -0.0000  0.0000  0.0090  0.4243  0.0000
                                            0.8958  0.1322  0.0000 -0.0000
    46. (0.00006) RY*( 6) N   3           s(  0.13%)p28.55(  3.71%)d99.99( 96.16%)
    47. (0.00002) RY*( 7) N   3           s(  1.68%)p 7.33( 12.33%)d51.11( 85.99%)
    48. (0.00001) RY*( 8) N   3           s(  0.00%)p 1.00(  6.99%)d13.31( 93.01%)
    49. (0.00001) RY*( 9) N   3           s(  0.68%)p 0.87(  0.59%)d99.99( 98.73%)
    50. (0.00526) RY*( 1) C   4           s(  0.48%)p99.99( 94.93%)d 9.55(  4.59%)
                                            0.0000  0.0002  0.0693  0.0656 -0.6405
                                           -0.0721  0.7277 -0.0000  0.0000  0.0847
                                           -0.0000  0.0000 -0.1967  0.0055
    51. (0.00384) RY*( 2) C   4           s( 20.00%)p 2.54( 50.76%)d 1.46( 29.25%)
                                            0.0000 -0.0156  0.4469 -0.0244 -0.5297
                                           -0.0220 -0.4753  0.0000 -0.0000 -0.5292
                                            0.0000 -0.0000 -0.1025  0.0438
    52. (0.00132) RY*( 3) C   4           s(  0.00%)p 1.00(  0.31%)d99.99( 99.69%)
                                            0.0000  0.0000  0.0000 -0.0000 -0.0000
                                           -0.0000 -0.0000 -0.0150  0.0535  0.0000
                                           -0.5318  0.8451 -0.0000  0.0000
    53. (0.00066) RY*( 4) C   4           s(  0.00%)p 1.00( 80.60%)d 0.24( 19.40%)
                                           -0.0000 -0.0000  0.0000 -0.0000 -0.0000
                                           -0.0000 -0.0000  0.0043  0.8978  0.0000
                                            0.3962  0.1925  0.0000  0.0000
    54. (0.00046) RY*( 5) C   4           s( 12.10%)p 1.26( 15.23%)d 6.00( 72.67%)
                                           -0.0000 -0.0034  0.3479  0.0057 -0.2798
                                            0.0044 -0.2719  0.0000 -0.0000  0.7599
                                           -0.0000 -0.0000  0.3593  0.1421
    55. (0.00022) RY*( 6) C   4           s( 11.55%)p 1.35( 15.64%)d 6.30( 72.81%)
                                           -0.0000  0.0099  0.3398  0.0038  0.1590
                                            0.0318  0.3607 -0.0000 -0.0000 -0.3451
                                           -0.0000  0.0000  0.7790  0.0460
    56. (0.00006) RY*( 7) C   4           s( 51.70%)p 0.46( 23.74%)d 0.48( 24.56%)
    57. (0.00000) RY*( 8) C   4           s(  0.00%)p 1.00( 19.27%)d 4.19( 80.73%)
    58. (0.00000) RY*( 9) C   4           s(  4.18%)p 0.01(  0.03%)d22.94( 95.80%)
    59. (0.00131) RY*( 1) N   5           s(  0.71%)p99.99( 92.27%)d 9.85(  7.02%)
                                            0.0000 -0.0134  0.0833 -0.0238  0.7390
                                            0.0131 -0.6130  0.0000 -0.0000  0.2419
                                            0.0000  0.0000 -0.1008 -0.0385
    60. (0.00070) RY*( 2) N   5           s(  0.03%)p99.99( 99.56%)d14.76(  0.41%)
                                            0.0000 -0.0009  0.0167 -0.0242 -0.6255
                                           -0.0337 -0.7763  0.0000  0.0000 -0.0638
                                            0.0000  0.0000 -0.0052  0.0066
    61. (0.00019) RY*( 3) N   5           s(  0.00%)p 1.00(  0.83%)d99.99( 99.17%)
                                           -0.0000 -0.0000  0.0000  0.0000 -0.0000
                                           -0.0000  0.0000  0.0056 -0.0909  0.0000
                                            0.5470  0.8322  0.0000  0.0000
    62. (0.00014) RY*( 4) N   5           s(  0.00%)p 1.00( 91.23%)d 0.10(  8.77%)
                                           -0.0000 -0.0000  0.0000  0.0000  0.0000
                                            0.0000  0.0000  0.0186  0.9549 -0.0000
                                           -0.1888  0.2282 -0.0000  0.0000
    63. (0.00008) RY*( 5) N   5           s( 94.03%)p 0.02(  1.80%)d 0.04(  4.17%)
    64. (0.00003) RY*( 6) N   5           s(  4.70%)p 1.16(  5.43%)d19.11( 89.86%)
    65. (0.00002) RY*( 7) N   5           s(  0.02%)p73.96(  1.17%)d99.99( 98.81%)
    66. (0.00000) RY*( 8) N   5           s(  0.00%)p 1.00(  8.19%)d11.21( 91.81%)
    67. (0.00001) RY*( 9) N   5           s(  0.48%)p 0.24(  0.11%)d99.99( 99.41%)
    68. (0.00426) RY*( 1) C   6           s(  7.08%)p 9.09( 64.31%)d 4.04( 28.62%)
                                            0.0000  0.0079  0.2659 -0.0416  0.7669
                                            0.0462  0.2259 -0.0000 -0.0000 -0.4449
                                           -0.0000  0.0000  0.2971  0.0018
    69. (0.00267) RY*( 2) C   6           s( 26.89%)p 2.63( 70.70%)d 0.09(  2.41%)
                                           -0.0000 -0.0146  0.5183  0.0473 -0.4718
                                           -0.0253  0.6940 -0.0000  0.0000 -0.0793
                                            0.0000 -0.0000  0.1179  0.0625
    70. (0.00180) RY*( 3) C   6           s(  0.00%)p 1.00( 80.17%)d 0.25( 19.83%)
                                           -0.0000 -0.0000 -0.0000  0.0000  0.0000
                                            0.0000  0.0000  0.0483  0.8941 -0.0000
                                            0.2654 -0.3576 -0.0000 -0.0000
    71. (0.00084) RY*( 4) C   6           s(  0.00%)p 1.00(  9.50%)d 9.53( 90.50%)
                                            0.0000  0.0000  0.0001 -0.0000 -0.0000
                                           -0.0000 -0.0000 -0.0071 -0.3081 -0.0000
                                            0.9490 -0.0671 -0.0000  0.0000
    72. (0.00081) RY*( 5) C   6           s( 53.21%)p 0.75( 40.14%)d 0.12(  6.65%)
                                           -0.0000  0.0176  0.7292 -0.0405 -0.1198
                                           -0.0327 -0.6200  0.0000  0.0000 -0.1959
                                           -0.0001  0.0000 -0.1666  0.0192
    73. (0.00020) RY*( 6) C   6           s( 11.53%)p 1.56( 17.96%)d 6.11( 70.51%)
                                           -0.0000  0.0071  0.3395  0.0032  0.3993
                                           -0.0134  0.1416  0.0000  0.0000  0.7956
                                            0.0000  0.0000 -0.2491  0.1002
    74. (0.00007) RY*( 7) C   6           s(  0.70%)p 9.47(  6.66%)d99.99( 92.63%)
    75. (0.00004) RY*( 8) C   6           s(  0.00%)p 1.00( 10.38%)d 8.63( 89.62%)
    76. (0.00000) RY*( 9) C   6           s(  0.59%)p 0.93(  0.55%)d99.99( 98.85%)
    77. (0.00043) RY*( 1) H   7           s( 98.85%)p 0.01(  1.15%)
                                            0.0030  0.9942  0.0173 -0.0541  0.0908
    78. (0.00008) RY*( 2) H   7           s(  0.00%)p 1.00(100.00%)
    79. (0.00006) RY*( 3) H   7           s(  0.64%)p99.99( 99.36%)
    80. (0.00001) RY*( 4) H   7           s(  0.61%)p99.99( 99.39%)
    81. (0.00038) RY*( 1) H   8           s( 94.18%)p 0.06(  5.82%)
                                            0.0049  0.9705 -0.0654  0.2321 -0.0000
    82. (0.00007) RY*( 2) H   8           s(  0.00%)p 1.00(100.00%)
    83. (0.00004) RY*( 3) H   8           s(  5.25%)p18.05( 94.75%)
    84. (0.00001) RY*( 4) H   8           s(  0.67%)p99.99( 99.33%)
    85. (0.00043) RY*( 1) H   9           s( 98.85%)p 0.01(  1.15%)
                                            0.0030  0.9942  0.0173 -0.0541 -0.0908
    86. (0.00008) RY*( 2) H   9           s(  0.00%)p 1.00(100.00%)
    87. (0.00006) RY*( 3) H   9           s(  0.64%)p99.99( 99.36%)
    88. (0.00001) RY*( 4) H   9           s(  0.61%)p99.99( 99.39%)
    89. (0.00033) RY*( 1) H  10           s( 97.71%)p 0.02(  2.29%)
                                           -0.0004  0.9885  0.0746  0.1316 -0.0000
    90. (0.00004) RY*( 2) H  10           s(  2.20%)p44.47( 97.80%)
    91. (0.00004) RY*( 3) H  10           s(  0.00%)p 1.00(100.00%)
    92. (0.00001) RY*( 4) H  10           s(  0.21%)p99.99( 99.79%)
    93. (0.00032) RY*( 1) H  11           s( 97.67%)p 0.02(  2.33%)
                                           -0.0010  0.9883 -0.1102 -0.1057 -0.0000
    94. (0.00005) RY*( 2) H  11           s(  0.00%)p 1.00(100.00%)
    95. (0.00004) RY*( 3) H  11           s(  2.25%)p43.40( 97.75%)
    96. (0.00001) RY*( 4) H  11           s(  0.20%)p99.99( 99.80%)
    97. (0.00861) BD*( 1) C   1 - N   2  
                ( 67.39%)   0.8209* C   1 s( 22.33%)p 3.47( 77.49%)d 0.01(  0.18%)
                                            0.0002  0.4714  0.0335 -0.8782 -0.0484
                                            0.0347 -0.0004 -0.0000 -0.0000 -0.0036
                                            0.0000  0.0000  0.0370 -0.0210
                ( 32.61%)  -0.5710* N   2 s( 37.29%)p 1.68( 62.69%)d 0.00(  0.01%)
                                            0.0001  0.6107 -0.0028  0.7907  0.0229
                                           -0.0337  0.0048  0.0000  0.0000 -0.0007
                                            0.0000 -0.0000  0.0102 -0.0054
    98. (0.00344) BD*( 1) C   1 - H   7  
                ( 36.90%)   0.6074* C   1 s( 26.12%)p 2.83( 73.84%)d 0.00(  0.04%)
                                            0.0000 -0.5110  0.0038 -0.2566 -0.0120
                                            0.4155 -0.0065 -0.7069  0.0114  0.0023
                                           -0.0042  0.0147  0.0046 -0.0124
                ( 63.10%)  -0.7944* H   7 s( 99.89%)p 0.00(  0.11%)
                                           -0.9995 -0.0003  0.0150 -0.0152  0.0249
    99. (0.00160) BD*( 1) C   1 - H   8  
                ( 37.43%)   0.6118* C   1 s( 25.55%)p 2.91( 74.41%)d 0.00(  0.04%)
                                            0.0000 -0.5054  0.0071 -0.3014 -0.0167
                                           -0.8079  0.0163  0.0000 -0.0000 -0.0063
                                            0.0000  0.0000  0.0175  0.0094
                ( 62.57%)  -0.7910* H   8 s( 99.90%)p 0.00(  0.10%)
                                           -0.9995  0.0001  0.0189  0.0260 -0.0000
   100. (0.00344) BD*( 1) C   1 - H   9  
                ( 36.90%)   0.6074* C   1 s( 26.12%)p 2.83( 73.84%)d 0.00(  0.04%)
                                            0.0000 -0.5110  0.0038 -0.2566 -0.0120
                                            0.4155 -0.0065  0.7068 -0.0114  0.0023
                                            0.0042 -0.0147  0.0046 -0.0124
                ( 63.10%)  -0.7944* H   9 s( 99.89%)p 0.00(  0.11%)
                                           -0.9995 -0.0003  0.0150 -0.0152 -0.0249
   101. (0.01692) BD*( 1) N   2 - N   3  
                ( 44.71%)   0.6686* N   2 s( 27.30%)p 2.66( 72.62%)d 0.00(  0.08%)
                                           -0.0001 -0.5224 -0.0110  0.4344  0.0181
                                            0.7318 -0.0404  0.0000 -0.0000 -0.0237
                                           -0.0000 -0.0000  0.0047  0.0159
                ( 55.29%)  -0.7436* N   3 s( 23.37%)p 3.27( 76.46%)d 0.01(  0.17%)
                                           -0.0001 -0.4823 -0.0328 -0.5373  0.0440
                                           -0.6884  0.0072  0.0000 -0.0000 -0.0239
                                            0.0000  0.0000  0.0277  0.0195
   102. (0.02731) BD*( 1) N   2 - C   6  
                ( 34.94%)   0.5911* N   2 s( 35.36%)p 1.83( 64.60%)d 0.00(  0.04%)
                                           -0.0000 -0.5946  0.0021  0.4297  0.0184
                                           -0.6789  0.0119 -0.0000 -0.0000  0.0180
                                            0.0000 -0.0000  0.0039  0.0083
                ( 65.06%)  -0.8066* C   6 s( 29.22%)p 2.42( 70.59%)d 0.01(  0.19%)
                                           -0.0002 -0.5403  0.0168 -0.5422 -0.0515
                                            0.6397  0.0019  0.0000  0.0000  0.0372
                                            0.0000 -0.0000  0.0112  0.0196
   103. (0.01151) BD*( 1) N   3 - C   4  
                ( 39.05%)   0.6249* N   3 s( 35.15%)p 1.84( 64.74%)d 0.00(  0.11%)
                                            0.0001  0.5925  0.0205 -0.7799  0.0167
                                            0.1951  0.0307 -0.0000  0.0000 -0.0276
                                           -0.0000 -0.0000  0.0122 -0.0119
                ( 60.95%)  -0.7807* C   4 s( 31.66%)p 2.15( 68.17%)d 0.01(  0.17%)
                                            0.0002  0.5622 -0.0221  0.7628  0.0186
                                           -0.3076 -0.0697 -0.0000  0.0000 -0.0211
                                            0.0000  0.0000  0.0315 -0.0169
   104. (0.37701) BD ( 1) N   3 - C   6  
                ( 32.83%)   0.5729* N   3 s(  0.00%)p 1.00( 99.82%)d 0.00(  0.18%)
                                           -0.0000 -0.0000  0.0000  0.0000 -0.0000
                                           -0.0000 -0.0000 -0.9989 -0.0188  0.0000
                                            0.0242 -0.0355  0.0000  0.0000
                ( 67.17%)   0.8196* C   6 s(  0.00%)p 1.00( 99.95%)d 0.00(  0.05%)
                                            0.0000 -0.0000 -0.0000  0.0000  0.0000
                                            0.0000 -0.0000 -0.9981  0.0577  0.0000
                                            0.0127  0.0188 -0.0000  0.0000
   105. (0.01138) BD*( 1) C   4 - N   5  
                ( 59.33%)   0.7703* C   4 s( 32.62%)p 2.06( 67.25%)d 0.00(  0.13%)
                                            0.0002  0.5711 -0.0041 -0.0889 -0.0662
                                            0.8123  0.0215 -0.0000  0.0000  0.0021
                                            0.0000  0.0000 -0.0327 -0.0161
                ( 40.67%)  -0.6377* N   5 s( 31.00%)p 2.22( 68.90%)d 0.00(  0.10%)
                                            0.0002  0.5567  0.0093 -0.0552  0.0338
                                           -0.8274  0.0115 -0.0000  0.0000 -0.0184
                                           -0.0000  0.0000 -0.0219 -0.0148
   106. (0.23178) BD*( 2) C   4 - N   5  
                ( 53.26%)   0.7298* C   4 s(  0.00%)p 1.00( 99.82%)d 0.00(  0.18%)
                                           -0.0000 -0.0000 -0.0000  0.0000 -0.0000
                                            0.0000  0.0000  0.9989 -0.0227  0.0000
                                            0.0240  0.0343  0.0000 -0.0000
                ( 46.74%)  -0.6837* N   5 s(  0.00%)p 1.00( 99.76%)d 0.00(  0.24%)
                                           -0.0000  0.0000 -0.0000  0.0000 -0.0000
                                           -0.0000  0.0000  0.9988 -0.0044 -0.0000
                                            0.0376 -0.0319  0.0000 -0.0000
   107. (0.00838) BD*( 1) C   4 - H  10  
                ( 36.02%)   0.6002* C   4 s( 35.72%)p 1.80( 64.26%)d 0.00(  0.02%)
                                           -0.0005  0.5973  0.0200 -0.6350  0.0164
                                           -0.4886  0.0198  0.0000 -0.0000  0.0143
                                           -0.0000 -0.0000  0.0008 -0.0025
                ( 63.98%)  -0.7998* H  10 s( 99.88%)p 0.00(  0.12%)
                                            0.9994 -0.0044  0.0283  0.0201 -0.0000
   108. (0.00471) BD*( 1) N   5 - C   6  
                ( 41.36%)   0.6431* N   5 s( 34.11%)p 1.93( 65.79%)d 0.00(  0.10%)
                                           -0.0001 -0.5837 -0.0182 -0.7342  0.0022
                                           -0.3428  0.0368  0.0000  0.0000 -0.0027
                                            0.0000 -0.0000 -0.0280  0.0146
                ( 58.64%)  -0.7658* C   6 s( 33.42%)p 1.99( 66.45%)d 0.00(  0.12%)
                                            0.0000 -0.5778  0.0203  0.7911  0.0393
                                            0.1865 -0.0483  0.0000 -0.0000 -0.0232
                                           -0.0000 -0.0000 -0.0205  0.0161
   109. (0.00872) BD*( 1) C   6 - H  11  
                ( 35.91%)   0.5992* C   6 s( 37.35%)p 1.68( 62.62%)d 0.00(  0.02%)
                                            0.0005 -0.6108 -0.0207 -0.2715  0.0300
                                           -0.7426  0.0113 -0.0000  0.0000 -0.0123
                                           -0.0000 -0.0000  0.0078  0.0041
                ( 64.09%)  -0.8006* H  11 s( 99.88%)p 0.00(  0.12%)
                                           -0.9994  0.0036  0.0082  0.0343  0.0000


 NHO Directionality and "Bond Bending" (deviations from line of nuclear centers)

         [Thresholds for printing:  angular deviation  >  1.0 degree]
                                    hybrid p-character > 25.0%
                                    orbital occupancy  >  0.10e

                                Line of Centers        Hybrid 1              Hybrid 2
                                ---------------  -------------------   ------------------
                NBO               Theta   Phi    Theta   Phi    Dev    Theta   Phi    Dev
 ========================================================================================
     5. BD (   1) N   2 - N   3    90.0  236.7     --     --    --      90.0   54.1   2.6
     6. BD (   1) N   2 - C   6    90.0  127.1    90.0  123.9   3.2     90.0  312.8   5.7
     7. BD (   1) N   3 - C   4    90.0  159.4    90.0  163.5   4.1     90.0  334.2   5.2
     8. BD*(   1) N   3 - C   6    90.0   92.0     0.0    0.0  90.0      0.0    0.0  90.0
     9. BD (   1) C   4 - N   5    90.0   94.2    90.0  100.5   6.4     90.0  268.5   5.7
    10. BD (   2) C   4 - N   5    90.0   94.2     0.0    0.0  90.0      0.0    0.0  90.0
    12. BD (   1) N   5 - C   6    90.0   16.9    90.0   22.7   5.8     90.0  189.4   7.5
    13. BD (   1) C   6 - H  11    90.0   70.0    90.0   71.7   1.7      --     --    --
    20. LP (   1) N   2             --     --      0.0    0.0   --       --     --    --
    21. LP (   1) N   3             --     --     90.0  294.6   --       --     --    --
    22. LP (   1) N   5             --     --     90.0  146.7   --       --     --    --
   104. BD (   1) N   3 - C   6    90.0   92.0     0.0    0.0  90.0      0.0    0.0  90.0
   106. BD*(   2) C   4 - N   5    90.0   94.2     0.0    0.0  90.0      0.0    0.0  90.0


 Second Order Perturbation Theory Analysis of Fock Matrix in NBO Basis

     Threshold for printing:   0.25 kcal/mol
                                                                              E(2)  E(j)-E(i) F(i,j)
         Donor NBO (i)                     Acceptor NBO (j)                 kcal/mol   a.u.    a.u. 
 ===================================================================================================

 within unit  1
   1. BD (   1) C   1 - N   2        / 41. RY*(   1) N   3                    0.67    1.74    0.043
   1. BD (   1) C   1 - N   2        / 72. RY*(   5) C   6                    0.35    1.56    0.029
   1. BD (   1) C   1 - N   2        /101. BD*(   1) N   2 - N   3            0.45    1.14    0.029
   1. BD (   1) C   1 - N   2        /102. BD*(   1) N   2 - C   6            0.88    1.22    0.042
   1. BD (   1) C   1 - N   2        /103. BD*(   1) N   3 - C   4            0.78    1.29    0.040
   1. BD (   1) C   1 - N   2        /108. BD*(   1) N   5 - C   6            0.42    1.33    0.030
   2. BD (   1) C   1 - H   7        /102. BD*(   1) N   2 - C   6            1.25    0.92    0.043
   3. BD (   1) C   1 - H   8        /101. BD*(   1) N   2 - N   3            2.55    0.84    0.059
   4. BD (   1) C   1 - H   9        /102. BD*(   1) N   2 - C   6            1.25    0.92    0.043
   5. BD (   1) N   2 - N   3        / 23. RY*(   1) C   1                    0.62    1.55    0.039
   5. BD (   1) N   2 - N   3        / 50. RY*(   1) C   4                    0.56    1.45    0.036
   5. BD (   1) N   2 - N   3        / 51. RY*(   2) C   4                    0.56    2.13    0.044
   5. BD (   1) N   2 - N   3        / 68. RY*(   1) C   6                    0.47    2.04    0.039
   5. BD (   1) N   2 - N   3        / 97. BD*(   1) C   1 - N   2            0.61    1.23    0.034
   5. BD (   1) N   2 - N   3        / 99. BD*(   1) C   1 - H   8            0.26    1.36    0.024
   5. BD (   1) N   2 - N   3        /102. BD*(   1) N   2 - C   6            0.44    1.32    0.031
   5. BD (   1) N   2 - N   3        /105. BD*(   1) C   4 - N   5            0.42    1.36    0.030
   5. BD (   1) N   2 - N   3        /107. BD*(   1) C   4 - H  10            1.45    1.38    0.056
   5. BD (   1) N   2 - N   3        /108. BD*(   1) N   5 - C   6            0.34    1.42    0.028
   5. BD (   1) N   2 - N   3        /109. BD*(   1) C   6 - H  11            1.00    1.35    0.046
   6. BD (   1) N   2 - C   6        / 23. RY*(   1) C   1                    0.52    1.54    0.036
   6. BD (   1) N   2 - C   6        / 41. RY*(   1) N   3                    0.48    1.83    0.037
   6. BD (   1) N   2 - C   6        / 51. RY*(   2) C   4                    0.25    2.12    0.029
   6. BD (   1) N   2 - C   6        / 60. RY*(   2) N   5                    0.45    1.98    0.038
   6. BD (   1) N   2 - C   6        / 97. BD*(   1) C   1 - N   2            1.17    1.22    0.048
   6. BD (   1) N   2 - C   6        /107. BD*(   1) C   4 - H  10            0.38    1.37    0.029
   7. BD (   1) N   3 - C   4        / 33. RY*(   2) N   2                    0.77    2.07    0.051
   7. BD (   1) N   3 - C   4        / 60. RY*(   2) N   5                    0.41    1.98    0.036
   7. BD (   1) N   3 - C   4        / 97. BD*(   1) C   1 - N   2            2.32    1.21    0.067
   7. BD (   1) N   3 - C   4        /109. BD*(   1) C   6 - H  11            0.28    1.34    0.025
   8. BD*(   1) N   3 - C   6        / 34. RY*(   3) N   2                    0.85    1.74    0.055
   8. BD*(   1) N   3 - C   6        / 35. RY*(   4) N   2                    0.73    2.16    0.057
   8. BD*(   1) N   3 - C   6        / 45. RY*(   5) N   3                    0.29    2.24    0.037
   8. BD*(   1) N   3 - C   6        / 52. RY*(   3) C   4                    0.60    2.10    0.051
   8. BD*(   1) N   3 - C   6        / 53. RY*(   4) C   4                    0.88    0.95    0.042
   8. BD*(   1) N   3 - C   6        / 62. RY*(   4) N   5                    0.50    1.20    0.035
   8. BD*(   1) N   3 - C   6        /104. BD (   1) N   3 - C   6            7.93    0.04    0.025
   8. BD*(   1) N   3 - C   6        /106. BD*(   2) C   4 - N   5           73.84    0.20    0.155
   9. BD (   1) C   4 - N   5        / 43. RY*(   3) N   3                    0.42    1.87    0.036
   9. BD (   1) C   4 - N   5        / 69. RY*(   2) C   6                    1.09    1.35    0.049
   9. BD (   1) C   4 - N   5        /102. BD*(   1) N   2 - C   6            0.63    1.23    0.035
   9. BD (   1) C   4 - N   5        /109. BD*(   1) C   6 - H  11            2.56    1.26    0.072
  10. BD (   2) C   4 - N   5        /  8. BD*(   1) N   3 - C   6            0.72    0.08    0.015
  10. BD (   2) C   4 - N   5        / 45. RY*(   5) N   3                    0.40    2.32    0.042
  10. BD (   2) C   4 - N   5        / 70. RY*(   3) C   6                    0.35    1.05    0.026
  10. BD (   2) C   4 - N   5        / 71. RY*(   4) C   6                    0.97    2.04    0.061
  10. BD (   2) C   4 - N   5        /104. BD (   1) N   3 - C   6           88.68    0.12    0.149
  10. BD (   2) C   4 - N   5        /106. BD*(   2) C   4 - N   5            0.33    0.28    0.013
  11. BD (   1) C   4 - H  10        / 41. RY*(   1) N   3                    0.34    1.49    0.028
  11. BD (   1) C   4 - H  10        / 59. RY*(   1) N   5                    0.42    1.53    0.032
  11. BD (   1) C   4 - H  10        /101. BD*(   1) N   2 - N   3            1.79    0.89    0.051
  11. BD (   1) C   4 - H  10        /108. BD*(   1) N   5 - C   6            1.60    1.08    0.053
  12. BD (   1) N   5 - C   6        / 50. RY*(   1) C   4                    0.56    1.39    0.035
  12. BD (   1) N   5 - C   6        / 51. RY*(   2) C   4                    0.63    2.08    0.046
  12. BD (   1) N   5 - C   6        / 97. BD*(   1) C   1 - N   2            1.83    1.18    0.059
  12. BD (   1) N   5 - C   6        /101. BD*(   1) N   2 - N   3            0.31    1.18    0.024
  12. BD (   1) N   5 - C   6        /103. BD*(   1) N   3 - C   4            0.29    1.34    0.025
  12. BD (   1) N   5 - C   6        /107. BD*(   1) C   4 - H  10            1.75    1.32    0.061
  12. BD (   1) N   5 - C   6        /109. BD*(   1) C   6 - H  11            0.41    1.30    0.029
  13. BD (   1) C   6 - H  11        / 59. RY*(   1) N   5                    0.44    1.55    0.033
  13. BD (   1) C   6 - H  11        /101. BD*(   1) N   2 - N   3            1.68    0.92    0.050
  13. BD (   1) C   6 - H  11        /105. BD*(   1) C   4 - N   5            1.61    1.04    0.052
  14. CR (   1) C   1                / 77. RY*(   1) H   7                    0.46   10.54    0.087
  14. CR (   1) C   1                / 81. RY*(   1) H   8                    0.40   10.65    0.082
  14. CR (   1) C   1                / 85. RY*(   1) H   9                    0.46   10.54    0.087
  14. CR (   1) C   1                /101. BD*(   1) N   2 - N   3            0.33   10.45    0.074
  14. CR (   1) C   1                /102. BD*(   1) N   2 - C   6            0.62   10.53    0.104
  15. CR (   1) N   2                / 25. RY*(   3) C   1                    1.07   14.89    0.159
  15. CR (   1) N   2                / 43. RY*(   3) N   3                    0.53   15.39    0.114
  15. CR (   1) N   2                / 69. RY*(   2) C   6                    1.38   14.87    0.181
  15. CR (   1) N   2                /103. BD*(   1) N   3 - C   4            0.31   14.81    0.086
  16. CR (   1) N   3                / 32. RY*(   1) N   2                    0.43   15.77    0.105
  16. CR (   1) N   3                / 50. RY*(   1) C   4                    1.67   14.78    0.199
  16. CR (   1) N   3                / 97. BD*(   1) C   1 - N   2            0.46   14.56    0.104
  16. CR (   1) N   3                /102. BD*(   1) N   2 - C   6            0.43   14.65    0.102
  17. CR (   1) C   4                / 60. RY*(   2) N   5                    0.36   11.27    0.081
  17. CR (   1) C   4                / 89. RY*(   1) H  10                    0.47   10.54    0.089
  17. CR (   1) C   4                /108. BD*(   1) N   5 - C   6            0.52   10.70    0.094
  18. CR (   1) N   5                / 50. RY*(   1) C   4                    1.07   14.71    0.158
  18. CR (   1) N   5                / 68. RY*(   1) C   6                    1.04   15.30    0.160
  18. CR (   1) N   5                / 73. RY*(   6) C   6                    0.31   15.96    0.089
  18. CR (   1) N   5                /109. BD*(   1) C   6 - H  11            0.26   14.61    0.078
  19. CR (   1) C   6                / 33. RY*(   2) N   2                    0.44   11.37    0.090
  19. CR (   1) C   6                / 60. RY*(   2) N   5                    0.48   11.28    0.093
  19. CR (   1) C   6                / 93. RY*(   1) H  11                    0.46   10.54    0.088
  19. CR (   1) C   6                / 97. BD*(   1) C   1 - N   2            0.83   10.51    0.118
  19. CR (   1) C   6                /105. BD*(   1) C   4 - N   5            0.54   10.65    0.097
  20. LP (   1) N   2                /  8. BD*(   1) N   3 - C   6            1.76    0.10    0.024
  20. LP (   1) N   2                / 24. RY*(   2) C   1                    0.88    1.17    0.046
  20. LP (   1) N   2                / 42. RY*(   2) N   3                    1.62    1.48    0.070
  20. LP (   1) N   2                / 70. RY*(   3) C   6                    2.34    1.07    0.072
  20. LP (   1) N   2                / 98. BD*(   1) C   1 - H   7            1.71    0.81    0.053
  20. LP (   1) N   2                /100. BD*(   1) C   1 - H   9            1.71    0.81    0.053
  20. LP (   1) N   2                /104. BD (   1) N   3 - C   6          123.52    0.14    0.181
  21. LP (   1) N   3                / 32. RY*(   1) N   2                    1.40    1.97    0.067
  21. LP (   1) N   3                / 50. RY*(   1) C   4                    1.66    0.99    0.052
  21. LP (   1) N   3                / 51. RY*(   2) C   4                    0.52    1.67    0.038
  21. LP (   1) N   3                /102. BD*(   1) N   2 - C   6            3.24    0.86    0.067
  21. LP (   1) N   3                /105. BD*(   1) C   4 - N   5            2.61    0.91    0.062
  21. LP (   1) N   3                /107. BD*(   1) C   4 - H  10            0.43    0.92    0.025
  22. LP (   1) N   5                / 50. RY*(   1) C   4                    1.28    0.91    0.044
  22. LP (   1) N   5                / 51. RY*(   2) C   4                    0.81    1.59    0.046
  22. LP (   1) N   5                / 63. RY*(   5) N   5                    0.28    1.48    0.026
  22. LP (   1) N   5                / 68. RY*(   1) C   6                    2.00    1.50    0.070
  22. LP (   1) N   5                / 97. BD*(   1) C   1 - N   2            0.32    0.69    0.019
  22. LP (   1) N   5                /102. BD*(   1) N   2 - C   6            3.77    0.78    0.069
  22. LP (   1) N   5                /103. BD*(   1) N   3 - C   4            3.32    0.85    0.068
  22. LP (   1) N   5                /107. BD*(   1) C   4 - H  10            0.63    0.84    0.030
  22. LP (   1) N   5                /109. BD*(   1) C   6 - H  11            0.64    0.81    0.029
 104. BD (   1) N   3 - C   6        / 38. RY*(   7) N   2                    0.48    2.01    0.064
 104. BD (   1) N   3 - C   6        / 53. RY*(   4) C   4                    0.47    0.91    0.043
 104. BD (   1) N   3 - C   6        / 62. RY*(   4) N   5                    0.34    1.15    0.041
 104. BD (   1) N   3 - C   6        /106. BD*(   2) C   4 - N   5            0.57    0.16    0.015
 106. BD*(   2) C   4 - N   5        / 52. RY*(   3) C   4                    0.50    1.90    0.081
 106. BD*(   2) C   4 - N   5        / 53. RY*(   4) C   4                    1.09    0.75    0.075
 106. BD*(   2) C   4 - N   5        / 62. RY*(   4) N   5                    1.25    0.99    0.092
 106. BD*(   2) C   4 - N   5        / 71. RY*(   4) C   6                    0.32    1.76    0.062


 Natural Bond Orbitals (Summary):

                                                            Principal Delocalizations
           NBO                        Occupancy    Energy   (geminal,vicinal,remote)
 ====================================================================================
 Molecular unit  1  (C3H5N3)
     1. BD (   1) C   1 - N   2          0.99521    -1.03198  102(g),103(v),41(v),101(g)
                                                    108(v),72(v)
     2. BD (   1) C   1 - H   7          0.99093    -0.72912  102(v)
     3. BD (   1) C   1 - H   8          0.99202    -0.73068  101(v)
     4. BD (   1) C   1 - H   9          0.99093    -0.72912  102(v)
     5. BD (   1) N   2 - N   3          0.99242    -1.12862  107(v),109(v),23(v),97(g)
                                                    51(v),50(v),68(v),102(g)
                                                    105(v),108(v),99(v)
     6. BD (   1) N   2 - C   6          0.99634    -1.12102  97(g),23(v),41(v),60(v)
                                                    107(r),51(r)
     7. BD (   1) N   3 - C   4          0.99489    -1.11394  97(v),33(v),60(v),109(v)
     8. BD*(   1) N   3 - C   6          0.76725    -0.47193  106(v),104(g),53(v),34(v)
                                                    35(v),52(v),62(v),45(g)
     9. BD (   1) C   4 - N   5          0.99206    -1.03595  109(v),69(v),102(v),43(v)
    10. BD (   2) C   4 - N   5          0.84212    -0.55076  104(v),8(v),71(v),45(v)
                                                    70(v),106(g)
    11. BD (   1) C   4 - H  10          0.99074    -0.78597  101(v),108(v),59(v),41(v)
    12. BD (   1) N   5 - C   6          0.99198    -1.07565  97(v),107(v),51(v),50(v)
                                                    109(g),101(v),103(v)
    13. BD (   1) C   6 - H  11          0.99143    -0.80727  101(v),105(v),59(v)
    14. CR (   1) C   1                  0.99963   -10.34372  102(v),77(v),85(v),81(v)
                                                    101(v)
    15. CR (   1) N   2                  0.99956   -14.55248  69(v),25(v),43(v),103(v)
    16. CR (   1) N   3                  0.99971   -14.46538  50(v),97(v),102(v),32(v)
    17. CR (   1) C   4                  0.99967   -10.40997  108(v),89(v),60(v)
    18. CR (   1) N   5                  0.99969   -14.39220  50(v),68(v),73(v),109(v)
    19. CR (   1) C   6                  0.99960   -10.41365  97(v),105(v),60(v),93(v)
                                                    33(v)
    20. LP (   1) N   2                  0.77893    -0.56821  104(v),8(v),70(v),98(v)
                                                    100(v),42(v),24(v)
    21. LP (   1) N   3                  0.97562    -0.66961  102(v),105(v),50(v),32(v)
                                                    51(v),107(v)
    22. LP (   1) N   5                  0.96219    -0.59008  102(v),103(v),68(v),50(v)
                                                    51(v),109(v),107(v),97(r)
                                                    63(g)
    23. RY*(   1) C   1                  0.00226     0.42023   
    24. RY*(   2) C   1                  0.00133     0.59788   
    25. RY*(   3) C   1                  0.00043     0.33637   
    26. RY*(   4) C   1                  0.00013     1.00040   
    27. RY*(   5) C   1                  0.00005     1.67014   
    28. RY*(   6) C   1                  0.00001     1.95483   
    29. RY*(   7) C   1                  0.00000     2.03062   
    30. RY*(   8) C   1                  0.00000     1.55960   
    31. RY*(   9) C   1                  0.00000     2.05976   
    32. RY*(   1) N   2                  0.00205     1.30460   
    33. RY*(   2) N   2                  0.00112     0.95960   
    34. RY*(   3) N   2                  0.00084     1.26962   
    35. RY*(   4) N   2                  0.00061     1.69202   
    36. RY*(   5) N   2                  0.00046     1.08722   
    37. RY*(   6) N   2                  0.00033     2.48306   
    38. RY*(   7) N   2                  0.00027     1.57709   
    39. RY*(   8) N   2                  0.00017     1.79222   
    40. RY*(   9) N   2                  0.00001     2.29861   
    41. RY*(   1) N   3                  0.00224     0.70511   
    42. RY*(   2) N   3                  0.00108     0.90785   
    43. RY*(   3) N   3                  0.00074     0.83803   
    44. RY*(   4) N   3                  0.00036     0.90745   
    45. RY*(   5) N   3                  0.00025     1.76699   
    46. RY*(   6) N   3                  0.00006     2.52915   
    47. RY*(   7) N   3                  0.00002     2.13330   
    48. RY*(   8) N   3                  0.00001     1.95327   
    49. RY*(   9) N   3                  0.00001     2.36998   
    50. RY*(   1) C   4                  0.00526     0.31804   
    51. RY*(   2) C   4                  0.00384     1.00382   
    52. RY*(   3) C   4                  0.00132     1.62991   
    53. RY*(   4) C   4                  0.00066     0.48286   
    54. RY*(   5) C   4                  0.00046     1.62817   
    55. RY*(   6) C   4                  0.00022     1.65057   
    56. RY*(   7) C   4                  0.00006     0.78862   
    57. RY*(   8) C   4                  0.00000     1.39171   
    58. RY*(   9) C   4                  0.00000     1.83562   
    59. RY*(   1) N   5                  0.00131     0.74130   
    60. RY*(   2) N   5                  0.00070     0.86288   
    61. RY*(   3) N   5                  0.00019     2.08940   
    62. RY*(   4) N   5                  0.00014     0.72388   
    63. RY*(   5) N   5                  0.00008     0.88840   
    64. RY*(   6) N   5                  0.00003     2.21565   
    65. RY*(   7) N   5                  0.00002     2.65231   
    66. RY*(   8) N   5                  0.00000     1.99009   
    67. RY*(   9) N   5                  0.00001     2.38991   
    68. RY*(   1) C   6                  0.00426     0.90712   
    69. RY*(   2) C   6                  0.00267     0.31648   
    70. RY*(   3) C   6                  0.00180     0.50359   
    71. RY*(   4) C   6                  0.00084     1.49413   
    72. RY*(   5) C   6                  0.00081     0.52806   
    73. RY*(   6) C   6                  0.00020     1.57222   
    74. RY*(   7) C   6                  0.00007     2.04246   
    75. RY*(   8) C   6                  0.00004     1.51716   
    76. RY*(   9) C   6                  0.00000     1.87976   
    77. RY*(   1) H   7                  0.00043     0.19286   
    78. RY*(   2) H   7                  0.00008     1.56223   
    79. RY*(   3) H   7                  0.00006     1.71256   
    80. RY*(   4) H   7                  0.00001     1.88164   
    81. RY*(   1) H   8                  0.00038     0.30607   
    82. RY*(   2) H   8                  0.00007     1.52943   
    83. RY*(   3) H   8                  0.00004     1.58670   
    84. RY*(   4) H   8                  0.00001     1.91791   
    85. RY*(   1) H   9                  0.00043     0.19286   
    86. RY*(   2) H   9                  0.00008     1.56223   
    87. RY*(   3) H   9                  0.00006     1.71256   
    88. RY*(   4) H   9                  0.00001     1.88164   
    89. RY*(   1) H  10                  0.00033     0.13002   
    90. RY*(   2) H  10                  0.00004     2.12403   
    91. RY*(   3) H  10                  0.00004     1.40958   
    92. RY*(   4) H  10                  0.00001     1.65753   
    93. RY*(   1) H  11                  0.00032     0.12607   
    94. RY*(   2) H  11                  0.00005     1.39439   
    95. RY*(   3) H  11                  0.00004     2.10383   
    96. RY*(   4) H  11                  0.00001     1.65679   
    97. BD*(   1) C   1 - N   2          0.00861     0.09960   
    98. BD*(   1) C   1 - H   7          0.00344     0.23849   
    99. BD*(   1) C   1 - H   8          0.00160     0.23620   
   100. BD*(   1) C   1 - H   9          0.00344     0.23849   
   101. BD*(   1) N   2 - N   3          0.01692     0.10876   
   102. BD*(   1) N   2 - C   6          0.02731     0.18912   
   103. BD*(   1) N   3 - C   4          0.01151     0.26026   
   104. BD (   1) N   3 - C   6          0.37701    -0.42825  8(g),38(v),53(v),106(v)
                                                    62(v)
   105. BD*(   1) C   4 - N   5          0.01138     0.23634   
   106. BD*(   2) C   4 - N   5          0.23178    -0.26714  8(v),62(g),53(g),52(g),71(v)
   107. BD*(   1) C   4 - H  10          0.00838     0.24709   
   108. BD*(   1) N   5 - C   6          0.00471     0.29396   
   109. BD*(   1) C   6 - H  11          0.00872     0.22164   
       -------------------------------
              Total Lewis   20.85265  ( 94.7848%)
        Valence non-Lewis    1.10505  (  5.0229%)
        Rydberg non-Lewis    0.04230  (  0.1923%)
       -------------------------------
            Total unit  1   22.00000  (100.0000%)
           Charge unit  1    0.00000


 ***************************************************
 *******         Beta  spin orbitals         *******
 ***************************************************


 NATURAL POPULATIONS:  Natural atomic orbital occupancies 
                                                          
   NAO  Atom  No  lang   Type(AO)    Occupancy      Energy
 ----------------------------------------------------------
     1    C    1  S      Cor( 1S)     0.99963     -10.34381
     2    C    1  S      Val( 2S)     0.55091      -0.47428
     3    C    1  S      Ryd( 3S)     0.00061       0.58719
     4    C    1  px     Val( 2p)     0.39497      -0.28128
     5    C    1  px     Ryd( 3p)     0.00133       0.24648
     6    C    1  py     Val( 2p)     0.63500      -0.32204
     7    C    1  py     Ryd( 3p)     0.00236       0.37130
     8    C    1  pz     Val( 2p)     0.61405      -0.32036
     9    C    1  pz     Ryd( 3p)     0.00096       0.33248
    10    C    1  dxy    Ryd( 3d)     0.00011       2.02905
    11    C    1  dxz    Ryd( 3d)     0.00015       1.89431
    12    C    1  dyz    Ryd( 3d)     0.00023       2.07810
    13    C    1  dx2y2  Ryd( 3d)     0.00074       2.05179
    14    C    1  dz2    Ryd( 3d)     0.00040       2.07662

    15    N    2  S      Cor( 1S)     0.99956     -14.54764
    16    N    2  S      Val( 2S)     0.59883      -0.77688
    17    N    2  S      Ryd( 3S)     0.00095       0.74140
    18    N    2  px     Val( 2p)     0.66760      -0.55725
    19    N    2  px     Ryd( 3p)     0.00134       1.09952
    20    N    2  py     Val( 2p)     0.61052      -0.53007
    21    N    2  py     Ryd( 3p)     0.00219       0.83040
    22    N    2  pz     Val( 2p)     0.56991      -0.51575
    23    N    2  pz     Ryd( 3p)     0.00040       0.61400
    24    N    2  dxy    Ryd( 3d)     0.00086       2.57266
    25    N    2  dxz    Ryd( 3d)     0.00064       1.99733
    26    N    2  dyz    Ryd( 3d)     0.00024       1.98357
    27    N    2  dx2y2  Ryd( 3d)     0.00090       2.40975
    28    N    2  dz2    Ryd( 3d)     0.00036       2.32437

    29    N    3  S      Cor( 1S)     0.99970     -14.46095
    30    N    3  S      Val( 2S)     0.72590      -0.79293
    31    N    3  S      Ryd( 3S)     0.00165       0.80373
    32    N    3  px     Val( 2p)     0.59878      -0.43385
    33    N    3  px     Ryd( 3p)     0.00259       0.76831
    34    N    3  py     Val( 2p)     0.71329      -0.45393
    35    N    3  py     Ryd( 3p)     0.00185       0.64104
    36    N    3  pz     Val( 2p)     0.41836      -0.42685
    37    N    3  pz     Ryd( 3p)     0.00031       0.58845
    38    N    3  dxy    Ryd( 3d)     0.00116       2.51853
    39    N    3  dxz    Ryd( 3d)     0.00006       2.05932
    40    N    3  dyz    Ryd( 3d)     0.00117       2.03187
    41    N    3  dx2y2  Ryd( 3d)     0.00096       2.42932
    42    N    3  dz2    Ryd( 3d)     0.00050       2.38617

    43    C    4  S      Cor( 1S)     0.99967     -10.40409
    44    C    4  S      Val( 2S)     0.46569      -0.42298
    45    C    4  S      Ryd( 3S)     0.00141       0.21000
    46    C    4  px     Val( 2p)     0.49088      -0.27775
    47    C    4  px     Ryd( 3p)     0.00486       0.46961
    48    C    4  py     Val( 2p)     0.45506      -0.26236
    49    C    4  py     Ryd( 3p)     0.00546       0.39921
    50    C    4  pz     Val( 2p)     0.17443      -0.33185
    51    C    4  pz     Ryd( 3p)     0.00010       0.27915
    52    C    4  dxy    Ryd( 3d)     0.00157       2.19160
    53    C    4  dxz    Ryd( 3d)     0.00056       1.65368
    54    C    4  dyz    Ryd( 3d)     0.00084       1.65261
    55    C    4  dx2y2  Ryd( 3d)     0.00112       2.12958
    56    C    4  dz2    Ryd( 3d)     0.00051       1.92803

    57    N    5  S      Cor( 1S)     0.99969     -14.39382
    58    N    5  S      Val( 2S)     0.72213      -0.76830
    59    N    5  S      Ryd( 3S)     0.00050       0.82049
    60    N    5  px     Val( 2p)     0.75798      -0.44906
    61    N    5  px     Ryd( 3p)     0.00181       0.72089
    62    N    5  py     Val( 2p)     0.67333      -0.42528
    63    N    5  py     Ryd( 3p)     0.00192       0.80613
    64    N    5  pz     Val( 2p)     0.63740      -0.42554
    65    N    5  pz     Ryd( 3p)     0.00009       0.62634
    66    N    5  dxy    Ryd( 3d)     0.00113       2.34987
    67    N    5  dxz    Ryd( 3d)     0.00108       2.08602
    68    N    5  dyz    Ryd( 3d)     0.00036       2.07413
    69    N    5  dx2y2  Ryd( 3d)     0.00096       2.67042
    70    N    5  dz2    Ryd( 3d)     0.00045       2.38111

    71    C    6  S      Cor( 1S)     0.99959     -10.40899
    72    C    6  S      Val( 2S)     0.45597      -0.41787
    73    C    6  S      Ryd( 3S)     0.00200       0.20105
    74    C    6  px     Val( 2p)     0.41821      -0.26601
    75    C    6  px     Ryd( 3p)     0.00475       0.32064
    76    C    6  py     Val( 2p)     0.52109      -0.29790
    77    C    6  py     Ryd( 3p)     0.00275       0.54600
    78    C    6  pz     Val( 2p)     0.25376      -0.35460
    79    C    6  pz     Ryd( 3p)     0.00054       0.26361
    80    C    6  dxy    Ryd( 3d)     0.00159       2.16316
    81    C    6  dxz    Ryd( 3d)     0.00084       1.65332
    82    C    6  dyz    Ryd( 3d)     0.00048       1.65370
    83    C    6  dx2y2  Ryd( 3d)     0.00077       2.19002
    84    C    6  dz2    Ryd( 3d)     0.00046       1.91151

    85    H    7  S      Val( 1S)     0.34631      -0.12207
    86    H    7  S      Ryd( 2S)     0.00030       0.15231
    87    H    7  px     Ryd( 2p)     0.00010       1.56652
    88    H    7  py     Ryd( 2p)     0.00014       1.70327
    89    H    7  pz     Ryd( 2p)     0.00028       1.95062

    90    H    8  S      Val( 1S)     0.37231      -0.14130
    91    H    8  S      Ryd( 2S)     0.00035       0.16966
    92    H    8  px     Ryd( 2p)     0.00015       1.57911
    93    H    8  py     Ryd( 2p)     0.00031       2.06947
    94    H    8  pz     Ryd( 2p)     0.00007       1.52949

    95    H    9  S      Val( 1S)     0.34631      -0.12207
    96    H    9  S      Ryd( 2S)     0.00030       0.15232
    97    H    9  px     Ryd( 2p)     0.00010       1.56651
    98    H    9  py     Ryd( 2p)     0.00014       1.70329
    99    H    9  pz     Ryd( 2p)     0.00028       1.95061

   100    H   10  S      Val( 1S)     0.37418      -0.14012
   101    H   10  S      Ryd( 2S)     0.00033       0.10717
   102    H   10  px     Ryd( 2p)     0.00036       1.96991
   103    H   10  py     Ryd( 2p)     0.00020       1.84244
   104    H   10  pz     Ryd( 2p)     0.00000       1.41053

   105    H   11  S      Val( 1S)     0.37072      -0.16133
   106    H   11  S      Ryd( 2S)     0.00033       0.10022
   107    H   11  px     Ryd( 2p)     0.00005       1.71425
   108    H   11  py     Ryd( 2p)     0.00052       2.08050
   109    H   11  pz     Ryd( 2p)     0.00001       1.39512


 Summary of Natural Population Analysis:                  
                                                          
                                       Natural Population 
                Natural  -----------------------------------------------
    Atom  No    Charge         Core      Valence    Rydberg      Total
 -----------------------------------------------------------------------
      C    1   -0.20146      0.99963     2.19493    0.00690     3.20146
      N    2    0.04569      0.99956     2.44686    0.00789     3.45431
      N    3    0.03370      0.99970     2.45633    0.01026     3.46630
      C    4    0.39785      0.99967     1.58605    0.01643     2.60215
      N    5   -0.29883      0.99969     2.79084    0.00830     3.79883
      C    6    0.33720      0.99959     1.64903    0.01417     2.66280
      H    7    0.15287      0.00000     0.34631    0.00082     0.34713
      H    8    0.12682      0.00000     0.37231    0.00087     0.37318
      H    9    0.15286      0.00000     0.34631    0.00082     0.34714
      H   10    0.12492      0.00000     0.37418    0.00089     0.37508
      H   11    0.12838      0.00000     0.37072    0.00090     0.37162
 =======================================================================
   * Total *    1.00000      5.99785    14.93389    0.06826    21.00000

                                 Natural Population      
 --------------------------------------------------------
   Core                       5.99785 ( 99.9642% of   6)
   Valence                   14.93389 ( 99.5593% of  15)
   Natural Minimal Basis     20.93174 ( 99.6749% of  21)
   Natural Rydberg Basis      0.06826 (  0.3251% of  21)
 --------------------------------------------------------

    Atom  No          Natural Electron Configuration
 ----------------------------------------------------------------------------
      C    1      [core]2S( 0.55)2p( 1.64)
      N    2      [core]2S( 0.60)2p( 1.85)
      N    3      [core]2S( 0.73)2p( 1.73)
      C    4      [core]2S( 0.47)2p( 1.12)3p( 0.01)
      N    5      [core]2S( 0.72)2p( 2.07)
      C    6      [core]2S( 0.46)2p( 1.19)3p( 0.01)
      H    7            1S( 0.35)
      H    8            1S( 0.37)
      H    9            1S( 0.35)
      H   10            1S( 0.37)
      H   11            1S( 0.37)


 NATURAL BOND ORBITAL ANALYSIS, beta spin orbitals:

                       Occupancies       Lewis Structure    Low   High
           Occ.    -------------------  -----------------   occ   occ
  Cycle   Thresh.   Lewis   Non-Lewis     CR  BD  3C  LP    (L)   (NL)   Dev
 =============================================================================
   1(1)    0.90    20.37801   0.62199      6  12   0   3     1      0    0.04
   2(2)    0.90    20.37801   0.62199      6  12   0   3     1      0    0.04
   3(1)    0.80    20.60615   0.39385      6  13   0   2     0      0    0.04
 -----------------------------------------------------------------------------

 Structure accepted: No low occupancy Lewis orbitals

 --------------------------------------------------------
   Core                      5.99785 ( 99.964% of   6)
   Valence Lewis            14.60830 ( 97.389% of  15)
  ==================       ============================
   Total Lewis              20.60615 ( 98.125% of  21)
  -----------------------------------------------------
   Valence non-Lewis         0.35729 (  1.701% of  21)
   Rydberg non-Lewis         0.03655 (  0.174% of  21)
  ==================       ============================
   Total non-Lewis           0.39385 (  1.875% of  21)
 --------------------------------------------------------


       (Occupancy)   Bond orbital/ Coefficients/ Hybrids
 ---------------------------------------------------------------------------------
     1. (0.99516) BD ( 1) C   1 - N   2  
                ( 33.29%)   0.5769* C   1 s( 22.49%)p 3.44( 77.33%)d 0.01(  0.19%)
                                            0.0002  0.4731  0.0329 -0.8773 -0.0485
                                            0.0349 -0.0007 -0.0000 -0.0000 -0.0036
                                            0.0000  0.0000  0.0376 -0.0214
                ( 66.71%)   0.8168* N   2 s( 36.96%)p 1.71( 63.02%)d 0.00(  0.02%)
                                            0.0001  0.6079 -0.0010  0.7928  0.0234
                                           -0.0340  0.0045  0.0000  0.0000 -0.0009
                                            0.0000  0.0000  0.0104 -0.0090
     2. (0.96435) BD ( 1) C   1 - H   7  
                ( 64.20%)   0.8012* C   1 s( 25.99%)p 2.85( 73.97%)d 0.00(  0.04%)
                                           -0.0001  0.5098 -0.0047  0.2570  0.0115
                                           -0.4167  0.0073  0.7069 -0.0112 -0.0023
                                            0.0009 -0.0137 -0.0046  0.0119
                ( 35.80%)   0.5983* H   7 s( 99.89%)p 0.00(  0.11%)
                                            0.9995 -0.0025 -0.0150  0.0138 -0.0253
     3. (0.99216) BD ( 1) C   1 - H   8  
                ( 62.54%)   0.7908* C   1 s( 25.63%)p 2.90( 74.32%)d 0.00(  0.04%)
                                           -0.0001  0.5063 -0.0071  0.3034  0.0168
                                            0.8066 -0.0161 -0.0000  0.0000  0.0060
                                           -0.0000 -0.0000 -0.0176 -0.0096
                ( 37.46%)   0.6121* H   8 s( 99.90%)p 0.00(  0.10%)
                                            0.9995  0.0000 -0.0188 -0.0260  0.0000
     4. (0.96436) BD ( 1) C   1 - H   9  
                ( 64.20%)   0.8012* C   1 s( 25.99%)p 2.85( 73.97%)d 0.00(  0.04%)
                                           -0.0001  0.5098 -0.0047  0.2570  0.0115
                                           -0.4167  0.0073 -0.7069  0.0112 -0.0023
                                           -0.0009  0.0137 -0.0046  0.0119
                ( 35.80%)   0.5983* H   9 s( 99.89%)p 0.00(  0.11%)
                                            0.9995 -0.0025 -0.0150  0.0138  0.0253
     5. (0.99239) BD ( 1) N   2 - N   3  
                ( 55.17%)   0.7428* N   2 s( 27.37%)p 2.65( 72.53%)d 0.00(  0.10%)
                                            0.0001  0.5231  0.0106 -0.4323 -0.0180
                                           -0.7325  0.0398 -0.0000  0.0000  0.0243
                                            0.0000 -0.0000 -0.0052 -0.0184
                ( 44.83%)   0.6695* N   3 s( 23.72%)p 3.21( 76.10%)d 0.01(  0.18%)
                                            0.0001  0.4859  0.0321  0.5393 -0.0436
                                            0.6843 -0.0070 -0.0000  0.0000  0.0247
                                           -0.0000 -0.0000 -0.0276 -0.0216
     6. (0.93613) BD ( 2) N   2 - N   3  
                ( 58.54%)   0.7651* N   2 s(  0.00%)p 1.00( 99.91%)d 0.00(  0.09%)
                                            0.0000 -0.0000  0.0000 -0.0000 -0.0000
                                           -0.0000  0.0000  0.9995  0.0053  0.0000
                                           -0.0239 -0.0174  0.0000 -0.0000
                ( 41.46%)   0.6439* N   3 s(  0.00%)p 1.00( 99.71%)d 0.00(  0.29%)
                                            0.0000  0.0000  0.0000  0.0000  0.0000
                                            0.0000  0.0000  0.9985 -0.0042 -0.0000
                                           -0.0017  0.0537 -0.0000 -0.0000
     7. (0.99621) BD ( 1) N   2 - C   6  
                ( 65.11%)   0.8069* N   2 s( 35.60%)p 1.81( 64.35%)d 0.00(  0.05%)
                                            0.0000  0.5966 -0.0001 -0.4280 -0.0175
                                            0.6781 -0.0121  0.0000 -0.0000 -0.0180
                                           -0.0000  0.0000 -0.0035 -0.0128
                ( 34.89%)   0.5907* C   6 s( 29.39%)p 2.39( 70.39%)d 0.01(  0.22%)
                                            0.0001  0.5418 -0.0203  0.5415  0.0513
                                           -0.6387 -0.0037  0.0000 -0.0000 -0.0370
                                           -0.0000  0.0000 -0.0114 -0.0260
     8. (0.99498) BD ( 1) N   3 - C   4  
                ( 61.30%)   0.7830* N   3 s( 36.14%)p 1.76( 63.75%)d 0.00(  0.12%)
                                           -0.0001 -0.6007 -0.0223  0.7757 -0.0175
                                           -0.1861 -0.0275  0.0000 -0.0000  0.0276
                                           -0.0000  0.0000 -0.0121  0.0162
                ( 38.70%)   0.6221* C   4 s( 31.77%)p 2.14( 68.03%)d 0.01(  0.20%)
                                           -0.0002 -0.5630  0.0267 -0.7616 -0.0202
                                            0.3085  0.0684  0.0000 -0.0000  0.0210
                                            0.0000  0.0000 -0.0312  0.0251
     9. (0.99214) BD ( 1) C   4 - N   5  
                ( 39.63%)   0.6296* C   4 s( 32.55%)p 2.07( 67.29%)d 0.00(  0.16%)
                                            0.0002  0.5705 -0.0082 -0.0885 -0.0656
                                            0.8126  0.0220 -0.0000  0.0000  0.0018
                                           -0.0000  0.0000 -0.0329 -0.0225
                ( 60.37%)   0.7770* N   5 s( 31.32%)p 2.19( 68.57%)d 0.00(  0.11%)
                                            0.0002  0.5596  0.0081 -0.0574  0.0330
                                           -0.8254  0.0118 -0.0000  0.0000 -0.0186
                                           -0.0000  0.0000 -0.0224 -0.0143
    10. (0.99104) BD ( 1) C   4 - H  10  
                ( 62.75%)   0.7921* C   4 s( 35.62%)p 1.81( 64.35%)d 0.00(  0.03%)
                                            0.0005 -0.5966 -0.0152  0.6366 -0.0179
                                            0.4874 -0.0200 -0.0000  0.0000 -0.0145
                                            0.0000  0.0000 -0.0011  0.0092
                ( 37.25%)   0.6103* H  10 s( 99.87%)p 0.00(  0.13%)
                                           -0.9994  0.0004 -0.0292 -0.0209  0.0000
    11. (0.99208) BD ( 1) N   5 - C   6  
                ( 59.41%)   0.7708* N   5 s( 34.22%)p 1.92( 65.68%)d 0.00(  0.10%)
                                            0.0001  0.5847  0.0172  0.7327 -0.0025
                                            0.3444 -0.0364 -0.0000 -0.0000  0.0029
                                           -0.0000  0.0000  0.0284 -0.0137
                ( 40.59%)   0.6371* C   6 s( 33.30%)p 2.00( 66.56%)d 0.00(  0.14%)
                                           -0.0000  0.5766 -0.0230 -0.7919 -0.0398
                                           -0.1859  0.0478 -0.0000  0.0000  0.0230
                                            0.0000  0.0000  0.0209 -0.0207
    12. (0.86697) BD ( 2) N   5 - C   6  
                ( 72.86%)   0.8536* N   5 s(  0.00%)p 1.00( 99.77%)d 0.00(  0.23%)
                                            0.0000  0.0000  0.0000  0.0000 -0.0000
                                            0.0000 -0.0000  0.9989  0.0025 -0.0000
                                            0.0414 -0.0237  0.0000 -0.0000
                ( 27.14%)   0.5210* C   6 s(  0.00%)p 1.00( 99.60%)d 0.00(  0.40%)
                                            0.0000  0.0000 -0.0000 -0.0000  0.0000
                                           -0.0000  0.0000  0.9977 -0.0223  0.0000
                                           -0.0547 -0.0320  0.0000 -0.0000
    13. (0.99164) BD ( 1) C   6 - H  11  
                ( 63.14%)   0.7946* C   6 s( 37.26%)p 1.68( 62.71%)d 0.00(  0.03%)
                                           -0.0005  0.6102  0.0167  0.2703 -0.0298
                                            0.7437 -0.0126  0.0000 -0.0000  0.0123
                                            0.0000  0.0000 -0.0080 -0.0093
                ( 36.86%)   0.6072* H  11 s( 99.87%)p 0.00(  0.13%)
                                            0.9993 -0.0008 -0.0085 -0.0351 -0.0000
    14. (0.99963) CR ( 1) C   1           s(100.00%)p 0.00(  0.00%)
                                            1.0000 -0.0000 -0.0000  0.0002  0.0000
                                           -0.0000  0.0000  0.0000 -0.0000  0.0000
                                           -0.0000 -0.0000 -0.0000  0.0000
    15. (0.99956) CR ( 1) N   2           s(100.00%)
                                            1.0000 -0.0001 -0.0000 -0.0000 -0.0000
                                            0.0000 -0.0000 -0.0000 -0.0000 -0.0000
                                            0.0000  0.0000 -0.0000  0.0000
    16. (0.99970) CR ( 1) N   3           s(100.00%)p 0.00(  0.00%)
                                            1.0000 -0.0003  0.0000 -0.0001 -0.0000
                                            0.0001  0.0000 -0.0000  0.0000 -0.0000
                                           -0.0000 -0.0000 -0.0000 -0.0000
    17. (0.99967) CR ( 1) C   4           s(100.00%)p 0.00(  0.00%)
                                            1.0000  0.0000  0.0000 -0.0005  0.0000
                                           -0.0004  0.0000  0.0000 -0.0000  0.0000
                                           -0.0000 -0.0000  0.0000  0.0000
    18. (0.99969) CR ( 1) N   5           s(100.00%)
                                            1.0000 -0.0002 -0.0000  0.0000 -0.0000
                                            0.0001 -0.0000 -0.0000 -0.0000  0.0000
                                           -0.0000  0.0000  0.0000  0.0000
    19. (0.99960) CR ( 1) C   6           s(100.00%)p 0.00(  0.00%)
                                            1.0000  0.0002  0.0000  0.0000 -0.0000
                                            0.0005 -0.0000 -0.0000  0.0000  0.0000
                                            0.0000  0.0000 -0.0000 -0.0000
    20. (0.97531) LP ( 1) N   3           s( 40.30%)p 1.48( 59.62%)d 0.00(  0.08%)
                                            0.0003  0.6344 -0.0213  0.3214  0.0133
                                           -0.7017 -0.0190  0.0000 -0.0000  0.0183
                                            0.0000  0.0000  0.0190  0.0110
    21. (0.17510) LP*( 1) C   4           s(  0.00%)p 1.00( 99.62%)d 0.00(  0.38%)
                                           -0.0000 -0.0000 -0.0000  0.0000 -0.0000
                                            0.0000  0.0000  0.9981 -0.0059  0.0000
                                            0.0351  0.0508  0.0000 -0.0000
    22. (0.96338) LP ( 1) N   5           s( 34.49%)p 1.90( 65.39%)d 0.00(  0.12%)
                                            0.0001  0.5871 -0.0151 -0.6756 -0.0157
                                            0.4439  0.0117 -0.0000 -0.0000  0.0289
                                            0.0000  0.0000 -0.0125  0.0148
    23. (0.00224) RY*( 1) C   1           s(  0.10%)p99.99( 96.93%)d28.29(  2.97%)
                                            0.0000 -0.0016  0.0323  0.0070 -0.1063
                                           -0.0195 -0.9786 -0.0000  0.0000  0.1698
                                            0.0000 -0.0000  0.0278 -0.0076
    24. (0.00096) RY*( 2) C   1           s(  0.00%)p 1.00( 87.17%)d 0.15( 12.83%)
                                           -0.0000  0.0000  0.0000  0.0000 -0.0000
                                            0.0000  0.0000  0.0165  0.9335 -0.0000
                                           -0.3527  0.0625 -0.0000 -0.0000
    25. (0.00043) RY*( 3) C   1           s( 44.20%)p 1.26( 55.49%)d 0.01(  0.31%)
                                            0.0000 -0.0065  0.6648  0.0606 -0.7364
                                            0.0037  0.0948  0.0000 -0.0000 -0.0365
                                            0.0000 -0.0000 -0.0416 -0.0037
    26. (0.00013) RY*( 4) C   1           s( 34.07%)p 0.88( 29.94%)d 1.06( 35.99%)
                                           -0.0000  0.0001  0.5837 -0.0362  0.5449
                                           -0.0057 -0.0341  0.0000 -0.0000  0.1333
                                            0.0000 -0.0000 -0.5757  0.1034
    27. (0.00004) RY*( 5) C   1           s(  0.00%)p 1.00( 11.73%)d 7.52( 88.27%)
    28. (0.00001) RY*( 6) C   1           s(  0.34%)p11.51(  3.86%)d99.99( 95.81%)
    29. (0.00000) RY*( 7) C   1           s(  0.00%)p 1.00(  1.14%)d86.91( 98.86%)
    30. (0.00000) RY*( 8) C   1           s( 20.84%)p 0.66( 13.69%)d 3.14( 65.47%)
    31. (0.00000) RY*( 9) C   1           s(  0.34%)p 1.36(  0.46%)d99.99( 99.20%)
    32. (0.00208) RY*( 1) N   2           s( 22.30%)p 1.84( 41.11%)d 1.64( 36.59%)
                                            0.0000 -0.0159  0.4720  0.0009  0.0537
                                            0.0346  0.6380 -0.0000  0.0000  0.2342
                                           -0.0000 -0.0000  0.5494 -0.0962
    33. (0.00105) RY*( 2) N   2           s( 27.88%)p 2.37( 66.10%)d 0.22(  6.03%)
                                           -0.0000  0.0089  0.5279 -0.0231  0.5351
                                           -0.0213 -0.6112 -0.0000  0.0000 -0.0735
                                           -0.0000 -0.0000  0.2265 -0.0594
    34. (0.00076) RY*( 3) N   2           s(  0.00%)p 1.00( 48.44%)d 1.06( 51.56%)
                                           -0.0000  0.0000  0.0000 -0.0000  0.0000
                                           -0.0000 -0.0000  0.0239 -0.6956  0.0000
                                            0.6824  0.2234  0.0000  0.0000
    35. (0.00044) RY*( 4) N   2           s( 25.95%)p 2.64( 68.62%)d 0.21(  5.43%)
                                           -0.0000 -0.0056  0.5094  0.0281 -0.7949
                                           -0.0096 -0.2312  0.0000 -0.0000 -0.1994
                                            0.0000 -0.0000 -0.0265 -0.1174
    36. (0.00033) RY*( 5) N   2           s(  4.36%)p 0.25(  1.09%)d21.71( 94.56%)
                                            0.0000 -0.0025  0.2087  0.0101 -0.0215
                                            0.0247 -0.0985  0.0000 -0.0000  0.8562
                                            0.0000 -0.0000 -0.4483 -0.1074
    37. (0.00020) RY*( 6) N   2           s(  0.00%)p 1.00( 23.94%)d 3.18( 76.06%)
                                           -0.0000 -0.0000  0.0000 -0.0000  0.0000
                                           -0.0000  0.0000  0.0041  0.4893 -0.0000
                                            0.6781 -0.5484 -0.0000 -0.0000
    38. (0.00017) RY*( 7) N   2           s( 14.88%)p 1.54( 22.96%)d 4.18( 62.16%)
                                            0.0000 -0.0081  0.3857  0.0034  0.2769
                                            0.0068  0.3909  0.0000 -0.0000 -0.4060
                                            0.0000  0.0000 -0.6630 -0.1313
    39. (0.00000) RY*( 8) N   2           s(  0.00%)p 1.00( 27.71%)d 2.61( 72.29%)
    40. (0.00001) RY*( 9) N   2           s(  4.70%)p 0.05(  0.22%)d20.21( 95.08%)
    41. (0.00221) RY*( 1) N   3           s( 12.42%)p 6.45( 80.06%)d 0.61(  7.53%)
                                            0.0000 -0.0101  0.3522 -0.0071 -0.7456
                                           -0.0410  0.4928  0.0000 -0.0000  0.1208
                                           -0.0000 -0.0000  0.2461 -0.0109
    42. (0.00075) RY*( 2) N   3           s(  4.93%)p17.93( 88.36%)d 1.36(  6.71%)
                                           -0.0000 -0.0009  0.2220 -0.0323 -0.4938
                                           -0.0182 -0.7990  0.0000  0.0000 -0.2352
                                            0.0000  0.0000 -0.1006  0.0415
    43. (0.00034) RY*( 3) N   3           s(  0.00%)p 1.00( 95.47%)d 0.05(  4.53%)
                                           -0.0000  0.0000 -0.0001 -0.0000 -0.0000
                                            0.0000 -0.0000  0.0154  0.9770  0.0000
                                            0.0364 -0.2097  0.0000  0.0000
    44. (0.00033) RY*( 4) N   3           s( 79.37%)p 0.19( 15.13%)d 0.07(  5.50%)
                                            0.0000 -0.0121  0.8908  0.0213  0.3822
                                           -0.0318  0.0618  0.0000  0.0001 -0.0987
                                           -0.0000 -0.0000 -0.2007 -0.0708
    45. (0.00006) RY*( 5) N   3           s(  0.19%)p19.55(  3.70%)d99.99( 96.11%)
    46. (0.00006) RY*( 6) N   3           s(  0.00%)p 1.00(  0.24%)d99.99( 99.76%)
    47. (0.00002) RY*( 7) N   3           s(  1.82%)p 6.69( 12.14%)d47.41( 86.05%)
    48. (0.00000) RY*( 8) N   3           s(  0.00%)p 1.00(  4.58%)d20.84( 95.42%)
    49. (0.00001) RY*( 9) N   3           s(  1.14%)p 1.01(  1.15%)d85.82( 97.71%)
    50. (0.00525) RY*( 1) C   4           s(  0.41%)p99.99( 95.06%)d11.01(  4.52%)
                                           -0.0000  0.0014  0.0641  0.0649 -0.6361
                                           -0.0726  0.7325 -0.0000 -0.0000  0.0763
                                            0.0000 -0.0000 -0.1985  0.0032
    51. (0.00379) RY*( 2) C   4           s( 19.46%)p 2.57( 50.05%)d 1.57( 30.49%)
                                            0.0000 -0.0097  0.4410 -0.0238 -0.5279
                                           -0.0229 -0.4698  0.0000  0.0000 -0.5398
                                            0.0000  0.0000 -0.1055  0.0488
    52. (0.00077) RY*( 3) C   4           s(  0.00%)p 1.00(  6.60%)d14.16( 93.40%)
                                           -0.0000 -0.0000  0.0000  0.0000 -0.0000
                                            0.0000 -0.0000  0.0140  0.2565  0.0000
                                            0.6626 -0.7036  0.0000 -0.0000
    53. (0.00041) RY*( 4) C   4           s(  9.98%)p 1.90( 18.94%)d 7.12( 71.08%)
                                           -0.0000 -0.0011  0.3159  0.0046 -0.3191
                                            0.0008 -0.2959 -0.0000  0.0000  0.7704
                                           -0.0000  0.0000  0.3316  0.0855
    54. (0.00022) RY*( 5) C   4           s( 14.46%)p 1.04( 15.04%)d 4.87( 70.50%)
                                           -0.0000  0.0140  0.3801  0.0061  0.1608
                                            0.0327  0.3513 -0.0000  0.0000 -0.2994
                                           -0.0000  0.0000  0.7800  0.0834
    55. (0.00007) RY*( 6) C   4           s( 48.82%)p 0.43( 20.75%)d 0.62( 30.43%)
    56. (0.00005) RY*( 7) C   4           s(  0.00%)p 1.00( 81.73%)d 0.22( 18.27%)
    57. (0.00000) RY*( 8) C   4           s(  0.00%)p 1.00( 12.05%)d 7.30( 87.95%)
    58. (0.00000) RY*( 9) C   4           s(  6.93%)p 0.07(  0.48%)d13.36( 92.59%)
    59. (0.00127) RY*( 1) N   5           s(  0.63%)p99.99( 91.83%)d12.08(  7.55%)
                                            0.0000 -0.0138  0.0779 -0.0225  0.7228
                                            0.0110 -0.6287  0.0000 -0.0000  0.2485
                                           -0.0000 -0.0000 -0.1078 -0.0464
    60. (0.00070) RY*( 2) N   5           s(  0.04%)p99.99( 99.40%)d15.77(  0.56%)
                                           -0.0000 -0.0004  0.0189 -0.0237 -0.6412
                                           -0.0332 -0.7624  0.0000  0.0000 -0.0733
                                            0.0000  0.0000 -0.0115  0.0100
    61. (0.00010) RY*( 3) N   5           s(  0.00%)p 1.00( 81.58%)d 0.23( 18.42%)
    62. (0.00008) RY*( 4) N   5           s( 97.73%)p 0.01(  0.93%)d 0.01(  1.34%)
    63. (0.00003) RY*( 5) N   5           s(  0.67%)p10.07(  6.80%)d99.99( 92.53%)
    64. (0.00002) RY*( 6) N   5           s(  0.13%)p10.13(  1.34%)d99.99( 98.53%)
    65. (0.00000) RY*( 7) N   5           s(  0.00%)p 1.00(  9.30%)d 9.75( 90.70%)
    66. (0.00000) RY*( 8) N   5           s(  0.00%)p 1.00(  9.35%)d 9.69( 90.65%)
    67. (0.00001) RY*( 9) N   5           s(  0.77%)p 0.09(  0.07%)d99.99( 99.16%)
    68. (0.00424) RY*( 1) C   6           s(  7.17%)p 8.98( 64.37%)d 3.97( 28.46%)
                                            0.0000  0.0104  0.2676 -0.0413  0.7673
                                            0.0457  0.2259 -0.0000 -0.0000 -0.4447
                                            0.0000  0.0000  0.2946  0.0110
    69. (0.00260) RY*( 2) C   6           s( 26.01%)p 2.73( 71.14%)d 0.11(  2.85%)
                                           -0.0000 -0.0101  0.5099  0.0490 -0.4817
                                           -0.0250  0.6902  0.0000  0.0000 -0.0933
                                           -0.0000 -0.0000  0.1303  0.0526
    70. (0.00098) RY*( 3) C   6           s(  0.00%)p 1.00( 53.49%)d 0.87( 46.51%)
                                           -0.0000 -0.0000 -0.0000  0.0000  0.0000
                                            0.0000  0.0000  0.0392  0.7303  0.0000
                                            0.6035 -0.3176  0.0000 -0.0000
    71. (0.00082) RY*( 4) C   6           s( 53.95%)p 0.74( 39.78%)d 0.12(  6.27%)
                                           -0.0000  0.0210  0.7342 -0.0401 -0.1174
                                           -0.0328 -0.6175  0.0000  0.0000 -0.1843
                                            0.0000 -0.0000 -0.1678  0.0245
    72. (0.00020) RY*( 5) C   6           s( 11.71%)p 1.50( 17.60%)d 6.04( 70.69%)
                                           -0.0000  0.0098  0.3420  0.0055  0.3869
                                           -0.0140  0.1616 -0.0000  0.0000  0.8020
                                           -0.0000  0.0000 -0.2328  0.0974
    73. (0.00007) RY*( 6) C   6           s(  0.51%)p13.90(  7.07%)d99.99( 92.43%)
    74. (0.00006) RY*( 7) C   6           s(  0.00%)p 1.00( 36.09%)d 1.77( 63.91%)
    75. (0.00000) RY*( 8) C   6           s(  0.00%)p 1.00( 10.82%)d 8.24( 89.18%)
    76. (0.00001) RY*( 9) C   6           s(  0.70%)p 0.55(  0.39%)d99.99( 98.91%)
    77. (0.00031) RY*( 1) H   7           s( 96.88%)p 0.03(  3.12%)
                                            0.0075  0.9843  0.0187 -0.1340  0.1135
    78. (0.00007) RY*( 2) H   7           s(  0.98%)p99.99( 99.02%)
    79. (0.00007) RY*( 3) H   7           s(  0.72%)p99.99( 99.28%)
    80. (0.00001) RY*( 4) H   7           s(  1.52%)p64.74( 98.48%)
    81. (0.00037) RY*( 1) H   8           s( 94.06%)p 0.06(  5.94%)
                                            0.0048  0.9698 -0.0676  0.2342 -0.0000
    82. (0.00007) RY*( 2) H   8           s(  0.00%)p 1.00(100.00%)
    83. (0.00004) RY*( 3) H   8           s(  5.40%)p17.53( 94.60%)
    84. (0.00001) RY*( 4) H   8           s(  0.65%)p99.99( 99.35%)
    85. (0.00031) RY*( 1) H   9           s( 96.88%)p 0.03(  3.12%)
                                            0.0075  0.9843  0.0187 -0.1340 -0.1134
    86. (0.00007) RY*( 2) H   9           s(  0.98%)p99.99( 99.02%)
    87. (0.00007) RY*( 3) H   9           s(  0.72%)p99.99( 99.28%)
    88. (0.00001) RY*( 4) H   9           s(  1.52%)p64.74( 98.48%)
    89. (0.00033) RY*( 1) H  10           s( 98.13%)p 0.02(  1.87%)
                                           -0.0040  0.9906  0.0641  0.1209 -0.0000
    90. (0.00004) RY*( 2) H  10           s(  1.80%)p54.52( 98.20%)
    91. (0.00001) RY*( 3) H  10           s(  0.20%)p99.99( 99.80%)
    92. (0.00000) RY*( 4) H  10           s(  0.00%)p 1.00(100.00%)
    93. (0.00033) RY*( 1) H  11           s( 98.00%)p 0.02(  2.00%)
                                           -0.0035  0.9899 -0.1031 -0.0971 -0.0000
    94. (0.00004) RY*( 2) H  11           s(  1.94%)p50.58( 98.06%)
    95. (0.00001) RY*( 3) H  11           s(  0.20%)p99.99( 99.80%)
    96. (0.00001) RY*( 4) H  11           s(  0.00%)p 1.00(100.00%)
    97. (0.00880) BD*( 1) C   1 - N   2  
                ( 66.71%)   0.8168* C   1 s( 22.49%)p 3.44( 77.33%)d 0.01(  0.19%)
                                            0.0002  0.4731  0.0329 -0.8773 -0.0485
                                            0.0349 -0.0007 -0.0000 -0.0000 -0.0036
                                            0.0000  0.0000  0.0376 -0.0214
                ( 33.29%)  -0.5769* N   2 s( 36.96%)p 1.71( 63.02%)d 0.00(  0.02%)
                                            0.0001  0.6079 -0.0010  0.7928  0.0234
                                           -0.0340  0.0045  0.0000  0.0000 -0.0009
                                            0.0000  0.0000  0.0104 -0.0090
    98. (0.00223) BD*( 1) C   1 - H   7  
                ( 35.80%)   0.5983* C   1 s( 25.99%)p 2.85( 73.97%)d 0.00(  0.04%)
                                            0.0001 -0.5098  0.0047 -0.2570 -0.0115
                                            0.4167 -0.0073 -0.7069  0.0112  0.0023
                                           -0.0009  0.0137  0.0046 -0.0119
                ( 64.20%)  -0.8012* H   7 s( 99.89%)p 0.00(  0.11%)
                                           -0.9995  0.0025  0.0150 -0.0138  0.0253
    99. (0.00164) BD*( 1) C   1 - H   8  
                ( 37.46%)   0.6121* C   1 s( 25.63%)p 2.90( 74.32%)d 0.00(  0.04%)
                                            0.0001 -0.5063  0.0071 -0.3034 -0.0168
                                           -0.8066  0.0161  0.0000 -0.0000 -0.0060
                                            0.0000  0.0000  0.0176  0.0096
                ( 62.54%)  -0.7908* H   8 s( 99.90%)p 0.00(  0.10%)
                                           -0.9995 -0.0000  0.0188  0.0260 -0.0000
   100. (0.00223) BD*( 1) C   1 - H   9  
                ( 35.80%)   0.5983* C   1 s( 25.99%)p 2.85( 73.97%)d 0.00(  0.04%)
                                            0.0001 -0.5098  0.0047 -0.2570 -0.0115
                                            0.4167 -0.0073  0.7069 -0.0112  0.0023
                                            0.0009 -0.0137  0.0046 -0.0119
                ( 64.20%)  -0.8012* H   9 s( 99.89%)p 0.00(  0.11%)
                                           -0.9995  0.0025  0.0150 -0.0138 -0.0253
   101. (0.01634) BD*( 1) N   2 - N   3  
                ( 44.83%)   0.6695* N   2 s( 27.37%)p 2.65( 72.53%)d 0.00(  0.10%)
                                           -0.0001 -0.5231 -0.0106  0.4323  0.0180
                                            0.7325 -0.0398  0.0000 -0.0000 -0.0243
                                           -0.0000  0.0000  0.0052  0.0184
                ( 55.17%)  -0.7428* N   3 s( 23.72%)p 3.21( 76.10%)d 0.01(  0.18%)
                                           -0.0001 -0.4859 -0.0321 -0.5393  0.0436
                                           -0.6843  0.0070  0.0000 -0.0000 -0.0247
                                            0.0000  0.0000  0.0276  0.0216
   102. (0.05360) BD*( 2) N   2 - N   3  
                ( 41.46%)   0.6439* N   2 s(  0.00%)p 1.00( 99.91%)d 0.00(  0.09%)
                                           -0.0000  0.0000 -0.0000  0.0000  0.0000
                                            0.0000 -0.0000 -0.9995 -0.0053 -0.0000
                                            0.0239  0.0174 -0.0000  0.0000
                ( 58.54%)  -0.7651* N   3 s(  0.00%)p 1.00( 99.71%)d 0.00(  0.29%)
                                           -0.0000 -0.0000 -0.0000 -0.0000 -0.0000
                                           -0.0000 -0.0000 -0.9985  0.0042  0.0000
                                            0.0017 -0.0537  0.0000  0.0000
   103. (0.02631) BD*( 1) N   2 - C   6  
                ( 34.89%)   0.5907* N   2 s( 35.60%)p 1.81( 64.35%)d 0.00(  0.05%)
                                           -0.0000 -0.5966  0.0001  0.4280  0.0175
                                           -0.6781  0.0121 -0.0000  0.0000  0.0180
                                            0.0000 -0.0000  0.0035  0.0128
                ( 65.11%)  -0.8069* C   6 s( 29.39%)p 2.39( 70.39%)d 0.01(  0.22%)
                                           -0.0001 -0.5418  0.0203 -0.5415 -0.0513
                                            0.6387  0.0037 -0.0000  0.0000  0.0370
                                            0.0000 -0.0000  0.0114  0.0260
   104. (0.01082) BD*( 1) N   3 - C   4  
                ( 38.70%)   0.6221* N   3 s( 36.14%)p 1.76( 63.75%)d 0.00(  0.12%)
                                            0.0001  0.6007  0.0223 -0.7757  0.0175
                                            0.1861  0.0275 -0.0000  0.0000 -0.0276
                                            0.0000 -0.0000  0.0121 -0.0162
                ( 61.30%)  -0.7830* C   4 s( 31.77%)p 2.14( 68.03%)d 0.01(  0.20%)
                                            0.0002  0.5630 -0.0267  0.7616  0.0202
                                           -0.3085 -0.0684 -0.0000  0.0000 -0.0210
                                           -0.0000 -0.0000  0.0312 -0.0251
   105. (0.01126) BD*( 1) C   4 - N   5  
                ( 60.37%)   0.7770* C   4 s( 32.55%)p 2.07( 67.29%)d 0.00(  0.16%)
                                            0.0002  0.5705 -0.0082 -0.0885 -0.0656
                                            0.8126  0.0220 -0.0000  0.0000  0.0018
                                           -0.0000  0.0000 -0.0329 -0.0225
                ( 39.63%)  -0.6296* N   5 s( 31.32%)p 2.19( 68.57%)d 0.00(  0.11%)
                                            0.0002  0.5596  0.0081 -0.0574  0.0330
                                           -0.8254  0.0118 -0.0000  0.0000 -0.0186
                                           -0.0000  0.0000 -0.0224 -0.0143
   106. (0.00878) BD*( 1) C   4 - H  10  
                ( 37.25%)   0.6103* C   4 s( 35.62%)p 1.81( 64.35%)d 0.00(  0.03%)
                                           -0.0005  0.5966  0.0152 -0.6366  0.0179
                                           -0.4874  0.0200  0.0000 -0.0000  0.0145
                                           -0.0000 -0.0000  0.0011 -0.0092
                ( 62.75%)  -0.7921* H  10 s( 99.87%)p 0.00(  0.13%)
                                            0.9994 -0.0004  0.0292  0.0209 -0.0000
   107. (0.00475) BD*( 1) N   5 - C   6  
                ( 40.59%)   0.6371* N   5 s( 34.22%)p 1.92( 65.68%)d 0.00(  0.10%)
                                           -0.0001 -0.5847 -0.0172 -0.7327  0.0025
                                           -0.3444  0.0364  0.0000  0.0000 -0.0029
                                            0.0000 -0.0000 -0.0284  0.0137
                ( 59.41%)  -0.7708* C   6 s( 33.30%)p 2.00( 66.56%)d 0.00(  0.14%)
                                            0.0000 -0.5766  0.0230  0.7919  0.0398
                                            0.1859 -0.0478  0.0000 -0.0000 -0.0230
                                           -0.0000 -0.0000 -0.0209  0.0207
   108. (0.02644) BD*( 2) N   5 - C   6  
                ( 27.14%)   0.5210* N   5 s(  0.00%)p 1.00( 99.77%)d 0.00(  0.23%)
                                           -0.0000 -0.0000 -0.0000 -0.0000  0.0000
                                           -0.0000  0.0000 -0.9989 -0.0025  0.0000
                                           -0.0414  0.0237 -0.0000  0.0000
                ( 72.86%)  -0.8536* C   6 s(  0.00%)p 1.00( 99.60%)d 0.00(  0.40%)
                                           -0.0000 -0.0000  0.0000  0.0000 -0.0000
                                            0.0000 -0.0000 -0.9977  0.0223 -0.0000
                                            0.0547  0.0320 -0.0000  0.0000
   109. (0.00900) BD*( 1) C   6 - H  11  
                ( 36.86%)   0.6072* C   6 s( 37.26%)p 1.68( 62.71%)d 0.00(  0.03%)
                                            0.0005 -0.6102 -0.0167 -0.2703  0.0298
                                           -0.7437  0.0126 -0.0000  0.0000 -0.0123
                                           -0.0000 -0.0000  0.0080  0.0093
                ( 63.14%)  -0.7946* H  11 s( 99.87%)p 0.00(  0.13%)
                                           -0.9993  0.0008  0.0085  0.0351  0.0000


 NHO Directionality and "Bond Bending" (deviations from line of nuclear centers)

         [Thresholds for printing:  angular deviation  >  1.0 degree]
                                    hybrid p-character > 25.0%
                                    orbital occupancy  >  0.10e

                                Line of Centers        Hybrid 1              Hybrid 2
                                ---------------  -------------------   ------------------
                NBO               Theta   Phi    Theta   Phi    Dev    Theta   Phi    Dev
 ========================================================================================
     5. BD (   1) N   2 - N   3    90.0  236.7     --     --    --      90.0   53.8   2.9
     6. BD (   2) N   2 - N   3    90.0  236.7     0.0    0.0  90.0      0.0    0.0  90.0
     7. BD (   1) N   2 - C   6    90.0  127.1    90.0  123.8   3.3     90.0  312.7   5.6
     8. BD (   1) N   3 - C   4    90.0  159.4    90.0  164.3   4.9     90.0  334.3   5.1
     9. BD (   1) C   4 - N   5    90.0   94.2    90.0  100.5   6.3     90.0  268.3   5.9
    11. BD (   1) N   5 - C   6    90.0   16.9    90.0   22.9   5.9     90.0  189.4   7.5
    12. BD (   2) N   5 - C   6    90.0   16.9     0.0    0.0  90.0      0.0    0.0  90.0
    13. BD (   1) C   6 - H  11    90.0   70.0    90.0   71.8   1.8      --     --    --
    20. LP (   1) N   3             --     --     90.0  294.9   --       --     --    --
    21. LP*(   1) C   4             --     --      0.0    0.0   --       --     --    --
    22. LP (   1) N   5             --     --     90.0  146.6   --       --     --    --


 Second Order Perturbation Theory Analysis of Fock Matrix in NBO Basis

     Threshold for printing:   0.25 kcal/mol
                                                                              E(2)  E(j)-E(i) F(i,j)
         Donor NBO (i)                     Acceptor NBO (j)                 kcal/mol   a.u.    a.u. 
 ===================================================================================================

 within unit  1
   1. BD (   1) C   1 - N   2        / 41. RY*(   1) N   3                    0.66    1.74    0.043
   1. BD (   1) C   1 - N   2        / 71. RY*(   4) C   6                    0.34    1.55    0.029
   1. BD (   1) C   1 - N   2        /101. BD*(   1) N   2 - N   3            0.48    1.14    0.030
   1. BD (   1) C   1 - N   2        /103. BD*(   1) N   2 - C   6            1.01    1.23    0.045
   1. BD (   1) C   1 - N   2        /104. BD*(   1) N   3 - C   4            0.75    1.30    0.040
   1. BD (   1) C   1 - N   2        /107. BD*(   1) N   5 - C   6            0.41    1.32    0.029
   2. BD (   1) C   1 - H   7        / 34. RY*(   3) N   2                    0.33    2.05    0.034
   2. BD (   1) C   1 - H   7        /102. BD*(   2) N   2 - N   3            2.56    0.40    0.041
   2. BD (   1) C   1 - H   7        /103. BD*(   1) N   2 - C   6            1.25    0.93    0.043
   3. BD (   1) C   1 - H   8        /101. BD*(   1) N   2 - N   3            2.52    0.85    0.059
   4. BD (   1) C   1 - H   9        / 34. RY*(   3) N   2                    0.33    2.05    0.034
   4. BD (   1) C   1 - H   9        /102. BD*(   2) N   2 - N   3            2.56    0.40    0.041
   4. BD (   1) C   1 - H   9        /103. BD*(   1) N   2 - C   6            1.25    0.93    0.043
   5. BD (   1) N   2 - N   3        / 23. RY*(   1) C   1                    0.62    1.55    0.039
   5. BD (   1) N   2 - N   3        / 50. RY*(   1) C   4                    0.56    1.45    0.036
   5. BD (   1) N   2 - N   3        / 51. RY*(   2) C   4                    0.54    2.16    0.043
   5. BD (   1) N   2 - N   3        / 68. RY*(   1) C   6                    0.46    2.03    0.039
   5. BD (   1) N   2 - N   3        / 97. BD*(   1) C   1 - N   2            0.65    1.23    0.036
   5. BD (   1) N   2 - N   3        / 99. BD*(   1) C   1 - H   8            0.26    1.36    0.024
   5. BD (   1) N   2 - N   3        /103. BD*(   1) N   2 - C   6            0.49    1.33    0.033
   5. BD (   1) N   2 - N   3        /105. BD*(   1) C   4 - N   5            0.43    1.37    0.031
   5. BD (   1) N   2 - N   3        /106. BD*(   1) C   4 - H  10            1.46    1.38    0.057
   5. BD (   1) N   2 - N   3        /107. BD*(   1) N   5 - C   6            0.35    1.42    0.028
   5. BD (   1) N   2 - N   3        /109. BD*(   1) C   6 - H  11            1.00    1.35    0.046
   6. BD (   2) N   2 - N   3        / 21. LP*(   1) C   4                   18.16    0.29    0.098
   6. BD (   2) N   2 - N   3        / 24. RY*(   2) C   1                    0.65    1.16    0.036
   6. BD (   2) N   2 - N   3        / 52. RY*(   3) C   4                    0.51    2.19    0.044
   6. BD (   2) N   2 - N   3        / 70. RY*(   3) C   6                    0.83    1.53    0.046
   6. BD (   2) N   2 - N   3        / 98. BD*(   1) C   1 - H   7            0.84    0.86    0.035
   6. BD (   2) N   2 - N   3        /100. BD*(   1) C   1 - H   9            0.84    0.86    0.035
   6. BD (   2) N   2 - N   3        /102. BD*(   2) N   2 - N   3            0.74    0.30    0.019
   6. BD (   2) N   2 - N   3        /108. BD*(   2) N   5 - C   6           10.94    0.39    0.084
   7. BD (   1) N   2 - C   6        / 23. RY*(   1) C   1                    0.50    1.53    0.035
   7. BD (   1) N   2 - C   6        / 41. RY*(   1) N   3                    0.49    1.82    0.038
   7. BD (   1) N   2 - C   6        / 60. RY*(   2) N   5                    0.44    1.97    0.037
   7. BD (   1) N   2 - C   6        / 97. BD*(   1) C   1 - N   2            1.31    1.21    0.050
   7. BD (   1) N   2 - C   6        /106. BD*(   1) C   4 - H  10            0.38    1.36    0.029
   8. BD (   1) N   3 - C   4        / 33. RY*(   2) N   2                    0.72    2.11    0.049
   8. BD (   1) N   3 - C   4        / 60. RY*(   2) N   5                    0.41    1.97    0.036
   8. BD (   1) N   3 - C   4        / 97. BD*(   1) C   1 - N   2            2.37    1.20    0.067
   8. BD (   1) N   3 - C   4        /109. BD*(   1) C   6 - H  11            0.28    1.33    0.024
   9. BD (   1) C   4 - N   5        / 42. RY*(   2) N   3                    0.40    1.87    0.035
   9. BD (   1) C   4 - N   5        / 69. RY*(   2) C   6                    1.08    1.36    0.049
   9. BD (   1) C   4 - N   5        /103. BD*(   1) N   2 - C   6            0.65    1.24    0.036
   9. BD (   1) C   4 - N   5        /109. BD*(   1) C   6 - H  11            2.60    1.26    0.072
  10. BD (   1) C   4 - H  10        / 41. RY*(   1) N   3                    0.31    1.49    0.027
  10. BD (   1) C   4 - H  10        / 59. RY*(   1) N   5                    0.41    1.53    0.032
  10. BD (   1) C   4 - H  10        /101. BD*(   1) N   2 - N   3            1.71    0.90    0.050
  10. BD (   1) C   4 - H  10        /107. BD*(   1) N   5 - C   6            1.55    1.08    0.052
  11. BD (   1) N   5 - C   6        / 50. RY*(   1) C   4                    0.58    1.39    0.036
  11. BD (   1) N   5 - C   6        / 51. RY*(   2) C   4                    0.60    2.11    0.045
  11. BD (   1) N   5 - C   6        / 97. BD*(   1) C   1 - N   2            1.80    1.18    0.058
  11. BD (   1) N   5 - C   6        /101. BD*(   1) N   2 - N   3            0.29    1.19    0.024
  11. BD (   1) N   5 - C   6        /104. BD*(   1) N   3 - C   4            0.29    1.35    0.025
  11. BD (   1) N   5 - C   6        /105. BD*(   1) C   4 - N   5            0.25    1.32    0.023
  11. BD (   1) N   5 - C   6        /106. BD*(   1) C   4 - H  10            1.76    1.33    0.061
  11. BD (   1) N   5 - C   6        /109. BD*(   1) C   6 - H  11            0.47    1.30    0.031
  12. BD (   2) N   5 - C   6        / 21. LP*(   1) C   4                   44.78    0.22    0.128
  12. BD (   2) N   5 - C   6        / 52. RY*(   3) C   4                    0.29    2.12    0.033
  12. BD (   2) N   5 - C   6        / 56. RY*(   7) C   4                    1.37    1.05    0.051
  12. BD (   2) N   5 - C   6        /102. BD*(   2) N   2 - N   3            5.24    0.23    0.045
  12. BD (   2) N   5 - C   6        /108. BD*(   2) N   5 - C   6            2.67    0.32    0.039
  13. BD (   1) C   6 - H  11        / 59. RY*(   1) N   5                    0.43    1.55    0.033
  13. BD (   1) C   6 - H  11        /101. BD*(   1) N   2 - N   3            1.63    0.92    0.049
  13. BD (   1) C   6 - H  11        /105. BD*(   1) C   4 - N   5            1.55    1.04    0.051
  13. BD (   1) C   6 - H  11        /107. BD*(   1) N   5 - C   6            0.30    1.10    0.023
  14. CR (   1) C   1                / 77. RY*(   1) H   7                    0.47   10.58    0.089
  14. CR (   1) C   1                / 81. RY*(   1) H   8                    0.40   10.65    0.082
  14. CR (   1) C   1                / 85. RY*(   1) H   9                    0.47   10.58    0.089
  14. CR (   1) C   1                /101. BD*(   1) N   2 - N   3            0.32   10.46    0.074
  14. CR (   1) C   1                /103. BD*(   1) N   2 - C   6            0.61   10.55    0.103
  15. CR (   1) N   2                / 25. RY*(   3) C   1                    1.07   14.88    0.160
  15. CR (   1) N   2                / 42. RY*(   2) N   3                    0.52   15.39    0.113
  15. CR (   1) N   2                / 69. RY*(   2) C   6                    1.40   14.88    0.183
  15. CR (   1) N   2                /104. BD*(   1) N   3 - C   4            0.31   14.83    0.086
  16. CR (   1) N   3                / 32. RY*(   1) N   2                    0.44   15.76    0.105
  16. CR (   1) N   3                / 50. RY*(   1) C   4                    1.66   14.78    0.198
  16. CR (   1) N   3                / 97. BD*(   1) C   1 - N   2            0.46   14.57    0.104
  16. CR (   1) N   3                /103. BD*(   1) N   2 - C   6            0.43   14.67    0.102
  17. CR (   1) C   4                / 60. RY*(   2) N   5                    0.35   11.27    0.080
  17. CR (   1) C   4                / 89. RY*(   1) H  10                    0.46   10.53    0.088
  17. CR (   1) C   4                /107. BD*(   1) N   5 - C   6            0.52   10.70    0.095
  18. CR (   1) N   5                / 50. RY*(   1) C   4                    1.08   14.71    0.159
  18. CR (   1) N   5                / 68. RY*(   1) C   6                    1.05   15.30    0.161
  18. CR (   1) N   5                / 72. RY*(   5) C   6                    0.30   15.98    0.087
  18. CR (   1) N   5                /109. BD*(   1) C   6 - H  11            0.26   14.62    0.078
  19. CR (   1) C   6                / 33. RY*(   2) N   2                    0.43   11.42    0.089
  19. CR (   1) C   6                / 60. RY*(   2) N   5                    0.48   11.28    0.093
  19. CR (   1) C   6                / 93. RY*(   1) H  11                    0.46   10.53    0.088
  19. CR (   1) C   6                / 97. BD*(   1) C   1 - N   2            0.84   10.51    0.119
  19. CR (   1) C   6                /105. BD*(   1) C   4 - N   5            0.55   10.65    0.097
  20. LP (   1) N   3                / 32. RY*(   1) N   2                    1.46    1.96    0.068
  20. LP (   1) N   3                / 50. RY*(   1) C   4                    1.67    0.98    0.051
  20. LP (   1) N   3                / 51. RY*(   2) C   4                    0.53    1.69    0.038
  20. LP (   1) N   3                /103. BD*(   1) N   2 - C   6            3.22    0.86    0.067
  20. LP (   1) N   3                /105. BD*(   1) C   4 - N   5            2.64    0.90    0.062
  20. LP (   1) N   3                /106. BD*(   1) C   4 - H  10            0.50    0.91    0.027
  21. LP*(   1) C   4                / 43. RY*(   3) N   3                    0.27    0.95    0.048
  21. LP*(   1) C   4                / 56. RY*(   7) C   4                    1.72    0.83    0.114
  21. LP*(   1) C   4                / 57. RY*(   8) C   4                    0.26    1.84    0.066
  21. LP*(   1) C   4                / 61. RY*(   3) N   5                    0.35    1.17    0.061
  21. LP*(   1) C   4                /108. BD*(   2) N   5 - C   6            4.86    0.10    0.061
  22. LP (   1) N   5                / 50. RY*(   1) C   4                    1.27    0.91    0.044
  22. LP (   1) N   5                / 51. RY*(   2) C   4                    0.82    1.62    0.047
  22. LP (   1) N   5                / 68. RY*(   1) C   6                    2.02    1.50    0.071
  22. LP (   1) N   5                / 97. BD*(   1) C   1 - N   2            0.32    0.70    0.019
  22. LP (   1) N   5                /103. BD*(   1) N   2 - C   6            3.67    0.80    0.069
  22. LP (   1) N   5                /104. BD*(   1) N   3 - C   4            3.24    0.87    0.068
  22. LP (   1) N   5                /106. BD*(   1) C   4 - H  10            0.68    0.85    0.031
  22. LP (   1) N   5                /109. BD*(   1) C   6 - H  11            0.68    0.82    0.030
 102. BD*(   2) N   2 - N   3        / 43. RY*(   3) N   3                    0.29    0.94    0.090
 102. BD*(   2) N   2 - N   3        /108. BD*(   2) N   5 - C   6            2.44    0.09    0.066
 103. BD*(   1) N   2 - C   6        / 33. RY*(   2) N   2                    0.26    0.80    0.111
 103. BD*(   1) N   2 - C   6        / 68. RY*(   1) C   6                    0.30    0.70    0.105
 103. BD*(   1) N   2 - C   6        / 69. RY*(   2) C   6                    2.30    0.12    0.126
 103. BD*(   1) N   2 - C   6        / 99. BD*(   1) C   1 - H   8            1.41    0.03    0.050
 103. BD*(   1) N   2 - C   6        /104. BD*(   1) N   3 - C   4            0.98    0.07    0.056
 103. BD*(   1) N   2 - C   6        /105. BD*(   1) C   4 - N   5            2.24    0.04    0.061
 103. BD*(   1) N   2 - C   6        /109. BD*(   1) C   6 - H  11            2.06    0.02    0.045


 Natural Bond Orbitals (Summary):

                                                            Principal Delocalizations
           NBO                        Occupancy    Energy   (geminal,vicinal,remote)
 ====================================================================================
 Molecular unit  1  (C3H5N3)
     1. BD (   1) C   1 - N   2          0.99516    -1.02527  103(g),104(v),41(v),101(g)
                                                    107(v),71(v)
     2. BD (   1) C   1 - H   7          0.96435    -0.72191  102(v),103(v),34(v)
     3. BD (   1) C   1 - H   8          0.99216    -0.73083  101(v)
     4. BD (   1) C   1 - H   9          0.96436    -0.72191  102(v),103(v),34(v)
     5. BD (   1) N   2 - N   3          0.99239    -1.12482  106(v),109(v),97(g),23(v)
                                                    50(v),51(v),103(g),68(v)
                                                    105(v),107(v),99(v)
     6. BD (   2) N   2 - N   3          0.93613    -0.62133  21(v),108(v),98(v),100(v)
                                                    70(v),102(g),24(v),52(v)
     7. BD (   1) N   2 - C   6          0.99621    -1.10603  97(g),23(v),41(v),60(v)
                                                    106(r)
     8. BD (   1) N   3 - C   4          0.99498    -1.09914  97(v),33(v),60(v),109(r)
     9. BD (   1) C   4 - N   5          0.99214    -1.03260  109(v),69(v),103(v),42(v)
    10. BD (   1) C   4 - H  10          0.99104    -0.77782  101(v),107(v),59(v),41(v)
    11. BD (   1) N   5 - C   6          0.99208    -1.07415  97(v),106(v),51(v),50(v)
                                                    109(g),101(v),104(v),105(g)
    12. BD (   2) N   5 - C   6          0.86697    -0.54657  21(v),102(v),108(g),56(v)
                                                    52(v)
    13. BD (   1) C   6 - H  11          0.99164    -0.80089  101(v),105(v),59(v),107(g)
    14. CR (   1) C   1                  0.99963   -10.34378  103(v),77(v),85(v),81(v)
                                                    101(v)
    15. CR (   1) N   2                  0.99956   -14.54791  69(v),25(v),42(v),104(v)
    16. CR (   1) N   3                  0.99970   -14.46162  50(v),97(v),103(v),32(v)
    17. CR (   1) C   4                  0.99967   -10.40418  107(v),89(v),60(v)
    18. CR (   1) N   5                  0.99969   -14.39429  50(v),68(v),72(v),109(v)
    19. CR (   1) C   6                  0.99960   -10.40935  97(v),105(v),60(v),93(v)
                                                    33(v)
    20. LP (   1) N   3                  0.97531    -0.65652  103(v),105(v),50(v),32(v)
                                                    51(v),106(v)
    21. LP*(   1) C   4                  0.17510    -0.32723  102(v),108(v),56(g),61(v)
                                                    43(v),57(g)
    22. LP (   1) N   5                  0.96338    -0.59242  103(v),104(v),68(v),50(v)
                                                    51(v),109(v),106(v),97(r)
    23. RY*(   1) C   1                  0.00224     0.42356   
    24. RY*(   2) C   1                  0.00096     0.54048   
    25. RY*(   3) C   1                  0.00043     0.33147   
    26. RY*(   4) C   1                  0.00013     1.01882   
    27. RY*(   5) C   1                  0.00004     1.68456   
    28. RY*(   6) C   1                  0.00001     1.95085   
    29. RY*(   7) C   1                  0.00000     2.07783   
    30. RY*(   8) C   1                  0.00000     1.54527   
    31. RY*(   9) C   1                  0.00000     2.06263   
    32. RY*(   1) N   2                  0.00208     1.29979   
    33. RY*(   2) N   2                  0.00105     1.00859   
    34. RY*(   3) N   2                  0.00076     1.32468   
    35. RY*(   4) N   2                  0.00044     1.07751   
    36. RY*(   5) N   2                  0.00033     2.49073   
    37. RY*(   6) N   2                  0.00020     1.67162   
    38. RY*(   7) N   2                  0.00017     1.77248   
    39. RY*(   8) N   2                  0.00000     1.59763   
    40. RY*(   9) N   2                  0.00001     2.31927   
    41. RY*(   1) N   3                  0.00221     0.71568   
    42. RY*(   2) N   3                  0.00075     0.84006   
    43. RY*(   3) N   3                  0.00034     0.62466   
    44. RY*(   4) N   3                  0.00033     0.92060   
    45. RY*(   5) N   3                  0.00006     2.53168   
    46. RY*(   6) N   3                  0.00006     2.05786   
    47. RY*(   7) N   3                  0.00002     2.13933   
    48. RY*(   8) N   3                  0.00000     1.99593   
    49. RY*(   9) N   3                  0.00001     2.37773   
    50. RY*(   1) C   4                  0.00525     0.32050   
    51. RY*(   2) C   4                  0.00379     1.03194   
    52. RY*(   3) C   4                  0.00077     1.57305   
    53. RY*(   4) C   4                  0.00041     1.62384   
    54. RY*(   5) C   4                  0.00022     1.61052   
    55. RY*(   6) C   4                  0.00007     0.88532   
    56. RY*(   7) C   4                  0.00005     0.49895   
    57. RY*(   8) C   4                  0.00000     1.50882   
    58. RY*(   9) C   4                  0.00000     1.81595   
    59. RY*(   1) N   5                  0.00127     0.75177   
    60. RY*(   2) N   5                  0.00070     0.86602   
    61. RY*(   3) N   5                  0.00010     0.84523   
    62. RY*(   4) N   5                  0.00008     0.83895   
    63. RY*(   5) N   5                  0.00003     2.26468   
    64. RY*(   6) N   5                  0.00002     2.64232   
    65. RY*(   7) N   5                  0.00000     1.96047   
    66. RY*(   8) N   5                  0.00000     1.98139   
    67. RY*(   9) N   5                  0.00001     2.37318   
    68. RY*(   1) C   6                  0.00424     0.90702   
    69. RY*(   2) C   6                  0.00260     0.32877   
    70. RY*(   3) C   6                  0.00098     0.90593   
    71. RY*(   4) C   6                  0.00082     0.52465   
    72. RY*(   5) C   6                  0.00020     1.58133   
    73. RY*(   6) C   6                  0.00007     2.04532   
    74. RY*(   7) C   6                  0.00006     1.18499   
    75. RY*(   8) C   6                  0.00000     1.47556   
    76. RY*(   9) C   6                  0.00001     1.90382   
    77. RY*(   1) H   7                  0.00031     0.24006   
    78. RY*(   2) H   7                  0.00007     1.55967   
    79. RY*(   3) H   7                  0.00007     1.66386   
    80. RY*(   4) H   7                  0.00001     1.90004   
    81. RY*(   1) H   8                  0.00037     0.30819   
    82. RY*(   2) H   8                  0.00007     1.52949   
    83. RY*(   3) H   8                  0.00004     1.58618   
    84. RY*(   4) H   8                  0.00001     1.91619   
    85. RY*(   1) H   9                  0.00031     0.24005   
    86. RY*(   2) H   9                  0.00007     1.55967   
    87. RY*(   3) H   9                  0.00007     1.66386   
    88. RY*(   4) H   9                  0.00001     1.90004   
    89. RY*(   1) H  10                  0.00033     0.12471   
    90. RY*(   2) H  10                  0.00004     2.12907   
    91. RY*(   3) H  10                  0.00001     1.65607   
    92. RY*(   4) H  10                  0.00000     1.41053   
    93. RY*(   1) H  11                  0.00033     0.12153   
    94. RY*(   2) H  11                  0.00004     2.10908   
    95. RY*(   3) H  11                  0.00001     1.65452   
    96. RY*(   4) H  11                  0.00001     1.39512   
    97. BD*(   1) C   1 - N   2          0.00880     0.10415   
    98. BD*(   1) C   1 - H   7          0.00223     0.24360   
    99. BD*(   1) C   1 - H   8          0.00164     0.23623   
   100. BD*(   1) C   1 - H   9          0.00223     0.24360   
   101. BD*(   1) N   2 - N   3          0.01634     0.11770   
   102. BD*(   2) N   2 - N   3          0.05360    -0.31912   
   103. BD*(   1) N   2 - C   6          0.02631     0.20461   
   104. BD*(   1) N   3 - C   4          0.01082     0.27832   
   105. BD*(   1) C   4 - N   5          0.01126     0.24386   
   106. BD*(   1) C   4 - H  10          0.00878     0.25381   
   107. BD*(   1) N   5 - C   6          0.00475     0.29850   
   108. BD*(   2) N   5 - C   6          0.02644    -0.23003   
   109. BD*(   1) C   6 - H  11          0.00900     0.22688   
       -------------------------------
              Total Lewis   20.60615  ( 98.1245%)
        Valence non-Lewis    0.35729  (  1.7014%)
        Rydberg non-Lewis    0.03655  (  0.1741%)
       -------------------------------
            Total unit  1   21.00000  (100.0000%)
           Charge unit  1    1.00000
 Unable to Open any file for archive entry.
 1\1\GINC-COMPUTE-0-2\SP\UB3LYP\def2SVP\C3H5N3(1+,2)\ZAHRT2\13-Mar-2021
 \0\\# b3lyp/def2svp geom=NewRedundant pop=NBO\\32\\1,2\C,0,-1.60800510
 29,-0.2732537812,-0.0199399059\N,0,-0.1777086824,-0.0610977159,-0.0143
 488452\N,0,0.6663072349,-1.0222149503,-0.4381084206\C,0,1.8548920713,-
 0.4572306666,-0.2806629673\N,0,1.8229871285,0.8078330373,0.2184028346\
 C,0,0.530924653,1.0271646649,0.3749219559\H,0,-1.9574308579,-0.4756095
 519,-1.042990873\H,0,-2.1039212284,0.6291448512,0.3618156809\H,0,-1.86
 69479336,-1.1294272203,0.6200559317\H,0,2.7767329805,-0.9793969215,-0.
 5361036885\H,0,0.0621697372,1.9340882542,0.7569582975\\Version=ES64L-G
 16RevC.01\State=2-A\HF=-280.9960128\S2=0.759113\S2-1=0.\S2A=0.750029\R
 MSD=9.706e-09\Dipole=-0.984043,0.0886924,0.0884\Quadrupole=5.5625918,-
 2.2400282,-3.3225636,-3.3574765,-1.82509,0.7655989\PG=C01 [X(C3H5N3)]\
 \@
 The archive entry for this job was punched.


 THE CHYMISTS ARE A STRANGE CLASS OF MORTALS IMPELLED
 BY AN ALMOST INSANE IMPULSE TO SEEK THEIR PLEASURE
 AMONG SMOKE AND VAPOR, SOOT AND FLAME, POISONS AND
 POVERTY; YET AMONG ALL THESE EVILS I SEEM TO LIVE
 SO SWEETLY, THAT I MAY DIE IF I WOULD CHANGE PLACES
 WITH THE PERSIAN KING.
   --  JOHANN JOACHIM BECHER, 1635-1682
 ACTA LABORATORII CHYMICA MONACENSIS, 1669
 File lengths (MBytes):  RWF=     14 Int=      0 D2E=      0 Chk=      2 Scr=      1
 Normal termination of Gaussian 16
