# Supplementary material for: Machine-Learning-Guided Discovery of Electrochemical Reactions
Source: J Am Chem Soc. 2022 Dec 2;144(49):22599–610. doi: 10.1021/jacs.2c08997 (PMC9756344; doi:10.1021/jacs.2c08997)
Supplement: Supplementary file 4 — ja2c08997_si_004.zip [file ja2c08997_si_004.zip › Reactivity Prediction/Ologs_notimes/64.log]

 Entering Gaussian System, Link 0=g16
 Input=64.com
 Output=64.log
 Initial command:
  
 Copyright (c) 1988-2019, Gaussian, Inc.  All Rights Reserved.
  
 This is part of the Gaussian(R) 16 program.  It is based on
 the Gaussian(R) 09 system (copyright 2009, Gaussian, Inc.),
 the Gaussian(R) 03 system (copyright 2003, Gaussian, Inc.),
 the Gaussian(R) 98 system (copyright 1998, Gaussian, Inc.),
 the Gaussian(R) 94 system (copyright 1995, Gaussian, Inc.),
 the Gaussian 92(TM) system (copyright 1992, Gaussian, Inc.),
 the Gaussian 90(TM) system (copyright 1990, Gaussian, Inc.),
 the Gaussian 88(TM) system (copyright 1988, Gaussian, Inc.),
 the Gaussian 86(TM) system (copyright 1986, Carnegie Mellon
 University), and the Gaussian 82(TM) system (copyright 1983,
 Carnegie Mellon University). Gaussian is a federally registered
 trademark of Gaussian, Inc.
  
 This software contains proprietary and confidential information,
 including trade secrets, belonging to Gaussian, Inc.
  
 This software is provided under written license and may be
 used, copied, transmitted, or stored only in accord with that
 written license.
  
 The following legend is applicable only to US Government
 contracts under FAR:
  
                    RESTRICTED RIGHTS LEGEND
  
 Use, reproduction and disclosure by the US Government is
 subject to restrictions as set forth in subparagraphs (a)
 and (c) of the Commercial Computer Software - Restricted
 Rights clause in FAR 52.227-19.
  
 Gaussian, Inc.
 340 Quinnipiac St., Bldg. 40, Wallingford CT 06492
  
  
 ---------------------------------------------------------------
 Warning -- This program may not be used in any manner that
 competes with the business of Gaussian, Inc. or will provide
 assistance to any competitor of Gaussian, Inc.  The licensee
 of this program is prohibited from giving any competitor of
 Gaussian, Inc. access to this program.  By using this program,
 the user acknowledges that Gaussian, Inc. is engaged in the
 business of creating and licensing software in the field of
 computational chemistry and represents and warrants to the
 licensee that it is not a competitor of Gaussian, Inc. and that
 it will not use this program in any manner prohibited above.
 ---------------------------------------------------------------
  

 Cite this work as:
 Gaussian 16, Revision C.01,
 M. J. Frisch, G. W. Trucks, H. B. Schlegel, G. E. Scuseria, 
 M. A. Robb, J. R. Cheeseman, G. Scalmani, V. Barone, 
 G. A. Petersson, H. Nakatsuji, X. Li, M. Caricato, A. V. Marenich, 
 J. Bloino, B. G. Janesko, R. Gomperts, B. Mennucci, H. P. Hratchian, 
 J. V. Ortiz, A. F. Izmaylov, J. L. Sonnenberg, D. Williams-Young, 
 F. Ding, F. Lipparini, F. Egidi, J. Goings, B. Peng, A. Petrone, 
 T. Henderson, D. Ranasinghe, V. G. Zakrzewski, J. Gao, N. Rega, 
 G. Zheng, W. Liang, M. Hada, M. Ehara, K. Toyota, R. Fukuda, 
 J. Hasegawa, M. Ishida, T. Nakajima, Y. Honda, O. Kitao, H. Nakai, 
 T. Vreven, K. Throssell, J. A. Montgomery, Jr., J. E. Peralta, 
 F. Ogliaro, M. J. Bearpark, J. J. Heyd, E. N. Brothers, K. N. Kudin, 
 V. N. Staroverov, T. A. Keith, R. Kobayashi, J. Normand, 
 K. Raghavachari, A. P. Rendell, J. C. Burant, S. S. Iyengar, 
 J. Tomasi, M. Cossi, J. M. Millam, M. Klene, C. Adamo, R. Cammi, 
 J. W. Ochterski, R. L. Martin, K. Morokuma, O. Farkas, 
 J. B. Foresman, and D. J. Fox, Gaussian, Inc., Wallingford CT, 2019.
 
 ******************************************
 Gaussian 16:  ES64L-G16RevC.01  3-Jul-2019
                28-Apr-2021 
 ******************************************
 %nprocshared=16
 Will use up to   16 processors via shared memory.
 %mem=7GB
 -----------------------
 # b3lyp/def2svp pop=nbo
 -----------------------
 1/38=1,172=1/1;
 2/12=2,17=6,18=5,40=1/2;
 3/5=43,7=101,11=2,25=1,30=1,74=-5/1,2,3;
 4//1;
 5/5=2,38=5/2;
 6/7=2,8=2,9=2,10=2,28=1,40=1/1,7;
 99/5=1,9=1/99;
 --
 64
 --
 Symbolic Z-matrix:
 Charge =  1 Multiplicity = 2
 C                    -2.56228   0.49244   0. 
 C                    -1.28068  -0.3426    0. 
 C                     0.        0.49222   0. 
 C                     1.28068  -0.3426    0. 
 C                     2.56228   0.49244   0. 
 C                     3.83627  -0.35088   0. 
 H                    -3.88268  -1.00301   0.88822 
 H                    -4.74101   0.2775    0. 
 H                    -3.88268  -1.00301  -0.88822 
 H                    -2.55916   1.15984   0.88082 
 H                    -2.55916   1.15984  -0.88082 
 H                    -1.28119  -1.01095  -0.88114 
 H                    -1.28119  -1.01095   0.88114 
 H                     0.        1.16032  -0.8811 
 H                     0.        1.16032   0.8811 
 H                     1.28119  -1.01095   0.88114 
 H                     1.28119  -1.01095  -0.88114 
 H                     2.55916   1.15984   0.88082 
 H                     2.55916   1.15984  -0.88082 
 H                     3.88268  -1.00301  -0.88822 
 H                     4.74101   0.2775    0. 
 H                     3.88268  -1.00301   0.88822 
 
                          Input orientation:                          
 ---------------------------------------------------------------------
 Center     Atomic      Atomic             Coordinates (Angstroms)
 Number     Number       Type             X           Y           Z
 ---------------------------------------------------------------------
      1          6           0       -2.562277    0.492442    0.000000
      2          6           0       -1.280682   -0.342602    0.000000
      3          6           0        0.000000    0.492217    0.000000
      4          6           0        1.280682   -0.342602    0.000000
      5          6           0        2.562277    0.492442    0.000000
      6          6           0        3.836267   -0.350883    0.000000
      7          1           0       -3.882679   -1.003007    0.888223
      8          1           0       -4.741015    0.277503    0.000000
      9          1           0       -3.882679   -1.003007   -0.888223
     10          1           0       -2.559155    1.159844    0.880819
     11          1           0       -2.559155    1.159844   -0.880819
     12          1           0       -1.281191   -1.010946   -0.881141
     13          1           0       -1.281191   -1.010946    0.881141
     14          1           0        0.000000    1.160324   -0.881101
     15          1           0        0.000000    1.160324    0.881101
     16          1           0        1.281191   -1.010946    0.881141
     17          1           0        1.281191   -1.010946   -0.881141
     18          1           0        2.559155    1.159844    0.880819
     19          1           0        2.559155    1.159844   -0.880819
     20          1           0        3.882679   -1.003007   -0.888223
     21          1           0        4.741015    0.277503    0.000000
     22          1           0        3.882679   -1.003007    0.888223
 ---------------------------------------------------------------------
                    Distance matrix (angstroms):
                    1          2          3          4          5
     1  C    0.000000
     2  C    1.529635   0.000000
     3  C    2.562277   1.528748   0.000000
     4  C    3.932637   2.561364   1.528748   0.000000
     5  C    5.124554   3.932637   2.562277   1.529635   0.000000
     6  C    6.453880   5.116956   3.927819   2.555598   1.527824
     7  H    2.183751   2.827625   4.254390   5.280660   6.675535
     8  H    2.189315   3.515457   4.745875   6.053542   7.306454
     9  H    2.183751   2.827625   4.254390   5.280660   6.675535
    10  H    1.105114   2.160481   2.787623   4.216341   5.239307
    11  H    1.105114   2.160481   2.787623   4.216341   5.239307
    12  H    2.162814   1.105936   2.162720   2.790392   4.220051
    13  H    2.162814   1.105936   2.162720   2.790392   4.220051
    14  H    2.790639   2.162238   1.105760   2.162238   2.790639
    15  H    2.790639   2.162238   1.105760   2.162238   2.790639
    16  H    4.220051   2.790392   2.162720   1.105936   2.162814
    17  H    4.220051   2.790392   2.162720   1.105936   2.162814
    18  H    5.239307   4.216341   2.787623   2.160481   1.105114
    19  H    5.239307   4.216341   2.787623   2.160481   1.105114
    20  H    6.675535   5.280660   4.254390   2.827625   2.183751
    21  H    7.306454   6.053542   4.745875   3.515457   2.189315
    22  H    6.675535   5.280660   4.254390   2.827625   2.183751
                    6          7          8          9         10
     6  C    0.000000
     7  H    7.797200   0.000000
     8  H    8.600269   1.779153   0.000000
     9  H    7.797200   1.776446   1.779153   0.000000
    10  H    6.630201   2.535684   2.512943   3.091787   0.000000
    11  H    6.630201   3.091787   2.512943   2.535684   1.761638
    12  H    5.234546   3.146181   3.795641   2.601510   3.074089
    13  H    5.234546   2.601510   3.795641   3.146181   2.519032
    14  H    4.216282   4.783901   4.902340   4.444688   3.107030
    15  H    4.216282   4.444688   4.902340   4.783901   2.559155
    16  H    2.782176   5.163881   6.221212   5.458596   4.411416
    17  H    2.782176   5.458596   6.221212   5.163881   4.750273
    18  H    2.165445   6.795234   7.405866   7.021728   5.118310
    19  H    2.165445   7.021728   7.405866   6.795234   5.412990
    20  H    1.102887   7.965962   8.763375   7.765358   7.021728
    21  H    1.101562   8.763375   9.482030   8.763375   7.405866
    22  H    1.102887   7.765358   8.763375   7.965962   6.795234
                   11         12         13         14         15
    11  H    0.000000
    12  H    2.519032   0.000000
    13  H    3.074089   1.762282   0.000000
    14  H    2.559155   2.521084   3.075932   0.000000
    15  H    3.107030   3.075932   2.521084   1.762202   0.000000
    16  H    4.750273   3.109894   2.562382   3.075932   2.521084
    17  H    4.411416   2.562382   3.109894   2.521084   3.075932
    18  H    5.412990   4.750273   4.411416   3.107030   2.559155
    19  H    5.118310   4.411416   4.750273   2.559155   3.107030
    20  H    6.795234   5.163881   5.458596   4.444688   4.783901
    21  H    7.405866   6.221212   6.221212   4.902340   4.902340
    22  H    7.021728   5.458596   5.163881   4.783901   4.444688
                   16         17         18         19         20
    16  H    0.000000
    17  H    1.762282   0.000000
    18  H    2.519032   3.074089   0.000000
    19  H    3.074089   2.519032   1.761638   0.000000
    20  H    3.146181   2.601510   3.091787   2.535684   0.000000
    21  H    3.795641   3.795641   2.512943   2.512943   1.779153
    22  H    2.601510   3.146181   2.535684   3.091787   1.776446
                   21         22
    21  H    0.000000
    22  H    1.779153   0.000000
 Stoichiometry    C6H16(1+,2)
 Framework group  CS[SG(C6H2),X(H14)]
 Deg. of freedom    34
 Full point group                 CS      NOp   2
 Largest Abelian subgroup         CS      NOp   2
 Largest concise Abelian subgroup CS      NOp   2
                         Standard orientation:                         
 ---------------------------------------------------------------------
 Center     Atomic      Atomic             Coordinates (Angstroms)
 Number     Number       Type             X           Y           Z
 ---------------------------------------------------------------------
      1          6           0        0.451955    3.004923    0.000000
      2          6           0       -0.383089    1.723328    0.000000
      3          6           0        0.451730    0.442646    0.000000
      4          6           0       -0.383089   -0.838036    0.000000
      5          6           0        0.451955   -2.119631    0.000000
      6          6           0       -0.391370   -3.393621    0.000000
      7          1           0       -1.043494    4.325325    0.888223
      8          1           0        0.237016    5.183661    0.000000
      9          1           0       -1.043494    4.325325   -0.888223
     10          1           0        1.119357    3.001801    0.880819
     11          1           0        1.119357    3.001801   -0.880819
     12          1           0       -1.051433    1.723837   -0.881141
     13          1           0       -1.051433    1.723837    0.881141
     14          1           0        1.119837    0.442646   -0.881101
     15          1           0        1.119837    0.442646    0.881101
     16          1           0       -1.051433   -0.838545    0.881141
     17          1           0       -1.051433   -0.838545   -0.881141
     18          1           0        1.119357   -2.116509    0.880819
     19          1           0        1.119357   -2.116509   -0.880819
     20          1           0       -1.043494   -3.440033   -0.888223
     21          1           0        0.237016   -4.298369    0.000000
     22          1           0       -1.043494   -3.440033    0.888223
 ---------------------------------------------------------------------
 Rotational constants (GHZ):          12.8002333           1.0100698           0.9759800
 Standard basis: def2SVP (5D, 7F)
 There are   109 symmetry adapted cartesian basis functions of A'  symmetry.
 There are    61 symmetry adapted cartesian basis functions of A"  symmetry.
 There are   103 symmetry adapted basis functions of A'  symmetry.
 There are    61 symmetry adapted basis functions of A"  symmetry.
   164 basis functions,   262 primitive gaussians,   170 cartesian basis functions
    26 alpha electrons       25 beta electrons
       nuclear repulsion energy       253.8833657703 Hartrees.
 NAtoms=   22 NActive=   22 NUniq=   15 SFac= 2.15D+00 NAtFMM=   60 NAOKFM=F Big=F
 Integral buffers will be    131072 words long.
 Raffenetti 2 integral format.
 Two-electron integral symmetry is turned on.
 One-electron integrals computed using PRISM.
   2 Symmetry operations used in ECPInt.
 ECPInt:  NShTT=    3570 NPrTT=   11754 LenC2=    3454 LenP2D=    9266.
 LDataN:  DoStor=T MaxTD1= 4 Len=   56
 NBasis=   164 RedAO= T EigKep=  1.20D-03  NBF=   103    61
 NBsUse=   164 1.00D-06 EigRej= -1.00D+00 NBFU=   103    61
 ExpMin= 1.22D-01 ExpMax= 1.24D+03 ExpMxC= 1.86D+02 IAcc=3 IRadAn=         5 AccDes= 0.00D+00
 Harris functional with IExCor=  402 and IRadAn=       5 diagonalized for initial guess.
 HarFok:  IExCor=  402 AccDes= 0.00D+00 IRadAn=         5 IDoV= 1 UseB2=F ITyADJ=14
 ICtDFT=  3500011 ScaDFX=  1.000000  1.000000  1.000000  1.000000
 FoFCou: FMM=F IPFlag=           0 FMFlag=      100000 FMFlg1=           0
         NFxFlg=           0 DoJE=T BraDBF=F KetDBF=T FulRan=T
         wScrn=  0.000000 ICntrl=       500 IOpCl=  0 I1Cent=   200000004 NGrid=           0
         NMat0=    1 NMatS0=      1 NMatT0=    0 NMatD0=    1 NMtDS0=    0 NMtDT0=    0
 Petite list used in FoFCou.
 Initial guess orbital symmetries:
 Alpha Orbitals:
       Occupied  (A') (A') (A') (A') (A') (A') (A') (A') (A') (A')
                 (A') (A') (A") (A") (A') (A') (A") (A') (A') (A")
                 (A') (A') (A") (A") (A') (A')
       Virtual   (A') (A") (A') (A') (A") (A') (A') (A") (A') (A')
                 (A') (A") (A") (A") (A') (A") (A') (A') (A') (A')
                 (A') (A") (A') (A") (A') (A") (A') (A') (A') (A")
                 (A') (A') (A') (A") (A') (A') (A') (A") (A') (A")
                 (A') (A') (A") (A') (A") (A') (A') (A") (A") (A')
                 (A') (A") (A') (A') (A") (A') (A') (A') (A') (A')
                 (A") (A') (A') (A') (A") (A") (A") (A') (A") (A")
                 (A') (A") (A') (A') (A") (A") (A') (A') (A") (A')
                 (A') (A") (A') (A') (A") (A") (A') (A") (A") (A')
                 (A") (A") (A") (A") (A') (A") (A') (A") (A") (A')
                 (A") (A') (A') (A') (A") (A') (A') (A") (A') (A")
                 (A') (A') (A') (A') (A') (A') (A") (A') (A') (A')
                 (A") (A') (A') (A') (A") (A') (A") (A') (A') (A")
                 (A') (A') (A') (A") (A') (A") (A") (A")
 Beta  Orbitals:
       Occupied  (A') (A') (A') (A') (A') (A') (A') (A') (A') (A')
                 (A') (A') (A") (A") (A') (A') (A") (A') (A') (A")
                 (A') (A') (A") (A") (A')
       Virtual   (A') (A') (A") (A') (A') (A") (A') (A') (A") (A')
                 (A') (A') (A") (A") (A") (A') (A") (A') (A') (A')
                 (A') (A') (A") (A') (A") (A') (A") (A') (A') (A')
                 (A") (A') (A') (A') (A") (A') (A') (A') (A") (A')
                 (A") (A') (A') (A") (A') (A") (A') (A') (A") (A")
                 (A') (A') (A") (A') (A') (A") (A') (A') (A') (A')
                 (A') (A") (A') (A') (A') (A") (A") (A") (A') (A")
                 (A") (A') (A") (A') (A') (A") (A") (A') (A') (A")
                 (A') (A') (A") (A') (A') (A") (A") (A') (A") (A")
                 (A') (A") (A") (A") (A") (A') (A") (A') (A") (A")
                 (A') (A") (A') (A') (A') (A") (A') (A') (A") (A')
                 (A") (A') (A') (A') (A') (A') (A') (A") (A') (A')
                 (A') (A") (A') (A') (A') (A") (A') (A") (A') (A')
                 (A") (A') (A') (A') (A") (A') (A") (A") (A")
 The electronic state of the initial guess is 2-A'.
 Initial guess <Sx>= 0.0000 <Sy>= 0.0000 <Sz>= 0.5000 <S**2>= 0.7500 S= 0.5000
 Requested convergence on RMS density matrix=1.00D-08 within 128 cycles.
 Requested convergence on MAX density matrix=1.00D-06.
 Requested convergence on             energy=1.00D-06.
 No special actions if energy rises.
 Integral accuracy reduced to 1.0D-05 until final iterations.
 EnCoef did     2 forward-backward iterations
 EnCoef did     3 forward-backward iterations
 Initial convergence to 1.0D-05 achieved.  Increase integral accuracy.
 SCF Done:  E(UB3LYP) =  -237.457256681     A.U. after   22 cycles
            NFock= 22  Conv=0.96D-08     -V/T= 2.0141
 <Sx>= 0.0000 <Sy>= 0.0000 <Sz>= 0.5000 <S**2>= 0.9878 S= 0.6125
 <L.S>= 0.000000000000E+00
 Annihilation of the first spin contaminant:
 S**2 before annihilation     0.9878,   after     0.7545

 **********************************************************************

            Population analysis using the SCF Density.

 **********************************************************************

 Orbital symmetries:
 Alpha Orbitals:
       Occupied  (A') (A') (A') (A') (A') (A') (A') (A') (A') (A')
                 (A') (A') (A") (A') (A") (A') (A') (A") (A') (A")
                 (A') (A") (A') (A') (A") (A")
       Virtual   (A') (A') (A') (A") (A') (A') (A") (A') (A") (A')
                 (A') (A") (A') (A") (A') (A") (A') (A') (A') (A')
                 (A') (A") (A') (A") (A') (A') (A") (A') (A") (A')
                 (A') (A") (A') (A') (A') (A") (A') (A') (A") (A')
                 (A') (A") (A") (A') (A') (A') (A") (A') (A") (A')
                 (A') (A") (A') (A') (A') (A") (A') (A') (A') (A')
                 (A') (A") (A') (A") (A') (A') (A") (A") (A") (A")
                 (A") (A') (A') (A") (A') (A") (A') (A") (A') (A")
                 (A') (A") (A') (A') (A") (A") (A') (A") (A') (A')
                 (A") (A') (A") (A") (A") (A") (A') (A") (A") (A')
                 (A") (A') (A') (A') (A") (A') (A') (A") (A') (A")
                 (A') (A') (A') (A') (A') (A") (A') (A') (A') (A')
                 (A') (A") (A') (A') (A") (A') (A") (A') (A') (A")
                 (A') (A') (A") (A') (A") (A') (A") (A")
 Beta  Orbitals:
       Occupied  (A') (A') (A') (A') (A') (A') (A') (A') (A') (A')
                 (A') (A') (A") (A') (A") (A') (A") (A') (A') (A")
                 (A') (A") (A') (A') (A")
       Virtual   (A') (A') (A") (A') (A") (A') (A') (A") (A') (A")
                 (A') (A') (A") (A') (A") (A') (A") (A') (A') (A')
                 (A') (A') (A") (A') (A') (A') (A") (A") (A') (A')
                 (A") (A') (A") (A') (A') (A') (A') (A") (A') (A")
                 (A') (A') (A") (A") (A') (A') (A') (A") (A') (A")
                 (A') (A') (A") (A') (A') (A') (A") (A') (A') (A')
                 (A') (A') (A") (A') (A") (A') (A') (A") (A") (A")
                 (A') (A") (A') (A") (A") (A') (A") (A') (A") (A')
                 (A') (A") (A') (A") (A") (A') (A') (A") (A') (A")
                 (A') (A') (A") (A") (A") (A") (A") (A') (A") (A")
                 (A') (A") (A') (A') (A') (A") (A') (A') (A") (A')
                 (A") (A') (A') (A') (A') (A') (A") (A') (A') (A')
                 (A') (A') (A") (A') (A') (A") (A') (A") (A') (A')
                 (A") (A') (A') (A") (A') (A") (A') (A") (A")
 The electronic state is 2-A".
 Alpha  occ. eigenvalues --  -10.50025 -10.39783 -10.36985 -10.33165 -10.30820
 Alpha  occ. eigenvalues --  -10.28551  -0.99900  -0.92719  -0.86630  -0.80139
 Alpha  occ. eigenvalues --   -0.75376  -0.70305  -0.68175  -0.63401  -0.61722
 Alpha  occ. eigenvalues --   -0.61675  -0.57206  -0.56777  -0.54667  -0.52500
 Alpha  occ. eigenvalues --   -0.50817  -0.48578  -0.47241  -0.45634  -0.44571
 Alpha  occ. eigenvalues --   -0.43866
 Alpha virt. eigenvalues --   -0.36038  -0.32619  -0.10758  -0.08411  -0.07270
 Alpha virt. eigenvalues --   -0.05366  -0.03410  -0.03132  -0.00627   0.00127
 Alpha virt. eigenvalues --    0.01128   0.01922   0.03086   0.04336   0.05376
 Alpha virt. eigenvalues --    0.06221   0.06249   0.08414   0.12041   0.12999
 Alpha virt. eigenvalues --    0.21336   0.22240   0.24909   0.25812   0.25975
 Alpha virt. eigenvalues --    0.27625   0.29974   0.31341   0.31735   0.33220
 Alpha virt. eigenvalues --    0.36625   0.37915   0.42303   0.42972   0.43714
 Alpha virt. eigenvalues --    0.45530   0.45684   0.48506   0.49296   0.49588
 Alpha virt. eigenvalues --    0.51743   0.51938   0.52462   0.52706   0.53837
 Alpha virt. eigenvalues --    0.55219   0.56610   0.56787   0.57987   0.58610
 Alpha virt. eigenvalues --    0.59456   0.59788   0.61666   0.70411   0.76360
 Alpha virt. eigenvalues --    0.78409   0.82572   0.86920   0.89265   0.90669
 Alpha virt. eigenvalues --    0.91405   0.96055   1.03520   1.05050   1.05312
 Alpha virt. eigenvalues --    1.07630   1.13855   1.17633   1.20189   1.23659
 Alpha virt. eigenvalues --    1.24912   1.24920   1.25221   1.25975   1.32246
 Alpha virt. eigenvalues --    1.34254   1.41579   1.43832   1.51922   1.52949
 Alpha virt. eigenvalues --    1.53892   1.56108   1.57835   1.58627   1.59589
 Alpha virt. eigenvalues --    1.61411   1.61670   1.63202   1.63288   1.63890
 Alpha virt. eigenvalues --    1.64994   1.65138   1.66553   1.67203   1.68830
 Alpha virt. eigenvalues --    1.70513   1.71339   1.73358   1.75238   1.75814
 Alpha virt. eigenvalues --    1.76862   1.77726   1.79973   1.83069   1.85257
 Alpha virt. eigenvalues --    1.87907   1.92753   1.96557   1.97868   2.12071
 Alpha virt. eigenvalues --    2.13541   2.16175   2.19966   2.23137   2.24497
 Alpha virt. eigenvalues --    2.28353   2.28542   2.29048   2.31141   2.37973
 Alpha virt. eigenvalues --    2.39019   2.40454   2.42522   2.46817   2.49802
 Alpha virt. eigenvalues --    2.57025   2.63600   2.65261   2.70253   2.73367
 Alpha virt. eigenvalues --    2.76606   2.77242   2.82096   2.84167   2.87842
 Alpha virt. eigenvalues --    2.91135   2.94286   2.95991
  Beta  occ. eigenvalues --  -10.50148 -10.39726 -10.36950 -10.33144 -10.30801
  Beta  occ. eigenvalues --  -10.28540  -0.99867  -0.92691  -0.86603  -0.80126
  Beta  occ. eigenvalues --   -0.75289  -0.70267  -0.68088  -0.61878  -0.61672
  Beta  occ. eigenvalues --   -0.61426  -0.56748  -0.56387  -0.54570  -0.52472
  Beta  occ. eigenvalues --   -0.50761  -0.48551  -0.47179  -0.45592  -0.44566
  Beta virt. eigenvalues --   -0.37472  -0.30487  -0.25153  -0.10743  -0.08449
  Beta virt. eigenvalues --   -0.07302  -0.05302  -0.03377  -0.03145  -0.00491
  Beta virt. eigenvalues --    0.00163   0.01017   0.01949   0.03117   0.04355
  Beta virt. eigenvalues --    0.05384   0.06248   0.06326   0.08448   0.12037
  Beta virt. eigenvalues --    0.13165   0.21655   0.24010   0.24535   0.26436
  Beta virt. eigenvalues --    0.27116   0.27445   0.30846   0.31201   0.33278
  Beta virt. eigenvalues --    0.35639   0.36608   0.38876   0.42455   0.42989
  Beta virt. eigenvalues --    0.44375   0.45690   0.46138   0.48423   0.49473
  Beta virt. eigenvalues --    0.49779   0.51927   0.52030   0.52532   0.53575
  Beta virt. eigenvalues --    0.53926   0.55586   0.56734   0.57261   0.58015
  Beta virt. eigenvalues --    0.58729   0.59725   0.59821   0.61709   0.71465
  Beta virt. eigenvalues --    0.76568   0.78603   0.82821   0.86934   0.89313
  Beta virt. eigenvalues --    0.90705   0.95580   0.96164   1.03744   1.05215
  Beta virt. eigenvalues --    1.08025   1.12958   1.14733   1.17625   1.20476
  Beta virt. eigenvalues --    1.21516   1.24224   1.24959   1.25984   1.30630
  Beta virt. eigenvalues --    1.32701   1.40163   1.42058   1.43852   1.53059
  Beta virt. eigenvalues --    1.54244   1.55588   1.56761   1.59782   1.61274
  Beta virt. eigenvalues --    1.61312   1.62876   1.63136   1.63844   1.64384
  Beta virt. eigenvalues --    1.65138   1.65681   1.65978   1.66652   1.67205
  Beta virt. eigenvalues --    1.68853   1.70576   1.71382   1.73711   1.75343
  Beta virt. eigenvalues --    1.76112   1.76897   1.77485   1.79957   1.83089
  Beta virt. eigenvalues --    1.85293   1.87857   1.92711   1.96568   1.97884
  Beta virt. eigenvalues --    2.12103   2.13585   2.16176   2.20084   2.23154
  Beta virt. eigenvalues --    2.24527   2.28422   2.28550   2.29078   2.31120
  Beta virt. eigenvalues --    2.38009   2.39045   2.40540   2.42537   2.46835
  Beta virt. eigenvalues --    2.49879   2.56938   2.63566   2.65309   2.70356
  Beta virt. eigenvalues --    2.73320   2.76692   2.77287   2.82066   2.84234
  Beta virt. eigenvalues --    2.87852   2.91183   2.94304   2.96004
          Condensed to atoms (all electrons):
               1          2          3          4          5          6
     1  C    4.861655   0.340720  -0.007296   0.003798  -0.000134   0.000003
     2  C    0.340720   4.742407   0.309911  -0.012941   0.004976  -0.000307
     3  C   -0.007296   0.309911   4.755035   0.327938  -0.023348   0.007003
     4  C    0.003798  -0.012941   0.327938   4.702330   0.391422  -0.044100
     5  C   -0.000134   0.004976  -0.023348   0.391422   4.573941   0.436188
     6  C    0.000003  -0.000307   0.007003  -0.044100   0.436188   4.469240
     7  H    0.062048  -0.013363   0.000579  -0.000009  -0.000000  -0.000000
     8  H    0.067913  -0.004097   0.000313  -0.000001   0.000000  -0.000000
     9  H    0.062048  -0.013363   0.000579  -0.000009  -0.000000  -0.000000
    10  H    0.364736  -0.011487  -0.001375   0.000008   0.000013  -0.000000
    11  H    0.364736  -0.011487  -0.001375   0.000008   0.000013  -0.000000
    12  H   -0.028252   0.376276  -0.007481  -0.006485   0.000361  -0.000011
    13  H   -0.028252   0.376276  -0.007481  -0.006485   0.000361  -0.000011
    14  H   -0.005448  -0.030792   0.374028  -0.013821  -0.004145   0.000189
    15  H   -0.005448  -0.030792   0.374028  -0.013821  -0.004145   0.000189
    16  H    0.000475  -0.008339  -0.022373   0.372301  -0.021831  -0.002763
    17  H    0.000475  -0.008339  -0.022373   0.372301  -0.021831  -0.002763
    18  H    0.000010   0.000378  -0.008573  -0.023688   0.372788  -0.019049
    19  H    0.000010   0.000378  -0.008573  -0.023688   0.372788  -0.019049
    20  H    0.000000  -0.000001   0.000484  -0.009299  -0.021063   0.391702
    21  H   -0.000000   0.000010  -0.000465   0.007373  -0.009354   0.381476
    22  H    0.000000  -0.000001   0.000484  -0.009299  -0.021063   0.391702
               7          8          9         10         11         12
     1  C    0.062048   0.067913   0.062048   0.364736   0.364736  -0.028252
     2  C   -0.013363  -0.004097  -0.013363  -0.011487  -0.011487   0.376276
     3  C    0.000579   0.000313   0.000579  -0.001375  -0.001375  -0.007481
     4  C   -0.000009  -0.000001  -0.000009   0.000008   0.000008  -0.006485
     5  C   -0.000000   0.000000  -0.000000   0.000013   0.000013   0.000361
     6  C   -0.000000  -0.000000  -0.000000  -0.000000  -0.000000  -0.000011
     7  H    0.970440   0.066098  -0.149157  -0.014496   0.002230  -0.002486
     8  H    0.066098   0.580078   0.066098  -0.005598  -0.005598  -0.000360
     9  H   -0.149157   0.066098   0.970440   0.002230  -0.014496   0.001776
    10  H   -0.014496  -0.005598   0.002230   0.543662  -0.025271   0.006771
    11  H    0.002230  -0.005598  -0.014496  -0.025271   0.543662  -0.009281
    12  H   -0.002486  -0.000360   0.001776   0.006771  -0.009281   0.615795
    13  H    0.001776  -0.000360  -0.002486  -0.009281   0.006771  -0.025836
    14  H    0.000001  -0.000013  -0.000013  -0.001977   0.007062  -0.010004
    15  H   -0.000013  -0.000013   0.000001   0.007062  -0.001977   0.007977
    16  H   -0.000008  -0.000000   0.000004  -0.000041   0.000023  -0.001769
    17  H    0.000004  -0.000000  -0.000008   0.000023  -0.000041   0.007746
    18  H    0.000000  -0.000000   0.000000  -0.000008   0.000003   0.000023
    19  H    0.000000  -0.000000   0.000000   0.000003  -0.000008  -0.000046
    20  H   -0.000000  -0.000000   0.000000  -0.000000   0.000000  -0.000005
    21  H    0.000000   0.000000   0.000000   0.000000   0.000000   0.000000
    22  H    0.000000  -0.000000  -0.000000   0.000000  -0.000000   0.000003
              13         14         15         16         17         18
     1  C   -0.028252  -0.005448  -0.005448   0.000475   0.000475   0.000010
     2  C    0.376276  -0.030792  -0.030792  -0.008339  -0.008339   0.000378
     3  C   -0.007481   0.374028   0.374028  -0.022373  -0.022373  -0.008573
     4  C   -0.006485  -0.013821  -0.013821   0.372301   0.372301  -0.023688
     5  C    0.000361  -0.004145  -0.004145  -0.021831  -0.021831   0.372788
     6  C   -0.000011   0.000189   0.000189  -0.002763  -0.002763  -0.019049
     7  H    0.001776   0.000001  -0.000013  -0.000008   0.000004   0.000000
     8  H   -0.000360  -0.000013  -0.000013  -0.000000  -0.000000  -0.000000
     9  H   -0.002486  -0.000013   0.000001   0.000004  -0.000008   0.000000
    10  H   -0.009281  -0.001977   0.007062  -0.000041   0.000023  -0.000008
    11  H    0.006771   0.007062  -0.001977   0.000023  -0.000041   0.000003
    12  H   -0.025836  -0.010004   0.007977  -0.001769   0.007746   0.000023
    13  H    0.615795   0.007977  -0.010004   0.007746  -0.001769  -0.000046
    14  H    0.007977   0.658608  -0.029737   0.008525  -0.010436  -0.001944
    15  H   -0.010004  -0.029737   0.658608  -0.010436   0.008525   0.008151
    16  H    0.007746   0.008525  -0.010436   0.675927  -0.030355  -0.010595
    17  H   -0.001769  -0.010436   0.008525  -0.030355   0.675927   0.008923
    18  H   -0.000046  -0.001944   0.008151  -0.010595   0.008923   0.686947
    19  H    0.000023   0.008151  -0.001944   0.008923  -0.010595  -0.030281
    20  H    0.000003  -0.000057   0.000035  -0.001749   0.007543   0.007757
    21  H    0.000000   0.000006   0.000006  -0.000119  -0.000119  -0.005884
    22  H   -0.000005   0.000035  -0.000057   0.007543  -0.001749  -0.008732
              19         20         21         22
     1  C    0.000010   0.000000  -0.000000   0.000000
     2  C    0.000378  -0.000001   0.000010  -0.000001
     3  C   -0.008573   0.000484  -0.000465   0.000484
     4  C   -0.023688  -0.009299   0.007373  -0.009299
     5  C    0.372788  -0.021063  -0.009354  -0.021063
     6  C   -0.019049   0.391702   0.381476   0.391702
     7  H    0.000000  -0.000000   0.000000   0.000000
     8  H   -0.000000  -0.000000   0.000000  -0.000000
     9  H    0.000000   0.000000   0.000000  -0.000000
    10  H    0.000003  -0.000000   0.000000   0.000000
    11  H   -0.000008   0.000000   0.000000  -0.000000
    12  H   -0.000046  -0.000005   0.000000   0.000003
    13  H    0.000023   0.000003   0.000000  -0.000005
    14  H    0.008151  -0.000057   0.000006   0.000035
    15  H   -0.001944   0.000035   0.000006  -0.000057
    16  H    0.008923  -0.001749  -0.000119   0.007543
    17  H   -0.010595   0.007543  -0.000119  -0.001749
    18  H   -0.030281   0.007757  -0.005884  -0.008732
    19  H    0.686947  -0.008732  -0.005884   0.007757
    20  H   -0.008732   0.649302  -0.020813  -0.024268
    21  H   -0.005884  -0.020813   0.625960  -0.020813
    22  H    0.007757  -0.024268  -0.020813   0.649302
          Atomic-Atomic Spin Densities.
               1          2          3          4          5          6
     1  C   -0.097541   0.008671  -0.001581   0.000207  -0.000015   0.000000
     2  C    0.008671   0.021374   0.008079  -0.002599   0.000156  -0.000000
     3  C   -0.001581   0.008079   0.011940   0.004054  -0.001556   0.000097
     4  C    0.000207  -0.002599   0.004054   0.007057   0.002737  -0.001101
     5  C   -0.000015   0.000156  -0.001556   0.002737   0.008087   0.000460
     6  C    0.000000  -0.000000   0.000097  -0.001101   0.000460   0.005354
     7  H    0.018087  -0.010244   0.000394  -0.000014   0.000000  -0.000000
     8  H   -0.027820  -0.000179  -0.000049  -0.000001  -0.000000   0.000000
     9  H    0.018087  -0.010244   0.000394  -0.000014   0.000000  -0.000000
    10  H   -0.001675   0.003695  -0.000058   0.000017  -0.000000  -0.000000
    11  H   -0.001675   0.003695  -0.000058   0.000017  -0.000000  -0.000000
    12  H    0.000643   0.001303  -0.000396   0.000141  -0.000008  -0.000000
    13  H    0.000643   0.001303  -0.000396   0.000141  -0.000008  -0.000000
    14  H    0.000064   0.000184  -0.000203   0.000110  -0.000080   0.000006
    15  H    0.000064   0.000184  -0.000203   0.000110  -0.000080   0.000006
    16  H   -0.000009   0.000117  -0.000140   0.000142  -0.000051   0.000044
    17  H   -0.000009   0.000117  -0.000140   0.000142  -0.000051   0.000044
    18  H    0.000001  -0.000005   0.000014   0.000081  -0.000006   0.000070
    19  H    0.000001  -0.000005   0.000014   0.000081  -0.000006   0.000070
    20  H    0.000000  -0.000000  -0.000002  -0.000017   0.000013   0.000124
    21  H   -0.000000  -0.000000  -0.000005   0.000079  -0.000312   0.000563
    22  H    0.000000  -0.000000  -0.000002  -0.000017   0.000013   0.000124
               7          8          9         10         11         12
     1  C    0.018087  -0.027820   0.018087  -0.001675  -0.001675   0.000643
     2  C   -0.010244  -0.000179  -0.010244   0.003695   0.003695   0.001303
     3  C    0.000394  -0.000049   0.000394  -0.000058  -0.000058  -0.000396
     4  C   -0.000014  -0.000001  -0.000014   0.000017   0.000017   0.000141
     5  C    0.000000  -0.000000   0.000000  -0.000000  -0.000000  -0.000008
     6  C   -0.000000   0.000000  -0.000000  -0.000000  -0.000000  -0.000000
     7  H    0.882889   0.000192  -0.169145  -0.012074   0.004402  -0.001794
     8  H    0.000192  -0.401544   0.000192   0.003865   0.003865   0.000230
     9  H   -0.169145   0.000192   0.882889   0.004402  -0.012074   0.002494
    10  H   -0.012074   0.003865   0.004402   0.010570  -0.005616   0.000103
    11  H    0.004402   0.003865  -0.012074  -0.005616   0.010570  -0.000739
    12  H   -0.001794   0.000230   0.002494   0.000103  -0.000739  -0.003934
    13  H    0.002494   0.000230  -0.001794  -0.000739   0.000103  -0.000098
    14  H   -0.000017   0.000004   0.000002   0.000038  -0.000117   0.000088
    15  H    0.000002   0.000004  -0.000017  -0.000117   0.000038  -0.000066
    16  H   -0.000010   0.000000   0.000004   0.000006  -0.000003   0.000022
    17  H    0.000004   0.000000  -0.000010  -0.000003   0.000006  -0.000026
    18  H    0.000000   0.000000  -0.000000   0.000000   0.000000   0.000000
    19  H   -0.000000   0.000000   0.000000   0.000000   0.000000   0.000001
    20  H   -0.000000   0.000000   0.000000   0.000000  -0.000000   0.000000
    21  H    0.000000  -0.000000   0.000000   0.000000   0.000000   0.000000
    22  H    0.000000   0.000000  -0.000000  -0.000000   0.000000  -0.000000
              13         14         15         16         17         18
     1  C    0.000643   0.000064   0.000064  -0.000009  -0.000009   0.000001
     2  C    0.001303   0.000184   0.000184   0.000117   0.000117  -0.000005
     3  C   -0.000396  -0.000203  -0.000203  -0.000140  -0.000140   0.000014
     4  C    0.000141   0.000110   0.000110   0.000142   0.000142   0.000081
     5  C   -0.000008  -0.000080  -0.000080  -0.000051  -0.000051  -0.000006
     6  C   -0.000000   0.000006   0.000006   0.000044   0.000044   0.000070
     7  H    0.002494  -0.000017   0.000002  -0.000010   0.000004   0.000000
     8  H    0.000230   0.000004   0.000004   0.000000   0.000000   0.000000
     9  H   -0.001794   0.000002  -0.000017   0.000004  -0.000010  -0.000000
    10  H   -0.000739   0.000038  -0.000117   0.000006  -0.000003   0.000000
    11  H    0.000103  -0.000117   0.000038  -0.000003   0.000006   0.000000
    12  H   -0.000098   0.000088  -0.000066   0.000022  -0.000026   0.000000
    13  H   -0.003934  -0.000066   0.000088  -0.000026   0.000022   0.000001
    14  H   -0.000066  -0.000151   0.000022   0.000015  -0.000009   0.000002
    15  H    0.000088   0.000022  -0.000151  -0.000009   0.000015   0.000013
    16  H   -0.000026   0.000015  -0.000009  -0.000373  -0.000029  -0.000002
    17  H    0.000022  -0.000009   0.000015  -0.000029  -0.000373  -0.000003
    18  H    0.000001   0.000002   0.000013  -0.000002  -0.000003  -0.000521
    19  H    0.000000   0.000013   0.000002  -0.000003  -0.000002   0.000012
    20  H   -0.000000   0.000000   0.000000   0.000002  -0.000004  -0.000005
    21  H    0.000000  -0.000001  -0.000001  -0.000003  -0.000003  -0.000017
    22  H    0.000000   0.000000   0.000000  -0.000004   0.000002   0.000002
              19         20         21         22
     1  C    0.000001   0.000000  -0.000000   0.000000
     2  C   -0.000005  -0.000000  -0.000000  -0.000000
     3  C    0.000014  -0.000002  -0.000005  -0.000002
     4  C    0.000081  -0.000017   0.000079  -0.000017
     5  C   -0.000006   0.000013  -0.000312   0.000013
     6  C    0.000070   0.000124   0.000563   0.000124
     7  H   -0.000000  -0.000000   0.000000   0.000000
     8  H    0.000000   0.000000  -0.000000   0.000000
     9  H    0.000000   0.000000   0.000000  -0.000000
    10  H    0.000000   0.000000   0.000000  -0.000000
    11  H    0.000000  -0.000000   0.000000   0.000000
    12  H    0.000001   0.000000   0.000000  -0.000000
    13  H    0.000000  -0.000000   0.000000   0.000000
    14  H    0.000013   0.000000  -0.000001   0.000000
    15  H    0.000002   0.000000  -0.000001   0.000000
    16  H   -0.000003   0.000002  -0.000003  -0.000004
    17  H   -0.000002  -0.000004  -0.000003   0.000002
    18  H    0.000012  -0.000005  -0.000017   0.000002
    19  H   -0.000521   0.000002  -0.000017  -0.000005
    20  H    0.000002  -0.000283  -0.000048   0.000008
    21  H   -0.000017  -0.000048   0.003236  -0.000048
    22  H   -0.000005   0.000008  -0.000048  -0.000283
 Mulliken charges and spin densities:
               1          2
     1  C   -0.053798  -0.083858
     2  C   -0.006021   0.025605
     3  C   -0.039667   0.020201
     4  C   -0.013832   0.011351
     5  C   -0.025939   0.009292
     6  C    0.010361   0.005861
     7  H    0.076357   0.715167
     8  H    0.235541  -0.421012
     9  H    0.076357   0.715167
    10  H    0.145026   0.002412
    11  H    0.145026   0.002412
    12  H    0.075289  -0.002036
    13  H    0.075289  -0.002036
    14  H    0.043806  -0.000094
    15  H    0.043806  -0.000094
    16  H    0.028911  -0.000309
    17  H    0.028911  -0.000309
    18  H    0.023819  -0.000362
    19  H    0.023819  -0.000362
    20  H    0.029159  -0.000209
    21  H    0.048620   0.003423
    22  H    0.029159  -0.000209
 Sum of Mulliken charges =   1.00000   1.00000
 Mulliken charges and spin densities with hydrogens summed into heavy atoms:
               1          2
     1  C    0.624508   0.930288
     2  C    0.144558   0.021533
     3  C    0.047945   0.020013
     4  C    0.043990   0.010733
     5  C    0.021699   0.008567
     6  C    0.117299   0.008866
 Electronic spatial extent (au):  <R**2>=           1289.8395
 Charge=              1.0000 electrons
 Dipole moment (field-independent basis, Debye):
    X=              0.7039    Y=             11.5008    Z=              0.0000  Tot=             11.5224
 Quadrupole moment (field-independent basis, Debye-Ang):
   XX=            -38.4833   YY=             17.1242   ZZ=            -40.6640
   XY=              2.0896   XZ=              0.0000   YZ=             -0.0000
 Traceless Quadrupole moment (field-independent basis, Debye-Ang):
   XX=            -17.8089   YY=             37.7986   ZZ=            -19.9896
   XY=              2.0896   XZ=              0.0000   YZ=             -0.0000
 Octapole moment (field-independent basis, Debye-Ang**2):
  XXX=              2.5063  YYY=            214.0573  ZZZ=             -0.0000  XYY=              8.0735
  XXY=              7.8948  XXZ=              0.0000  XZZ=              1.4894  YZZ=             -1.2192
  YYZ=             -0.0000  XYZ=             -0.0000
 Hexadecapole moment (field-independent basis, Debye-Ang**3):
 XXXX=           -148.7619 YYYY=           -423.3032 ZZZZ=            -94.0025 XXXY=            -14.0034
 XXXZ=              0.0000 YYYX=             10.4960 YYYZ=              0.0000 ZZZX=              0.0000
 ZZZY=             -0.0000 XXYY=           -258.7003 XXZZ=            -35.2446 YYZZ=           -286.8768
 XXYZ=              0.0000 YYXZ=              0.0000 ZZXY=              0.0730
 N-N= 2.538833657703D+02 E-N=-1.045624449220D+03  KE= 2.341547356219D+02
 Symmetry A'   KE= 2.215470288801D+02
 Symmetry A"   KE= 1.260770674184D+01
 Symmetry A'   SP=-3.221094520126D-14
 Symmetry A"   SP= 1.000000000000D+00
                          Isotropic Fermi Contact Couplings
        Atom                 a.u.       MegaHertz       Gauss      10(-4) cm-1
     1  C(13)             -0.04562     -51.28163     -18.29856     -17.10571
     2  C(13)              0.00004       0.04644       0.01657       0.01549
     3  C(13)             -0.00406      -4.56568      -1.62915      -1.52295
     4  C(13)             -0.00067      -0.75312      -0.26873      -0.25121
     5  C(13)              0.00149       1.67002       0.59590       0.55706
     6  C(13)              0.00142       1.59574       0.56940       0.53228
     7  H(1)               0.22227     993.51214     354.50984     331.39998
     8  H(1)              -0.12971    -579.80462    -206.88870    -193.40200
     9  H(1)               0.22227     993.51214     354.50984     331.39998
    10  H(1)               0.00127       5.69368       2.03165       1.89921
    11  H(1)               0.00127       5.69368       2.03165       1.89921
    12  H(1)              -0.00044      -1.95870      -0.69891      -0.65335
    13  H(1)              -0.00044      -1.95870      -0.69891      -0.65335
    14  H(1)               0.00004       0.16679       0.05952       0.05564
    15  H(1)               0.00004       0.16679       0.05952       0.05564
    16  H(1)              -0.00015      -0.67087      -0.23938      -0.22378
    17  H(1)              -0.00015      -0.67087      -0.23938      -0.22378
    18  H(1)              -0.00014      -0.63582      -0.22688      -0.21209
    19  H(1)              -0.00014      -0.63582      -0.22688      -0.21209
    20  H(1)              -0.00006      -0.28499      -0.10169      -0.09506
    21  H(1)               0.00154       6.88920       2.45824       2.29799
    22  H(1)              -0.00006      -0.28499      -0.10169      -0.09506
 --------------------------------------------------------
       Center         ----  Spin Dipole Couplings  ----
                      3XX-RR        3YY-RR        3ZZ-RR
 --------------------------------------------------------
     1   Atom       -0.067757      0.027283      0.040473
     2   Atom       -0.031977      0.050435     -0.018458
     3   Atom       -0.017741      0.037204     -0.019463
     4   Atom       -0.013526      0.025732     -0.012206
     5   Atom       -0.008334      0.017497     -0.009163
     6   Atom       -0.005647      0.011167     -0.005520
     7   Atom       -0.017974     -0.007500      0.025473
     8   Atom        0.017918     -0.018473      0.000555
     9   Atom       -0.017974     -0.007500      0.025473
    10   Atom        0.012709     -0.003621     -0.009088
    11   Atom        0.012709     -0.003621     -0.009088
    12   Atom       -0.007742      0.011010     -0.003268
    13   Atom       -0.007742      0.011010     -0.003268
    14   Atom        0.000122      0.000317     -0.000439
    15   Atom        0.000122      0.000317     -0.000439
    16   Atom       -0.001055      0.001851     -0.000796
    17   Atom       -0.001055      0.001851     -0.000796
    18   Atom       -0.000230      0.000585     -0.000355
    19   Atom       -0.000230      0.000585     -0.000355
    20   Atom       -0.000381      0.000650     -0.000270
    21   Atom        0.000294      0.000743     -0.001037
    22   Atom       -0.000381      0.000650     -0.000270
 --------------------------------------------------------
                        XY            XZ            YZ
 --------------------------------------------------------
     1   Atom        0.059918      0.000000      0.000000
     2   Atom       -0.020308     -0.000000      0.000000
     3   Atom       -0.014104     -0.000000      0.000000
     4   Atom        0.000366     -0.000000      0.000000
     5   Atom       -0.005039      0.000000     -0.000000
     6   Atom        0.001400     -0.000000      0.000000
     7   Atom       -0.009770      0.013570      0.006510
     8   Atom        0.033279     -0.000000     -0.000000
     9   Atom       -0.009770     -0.013570     -0.006510
    10   Atom       -0.005812      0.000157     -0.000753
    11   Atom       -0.005812     -0.000157      0.000753
    12   Atom       -0.002036      0.002941      0.002872
    13   Atom       -0.002036     -0.002941     -0.002872
    14   Atom       -0.002256     -0.002757     -0.000030
    15   Atom       -0.002256      0.002757      0.000030
    16   Atom        0.000043     -0.001518     -0.000667
    17   Atom        0.000043      0.001518      0.000667
    18   Atom       -0.000804      0.001248     -0.000363
    19   Atom       -0.000804     -0.001248      0.000363
    20   Atom        0.000245      0.000753      0.000383
    21   Atom       -0.001133      0.000000     -0.000000
    22   Atom        0.000245     -0.000753     -0.000383
 --------------------------------------------------------


 ---------------------------------------------------------------------------------
              Anisotropic Spin Dipole Couplings in Principal Axis System
 ---------------------------------------------------------------------------------

       Atom             a.u.   MegaHertz   Gauss  10(-4) cm-1        Axes

              Baa    -0.0967   -12.978    -4.631    -4.329  0.9004 -0.4351  0.0000
     1 C(13)  Bbb     0.0405     5.431     1.938     1.812  0.0000  0.0000  1.0000
              Bcc     0.0562     7.547     2.693     2.517  0.4351  0.9004  0.0000
 
              Baa    -0.0367    -4.926    -1.758    -1.643  0.9739  0.2270 -0.0000
     2 C(13)  Bbb    -0.0185    -2.477    -0.884    -0.826  0.0000  0.0000  1.0000
              Bcc     0.0552     7.403     2.642     2.469 -0.2270  0.9739 -0.0000
 
              Baa    -0.0211    -2.838    -1.013    -0.947  0.9720  0.2349  0.0000
     3 C(13)  Bbb    -0.0195    -2.612    -0.932    -0.871  0.0000  0.0000  1.0000
              Bcc     0.0406     5.450     1.945     1.818 -0.2349  0.9720 -0.0000
 
              Baa    -0.0135    -1.816    -0.648    -0.606  1.0000 -0.0093  0.0000
     4 C(13)  Bbb    -0.0122    -1.638    -0.584    -0.546  0.0000  0.0000  1.0000
              Bcc     0.0257     3.453     1.232     1.152  0.0093  1.0000 -0.0000
 
              Baa    -0.0093    -1.246    -0.444    -0.415  0.9828  0.1849  0.0000
     5 C(13)  Bbb    -0.0092    -1.230    -0.439    -0.410  0.0000  0.0000  1.0000
              Bcc     0.0184     2.475     0.883     0.826 -0.1849  0.9828 -0.0000
 
              Baa    -0.0058    -0.773    -0.276    -0.258  0.9966 -0.0824  0.0000
     6 C(13)  Bbb    -0.0055    -0.741    -0.264    -0.247  0.0000  0.0000  1.0000
              Bcc     0.0113     1.514     0.540     0.505  0.0824  0.9966 -0.0000
 
              Baa    -0.0280   -14.953    -5.336    -4.988  0.8333  0.4823 -0.2701
     7 H(1)   Bbb    -0.0017    -0.909    -0.324    -0.303 -0.4916  0.8701  0.0370
              Bcc     0.0297    15.862     5.660     5.291  0.2528  0.1019  0.9621
 
              Baa    -0.0382   -20.385    -7.274    -6.800 -0.5100  0.8602 -0.0000
     8 H(1)   Bbb     0.0006     0.296     0.106     0.099  0.0000  0.0000  1.0000
              Bcc     0.0377    20.089     7.168     6.701  0.8602  0.5100 -0.0000
 
              Baa    -0.0280   -14.953    -5.336    -4.988  0.8333  0.4823  0.2701
     9 H(1)   Bbb    -0.0017    -0.909    -0.324    -0.303 -0.4916  0.8701 -0.0370
              Bcc     0.0297    15.862     5.660     5.291 -0.2528 -0.1019  0.9621
 
              Baa    -0.0092    -4.916    -1.754    -1.640  0.0387  0.1727  0.9842
    10 H(1)   Bbb    -0.0054    -2.859    -1.020    -0.954  0.3028  0.9366 -0.1762
              Bcc     0.0146     7.775     2.774     2.593  0.9523 -0.3049  0.0160
 
              Baa    -0.0092    -4.916    -1.754    -1.640 -0.0387 -0.1727  0.9842
    11 H(1)   Bbb    -0.0054    -2.859    -1.020    -0.954  0.3028  0.9366  0.1762
              Bcc     0.0146     7.775     2.774     2.593  0.9523 -0.3049 -0.0160
 
              Baa    -0.0097    -5.161    -1.842    -1.721  0.8711  0.1507 -0.4675
    12 H(1)   Bbb    -0.0020    -1.069    -0.382    -0.357  0.4852 -0.1154  0.8668
              Bcc     0.0117     6.230     2.223     2.078 -0.0767  0.9818  0.1736
 
              Baa    -0.0097    -5.161    -1.842    -1.721  0.8711  0.1507  0.4675
    13 H(1)   Bbb    -0.0020    -1.069    -0.382    -0.357 -0.4852  0.1154  0.8668
              Bcc     0.0117     6.230     2.223     2.078 -0.0767  0.9818 -0.1736
 
              Baa    -0.0036    -1.924    -0.686    -0.642  0.6891  0.4009  0.6037
    14 H(1)   Bbb     0.0000     0.023     0.008     0.008  0.1016  0.7713 -0.6283
              Bcc     0.0036     1.901     0.678     0.634  0.7175 -0.4943 -0.4907
 
              Baa    -0.0036    -1.924    -0.686    -0.642  0.6891  0.4009 -0.6037
    15 H(1)   Bbb     0.0000     0.023     0.008     0.008  0.1016  0.7713  0.6283
              Bcc     0.0036     1.901     0.678     0.634  0.7175 -0.4943  0.4907
 
              Baa    -0.0025    -1.329    -0.474    -0.443  0.7217  0.0981  0.6852
    16 H(1)   Bbb     0.0004     0.223     0.079     0.074  0.6735 -0.3281 -0.6624
              Bcc     0.0021     1.106     0.395     0.369  0.1598  0.9396 -0.3028
 
              Baa    -0.0025    -1.329    -0.474    -0.443  0.7217  0.0981 -0.6852
    17 H(1)   Bbb     0.0004     0.223     0.079     0.074  0.6735 -0.3281  0.6624
              Bcc     0.0021     1.106     0.395     0.369  0.1598  0.9396  0.3028
 
              Baa    -0.0016    -0.846    -0.302    -0.282  0.7163  0.1515 -0.6811
    18 H(1)   Bbb    -0.0000    -0.026    -0.009    -0.009  0.3546  0.7616  0.5424
              Bcc     0.0016     0.872     0.311     0.291 -0.6009  0.6301 -0.4918
 
              Baa    -0.0016    -0.846    -0.302    -0.282  0.7163  0.1515  0.6811
    19 H(1)   Bbb    -0.0000    -0.026    -0.009    -0.009  0.3546  0.7616 -0.5424
              Bcc     0.0016     0.872     0.311     0.291 -0.6009  0.6301  0.4918
 
              Baa    -0.0011    -0.579    -0.206    -0.193  0.7215  0.0504 -0.6906
    20 H(1)   Bbb     0.0001     0.044     0.016     0.015 -0.5677  0.6141 -0.5483
              Bcc     0.0010     0.535     0.191     0.178  0.3964  0.7877  0.4717
 
              Baa    -0.0010    -0.553    -0.197    -0.185  0.0000  0.0000  1.0000
    21 H(1)   Bbb    -0.0006    -0.340    -0.121    -0.113  0.7727  0.6347 -0.0000
              Bcc     0.0017     0.893     0.319     0.298 -0.6347  0.7727 -0.0000
 
              Baa    -0.0011    -0.579    -0.206    -0.193  0.7215  0.0504  0.6906
    22 H(1)   Bbb     0.0001     0.044     0.016     0.015 -0.5677  0.6141  0.5483
              Bcc     0.0010     0.535     0.191     0.178  0.3964  0.7877 -0.4717
 

 ---------------------------------------------------------------------------------

 ******************************Gaussian NBO Version 3.1******************************
             N A T U R A L   A T O M I C   O R B I T A L   A N D
          N A T U R A L   B O N D   O R B I T A L   A N A L Y S I S
 ******************************Gaussian NBO Version 3.1******************************
       /RESON  / : Allow strongly delocalized NBO set

 Analyzing the SCF density

 Job title: 64                                                              

 Storage needed:     82326 in NPA,    108574 in NBO ( 939521456 available)
 GSVD:  LWork=       14104 too small for GESVD, short by       10778 words or       10778 for optimal perf.


 NATURAL POPULATIONS:  Natural atomic orbital occupancies 
                                                          
   NAO  Atom  No  lang   Type(AO)    Occupancy
 --------------------------------------------
     1    C    1  S      Cor( 1S)     1.99894
     2    C    1  S      Val( 2S)     1.18497
     3    C    1  S      Ryd( 3S)     0.00189
     4    C    1  px     Val( 2p)     1.01385
     5    C    1  px     Ryd( 3p)     0.00423
     6    C    1  py     Val( 2p)     0.72616
     7    C    1  py     Ryd( 3p)     0.00672
     8    C    1  pz     Val( 2p)     1.26395
     9    C    1  pz     Ryd( 3p)     0.00172
    10    C    1  dxy    Ryd( 3d)     0.00046
    11    C    1  dxz    Ryd( 3d)     0.00124
    12    C    1  dyz    Ryd( 3d)     0.00033
    13    C    1  dx2y2  Ryd( 3d)     0.00058
    14    C    1  dz2    Ryd( 3d)     0.00039

    15    C    2  S      Cor( 1S)     1.99907
    16    C    2  S      Val( 2S)     1.03786
    17    C    2  S      Ryd( 3S)     0.00170
    18    C    2  px     Val( 2p)     1.16669
    19    C    2  px     Ryd( 3p)     0.00142
    20    C    2  py     Val( 2p)     0.98594
    21    C    2  py     Ryd( 3p)     0.00268
    22    C    2  pz     Val( 2p)     1.26820
    23    C    2  pz     Ryd( 3p)     0.00315
    24    C    2  dxy    Ryd( 3d)     0.00071
    25    C    2  dxz    Ryd( 3d)     0.00100
    26    C    2  dyz    Ryd( 3d)     0.00040
    27    C    2  dx2y2  Ryd( 3d)     0.00055
    28    C    2  dz2    Ryd( 3d)     0.00063

    29    C    3  S      Cor( 1S)     1.99908
    30    C    3  S      Val( 2S)     1.02361
    31    C    3  S      Ryd( 3S)     0.00198
    32    C    3  px     Val( 2p)     1.15577
    33    C    3  px     Ryd( 3p)     0.00192
    34    C    3  py     Val( 2p)     0.96330
    35    C    3  py     Ryd( 3p)     0.00327
    36    C    3  pz     Val( 2p)     1.24612
    37    C    3  pz     Ryd( 3p)     0.00317
    38    C    3  dxy    Ryd( 3d)     0.00071
    39    C    3  dxz    Ryd( 3d)     0.00107
    40    C    3  dyz    Ryd( 3d)     0.00041
    41    C    3  dx2y2  Ryd( 3d)     0.00060
    42    C    3  dz2    Ryd( 3d)     0.00054

    43    C    4  S      Cor( 1S)     1.99910
    44    C    4  S      Val( 2S)     1.01776
    45    C    4  S      Ryd( 3S)     0.00201
    46    C    4  px     Val( 2p)     1.14774
    47    C    4  px     Ryd( 3p)     0.00192
    48    C    4  py     Val( 2p)     0.99528
    49    C    4  py     Ryd( 3p)     0.00332
    50    C    4  pz     Val( 2p)     1.23669
    51    C    4  pz     Ryd( 3p)     0.00334
    52    C    4  dxy    Ryd( 3d)     0.00075
    53    C    4  dxz    Ryd( 3d)     0.00105
    54    C    4  dyz    Ryd( 3d)     0.00037
    55    C    4  dx2y2  Ryd( 3d)     0.00055
    56    C    4  dz2    Ryd( 3d)     0.00052

    57    C    5  S      Cor( 1S)     1.99913
    58    C    5  S      Val( 2S)     1.01895
    59    C    5  S      Ryd( 3S)     0.00117
    60    C    5  px     Val( 2p)     1.14373
    61    C    5  px     Ryd( 3p)     0.00160
    62    C    5  py     Val( 2p)     1.01515
    63    C    5  py     Ryd( 3p)     0.00257
    64    C    5  pz     Val( 2p)     1.22850
    65    C    5  pz     Ryd( 3p)     0.00294
    66    C    5  dxy    Ryd( 3d)     0.00076
    67    C    5  dxz    Ryd( 3d)     0.00103
    68    C    5  dyz    Ryd( 3d)     0.00036
    69    C    5  dx2y2  Ryd( 3d)     0.00060
    70    C    5  dz2    Ryd( 3d)     0.00053

    71    C    6  S      Cor( 1S)     1.99924
    72    C    6  S      Val( 2S)     1.09296
    73    C    6  S      Ryd( 3S)     0.00041
    74    C    6  px     Val( 2p)     1.18194
    75    C    6  px     Ryd( 3p)     0.00197
    76    C    6  py     Val( 2p)     1.10997
    77    C    6  py     Ryd( 3p)     0.00241
    78    C    6  pz     Val( 2p)     1.22727
    79    C    6  pz     Ryd( 3p)     0.00144
    80    C    6  dxy    Ryd( 3d)     0.00069
    81    C    6  dxz    Ryd( 3d)     0.00084
    82    C    6  dyz    Ryd( 3d)     0.00015
    83    C    6  dx2y2  Ryd( 3d)     0.00035
    84    C    6  dz2    Ryd( 3d)     0.00048

    85    H    7  S      Val( 1S)     0.91690
    86    H    7  S      Ryd( 2S)     0.00093
    87    H    7  px     Ryd( 2p)     0.00026
    88    H    7  py     Ryd( 2p)     0.00008
    89    H    7  pz     Ryd( 2p)     0.00053

    90    H    8  S      Val( 1S)     0.74208
    91    H    8  S      Ryd( 2S)     0.00089
    92    H    8  px     Ryd( 2p)     0.00041
    93    H    8  py     Ryd( 2p)     0.00043
    94    H    8  pz     Ryd( 2p)     0.00023

    95    H    9  S      Val( 1S)     0.91690
    96    H    9  S      Ryd( 2S)     0.00093
    97    H    9  px     Ryd( 2p)     0.00026
    98    H    9  py     Ryd( 2p)     0.00008
    99    H    9  pz     Ryd( 2p)     0.00053

   100    H   10  S      Val( 1S)     0.72926
   101    H   10  S      Ryd( 2S)     0.00236
   102    H   10  px     Ryd( 2p)     0.00041
   103    H   10  py     Ryd( 2p)     0.00010
   104    H   10  pz     Ryd( 2p)     0.00063

   105    H   11  S      Val( 1S)     0.72926
   106    H   11  S      Ryd( 2S)     0.00236
   107    H   11  px     Ryd( 2p)     0.00041
   108    H   11  py     Ryd( 2p)     0.00010
   109    H   11  pz     Ryd( 2p)     0.00063

   110    H   12  S      Val( 1S)     0.73712
   111    H   12  S      Ryd( 2S)     0.00252
   112    H   12  px     Ryd( 2p)     0.00039
   113    H   12  py     Ryd( 2p)     0.00012
   114    H   12  pz     Ryd( 2p)     0.00052

   115    H   13  S      Val( 1S)     0.73712
   116    H   13  S      Ryd( 2S)     0.00252
   117    H   13  px     Ryd( 2p)     0.00039
   118    H   13  py     Ryd( 2p)     0.00012
   119    H   13  pz     Ryd( 2p)     0.00052

   120    H   14  S      Val( 1S)     0.75961
   121    H   14  S      Ryd( 2S)     0.00277
   122    H   14  px     Ryd( 2p)     0.00039
   123    H   14  py     Ryd( 2p)     0.00012
   124    H   14  pz     Ryd( 2p)     0.00053

   125    H   15  S      Val( 1S)     0.75961
   126    H   15  S      Ryd( 2S)     0.00277
   127    H   15  px     Ryd( 2p)     0.00039
   128    H   15  py     Ryd( 2p)     0.00012
   129    H   15  pz     Ryd( 2p)     0.00053

   130    H   16  S      Val( 1S)     0.76804
   131    H   16  S      Ryd( 2S)     0.00276
   132    H   16  px     Ryd( 2p)     0.00039
   133    H   16  py     Ryd( 2p)     0.00012
   134    H   16  pz     Ryd( 2p)     0.00052

   135    H   17  S      Val( 1S)     0.76804
   136    H   17  S      Ryd( 2S)     0.00276
   137    H   17  px     Ryd( 2p)     0.00039
   138    H   17  py     Ryd( 2p)     0.00012
   139    H   17  pz     Ryd( 2p)     0.00052

   140    H   18  S      Val( 1S)     0.77454
   141    H   18  S      Ryd( 2S)     0.00260
   142    H   18  px     Ryd( 2p)     0.00038
   143    H   18  py     Ryd( 2p)     0.00013
   144    H   18  pz     Ryd( 2p)     0.00052

   145    H   19  S      Val( 1S)     0.77454
   146    H   19  S      Ryd( 2S)     0.00260
   147    H   19  px     Ryd( 2p)     0.00038
   148    H   19  py     Ryd( 2p)     0.00013
   149    H   19  pz     Ryd( 2p)     0.00052

   150    H   20  S      Val( 1S)     0.77884
   151    H   20  S      Ryd( 2S)     0.00152
   152    H   20  px     Ryd( 2p)     0.00037
   153    H   20  py     Ryd( 2p)     0.00016
   154    H   20  pz     Ryd( 2p)     0.00052

   155    H   21  S      Val( 1S)     0.75539
   156    H   21  S      Ryd( 2S)     0.00109
   157    H   21  px     Ryd( 2p)     0.00030
   158    H   21  py     Ryd( 2p)     0.00054
   159    H   21  pz     Ryd( 2p)     0.00019

   160    H   22  S      Val( 1S)     0.77884
   161    H   22  S      Ryd( 2S)     0.00152
   162    H   22  px     Ryd( 2p)     0.00037
   163    H   22  py     Ryd( 2p)     0.00016
   164    H   22  pz     Ryd( 2p)     0.00052

 WARNING:  1 low occupancy (<1.9990e) core orbital  found on  C    1


 Summary of Natural Population Analysis:                  
                                                          
                                       Natural Population 
                Natural  -----------------------------------------------
    Atom  No    Charge         Core      Valence    Rydberg      Total
 -----------------------------------------------------------------------
      C    1   -0.20544      1.99894     4.18894    0.01755     6.20544
      C    2   -0.47001      1.99907     4.45870    0.01224     6.47001
      C    3   -0.40155      1.99908     4.38880    0.01367     6.40155
      C    4   -0.41041      1.99910     4.39747    0.01384     6.41041
      C    5   -0.41701      1.99913     4.40634    0.01154     6.41701
      C    6   -0.62014      1.99924     4.61214    0.00876     6.62014
      H    7    0.08130      0.00000     0.91690    0.00180     0.91870
      H    8    0.25597      0.00000     0.74208    0.00195     0.74403
      H    9    0.08130      0.00000     0.91690    0.00180     0.91870
      H   10    0.26724      0.00000     0.72926    0.00350     0.73276
      H   11    0.26724      0.00000     0.72926    0.00350     0.73276
      H   12    0.25933      0.00000     0.73712    0.00355     0.74067
      H   13    0.25933      0.00000     0.73712    0.00355     0.74067
      H   14    0.23657      0.00000     0.75961    0.00381     0.76343
      H   15    0.23657      0.00000     0.75961    0.00381     0.76343
      H   16    0.22818      0.00000     0.76804    0.00379     0.77182
      H   17    0.22818      0.00000     0.76804    0.00379     0.77182
      H   18    0.22183      0.00000     0.77454    0.00363     0.77817
      H   19    0.22183      0.00000     0.77454    0.00363     0.77817
      H   20    0.21859      0.00000     0.77884    0.00256     0.78141
      H   21    0.24249      0.00000     0.75539    0.00212     0.75751
      H   22    0.21859      0.00000     0.77884    0.00256     0.78141
 =======================================================================
   * Total *    1.00000     11.99456    38.87849    0.12695    51.00000

                                 Natural Population      
 --------------------------------------------------------
   Core                      11.99456 ( 99.9547% of  12)
   Valence                   38.87849 ( 99.6884% of  39)
   Natural Minimal Basis     50.87305 ( 99.7511% of  51)
   Natural Rydberg Basis      0.12695 (  0.2489% of  51)
 --------------------------------------------------------

    Atom  No          Natural Electron Configuration
 ----------------------------------------------------------------------------
      C    1      [core]2S( 1.18)2p( 3.00)3p( 0.01)
      C    2      [core]2S( 1.04)2p( 3.42)3p( 0.01)
      C    3      [core]2S( 1.02)2p( 3.37)3p( 0.01)
      C    4      [core]2S( 1.02)2p( 3.38)3p( 0.01)
      C    5      [core]2S( 1.02)2p( 3.39)3p( 0.01)
      C    6      [core]2S( 1.09)2p( 3.52)3p( 0.01)
      H    7            1S( 0.92)
      H    8            1S( 0.74)
      H    9            1S( 0.92)
      H   10            1S( 0.73)
      H   11            1S( 0.73)
      H   12            1S( 0.74)
      H   13            1S( 0.74)
      H   14            1S( 0.76)
      H   15            1S( 0.76)
      H   16            1S( 0.77)
      H   17            1S( 0.77)
      H   18            1S( 0.77)
      H   19            1S( 0.77)
      H   20            1S( 0.78)
      H   21            1S( 0.76)
      H   22            1S( 0.78)


 ***************************************************
 *******         Alpha spin orbitals         *******
 ***************************************************


 NATURAL POPULATIONS:  Natural atomic orbital occupancies 
                                                          
   NAO  Atom  No  lang   Type(AO)    Occupancy      Energy
 ----------------------------------------------------------
     1    C    1  S      Cor( 1S)     0.99945     -10.39662
     2    C    1  S      Val( 2S)     0.58728      -0.54730
     3    C    1  S      Ryd( 3S)     0.00095       0.55690
     4    C    1  px     Val( 2p)     0.48329      -0.33194
     5    C    1  px     Ryd( 3p)     0.00236       0.37435
     6    C    1  py     Val( 2p)     0.35227      -0.35224
     7    C    1  py     Ryd( 3p)     0.00299       0.38142
     8    C    1  pz     Val( 2p)     0.63085      -0.33237
     9    C    1  pz     Ryd( 3p)     0.00122       0.42524
    10    C    1  dxy    Ryd( 3d)     0.00027       1.84435
    11    C    1  dxz    Ryd( 3d)     0.00068       2.21710
    12    C    1  dyz    Ryd( 3d)     0.00020       1.72513
    13    C    1  dx2y2  Ryd( 3d)     0.00026       1.80074
    14    C    1  dz2    Ryd( 3d)     0.00019       1.90820

    15    C    2  S      Cor( 1S)     0.99953     -10.27523
    16    C    2  S      Val( 2S)     0.51918      -0.42843
    17    C    2  S      Ryd( 3S)     0.00085       0.70437
    18    C    2  px     Val( 2p)     0.58227      -0.28590
    19    C    2  px     Ryd( 3p)     0.00073       0.39487
    20    C    2  py     Val( 2p)     0.50241      -0.28385
    21    C    2  py     Ryd( 3p)     0.00143       0.44251
    22    C    2  pz     Val( 2p)     0.63575      -0.28502
    23    C    2  pz     Ryd( 3p)     0.00157       0.53958
    24    C    2  dxy    Ryd( 3d)     0.00039       2.07013
    25    C    2  dxz    Ryd( 3d)     0.00050       2.28254
    26    C    2  dyz    Ryd( 3d)     0.00020       1.82602
    27    C    2  dx2y2  Ryd( 3d)     0.00026       1.92262
    28    C    2  dz2    Ryd( 3d)     0.00031       2.05397

    29    C    3  S      Cor( 1S)     0.99954     -10.24574
    30    C    3  S      Val( 2S)     0.51149      -0.38596
    31    C    3  S      Ryd( 3S)     0.00097       0.74080
    32    C    3  px     Val( 2p)     0.57789      -0.24946
    33    C    3  px     Ryd( 3p)     0.00097       0.44291
    34    C    3  py     Val( 2p)     0.49087      -0.24462
    35    C    3  py     Ryd( 3p)     0.00166       0.51165
    36    C    3  pz     Val( 2p)     0.62329      -0.25292
    37    C    3  pz     Ryd( 3p)     0.00159       0.60382
    38    C    3  dxy    Ryd( 3d)     0.00038       2.10757
    39    C    3  dxz    Ryd( 3d)     0.00054       2.31504
    40    C    3  dyz    Ryd( 3d)     0.00021       1.85911
    41    C    3  dx2y2  Ryd( 3d)     0.00030       1.96972
    42    C    3  dz2    Ryd( 3d)     0.00028       2.08842

    43    C    4  S      Cor( 1S)     0.99955     -10.20762
    44    C    4  S      Val( 2S)     0.50886      -0.35015
    45    C    4  S      Ryd( 3S)     0.00100       0.77007
    46    C    4  px     Val( 2p)     0.57336      -0.21416
    47    C    4  px     Ryd( 3p)     0.00098       0.47591
    48    C    4  py     Val( 2p)     0.50346      -0.20930
    49    C    4  py     Ryd( 3p)     0.00170       0.56380
    50    C    4  pz     Val( 2p)     0.61848      -0.21805
    51    C    4  pz     Ryd( 3p)     0.00167       0.63221
    52    C    4  dxy    Ryd( 3d)     0.00039       2.14509
    53    C    4  dxz    Ryd( 3d)     0.00053       2.34883
    54    C    4  dyz    Ryd( 3d)     0.00019       1.89305
    55    C    4  dx2y2  Ryd( 3d)     0.00028       2.00573
    56    C    4  dz2    Ryd( 3d)     0.00026       2.12251

    57    C    5  S      Cor( 1S)     0.99956     -10.18655
    58    C    5  S      Val( 2S)     0.50956      -0.32980
    59    C    5  S      Ryd( 3S)     0.00059       0.79079
    60    C    5  px     Val( 2p)     0.57184      -0.18955
    61    C    5  px     Ryd( 3p)     0.00082       0.46691
    62    C    5  py     Val( 2p)     0.51175      -0.18756
    63    C    5  py     Ryd( 3p)     0.00130       0.50879
    64    C    5  pz     Val( 2p)     0.61439      -0.19165
    65    C    5  pz     Ryd( 3p)     0.00147       0.61193
    66    C    5  dxy    Ryd( 3d)     0.00039       2.16242
    67    C    5  dxz    Ryd( 3d)     0.00052       2.37344
    68    C    5  dyz    Ryd( 3d)     0.00018       1.91244
    69    C    5  dx2y2  Ryd( 3d)     0.00030       2.01968
    70    C    5  dz2    Ryd( 3d)     0.00026       2.14328

    71    C    6  S      Cor( 1S)     0.99962     -10.16970
    72    C    6  S      Val( 2S)     0.54652      -0.33572
    73    C    6  S      Ryd( 3S)     0.00021       0.76740
    74    C    6  px     Val( 2p)     0.59081      -0.17315
    75    C    6  px     Ryd( 3p)     0.00100       0.47748
    76    C    6  py     Val( 2p)     0.55811      -0.17002
    77    C    6  py     Ryd( 3p)     0.00121       0.47350
    78    C    6  pz     Val( 2p)     0.61372      -0.17527
    79    C    6  pz     Ryd( 3p)     0.00072       0.49082
    80    C    6  dxy    Ryd( 3d)     0.00035       2.26082
    81    C    6  dxz    Ryd( 3d)     0.00042       2.35807
    82    C    6  dyz    Ryd( 3d)     0.00008       1.95668
    83    C    6  dx2y2  Ryd( 3d)     0.00018       2.04436
    84    C    6  dz2    Ryd( 3d)     0.00024       2.20875

    85    H    7  S      Val( 1S)     0.81098      -0.47573
    86    H    7  S      Ryd( 2S)     0.00062       0.31610
    87    H    7  px     Ryd( 2p)     0.00016       1.32354
    88    H    7  py     Ryd( 2p)     0.00003       1.30206
    89    H    7  pz     Ryd( 2p)     0.00030       1.24567

    90    H    8  S      Val( 1S)     0.17223      -0.36763
    91    H    8  S      Ryd( 2S)     0.00053       0.32852
    92    H    8  px     Ryd( 2p)     0.00024       1.28037
    93    H    8  py     Ryd( 2p)     0.00017       1.45459
    94    H    8  pz     Ryd( 2p)     0.00022       1.25243

    95    H    9  S      Val( 1S)     0.81098      -0.47573
    96    H    9  S      Ryd( 2S)     0.00062       0.31610
    97    H    9  px     Ryd( 2p)     0.00016       1.32354
    98    H    9  py     Ryd( 2p)     0.00003       1.30206
    99    H    9  pz     Ryd( 2p)     0.00030       1.24567

   100    H   10  S      Val( 1S)     0.36601      -0.13833
   101    H   10  S      Ryd( 2S)     0.00128       0.15882
   102    H   10  px     Ryd( 2p)     0.00022       1.73506
   103    H   10  py     Ryd( 2p)     0.00005       1.50627
   104    H   10  pz     Ryd( 2p)     0.00031       1.91660

   105    H   11  S      Val( 1S)     0.36601      -0.13833
   106    H   11  S      Ryd( 2S)     0.00128       0.15882
   107    H   11  px     Ryd( 2p)     0.00022       1.73506
   108    H   11  py     Ryd( 2p)     0.00005       1.50627
   109    H   11  pz     Ryd( 2p)     0.00031       1.91660

   110    H   12  S      Val( 1S)     0.36736      -0.09232
   111    H   12  S      Ryd( 2S)     0.00129       0.21598
   112    H   12  px     Ryd( 2p)     0.00020       1.82408
   113    H   12  py     Ryd( 2p)     0.00006       1.62915
   114    H   12  pz     Ryd( 2p)     0.00026       1.98315

   115    H   13  S      Val( 1S)     0.36736      -0.09232
   116    H   13  S      Ryd( 2S)     0.00129       0.21598
   117    H   13  px     Ryd( 2p)     0.00020       1.82408
   118    H   13  py     Ryd( 2p)     0.00006       1.62915
   119    H   13  pz     Ryd( 2p)     0.00026       1.98315

   120    H   14  S      Val( 1S)     0.37972      -0.07997
   121    H   14  S      Ryd( 2S)     0.00138       0.23447
   122    H   14  px     Ryd( 2p)     0.00019       1.85043
   123    H   14  py     Ryd( 2p)     0.00006       1.68436
   124    H   14  pz     Ryd( 2p)     0.00027       2.01457

   125    H   15  S      Val( 1S)     0.37972      -0.07997
   126    H   15  S      Ryd( 2S)     0.00138       0.23447
   127    H   15  px     Ryd( 2p)     0.00019       1.85043
   128    H   15  py     Ryd( 2p)     0.00006       1.68436
   129    H   15  pz     Ryd( 2p)     0.00027       2.01457

   130    H   16  S      Val( 1S)     0.38388      -0.05464
   131    H   16  S      Ryd( 2S)     0.00138       0.25831
   132    H   16  px     Ryd( 2p)     0.00019       1.87953
   133    H   16  py     Ryd( 2p)     0.00006       1.71893
   134    H   16  pz     Ryd( 2p)     0.00026       2.04241

   135    H   17  S      Val( 1S)     0.38388      -0.05464
   136    H   17  S      Ryd( 2S)     0.00138       0.25831
   137    H   17  px     Ryd( 2p)     0.00019       1.87953
   138    H   17  py     Ryd( 2p)     0.00006       1.71893
   139    H   17  pz     Ryd( 2p)     0.00026       2.04241

   140    H   18  S      Val( 1S)     0.38711      -0.03489
   141    H   18  S      Ryd( 2S)     0.00130       0.26417
   142    H   18  px     Ryd( 2p)     0.00019       1.89006
   143    H   18  py     Ryd( 2p)     0.00006       1.69771
   144    H   18  pz     Ryd( 2p)     0.00026       2.05401

   145    H   19  S      Val( 1S)     0.38711      -0.03489
   146    H   19  S      Ryd( 2S)     0.00130       0.26417
   147    H   19  px     Ryd( 2p)     0.00019       1.89006
   148    H   19  py     Ryd( 2p)     0.00006       1.69771
   149    H   19  pz     Ryd( 2p)     0.00026       2.05401

   150    H   20  S      Val( 1S)     0.38934      -0.02502
   151    H   20  S      Ryd( 2S)     0.00076       0.27179
   152    H   20  px     Ryd( 2p)     0.00019       1.88024
   153    H   20  py     Ryd( 2p)     0.00008       1.66267
   154    H   20  pz     Ryd( 2p)     0.00026       2.06052

   155    H   21  S      Val( 1S)     0.37900      -0.01345
   156    H   21  S      Ryd( 2S)     0.00055       0.26118
   157    H   21  px     Ryd( 2p)     0.00015       1.84493
   158    H   21  py     Ryd( 2p)     0.00027       2.07914
   159    H   21  pz     Ryd( 2p)     0.00010       1.68508

   160    H   22  S      Val( 1S)     0.38934      -0.02502
   161    H   22  S      Ryd( 2S)     0.00076       0.27179
   162    H   22  px     Ryd( 2p)     0.00019       1.88024
   163    H   22  py     Ryd( 2p)     0.00008       1.66267
   164    H   22  pz     Ryd( 2p)     0.00026       2.06052


 Summary of Natural Population Analysis:                  
                                                          
                                       Natural Population 
                Natural  -----------------------------------------------
    Atom  No    Charge         Core      Valence    Rydberg      Total
 -----------------------------------------------------------------------
      C    1   -0.06225      0.99945     2.05369    0.00912     3.06225
      C    2   -0.24538      0.99953     2.23960    0.00625     3.24538
      C    3   -0.20996      0.99954     2.20353    0.00689     3.20996
      C    4   -0.21070      0.99955     2.20416    0.00698     3.21070
      C    5   -0.21292      0.99956     2.20754    0.00582     3.21292
      C    6   -0.31320      0.99962     2.30917    0.00441     3.31320
      H    7   -0.31208      0.00000     0.81098    0.00111     0.81208
      H    8    0.32661      0.00000     0.17223    0.00115     0.17339
      H    9   -0.31208      0.00000     0.81098    0.00111     0.81208
      H   10    0.13213      0.00000     0.36601    0.00186     0.36787
      H   11    0.13213      0.00000     0.36601    0.00186     0.36787
      H   12    0.13083      0.00000     0.36736    0.00181     0.36917
      H   13    0.13083      0.00000     0.36736    0.00181     0.36917
      H   14    0.11837      0.00000     0.37972    0.00190     0.38163
      H   15    0.11837      0.00000     0.37972    0.00190     0.38163
      H   16    0.11423      0.00000     0.38388    0.00189     0.38577
      H   17    0.11423      0.00000     0.38388    0.00189     0.38577
      H   18    0.11107      0.00000     0.38711    0.00181     0.38893
      H   19    0.11107      0.00000     0.38711    0.00181     0.38893
      H   20    0.10938      0.00000     0.38934    0.00128     0.39062
      H   21    0.11993      0.00000     0.37900    0.00106     0.38007
      H   22    0.10938      0.00000     0.38934    0.00128     0.39062
 =======================================================================
   * Total *   -0.00000      5.99725    19.93772    0.06503    26.00000

                                 Natural Population      
 --------------------------------------------------------
   Core                       5.99725 ( 99.9542% of   6)
   Valence                   19.93772 ( 99.6886% of  20)
   Natural Minimal Basis     25.93497 ( 99.7499% of  26)
   Natural Rydberg Basis      0.06503 (  0.2501% of  26)
 --------------------------------------------------------

    Atom  No          Natural Electron Configuration
 ----------------------------------------------------------------------------
      C    1      [core]2S( 0.59)2p( 1.47)3p( 0.01)
      C    2      [core]2S( 0.52)2p( 1.72)
      C    3      [core]2S( 0.51)2p( 1.69)
      C    4      [core]2S( 0.51)2p( 1.70)
      C    5      [core]2S( 0.51)2p( 1.70)
      C    6      [core]2S( 0.55)2p( 1.76)
      H    7            1S( 0.81)
      H    8            1S( 0.17)
      H    9            1S( 0.81)
      H   10            1S( 0.37)
      H   11            1S( 0.37)
      H   12            1S( 0.37)
      H   13            1S( 0.37)
      H   14            1S( 0.38)
      H   15            1S( 0.38)
      H   16            1S( 0.38)
      H   17            1S( 0.38)
      H   18            1S( 0.39)
      H   19            1S( 0.39)
      H   20            1S( 0.39)
      H   21            1S( 0.38)
      H   22            1S( 0.39)


 NATURAL BOND ORBITAL ANALYSIS, alpha spin orbitals:

                       Occupancies       Lewis Structure    Low   High
           Occ.    -------------------  -----------------   occ   occ
  Cycle   Thresh.   Lewis   Non-Lewis     CR  BD  3C  LP    (L)   (NL)   Dev
 =============================================================================
   1(1)    0.90    25.36500   0.63500      6  20   0   0     2      3    0.05
   2(2)    0.90    25.36500   0.63500      6  20   0   0     2      3    0.05
   3(1)    0.80    25.38739   0.61261      6  18   0   2     0      2    0.06
 -----------------------------------------------------------------------------

 Structure accepted: No low occupancy Lewis orbitals

 --------------------------------------------------------
   Core                      5.99725 ( 99.954% of   6)
   Valence Lewis            19.39015 ( 96.951% of  20)
  ==================       ============================
   Total Lewis              25.38739 ( 97.644% of  26)
  -----------------------------------------------------
   Valence non-Lewis         0.56548 (  2.175% of  26)
   Rydberg non-Lewis         0.04712 (  0.181% of  26)
  ==================       ============================
   Total non-Lewis           0.61261 (  2.356% of  26)
 --------------------------------------------------------


       (Occupancy)   Bond orbital/ Coefficients/ Hybrids
 ---------------------------------------------------------------------------------
     1. (0.99523) BD ( 1) C   1 - C   2  
                ( 52.20%)   0.7225* C   1 s( 37.37%)p 1.67( 62.58%)d 0.00(  0.05%)
                                           -0.0003 -0.6113 -0.0082  0.5730  0.0128
                                            0.5452  0.0081  0.0000  0.0000 -0.0166
                                            0.0000  0.0000  0.0089  0.0100
                ( 47.80%)   0.6914* C   2 s( 25.43%)p 2.93( 74.50%)d 0.00(  0.06%)
                                           -0.0002 -0.5038 -0.0237 -0.4373  0.0024
                                           -0.7440 -0.0158 -0.0000 -0.0000 -0.0188
                                           -0.0000 -0.0000  0.0100  0.0131
     2. (0.99441) BD ( 1) C   1 - H  10  
                ( 63.76%)   0.7985* C   1 s( 29.68%)p 2.37( 70.27%)d 0.00(  0.05%)
                                           -0.0001  0.5448  0.0031  0.4155  0.0166
                                            0.1733  0.0064  0.7067  0.0120 -0.0005
                                            0.0198 -0.0005  0.0072  0.0090
                ( 36.24%)   0.6020* H  10 s( 99.89%)p 0.00(  0.11%)
                                            0.9994 -0.0043 -0.0208  0.0017 -0.0264
     3. (0.99441) BD ( 1) C   1 - H  11  
                ( 63.76%)   0.7985* C   1 s( 29.68%)p 2.37( 70.27%)d 0.00(  0.05%)
                                           -0.0001  0.5448  0.0031  0.4155  0.0166
                                            0.1733  0.0064 -0.7067 -0.0120 -0.0005
                                           -0.0198  0.0005  0.0072  0.0090
                ( 36.24%)   0.6020* H  11 s( 99.89%)p 0.00(  0.11%)
                                            0.9994 -0.0043 -0.0208  0.0017  0.0264
     4. (0.95418) BD ( 1) C   2 - C   3  
                ( 52.79%)   0.7265* C   2 s( 31.50%)p 2.17( 68.46%)d 0.00(  0.04%)
                                           -0.0002  0.5613  0.0033  0.4890 -0.0025
                                           -0.6675  0.0036 -0.0000  0.0000 -0.0156
                                            0.0000  0.0000  0.0002 -0.0117
                ( 47.21%)   0.6871* C   3 s( 26.41%)p 2.78( 73.53%)d 0.00(  0.06%)
                                            0.0007  0.5135  0.0189 -0.4594 -0.0047
                                            0.7241  0.0047  0.0000 -0.0000 -0.0184
                                            0.0000 -0.0000 -0.0111 -0.0128
     5. (0.98578) BD ( 1) C   2 - H  12  
                ( 63.29%)   0.7955* C   2 s( 21.56%)p 3.64( 78.40%)d 0.00(  0.04%)
                                            0.0001 -0.4642  0.0098  0.5331  0.0080
                                            0.0003  0.0044  0.7068 -0.0130  0.0017
                                           -0.0161  0.0023 -0.0040 -0.0110
                ( 36.71%)   0.6059* H  12 s( 99.91%)p 0.00(  0.09%)
                                           -0.9995  0.0057 -0.0204 -0.0018 -0.0230
     6. (0.98578) BD ( 1) C   2 - H  13  
                ( 63.29%)   0.7955* C   2 s( 21.56%)p 3.64( 78.40%)d 0.00(  0.04%)
                                            0.0001 -0.4642  0.0098  0.5331  0.0080
                                            0.0003  0.0044 -0.7068  0.0130  0.0017
                                            0.0161 -0.0023 -0.0040 -0.0110
                ( 36.71%)   0.6059* H  13 s( 99.91%)p 0.00(  0.09%)
                                           -0.9995  0.0057 -0.0204 -0.0018  0.0230
     7. (0.97542) BD ( 1) C   3 - C   4  
                ( 52.46%)   0.7243* C   3 s( 29.97%)p 2.34( 69.99%)d 0.00(  0.04%)
                                            0.0001 -0.5474 -0.0046  0.4743 -0.0045
                                            0.6891 -0.0056  0.0000  0.0000 -0.0153
                                           -0.0000  0.0000  0.0032  0.0104
                ( 47.54%)   0.6895* C   4 s( 27.20%)p 2.67( 72.74%)d 0.00(  0.05%)
                                           -0.0004 -0.5213 -0.0165 -0.4586 -0.0039
                                           -0.7191 -0.0043 -0.0000  0.0000 -0.0178
                                           -0.0000  0.0000  0.0092  0.0116
     8. (0.98883) BD ( 1) C   3 - H  14  
                ( 62.13%)   0.7883* C   3 s( 21.83%)p 3.58( 78.12%)d 0.00(  0.04%)
                                           -0.0001  0.4672 -0.0087  0.5304  0.0074
                                            0.0058 -0.0086 -0.7068  0.0093  0.0015
                                           -0.0172 -0.0030  0.0058  0.0103
                ( 37.87%)   0.6153* H  14 s( 99.91%)p 0.00(  0.09%)
                                            0.9995 -0.0049 -0.0190  0.0035  0.0230
     9. (0.98883) BD ( 1) C   3 - H  15  
                ( 62.13%)   0.7883* C   3 s( 21.83%)p 3.58( 78.12%)d 0.00(  0.04%)
                                           -0.0001  0.4672 -0.0087  0.5304  0.0074
                                            0.0058 -0.0086  0.7068 -0.0093  0.0015
                                            0.0172  0.0030  0.0058  0.0103
                ( 37.87%)   0.6153* H  15 s( 99.91%)p 0.00(  0.09%)
                                            0.9995 -0.0049 -0.0190  0.0035 -0.0230
    10. (0.98266) BD ( 1) C   4 - C   5  
                ( 51.74%)   0.7193* C   4 s( 29.44%)p 2.40( 70.52%)d 0.00(  0.04%)
                                            0.0001  0.5425  0.0070  0.4722 -0.0052
                                           -0.6944  0.0030 -0.0000 -0.0000 -0.0161
                                            0.0000 -0.0000 -0.0044 -0.0106
                ( 48.26%)   0.6947* C   5 s( 27.56%)p 2.63( 72.39%)d 0.00(  0.05%)
                                            0.0004  0.5249  0.0085 -0.4635 -0.0052
                                            0.7134  0.0037 -0.0000  0.0000 -0.0174
                                            0.0000 -0.0000 -0.0084 -0.0115
    11. (0.98854) BD ( 1) C   4 - H  16  
                ( 61.68%)   0.7854* C   4 s( 21.70%)p 3.61( 78.26%)d 0.00(  0.04%)
                                            0.0001 -0.4657  0.0089  0.5318  0.0077
                                           -0.0021  0.0070 -0.7068  0.0100  0.0012
                                            0.0172 -0.0021 -0.0061 -0.0102
                ( 38.32%)   0.6190* H  16 s( 99.91%)p 0.00(  0.09%)
                                           -0.9996  0.0046 -0.0187 -0.0029  0.0226
    12. (0.98854) BD ( 1) C   4 - H  17  
                ( 61.68%)   0.7854* C   4 s( 21.70%)p 3.61( 78.26%)d 0.00(  0.04%)
                                            0.0001 -0.4657  0.0089  0.5318  0.0077
                                           -0.0021  0.0070  0.7068 -0.0100  0.0012
                                           -0.0172  0.0021 -0.0061 -0.0102
                ( 38.32%)   0.6190* H  17 s( 99.91%)p 0.00(  0.09%)
                                           -0.9996  0.0046 -0.0187 -0.0029 -0.0226
    13. (0.98866) BD ( 1) C   5 - C   6  
                ( 51.61%)   0.7184* C   5 s( 28.75%)p 2.48( 71.21%)d 0.00(  0.04%)
                                            0.0001  0.5360  0.0129 -0.4708  0.0132
                                           -0.7001 -0.0108 -0.0000  0.0000  0.0165
                                            0.0000 -0.0000 -0.0046 -0.0105
                ( 48.39%)   0.6956* C   6 s( 29.48%)p 2.39( 70.48%)d 0.00(  0.05%)
                                            0.0005  0.5429  0.0080  0.4643  0.0158
                                            0.6992 -0.0014  0.0000 -0.0000  0.0165
                                           -0.0000  0.0000 -0.0083 -0.0109
    14. (0.98867) BD ( 1) C   5 - H  18  
                ( 61.34%)   0.7832* C   5 s( 21.85%)p 3.58( 78.11%)d 0.00(  0.04%)
                                           -0.0001  0.4673 -0.0092  0.5303  0.0065
                                            0.0012 -0.0115  0.7068 -0.0117  0.0011
                                            0.0172  0.0016  0.0063  0.0104
                ( 38.66%)   0.6218* H  18 s( 99.91%)p 0.00(  0.09%)
                                            0.9996 -0.0041 -0.0186  0.0026 -0.0223
    15. (0.98867) BD ( 1) C   5 - H  19  
                ( 61.34%)   0.7832* C   5 s( 21.85%)p 3.58( 78.11%)d 0.00(  0.04%)
                                           -0.0001  0.4673 -0.0092  0.5303  0.0065
                                            0.0012 -0.0115 -0.7068  0.0117  0.0011
                                           -0.0172 -0.0016  0.0063  0.0104
                ( 38.66%)   0.6218* H  19 s( 99.91%)p 0.00(  0.09%)
                                            0.9996 -0.0041 -0.0186  0.0026  0.0223
    16. (0.99425) BD ( 1) C   6 - H  20  
                ( 61.06%)   0.7814* C   6 s( 23.29%)p 3.29( 76.66%)d 0.00(  0.04%)
                                           -0.0000 -0.4826  0.0046  0.5153  0.0032
                                            0.0322  0.0187  0.7069 -0.0046  0.0004
                                           -0.0168  0.0001 -0.0060 -0.0100
                ( 38.94%)   0.6240* H  20 s( 99.92%)p 0.00(  0.08%)
                                           -0.9996  0.0017 -0.0172 -0.0043 -0.0225
    17. (0.99072) BD ( 1) C   6 - H  21  
                ( 61.85%)   0.7865* C   6 s( 23.91%)p 3.18( 76.05%)d 0.00(  0.04%)
                                            0.0001 -0.4890 -0.0028 -0.5024  0.0149
                                            0.7127  0.0018 -0.0000  0.0000  0.0167
                                            0.0000 -0.0000  0.0046  0.0096
                ( 38.15%)   0.6176* H  21 s( 99.91%)p 0.00(  0.09%)
                                           -0.9996  0.0006  0.0151 -0.0250  0.0000
    18. (0.99425) BD ( 1) C   6 - H  22  
                ( 61.06%)   0.7814* C   6 s( 23.29%)p 3.29( 76.66%)d 0.00(  0.04%)
                                           -0.0000 -0.4826  0.0046  0.5153  0.0032
                                            0.0322  0.0187 -0.7069  0.0046  0.0004
                                            0.0168 -0.0001 -0.0060 -0.0100
                ( 38.94%)   0.6240* H  22 s( 99.92%)p 0.00(  0.08%)
                                           -0.9996  0.0017 -0.0172 -0.0043  0.0225
    19. (0.99945) CR ( 1) C   1           s(100.00%)p 0.00(  0.00%)
                                            1.0000 -0.0001 -0.0000  0.0002  0.0000
                                            0.0002  0.0000 -0.0000 -0.0000 -0.0000
                                           -0.0000 -0.0000  0.0000  0.0000
    20. (0.99953) CR ( 1) C   2           s(100.00%)p 0.00(  0.00%)
                                            1.0000  0.0001 -0.0000 -0.0001 -0.0000
                                           -0.0003 -0.0000  0.0000 -0.0000 -0.0000
                                           -0.0000  0.0000  0.0000  0.0000
    21. (0.99954) CR ( 1) C   3           s(100.00%)p 0.00(  0.00%)
                                            1.0000 -0.0002 -0.0000  0.0005  0.0000
                                           -0.0006 -0.0000 -0.0000  0.0000  0.0000
                                           -0.0000 -0.0000  0.0000  0.0000
    22. (0.99955) CR ( 1) C   4           s(100.00%)p 0.00(  0.00%)
                                            1.0000 -0.0002 -0.0000 -0.0004 -0.0000
                                           -0.0002 -0.0000  0.0000 -0.0000 -0.0000
                                           -0.0000  0.0000  0.0000  0.0000
    23. (0.99956) CR ( 1) C   5           s(100.00%)p 0.00(  0.00%)
                                            1.0000 -0.0002 -0.0000  0.0004  0.0000
                                           -0.0002 -0.0000 -0.0000  0.0000  0.0000
                                           -0.0000 -0.0000  0.0000  0.0000
    24. (0.99962) CR ( 1) C   6           s(100.00%)p 0.00(  0.00%)
                                            1.0000 -0.0002 -0.0000 -0.0002 -0.0000
                                           -0.0004  0.0000 -0.0000  0.0000 -0.0000
                                            0.0000 -0.0000  0.0000  0.0000
    25. (0.26043) LP*( 1) C   1           s(  3.53%)p27.35( 96.46%)d 0.00(  0.01%)
                                           -0.0000  0.1790 -0.0567 -0.5675  0.0583
                                            0.7960 -0.0750  0.0000  0.0000 -0.0074
                                            0.0000 -0.0000  0.0054 -0.0060
    26. (0.81115) LP ( 1) H   7           s( 99.98%)p 0.00(  0.02%)
                                            0.9999  0.0040  0.0128  0.0018 -0.0055
    27. (0.17292) LP*( 1) H   8           s( 99.78%)p 0.00(  0.22%)
                                            0.9980 -0.0416 -0.0361 -0.0302  0.0000
    28. (0.81115) LP ( 1) H   9           s( 99.98%)p 0.00(  0.02%)
                                            0.9999  0.0040  0.0128  0.0018  0.0055
    29. (0.00239) RY*( 1) C   1           s(  0.06%)p99.99( 89.57%)d99.99( 10.36%)
                                           -0.0000  0.0180  0.0178 -0.0494 -0.5744
                                            0.0753  0.7468 -0.0000 -0.0000  0.1965
                                           -0.0000  0.0000  0.2397  0.0868
    30. (0.00125) RY*( 2) C   1           s(  0.00%)p 1.00( 84.59%)d 0.18( 15.41%)
                                           -0.0000  0.0000  0.0000  0.0000  0.0000
                                            0.0000  0.0000 -0.0164  0.9196  0.0000
                                            0.0191 -0.3921  0.0000  0.0000
    31. (0.00035) RY*( 3) C   1           s(  0.25%)p99.99( 99.06%)d 2.85(  0.70%)
                                           -0.0000 -0.0104  0.0484 -0.0227  0.8046
                                           -0.0144  0.5852 -0.0000  0.0000  0.0436
                                            0.0000  0.0000  0.0704 -0.0117
    32. (0.00026) RY*( 4) C   1           s(  0.00%)p 1.00(  0.48%)d99.99( 99.52%)
                                           -0.0000  0.0000  0.0000  0.0000  0.0000
                                            0.0000  0.0000 -0.0284  0.0634  0.0000
                                            0.9779  0.1975  0.0000  0.0000
    33. (0.00010) RY*( 5) C   1           s( 89.33%)p 0.02(  1.78%)d 0.10(  8.89%)
    34. (0.00001) RY*( 6) C   1           s(  0.31%)p 1.50(  0.46%)d99.99( 99.24%)
    35. (0.00000) RY*( 7) C   1           s(  0.00%)p 1.00( 15.01%)d 5.66( 84.99%)
    36. (0.00000) RY*( 8) C   1           s(  8.91%)p 0.93(  8.30%)d 9.29( 82.79%)
    37. (0.00000) RY*( 9) C   1           s(  0.88%)p 1.34(  1.18%)d99.99( 97.94%)
    38. (0.00169) RY*( 1) C   2           s( 19.28%)p 3.68( 70.86%)d 0.51(  9.86%)
                                            0.0000 -0.0021  0.4391 -0.0015 -0.4016
                                           -0.0057 -0.7398  0.0000 -0.0000  0.1490
                                           -0.0000  0.0000 -0.2702 -0.0583
    39. (0.00165) RY*( 2) C   2           s(  0.00%)p 1.00( 87.66%)d 0.14( 12.34%)
                                            0.0000 -0.0000  0.0000  0.0000  0.0000
                                           -0.0000  0.0000  0.0252  0.9359  0.0000
                                            0.3513 -0.0001 -0.0000 -0.0000
    40. (0.00081) RY*( 3) C   2           s( 15.53%)p 4.96( 77.03%)d 0.48(  7.44%)
                                            0.0000 -0.0123  0.3939 -0.0163 -0.6139
                                           -0.0105  0.6269  0.0000 -0.0000 -0.1388
                                           -0.0000  0.0000 -0.2276 -0.0578
    41. (0.00020) RY*( 4) C   2           s(  0.00%)p 1.00(  0.39%)d99.99( 99.61%)
                                           -0.0000 -0.0000 -0.0000  0.0000 -0.0000
                                            0.0000 -0.0000 -0.0058  0.0620  0.0000
                                           -0.1646  0.9844 -0.0000 -0.0000
    42. (0.00016) RY*( 5) C   2           s( 42.89%)p 1.08( 46.37%)d 0.25( 10.74%)
                                            0.0000  0.0020  0.6549 -0.0270  0.6600
                                           -0.0175  0.1645  0.0000 -0.0000  0.1559
                                           -0.0000  0.0000 -0.2496 -0.1443
    43. (0.00006) RY*( 6) C   2           s( 20.34%)p 0.05(  1.09%)d 3.86( 78.57%)
    44. (0.00003) RY*( 7) C   2           s(  1.19%)p 3.70(  4.41%)d79.06( 94.39%)
    45. (0.00001) RY*( 8) C   2           s(  0.00%)p 1.00( 12.01%)d 7.33( 87.99%)
    46. (0.00000) RY*( 9) C   2           s(  0.71%)p 0.60(  0.42%)d99.99( 98.87%)
    47. (0.00176) RY*( 1) C   3           s(  0.00%)p 1.00( 87.95%)d 0.14( 12.05%)
                                            0.0000  0.0000  0.0000  0.0000 -0.0000
                                           -0.0000  0.0000  0.0208  0.9376  0.0000
                                           -0.3470  0.0055 -0.0000  0.0000
    48. (0.00166) RY*( 2) C   3           s( 11.92%)p 7.03( 83.84%)d 0.36(  4.24%)
                                            0.0000 -0.0029  0.3452  0.0169  0.4381
                                            0.0021  0.8038 -0.0000  0.0000  0.1409
                                           -0.0000 -0.0000 -0.1466 -0.0331
    49. (0.00152) RY*( 3) C   3           s( 30.78%)p 1.93( 59.33%)d 0.32(  9.90%)
                                            0.0000 -0.0080  0.5547  0.0045  0.5329
                                           -0.0078 -0.5561 -0.0000  0.0000 -0.1431
                                           -0.0000 -0.0000 -0.2732 -0.0623
    50. (0.00023) RY*( 4) C   3           s( 37.22%)p 1.42( 52.93%)d 0.26(  9.86%)
                                            0.0000  0.0018  0.6100  0.0249 -0.7233
                                           -0.0129  0.0729 -0.0000 -0.0000  0.0020
                                            0.0000 -0.0000 -0.2994 -0.0945
    51. (0.00020) RY*( 5) C   3           s(  0.00%)p 1.00(  0.26%)d99.99( 99.74%)
                                           -0.0000  0.0000 -0.0000  0.0000  0.0000
                                           -0.0000 -0.0000 -0.0072  0.0507  0.0000
                                            0.1522  0.9870  0.0000  0.0000
    52. (0.00006) RY*( 6) C   3           s( 19.73%)p 0.01(  0.11%)d 4.06( 80.15%)
    53. (0.00004) RY*( 7) C   3           s(  0.00%)p 1.00(  3.89%)d24.69( 96.11%)
    54. (0.00000) RY*( 8) C   3           s(  0.00%)p 1.00( 11.84%)d 7.44( 88.16%)
    55. (0.00000) RY*( 9) C   3           s(  0.31%)p 0.23(  0.07%)d99.99( 99.61%)
    56. (0.00182) RY*( 1) C   4           s(  0.00%)p 1.00( 89.07%)d 0.12( 10.93%)
                                            0.0000  0.0000  0.0000 -0.0000  0.0000
                                           -0.0000  0.0000  0.0213  0.9435 -0.0000
                                            0.3303  0.0152 -0.0000 -0.0000
    57. (0.00174) RY*( 2) C   4           s(  4.40%)p20.86( 91.81%)d 0.86(  3.79%)
                                            0.0000 -0.0015  0.2098 -0.0127 -0.3433
                                            0.0036  0.8945 -0.0000  0.0000 -0.1690
                                            0.0000 -0.0000 -0.0942 -0.0221
    58. (0.00154) RY*( 3) C   4           s( 40.56%)p 1.23( 49.95%)d 0.23(  9.49%)
                                            0.0000 -0.0088  0.6368 -0.0094 -0.5912
                                           -0.0040 -0.3870  0.0000 -0.0000  0.1087
                                           -0.0000  0.0000 -0.2811 -0.0641
    59. (0.00025) RY*( 4) C   4           s( 46.34%)p 1.13( 52.55%)d 0.02(  1.11%)
                                            0.0000  0.0029  0.6807 -0.0225  0.7168
                                           -0.0100  0.1053  0.0000 -0.0000  0.0075
                                           -0.0000  0.0000 -0.0985 -0.0367
    60. (0.00019) RY*( 5) C   4           s(  0.00%)p 1.00(  0.27%)d99.99( 99.73%)
                                           -0.0000  0.0000 -0.0000 -0.0000 -0.0000
                                           -0.0000 -0.0000 -0.0068  0.0516 -0.0000
                                           -0.1922  0.9800  0.0000  0.0000
    61. (0.00007) RY*( 6) C   4           s(  8.63%)p 0.24(  2.07%)d10.34( 89.29%)
    62. (0.00004) RY*( 7) C   4           s(  0.01%)p 1.00(  3.75%)d25.69( 96.25%)
    63. (0.00000) RY*( 8) C   4           s(  0.00%)p 1.00( 10.72%)d 8.33( 89.28%)
    64. (0.00000) RY*( 9) C   4           s(  0.02%)p 1.61(  0.04%)d99.99( 99.94%)
    65. (0.00171) RY*( 1) C   5           s( 14.24%)p 5.57( 79.25%)d 0.46(  6.52%)
                                            0.0000  0.0036  0.3773  0.0161  0.5247
                                            0.0024  0.7189  0.0000 -0.0000  0.1033
                                            0.0000 -0.0000 -0.2270 -0.0547
    66. (0.00157) RY*( 2) C   5           s(  0.00%)p 1.00( 87.85%)d 0.14( 12.15%)
                                           -0.0000  0.0000 -0.0000  0.0000 -0.0000
                                            0.0000  0.0000  0.0239  0.9370 -0.0000
                                           -0.3477  0.0262 -0.0000 -0.0000
    67. (0.00049) RY*( 3) C   5           s( 15.60%)p 3.77( 58.82%)d 1.64( 25.59%)
                                            0.0000 -0.0152  0.3946  0.0088  0.4424
                                            0.0054 -0.6263 -0.0000 -0.0000 -0.2810
                                           -0.0000  0.0000 -0.4070 -0.1059
    68. (0.00019) RY*( 4) C   5           s( 27.94%)p 1.96( 54.76%)d 0.62( 17.29%)
                                            0.0000  0.0078  0.5285  0.0215 -0.7239
                                           -0.0144  0.1513  0.0000 -0.0000 -0.1663
                                            0.0000 -0.0000 -0.3595 -0.1268
    69. (0.00018) RY*( 5) C   5           s(  0.00%)p 1.00(  0.12%)d99.99( 99.88%)
                                            0.0000  0.0000  0.0000  0.0000  0.0000
                                           -0.0000 -0.0000 -0.0057  0.0338 -0.0000
                                            0.1649  0.9857  0.0000  0.0000
    70. (0.00005) RY*( 6) C   5           s(  5.20%)p 1.24(  6.46%)d16.98( 88.34%)
    71. (0.00005) RY*( 7) C   5           s( 36.55%)p 0.02(  0.75%)d 1.72( 62.70%)
    72. (0.00000) RY*( 8) C   5           s(  0.00%)p 1.00( 12.10%)d 7.27( 87.90%)
    73. (0.00000) RY*( 9) C   5           s(  0.47%)p 0.20(  0.09%)d99.99( 99.44%)
    74. (0.00158) RY*( 1) C   6           s(  5.88%)p14.84( 87.30%)d 1.16(  6.81%)
                                           -0.0000  0.0118  0.2422 -0.0163 -0.6338
                                            0.0143  0.6862  0.0000 -0.0000 -0.1346
                                           -0.0000  0.0000 -0.2189 -0.0459
    75. (0.00088) RY*( 2) C   6           s(  0.00%)p 1.00( 80.84%)d 0.24( 19.16%)
                                            0.0000  0.0000 -0.0000 -0.0000 -0.0000
                                           -0.0000 -0.0000  0.0136  0.8990 -0.0000
                                            0.3267  0.2914  0.0000  0.0000
    76. (0.00021) RY*( 3) C   6           s(  7.64%)p12.08( 92.31%)d 0.01(  0.05%)
                                           -0.0000  0.0128  0.2761 -0.0160  0.7512
                                           -0.0187  0.5985  0.0000 -0.0000  0.0098
                                           -0.0000  0.0000  0.0059 -0.0197
    77. (0.00006) RY*( 4) C   6           s( 66.30%)p 0.10(  6.44%)d 0.41( 27.26%)
    78. (0.00001) RY*( 5) C   6           s(  6.01%)p 0.78(  4.70%)d14.86( 89.29%)
    79. (0.00000) RY*( 6) C   6           s(  0.00%)p 1.00( 11.72%)d 7.53( 88.28%)
    80. (0.00000) RY*( 7) C   6           s(  0.00%)p 1.00(  7.50%)d12.33( 92.50%)
    81. (0.00000) RY*( 8) C   6           s( 14.19%)p 0.64(  9.06%)d 5.41( 76.75%)
    82. (0.00000) RY*( 9) C   6           s(  0.00%)p 1.00(  0.27%)d99.99( 99.73%)
    83. (0.00079) RY*( 1) H   7           s( 73.58%)p 0.36( 26.42%)
                                           -0.0079  0.8578  0.1324  0.0111 -0.4965
    84. (0.00013) RY*( 2) H   7           s( 20.91%)p 3.78( 79.09%)
                                            0.0032  0.4573  0.0022 -0.4252  0.7811
    85. (0.00001) RY*( 3) H   7           s(  4.18%)p22.93( 95.82%)
    86. (0.00001) RY*( 4) H   7           s(  1.35%)p73.27( 98.65%)
    87. (0.00024) RY*( 1) H   8           s( 96.43%)p 0.04(  3.57%)
                                            0.0457  0.9809  0.1797 -0.0585  0.0000
    88. (0.00022) RY*( 2) H   8           s(  0.00%)p 1.00(100.00%)
                                            0.0000  0.0000  0.0000  0.0000  1.0000
    89. (0.00001) RY*( 3) H   8           s(  0.43%)p99.99( 99.57%)
    90. (0.00001) RY*( 4) H   8           s(  3.37%)p28.68( 96.63%)
    91. (0.00079) RY*( 1) H   9           s( 73.58%)p 0.36( 26.42%)
                                           -0.0079  0.8578  0.1324  0.0111  0.4965
    92. (0.00013) RY*( 2) H   9           s( 20.91%)p 3.78( 79.09%)
                                            0.0032  0.4573  0.0022 -0.4252 -0.7811
    93. (0.00001) RY*( 3) H   9           s(  4.18%)p22.93( 95.82%)
    94. (0.00001) RY*( 4) H   9           s(  1.35%)p73.27( 98.65%)
    95. (0.00130) RY*( 1) H  10           s( 99.36%)p 0.01(  0.64%)
                                            0.0046  0.9968 -0.0078  0.0754  0.0248
    96. (0.00009) RY*( 2) H  10           s(  0.03%)p99.99( 99.97%)
    97. (0.00002) RY*( 3) H  10           s(  0.43%)p99.99( 99.57%)
    98. (0.00003) RY*( 4) H  10           s(  0.29%)p99.99( 99.71%)
    99. (0.00130) RY*( 1) H  11           s( 99.36%)p 0.01(  0.64%)
                                            0.0046  0.9968 -0.0078  0.0754 -0.0248
   100. (0.00009) RY*( 2) H  11           s(  0.03%)p99.99( 99.97%)
   101. (0.00002) RY*( 3) H  11           s(  0.43%)p99.99( 99.57%)
   102. (0.00003) RY*( 4) H  11           s(  0.29%)p99.99( 99.71%)
   103. (0.00130) RY*( 1) H  12           s( 99.89%)p 0.00(  0.11%)
                                            0.0066  0.9994 -0.0309  0.0033 -0.0118
   104. (0.00008) RY*( 2) H  12           s(  0.00%)p 1.00(100.00%)
   105. (0.00005) RY*( 3) H  12           s(  0.02%)p99.99( 99.98%)
   106. (0.00002) RY*( 4) H  12           s(  0.18%)p99.99( 99.82%)
   107. (0.00130) RY*( 1) H  13           s( 99.89%)p 0.00(  0.11%)
                                            0.0066  0.9994 -0.0309  0.0033  0.0118
   108. (0.00008) RY*( 2) H  13           s(  0.00%)p 1.00(100.00%)
   109. (0.00005) RY*( 3) H  13           s(  0.02%)p99.99( 99.98%)
   110. (0.00002) RY*( 4) H  13           s(  0.18%)p99.99( 99.82%)
   111. (0.00140) RY*( 1) H  14           s( 99.53%)p 0.00(  0.47%)
                                            0.0062  0.9976  0.0576  0.0348 -0.0135
   112. (0.00009) RY*( 2) H  14           s(  0.03%)p99.99( 99.97%)
   113. (0.00005) RY*( 3) H  14           s(  0.25%)p99.99( 99.75%)
   114. (0.00002) RY*( 4) H  14           s(  0.29%)p99.99( 99.71%)
   115. (0.00140) RY*( 1) H  15           s( 99.53%)p 0.00(  0.47%)
                                            0.0062  0.9976  0.0576  0.0348  0.0135
   116. (0.00009) RY*( 2) H  15           s(  0.03%)p99.99( 99.97%)
   117. (0.00005) RY*( 3) H  15           s(  0.25%)p99.99( 99.75%)
   118. (0.00002) RY*( 4) H  15           s(  0.29%)p99.99( 99.71%)
   119. (0.00139) RY*( 1) H  16           s( 99.57%)p 0.00(  0.43%)
                                            0.0060  0.9978 -0.0576  0.0232  0.0211
   120. (0.00009) RY*( 2) H  16           s(  0.03%)p99.99( 99.97%)
   121. (0.00005) RY*( 3) H  16           s(  0.09%)p99.99( 99.91%)
   122. (0.00002) RY*( 4) H  16           s(  0.39%)p99.99( 99.61%)
   123. (0.00139) RY*( 1) H  17           s( 99.57%)p 0.00(  0.43%)
                                            0.0060  0.9978 -0.0576  0.0232 -0.0211
   124. (0.00009) RY*( 2) H  17           s(  0.03%)p99.99( 99.97%)
   125. (0.00005) RY*( 3) H  17           s(  0.09%)p99.99( 99.91%)
   126. (0.00002) RY*( 4) H  17           s(  0.39%)p99.99( 99.61%)
   127. (0.00131) RY*( 1) H  18           s( 99.50%)p 0.01(  0.50%)
                                            0.0058  0.9975  0.0592  0.0237  0.0304
   128. (0.00009) RY*( 2) H  18           s(  0.02%)p99.99( 99.98%)
   129. (0.00006) RY*( 3) H  18           s(  0.07%)p99.99( 99.93%)
   130. (0.00002) RY*( 4) H  18           s(  0.50%)p99.99( 99.50%)
   131. (0.00131) RY*( 1) H  19           s( 99.50%)p 0.01(  0.50%)
                                            0.0058  0.9975  0.0592  0.0237 -0.0304
   132. (0.00009) RY*( 2) H  19           s(  0.02%)p99.99( 99.98%)
   133. (0.00006) RY*( 3) H  19           s(  0.07%)p99.99( 99.93%)
   134. (0.00002) RY*( 4) H  19           s(  0.50%)p99.99( 99.50%)
   135. (0.00078) RY*( 1) H  20           s( 98.28%)p 0.02(  1.72%)
                                            0.0052  0.9913 -0.1062 -0.0357 -0.0684
   136. (0.00010) RY*( 2) H  20           s(  0.07%)p99.99( 99.93%)
   137. (0.00007) RY*( 3) H  20           s(  0.02%)p99.99( 99.98%)
   138. (0.00002) RY*( 4) H  20           s(  1.72%)p57.23( 98.28%)
   139. (0.00056) RY*( 1) H  21           s( 97.68%)p 0.02(  2.32%)
                                            0.0049  0.9883  0.0447 -0.1454  0.0000
   140. (0.00010) RY*( 2) H  21           s(  0.00%)p 1.00(100.00%)
   141. (0.00006) RY*( 3) H  21           s(  0.01%)p 1.00( 99.99%)
   142. (0.00002) RY*( 4) H  21           s(  2.40%)p40.75( 97.60%)
   143. (0.00078) RY*( 1) H  22           s( 98.28%)p 0.02(  1.72%)
                                            0.0052  0.9913 -0.1062 -0.0357  0.0684
   144. (0.00010) RY*( 2) H  22           s(  0.07%)p99.99( 99.93%)
   145. (0.00007) RY*( 3) H  22           s(  0.02%)p99.99( 99.98%)
   146. (0.00002) RY*( 4) H  22           s(  1.72%)p57.23( 98.28%)
   147. (0.00763) BD*( 1) C   1 - C   2  
                ( 47.80%)   0.6914* C   1 s( 37.37%)p 1.67( 62.58%)d 0.00(  0.05%)
                                            0.0003  0.6113  0.0082 -0.5730 -0.0128
                                           -0.5452 -0.0081 -0.0000 -0.0000  0.0166
                                           -0.0000 -0.0000 -0.0089 -0.0100
                ( 52.20%)  -0.7225* C   2 s( 25.43%)p 2.93( 74.50%)d 0.00(  0.06%)
                                            0.0002  0.5038  0.0237  0.4373 -0.0024
                                            0.7440  0.0158  0.0000  0.0000  0.0188
                                            0.0000  0.0000 -0.0100 -0.0131
   148. (0.00944) BD*( 1) C   1 - H  10  
                ( 36.24%)   0.6020* C   1 s( 29.68%)p 2.37( 70.27%)d 0.00(  0.05%)
                                            0.0001 -0.5448 -0.0031 -0.4155 -0.0166
                                           -0.1733 -0.0064 -0.7067 -0.0120  0.0005
                                           -0.0198  0.0005 -0.0072 -0.0090
                ( 63.76%)  -0.7985* H  10 s( 99.89%)p 0.00(  0.11%)
                                           -0.9994  0.0043  0.0208 -0.0017  0.0264
   149. (0.00944) BD*( 1) C   1 - H  11  
                ( 36.24%)   0.6020* C   1 s( 29.68%)p 2.37( 70.27%)d 0.00(  0.05%)
                                            0.0001 -0.5448 -0.0031 -0.4155 -0.0166
                                           -0.1733 -0.0064  0.7067  0.0120  0.0005
                                            0.0198 -0.0005 -0.0072 -0.0090
                ( 63.76%)  -0.7985* H  11 s( 99.89%)p 0.00(  0.11%)
                                           -0.9994  0.0043  0.0208 -0.0017 -0.0264
   150. (0.00714) BD*( 1) C   2 - C   3  
                ( 47.21%)   0.6871* C   2 s( 31.50%)p 2.17( 68.46%)d 0.00(  0.04%)
                                            0.0002 -0.5613 -0.0033 -0.4890  0.0025
                                            0.6675 -0.0036  0.0000 -0.0000  0.0156
                                           -0.0000 -0.0000 -0.0002  0.0117
                ( 52.79%)  -0.7265* C   3 s( 26.41%)p 2.78( 73.53%)d 0.00(  0.06%)
                                           -0.0007 -0.5135 -0.0189  0.4594  0.0047
                                           -0.7241 -0.0047 -0.0000  0.0000  0.0184
                                           -0.0000  0.0000  0.0111  0.0128
   151. (0.00916) BD*( 1) C   2 - H  12  
                ( 36.71%)   0.6059* C   2 s( 21.56%)p 3.64( 78.40%)d 0.00(  0.04%)
                                           -0.0001  0.4642 -0.0098 -0.5331 -0.0080
                                           -0.0003 -0.0044 -0.7068  0.0130 -0.0017
                                            0.0161 -0.0023  0.0040  0.0110
                ( 63.29%)  -0.7955* H  12 s( 99.91%)p 0.00(  0.09%)
                                            0.9995 -0.0057  0.0204  0.0018  0.0230
   152. (0.00916) BD*( 1) C   2 - H  13  
                ( 36.71%)   0.6059* C   2 s( 21.56%)p 3.64( 78.40%)d 0.00(  0.04%)
                                           -0.0001  0.4642 -0.0098 -0.5331 -0.0080
                                           -0.0003 -0.0044  0.7068 -0.0130 -0.0017
                                           -0.0161  0.0023  0.0040  0.0110
                ( 63.29%)  -0.7955* H  13 s( 99.91%)p 0.00(  0.09%)
                                            0.9995 -0.0057  0.0204  0.0018 -0.0230
   153. (0.00681) BD*( 1) C   3 - C   4  
                ( 47.54%)   0.6895* C   3 s( 29.97%)p 2.34( 69.99%)d 0.00(  0.04%)
                                           -0.0001  0.5474  0.0046 -0.4743  0.0045
                                           -0.6891  0.0056 -0.0000 -0.0000  0.0153
                                            0.0000 -0.0000 -0.0032 -0.0104
                ( 52.46%)  -0.7243* C   4 s( 27.20%)p 2.67( 72.74%)d 0.00(  0.05%)
                                            0.0004  0.5213  0.0165  0.4586  0.0039
                                            0.7191  0.0043  0.0000 -0.0000  0.0178
                                            0.0000 -0.0000 -0.0092 -0.0116
   154. (0.00908) BD*( 1) C   3 - H  14  
                ( 37.87%)   0.6153* C   3 s( 21.83%)p 3.58( 78.12%)d 0.00(  0.04%)
                                            0.0001 -0.4672  0.0087 -0.5304 -0.0074
                                           -0.0058  0.0086  0.7068 -0.0093 -0.0015
                                            0.0172  0.0030 -0.0058 -0.0103
                ( 62.13%)  -0.7883* H  14 s( 99.91%)p 0.00(  0.09%)
                                           -0.9995  0.0049  0.0190 -0.0035 -0.0230
   155. (0.00908) BD*( 1) C   3 - H  15  
                ( 37.87%)   0.6153* C   3 s( 21.83%)p 3.58( 78.12%)d 0.00(  0.04%)
                                            0.0001 -0.4672  0.0087 -0.5304 -0.0074
                                           -0.0058  0.0086 -0.7068  0.0093 -0.0015
                                           -0.0172 -0.0030 -0.0058 -0.0103
                ( 62.13%)  -0.7883* H  15 s( 99.91%)p 0.00(  0.09%)
                                           -0.9995  0.0049  0.0190 -0.0035  0.0230
   156. (0.00736) BD*( 1) C   4 - C   5  
                ( 48.26%)   0.6947* C   4 s( 29.44%)p 2.40( 70.52%)d 0.00(  0.04%)
                                           -0.0001 -0.5425 -0.0070 -0.4722  0.0052
                                            0.6944 -0.0030  0.0000  0.0000  0.0161
                                           -0.0000  0.0000  0.0044  0.0106
                ( 51.74%)  -0.7193* C   5 s( 27.56%)p 2.63( 72.39%)d 0.00(  0.05%)
                                           -0.0004 -0.5249 -0.0085  0.4635  0.0052
                                           -0.7134 -0.0037  0.0000 -0.0000  0.0174
                                           -0.0000  0.0000  0.0084  0.0115
   157. (0.00881) BD*( 1) C   4 - H  16  
                ( 38.32%)   0.6190* C   4 s( 21.70%)p 3.61( 78.26%)d 0.00(  0.04%)
                                           -0.0001  0.4657 -0.0089 -0.5318 -0.0077
                                            0.0021 -0.0070  0.7068 -0.0100 -0.0012
                                           -0.0172  0.0021  0.0061  0.0102
                ( 61.68%)  -0.7854* H  16 s( 99.91%)p 0.00(  0.09%)
                                            0.9996 -0.0046  0.0187  0.0029 -0.0226
   158. (0.00881) BD*( 1) C   4 - H  17  
                ( 38.32%)   0.6190* C   4 s( 21.70%)p 3.61( 78.26%)d 0.00(  0.04%)
                                           -0.0001  0.4657 -0.0089 -0.5318 -0.0077
                                            0.0021 -0.0070 -0.7068  0.0100 -0.0012
                                            0.0172 -0.0021  0.0061  0.0102
                ( 61.68%)  -0.7854* H  17 s( 99.91%)p 0.00(  0.09%)
                                            0.9996 -0.0046  0.0187  0.0029  0.0226
   159. (0.00289) BD*( 1) C   5 - C   6  
                ( 48.39%)   0.6956* C   5 s( 28.75%)p 2.48( 71.21%)d 0.00(  0.04%)
                                           -0.0001 -0.5360 -0.0129  0.4708 -0.0132
                                            0.7001  0.0108  0.0000 -0.0000 -0.0165
                                           -0.0000  0.0000  0.0046  0.0105
                ( 51.61%)  -0.7184* C   6 s( 29.48%)p 2.39( 70.48%)d 0.00(  0.05%)
                                           -0.0005 -0.5429 -0.0080 -0.4643 -0.0158
                                           -0.6992  0.0014 -0.0000  0.0000 -0.0165
                                            0.0000 -0.0000  0.0083  0.0109
   160. (0.00847) BD*( 1) C   5 - H  18  
                ( 38.66%)   0.6218* C   5 s( 21.85%)p 3.58( 78.11%)d 0.00(  0.04%)
                                            0.0001 -0.4673  0.0092 -0.5303 -0.0065
                                           -0.0012  0.0115 -0.7068  0.0117 -0.0011
                                           -0.0172 -0.0016 -0.0063 -0.0104
                ( 61.34%)  -0.7832* H  18 s( 99.91%)p 0.00(  0.09%)
                                           -0.9996  0.0041  0.0186 -0.0026  0.0223
   161. (0.00847) BD*( 1) C   5 - H  19  
                ( 38.66%)   0.6218* C   5 s( 21.85%)p 3.58( 78.11%)d 0.00(  0.04%)
                                            0.0001 -0.4673  0.0092 -0.5303 -0.0065
                                           -0.0012  0.0115  0.7068 -0.0117 -0.0011
                                            0.0172  0.0016 -0.0063 -0.0104
                ( 61.34%)  -0.7832* H  19 s( 99.91%)p 0.00(  0.09%)
                                           -0.9996  0.0041  0.0186 -0.0026 -0.0223
   162. (0.00405) BD*( 1) C   6 - H  20  
                ( 38.94%)   0.6240* C   6 s( 23.29%)p 3.29( 76.66%)d 0.00(  0.04%)
                                            0.0000  0.4826 -0.0046 -0.5153 -0.0032
                                           -0.0322 -0.0187 -0.7069  0.0046 -0.0004
                                            0.0168 -0.0001  0.0060  0.0100
                ( 61.06%)  -0.7814* H  20 s( 99.92%)p 0.00(  0.08%)
                                            0.9996 -0.0017  0.0172  0.0043  0.0225
   163. (0.00227) BD*( 1) C   6 - H  21  
                ( 38.15%)   0.6176* C   6 s( 23.91%)p 3.18( 76.05%)d 0.00(  0.04%)
                                           -0.0001  0.4890  0.0028  0.5024 -0.0149
                                           -0.7127 -0.0018  0.0000 -0.0000 -0.0167
                                           -0.0000  0.0000 -0.0046 -0.0096
                ( 61.85%)  -0.7865* H  21 s( 99.91%)p 0.00(  0.09%)
                                            0.9996 -0.0006 -0.0151  0.0250 -0.0000
   164. (0.00405) BD*( 1) C   6 - H  22  
                ( 38.94%)   0.6240* C   6 s( 23.29%)p 3.29( 76.66%)d 0.00(  0.04%)
                                            0.0000  0.4826 -0.0046 -0.5153 -0.0032
                                           -0.0322 -0.0187  0.7069 -0.0046 -0.0004
                                           -0.0168  0.0001  0.0060  0.0100
                ( 61.06%)  -0.7814* H  22 s( 99.92%)p 0.00(  0.08%)
                                            0.9996 -0.0017  0.0172  0.0043 -0.0225


 NHO Directionality and "Bond Bending" (deviations from line of nuclear centers)

         [Thresholds for printing:  angular deviation  >  1.0 degree]
                                    hybrid p-character > 25.0%
                                    orbital occupancy  >  0.10e

                                Line of Centers        Hybrid 1              Hybrid 2
                                ---------------  -------------------   ------------------
                NBO               Theta   Phi    Theta   Phi    Dev    Theta   Phi    Dev
 ========================================================================================
     1. BD (   1) C   1 - C   2    90.0  236.9    90.0  223.4  13.6     90.0   60.2   3.3
     2. BD (   1) C   1 - H  10    37.2  359.7    33.1   22.6  13.7      --     --    --
     3. BD (   1) C   1 - H  11   142.8  359.7   146.9   22.6  13.7      --     --    --
     4. BD (   1) C   2 - C   3    90.0  303.1    90.0  306.2   3.1      --     --    --
     7. BD (   1) C   3 - C   4    90.0  236.9    90.0  235.5   1.4      --     --    --
    13. BD (   1) C   5 - C   6    90.0  236.5     --     --    --      90.0   55.5   1.0
    25. LP*(   1) C   1             --     --     90.0  125.2   --       --     --    --


 Second Order Perturbation Theory Analysis of Fock Matrix in NBO Basis

     Threshold for printing:   0.25 kcal/mol
    (Intermolecular threshold: 0.03 kcal/mol)
                                                                              E(2)  E(j)-E(i) F(i,j)
         Donor NBO (i)                     Acceptor NBO (j)                 kcal/mol   a.u.    a.u. 
 ===================================================================================================

 within unit  1
   1. BD (   1) C   1 - C   2        / 48. RY*(   2) C   3                    0.52    1.44    0.035
   1. BD (   1) C   1 - C   2        /150. BD*(   1) C   2 - C   3            0.27    1.06    0.022
   1. BD (   1) C   1 - C   2        /153. BD*(   1) C   3 - C   4            0.72    1.10    0.036
   2. BD (   1) C   1 - H  10        / 25. LP*(   1) C   1                    0.37    0.36    0.017
   2. BD (   1) C   1 - H  10        / 39. RY*(   2) C   2                    0.31    1.55    0.028
   2. BD (   1) C   1 - H  10        /151. BD*(   1) C   2 - H  12            1.38    1.02    0.047
   3. BD (   1) C   1 - H  11        / 25. LP*(   1) C   1                    0.37    0.36    0.017
   3. BD (   1) C   1 - H  11        / 39. RY*(   2) C   2                    0.31    1.55    0.028
   3. BD (   1) C   1 - H  11        /152. BD*(   1) C   2 - H  13            1.38    1.02    0.047
   4. BD (   1) C   2 - C   3        / 25. LP*(   1) C   1                    6.10    0.40    0.070
   4. BD (   1) C   2 - C   3        / 29. RY*(   1) C   1                    0.68    1.36    0.039
   4. BD (   1) C   2 - C   3        / 57. RY*(   2) C   4                    0.45    1.44    0.033
   4. BD (   1) C   2 - C   3        /147. BD*(   1) C   1 - C   2            0.53    0.95    0.029
   4. BD (   1) C   2 - C   3        /151. BD*(   1) C   2 - H  12            0.42    1.06    0.027
   4. BD (   1) C   2 - C   3        /152. BD*(   1) C   2 - H  13            0.42    1.06    0.027
   4. BD (   1) C   2 - C   3        /153. BD*(   1) C   3 - C   4            0.44    1.04    0.028
   4. BD (   1) C   2 - C   3        /156. BD*(   1) C   4 - C   5            0.78    1.07    0.037
   5. BD (   1) C   2 - H  12        / 47. RY*(   1) C   3                    0.29    1.53    0.027
   5. BD (   1) C   2 - H  12        /148. BD*(   1) C   1 - H  10            1.28    0.89    0.043
   5. BD (   1) C   2 - H  12        /155. BD*(   1) C   3 - H  15            1.54    0.95    0.048
   6. BD (   1) C   2 - H  13        / 47. RY*(   1) C   3                    0.29    1.53    0.027
   6. BD (   1) C   2 - H  13        /149. BD*(   1) C   1 - H  11            1.28    0.89    0.043
   6. BD (   1) C   2 - H  13        /154. BD*(   1) C   3 - H  14            1.54    0.95    0.048
   7. BD (   1) C   3 - C   4        / 38. RY*(   1) C   2                    0.59    1.48    0.038
   7. BD (   1) C   3 - C   4        / 65. RY*(   1) C   5                    0.54    1.46    0.036
   7. BD (   1) C   3 - C   4        /147. BD*(   1) C   1 - C   2            1.73    0.91    0.050
   7. BD (   1) C   3 - C   4        /150. BD*(   1) C   2 - C   3            0.61    0.97    0.031
   7. BD (   1) C   3 - C   4        /154. BD*(   1) C   3 - H  14            0.38    1.03    0.025
   7. BD (   1) C   3 - C   4        /155. BD*(   1) C   3 - H  15            0.38    1.03    0.025
   7. BD (   1) C   3 - C   4        /156. BD*(   1) C   4 - C   5            0.41    1.03    0.026
   7. BD (   1) C   3 - C   4        /159. BD*(   1) C   5 - C   6            0.87    1.05    0.038
   8. BD (   1) C   3 - H  14        / 56. RY*(   1) C   4                    0.34    1.51    0.029
   8. BD (   1) C   3 - H  14        /152. BD*(   1) C   2 - H  13            1.65    0.91    0.049
   8. BD (   1) C   3 - H  14        /153. BD*(   1) C   3 - C   4            0.28    0.89    0.020
   8. BD (   1) C   3 - H  14        /157. BD*(   1) C   4 - H  16            1.47    0.95    0.047
   9. BD (   1) C   3 - H  15        / 56. RY*(   1) C   4                    0.34    1.51    0.029
   9. BD (   1) C   3 - H  15        /151. BD*(   1) C   2 - H  12            1.65    0.91    0.049
   9. BD (   1) C   3 - H  15        /153. BD*(   1) C   3 - C   4            0.28    0.89    0.020
   9. BD (   1) C   3 - H  15        /158. BD*(   1) C   4 - H  17            1.47    0.95    0.047
  10. BD (   1) C   4 - C   5        / 49. RY*(   3) C   3                    0.61    1.50    0.038
  10. BD (   1) C   4 - C   5        / 74. RY*(   1) C   6                    0.60    1.41    0.037
  10. BD (   1) C   4 - C   5        /150. BD*(   1) C   2 - C   3            1.39    0.94    0.046
  10. BD (   1) C   4 - C   5        /153. BD*(   1) C   3 - C   4            0.62    0.97    0.031
  10. BD (   1) C   4 - C   5        /157. BD*(   1) C   4 - H  16            0.34    1.03    0.024
  10. BD (   1) C   4 - C   5        /158. BD*(   1) C   4 - H  17            0.34    1.03    0.024
  10. BD (   1) C   4 - C   5        /159. BD*(   1) C   5 - C   6            0.41    1.02    0.026
  10. BD (   1) C   4 - C   5        /163. BD*(   1) C   6 - H  21            0.73    1.08    0.036
  11. BD (   1) C   4 - H  16        / 66. RY*(   2) C   5                    0.29    1.48    0.026
  11. BD (   1) C   4 - H  16        /154. BD*(   1) C   3 - H  14            1.67    0.89    0.049
  11. BD (   1) C   4 - H  16        /161. BD*(   1) C   5 - H  19            1.49    0.95    0.048
  12. BD (   1) C   4 - H  17        / 66. RY*(   2) C   5                    0.29    1.48    0.026
  12. BD (   1) C   4 - H  17        /155. BD*(   1) C   3 - H  15            1.67    0.89    0.049
  12. BD (   1) C   4 - H  17        /160. BD*(   1) C   5 - H  18            1.49    0.95    0.048
  13. BD (   1) C   5 - C   6        / 58. RY*(   3) C   4                    0.57    1.51    0.037
  13. BD (   1) C   5 - C   6        /153. BD*(   1) C   3 - C   4            1.37    0.95    0.046
  13. BD (   1) C   5 - C   6        /156. BD*(   1) C   4 - C   5            0.57    0.98    0.030
  13. BD (   1) C   5 - C   6        /160. BD*(   1) C   5 - H  18            0.33    1.04    0.024
  13. BD (   1) C   5 - C   6        /161. BD*(   1) C   5 - H  19            0.33    1.04    0.024
  13. BD (   1) C   5 - C   6        /163. BD*(   1) C   6 - H  21            0.25    1.06    0.021
  14. BD (   1) C   5 - H  18        / 75. RY*(   2) C   6                    0.29    1.40    0.026
  14. BD (   1) C   5 - H  18        /158. BD*(   1) C   4 - H  17            1.69    0.90    0.049
  14. BD (   1) C   5 - H  18        /162. BD*(   1) C   6 - H  20            1.52    0.94    0.048
  15. BD (   1) C   5 - H  19        / 75. RY*(   2) C   6                    0.29    1.40    0.026
  15. BD (   1) C   5 - H  19        /157. BD*(   1) C   4 - H  16            1.69    0.90    0.049
  15. BD (   1) C   5 - H  19        /164. BD*(   1) C   6 - H  22            1.52    0.94    0.048
  16. BD (   1) C   6 - H  20        /160. BD*(   1) C   5 - H  18            1.60    0.92    0.048
  17. BD (   1) C   6 - H  21        /156. BD*(   1) C   4 - C   5            1.88    0.86    0.051
  18. BD (   1) C   6 - H  22        /161. BD*(   1) C   5 - H  19            1.60    0.92    0.048
  19. CR (   1) C   1                / 25. LP*(   1) C   1                    1.65   10.00    0.188
  19. CR (   1) C   1                / 42. RY*(   5) C   2                    0.50   11.06    0.094
  19. CR (   1) C   1                / 95. RY*(   1) H  10                    0.46   10.57    0.088
  19. CR (   1) C   1                / 99. RY*(   1) H  11                    0.46   10.57    0.088
  20. CR (   1) C   2                / 25. LP*(   1) C   1                    0.39    9.88    0.091
  20. CR (   1) C   2                / 31. RY*(   3) C   1                    0.69   10.62    0.108
  20. CR (   1) C   2                / 50. RY*(   4) C   3                    0.40   10.95    0.084
  20. CR (   1) C   2                /103. RY*(   1) H  12                    0.35   10.50    0.077
  20. CR (   1) C   2                /107. RY*(   1) H  13                    0.35   10.50    0.077
  21. CR (   1) C   3                / 40. RY*(   3) C   2                    0.26   10.80    0.067
  21. CR (   1) C   3                / 57. RY*(   2) C   4                    0.27   10.89    0.068
  21. CR (   1) C   3                / 59. RY*(   4) C   4                    0.42   10.83    0.085
  21. CR (   1) C   3                /111. RY*(   1) H  14                    0.33   10.50    0.074
  21. CR (   1) C   3                /115. RY*(   1) H  15                    0.33   10.50    0.074
  21. CR (   1) C   3                /147. BD*(   1) C   1 - C   2            0.27   10.40    0.067
  22. CR (   1) C   4                / 48. RY*(   2) C   3                    0.31   10.80    0.073
  22. CR (   1) C   4                / 68. RY*(   4) C   5                    0.45   11.02    0.089
  22. CR (   1) C   4                /119. RY*(   1) H  16                    0.32   10.48    0.073
  22. CR (   1) C   4                /123. RY*(   1) H  17                    0.32   10.48    0.073
  23. CR (   1) C   5                / 57. RY*(   2) C   4                    0.38   10.83    0.081
  23. CR (   1) C   5                / 76. RY*(   3) C   6                    0.65   10.61    0.105
  23. CR (   1) C   5                /127. RY*(   1) H  18                    0.31   10.47    0.072
  23. CR (   1) C   5                /131. RY*(   1) H  19                    0.31   10.47    0.072
  24. CR (   1) C   6                / 65. RY*(   1) C   5                    0.27   10.88    0.069
  24. CR (   1) C   6                /135. RY*(   1) H  20                    0.33   10.50    0.075
  24. CR (   1) C   6                /139. RY*(   1) H  21                    0.36   10.51    0.078
  24. CR (   1) C   6                /143. RY*(   1) H  22                    0.33   10.50    0.075
  25. LP*(   1) C   1                / 95. RY*(   1) H  10                    0.31    0.56    0.033
  25. LP*(   1) C   1                / 99. RY*(   1) H  11                    0.31    0.56    0.033
  25. LP*(   1) C   1                /147. BD*(   1) C   1 - C   2            1.36    0.55    0.067
  25. LP*(   1) C   1                /148. BD*(   1) C   1 - H  10            1.54    0.62    0.075
  25. LP*(   1) C   1                /149. BD*(   1) C   1 - H  11            1.54    0.62    0.075
  25. LP*(   1) C   1                /150. BD*(   1) C   2 - C   3            0.96    0.61    0.059

 from unit  1 to unit  2
   1. BD (   1) C   1 - C   2        / 83. RY*(   1) H   7                    0.04    1.38    0.009
   3. BD (   1) C   1 - H  11        / 83. RY*(   1) H   7                    0.05    1.28    0.010
  25. LP*(   1) C   1                / 83. RY*(   1) H   7                    0.08    0.93    0.021
  25. LP*(   1) C   1                / 85. RY*(   3) H   7                    0.03    1.68    0.016
  25. LP*(   1) C   1                / 86. RY*(   4) H   7                    0.03    1.70    0.017

 from unit  1 to unit  3
   1. BD (   1) C   1 - C   2        / 27. LP*(   1) H   8                    0.12    0.48    0.010
   1. BD (   1) C   1 - C   2        / 87. RY*(   1) H   8                    0.11    1.22    0.014
   2. BD (   1) C   1 - H  10        / 27. LP*(   1) H   8                    0.77    0.38    0.024
   3. BD (   1) C   1 - H  11        / 27. LP*(   1) H   8                    0.77    0.38    0.024
   4. BD (   1) C   2 - C   3        / 27. LP*(   1) H   8                    0.13    0.42    0.010
  19. CR (   1) C   1                / 27. LP*(   1) H   8                    0.14   10.03    0.052
  25. LP*(   1) C   1                / 27. LP*(   1) H   8                   43.87    0.03    0.065
  25. LP*(   1) C   1                / 89. RY*(   3) H   8                    0.03    1.85    0.018

 from unit  1 to unit  4
   1. BD (   1) C   1 - C   2        / 91. RY*(   1) H   9                    0.04    1.38    0.009
   2. BD (   1) C   1 - H  10        / 91. RY*(   1) H   9                    0.05    1.28    0.010
  25. LP*(   1) C   1                / 91. RY*(   1) H   9                    0.08    0.93    0.021
  25. LP*(   1) C   1                / 93. RY*(   3) H   9                    0.03    1.68    0.016
  25. LP*(   1) C   1                / 94. RY*(   4) H   9                    0.03    1.70    0.017

 from unit  2 to unit  1
  26. LP (   1) H   7                / 25. LP*(   1) C   1                   33.91    0.08    0.069
  26. LP (   1) H   7                / 29. RY*(   1) C   1                    0.12    1.04    0.016
  26. LP (   1) H   7                / 30. RY*(   2) C   1                    0.13    1.06    0.017
  26. LP (   1) H   7                / 31. RY*(   3) C   1                    0.03    0.82    0.007
  26. LP (   1) H   7                / 40. RY*(   3) C   2                    0.05    1.03    0.010
  26. LP (   1) H   7                / 99. RY*(   1) H  11                    0.06    0.65    0.008
  26. LP (   1) H   7                /107. RY*(   1) H  13                    0.08    0.70    0.011
  26. LP (   1) H   7                /147. BD*(   1) C   1 - C   2            0.08    0.63    0.010
  26. LP (   1) H   7                /148. BD*(   1) C   1 - H  10            0.19    0.70    0.016
  26. LP (   1) H   7                /149. BD*(   1) C   1 - H  11            1.15    0.70    0.040
  26. LP (   1) H   7                /150. BD*(   1) C   2 - C   3            0.08    0.69    0.010
  26. LP (   1) H   7                /152. BD*(   1) C   2 - H  13            0.21    0.74    0.018

 within unit  2
       None above threshold

 from unit  2 to unit  3
  26. LP (   1) H   7                / 27. LP*(   1) H   8                   25.82    0.11    0.067
  26. LP (   1) H   7                / 88. RY*(   2) H   8                    0.09    1.73    0.018
  26. LP (   1) H   7                / 90. RY*(   4) H   8                    0.09    1.71    0.018

 from unit  2 to unit  4
  26. LP (   1) H   7                / 91. RY*(   1) H   9                    0.11    1.01    0.015
  26. LP (   1) H   7                / 92. RY*(   2) H   9                    0.10    1.53    0.017
  26. LP (   1) H   7                / 94. RY*(   4) H   9                    0.03    1.78    0.009

 from unit  3 to unit  1
  27. LP*(   1) H   8                / 31. RY*(   3) C   1                    0.03    0.71    0.014
  27. LP*(   1) H   8                /147. BD*(   1) C   1 - C   2            0.25    0.53    0.034
  27. LP*(   1) H   8                /148. BD*(   1) C   1 - H  10            0.03    0.59    0.013
  27. LP*(   1) H   8                /149. BD*(   1) C   1 - H  11            0.03    0.59    0.013

 from unit  3 to unit  2
  27. LP*(   1) H   8                / 83. RY*(   1) H   7                    0.03    0.90    0.015
  27. LP*(   1) H   8                / 86. RY*(   4) H   7                    0.03    1.67    0.023

 within unit  3
       None above threshold

 from unit  3 to unit  4
  27. LP*(   1) H   8                / 91. RY*(   1) H   9                    0.03    0.90    0.015
  27. LP*(   1) H   8                / 94. RY*(   4) H   9                    0.03    1.67    0.023

 from unit  4 to unit  1
  28. LP (   1) H   9                / 25. LP*(   1) C   1                   33.91    0.08    0.069
  28. LP (   1) H   9                / 29. RY*(   1) C   1                    0.12    1.04    0.016
  28. LP (   1) H   9                / 30. RY*(   2) C   1                    0.13    1.06    0.017
  28. LP (   1) H   9                / 31. RY*(   3) C   1                    0.03    0.82    0.007
  28. LP (   1) H   9                / 40. RY*(   3) C   2                    0.05    1.03    0.010
  28. LP (   1) H   9                / 95. RY*(   1) H  10                    0.06    0.65    0.008
  28. LP (   1) H   9                /103. RY*(   1) H  12                    0.08    0.70    0.011
  28. LP (   1) H   9                /147. BD*(   1) C   1 - C   2            0.08    0.63    0.010
  28. LP (   1) H   9                /148. BD*(   1) C   1 - H  10            1.15    0.70    0.040
  28. LP (   1) H   9                /149. BD*(   1) C   1 - H  11            0.19    0.70    0.016
  28. LP (   1) H   9                /150. BD*(   1) C   2 - C   3            0.08    0.69    0.010
  28. LP (   1) H   9                /151. BD*(   1) C   2 - H  12            0.21    0.74    0.018

 from unit  4 to unit  2
  28. LP (   1) H   9                / 83. RY*(   1) H   7                    0.11    1.01    0.015
  28. LP (   1) H   9                / 84. RY*(   2) H   7                    0.10    1.53    0.017
  28. LP (   1) H   9                / 86. RY*(   4) H   7                    0.03    1.78    0.009

 from unit  4 to unit  3
  28. LP (   1) H   9                / 27. LP*(   1) H   8                   25.82    0.11    0.067
  28. LP (   1) H   9                / 88. RY*(   2) H   8                    0.09    1.73    0.018
  28. LP (   1) H   9                / 90. RY*(   4) H   8                    0.09    1.71    0.018

 within unit  4
       None above threshold


 Natural Bond Orbitals (Summary):

                                                            Principal Delocalizations
           NBO                        Occupancy    Energy   (geminal,vicinal,remote)
 ====================================================================================
 Molecular unit  1  (C6H13)
     1. BD (   1) C   1 - C   2          0.99523    -0.84852  153(v),48(v),150(g),27(r)
                                                    87(r),83(r),91(r)
     2. BD (   1) C   1 - H  10          0.99441    -0.75051  151(v),27(r),25(g),39(v)
                                                    91(r)
     3. BD (   1) C   1 - H  11          0.99441    -0.75051  152(v),27(r),25(g),39(v)
                                                    83(r)
     4. BD (   1) C   2 - C   3          0.95418    -0.79010  25(v),156(v),29(v),147(g)
                                                    57(v),153(g),151(g),152(g)
                                                    27(r)
     5. BD (   1) C   2 - H  12          0.98578    -0.66631  155(v),148(v),47(v),25(v)
     6. BD (   1) C   2 - H  13          0.98578    -0.66631  154(v),149(v),47(v),25(v)
     7. BD (   1) C   3 - C   4          0.97542    -0.75106  147(v),159(v),150(g),38(v)
                                                    65(v),156(g),154(g),155(g)
     8. BD (   1) C   3 - H  14          0.98883    -0.64316  152(v),157(v),56(v),153(g)
     9. BD (   1) C   3 - H  15          0.98883    -0.64316  151(v),158(v),56(v),153(g)
    10. BD (   1) C   4 - C   5          0.98266    -0.72115  150(v),163(v),153(g),49(v)
                                                    74(v),159(g),157(g),158(g)
    11. BD (   1) C   4 - H  16          0.98854    -0.61078  154(v),161(v),66(v)
    12. BD (   1) C   4 - H  17          0.98854    -0.61078  155(v),160(v),66(v)
    13. BD (   1) C   5 - C   6          0.98866    -0.70443  153(v),58(v),156(g),160(g)
                                                    161(g),163(g)
    14. BD (   1) C   5 - H  18          0.98867    -0.58943  158(v),162(v),75(v)
    15. BD (   1) C   5 - H  19          0.98867    -0.58943  157(v),164(v),75(v)
    16. BD (   1) C   6 - H  20          0.99425    -0.58182  160(v)
    17. BD (   1) C   6 - H  21          0.99072    -0.58166  156(v)
    18. BD (   1) C   6 - H  22          0.99425    -0.58182  161(v)
    19. CR (   1) C   1                  0.99945   -10.39646  25(g),42(v),95(v),99(v)
                                                    27(r)
    20. CR (   1) C   2                  0.99953   -10.27534  31(v),25(v),50(v),103(v)
                                                    107(v)
    21. CR (   1) C   3                  0.99954   -10.24542  59(v),111(v),115(v),57(v)
                                                    147(v),40(v)
    22. CR (   1) C   4                  0.99955   -10.20739  68(v),119(v),123(v),48(v)
    23. CR (   1) C   5                  0.99956   -10.18631  76(v),57(v),127(v),131(v)
    24. CR (   1) C   6                  0.99962   -10.16935  139(v),135(v),143(v),65(v)
    25. LP*(   1) C   1                  0.26043    -0.39389  27(r),148(g),149(g),147(g)
                                                    150(v),95(v),99(v),83(r)
                                                    91(r),86(r),94(r),89(r)
                                                    85(r),93(r)
    29. RY*(   1) C   1                  0.00239     0.56705   
    30. RY*(   2) C   1                  0.00125     0.58359   
    31. RY*(   3) C   1                  0.00035     0.34205   
    32. RY*(   4) C   1                  0.00026     2.17754   
    33. RY*(   5) C   1                  0.00010     0.65891   
    34. RY*(   6) C   1                  0.00001     1.93494   
    35. RY*(   7) C   1                  0.00000     1.60000   
    36. RY*(   8) C   1                  0.00000     1.55609   
    37. RY*(   9) C   1                  0.00000     1.80548   
    38. RY*(   1) C   2                  0.00169     0.72770   
    39. RY*(   2) C   2                  0.00165     0.80422   
    40. RY*(   3) C   2                  0.00081     0.55462   
    41. RY*(   4) C   2                  0.00020     1.83421   
    42. RY*(   5) C   2                  0.00016     0.66382   
    43. RY*(   6) C   2                  0.00006     1.70254   
    44. RY*(   7) C   2                  0.00003     1.95799   
    45. RY*(   8) C   2                  0.00001     2.00524   
    46. RY*(   9) C   2                  0.00000     1.96847   
    47. RY*(   1) C   3                  0.00176     0.86196   
    48. RY*(   2) C   3                  0.00166     0.58864   
    49. RY*(   3) C   3                  0.00152     0.78249   
    50. RY*(   4) C   3                  0.00023     0.67808   
    51. RY*(   5) C   3                  0.00020     1.86569   
    52. RY*(   6) C   3                  0.00006     1.75081   
    53. RY*(   7) C   3                  0.00004     2.01983   
    54. RY*(   8) C   3                  0.00000     2.04541   
    55. RY*(   9) C   3                  0.00000     2.02965   
    56. RY*(   1) C   4                  0.00182     0.86871   
    57. RY*(   2) C   4                  0.00174     0.64722   
    58. RY*(   3) C   4                  0.00154     0.80526   
    59. RY*(   4) C   4                  0.00025     0.58676   
    60. RY*(   5) C   4                  0.00019     1.90372   
    61. RY*(   6) C   4                  0.00007     1.92810   
    62. RY*(   7) C   4                  0.00004     2.05692   
    63. RY*(   8) C   4                  0.00000     2.09680   
    64. RY*(   9) C   4                  0.00000     2.04686   
    65. RY*(   1) C   5                  0.00171     0.71073   
    66. RY*(   2) C   5                  0.00157     0.87180   
    67. RY*(   3) C   5                  0.00049     0.95269   
    68. RY*(   4) C   5                  0.00019     0.80799   
    69. RY*(   5) C   5                  0.00018     1.92225   
    70. RY*(   6) C   5                  0.00005     1.95166   
    71. RY*(   7) C   5                  0.00005     1.59006   
    72. RY*(   8) C   5                  0.00000     2.09892   
    73. RY*(   9) C   5                  0.00000     2.06593   
    74. RY*(   1) C   6                  0.00158     0.69099   
    75. RY*(   2) C   6                  0.00088     0.81416   
    76. RY*(   3) C   6                  0.00021     0.42458   
    77. RY*(   4) C   6                  0.00006     1.11633   
    78. RY*(   5) C   6                  0.00001     2.06565   
    79. RY*(   6) C   6                  0.00000     2.11224   
    80. RY*(   7) C   6                  0.00000     1.87483   
    81. RY*(   8) C   6                  0.00000     1.73069   
    82. RY*(   9) C   6                  0.00000     2.19216   
    95. RY*(   1) H  10                  0.00130     0.16978   
    96. RY*(   2) H  10                  0.00009     1.51410   
    97. RY*(   3) H  10                  0.00002     1.59312   
    98. RY*(   4) H  10                  0.00003     2.03023   
    99. RY*(   1) H  11                  0.00130     0.16978   
   100. RY*(   2) H  11                  0.00009     1.51410   
   101. RY*(   3) H  11                  0.00002     1.59312   
   102. RY*(   4) H  11                  0.00003     2.03023   
   103. RY*(   1) H  12                  0.00130     0.22145   
   104. RY*(   2) H  12                  0.00008     1.68729   
   105. RY*(   3) H  12                  0.00005     1.59439   
   106. RY*(   4) H  12                  0.00002     2.13955   
   107. RY*(   1) H  13                  0.00130     0.22145   
   108. RY*(   2) H  13                  0.00008     1.68729   
   109. RY*(   3) H  13                  0.00005     1.59439   
   110. RY*(   4) H  13                  0.00002     2.13955   
   111. RY*(   1) H  14                  0.00140     0.25053   
   112. RY*(   2) H  14                  0.00009     1.67751   
   113. RY*(   3) H  14                  0.00005     1.67432   
   114. RY*(   4) H  14                  0.00002     2.17236   
   115. RY*(   1) H  15                  0.00140     0.25053   
   116. RY*(   2) H  15                  0.00009     1.67751   
   117. RY*(   3) H  15                  0.00005     1.67432   
   118. RY*(   4) H  15                  0.00002     2.17236   
   119. RY*(   1) H  16                  0.00139     0.27557   
   120. RY*(   2) H  16                  0.00009     1.69567   
   121. RY*(   3) H  16                  0.00005     1.71730   
   122. RY*(   4) H  16                  0.00002     2.20176   
   123. RY*(   1) H  17                  0.00139     0.27557   
   124. RY*(   2) H  17                  0.00009     1.69567   
   125. RY*(   3) H  17                  0.00005     1.71730   
   126. RY*(   4) H  17                  0.00002     2.20176   
   127. RY*(   1) H  18                  0.00131     0.28524   
   128. RY*(   2) H  18                  0.00009     1.68788   
   129. RY*(   3) H  18                  0.00006     1.71147   
   130. RY*(   4) H  18                  0.00002     2.21267   
   131. RY*(   1) H  19                  0.00131     0.28524   
   132. RY*(   2) H  19                  0.00009     1.68788   
   133. RY*(   3) H  19                  0.00006     1.71147   
   134. RY*(   4) H  19                  0.00002     2.21267   
   135. RY*(   1) H  20                  0.00078     0.32951   
   136. RY*(   2) H  20                  0.00010     1.68963   
   137. RY*(   3) H  20                  0.00007     1.68566   
   138. RY*(   4) H  20                  0.00002     2.16278   
   139. RY*(   1) H  21                  0.00056     0.33817   
   140. RY*(   2) H  21                  0.00010     1.68508   
   141. RY*(   3) H  21                  0.00006     1.68999   
   142. RY*(   4) H  21                  0.00002     2.14947   
   143. RY*(   1) H  22                  0.00078     0.32951   
   144. RY*(   2) H  22                  0.00010     1.68963   
   145. RY*(   3) H  22                  0.00007     1.68566   
   146. RY*(   4) H  22                  0.00002     2.16278   
   147. BD*(   1) C   1 - C   2          0.00763     0.15832   
   148. BD*(   1) C   1 - H  10          0.00944     0.22350   
   149. BD*(   1) C   1 - H  11          0.00944     0.22350   
   150. BD*(   1) C   2 - C   3          0.00714     0.21399   
   151. BD*(   1) C   2 - H  12          0.00916     0.26564   
   152. BD*(   1) C   2 - H  13          0.00916     0.26564   
   153. BD*(   1) C   3 - C   4          0.00681     0.25048   
   154. BD*(   1) C   3 - H  14          0.00908     0.28353   
   155. BD*(   1) C   3 - H  15          0.00908     0.28353   
   156. BD*(   1) C   4 - C   5          0.00736     0.27621   
   157. BD*(   1) C   4 - H  16          0.00881     0.31157   
   158. BD*(   1) C   4 - H  17          0.00881     0.31157   
   159. BD*(   1) C   5 - C   6          0.00289     0.29576   
   160. BD*(   1) C   5 - H  18          0.00847     0.33589   
   161. BD*(   1) C   5 - H  19          0.00847     0.33589   
   162. BD*(   1) C   6 - H  20          0.00405     0.34913   
   163. BD*(   1) C   6 - H  21          0.00227     0.35962   
   164. BD*(   1) C   6 - H  22          0.00405     0.34913   
       -------------------------------
              Total Lewis   23.76509  ( 98.1930%)
        Valence non-Lewis    0.39257  (  1.6220%)
        Rydberg non-Lewis    0.04478  (  0.1850%)
       -------------------------------
            Total unit  1   24.20244  (100.0000%)
           Charge unit  1    0.29756

 Molecular unit  2  (H)
    26. LP (   1) H   7                  0.81115    -0.47550  25(r),27(r),149(r),152(r)
                                                    148(r),30(r),29(r),91(r)
                                                    92(r),88(r),90(r),107(r)
                                                    147(r),150(r),99(r),40(r)
                                                    31(r),94(r)
    83. RY*(   1) H   7                  0.00079     0.53434   
    84. RY*(   2) H   7                  0.00013     1.05896   
    85. RY*(   3) H   7                  0.00001     1.28710   
    86. RY*(   4) H   7                  0.00001     1.30674   
       -------------------------------
              Total Lewis    0.81115  ( 99.8851%)
        Valence non-Lewis    0.00000  (  0.0000%)
        Rydberg non-Lewis    0.00093  (  0.1149%)
       -------------------------------
            Total unit  2    0.81208  (100.0000%)
           Charge unit  2   -0.31208

 Molecular unit  3  (H)
    27. LP*(   1) H   8                  0.17292    -0.36783  25(r),147(r),86(r),94(r)
                                                    148(r),149(r),31(r),83(r)
                                                    91(r)
    87. RY*(   1) H   8                  0.00024     0.37171   
    88. RY*(   2) H   8                  0.00022     1.25243   
    89. RY*(   3) H   8                  0.00001     1.45356   
    90. RY*(   4) H   8                  0.00001     1.23840   
       -------------------------------
              Total Lewis    0.00000  (  0.0000%)
        Valence non-Lewis    0.17292  ( 99.7281%)
        Rydberg non-Lewis    0.00047  (  0.2719%)
       -------------------------------
            Total unit  3    0.17339  (100.0000%)
           Charge unit  3    0.32661

 Molecular unit  4  (H)
    28. LP (   1) H   9                  0.81115    -0.47550  25(r),27(r),148(r),151(r)
                                                    149(r),30(r),29(r),83(r)
                                                    84(r),88(r),90(r),103(r)
                                                    147(r),150(r),95(r),40(r)
                                                    31(r),86(r)
    91. RY*(   1) H   9                  0.00079     0.53434   
    92. RY*(   2) H   9                  0.00013     1.05896   
    93. RY*(   3) H   9                  0.00001     1.28710   
    94. RY*(   4) H   9                  0.00001     1.30674   
       -------------------------------
              Total Lewis    0.81115  ( 99.8851%)
        Valence non-Lewis    0.00000  (  0.0000%)
        Rydberg non-Lewis    0.00093  (  0.1149%)
       -------------------------------
            Total unit  4    0.81208  (100.0000%)
           Charge unit  4   -0.31208


 ***************************************************
 *******         Beta  spin orbitals         *******
 ***************************************************


 NATURAL POPULATIONS:  Natural atomic orbital occupancies 
                                                          
   NAO  Atom  No  lang   Type(AO)    Occupancy      Energy
 ----------------------------------------------------------
     1    C    1  S      Cor( 1S)     0.99950     -10.39776
     2    C    1  S      Val( 2S)     0.59769      -0.55410
     3    C    1  S      Ryd( 3S)     0.00094       0.55912
     4    C    1  px     Val( 2p)     0.53056      -0.34469
     5    C    1  px     Ryd( 3p)     0.00188       0.37631
     6    C    1  py     Val( 2p)     0.37390      -0.35720
     7    C    1  py     Ryd( 3p)     0.00372       0.37635
     8    C    1  pz     Val( 2p)     0.63310      -0.33458
     9    C    1  pz     Ryd( 3p)     0.00050       0.42957
    10    C    1  dxy    Ryd( 3d)     0.00019       1.83779
    11    C    1  dxz    Ryd( 3d)     0.00056       2.21202
    12    C    1  dyz    Ryd( 3d)     0.00012       1.72352
    13    C    1  dx2y2  Ryd( 3d)     0.00032       1.79451
    14    C    1  dz2    Ryd( 3d)     0.00020       1.90460

    15    C    2  S      Cor( 1S)     0.99954     -10.27473
    16    C    2  S      Val( 2S)     0.51868      -0.42613
    17    C    2  S      Ryd( 3S)     0.00085       0.70397
    18    C    2  px     Val( 2p)     0.58443      -0.28551
    19    C    2  px     Ryd( 3p)     0.00069       0.39386
    20    C    2  py     Val( 2p)     0.48353      -0.27773
    21    C    2  py     Ryd( 3p)     0.00125       0.44179
    22    C    2  pz     Val( 2p)     0.63246      -0.28341
    23    C    2  pz     Ryd( 3p)     0.00158       0.53960
    24    C    2  dxy    Ryd( 3d)     0.00032       2.07250
    25    C    2  dxz    Ryd( 3d)     0.00050       2.28304
    26    C    2  dyz    Ryd( 3d)     0.00020       1.82872
    27    C    2  dx2y2  Ryd( 3d)     0.00029       1.92457
    28    C    2  dz2    Ryd( 3d)     0.00031       2.05522

    29    C    3  S      Cor( 1S)     0.99954     -10.24542
    30    C    3  S      Val( 2S)     0.51212      -0.38440
    31    C    3  S      Ryd( 3S)     0.00101       0.74095
    32    C    3  px     Val( 2p)     0.57789      -0.24887
    33    C    3  px     Ryd( 3p)     0.00094       0.44309
    34    C    3  py     Val( 2p)     0.47243      -0.23961
    35    C    3  py     Ryd( 3p)     0.00161       0.51252
    36    C    3  pz     Val( 2p)     0.62283      -0.25232
    37    C    3  pz     Ryd( 3p)     0.00158       0.60391
    38    C    3  dxy    Ryd( 3d)     0.00034       2.10956
    39    C    3  dxz    Ryd( 3d)     0.00054       2.31527
    40    C    3  dyz    Ryd( 3d)     0.00020       1.86096
    41    C    3  dx2y2  Ryd( 3d)     0.00030       1.97141
    42    C    3  dz2    Ryd( 3d)     0.00027       2.08915

    43    C    4  S      Cor( 1S)     0.99955     -10.20743
    44    C    4  S      Val( 2S)     0.50890      -0.34923
    45    C    4  S      Ryd( 3S)     0.00101       0.77017
    46    C    4  px     Val( 2p)     0.57438      -0.21405
    47    C    4  px     Ryd( 3p)     0.00094       0.47601
    48    C    4  py     Val( 2p)     0.49182      -0.20620
    49    C    4  py     Ryd( 3p)     0.00163       0.56431
    50    C    4  pz     Val( 2p)     0.61821      -0.21771
    51    C    4  pz     Ryd( 3p)     0.00167       0.63230
    52    C    4  dxy    Ryd( 3d)     0.00036       2.14628
    53    C    4  dxz    Ryd( 3d)     0.00053       2.34888
    54    C    4  dyz    Ryd( 3d)     0.00018       1.89419
    55    C    4  dx2y2  Ryd( 3d)     0.00028       2.00668
    56    C    4  dz2    Ryd( 3d)     0.00026       2.12293

    57    C    5  S      Cor( 1S)     0.99956     -10.18638
    58    C    5  S      Val( 2S)     0.50939      -0.32899
    59    C    5  S      Ryd( 3S)     0.00058       0.79090
    60    C    5  px     Val( 2p)     0.57189      -0.18925
    61    C    5  px     Ryd( 3p)     0.00079       0.46701
    62    C    5  py     Val( 2p)     0.50341      -0.18528
    63    C    5  py     Ryd( 3p)     0.00127       0.50917
    64    C    5  pz     Val( 2p)     0.61411      -0.19134
    65    C    5  pz     Ryd( 3p)     0.00147       0.61201
    66    C    5  dxy    Ryd( 3d)     0.00037       2.16337
    67    C    5  dxz    Ryd( 3d)     0.00052       2.37359
    68    C    5  dyz    Ryd( 3d)     0.00018       1.91331
    69    C    5  dx2y2  Ryd( 3d)     0.00030       2.02047
    70    C    5  dz2    Ryd( 3d)     0.00026       2.14365

    71    C    6  S      Cor( 1S)     0.99962     -10.16960
    72    C    6  S      Val( 2S)     0.54644      -0.33521
    73    C    6  S      Ryd( 3S)     0.00021       0.76751
    74    C    6  px     Val( 2p)     0.59112      -0.17301
    75    C    6  px     Ryd( 3p)     0.00097       0.47755
    76    C    6  py     Val( 2p)     0.55186      -0.16855
    77    C    6  py     Ryd( 3p)     0.00120       0.47382
    78    C    6  pz     Val( 2p)     0.61355      -0.17506
    79    C    6  pz     Ryd( 3p)     0.00072       0.49090
    80    C    6  dxy    Ryd( 3d)     0.00034       2.26140
    81    C    6  dxz    Ryd( 3d)     0.00042       2.35817
    82    C    6  dyz    Ryd( 3d)     0.00008       1.95723
    83    C    6  dx2y2  Ryd( 3d)     0.00018       2.04486
    84    C    6  dz2    Ryd( 3d)     0.00024       2.20899

    85    H    7  S      Val( 1S)     0.10593      -0.29194
    86    H    7  S      Ryd( 2S)     0.00031       0.39890
    87    H    7  px     Ryd( 2p)     0.00011       1.43543
    88    H    7  py     Ryd( 2p)     0.00005       1.41669
    89    H    7  pz     Ryd( 2p)     0.00023       1.35607

    90    H    8  S      Val( 1S)     0.56984      -0.48393
    91    H    8  S      Ryd( 2S)     0.00036       0.27746
    92    H    8  px     Ryd( 2p)     0.00016       1.20478
    93    H    8  py     Ryd( 2p)     0.00026       1.38094
    94    H    8  pz     Ryd( 2p)     0.00001       1.17739

    95    H    9  S      Val( 1S)     0.10593      -0.29194
    96    H    9  S      Ryd( 2S)     0.00031       0.39890
    97    H    9  px     Ryd( 2p)     0.00011       1.43543
    98    H    9  py     Ryd( 2p)     0.00005       1.41669
    99    H    9  pz     Ryd( 2p)     0.00023       1.35607

   100    H   10  S      Val( 1S)     0.36325      -0.13794
   101    H   10  S      Ryd( 2S)     0.00108       0.15876
   102    H   10  px     Ryd( 2p)     0.00020       1.73516
   103    H   10  py     Ryd( 2p)     0.00004       1.50595
   104    H   10  pz     Ryd( 2p)     0.00032       1.91618

   105    H   11  S      Val( 1S)     0.36325      -0.13794
   106    H   11  S      Ryd( 2S)     0.00108       0.15876
   107    H   11  px     Ryd( 2p)     0.00020       1.73516
   108    H   11  py     Ryd( 2p)     0.00004       1.50595
   109    H   11  pz     Ryd( 2p)     0.00032       1.91618

   110    H   12  S      Val( 1S)     0.36976      -0.09298
   111    H   12  S      Ryd( 2S)     0.00123       0.21453
   112    H   12  px     Ryd( 2p)     0.00020       1.82380
   113    H   12  py     Ryd( 2p)     0.00006       1.62878
   114    H   12  pz     Ryd( 2p)     0.00026       1.98277

   115    H   13  S      Val( 1S)     0.36976      -0.09298
   116    H   13  S      Ryd( 2S)     0.00123       0.21453
   117    H   13  px     Ryd( 2p)     0.00020       1.82380
   118    H   13  py     Ryd( 2p)     0.00006       1.62878
   119    H   13  pz     Ryd( 2p)     0.00026       1.98277

   120    H   14  S      Val( 1S)     0.37989      -0.07992
   121    H   14  S      Ryd( 2S)     0.00139       0.23450
   122    H   14  px     Ryd( 2p)     0.00020       1.85046
   123    H   14  py     Ryd( 2p)     0.00006       1.68444
   124    H   14  pz     Ryd( 2p)     0.00027       2.01465

   125    H   15  S      Val( 1S)     0.37989      -0.07992
   126    H   15  S      Ryd( 2S)     0.00139       0.23450
   127    H   15  px     Ryd( 2p)     0.00020       1.85046
   128    H   15  py     Ryd( 2p)     0.00006       1.68444
   129    H   15  pz     Ryd( 2p)     0.00027       2.01465

   130    H   16  S      Val( 1S)     0.38416      -0.05473
   131    H   16  S      Ryd( 2S)     0.00138       0.25829
   132    H   16  px     Ryd( 2p)     0.00019       1.87950
   133    H   16  py     Ryd( 2p)     0.00006       1.71893
   134    H   16  pz     Ryd( 2p)     0.00026       2.04239

   135    H   17  S      Val( 1S)     0.38416      -0.05473
   136    H   17  S      Ryd( 2S)     0.00138       0.25829
   137    H   17  px     Ryd( 2p)     0.00019       1.87950
   138    H   17  py     Ryd( 2p)     0.00006       1.71893
   139    H   17  pz     Ryd( 2p)     0.00026       2.04239

   140    H   18  S      Val( 1S)     0.38743      -0.03499
   141    H   18  S      Ryd( 2S)     0.00130       0.26416
   142    H   18  px     Ryd( 2p)     0.00019       1.89003
   143    H   18  py     Ryd( 2p)     0.00006       1.69769
   144    H   18  pz     Ryd( 2p)     0.00026       2.05399

   145    H   19  S      Val( 1S)     0.38743      -0.03499
   146    H   19  S      Ryd( 2S)     0.00130       0.26416
   147    H   19  px     Ryd( 2p)     0.00019       1.89003
   148    H   19  py     Ryd( 2p)     0.00006       1.69769
   149    H   19  pz     Ryd( 2p)     0.00026       2.05399

   150    H   20  S      Val( 1S)     0.38950      -0.02506
   151    H   20  S      Ryd( 2S)     0.00076       0.27179
   152    H   20  px     Ryd( 2p)     0.00019       1.88023
   153    H   20  py     Ryd( 2p)     0.00008       1.66268
   154    H   20  pz     Ryd( 2p)     0.00026       2.06052

   155    H   21  S      Val( 1S)     0.37639      -0.01225
   156    H   21  S      Ryd( 2S)     0.00054       0.26137
   157    H   21  px     Ryd( 2p)     0.00015       1.84560
   158    H   21  py     Ryd( 2p)     0.00027       2.07970
   159    H   21  pz     Ryd( 2p)     0.00009       1.68567

   160    H   22  S      Val( 1S)     0.38950      -0.02506
   161    H   22  S      Ryd( 2S)     0.00076       0.27179
   162    H   22  px     Ryd( 2p)     0.00019       1.88023
   163    H   22  py     Ryd( 2p)     0.00008       1.66268
   164    H   22  pz     Ryd( 2p)     0.00026       2.06052


 Summary of Natural Population Analysis:                  
                                                          
                                       Natural Population 
                Natural  -----------------------------------------------
    Atom  No    Charge         Core      Valence    Rydberg      Total
 -----------------------------------------------------------------------
      C    1   -0.14319      0.99950     2.13526    0.00844     3.14319
      C    2   -0.22462      0.99954     2.21910    0.00598     3.22462
      C    3   -0.19159      0.99954     2.18527    0.00679     3.19159
      C    4   -0.19971      0.99955     2.19331    0.00685     3.19971
      C    5   -0.20409      0.99956     2.19880    0.00573     3.20409
      C    6   -0.30694      0.99962     2.30298    0.00434     3.30694
      H    7    0.39338      0.00000     0.10593    0.00069     0.10662
      H    8   -0.07064      0.00000     0.56984    0.00080     0.57064
      H    9    0.39338      0.00000     0.10593    0.00069     0.10662
      H   10    0.13511      0.00000     0.36325    0.00164     0.36489
      H   11    0.13511      0.00000     0.36325    0.00164     0.36489
      H   12    0.12850      0.00000     0.36976    0.00174     0.37150
      H   13    0.12850      0.00000     0.36976    0.00174     0.37150
      H   14    0.11820      0.00000     0.37989    0.00191     0.38180
      H   15    0.11820      0.00000     0.37989    0.00191     0.38180
      H   16    0.11394      0.00000     0.38416    0.00189     0.38606
      H   17    0.11394      0.00000     0.38416    0.00189     0.38606
      H   18    0.11076      0.00000     0.38743    0.00181     0.38924
      H   19    0.11076      0.00000     0.38743    0.00181     0.38924
      H   20    0.10922      0.00000     0.38950    0.00128     0.39078
      H   21    0.12256      0.00000     0.37639    0.00105     0.37744
      H   22    0.10922      0.00000     0.38950    0.00128     0.39078
 =======================================================================
   * Total *    1.00000      5.99731    18.94077    0.06192    25.00000

                                 Natural Population      
 --------------------------------------------------------
   Core                       5.99731 ( 99.9551% of   6)
   Valence                   18.94077 ( 99.6883% of  19)
   Natural Minimal Basis     24.93808 ( 99.7523% of  25)
   Natural Rydberg Basis      0.06192 (  0.2477% of  25)
 --------------------------------------------------------

    Atom  No          Natural Electron Configuration
 ----------------------------------------------------------------------------
      C    1      [core]2S( 0.60)2p( 1.54)3p( 0.01)
      C    2      [core]2S( 0.52)2p( 1.70)
      C    3      [core]2S( 0.51)2p( 1.67)
      C    4      [core]2S( 0.51)2p( 1.68)
      C    5      [core]2S( 0.51)2p( 1.69)
      C    6      [core]2S( 0.55)2p( 1.76)
      H    7            1S( 0.11)
      H    8            1S( 0.57)
      H    9            1S( 0.11)
      H   10            1S( 0.36)
      H   11            1S( 0.36)
      H   12            1S( 0.37)
      H   13            1S( 0.37)
      H   14            1S( 0.38)
      H   15            1S( 0.38)
      H   16            1S( 0.38)
      H   17            1S( 0.38)
      H   18            1S( 0.39)
      H   19            1S( 0.39)
      H   20            1S( 0.39)
      H   21            1S( 0.38)
      H   22            1S( 0.39)


 NATURAL BOND ORBITAL ANALYSIS, beta spin orbitals:

                       Occupancies       Lewis Structure    Low   High
           Occ.    -------------------  -----------------   occ   occ
  Cycle   Thresh.   Lewis   Non-Lewis     CR  BD  3C  LP    (L)   (NL)   Dev
 =============================================================================
   1(1)    0.90    24.28464   0.71536      6  18   0   1     1      0    0.10
   2(2)    0.90    24.28464   0.71536      6  18   0   1     1      0    0.10
   3(1)    0.80    24.28464   0.71536      6  18   0   1     1      0    0.10
   4(2)    0.80    24.28464   0.71536      6  18   0   1     1      0    0.10
   5(1)    0.70    23.86394   1.13606      6  19   0   0     0      0    0.06
 -----------------------------------------------------------------------------

 Structure accepted: No low occupancy Lewis orbitals

           --- Apparent excited state configuration ---
 The following "inverted" NBO labels reflect the actual hybrid overlap:

                 NBO 145 has been relabelled BD 

 Unable to label the NBOs properly:  26 unstarred orbitals
                                     25 occupied orbitals
 Error
 File lengths (MBytes):  RWF=     32 Int=      0 D2E=      0 Chk=      2 Scr=      1
