# Supplementary material for: Machine-Learning-Guided Discovery of Electrochemical Reactions
Source: J Am Chem Soc. 2022 Dec 2;144(49):22599–610. doi: 10.1021/jacs.2c08997 (PMC9756344; doi:10.1021/jacs.2c08997)
Supplement: Supplementary file 4 — ja2c08997_si_004.zip [file ja2c08997_si_004.zip › Reactivity Prediction/Ologs_notimes/65.log]

 Entering Gaussian System, Link 0=g16
 Input=65.com
 Output=65.log
 Initial command:
  
 Copyright (c) 1988-2019, Gaussian, Inc.  All Rights Reserved.
  
 This is part of the Gaussian(R) 16 program.  It is based on
 the Gaussian(R) 09 system (copyright 2009, Gaussian, Inc.),
 the Gaussian(R) 03 system (copyright 2003, Gaussian, Inc.),
 the Gaussian(R) 98 system (copyright 1998, Gaussian, Inc.),
 the Gaussian(R) 94 system (copyright 1995, Gaussian, Inc.),
 the Gaussian 92(TM) system (copyright 1992, Gaussian, Inc.),
 the Gaussian 90(TM) system (copyright 1990, Gaussian, Inc.),
 the Gaussian 88(TM) system (copyright 1988, Gaussian, Inc.),
 the Gaussian 86(TM) system (copyright 1986, Carnegie Mellon
 University), and the Gaussian 82(TM) system (copyright 1983,
 Carnegie Mellon University). Gaussian is a federally registered
 trademark of Gaussian, Inc.
  
 This software contains proprietary and confidential information,
 including trade secrets, belonging to Gaussian, Inc.
  
 This software is provided under written license and may be
 used, copied, transmitted, or stored only in accord with that
 written license.
  
 The following legend is applicable only to US Government
 contracts under FAR:
  
                    RESTRICTED RIGHTS LEGEND
  
 Use, reproduction and disclosure by the US Government is
 subject to restrictions as set forth in subparagraphs (a)
 and (c) of the Commercial Computer Software - Restricted
 Rights clause in FAR 52.227-19.
  
 Gaussian, Inc.
 340 Quinnipiac St., Bldg. 40, Wallingford CT 06492
  
  
 ---------------------------------------------------------------
 Warning -- This program may not be used in any manner that
 competes with the business of Gaussian, Inc. or will provide
 assistance to any competitor of Gaussian, Inc.  The licensee
 of this program is prohibited from giving any competitor of
 Gaussian, Inc. access to this program.  By using this program,
 the user acknowledges that Gaussian, Inc. is engaged in the
 business of creating and licensing software in the field of
 computational chemistry and represents and warrants to the
 licensee that it is not a competitor of Gaussian, Inc. and that
 it will not use this program in any manner prohibited above.
 ---------------------------------------------------------------
  

 Cite this work as:
 Gaussian 16, Revision C.01,
 M. J. Frisch, G. W. Trucks, H. B. Schlegel, G. E. Scuseria, 
 M. A. Robb, J. R. Cheeseman, G. Scalmani, V. Barone, 
 G. A. Petersson, H. Nakatsuji, X. Li, M. Caricato, A. V. Marenich, 
 J. Bloino, B. G. Janesko, R. Gomperts, B. Mennucci, H. P. Hratchian, 
 J. V. Ortiz, A. F. Izmaylov, J. L. Sonnenberg, D. Williams-Young, 
 F. Ding, F. Lipparini, F. Egidi, J. Goings, B. Peng, A. Petrone, 
 T. Henderson, D. Ranasinghe, V. G. Zakrzewski, J. Gao, N. Rega, 
 G. Zheng, W. Liang, M. Hada, M. Ehara, K. Toyota, R. Fukuda, 
 J. Hasegawa, M. Ishida, T. Nakajima, Y. Honda, O. Kitao, H. Nakai, 
 T. Vreven, K. Throssell, J. A. Montgomery, Jr., J. E. Peralta, 
 F. Ogliaro, M. J. Bearpark, J. J. Heyd, E. N. Brothers, K. N. Kudin, 
 V. N. Staroverov, T. A. Keith, R. Kobayashi, J. Normand, 
 K. Raghavachari, A. P. Rendell, J. C. Burant, S. S. Iyengar, 
 J. Tomasi, M. Cossi, J. M. Millam, M. Klene, C. Adamo, R. Cammi, 
 J. W. Ochterski, R. L. Martin, K. Morokuma, O. Farkas, 
 J. B. Foresman, and D. J. Fox, Gaussian, Inc., Wallingford CT, 2019.
 
 ******************************************
 Gaussian 16:  ES64L-G16RevC.01  3-Jul-2019
                28-Apr-2021 
 ******************************************
 %nprocshared=16
 Will use up to   16 processors via shared memory.
 %mem=7GB
 -----------------------
 # b3lyp/def2svp pop=nbo
 -----------------------
 1/38=1,172=1/1;
 2/12=2,17=6,18=5,40=1/2;
 3/5=43,7=101,11=2,25=1,30=1,74=-5/1,2,3;
 4//1;
 5/5=2,38=5/2;
 6/7=2,8=2,9=2,10=2,28=1,40=1/1,7;
 99/5=1,9=1/99;
 --
 65
 --
 Symbolic Z-matrix:
 Charge =  1 Multiplicity = 2
 C                     0.       -1.46326  -0.22922 
 C                    -1.26722  -0.73163   0.22922 
 C                    -1.26722   0.73163  -0.22922 
 C                     0.        1.46326   0.22922 
 C                     1.26722   0.73163  -0.22922 
 H                     1.32309  -0.76389   1.33318 
 H                     2.16629  -1.25071  -0.14296 
 H                     0.       -2.50141   0.14296 
 H                     0.       -1.52778  -1.33318 
 H                    -1.32309  -0.76389   1.33318 
 H                    -2.16629  -1.25071  -0.14296 
 H                    -2.16629   1.25071   0.14296 
 H                    -1.32309   0.76389  -1.33318 
 H                     0.        2.50141  -0.14296 
 H                     0.        1.52778   1.33318 
 H                     2.16629   1.25071   0.14296 
 H                     1.32309   0.76389  -1.33318 
 
                          Input orientation:                          
 ---------------------------------------------------------------------
 Center     Atomic      Atomic             Coordinates (Angstroms)
 Number     Number       Type             X           Y           Z
 ---------------------------------------------------------------------
      1          6           0        0.000000   -1.463261   -0.229215
      2          6           0       -1.267221   -0.731630    0.229215
      3          6           0       -1.267221    0.731630   -0.229215
      4          6           0        0.000000    1.463261    0.229215
      5          6           0        1.267221    0.731630   -0.229215
      6          1           0        1.323093   -0.763888    1.333176
      7          1           0        2.166288   -1.250707   -0.142960
      8          1           0        0.000000   -2.501414    0.142960
      9          1           0        0.000000   -1.527777   -1.333176
     10          1           0       -1.323093   -0.763888    1.333176
     11          1           0       -2.166288   -1.250707   -0.142960
     12          1           0       -2.166288    1.250707    0.142960
     13          1           0       -1.323093    0.763888   -1.333176
     14          1           0        0.000000    2.501414   -0.142960
     15          1           0        0.000000    1.527777    1.333176
     16          1           0        2.166288    1.250707    0.142960
     17          1           0        1.323093    0.763888   -1.333176
 ---------------------------------------------------------------------
                    Distance matrix (angstroms):
                    1          2          3          4          5
     1  C    0.000000
     2  C    1.533392   0.000000
     3  C    2.534442   1.533391   0.000000
     4  C    2.962210   2.534442   1.533392   0.000000
     5  C    2.534442   2.962209   2.534442   1.533392   0.000000
     6  H    2.163507   2.815936   3.374517   2.815936   2.163507
     7  H    2.178399   3.492412   3.965613   3.492412   2.178399
     8  H    1.102849   2.178400   3.492411   3.965613   3.492411
     9  H    1.105845   2.163508   2.815937   3.374518   2.815937
    10  H    2.163507   1.105845   2.163507   2.815936   3.374517
    11  H    2.178399   1.102849   2.178399   3.492412   3.965613
    12  H    3.492412   2.178399   1.102849   2.178399   3.492412
    13  H    2.815936   2.163507   1.105845   2.163507   2.815936
    14  H    3.965613   3.492411   2.178400   1.102849   2.178400
    15  H    3.374518   2.815937   2.163508   1.105845   2.163508
    16  H    3.492412   3.965613   3.492412   2.178399   1.102849
    17  H    2.815936   3.374517   2.815936   2.163507   1.105845
                    6          7          8          9         10
     6  H    0.000000
     7  H    1.768318   0.000000
     8  H    2.487204   2.517702   0.000000
     9  H    3.073033   2.487204   1.768317   0.000000
    10  H    2.646186   3.819915   2.487204   3.073033   0.000000
    11  H    3.819915   4.332576   2.517702   2.487204   1.768318
    12  H    4.201308   5.010992   4.332576   3.819916   2.487204
    13  H    4.055346   4.201308   3.819915   2.646187   3.073033
    14  H    3.819915   4.332576   5.010992   4.201309   3.819915
    15  H    2.646187   3.819916   4.201309   4.055347   2.646187
    16  H    2.487204   2.517702   4.332576   3.819916   4.201308
    17  H    3.073033   2.487204   3.819915   2.646187   4.055346
                   11         12         13         14         15
    11  H    0.000000
    12  H    2.517702   0.000000
    13  H    2.487204   1.768318   0.000000
    14  H    4.332576   2.517702   2.487204   0.000000
    15  H    3.819916   2.487204   3.073033   1.768317   0.000000
    16  H    5.010992   4.332576   3.819915   2.517702   2.487204
    17  H    4.201308   3.819915   2.646186   2.487204   3.073033
                   16         17
    16  H    0.000000
    17  H    1.768318   0.000000
 Stoichiometry    C5H12(1+,2)
 Framework group  C1[X(C5H12)]
 Deg. of freedom    45
 Full point group                 C1      NOp   1
 Largest Abelian subgroup         C1      NOp   1
 Largest concise Abelian subgroup C1      NOp   1
                         Standard orientation:                         
 ---------------------------------------------------------------------
 Center     Atomic      Atomic             Coordinates (Angstroms)
 Number     Number       Type             X           Y           Z
 ---------------------------------------------------------------------
      1          6           0        1.267221    0.950940   -0.138448
      2          6           0        1.267220   -0.537666    0.229439
      3          6           0        0.000000   -1.239824   -0.272970
      4          6           0       -1.267221   -0.537666    0.229438
      5          6           0       -1.267220    0.950941   -0.138449
      6          1           0        0.000000    1.649833    1.469800
      7          1           0        0.000001    2.712111    0.056112
      8          1           0        2.166288    1.446231    0.264841
      9          1           0        1.323094    1.050798   -1.238357
     10          1           0        1.323093   -0.637524    1.329347
     11          1           0        2.166288   -1.032957   -0.173850
     12          1           0       -0.000001   -2.298836    0.034878
     13          1           0       -0.000000   -1.236558   -1.378810
     14          1           0       -2.166288   -1.032956   -0.173850
     15          1           0       -1.323094   -0.637523    1.329347
     16          1           0       -2.166288    1.446232    0.264840
     17          1           0       -1.323093    1.050798   -1.238357
 ---------------------------------------------------------------------
 Rotational constants (GHZ):           5.8086674           4.3341349           2.8631453
 Standard basis: def2SVP (5D, 7F)
 There are   135 symmetry adapted cartesian basis functions of A   symmetry.
 There are   130 symmetry adapted basis functions of A   symmetry.
   130 basis functions,   209 primitive gaussians,   135 cartesian basis functions
    21 alpha electrons       20 beta electrons
       nuclear repulsion energy       191.4012132608 Hartrees.
 NAtoms=   17 NActive=   17 NUniq=   17 SFac= 1.00D+00 NAtFMM=   60 NAOKFM=F Big=F
 Integral buffers will be    131072 words long.
 Raffenetti 2 integral format.
 Two-electron integral symmetry is turned on.
 One-electron integrals computed using PRISM.
   1 Symmetry operations used in ECPInt.
 ECPInt:  NShTT=    2211 NPrTT=    7361 LenC2=    2210 LenP2D=    6431.
 LDataN:  DoStor=T MaxTD1= 4 Len=   56
 NBasis=   130 RedAO= T EigKep=  1.94D-03  NBF=   130
 NBsUse=   130 1.00D-06 EigRej= -1.00D+00 NBFU=   130
 ExpMin= 1.22D-01 ExpMax= 1.24D+03 ExpMxC= 1.86D+02 IAcc=3 IRadAn=         5 AccDes= 0.00D+00
 Harris functional with IExCor=  402 and IRadAn=       5 diagonalized for initial guess.
 HarFok:  IExCor=  402 AccDes= 0.00D+00 IRadAn=         5 IDoV= 1 UseB2=F ITyADJ=14
 ICtDFT=  3500011 ScaDFX=  1.000000  1.000000  1.000000  1.000000
 FoFCou: FMM=F IPFlag=           0 FMFlag=      100000 FMFlg1=           0
         NFxFlg=           0 DoJE=T BraDBF=F KetDBF=T FulRan=T
         wScrn=  0.000000 ICntrl=       500 IOpCl=  0 I1Cent=   200000004 NGrid=           0
         NMat0=    1 NMatS0=      1 NMatT0=    0 NMatD0=    1 NMtDS0=    0 NMtDT0=    0
 Petite list used in FoFCou.
 Initial guess <Sx>= 0.0000 <Sy>= 0.0000 <Sz>= 0.5000 <S**2>= 0.7500 S= 0.5000
 Requested convergence on RMS density matrix=1.00D-08 within 128 cycles.
 Requested convergence on MAX density matrix=1.00D-06.
 Requested convergence on             energy=1.00D-06.
 No special actions if energy rises.
 Integral accuracy reduced to 1.0D-05 until final iterations.
 Initial convergence to 1.0D-05 achieved.  Increase integral accuracy.
 SCF Done:  E(UB3LYP) =  -196.978277192     A.U. after   37 cycles
            NFock= 37  Conv=0.28D-08     -V/T= 2.0141
 <Sx>= 0.0000 <Sy>= 0.0000 <Sz>= 0.5000 <S**2>= 0.8147 S= 0.5318
 <L.S>= 0.000000000000E+00
 Annihilation of the first spin contaminant:
 S**2 before annihilation     0.8147,   after     0.7505

 **********************************************************************

            Population analysis using the SCF Density.

 **********************************************************************

 Orbital symmetries:
 Alpha Orbitals:
       Occupied  (A) (A) (A) (A) (A) (A) (A) (A) (A) (A) (A) (A)
                 (A) (A) (A) (A) (A) (A) (A) (A) (A)
       Virtual   (A) (A) (A) (A) (A) (A) (A) (A) (A) (A) (A) (A)
                 (A) (A) (A) (A) (A) (A) (A) (A) (A) (A) (A) (A)
                 (A) (A) (A) (A) (A) (A) (A) (A) (A) (A) (A) (A)
                 (A) (A) (A) (A) (A) (A) (A) (A) (A) (A) (A) (A)
                 (A) (A) (A) (A) (A) (A) (A) (A) (A) (A) (A) (A)
                 (A) (A) (A) (A) (A) (A) (A) (A) (A) (A) (A) (A)
                 (A) (A) (A) (A) (A) (A) (A) (A) (A) (A) (A) (A)
                 (A) (A) (A) (A) (A) (A) (A) (A) (A) (A) (A) (A)
                 (A) (A) (A) (A) (A) (A) (A) (A) (A) (A) (A) (A)
                 (A)
 Beta  Orbitals:
       Occupied  (A) (A) (A) (A) (A) (A) (A) (A) (A) (A) (A) (A)
                 (A) (A) (A) (A) (A) (A) (A) (A)
       Virtual   (A) (A) (A) (A) (A) (A) (A) (A) (A) (A) (A) (A)
                 (A) (A) (A) (A) (A) (A) (A) (A) (A) (A) (A) (A)
                 (A) (A) (A) (A) (A) (A) (A) (A) (A) (A) (A) (A)
                 (A) (A) (A) (A) (A) (A) (A) (A) (A) (A) (A) (A)
                 (A) (A) (A) (A) (A) (A) (A) (A) (A) (A) (A) (A)
                 (A) (A) (A) (A) (A) (A) (A) (A) (A) (A) (A) (A)
                 (A) (A) (A) (A) (A) (A) (A) (A) (A) (A) (A) (A)
                 (A) (A) (A) (A) (A) (A) (A) (A) (A) (A) (A) (A)
                 (A) (A) (A) (A) (A) (A) (A) (A) (A) (A) (A) (A)
                 (A) (A)
 The electronic state is 2-A.
 Alpha  occ. eigenvalues --  -10.41955 -10.41952 -10.37403 -10.37399 -10.35092
 Alpha  occ. eigenvalues --   -0.99195  -0.92788  -0.86445  -0.78149  -0.73730
 Alpha  occ. eigenvalues --   -0.65716  -0.64903  -0.62549  -0.59421  -0.57768
 Alpha  occ. eigenvalues --   -0.57105  -0.54304  -0.52205  -0.51657  -0.49863
 Alpha  occ. eigenvalues --   -0.38589
 Alpha virt. eigenvalues --   -0.35939  -0.34665  -0.10258  -0.08353  -0.07240
 Alpha virt. eigenvalues --   -0.05072  -0.03227  -0.02949  -0.02156  -0.01044
 Alpha virt. eigenvalues --   -0.00067   0.00035   0.04060   0.04437   0.05726
 Alpha virt. eigenvalues --    0.09221   0.21149   0.23768   0.25681   0.26103
 Alpha virt. eigenvalues --    0.27150   0.27588   0.30180   0.31199   0.38015
 Alpha virt. eigenvalues --    0.38495   0.40748   0.43236   0.44066   0.45330
 Alpha virt. eigenvalues --    0.46853   0.47124   0.48170   0.49639   0.50526
 Alpha virt. eigenvalues --    0.51474   0.52100   0.52172   0.53139   0.53172
 Alpha virt. eigenvalues --    0.54142   0.55157   0.57146   0.62722   0.71432
 Alpha virt. eigenvalues --    0.87295   0.90556   0.94351   0.94449   0.96076
 Alpha virt. eigenvalues --    1.02416   1.07029   1.11332   1.13953   1.18959
 Alpha virt. eigenvalues --    1.21508   1.24593   1.27312   1.30233   1.37865
 Alpha virt. eigenvalues --    1.40875   1.46837   1.48606   1.52627   1.52949
 Alpha virt. eigenvalues --    1.54148   1.57465   1.58424   1.60771   1.61094
 Alpha virt. eigenvalues --    1.61775   1.65580   1.66607   1.66832   1.68356
 Alpha virt. eigenvalues --    1.68786   1.69635   1.70769   1.72507   1.76364
 Alpha virt. eigenvalues --    1.77391   1.77798   1.83970   1.88201   1.94811
 Alpha virt. eigenvalues --    1.94837   1.98851   2.05164   2.10887   2.15608
 Alpha virt. eigenvalues --    2.20084   2.24431   2.25660   2.28156   2.31005
 Alpha virt. eigenvalues --    2.38233   2.40659   2.41513   2.49599   2.52030
 Alpha virt. eigenvalues --    2.62859   2.67708   2.71389   2.74046   2.78206
 Alpha virt. eigenvalues --    2.80183   2.83986   2.84930   2.92382
  Beta  occ. eigenvalues --  -10.40897 -10.40896 -10.37441 -10.37437 -10.35059
  Beta  occ. eigenvalues --   -0.98504  -0.91666  -0.84972  -0.76927  -0.73278
  Beta  occ. eigenvalues --   -0.64688  -0.64457  -0.61997  -0.58971  -0.57005
  Beta  occ. eigenvalues --   -0.56872  -0.53664  -0.51655  -0.51213  -0.49796
  Beta virt. eigenvalues --   -0.37634  -0.30344  -0.25752  -0.09985  -0.08149
  Beta virt. eigenvalues --   -0.06875  -0.04681  -0.02719  -0.02649  -0.01860
  Beta virt. eigenvalues --   -0.00954   0.00166   0.00240   0.04161   0.05116
  Beta virt. eigenvalues --    0.06415   0.09508   0.21164   0.23797   0.25934
  Beta virt. eigenvalues --    0.26096   0.27483   0.28474   0.30697   0.32349
  Beta virt. eigenvalues --    0.38703   0.39448   0.41326   0.44065   0.44416
  Beta virt. eigenvalues --    0.46201   0.47253   0.47919   0.48842   0.49816
  Beta virt. eigenvalues --    0.51192   0.51949   0.52303   0.52831   0.53490
  Beta virt. eigenvalues --    0.53848   0.54686   0.55439   0.57589   0.63180
  Beta virt. eigenvalues --    0.71760   0.87056   0.91071   0.94744   0.94895
  Beta virt. eigenvalues --    0.96612   1.01459   1.07893   1.11983   1.13899
  Beta virt. eigenvalues --    1.18658   1.20916   1.24766   1.28423   1.30662
  Beta virt. eigenvalues --    1.38566   1.40506   1.46923   1.48294   1.53244
  Beta virt. eigenvalues --    1.53755   1.54696   1.57723   1.59044   1.60754
  Beta virt. eigenvalues --    1.61331   1.61673   1.65735   1.67055   1.67066
  Beta virt. eigenvalues --    1.68656   1.69075   1.70056   1.71276   1.73637
  Beta virt. eigenvalues --    1.77014   1.77814   1.78125   1.85463   1.88836
  Beta virt. eigenvalues --    1.95888   1.96053   1.99917   2.05929   2.11884
  Beta virt. eigenvalues --    2.17451   2.21305   2.25260   2.26050   2.29188
  Beta virt. eigenvalues --    2.31519   2.39046   2.41026   2.42126   2.50440
  Beta virt. eigenvalues --    2.52637   2.63603   2.68510   2.72012   2.74711
  Beta virt. eigenvalues --    2.78910   2.80728   2.84248   2.85430   2.92725
          Condensed to atoms (all electrons):
               1          2          3          4          5          6
     1  C    5.234670   0.369920  -0.077695  -0.006732  -0.150316   0.071559
     2  C    0.369920   4.617497   0.431716  -0.061563  -0.006732  -0.007135
     3  C   -0.077695   0.431716   4.611413   0.431716  -0.077695  -0.005160
     4  C   -0.006732  -0.061563   0.431716   4.617497   0.369920  -0.007135
     5  C   -0.150316  -0.006732  -0.077695   0.369920   5.234672   0.071558
     6  H    0.071559  -0.007135  -0.005160  -0.007135   0.071558   0.516296
     7  H    0.061828  -0.004402   0.000596  -0.004402   0.061829   0.109853
     8  H    0.351883  -0.014474   0.007123   0.001012   0.001524  -0.006965
     9  H    0.352296  -0.011753  -0.002016  -0.004885   0.008183  -0.003831
    10  H   -0.035875   0.384817  -0.026804  -0.003675  -0.001784  -0.002661
    11  H   -0.002039   0.361782  -0.008486   0.006865  -0.000824   0.000587
    12  H    0.008828  -0.010234   0.364568  -0.010234   0.008828   0.000054
    13  H   -0.010399  -0.026084   0.384322  -0.026084  -0.010399   0.000102
    14  H   -0.000824   0.006865  -0.008486   0.361782  -0.002039   0.000587
    15  H   -0.001784  -0.003675  -0.026804   0.384817  -0.035875  -0.002661
    16  H    0.001524   0.001012   0.007123  -0.014474   0.351883  -0.006965
    17  H    0.008184  -0.004885  -0.002016  -0.011753   0.352296  -0.003831
               7          8          9         10         11         12
     1  C    0.061828   0.351883   0.352296  -0.035875  -0.002039   0.008828
     2  C   -0.004402  -0.014474  -0.011753   0.384817   0.361782  -0.010234
     3  C    0.000596   0.007123  -0.002016  -0.026804  -0.008486   0.364568
     4  C   -0.004402   0.001012  -0.004885  -0.003675   0.006865  -0.010234
     5  C    0.061829   0.001524   0.008183  -0.001784  -0.000824   0.008828
     6  H    0.109853  -0.006965  -0.003831  -0.002661   0.000587   0.000054
     7  H    0.508501  -0.004938  -0.001885  -0.000315   0.000360  -0.000067
     8  H   -0.004938   0.586958  -0.020363  -0.005515  -0.005140  -0.000290
     9  H   -0.001885  -0.020363   0.572009   0.007091  -0.006241  -0.000255
    10  H   -0.000315  -0.005515   0.007091   0.644765  -0.017821  -0.007564
    11  H    0.000360  -0.005140  -0.006241  -0.017821   0.580661  -0.002660
    12  H   -0.000067  -0.000290  -0.000255  -0.007564  -0.002660   0.614229
    13  H   -0.000068   0.000024   0.006148   0.007860  -0.007174  -0.020192
    14  H    0.000360   0.000015   0.000031  -0.000064  -0.000363  -0.002660
    15  H   -0.000315  -0.000009   0.000264   0.005870  -0.000064  -0.007564
    16  H   -0.004938  -0.000120   0.000225  -0.000009   0.000015  -0.000290
    17  H   -0.001885   0.000225  -0.002141   0.000264   0.000031  -0.000255
              13         14         15         16         17
     1  C   -0.010399  -0.000824  -0.001784   0.001524   0.008184
     2  C   -0.026084   0.006865  -0.003675   0.001012  -0.004885
     3  C    0.384322  -0.008486  -0.026804   0.007123  -0.002016
     4  C   -0.026084   0.361782   0.384817  -0.014474  -0.011753
     5  C   -0.010399  -0.002039  -0.035875   0.351883   0.352296
     6  H    0.000102   0.000587  -0.002661  -0.006965  -0.003831
     7  H   -0.000068   0.000360  -0.000315  -0.004938  -0.001885
     8  H    0.000024   0.000015  -0.000009  -0.000120   0.000225
     9  H    0.006148   0.000031   0.000264   0.000225  -0.002141
    10  H    0.007860  -0.000064   0.005870  -0.000009   0.000264
    11  H   -0.007174  -0.000363  -0.000064   0.000015   0.000031
    12  H   -0.020192  -0.002660  -0.007564  -0.000290  -0.000255
    13  H    0.653876  -0.007174   0.007860   0.000024   0.006148
    14  H   -0.007174   0.580661  -0.017821  -0.005140  -0.006241
    15  H    0.007860  -0.017821   0.644765  -0.005515   0.007091
    16  H    0.000024  -0.005140  -0.005515   0.586959  -0.020363
    17  H    0.006148  -0.006241   0.007091  -0.020363   0.572009
          Atomic-Atomic Spin Densities.
               1          2          3          4          5          6
     1  C    0.873480  -0.049406  -0.004831   0.015608  -0.200556   0.001731
     2  C   -0.049406  -0.020316   0.003678  -0.002790   0.015608   0.000836
     3  C   -0.004831   0.003678   0.020664   0.003678  -0.004831   0.001289
     4  C    0.015608  -0.002790   0.003678  -0.020317  -0.049406   0.000836
     5  C   -0.200556   0.015608  -0.004831  -0.049406   0.873484   0.001730
     6  H    0.001731   0.000836   0.001289   0.000836   0.001730  -0.192676
     7  H    0.013001   0.000013   0.000090   0.000013   0.013001  -0.022285
     8  H   -0.026714   0.002050   0.000390  -0.000459   0.006218   0.002310
     9  H   -0.011236   0.002232   0.000934  -0.000268   0.005467   0.000154
    10  H   -0.005150   0.003815   0.001150  -0.000738   0.001424   0.000552
    11  H   -0.006175   0.006771  -0.004756   0.000671  -0.001742  -0.000040
    12  H    0.000089   0.000648  -0.000372   0.000648   0.000089  -0.000074
    13  H   -0.000039   0.000328  -0.000240   0.000328  -0.000039   0.000020
    14  H   -0.001742   0.000671  -0.004756   0.006771  -0.006175  -0.000040
    15  H    0.001424  -0.000738   0.001150   0.003815  -0.005150   0.000552
    16  H    0.006218  -0.000459   0.000390   0.002050  -0.026714   0.002310
    17  H    0.005467  -0.000268   0.000934   0.002232  -0.011236   0.000154
               7          8          9         10         11         12
     1  C    0.013001  -0.026714  -0.011236  -0.005150  -0.006175   0.000089
     2  C    0.000013   0.002050   0.002232   0.003815   0.006771   0.000648
     3  C    0.000090   0.000390   0.000934   0.001150  -0.004756  -0.000372
     4  C    0.000013  -0.000459  -0.000268  -0.000738   0.000671   0.000648
     5  C    0.013001   0.006218   0.005467   0.001424  -0.001742   0.000089
     6  H   -0.022285   0.002310   0.000154   0.000552  -0.000040  -0.000074
     7  H   -0.003936   0.000335  -0.001694  -0.000059   0.000036  -0.000005
     8  H    0.000335   0.014066   0.005838   0.001338  -0.003641   0.000012
     9  H   -0.001694   0.005838  -0.012179   0.000114  -0.001871  -0.000029
    10  H   -0.000059   0.001338   0.000114   0.005855  -0.003035  -0.000078
    11  H    0.000036  -0.003641  -0.001871  -0.003035   0.043089   0.000279
    12  H   -0.000005   0.000012  -0.000029  -0.000078   0.000279  -0.004013
    13  H   -0.000007   0.000005   0.000025   0.000015  -0.000121   0.000154
    14  H    0.000036   0.000030   0.000076   0.000087  -0.000126   0.000279
    15  H   -0.000059  -0.000044  -0.000021  -0.000123   0.000087  -0.000078
    16  H    0.000335  -0.000150  -0.000147  -0.000044   0.000030   0.000012
    17  H   -0.001694  -0.000147  -0.000167  -0.000021   0.000076  -0.000029
              13         14         15         16         17
     1  C   -0.000039  -0.001742   0.001424   0.006218   0.005467
     2  C    0.000328   0.000671  -0.000738  -0.000459  -0.000268
     3  C   -0.000240  -0.004756   0.001150   0.000390   0.000934
     4  C    0.000328   0.006771   0.003815   0.002050   0.002232
     5  C   -0.000039  -0.006175  -0.005150  -0.026714  -0.011236
     6  H    0.000020  -0.000040   0.000552   0.002310   0.000154
     7  H   -0.000007   0.000036  -0.000059   0.000335  -0.001694
     8  H    0.000005   0.000030  -0.000044  -0.000150  -0.000147
     9  H    0.000025   0.000076  -0.000021  -0.000147  -0.000167
    10  H    0.000015   0.000087  -0.000123  -0.000044  -0.000021
    11  H   -0.000121  -0.000126   0.000087   0.000030   0.000076
    12  H    0.000154   0.000279  -0.000078   0.000012  -0.000029
    13  H   -0.001213  -0.000121   0.000015   0.000005   0.000025
    14  H   -0.000121   0.043089  -0.003035  -0.003641  -0.001871
    15  H    0.000015  -0.003035   0.005855   0.001338   0.000114
    16  H    0.000005  -0.003641   0.001338   0.014066   0.005838
    17  H    0.000025  -0.001871   0.000114   0.005838  -0.012179
 Mulliken charges and spin densities:
               1          2
     1  C   -0.175027   0.611168
     2  C   -0.022671  -0.037326
     3  C   -0.003414   0.014561
     4  C   -0.022671  -0.037326
     5  C   -0.175028   0.611170
     6  H    0.275747  -0.202639
     7  H    0.279887  -0.002878
     8  H    0.109050   0.001437
     9  H    0.107122  -0.012771
    10  H    0.051420   0.005101
    11  H    0.100511   0.029533
    12  H    0.065760  -0.002468
    13  H    0.041209  -0.000862
    14  H    0.100511   0.029533
    15  H    0.051420   0.005101
    16  H    0.109050   0.001437
    17  H    0.107122  -0.012770
 Sum of Mulliken charges =   1.00000   1.00000
 Mulliken charges and spin densities with hydrogens summed into heavy atoms:
               1          2
     1  C    0.041145   0.599834
     2  C    0.129261  -0.002692
     3  C    0.103555   0.011231
     4  C    0.129261  -0.002692
     5  C    0.596778   0.394320
 Electronic spatial extent (au):  <R**2>=            504.5055
 Charge=              1.0000 electrons
 Dipole moment (field-independent basis, Debye):
    X=              0.0000    Y=              4.2085    Z=              0.9073  Tot=              4.3052
 Quadrupole moment (field-independent basis, Debye-Ang):
   XX=            -25.0609   YY=            -18.5153   ZZ=            -28.5309
   XY=              0.0000   XZ=             -0.0000   YZ=              1.9934
 Traceless Quadrupole moment (field-independent basis, Debye-Ang):
   XX=             -1.0252   YY=              5.5204   ZZ=             -4.4952
   XY=              0.0000   XZ=             -0.0000   YZ=              1.9934
 Octapole moment (field-independent basis, Debye-Ang**2):
  XXX=              0.0000  YYY=             24.9005  ZZZ=              2.9941  XYY=              0.0000
  XXY=             -0.3920  XXZ=             -2.3099  XZZ=              0.0000  YZZ=              4.8771
  YYZ=              3.5875  XYZ=             -0.0000
 Hexadecapole moment (field-independent basis, Debye-Ang**3):
 XXXX=           -293.6577 YYYY=           -178.2441 ZZZZ=            -71.8875 XXXY=              0.0000
 XXXZ=             -0.0000 YYYX=              0.0000 YYYZ=              4.4309 ZZZX=             -0.0000
 ZZZY=              4.8764 XXYY=            -89.8422 XXZZ=            -67.1498 YYZZ=            -51.8312
 XXYZ=              0.4314 YYXZ=             -0.0000 ZZXY=              0.0000
 N-N= 1.914012132608D+02 E-N=-8.287056538257D+02  KE= 1.942367196884D+02
                          Isotropic Fermi Contact Couplings
        Atom                 a.u.       MegaHertz       Gauss      10(-4) cm-1
     1  C(13)              0.34682     389.88925     139.12218     130.05305
     2  C(13)             -0.01607     -18.06755      -6.44695      -6.02669
     3  C(13)              0.00672       7.55725       2.69661       2.52083
     4  C(13)             -0.01607     -18.06767      -6.44699      -6.02672
     5  C(13)              0.34682     389.89149     139.12298     130.05380
     6  H(1)              -0.06296    -281.42350    -100.41890     -93.87277
     7  H(1)              -0.00021      -0.92538      -0.33020      -0.30867
     8  H(1)               0.00437      19.53565       6.97080       6.51639
     9  H(1)              -0.00292     -13.03139      -4.64992      -4.34680
    10  H(1)               0.00224      10.01292       3.57286       3.33995
    11  H(1)               0.01449      64.76094      23.10831      21.60192
    12  H(1)              -0.00113      -5.05469      -1.80364      -1.68606
    13  H(1)              -0.00044      -1.98796      -0.70935      -0.66311
    14  H(1)               0.01449      64.76104      23.10835      21.60196
    15  H(1)               0.00224      10.01293       3.57286       3.33995
    16  H(1)               0.00437      19.53556       6.97077       6.51636
    17  H(1)              -0.00292     -13.03122      -4.64986      -4.34675
 --------------------------------------------------------
       Center         ----  Spin Dipole Couplings  ----
                      3XX-RR        3YY-RR        3ZZ-RR
 --------------------------------------------------------
     1   Atom        0.415634     -0.191142     -0.224492
     2   Atom        0.011918      0.001197     -0.013115
     3   Atom        0.015240      0.003038     -0.018279
     4   Atom        0.011918      0.001197     -0.013115
     5   Atom        0.415636     -0.191144     -0.224492
     6   Atom        0.001635     -0.022529      0.020894
     7   Atom        0.006708      0.027150     -0.033858
     8   Atom        0.024486     -0.007459     -0.017027
     9   Atom       -0.008329     -0.035761      0.044090
    10   Atom       -0.003176      0.002309      0.000868
    11   Atom        0.000018      0.006147     -0.006165
    12   Atom       -0.001714      0.006044     -0.004330
    13   Atom       -0.002692      0.004117     -0.001425
    14   Atom        0.000018      0.006147     -0.006165
    15   Atom       -0.003176      0.002309      0.000868
    16   Atom        0.024486     -0.007459     -0.017027
    17   Atom       -0.008329     -0.035761      0.044090
 --------------------------------------------------------
                        XY            XZ            YZ
 --------------------------------------------------------
     1   Atom       -0.326881     -0.268323      0.105607
     2   Atom       -0.013758     -0.002763     -0.001217
     3   Atom       -0.000000     -0.000000      0.005371
     4   Atom        0.013758      0.002763     -0.001217
     5   Atom        0.326881      0.268325      0.105608
     6   Atom        0.000000      0.000000      0.017679
     7   Atom        0.000000      0.000000      0.010542
     8   Atom        0.021663      0.019968      0.026876
     9   Atom       -0.011457     -0.010777     -0.002318
    10   Atom       -0.002444      0.003733     -0.010211
    11   Atom       -0.006354     -0.001663      0.000033
    12   Atom       -0.000000     -0.000000     -0.001007
    13   Atom       -0.000000     -0.000000      0.006328
    14   Atom        0.006354      0.001663      0.000033
    15   Atom        0.002444     -0.003733     -0.010211
    16   Atom       -0.021663     -0.019968      0.026876
    17   Atom        0.011457      0.010777     -0.002318
 --------------------------------------------------------


 ---------------------------------------------------------------------------------
              Anisotropic Spin Dipole Couplings in Principal Axis System
 ---------------------------------------------------------------------------------

       Atom             a.u.   MegaHertz   Gauss  10(-4) cm-1        Axes

              Baa    -0.3388   -45.462   -16.222   -15.165  0.4834  0.7623  0.4304
     1 C(13)  Bbb    -0.3141   -42.148   -15.039   -14.059  0.0757 -0.5263  0.8469
              Bcc     0.6529    87.610    31.262    29.224  0.8721 -0.3768 -0.3121
 
              Baa    -0.0143    -1.915    -0.683    -0.639  0.2537  0.2980  0.9202
     2 C(13)  Bbb    -0.0071    -0.956    -0.341    -0.319  0.5019  0.7727 -0.3886
              Bcc     0.0214     2.871     1.025     0.958  0.8269 -0.5604 -0.0464
 
              Baa    -0.0196    -2.624    -0.936    -0.875  0.0000 -0.2313  0.9729
     3 C(13)  Bbb     0.0043     0.579     0.207     0.193  0.0000  0.9729  0.2313
              Bcc     0.0152     2.045     0.730     0.682  1.0000 -0.0000 -0.0000
 
              Baa    -0.0143    -1.915    -0.683    -0.639 -0.2537  0.2981  0.9202
     4 C(13)  Bbb    -0.0071    -0.956    -0.341    -0.319 -0.5019  0.7727 -0.3886
              Bcc     0.0214     2.871     1.025     0.958  0.8269  0.5604  0.0464
 
              Baa    -0.3388   -45.463   -16.222   -15.165 -0.4834  0.7623  0.4305
     5 C(13)  Bbb    -0.3141   -42.148   -15.040   -14.059 -0.0757 -0.5263  0.8469
              Bcc     0.6529    87.611    31.262    29.224  0.8721  0.3768  0.3121
 
              Baa    -0.0288   -15.375    -5.486    -5.129  0.0000  0.9422 -0.3351
     6 H(1)   Bbb     0.0016     0.872     0.311     0.291  1.0000 -0.0000 -0.0000
              Bcc     0.0272    14.503     5.175     4.838  0.0000  0.3351  0.9422
 
              Baa    -0.0356   -19.009    -6.783    -6.341 -0.0000 -0.1656  0.9862
     7 H(1)   Bbb     0.0067     3.579     1.277     1.194  1.0000 -0.0000 -0.0000
              Bcc     0.0289    15.431     5.506     5.147  0.0000  0.9862  0.1656
 
              Baa    -0.0396   -21.119    -7.536    -7.045 -0.0289 -0.6299  0.7762
     8 H(1)   Bbb    -0.0100    -5.338    -1.905    -1.781  0.6480 -0.6030 -0.4652
              Bcc     0.0496    26.458     9.441     8.825  0.7611  0.4895  0.4256
 
              Baa    -0.0403   -21.520    -7.679    -7.178  0.3573  0.9313  0.0712
     9 H(1)   Bbb    -0.0059    -3.140    -1.120    -1.047  0.9137 -0.3643  0.1801
              Bcc     0.0462    24.660     8.799     8.226 -0.1937 -0.0007  0.9811
 
              Baa    -0.0089    -4.740    -1.691    -1.581 -0.2163  0.6318  0.7443
    10 H(1)   Bbb    -0.0041    -2.191    -0.782    -0.731  0.9412  0.3377 -0.0132
              Bcc     0.0130     6.931     2.473     2.312 -0.2597  0.6977 -0.6677
 
              Baa    -0.0069    -3.671    -1.310    -1.224  0.3908  0.1883  0.9010
    11 H(1)   Bbb    -0.0033    -1.765    -0.630    -0.589  0.7486  0.5046 -0.4301
              Bcc     0.0102     5.436     1.940     1.813 -0.5356  0.8426  0.0562
 
              Baa    -0.0044    -2.362    -0.843    -0.788  0.0000  0.0958  0.9954
    12 H(1)   Bbb    -0.0017    -0.915    -0.326    -0.305  1.0000  0.0000 -0.0000
              Bcc     0.0061     3.277     1.169     1.093 -0.0000  0.9954 -0.0958
 
              Baa    -0.0056    -2.968    -1.059    -0.990 -0.0000 -0.5472  0.8370
    13 H(1)   Bbb    -0.0027    -1.437    -0.513    -0.479  1.0000 -0.0000  0.0000
              Bcc     0.0083     4.404     1.571     1.469 -0.0000  0.8370  0.5472
 
              Baa    -0.0069    -3.671    -1.310    -1.224 -0.3908  0.1883  0.9010
    14 H(1)   Bbb    -0.0033    -1.765    -0.630    -0.589  0.7486 -0.5045  0.4301
              Bcc     0.0102     5.436     1.940     1.813  0.5356  0.8426  0.0562
 
              Baa    -0.0089    -4.740    -1.691    -1.581  0.2163  0.6318  0.7443
    15 H(1)   Bbb    -0.0041    -2.191    -0.782    -0.731  0.9412 -0.3377  0.0132
              Bcc     0.0130     6.931     2.473     2.312  0.2597  0.6977 -0.6677
 
              Baa    -0.0396   -21.119    -7.536    -7.045  0.0289 -0.6299  0.7762
    16 H(1)   Bbb    -0.0100    -5.338    -1.905    -1.781  0.6480  0.6030  0.4652
              Bcc     0.0496    26.458     9.441     8.825  0.7611 -0.4895 -0.4256
 
              Baa    -0.0403   -21.520    -7.679    -7.178 -0.3573  0.9313  0.0712
    17 H(1)   Bbb    -0.0059    -3.140    -1.120    -1.047  0.9137  0.3643 -0.1801
              Bcc     0.0462    24.660     8.799     8.226  0.1937 -0.0007  0.9811
 

 ---------------------------------------------------------------------------------

 ******************************Gaussian NBO Version 3.1******************************
             N A T U R A L   A T O M I C   O R B I T A L   A N D
          N A T U R A L   B O N D   O R B I T A L   A N A L Y S I S
 ******************************Gaussian NBO Version 3.1******************************
       /RESON  / : Allow strongly delocalized NBO set

 Analyzing the SCF density

 Job title: 65                                                              

 Storage needed:     51714 in NPA,     68293 in NBO ( 939522481 available)
 GSVD:  LWork=        8970 too small for GESVD, short by        6341 words or        6341 for optimal perf.


 NATURAL POPULATIONS:  Natural atomic orbital occupancies 
                                                          
   NAO  Atom  No  lang   Type(AO)    Occupancy
 --------------------------------------------
     1    C    1  S      Cor( 1S)     1.99897
     2    C    1  S      Val( 2S)     1.17911
     3    C    1  S      Ryd( 3S)     0.00323
     4    C    1  px     Val( 2p)     0.99632
     5    C    1  px     Ryd( 3p)     0.00582
     6    C    1  py     Val( 2p)     1.04696
     7    C    1  py     Ryd( 3p)     0.00290
     8    C    1  pz     Val( 2p)     1.18561
     9    C    1  pz     Ryd( 3p)     0.00268
    10    C    1  dxy    Ryd( 3d)     0.00064
    11    C    1  dxz    Ryd( 3d)     0.00021
    12    C    1  dyz    Ryd( 3d)     0.00040
    13    C    1  dx2y2  Ryd( 3d)     0.00059
    14    C    1  dz2    Ryd( 3d)     0.00087

    15    C    2  S      Cor( 1S)     1.99908
    16    C    2  S      Val( 2S)     1.03825
    17    C    2  S      Ryd( 3S)     0.00113
    18    C    2  px     Val( 2p)     1.16372
    19    C    2  px     Ryd( 3p)     0.00326
    20    C    2  py     Val( 2p)     1.02908
    21    C    2  py     Ryd( 3p)     0.00264
    22    C    2  pz     Val( 2p)     1.22474
    23    C    2  pz     Ryd( 3p)     0.00284
    24    C    2  dxy    Ryd( 3d)     0.00065
    25    C    2  dxz    Ryd( 3d)     0.00048
    26    C    2  dyz    Ryd( 3d)     0.00039
    27    C    2  dx2y2  Ryd( 3d)     0.00080
    28    C    2  dz2    Ryd( 3d)     0.00097

    29    C    3  S      Cor( 1S)     1.99910
    30    C    3  S      Val( 2S)     1.01781
    31    C    3  S      Ryd( 3S)     0.00092
    32    C    3  px     Val( 2p)     1.01231
    33    C    3  px     Ryd( 3p)     0.00202
    34    C    3  py     Val( 2p)     1.19026
    35    C    3  py     Ryd( 3p)     0.00528
    36    C    3  pz     Val( 2p)     1.19610
    37    C    3  pz     Ryd( 3p)     0.00281
    38    C    3  dxy    Ryd( 3d)     0.00060
    39    C    3  dxz    Ryd( 3d)     0.00048
    40    C    3  dyz    Ryd( 3d)     0.00031
    41    C    3  dx2y2  Ryd( 3d)     0.00076
    42    C    3  dz2    Ryd( 3d)     0.00097

    43    C    4  S      Cor( 1S)     1.99908
    44    C    4  S      Val( 2S)     1.03825
    45    C    4  S      Ryd( 3S)     0.00113
    46    C    4  px     Val( 2p)     1.16372
    47    C    4  px     Ryd( 3p)     0.00326
    48    C    4  py     Val( 2p)     1.02908
    49    C    4  py     Ryd( 3p)     0.00264
    50    C    4  pz     Val( 2p)     1.22474
    51    C    4  pz     Ryd( 3p)     0.00284
    52    C    4  dxy    Ryd( 3d)     0.00065
    53    C    4  dxz    Ryd( 3d)     0.00048
    54    C    4  dyz    Ryd( 3d)     0.00039
    55    C    4  dx2y2  Ryd( 3d)     0.00080
    56    C    4  dz2    Ryd( 3d)     0.00097

    57    C    5  S      Cor( 1S)     1.99897
    58    C    5  S      Val( 2S)     1.17911
    59    C    5  S      Ryd( 3S)     0.00323
    60    C    5  px     Val( 2p)     0.99632
    61    C    5  px     Ryd( 3p)     0.00582
    62    C    5  py     Val( 2p)     1.04696
    63    C    5  py     Ryd( 3p)     0.00290
    64    C    5  pz     Val( 2p)     1.18561
    65    C    5  pz     Ryd( 3p)     0.00268
    66    C    5  dxy    Ryd( 3d)     0.00064
    67    C    5  dxz    Ryd( 3d)     0.00021
    68    C    5  dyz    Ryd( 3d)     0.00040
    69    C    5  dx2y2  Ryd( 3d)     0.00059
    70    C    5  dz2    Ryd( 3d)     0.00087

    71    H    6  S      Val( 1S)     0.67348
    72    H    6  S      Ryd( 2S)     0.00105
    73    H    6  px     Ryd( 2p)     0.00019
    74    H    6  py     Ryd( 2p)     0.00019
    75    H    6  pz     Ryd( 2p)     0.00055

    76    H    7  S      Val( 1S)     0.66493
    77    H    7  S      Ryd( 2S)     0.00062
    78    H    7  px     Ryd( 2p)     0.00021
    79    H    7  py     Ryd( 2p)     0.00039
    80    H    7  pz     Ryd( 2p)     0.00035

    81    H    8  S      Val( 1S)     0.74977
    82    H    8  S      Ryd( 2S)     0.00154
    83    H    8  px     Ryd( 2p)     0.00059
    84    H    8  py     Ryd( 2p)     0.00024
    85    H    8  pz     Ryd( 2p)     0.00023

    86    H    9  S      Val( 1S)     0.74133
    87    H    9  S      Ryd( 2S)     0.00211
    88    H    9  px     Ryd( 2p)     0.00020
    89    H    9  py     Ryd( 2p)     0.00015
    90    H    9  pz     Ryd( 2p)     0.00081

    91    H   10  S      Val( 1S)     0.76018
    92    H   10  S      Ryd( 2S)     0.00239
    93    H   10  px     Ryd( 2p)     0.00013
    94    H   10  py     Ryd( 2p)     0.00017
    95    H   10  pz     Ryd( 2p)     0.00072

    96    H   11  S      Val( 1S)     0.70221
    97    H   11  S      Ryd( 2S)     0.00199
    98    H   11  px     Ryd( 2p)     0.00054
    99    H   11  py     Ryd( 2p)     0.00030
   100    H   11  pz     Ryd( 2p)     0.00024

   101    H   12  S      Val( 1S)     0.73592
   102    H   12  S      Ryd( 2S)     0.00164
   103    H   12  px     Ryd( 2p)     0.00010
   104    H   12  py     Ryd( 2p)     0.00071
   105    H   12  pz     Ryd( 2p)     0.00018

   106    H   13  S      Val( 1S)     0.76991
   107    H   13  S      Ryd( 2S)     0.00246
   108    H   13  px     Ryd( 2p)     0.00013
   109    H   13  py     Ryd( 2p)     0.00015
   110    H   13  pz     Ryd( 2p)     0.00073

   111    H   14  S      Val( 1S)     0.70221
   112    H   14  S      Ryd( 2S)     0.00199
   113    H   14  px     Ryd( 2p)     0.00054
   114    H   14  py     Ryd( 2p)     0.00030
   115    H   14  pz     Ryd( 2p)     0.00024

   116    H   15  S      Val( 1S)     0.76018
   117    H   15  S      Ryd( 2S)     0.00239
   118    H   15  px     Ryd( 2p)     0.00013
   119    H   15  py     Ryd( 2p)     0.00017
   120    H   15  pz     Ryd( 2p)     0.00072

   121    H   16  S      Val( 1S)     0.74977
   122    H   16  S      Ryd( 2S)     0.00154
   123    H   16  px     Ryd( 2p)     0.00059
   124    H   16  py     Ryd( 2p)     0.00024
   125    H   16  pz     Ryd( 2p)     0.00023

   126    H   17  S      Val( 1S)     0.74133
   127    H   17  S      Ryd( 2S)     0.00211
   128    H   17  px     Ryd( 2p)     0.00020
   129    H   17  py     Ryd( 2p)     0.00015
   130    H   17  pz     Ryd( 2p)     0.00081

 WARNING:  1 low occupancy (<1.9990e) core orbital  found on  C    1
           1 low occupancy (<1.9990e) core orbital  found on  C    5


 Summary of Natural Population Analysis:                  
                                                          
                                       Natural Population 
                Natural  -----------------------------------------------
    Atom  No    Charge         Core      Valence    Rydberg      Total
 -----------------------------------------------------------------------
      C    1   -0.42432      1.99897     4.40801    0.01734     6.42432
      C    2   -0.46803      1.99908     4.45579    0.01316     6.46803
      C    3   -0.42970      1.99910     4.41647    0.01413     6.42970
      C    4   -0.46803      1.99908     4.45579    0.01316     6.46803
      C    5   -0.42432      1.99897     4.40801    0.01734     6.42432
      H    6    0.32454      0.00000     0.67348    0.00197     0.67546
      H    7    0.33349      0.00000     0.66493    0.00158     0.66651
      H    8    0.24762      0.00000     0.74977    0.00261     0.75238
      H    9    0.25540      0.00000     0.74133    0.00327     0.74460
      H   10    0.23640      0.00000     0.76018    0.00341     0.76360
      H   11    0.29472      0.00000     0.70221    0.00307     0.70528
      H   12    0.26145      0.00000     0.73592    0.00263     0.73855
      H   13    0.22662      0.00000     0.76991    0.00347     0.77338
      H   14    0.29472      0.00000     0.70221    0.00307     0.70528
      H   15    0.23640      0.00000     0.76018    0.00341     0.76360
      H   16    0.24762      0.00000     0.74977    0.00261     0.75238
      H   17    0.25540      0.00000     0.74133    0.00327     0.74460
 =======================================================================
   * Total *    1.00000      9.99520    30.89531    0.10949    41.00000

                                 Natural Population      
 --------------------------------------------------------
   Core                       9.99520 ( 99.9520% of  10)
   Valence                   30.89531 ( 99.6623% of  31)
   Natural Minimal Basis     40.89051 ( 99.7329% of  41)
   Natural Rydberg Basis      0.10949 (  0.2671% of  41)
 --------------------------------------------------------

    Atom  No          Natural Electron Configuration
 ----------------------------------------------------------------------------
      C    1      [core]2S( 1.18)2p( 3.23)3p( 0.01)
      C    2      [core]2S( 1.04)2p( 3.42)3p( 0.01)
      C    3      [core]2S( 1.02)2p( 3.40)3p( 0.01)
      C    4      [core]2S( 1.04)2p( 3.42)3p( 0.01)
      C    5      [core]2S( 1.18)2p( 3.23)3p( 0.01)
      H    6            1S( 0.67)
      H    7            1S( 0.66)
      H    8            1S( 0.75)
      H    9            1S( 0.74)
      H   10            1S( 0.76)
      H   11            1S( 0.70)
      H   12            1S( 0.74)
      H   13            1S( 0.77)
      H   14            1S( 0.70)
      H   15            1S( 0.76)
      H   16            1S( 0.75)
      H   17            1S( 0.74)


 ***************************************************
 *******         Alpha spin orbitals         *******
 ***************************************************


 NATURAL POPULATIONS:  Natural atomic orbital occupancies 
                                                          
   NAO  Atom  No  lang   Type(AO)    Occupancy      Energy
 ----------------------------------------------------------
     1    C    1  S      Cor( 1S)     0.99958     -10.31616
     2    C    1  S      Val( 2S)     0.62706      -0.51190
     3    C    1  S      Ryd( 3S)     0.00254       0.61655
     4    C    1  px     Val( 2p)     0.67366      -0.33902
     5    C    1  px     Ryd( 3p)     0.00350       0.53666
     6    C    1  py     Val( 2p)     0.57095      -0.30761
     7    C    1  py     Ryd( 3p)     0.00177       0.38424
     8    C    1  pz     Val( 2p)     0.62776      -0.30160
     9    C    1  pz     Ryd( 3p)     0.00152       0.45531
    10    C    1  dxy    Ryd( 3d)     0.00029       1.88107
    11    C    1  dxz    Ryd( 3d)     0.00008       1.83987
    12    C    1  dyz    Ryd( 3d)     0.00021       1.85194
    13    C    1  dx2y2  Ryd( 3d)     0.00025       1.95266
    14    C    1  dz2    Ryd( 3d)     0.00039       2.17843

    15    C    2  S      Cor( 1S)     0.99955     -10.25145
    16    C    2  S      Val( 2S)     0.51727      -0.40340
    17    C    2  S      Ryd( 3S)     0.00064       0.75102
    18    C    2  px     Val( 2p)     0.58102      -0.25781
    19    C    2  px     Ryd( 3p)     0.00184       0.45945
    20    C    2  py     Val( 2p)     0.50716      -0.26076
    21    C    2  py     Ryd( 3p)     0.00136       0.41437
    22    C    2  pz     Val( 2p)     0.61088      -0.25885
    23    C    2  pz     Ryd( 3p)     0.00159       0.49043
    24    C    2  dxy    Ryd( 3d)     0.00043       2.05694
    25    C    2  dxz    Ryd( 3d)     0.00024       1.98558
    26    C    2  dyz    Ryd( 3d)     0.00020       1.92373
    27    C    2  dx2y2  Ryd( 3d)     0.00038       2.04788
    28    C    2  dz2    Ryd( 3d)     0.00049       2.24820

    29    C    3  S      Cor( 1S)     0.99955     -10.22885
    30    C    3  S      Val( 2S)     0.50939      -0.37365
    31    C    3  S      Ryd( 3S)     0.00048       0.75168
    32    C    3  px     Val( 2p)     0.50998      -0.23254
    33    C    3  px     Ryd( 3p)     0.00101       0.40642
    34    C    3  py     Val( 2p)     0.59604      -0.23945
    35    C    3  py     Ryd( 3p)     0.00265       0.52396
    36    C    3  pz     Val( 2p)     0.59853      -0.23666
    37    C    3  pz     Ryd( 3p)     0.00139       0.49434
    38    C    3  dxy    Ryd( 3d)     0.00031       2.02035
    39    C    3  dxz    Ryd( 3d)     0.00025       1.94205
    40    C    3  dyz    Ryd( 3d)     0.00016       1.96906
    41    C    3  dx2y2  Ryd( 3d)     0.00037       2.13236
    42    C    3  dz2    Ryd( 3d)     0.00048       2.28911

    43    C    4  S      Cor( 1S)     0.99955     -10.25145
    44    C    4  S      Val( 2S)     0.51727      -0.40340
    45    C    4  S      Ryd( 3S)     0.00064       0.75102
    46    C    4  px     Val( 2p)     0.58102      -0.25781
    47    C    4  px     Ryd( 3p)     0.00184       0.45945
    48    C    4  py     Val( 2p)     0.50716      -0.26076
    49    C    4  py     Ryd( 3p)     0.00136       0.41437
    50    C    4  pz     Val( 2p)     0.61088      -0.25885
    51    C    4  pz     Ryd( 3p)     0.00159       0.49043
    52    C    4  dxy    Ryd( 3d)     0.00043       2.05694
    53    C    4  dxz    Ryd( 3d)     0.00024       1.98558
    54    C    4  dyz    Ryd( 3d)     0.00020       1.92373
    55    C    4  dx2y2  Ryd( 3d)     0.00038       2.04788
    56    C    4  dz2    Ryd( 3d)     0.00049       2.24820

    57    C    5  S      Cor( 1S)     0.99958     -10.31616
    58    C    5  S      Val( 2S)     0.62706      -0.51190
    59    C    5  S      Ryd( 3S)     0.00254       0.61655
    60    C    5  px     Val( 2p)     0.67367      -0.33902
    61    C    5  px     Ryd( 3p)     0.00350       0.53666
    62    C    5  py     Val( 2p)     0.57095      -0.30761
    63    C    5  py     Ryd( 3p)     0.00177       0.38424
    64    C    5  pz     Val( 2p)     0.62776      -0.30160
    65    C    5  pz     Ryd( 3p)     0.00152       0.45531
    66    C    5  dxy    Ryd( 3d)     0.00029       1.88107
    67    C    5  dxz    Ryd( 3d)     0.00008       1.83987
    68    C    5  dyz    Ryd( 3d)     0.00021       1.85194
    69    C    5  dx2y2  Ryd( 3d)     0.00025       1.95266
    70    C    5  dz2    Ryd( 3d)     0.00039       2.17843

    71    H    6  S      Val( 1S)     0.24077      -0.39976
    72    H    6  S      Ryd( 2S)     0.00053       0.33559
    73    H    6  px     Ryd( 2p)     0.00015       1.44842
    74    H    6  py     Ryd( 2p)     0.00007       1.28955
    75    H    6  pz     Ryd( 2p)     0.00027       1.41714

    76    H    7  S      Val( 1S)     0.32939      -0.42814
    77    H    7  S      Ryd( 2S)     0.00031       0.30061
    78    H    7  px     Ryd( 2p)     0.00018       1.37066
    79    H    7  py     Ryd( 2p)     0.00020       1.42626
    80    H    7  pz     Ryd( 2p)     0.00013       1.22045

    81    H    8  S      Val( 1S)     0.37478      -0.09689
    82    H    8  S      Ryd( 2S)     0.00076       0.17425
    83    H    8  px     Ryd( 2p)     0.00024       1.95709
    84    H    8  py     Ryd( 2p)     0.00015       1.68261
    85    H    8  pz     Ryd( 2p)     0.00014       1.65750

    86    H    9  S      Val( 1S)     0.36536      -0.11385
    87    H    9  S      Ryd( 2S)     0.00106       0.19018
    88    H    9  px     Ryd( 2p)     0.00012       1.58844
    89    H    9  py     Ryd( 2p)     0.00007       1.56527
    90    H    9  pz     Ryd( 2p)     0.00038       2.16211

    91    H   10  S      Val( 1S)     0.38206      -0.08770
    92    H   10  S      Ryd( 2S)     0.00119       0.21770
    93    H   10  px     Ryd( 2p)     0.00007       1.65137
    94    H   10  py     Ryd( 2p)     0.00008       1.61567
    95    H   10  pz     Ryd( 2p)     0.00036       2.19686

    96    H   11  S      Val( 1S)     0.36513      -0.07495
    97    H   11  S      Ryd( 2S)     0.00136       0.19742
    98    H   11  px     Ryd( 2p)     0.00028       2.00459
    99    H   11  py     Ryd( 2p)     0.00014       1.72130
   100    H   11  pz     Ryd( 2p)     0.00013       1.72544

   101    H   12  S      Val( 1S)     0.36691      -0.05275
   102    H   12  S      Ryd( 2S)     0.00079       0.21584
   103    H   12  px     Ryd( 2p)     0.00005       1.64503
   104    H   12  py     Ryd( 2p)     0.00035       2.18162
   105    H   12  pz     Ryd( 2p)     0.00009       1.70352

   106    H   13  S      Val( 1S)     0.38454      -0.07604
   107    H   13  S      Ryd( 2S)     0.00123       0.23065
   108    H   13  px     Ryd( 2p)     0.00006       1.61500
   109    H   13  py     Ryd( 2p)     0.00008       1.67555
   110    H   13  pz     Ryd( 2p)     0.00036       2.21728

   111    H   14  S      Val( 1S)     0.36513      -0.07495
   112    H   14  S      Ryd( 2S)     0.00136       0.19742
   113    H   14  px     Ryd( 2p)     0.00028       2.00459
   114    H   14  py     Ryd( 2p)     0.00014       1.72130
   115    H   14  pz     Ryd( 2p)     0.00013       1.72544

   116    H   15  S      Val( 1S)     0.38206      -0.08770
   117    H   15  S      Ryd( 2S)     0.00119       0.21770
   118    H   15  px     Ryd( 2p)     0.00007       1.65137
   119    H   15  py     Ryd( 2p)     0.00008       1.61567
   120    H   15  pz     Ryd( 2p)     0.00036       2.19686

   121    H   16  S      Val( 1S)     0.37478      -0.09689
   122    H   16  S      Ryd( 2S)     0.00076       0.17425
   123    H   16  px     Ryd( 2p)     0.00024       1.95709
   124    H   16  py     Ryd( 2p)     0.00015       1.68261
   125    H   16  pz     Ryd( 2p)     0.00014       1.65750

   126    H   17  S      Val( 1S)     0.36536      -0.11385
   127    H   17  S      Ryd( 2S)     0.00106       0.19018
   128    H   17  px     Ryd( 2p)     0.00012       1.58844
   129    H   17  py     Ryd( 2p)     0.00007       1.56527
   130    H   17  pz     Ryd( 2p)     0.00038       2.16212


 Summary of Natural Population Analysis:                  
                                                          
                                       Natural Population 
                Natural  -----------------------------------------------
    Atom  No    Charge         Core      Valence    Rydberg      Total
 -----------------------------------------------------------------------
      C    1   -0.50954      0.99958     2.49943    0.01054     3.50954
      C    2   -0.22305      0.99955     2.21633    0.00718     3.22305
      C    3   -0.22058      0.99955     2.21394    0.00709     3.22058
      C    4   -0.22305      0.99955     2.21633    0.00718     3.22305
      C    5   -0.50955      0.99958     2.49943    0.01054     3.50955
      H    6    0.25822      0.00000     0.24077    0.00102     0.24178
      H    7    0.16980      0.00000     0.32939    0.00082     0.33020
      H    8    0.12393      0.00000     0.37478    0.00129     0.37607
      H    9    0.13301      0.00000     0.36536    0.00163     0.36699
      H   10    0.11623      0.00000     0.38206    0.00171     0.38377
      H   11    0.13295      0.00000     0.36513    0.00192     0.36705
      H   12    0.13181      0.00000     0.36691    0.00129     0.36819
      H   13    0.11372      0.00000     0.38454    0.00174     0.38628
      H   14    0.13295      0.00000     0.36513    0.00192     0.36705
      H   15    0.11623      0.00000     0.38206    0.00171     0.38377
      H   16    0.12393      0.00000     0.37478    0.00129     0.37607
      H   17    0.13301      0.00000     0.36536    0.00163     0.36699
 =======================================================================
   * Total *    0.00000      4.99779    15.94173    0.06048    21.00000

                                 Natural Population      
 --------------------------------------------------------
   Core                       4.99779 ( 99.9559% of   5)
   Valence                   15.94173 ( 99.6358% of  16)
   Natural Minimal Basis     20.93952 ( 99.7120% of  21)
   Natural Rydberg Basis      0.06048 (  0.2880% of  21)
 --------------------------------------------------------

    Atom  No          Natural Electron Configuration
 ----------------------------------------------------------------------------
      C    1      [core]2S( 0.63)2p( 1.87)3p( 0.01)
      C    2      [core]2S( 0.52)2p( 1.70)
      C    3      [core]2S( 0.51)2p( 1.70)3p( 0.01)
      C    4      [core]2S( 0.52)2p( 1.70)
      C    5      [core]2S( 0.63)2p( 1.87)3p( 0.01)
      H    6            1S( 0.24)
      H    7            1S( 0.33)
      H    8            1S( 0.37)
      H    9            1S( 0.37)
      H   10            1S( 0.38)
      H   11            1S( 0.37)
      H   12            1S( 0.37)
      H   13            1S( 0.38)
      H   14            1S( 0.37)
      H   15            1S( 0.38)
      H   16            1S( 0.37)
      H   17            1S( 0.37)


 NATURAL BOND ORBITAL ANALYSIS, alpha spin orbitals:

                       Occupancies       Lewis Structure    Low   High
           Occ.    -------------------  -----------------   occ   occ
  Cycle   Thresh.   Lewis   Non-Lewis     CR  BD  3C  LP    (L)   (NL)   Dev
 =============================================================================
   1(1)    0.90    20.28304   0.71696      5  16   0   0     1      2    0.07
   2(2)    0.90    20.28304   0.71696      5  16   0   0     1      2    0.07
   3(1)    0.80    20.28304   0.71696      5  16   0   0     1      2    0.07
   4(2)    0.80    20.49379   0.50621      5  16   0   0     0      2    0.07
 -----------------------------------------------------------------------------

 Structure accepted: No low occupancy Lewis orbitals

 --------------------------------------------------------
   Core                      4.99779 ( 99.956% of   5)
   Valence Lewis            15.49600 ( 96.850% of  16)
  ==================       ============================
   Total Lewis              20.49379 ( 97.589% of  21)
  -----------------------------------------------------
   Valence non-Lewis         0.47130 (  2.244% of  21)
   Rydberg non-Lewis         0.03492 (  0.166% of  21)
  ==================       ============================
   Total non-Lewis           0.50621 (  2.411% of  21)
 --------------------------------------------------------


       (Occupancy)   Bond orbital/ Coefficients/ Hybrids
 ---------------------------------------------------------------------------------
     1. (0.98719) BD ( 1) C   1 - C   2  
                ( 52.16%)   0.7222* C   1 s( 35.68%)p 1.80( 64.29%)d 0.00(  0.03%)
                                           -0.0002 -0.5973 -0.0087  0.1136 -0.0159
                                            0.7509  0.0151 -0.2558 -0.0121 -0.0002
                                            0.0030  0.0073  0.0139  0.0094
                ( 47.84%)   0.6917* C   2 s( 24.77%)p 3.03( 75.17%)d 0.00(  0.06%)
                                           -0.0001 -0.4976 -0.0112  0.0311 -0.0202
                                           -0.8470 -0.0136  0.1810 -0.0033  0.0057
                                           -0.0006  0.0078  0.0191  0.0107
     2. (0.82178) BD ( 1) C   1 - H   6  
                ( 86.86%)   0.9320* C   1 s( 12.21%)p 7.19( 87.78%)d 0.00(  0.01%)
                                           -0.0008 -0.3460  0.0489  0.6824 -0.0498
                                           -0.5100  0.0320 -0.3841  0.0305  0.0066
                                            0.0057 -0.0037  0.0002  0.0016
                ( 13.14%)   0.3624* H   6 s( 99.80%)p 0.00(  0.20%)
                                           -0.9988  0.0224 -0.0263 -0.0105  0.0339
     3. (0.99381) BD ( 1) C   1 - H   8  
                ( 62.50%)   0.7906* C   1 s( 23.59%)p 3.24( 76.37%)d 0.00(  0.04%)
                                           -0.0000  0.4853  0.0193  0.7142  0.0087
                                            0.3872  0.0205  0.3212  0.0031  0.0102
                                            0.0077  0.0065  0.0118 -0.0077
                ( 37.50%)   0.6123* H   8 s( 99.91%)p 0.00(  0.09%)
                                            0.9995 -0.0048 -0.0227 -0.0157 -0.0126
     4. (0.99025) BD ( 1) C   1 - H   9  
                ( 63.46%)   0.7966* C   1 s( 28.64%)p 2.49( 71.32%)d 0.00(  0.04%)
                                            0.0001 -0.5352 -0.0063  0.0769 -0.0128
                                           -0.1554 -0.0173  0.8260  0.0203  0.0027
                                            0.0020  0.0020 -0.0028 -0.0192
                ( 36.54%)   0.6045* H   9 s( 99.90%)p 0.00(  0.10%)
                                           -0.9995  0.0060  0.0054  0.0036 -0.0313
     5. (0.99073) BD ( 1) C   2 - C   3  
                ( 50.78%)   0.7126* C   2 s( 28.01%)p 2.57( 71.95%)d 0.00(  0.04%)
                                            0.0002  0.5292 -0.0019 -0.6946  0.0142
                                           -0.3961 -0.0265 -0.2813 -0.0015  0.0117
                                            0.0109  0.0045  0.0104 -0.0066
                ( 49.22%)   0.7016* C   3 s( 27.45%)p 2.64( 72.50%)d 0.00(  0.05%)
                                            0.0002  0.5239  0.0029  0.7066  0.0205
                                            0.3826 -0.0237  0.2801  0.0009  0.0155
                                            0.0100  0.0071  0.0065 -0.0075
     6. (0.98937) BD ( 1) C   2 - H  10  
                ( 61.92%)   0.7869* C   2 s( 21.52%)p 3.65( 78.44%)d 0.00(  0.05%)
                                           -0.0002  0.4638 -0.0103  0.0447  0.0199
                                           -0.0825 -0.0154  0.8803 -0.0078 -0.0003
                                            0.0009 -0.0004  0.0002  0.0212
                ( 38.08%)   0.6171* H  10 s( 99.91%)p 0.00(  0.09%)
                                            0.9995 -0.0039 -0.0042  0.0061 -0.0292
     7. (0.97461) BD ( 1) C   2 - H  11  
                ( 63.10%)   0.7944* C   2 s( 25.64%)p 2.90( 74.31%)d 0.00(  0.04%)
                                           -0.0002  0.5064  0.0023  0.7164 -0.0060
                                           -0.3426  0.0006 -0.3348  0.0192 -0.0118
                                           -0.0127  0.0045  0.0085 -0.0056
                ( 36.90%)   0.6075* H  11 s( 99.90%)p 0.00(  0.10%)
                                            0.9995 -0.0003 -0.0256  0.0158  0.0097
     8. (0.99073) BD ( 1) C   3 - C   4  
                ( 49.22%)   0.7016* C   3 s( 27.45%)p 2.64( 72.50%)d 0.00(  0.05%)
                                            0.0002  0.5239  0.0029 -0.7066 -0.0205
                                            0.3826 -0.0238  0.2801  0.0009 -0.0155
                                           -0.0100  0.0071  0.0065 -0.0075
                ( 50.78%)   0.7126* C   4 s( 28.01%)p 2.57( 71.95%)d 0.00(  0.04%)
                                            0.0002  0.5292 -0.0019  0.6946 -0.0142
                                           -0.3961 -0.0265 -0.2813 -0.0015 -0.0117
                                           -0.0109  0.0045  0.0104 -0.0066
     9. (0.98374) BD ( 1) C   3 - H  12  
                ( 63.00%)   0.7937* C   3 s( 23.17%)p 3.31( 76.79%)d 0.00(  0.04%)
                                            0.0001 -0.4813 -0.0055  0.0000  0.0000
                                            0.8401 -0.0070 -0.2484  0.0181 -0.0000
                                           -0.0000  0.0106  0.0150  0.0067
                ( 37.00%)   0.6083* H  12 s( 99.91%)p 0.00(  0.09%)
                                           -0.9995  0.0025 -0.0000 -0.0296  0.0061
    10. (0.98799) BD ( 1) C   3 - H  13  
                ( 61.55%)   0.7845* C   3 s( 21.83%)p 3.58( 78.13%)d 0.00(  0.04%)
                                            0.0002 -0.4671  0.0096  0.0000  0.0000
                                           -0.0059  0.0277  0.8834 -0.0025 -0.0000
                                            0.0000  0.0031  0.0002 -0.0209
                ( 38.45%)   0.6201* H  13 s( 99.91%)p 0.00(  0.09%)
                                           -0.9995  0.0041 -0.0000 -0.0042 -0.0294
    11. (0.98939) BD ( 1) C   4 - C   5  
                ( 47.52%)   0.6894* C   4 s( 24.77%)p 3.03( 75.17%)d 0.00(  0.06%)
                                            0.0001  0.4976  0.0112  0.0311 -0.0202
                                            0.8470  0.0136 -0.1810  0.0033  0.0057
                                           -0.0006 -0.0078 -0.0191 -0.0107
                ( 52.48%)   0.7244* C   5 s( 37.29%)p 1.68( 62.68%)d 0.00(  0.03%)
                                            0.0002  0.6106  0.0060  0.1487 -0.0184
                                           -0.7248 -0.0167  0.2802  0.0108  0.0001
                                            0.0033 -0.0071 -0.0139 -0.0095
    12. (0.97461) BD ( 1) C   4 - H  14  
                ( 63.10%)   0.7944* C   4 s( 25.64%)p 2.90( 74.31%)d 0.00(  0.04%)
                                            0.0002 -0.5064 -0.0023  0.7164 -0.0060
                                            0.3426 -0.0006  0.3348 -0.0192 -0.0118
                                           -0.0127 -0.0045 -0.0085  0.0056
                ( 36.90%)   0.6075* H  14 s( 99.90%)p 0.00(  0.10%)
                                           -0.9995  0.0003 -0.0256 -0.0158 -0.0097
    13. (0.98937) BD ( 1) C   4 - H  15  
                ( 61.92%)   0.7869* C   4 s( 21.52%)p 3.65( 78.44%)d 0.00(  0.05%)
                                           -0.0002  0.4638 -0.0103 -0.0447 -0.0199
                                           -0.0825 -0.0154  0.8803 -0.0078  0.0003
                                           -0.0009 -0.0004  0.0002  0.0212
                ( 38.08%)   0.6171* H  15 s( 99.91%)p 0.00(  0.09%)
                                            0.9995 -0.0039  0.0042  0.0061 -0.0292
    14. (0.85066) BD ( 1) C   5 - H   7  
                ( 81.41%)   0.9023* C   5 s( 11.81%)p 7.47( 88.18%)d 0.00(  0.01%)
                                            0.0007  0.3402 -0.0482  0.6816 -0.0496
                                            0.5535 -0.0314  0.3261 -0.0332  0.0071
                                            0.0058  0.0045  0.0005 -0.0008
                ( 18.59%)   0.4312* H   7 s( 99.85%)p 0.00(  0.15%)
                                            0.9992 -0.0021 -0.0232 -0.0266  0.0163
    15. (0.99386) BD ( 1) C   5 - H  16  
                ( 62.51%)   0.7906* C   5 s( 23.70%)p 3.22( 76.26%)d 0.00(  0.04%)
                                           -0.0000  0.4864  0.0191 -0.7115 -0.0089
                                            0.3887  0.0204  0.3238  0.0030 -0.0101
                                           -0.0076  0.0065  0.0118 -0.0077
                ( 37.49%)   0.6123* H  16 s( 99.91%)p 0.00(  0.09%)
                                            0.9995 -0.0048  0.0227 -0.0157 -0.0126
    16. (0.98792) BD ( 1) C   5 - H  17  
                ( 63.27%)   0.7954* C   5 s( 27.33%)p 2.66( 72.63%)d 0.00(  0.04%)
                                           -0.0001  0.5227  0.0087  0.0420 -0.0104
                                            0.1228  0.0190 -0.8418 -0.0184  0.0023
                                            0.0017 -0.0023  0.0027  0.0192
                ( 36.73%)   0.6060* H  17 s( 99.90%)p 0.00(  0.10%)
                                            0.9995 -0.0060  0.0054 -0.0036  0.0313
    17. (0.99957) CR ( 1) C   1           s(100.00%)p 0.00(  0.00%)
                                            1.0000 -0.0003  0.0000  0.0006 -0.0000
                                           -0.0002  0.0000 -0.0004  0.0000  0.0000
                                            0.0000 -0.0000  0.0000  0.0000
    18. (0.99955) CR ( 1) C   2           s(100.00%)p 0.00(  0.00%)
                                            1.0000  0.0000 -0.0000  0.0003 -0.0000
                                           -0.0001  0.0000  0.0001  0.0000 -0.0000
                                           -0.0000  0.0000  0.0000  0.0000
    19. (0.99955) CR ( 1) C   3           s(100.00%)p 0.00(  0.00%)
                                            1.0000 -0.0001 -0.0000 -0.0000 -0.0000
                                           -0.0003  0.0000 -0.0002 -0.0000 -0.0000
                                           -0.0000 -0.0000 -0.0000  0.0000
    20. (0.99955) CR ( 1) C   4           s(100.00%)p 0.00(  0.00%)
                                            1.0000  0.0000 -0.0000 -0.0003  0.0000
                                           -0.0001  0.0000  0.0001  0.0000  0.0000
                                            0.0000  0.0000  0.0000  0.0000
    21. (0.99957) CR ( 1) C   5           s(100.00%)p 0.00(  0.00%)
                                            1.0000 -0.0003  0.0000 -0.0006  0.0000
                                           -0.0002  0.0000 -0.0004  0.0000 -0.0000
                                           -0.0000 -0.0000  0.0000  0.0000
    22. (0.00179) RY*( 1) C   1           s( 21.36%)p 3.38( 72.08%)d 0.31(  6.56%)
                                           -0.0000  0.0306  0.4611 -0.0513 -0.8432
                                            0.0236  0.0459  0.0207 -0.0648  0.2396
                                            0.0027  0.0006  0.0836 -0.0341
    23. (0.00098) RY*( 2) C   1           s(  2.39%)p31.35( 74.80%)d 9.56( 22.81%)
                                            0.0000 -0.0112  0.1541  0.0311  0.0730
                                           -0.0128 -0.5616 -0.0132 -0.6527 -0.1164
                                           -0.0335  0.3624 -0.0624 -0.2797
    24. (0.00030) RY*( 3) C   1           s(  0.33%)p99.99( 90.25%)d28.15(  9.42%)
                                           -0.0000 -0.0075  0.0573 -0.0134  0.0380
                                           -0.0192  0.7628  0.0238 -0.5639 -0.2987
                                           -0.0330  0.0122  0.0450 -0.0416
    25. (0.00022) RY*( 4) C   1           s( 54.14%)p 0.23( 12.42%)d 0.62( 33.44%)
                                           -0.0000 -0.0072  0.7358 -0.0216  0.2572
                                            0.0175 -0.1090  0.0069  0.2129 -0.4938
                                           -0.0164 -0.2277  0.1860  0.0622
    26. (0.00003) RY*( 5) C   1           s(  3.28%)p 1.06(  3.47%)d28.41( 93.25%)
    27. (0.00001) RY*( 6) C   1           s(  0.23%)p 2.71(  0.63%)d99.99( 99.14%)
    28. (0.00001) RY*( 7) C   1           s(  3.96%)p 4.18( 16.54%)d20.08( 79.50%)
    29. (0.00001) RY*( 8) C   1           s( 14.16%)p 1.70( 24.10%)d 4.36( 61.74%)
    30. (0.00001) RY*( 9) C   1           s(  0.01%)p99.99(  5.97%)d99.99( 94.02%)
    31. (0.00239) RY*( 1) C   2           s(  0.28%)p99.99( 90.99%)d30.92(  8.73%)
                                           -0.0000  0.0117  0.0518 -0.0266 -0.6073
                                            0.0037  0.2166  0.0246  0.7020 -0.1786
                                           -0.0927  0.0641  0.0710 -0.1940
    32. (0.00109) RY*( 2) C   2           s( 26.58%)p 2.07( 54.90%)d 0.70( 18.52%)
                                            0.0000 -0.0087  0.5155 -0.0003  0.5208
                                           -0.0192  0.4085  0.0110  0.3322  0.3845
                                           -0.0586  0.0958 -0.0538 -0.1478
    33. (0.00066) RY*( 3) C   2           s(  0.46%)p99.99( 84.18%)d33.22( 15.36%)
                                            0.0000 -0.0169  0.0659  0.0126  0.1159
                                            0.0130 -0.8386  0.0011  0.3533  0.2017
                                           -0.1319  0.0372 -0.2322 -0.2004
    34. (0.00040) RY*( 4) C   2           s( 44.43%)p 0.62( 27.70%)d 0.63( 27.87%)
                                           -0.0000  0.0098  0.6665  0.0001 -0.4022
                                            0.0022 -0.1418  0.0064 -0.3084  0.1811
                                           -0.1736 -0.4167  0.2045  0.0177
    35. (0.00011) RY*( 5) C   2           s( 17.07%)p 0.35(  5.90%)d 4.51( 77.04%)
                                           -0.0000  0.0025  0.4131  0.0059 -0.1832
                                            0.0062 -0.1346 -0.0019 -0.0849 -0.0929
                                            0.4800  0.6709 -0.0947  0.2688
    36. (0.00009) RY*( 6) C   2           s(  2.76%)p 2.00(  5.52%)d33.22( 91.71%)
    37. (0.00003) RY*( 7) C   2           s(  3.21%)p 6.21( 19.91%)d23.98( 76.88%)
    38. (0.00000) RY*( 8) C   2           s(  0.08%)p15.33(  1.16%)d99.99( 98.76%)
    39. (0.00001) RY*( 9) C   2           s(  5.19%)p 1.90(  9.87%)d16.38( 84.95%)
    40. (0.00268) RY*( 1) C   3           s(  9.71%)p 8.75( 85.03%)d 0.54(  5.26%)
                                           -0.0000  0.0207  0.3110 -0.0000  0.0000
                                            0.0306  0.7259 -0.0206 -0.5674  0.0000
                                           -0.0000 -0.0541 -0.1379 -0.1751
    41. (0.00082) RY*( 2) C   3           s(  2.27%)p32.02( 72.60%)d11.09( 25.13%)
                                            0.0000 -0.0239  0.1487  0.0000  0.0000
                                           -0.0085 -0.5626 -0.0047 -0.6398 -0.0000
                                           -0.0000 -0.1236  0.4002 -0.2755
    42. (0.00065) RY*( 3) C   3           s(  0.00%)p 1.00( 93.57%)d 0.07(  6.43%)
                                            0.0000 -0.0000  0.0000 -0.0241  0.9670
                                           -0.0000  0.0000 -0.0000  0.0000 -0.0166
                                           -0.2530  0.0000 -0.0000  0.0000
    43. (0.00017) RY*( 4) C   3           s( 80.10%)p 0.12(  9.87%)d 0.13( 10.03%)
                                            0.0000 -0.0002  0.8950 -0.0000  0.0000
                                           -0.0088 -0.0434 -0.0033  0.3110 -0.0000
                                            0.0000  0.0448  0.2487  0.1910
    44. (0.00012) RY*( 5) C   3           s(  0.00%)p 1.00(  4.99%)d19.02( 95.01%)
                                            0.0000 -0.0000 -0.0000 -0.0099  0.2233
                                            0.0000  0.0000 -0.0000 -0.0000 -0.4158
                                            0.8816 -0.0000 -0.0000 -0.0000
    45. (0.00007) RY*( 6) C   3           s(  0.00%)p 1.00(  1.50%)d65.57( 98.50%)
    46. (0.00002) RY*( 7) C   3           s(  0.91%)p23.39( 21.39%)d84.96( 77.70%)
    47. (0.00000) RY*( 8) C   3           s(  7.09%)p 1.43( 10.13%)d11.68( 82.78%)
    48. (0.00000) RY*( 9) C   3           s(  0.03%)p35.42(  0.99%)d99.99( 98.98%)
    49. (0.00239) RY*( 1) C   4           s(  0.28%)p99.99( 90.99%)d30.93(  8.73%)
                                           -0.0000  0.0117  0.0518  0.0266  0.6073
                                            0.0037  0.2166  0.0246  0.7020  0.1786
                                            0.0927  0.0641  0.0710 -0.1940
    50. (0.00109) RY*( 2) C   4           s( 26.58%)p 2.07( 54.90%)d 0.70( 18.52%)
                                            0.0000 -0.0087  0.5155  0.0003 -0.5208
                                           -0.0192  0.4085  0.0110  0.3322 -0.3845
                                            0.0586  0.0958 -0.0538 -0.1478
    51. (0.00066) RY*( 3) C   4           s(  0.46%)p99.99( 84.18%)d33.22( 15.36%)
                                            0.0000 -0.0169  0.0659 -0.0126 -0.1159
                                            0.0130 -0.8386  0.0011  0.3534 -0.2017
                                            0.1319  0.0372 -0.2322 -0.2004
    52. (0.00040) RY*( 4) C   4           s( 44.43%)p 0.62( 27.70%)d 0.63( 27.87%)
                                           -0.0000  0.0098  0.6665 -0.0001  0.4022
                                            0.0022 -0.1418  0.0064 -0.3084 -0.1811
                                            0.1736 -0.4167  0.2045  0.0177
    53. (0.00011) RY*( 5) C   4           s( 17.07%)p 0.35(  5.90%)d 4.51( 77.04%)
                                           -0.0000  0.0025  0.4131 -0.0059  0.1832
                                            0.0062 -0.1346 -0.0019 -0.0849  0.0929
                                           -0.4800  0.6709 -0.0947  0.2688
    54. (0.00009) RY*( 6) C   4           s(  2.76%)p 2.00(  5.52%)d33.22( 91.71%)
    55. (0.00003) RY*( 7) C   4           s(  3.21%)p 6.21( 19.91%)d23.98( 76.88%)
    56. (0.00000) RY*( 8) C   4           s(  0.08%)p15.33(  1.16%)d99.99( 98.76%)
    57. (0.00001) RY*( 9) C   4           s(  5.19%)p 1.90(  9.87%)d16.38( 84.95%)
    58. (0.00179) RY*( 1) C   5           s( 21.36%)p 3.37( 72.08%)d 0.31(  6.56%)
                                           -0.0000  0.0305  0.4612  0.0512  0.8431
                                            0.0234  0.0461  0.0206 -0.0648 -0.2396
                                           -0.0026  0.0006  0.0836 -0.0341
    59. (0.00099) RY*( 2) C   5           s(  2.50%)p29.86( 74.67%)d 9.13( 22.83%)
                                            0.0000 -0.0116  0.1577 -0.0323 -0.0742
                                           -0.0140 -0.5595 -0.0139 -0.6533  0.1191
                                            0.0343  0.3616 -0.0614 -0.2801
    60. (0.00030) RY*( 3) C   5           s(  0.39%)p99.99( 90.00%)d24.33(  9.61%)
                                           -0.0000 -0.0076  0.0624  0.0136 -0.0399
                                           -0.0191  0.7639  0.0239 -0.5601  0.3018
                                            0.0331  0.0094  0.0462 -0.0406
    61. (0.00023) RY*( 4) C   5           s( 54.02%)p 0.24( 12.78%)d 0.61( 33.20%)
                                           -0.0000 -0.0072  0.7350  0.0213 -0.2569
                                            0.0174 -0.1119  0.0066  0.2202  0.4907
                                            0.0170 -0.2291  0.1858  0.0628
    62. (0.00003) RY*( 5) C   5           s(  3.29%)p 1.06(  3.50%)d28.31( 93.21%)
    63. (0.00001) RY*( 6) C   5           s(  0.22%)p 2.83(  0.64%)d99.99( 99.14%)
    64. (0.00001) RY*( 7) C   5           s(  3.95%)p 4.18( 16.54%)d20.11( 79.50%)
    65. (0.00001) RY*( 8) C   5           s( 14.12%)p 1.71( 24.08%)d 4.38( 61.80%)
    66. (0.00001) RY*( 9) C   5           s(  0.01%)p99.99(  5.96%)d99.99( 94.02%)
    67. (0.00044) RY*( 1) H   6           s( 96.12%)p 0.04(  3.88%)
                                            0.0257  0.9801 -0.0838 -0.1779 -0.0124
    68. (0.00032) RY*( 2) H   6           s(  0.59%)p99.99( 99.41%)
                                           -0.0245  0.0727  0.9944 -0.0700 -0.0201
    69. (0.00002) RY*( 3) H   6           s(  3.23%)p29.99( 96.77%)
    70. (0.00001) RY*( 4) H   6           s(  0.26%)p99.99( 99.74%)
    71. (0.00037) RY*( 1) H   7           s( 18.90%)p 4.29( 81.10%)
                                            0.0251  0.4340  0.8934  0.0823 -0.0773
    72. (0.00031) RY*( 2) H   7           s( 75.53%)p 0.32( 24.47%)
                                           -0.0044  0.8691 -0.4430  0.0220 -0.2190
    73. (0.00002) RY*( 3) H   7           s(  0.36%)p99.99( 99.64%)
    74. (0.00002) RY*( 4) H   7           s(  5.36%)p17.65( 94.64%)
    75. (0.00077) RY*( 1) H   8           s( 99.55%)p 0.00(  0.45%)
                                            0.0064  0.9977  0.0396  0.0529 -0.0096
    76. (0.00010) RY*( 2) H   8           s(  0.00%)p 1.00(100.00%)
    77. (0.00006) RY*( 3) H   8           s(  0.07%)p99.99( 99.93%)
    78. (0.00002) RY*( 4) H   8           s(  0.46%)p99.99( 99.54%)
    79. (0.00108) RY*( 1) H   9           s( 97.48%)p 0.03(  2.52%)
                                            0.0064  0.9873 -0.1213  0.0992 -0.0262
    80. (0.00011) RY*( 2) H   9           s(  0.47%)p99.99( 99.53%)
                                            0.0028  0.0686  0.8884  0.4361  0.1260
    81. (0.00005) RY*( 3) H   9           s(  1.45%)p67.76( 98.55%)
    82. (0.00002) RY*( 4) H   9           s(  0.70%)p99.99( 99.30%)
    83. (0.00121) RY*( 1) H  10           s( 99.59%)p 0.00(  0.41%)
                                            0.0056  0.9979  0.0307  0.0078  0.0557
    84. (0.00007) RY*( 2) H  10           s(  0.01%)p99.99( 99.99%)
    85. (0.00007) RY*( 3) H  10           s(  0.06%)p99.99( 99.94%)
    86. (0.00002) RY*( 4) H  10           s(  0.43%)p99.99( 99.57%)
    87. (0.00137) RY*( 1) H  11           s( 99.58%)p 0.00(  0.42%)
                                            0.0017  0.9979  0.0375 -0.0449  0.0269
    88. (0.00009) RY*( 2) H  11           s(  0.15%)p99.99( 99.85%)
    89. (0.00006) RY*( 3) H  11           s(  0.00%)p 1.00(100.00%)
    90. (0.00002) RY*( 4) H  11           s(  0.36%)p99.99( 99.64%)
    91. (0.00079) RY*( 1) H  12           s( 99.57%)p 0.00(  0.43%)
                                            0.0045  0.9979  0.0000 -0.0625  0.0191
    92. (0.00008) RY*( 2) H  12           s(  0.03%)p99.99( 99.97%)
    93. (0.00005) RY*( 3) H  12           s(  0.00%)p 1.00(100.00%)
    94. (0.00002) RY*( 4) H  12           s(  0.49%)p99.99( 99.51%)
    95. (0.00124) RY*( 1) H  13           s( 99.55%)p 0.00(  0.45%)
                                            0.0059  0.9977  0.0000  0.0148 -0.0654
    96. (0.00007) RY*( 2) H  13           s(  0.11%)p99.99( 99.89%)
    97. (0.00006) RY*( 3) H  13           s(  0.00%)p 1.00(100.00%)
    98. (0.00002) RY*( 4) H  13           s(  0.43%)p99.99( 99.57%)
    99. (0.00137) RY*( 1) H  14           s( 99.58%)p 0.00(  0.42%)
                                            0.0017  0.9979 -0.0375 -0.0449  0.0269
   100. (0.00009) RY*( 2) H  14           s(  0.15%)p99.99( 99.85%)
   101. (0.00006) RY*( 3) H  14           s(  0.00%)p 1.00(100.00%)
   102. (0.00002) RY*( 4) H  14           s(  0.36%)p99.99( 99.64%)
   103. (0.00121) RY*( 1) H  15           s( 99.59%)p 0.00(  0.41%)
                                            0.0056  0.9979 -0.0307  0.0078  0.0557
   104. (0.00007) RY*( 2) H  15           s(  0.01%)p99.99( 99.99%)
   105. (0.00007) RY*( 3) H  15           s(  0.06%)p99.99( 99.94%)
   106. (0.00002) RY*( 4) H  15           s(  0.43%)p99.99( 99.57%)
   107. (0.00077) RY*( 1) H  16           s( 99.55%)p 0.00(  0.45%)
                                            0.0064  0.9977 -0.0396  0.0529 -0.0096
   108. (0.00010) RY*( 2) H  16           s(  0.00%)p 1.00(100.00%)
   109. (0.00006) RY*( 3) H  16           s(  0.07%)p99.99( 99.93%)
   110. (0.00002) RY*( 4) H  16           s(  0.46%)p99.99( 99.54%)
   111. (0.00108) RY*( 1) H  17           s( 97.48%)p 0.03(  2.52%)
                                            0.0064  0.9873  0.1213  0.0992 -0.0262
   112. (0.00011) RY*( 2) H  17           s(  0.47%)p99.99( 99.53%)
                                            0.0028  0.0686 -0.8884  0.4361  0.1260
   113. (0.00005) RY*( 3) H  17           s(  1.45%)p67.76( 98.55%)
   114. (0.00002) RY*( 4) H  17           s(  0.70%)p99.99( 99.30%)
   115. (0.00923) BD*( 1) C   1 - C   2  
                ( 47.84%)   0.6917* C   1 s( 35.68%)p 1.80( 64.29%)d 0.00(  0.03%)
                                            0.0002  0.5973  0.0087 -0.1136  0.0159
                                           -0.7509 -0.0151  0.2558  0.0121  0.0002
                                           -0.0030 -0.0073 -0.0139 -0.0094
                ( 52.16%)  -0.7222* C   2 s( 24.77%)p 3.03( 75.17%)d 0.00(  0.06%)
                                            0.0001  0.4976  0.0112 -0.0311  0.0202
                                            0.8470  0.0136 -0.1810  0.0033 -0.0057
                                            0.0006 -0.0078 -0.0191 -0.0107
   116. (0.15317) BD*( 1) C   1 - H   6  
                ( 13.14%)   0.3624* C   1 s( 12.21%)p 7.19( 87.78%)d 0.00(  0.01%)
                                            0.0008  0.3460 -0.0489 -0.6824  0.0498
                                            0.5100 -0.0320  0.3841 -0.0305 -0.0066
                                           -0.0057  0.0037 -0.0002 -0.0016
                ( 86.86%)  -0.9320* H   6 s( 99.80%)p 0.00(  0.20%)
                                            0.9988 -0.0224  0.0263  0.0105 -0.0339
   117. (0.00396) BD*( 1) C   1 - H   8  
                ( 37.50%)   0.6123* C   1 s( 23.59%)p 3.24( 76.37%)d 0.00(  0.04%)
                                            0.0000 -0.4853 -0.0193 -0.7142 -0.0087
                                           -0.3872 -0.0205 -0.3212 -0.0031 -0.0102
                                           -0.0077 -0.0065 -0.0118  0.0077
                ( 62.50%)  -0.7906* H   8 s( 99.91%)p 0.00(  0.09%)
                                           -0.9995  0.0048  0.0227  0.0157  0.0126
   118. (0.00615) BD*( 1) C   1 - H   9  
                ( 36.54%)   0.6045* C   1 s( 28.64%)p 2.49( 71.32%)d 0.00(  0.04%)
                                           -0.0001  0.5352  0.0063 -0.0769  0.0128
                                            0.1554  0.0173 -0.8260 -0.0203 -0.0027
                                           -0.0020 -0.0020  0.0028  0.0192
                ( 63.46%)  -0.7966* H   9 s( 99.90%)p 0.00(  0.10%)
                                            0.9995 -0.0060 -0.0054 -0.0036  0.0313
   119. (0.00822) BD*( 1) C   2 - C   3  
                ( 49.22%)   0.7016* C   2 s( 28.01%)p 2.57( 71.95%)d 0.00(  0.04%)
                                           -0.0002 -0.5292  0.0019  0.6946 -0.0142
                                            0.3961  0.0265  0.2813  0.0015 -0.0117
                                           -0.0109 -0.0045 -0.0104  0.0066
                ( 50.78%)  -0.7126* C   3 s( 27.45%)p 2.64( 72.50%)d 0.00(  0.05%)
                                           -0.0002 -0.5239 -0.0029 -0.7066 -0.0205
                                           -0.3826  0.0237 -0.2801 -0.0009 -0.0155
                                           -0.0100 -0.0071 -0.0065  0.0075
   120. (0.00914) BD*( 1) C   2 - H  10  
                ( 38.08%)   0.6171* C   2 s( 21.52%)p 3.65( 78.44%)d 0.00(  0.05%)
                                            0.0002 -0.4638  0.0103 -0.0447 -0.0199
                                            0.0825  0.0154 -0.8803  0.0078  0.0003
                                           -0.0009  0.0004 -0.0002 -0.0212
                ( 61.92%)  -0.7869* H  10 s( 99.91%)p 0.00(  0.09%)
                                           -0.9995  0.0039  0.0042 -0.0061  0.0292
   121. (0.00931) BD*( 1) C   2 - H  11  
                ( 36.90%)   0.6075* C   2 s( 25.64%)p 2.90( 74.31%)d 0.00(  0.04%)
                                            0.0002 -0.5064 -0.0023 -0.7164  0.0060
                                            0.3426 -0.0006  0.3348 -0.0192  0.0118
                                            0.0127 -0.0045 -0.0085  0.0056
                ( 63.10%)  -0.7944* H  11 s( 99.90%)p 0.00(  0.10%)
                                           -0.9995  0.0003  0.0256 -0.0158 -0.0097
   122. (0.00822) BD*( 1) C   3 - C   4  
                ( 50.78%)   0.7126* C   3 s( 27.45%)p 2.64( 72.50%)d 0.00(  0.05%)
                                            0.0002  0.5239  0.0029 -0.7066 -0.0205
                                            0.3826 -0.0238  0.2801  0.0009 -0.0155
                                           -0.0100  0.0071  0.0065 -0.0075
                ( 49.22%)  -0.7016* C   4 s( 28.01%)p 2.57( 71.95%)d 0.00(  0.04%)
                                            0.0002  0.5292 -0.0019  0.6946 -0.0142
                                           -0.3961 -0.0265 -0.2813 -0.0015 -0.0117
                                           -0.0109  0.0045  0.0104 -0.0066
   123. (0.00513) BD*( 1) C   3 - H  12  
                ( 37.00%)   0.6083* C   3 s( 23.17%)p 3.31( 76.79%)d 0.00(  0.04%)
                                           -0.0001  0.4813  0.0055 -0.0000 -0.0000
                                           -0.8401  0.0070  0.2484 -0.0181  0.0000
                                            0.0000 -0.0106 -0.0150 -0.0067
                ( 63.00%)  -0.7937* H  12 s( 99.91%)p 0.00(  0.09%)
                                            0.9995 -0.0025  0.0000  0.0296 -0.0061
   124. (0.00811) BD*( 1) C   3 - H  13  
                ( 38.45%)   0.6201* C   3 s( 21.83%)p 3.58( 78.13%)d 0.00(  0.04%)
                                           -0.0002  0.4671 -0.0096 -0.0000 -0.0000
                                            0.0059 -0.0277 -0.8834  0.0025  0.0000
                                           -0.0000 -0.0031 -0.0002  0.0209
                ( 61.55%)  -0.7845* H  13 s( 99.91%)p 0.00(  0.09%)
                                            0.9995 -0.0041  0.0000  0.0042  0.0294
   125. (0.01320) BD*( 1) C   4 - C   5  
                ( 52.48%)   0.7244* C   4 s( 24.77%)p 3.03( 75.17%)d 0.00(  0.06%)
                                            0.0001  0.4976  0.0112  0.0311 -0.0202
                                            0.8470  0.0136 -0.1810  0.0033  0.0057
                                           -0.0006 -0.0078 -0.0191 -0.0107
                ( 47.52%)  -0.6894* C   5 s( 37.29%)p 1.68( 62.68%)d 0.00(  0.03%)
                                            0.0002  0.6106  0.0060  0.1487 -0.0184
                                           -0.7248 -0.0167  0.2802  0.0108  0.0001
                                            0.0033 -0.0071 -0.0139 -0.0095
   126. (0.00931) BD*( 1) C   4 - H  14  
                ( 36.90%)   0.6075* C   4 s( 25.64%)p 2.90( 74.31%)d 0.00(  0.04%)
                                           -0.0002  0.5064  0.0023 -0.7164  0.0060
                                           -0.3426  0.0006 -0.3348  0.0192  0.0118
                                            0.0127  0.0045  0.0085 -0.0056
                ( 63.10%)  -0.7944* H  14 s( 99.90%)p 0.00(  0.10%)
                                            0.9995 -0.0003  0.0256  0.0158  0.0097
   127. (0.00914) BD*( 1) C   4 - H  15  
                ( 38.08%)   0.6171* C   4 s( 21.52%)p 3.65( 78.44%)d 0.00(  0.05%)
                                            0.0002 -0.4638  0.0103  0.0447  0.0199
                                            0.0825  0.0154 -0.8803  0.0078 -0.0003
                                            0.0009  0.0004 -0.0002 -0.0212
                ( 61.92%)  -0.7869* H  15 s( 99.91%)p 0.00(  0.09%)
                                           -0.9995  0.0039 -0.0042 -0.0061  0.0292
   128. (0.21043) BD*( 1) C   5 - H   7  
                ( 18.59%)   0.4312* C   5 s( 11.81%)p 7.47( 88.18%)d 0.00(  0.01%)
                                           -0.0007 -0.3402  0.0482 -0.6816  0.0496
                                           -0.5535  0.0314 -0.3261  0.0332 -0.0071
                                           -0.0058 -0.0045 -0.0005  0.0008
                ( 81.41%)  -0.9023* H   7 s( 99.85%)p 0.00(  0.15%)
                                           -0.9992  0.0021  0.0232  0.0266 -0.0163
   129. (0.00402) BD*( 1) C   5 - H  16  
                ( 37.49%)   0.6123* C   5 s( 23.70%)p 3.22( 76.26%)d 0.00(  0.04%)
                                            0.0000 -0.4864 -0.0191  0.7115  0.0089
                                           -0.3887 -0.0204 -0.3238 -0.0030  0.0101
                                            0.0076 -0.0065 -0.0118  0.0077
                ( 62.51%)  -0.7906* H  16 s( 99.91%)p 0.00(  0.09%)
                                           -0.9995  0.0048 -0.0227  0.0157  0.0126
   130. (0.00453) BD*( 1) C   5 - H  17  
                ( 36.73%)   0.6060* C   5 s( 27.33%)p 2.66( 72.63%)d 0.00(  0.04%)
                                            0.0001 -0.5227 -0.0087 -0.0420  0.0104
                                           -0.1228 -0.0190  0.8418  0.0184 -0.0023
                                           -0.0017  0.0023 -0.0027 -0.0192
                ( 63.27%)  -0.7954* H  17 s( 99.90%)p 0.00(  0.10%)
                                           -0.9995  0.0060 -0.0054  0.0036 -0.0313


 NHO Directionality and "Bond Bending" (deviations from line of nuclear centers)

         [Thresholds for printing:  angular deviation  >  1.0 degree]
                                    hybrid p-character > 25.0%
                                    orbital occupancy  >  0.10e

                                Line of Centers        Hybrid 1              Hybrid 2
                                ---------------  -------------------   ------------------
                NBO               Theta   Phi    Theta   Phi    Dev    Theta   Phi    Dev
 ========================================================================================
     1. BD (   1) C   1 - C   2    76.1  270.0    70.9  262.7   8.7    101.7   90.7   2.3
     2. BD (   1) C   1 - H   6    42.0  151.1    66.0  142.9  24.8      --     --    --
     4. BD (   1) C   1 - H   9   174.1   60.8   167.7  110.4   9.6      --     --    --
     5. BD (   1) C   2 - C   3   109.1  209.0   109.4  211.8   2.7     70.9   26.3   2.6
     6. BD (   1) C   2 - H  10     5.9  299.2     7.7  303.4   1.8      --     --    --
     7. BD (   1) C   2 - H  11   111.4  331.1   111.8  334.3   2.9      --     --    --
     8. BD (   1) C   3 - C   4    70.9  151.0    70.9  153.7   2.6    109.4  328.2   2.7
    10. BD (   1) C   3 - H  13   179.8   90.0   178.6  270.0   1.6      --     --    --
    11. BD (   1) C   4 - C   5   103.9   90.0   101.7   89.3   2.3     68.9  280.0  11.9
    12. BD (   1) C   4 - H  14   111.4  208.9   111.8  205.7   2.9      --     --    --
    13. BD (   1) C   4 - H  15     5.9  240.8     7.7  236.6   1.8      --     --    --
    14. BD (   1) C   5 - H   7    84.9   54.3    70.3   39.6  20.4      --     --    --
    16. BD (   1) C   5 - H  17   174.1  119.2   170.4   77.5   6.5      --     --    --
   116. BD*(   1) C   1 - H   6    42.0  151.1    66.0  142.9  24.8      --     --    --
   128. BD*(   1) C   5 - H   7    84.9   54.3    70.3   39.6  20.4      --     --    --


 Second Order Perturbation Theory Analysis of Fock Matrix in NBO Basis

     Threshold for printing:   0.25 kcal/mol
                                                                              E(2)  E(j)-E(i) F(i,j)
         Donor NBO (i)                     Acceptor NBO (j)                 kcal/mol   a.u.    a.u. 
 ===================================================================================================

 within unit  1
   1. BD (   1) C   1 - C   2        / 40. RY*(   1) C   3                    0.57    1.56    0.038
   1. BD (   1) C   1 - C   2        /117. BD*(   1) C   1 - H   8            0.29    1.08    0.023
   1. BD (   1) C   1 - C   2        /119. BD*(   1) C   2 - C   3            0.45    1.03    0.027
   1. BD (   1) C   1 - C   2        /123. BD*(   1) C   3 - H  12            0.93    1.12    0.041
   2. BD (   1) C   1 - H   6        / 31. RY*(   1) C   2                    0.34    1.27    0.029
   2. BD (   1) C   1 - H   6        / 32. RY*(   2) C   2                    0.27    1.29    0.026
   2. BD (   1) C   1 - H   6        / 79. RY*(   1) H   9                    0.25    0.72    0.019
   2. BD (   1) C   1 - H   6        /115. BD*(   1) C   1 - C   2            1.81    0.68    0.049
   2. BD (   1) C   1 - H   6        /116. BD*(   1) C   1 - H   6            5.42    0.14    0.035
   2. BD (   1) C   1 - H   6        /118. BD*(   1) C   1 - H   9            0.67    0.75    0.031
   2. BD (   1) C   1 - H   6        /120. BD*(   1) C   2 - H  10            0.29    0.77    0.021
   2. BD (   1) C   1 - H   6        /121. BD*(   1) C   2 - H  11            2.17    0.79    0.057
   2. BD (   1) C   1 - H   6        /128. BD*(   1) C   5 - H   7           16.06    0.12    0.057
   2. BD (   1) C   1 - H   6        /129. BD*(   1) C   5 - H  16            0.42    0.77    0.025
   3. BD (   1) C   1 - H   8        /119. BD*(   1) C   2 - C   3            1.80    0.91    0.051
   3. BD (   1) C   1 - H   8        /128. BD*(   1) C   5 - H   7            0.38    0.32    0.016
   4. BD (   1) C   1 - H   9        /116. BD*(   1) C   1 - H   6            0.72    0.35    0.022
   4. BD (   1) C   1 - H   9        /120. BD*(   1) C   2 - H  10            1.49    0.99    0.048
   5. BD (   1) C   2 - C   3        / 22. RY*(   1) C   1                    0.35    1.45    0.028
   5. BD (   1) C   2 - C   3        / 49. RY*(   1) C   4                    0.43    1.53    0.033
   5. BD (   1) C   2 - C   3        /115. BD*(   1) C   1 - C   2            0.32    0.95    0.022
   5. BD (   1) C   2 - C   3        /117. BD*(   1) C   1 - H   8            0.79    1.04    0.036
   5. BD (   1) C   2 - C   3        /120. BD*(   1) C   2 - H  10            0.29    1.04    0.022
   5. BD (   1) C   2 - C   3        /121. BD*(   1) C   2 - H  11            0.32    1.05    0.023
   5. BD (   1) C   2 - C   3        /122. BD*(   1) C   3 - C   4            0.41    0.98    0.026
   5. BD (   1) C   2 - C   3        /123. BD*(   1) C   3 - H  12            0.34    1.07    0.024
   5. BD (   1) C   2 - C   3        /126. BD*(   1) C   4 - H  14            0.92    1.05    0.039
   6. BD (   1) C   2 - H  10        / 23. RY*(   2) C   1                    0.35    1.49    0.029
   6. BD (   1) C   2 - H  10        /118. BD*(   1) C   1 - H   9            1.34    0.90    0.044
   6. BD (   1) C   2 - H  10        /124. BD*(   1) C   3 - H  13            1.54    0.94    0.048
   7. BD (   1) C   2 - H  11        / 41. RY*(   2) C   3                    0.32    1.51    0.028
   7. BD (   1) C   2 - H  11        /115. BD*(   1) C   1 - C   2            0.46    0.85    0.025
   7. BD (   1) C   2 - H  11        /116. BD*(   1) C   1 - H   6            0.95    0.31    0.023
   7. BD (   1) C   2 - H  11        /122. BD*(   1) C   3 - C   4            1.54    0.89    0.047
   8. BD (   1) C   3 - C   4        / 31. RY*(   1) C   2                    0.43    1.53    0.033
   8. BD (   1) C   3 - C   4        / 58. RY*(   1) C   5                    0.35    1.45    0.028
   8. BD (   1) C   3 - C   4        /119. BD*(   1) C   2 - C   3            0.41    0.98    0.026
   8. BD (   1) C   3 - C   4        /121. BD*(   1) C   2 - H  11            0.92    1.05    0.039
   8. BD (   1) C   3 - C   4        /123. BD*(   1) C   3 - H  12            0.34    1.07    0.024
   8. BD (   1) C   3 - C   4        /125. BD*(   1) C   4 - C   5            0.30    0.94    0.021
   8. BD (   1) C   3 - C   4        /126. BD*(   1) C   4 - H  14            0.32    1.05    0.023
   8. BD (   1) C   3 - C   4        /127. BD*(   1) C   4 - H  15            0.29    1.04    0.022
   8. BD (   1) C   3 - C   4        /129. BD*(   1) C   5 - H  16            0.79    1.04    0.036
   9. BD (   1) C   3 - H  12        /115. BD*(   1) C   1 - C   2            1.93    0.82    0.050
   9. BD (   1) C   3 - H  12        /125. BD*(   1) C   4 - C   5            1.94    0.81    0.050
  10. BD (   1) C   3 - H  13        /120. BD*(   1) C   2 - H  10            1.62    0.91    0.049
  10. BD (   1) C   3 - H  13        /127. BD*(   1) C   4 - H  15            1.62    0.91    0.049
  11. BD (   1) C   4 - C   5        / 40. RY*(   1) C   3                    0.57    1.56    0.038
  11. BD (   1) C   4 - C   5        /122. BD*(   1) C   3 - C   4            0.43    1.03    0.027
  11. BD (   1) C   4 - C   5        /123. BD*(   1) C   3 - H  12            0.93    1.12    0.041
  11. BD (   1) C   4 - C   5        /129. BD*(   1) C   5 - H  16            0.29    1.09    0.022
  12. BD (   1) C   4 - H  14        / 41. RY*(   2) C   3                    0.32    1.51    0.028
  12. BD (   1) C   4 - H  14        /119. BD*(   1) C   2 - C   3            1.54    0.89    0.047
  12. BD (   1) C   4 - H  14        /125. BD*(   1) C   4 - C   5            0.37    0.84    0.022
  12. BD (   1) C   4 - H  14        /128. BD*(   1) C   5 - H   7            2.67    0.29    0.039
  13. BD (   1) C   4 - H  15        / 59. RY*(   2) C   5                    0.35    1.49    0.029
  13. BD (   1) C   4 - H  15        /124. BD*(   1) C   3 - H  13            1.54    0.94    0.048
  13. BD (   1) C   4 - H  15        /130. BD*(   1) C   5 - H  17            1.33    0.90    0.044
  14. BD (   1) C   5 - H   7        / 49. RY*(   1) C   4                    0.33    1.28    0.028
  14. BD (   1) C   5 - H   7        / 50. RY*(   2) C   4                    0.37    1.30    0.030
  14. BD (   1) C   5 - H   7        /116. BD*(   1) C   1 - H   6           15.52    0.15    0.061
  14. BD (   1) C   5 - H   7        /117. BD*(   1) C   1 - H   8            0.43    0.79    0.025
  14. BD (   1) C   5 - H   7        /125. BD*(   1) C   4 - C   5            1.86    0.69    0.049
  14. BD (   1) C   5 - H   7        /126. BD*(   1) C   4 - H  14            1.45    0.80    0.046
  14. BD (   1) C   5 - H   7        /127. BD*(   1) C   4 - H  15            0.38    0.78    0.024
  14. BD (   1) C   5 - H   7        /128. BD*(   1) C   5 - H   7            6.34    0.14    0.038
  14. BD (   1) C   5 - H   7        /130. BD*(   1) C   5 - H  17            0.67    0.76    0.031
  15. BD (   1) C   5 - H  16        /116. BD*(   1) C   1 - H   6            0.52    0.33    0.018
  15. BD (   1) C   5 - H  16        /122. BD*(   1) C   3 - C   4            1.80    0.91    0.051
  15. BD (   1) C   5 - H  16        /128. BD*(   1) C   5 - H   7            0.51    0.32    0.018
  16. BD (   1) C   5 - H  17        /127. BD*(   1) C   4 - H  15            1.56    0.98    0.050
  17. CR (   1) C   1                / 32. RY*(   2) C   2                    0.26   11.11    0.068
  17. CR (   1) C   1                / 33. RY*(   3) C   2                    0.44   10.98    0.088
  17. CR (   1) C   1                / 75. RY*(   1) H   8                    0.44   10.51    0.085
  17. CR (   1) C   1                / 79. RY*(   1) H   9                    0.46   10.54    0.088
  18. CR (   1) C   2                / 24. RY*(   3) C   1                    0.50   10.75    0.093
  18. CR (   1) C   2                / 42. RY*(   3) C   3                    0.45   10.76    0.088
  18. CR (   1) C   2                / 83. RY*(   1) H  10                    0.33   10.49    0.074
  18. CR (   1) C   2                / 87. RY*(   1) H  11                    0.41   10.46    0.083
  19. CR (   1) C   3                / 34. RY*(   4) C   2                    0.33   11.18    0.077
  19. CR (   1) C   3                / 52. RY*(   4) C   4                    0.33   11.18    0.077
  19. CR (   1) C   3                / 91. RY*(   1) H  12                    0.37   10.47    0.078
  19. CR (   1) C   3                / 95. RY*(   1) H  13                    0.33   10.48    0.074
  20. CR (   1) C   4                / 42. RY*(   3) C   3                    0.45   10.76    0.088
  20. CR (   1) C   4                / 60. RY*(   3) C   5                    0.50   10.75    0.093
  20. CR (   1) C   4                / 99. RY*(   1) H  14                    0.41   10.46    0.083
  20. CR (   1) C   4                /103. RY*(   1) H  15                    0.33   10.49    0.074
  21. CR (   1) C   5                / 50. RY*(   2) C   4                    0.26   11.11    0.068
  21. CR (   1) C   5                / 51. RY*(   3) C   4                    0.44   10.98    0.088
  21. CR (   1) C   5                /107. RY*(   1) H  16                    0.44   10.51    0.085
  21. CR (   1) C   5                /111. RY*(   1) H  17                    0.46   10.54    0.088
  21. CR (   1) C   5                /128. BD*(   1) C   5 - H   7            0.34    9.95    0.082
 116. BD*(   1) C   1 - H   6        /118. BD*(   1) C   1 - H   9            0.55    0.61    0.058
 116. BD*(   1) C   1 - H   6        /130. BD*(   1) C   5 - H  17            0.31    0.61    0.044
 128. BD*(   1) C   5 - H   7        /115. BD*(   1) C   1 - C   2            0.36    0.56    0.038
 128. BD*(   1) C   5 - H   7        /116. BD*(   1) C   1 - H   6            2.37    0.02    0.013
 128. BD*(   1) C   5 - H   7        /125. BD*(   1) C   4 - C   5            1.01    0.55    0.063


 Natural Bond Orbitals (Summary):

                                                            Principal Delocalizations
           NBO                        Occupancy    Energy   (geminal,vicinal,remote)
 ====================================================================================
 Molecular unit  1  (C5H12)
     1. BD (   1) C   1 - C   2          0.98719    -0.80423  123(v),40(v),119(g),117(g)
     2. BD (   1) C   1 - H   6          0.82178    -0.49435  128(r),116(g),121(v),115(g)
                                                    118(g),129(r),31(v),120(v)
                                                    32(v)
     3. BD (   1) C   1 - H   8          0.99381    -0.68785  119(v),128(r)
     4. BD (   1) C   1 - H   9          0.99025    -0.70748  120(v),116(g),128(r)
     5. BD (   1) C   2 - C   3          0.99073    -0.75971  126(v),117(v),49(v),122(g)
                                                    22(v),123(g),121(g),115(g)
                                                    120(g)
     6. BD (   1) C   2 - H  10          0.98937    -0.65000  124(v),118(v),23(v)
     7. BD (   1) C   2 - H  11          0.97461    -0.66324  122(v),116(v),115(g),41(v)
                                                    128(r)
     8. BD (   1) C   3 - C   4          0.99073    -0.75971  121(v),129(v),31(v),119(g)
                                                    58(v),123(g),126(g),125(g)
                                                    127(g)
     9. BD (   1) C   3 - H  12          0.98374    -0.63327  125(v),115(v)
    10. BD (   1) C   3 - H  13          0.98799    -0.63339  120(v),127(v)
    11. BD (   1) C   4 - C   5          0.98939    -0.80676  123(v),40(v),122(g),128(g)
                                                    129(g)
    12. BD (   1) C   4 - H  14          0.97461    -0.66324  128(v),119(v),125(g),41(v)
    13. BD (   1) C   4 - H  15          0.98937    -0.65000  124(v),130(v),59(v)
    14. BD (   1) C   5 - H   7          0.85066    -0.50615  116(r),128(g),125(g),126(v)
                                                    130(g),117(r),127(v),50(v)
                                                    49(v)
    15. BD (   1) C   5 - H  16          0.99386    -0.68822  122(v),128(g),116(r)
    16. BD (   1) C   5 - H  17          0.98792    -0.70393  127(v)
    17. CR (   1) C   1                  0.99957   -10.31569  79(v),33(v),75(v),32(v)
    18. CR (   1) C   2                  0.99955   -10.25147  24(v),42(v),87(v),83(v)
    19. CR (   1) C   3                  0.99955   -10.22872  91(v),34(v),52(v),95(v)
    20. CR (   1) C   4                  0.99955   -10.25147  60(v),42(v),99(v),103(v)
    21. CR (   1) C   5                  0.99957   -10.31570  111(v),51(v),107(v),128(g)
                                                    50(v)
    22. RY*(   1) C   1                  0.00179     0.68784   
    23. RY*(   2) C   1                  0.00098     0.84064   
    24. RY*(   3) C   1                  0.00030     0.49977   
    25. RY*(   4) C   1                  0.00022     1.02599   
    26. RY*(   5) C   1                  0.00003     1.77618   
    27. RY*(   6) C   1                  0.00001     1.92744   
    28. RY*(   7) C   1                  0.00001     1.53709   
    29. RY*(   8) C   1                  0.00001     1.35263   
    30. RY*(   9) C   1                  0.00001     2.04052   
    31. RY*(   1) C   2                  0.00239     0.77427   
    32. RY*(   2) C   2                  0.00109     0.79624   
    33. RY*(   3) C   2                  0.00066     0.66088   
    34. RY*(   4) C   2                  0.00040     0.94847   
    35. RY*(   5) C   2                  0.00011     1.60438   
    36. RY*(   6) C   2                  0.00009     1.92066   
    37. RY*(   7) C   2                  0.00003     1.74355   
    38. RY*(   8) C   2                  0.00000     2.01007   
    39. RY*(   9) C   2                  0.00001     1.90312   
    40. RY*(   1) C   3                  0.00268     0.75457   
    41. RY*(   2) C   3                  0.00082     0.84265   
    42. RY*(   3) C   3                  0.00065     0.51111   
    43. RY*(   4) C   3                  0.00017     0.88159   
    44. RY*(   5) C   3                  0.00012     1.78867   
    45. RY*(   6) C   3                  0.00007     2.05918   
    46. RY*(   7) C   3                  0.00002     1.76873   
    47. RY*(   8) C   3                  0.00000     1.92555   
    48. RY*(   9) C   3                  0.00000     1.98185   
    49. RY*(   1) C   4                  0.00239     0.77427   
    50. RY*(   2) C   4                  0.00109     0.79624   
    51. RY*(   3) C   4                  0.00066     0.66088   
    52. RY*(   4) C   4                  0.00040     0.94847   
    53. RY*(   5) C   4                  0.00011     1.60438   
    54. RY*(   6) C   4                  0.00009     1.92066   
    55. RY*(   7) C   4                  0.00003     1.74355   
    56. RY*(   8) C   4                  0.00000     2.01007   
    57. RY*(   9) C   4                  0.00001     1.90312   
    58. RY*(   1) C   5                  0.00179     0.68778   
    59. RY*(   2) C   5                  0.00099     0.84169   
    60. RY*(   3) C   5                  0.00030     0.50295   
    61. RY*(   4) C   5                  0.00023     1.02165   
    62. RY*(   5) C   5                  0.00003     1.77549   
    63. RY*(   6) C   5                  0.00001     1.92738   
    64. RY*(   7) C   5                  0.00001     1.53710   
    65. RY*(   8) C   5                  0.00001     1.35348   
    66. RY*(   9) C   5                  0.00001     2.04061   
    67. RY*(   1) H   6                  0.00044     0.37123   
    68. RY*(   2) H   6                  0.00032     1.44055   
    69. RY*(   3) H   6                  0.00002     1.23966   
    70. RY*(   4) H   6                  0.00001     1.43668   
    71. RY*(   1) H   7                  0.00037     1.17116   
    72. RY*(   2) H   7                  0.00031     0.56101   
    73. RY*(   3) H   7                  0.00002     1.41754   
    74. RY*(   4) H   7                  0.00002     1.16569   
    75. RY*(   1) H   8                  0.00077     0.19019   
    76. RY*(   2) H   8                  0.00010     1.55190   
    77. RY*(   3) H   8                  0.00006     1.60143   
    78. RY*(   4) H   8                  0.00002     2.11866   
    79. RY*(   1) H   9                  0.00108     0.22770   
    80. RY*(   2) H   9                  0.00011     1.61918   
    81. RY*(   3) H   9                  0.00005     1.59963   
    82. RY*(   4) H   9                  0.00002     2.04954   
    83. RY*(   1) H  10                  0.00121     0.23595   
    84. RY*(   2) H  10                  0.00007     1.70024   
    85. RY*(   3) H  10                  0.00007     1.61972   
    86. RY*(   4) H  10                  0.00002     2.11688   
    87. RY*(   1) H  11                  0.00137     0.21289   
    88. RY*(   2) H  11                  0.00009     1.68642   
    89. RY*(   3) H  11                  0.00006     1.59660   
    90. RY*(   4) H  11                  0.00002     2.14464   
    91. RY*(   1) H  12                  0.00079     0.23761   
    92. RY*(   2) H  12                  0.00008     1.69079   
    93. RY*(   3) H  12                  0.00005     1.64503   
    94. RY*(   4) H  12                  0.00002     2.16397   
    95. RY*(   1) H  13                  0.00124     0.25194   
    96. RY*(   2) H  13                  0.00007     1.71589   
    97. RY*(   3) H  13                  0.00006     1.61500   
    98. RY*(   4) H  13                  0.00002     2.14689   
    99. RY*(   1) H  14                  0.00137     0.21289   
   100. RY*(   2) H  14                  0.00009     1.68642   
   101. RY*(   3) H  14                  0.00006     1.59660   
   102. RY*(   4) H  14                  0.00002     2.14464   
   103. RY*(   1) H  15                  0.00121     0.23595   
   104. RY*(   2) H  15                  0.00007     1.70024   
   105. RY*(   3) H  15                  0.00007     1.61972   
   106. RY*(   4) H  15                  0.00002     2.11688   
   107. RY*(   1) H  16                  0.00077     0.19019   
   108. RY*(   2) H  16                  0.00010     1.55191   
   109. RY*(   3) H  16                  0.00006     1.60144   
   110. RY*(   4) H  16                  0.00002     2.11866   
   111. RY*(   1) H  17                  0.00108     0.22770   
   112. RY*(   2) H  17                  0.00011     1.61918   
   113. RY*(   3) H  17                  0.00005     1.59963   
   114. RY*(   4) H  17                  0.00002     2.04954   
   115. BD*(   1) C   1 - C   2          0.00923     0.18599   
   116. BD*(   1) C   1 - H   6          0.15317    -0.35517  128(r),118(g),130(r)
   117. BD*(   1) C   1 - H   8          0.00396     0.27921   
   118. BD*(   1) C   1 - H   9          0.00615     0.25106   
   119. BD*(   1) C   2 - C   3          0.00822     0.22489   
   120. BD*(   1) C   2 - H  10          0.00914     0.27885   
   121. BD*(   1) C   2 - H  11          0.00931     0.29078   
   122. BD*(   1) C   3 - C   4          0.00822     0.22489   
   123. BD*(   1) C   3 - H  12          0.00513     0.31506   
   124. BD*(   1) C   3 - H  13          0.00811     0.29333   
   125. BD*(   1) C   4 - C   5          0.01320     0.18158   
   126. BD*(   1) C   4 - H  14          0.00931     0.29078   
   127. BD*(   1) C   4 - H  15          0.00914     0.27885   
   128. BD*(   1) C   5 - H   7          0.21043    -0.37065  116(r),125(g),115(r)
   129. BD*(   1) C   5 - H  16          0.00402     0.27923   
   130. BD*(   1) C   5 - H  17          0.00453     0.25369   
       -------------------------------
              Total Lewis   20.49379  ( 97.5895%)
        Valence non-Lewis    0.47130  (  2.2443%)
        Rydberg non-Lewis    0.03492  (  0.1663%)
       -------------------------------
            Total unit  1   21.00000  (100.0000%)
           Charge unit  1    0.00000


 ***************************************************
 *******         Beta  spin orbitals         *******
 ***************************************************


 NATURAL POPULATIONS:  Natural atomic orbital occupancies 
                                                          
   NAO  Atom  No  lang   Type(AO)    Occupancy      Energy
 ----------------------------------------------------------
     1    C    1  S      Cor( 1S)     0.99939     -10.30633
     2    C    1  S      Val( 2S)     0.55206      -0.46251
     3    C    1  S      Ryd( 3S)     0.00070       0.62882
     4    C    1  px     Val( 2p)     0.32266      -0.25602
     5    C    1  px     Ryd( 3p)     0.00232       0.56071
     6    C    1  py     Val( 2p)     0.47602      -0.27332
     7    C    1  py     Ryd( 3p)     0.00114       0.39498
     8    C    1  pz     Val( 2p)     0.55784      -0.27142
     9    C    1  pz     Ryd( 3p)     0.00116       0.46326
    10    C    1  dxy    Ryd( 3d)     0.00036       1.92245
    11    C    1  dxz    Ryd( 3d)     0.00013       1.87976
    12    C    1  dyz    Ryd( 3d)     0.00019       1.87319
    13    C    1  dx2y2  Ryd( 3d)     0.00034       1.99262
    14    C    1  dz2    Ryd( 3d)     0.00048       2.20560

    15    C    2  S      Cor( 1S)     0.99953     -10.25177
    16    C    2  S      Val( 2S)     0.52098      -0.40450
    17    C    2  S      Ryd( 3S)     0.00048       0.75252
    18    C    2  px     Val( 2p)     0.58271      -0.25787
    19    C    2  px     Ryd( 3p)     0.00142       0.46156
    20    C    2  py     Val( 2p)     0.52192      -0.26346
    21    C    2  py     Ryd( 3p)     0.00129       0.41468
    22    C    2  pz     Val( 2p)     0.61385      -0.25972
    23    C    2  pz     Ryd( 3p)     0.00125       0.49192
    24    C    2  dxy    Ryd( 3d)     0.00022       2.05678
    25    C    2  dxz    Ryd( 3d)     0.00024       1.98536
    26    C    2  dyz    Ryd( 3d)     0.00019       1.92267
    27    C    2  dx2y2  Ryd( 3d)     0.00042       2.04729
    28    C    2  dz2    Ryd( 3d)     0.00048       2.24761

    29    C    3  S      Cor( 1S)     0.99955     -10.22856
    30    C    3  S      Val( 2S)     0.50842      -0.37237
    31    C    3  S      Ryd( 3S)     0.00044       0.75203
    32    C    3  px     Val( 2p)     0.50233      -0.22999
    33    C    3  px     Ryd( 3p)     0.00101       0.40703
    34    C    3  py     Val( 2p)     0.59422      -0.23861
    35    C    3  py     Ryd( 3p)     0.00263       0.52468
    36    C    3  pz     Val( 2p)     0.59756      -0.23596
    37    C    3  pz     Ryd( 3p)     0.00142       0.49465
    38    C    3  dxy    Ryd( 3d)     0.00029       2.02159
    39    C    3  dxz    Ryd( 3d)     0.00023       1.94323
    40    C    3  dyz    Ryd( 3d)     0.00015       1.96958
    41    C    3  dx2y2  Ryd( 3d)     0.00039       2.13338
    42    C    3  dz2    Ryd( 3d)     0.00048       2.28975

    43    C    4  S      Cor( 1S)     0.99953     -10.25177
    44    C    4  S      Val( 2S)     0.52098      -0.40450
    45    C    4  S      Ryd( 3S)     0.00048       0.75252
    46    C    4  px     Val( 2p)     0.58271      -0.25787
    47    C    4  px     Ryd( 3p)     0.00142       0.46156
    48    C    4  py     Val( 2p)     0.52192      -0.26346
    49    C    4  py     Ryd( 3p)     0.00129       0.41468
    50    C    4  pz     Val( 2p)     0.61385      -0.25972
    51    C    4  pz     Ryd( 3p)     0.00125       0.49192
    52    C    4  dxy    Ryd( 3d)     0.00022       2.05678
    53    C    4  dxz    Ryd( 3d)     0.00024       1.98536
    54    C    4  dyz    Ryd( 3d)     0.00019       1.92267
    55    C    4  dx2y2  Ryd( 3d)     0.00042       2.04729
    56    C    4  dz2    Ryd( 3d)     0.00048       2.24761

    57    C    5  S      Cor( 1S)     0.99939     -10.30633
    58    C    5  S      Val( 2S)     0.55206      -0.46251
    59    C    5  S      Ryd( 3S)     0.00070       0.62882
    60    C    5  px     Val( 2p)     0.32266      -0.25602
    61    C    5  px     Ryd( 3p)     0.00232       0.56071
    62    C    5  py     Val( 2p)     0.47602      -0.27332
    63    C    5  py     Ryd( 3p)     0.00114       0.39498
    64    C    5  pz     Val( 2p)     0.55784      -0.27142
    65    C    5  pz     Ryd( 3p)     0.00116       0.46326
    66    C    5  dxy    Ryd( 3d)     0.00036       1.92245
    67    C    5  dxz    Ryd( 3d)     0.00013       1.87976
    68    C    5  dyz    Ryd( 3d)     0.00019       1.87319
    69    C    5  dx2y2  Ryd( 3d)     0.00034       1.99262
    70    C    5  dz2    Ryd( 3d)     0.00048       2.20560

    71    H    6  S      Val( 1S)     0.43272      -0.45647
    72    H    6  S      Ryd( 2S)     0.00052       0.30842
    73    H    6  px     Ryd( 2p)     0.00004       1.41352
    74    H    6  py     Ryd( 2p)     0.00011       1.25049
    75    H    6  pz     Ryd( 2p)     0.00028       1.38104

    76    H    7  S      Val( 1S)     0.33555      -0.42765
    77    H    7  S      Ryd( 2S)     0.00031       0.30127
    78    H    7  px     Ryd( 2p)     0.00003       1.37263
    79    H    7  py     Ryd( 2p)     0.00019       1.42653
    80    H    7  pz     Ryd( 2p)     0.00022       1.21895

    81    H    8  S      Val( 1S)     0.37499      -0.09167
    82    H    8  S      Ryd( 2S)     0.00078       0.17521
    83    H    8  px     Ryd( 2p)     0.00036       1.96115
    84    H    8  py     Ryd( 2p)     0.00008       1.68784
    85    H    8  pz     Ryd( 2p)     0.00009       1.66223

    86    H    9  S      Val( 1S)     0.37597      -0.11442
    87    H    9  S      Ryd( 2S)     0.00106       0.19017
    88    H    9  px     Ryd( 2p)     0.00008       1.59123
    89    H    9  py     Ryd( 2p)     0.00007       1.56599
    90    H    9  pz     Ryd( 2p)     0.00043       2.16405

    91    H   10  S      Val( 1S)     0.37812      -0.08607
    92    H   10  S      Ryd( 2S)     0.00120       0.21817
    93    H   10  px     Ryd( 2p)     0.00006       1.65237
    94    H   10  py     Ryd( 2p)     0.00009       1.61646
    95    H   10  pz     Ryd( 2p)     0.00036       2.19766

    96    H   11  S      Val( 1S)     0.33708      -0.06379
    97    H   11  S      Ryd( 2S)     0.00063       0.19893
    98    H   11  px     Ryd( 2p)     0.00026       2.01014
    99    H   11  py     Ryd( 2p)     0.00016       1.72639
   100    H   11  pz     Ryd( 2p)     0.00011       1.73089

   101    H   12  S      Val( 1S)     0.36901      -0.05355
   102    H   12  S      Ryd( 2S)     0.00085       0.21572
   103    H   12  px     Ryd( 2p)     0.00005       1.64474
   104    H   12  py     Ryd( 2p)     0.00036       2.18127
   105    H   12  pz     Ryd( 2p)     0.00009       1.70321

   106    H   13  S      Val( 1S)     0.38537      -0.07632
   107    H   13  S      Ryd( 2S)     0.00123       0.23063
   108    H   13  px     Ryd( 2p)     0.00006       1.61494
   109    H   13  py     Ryd( 2p)     0.00008       1.67553
   110    H   13  pz     Ryd( 2p)     0.00037       2.21719

   111    H   14  S      Val( 1S)     0.33708      -0.06379
   112    H   14  S      Ryd( 2S)     0.00063       0.19893
   113    H   14  px     Ryd( 2p)     0.00026       2.01015
   114    H   14  py     Ryd( 2p)     0.00016       1.72639
   115    H   14  pz     Ryd( 2p)     0.00011       1.73089

   116    H   15  S      Val( 1S)     0.37812      -0.08607
   117    H   15  S      Ryd( 2S)     0.00120       0.21817
   118    H   15  px     Ryd( 2p)     0.00006       1.65237
   119    H   15  py     Ryd( 2p)     0.00009       1.61646
   120    H   15  pz     Ryd( 2p)     0.00036       2.19766

   121    H   16  S      Val( 1S)     0.37499      -0.09167
   122    H   16  S      Ryd( 2S)     0.00078       0.17521
   123    H   16  px     Ryd( 2p)     0.00036       1.96115
   124    H   16  py     Ryd( 2p)     0.00008       1.68784
   125    H   16  pz     Ryd( 2p)     0.00009       1.66223

   126    H   17  S      Val( 1S)     0.37597      -0.11442
   127    H   17  S      Ryd( 2S)     0.00106       0.19017
   128    H   17  px     Ryd( 2p)     0.00008       1.59123
   129    H   17  py     Ryd( 2p)     0.00007       1.56599
   130    H   17  pz     Ryd( 2p)     0.00043       2.16405


 Summary of Natural Population Analysis:                  
                                                          
                                       Natural Population 
                Natural  -----------------------------------------------
    Atom  No    Charge         Core      Valence    Rydberg      Total
 -----------------------------------------------------------------------
      C    1    0.08523      0.99939     1.90858    0.00680     2.91477
      C    2   -0.24498      0.99953     2.23946    0.00599     3.24498
      C    3   -0.20912      0.99955     2.20253    0.00704     3.20912
      C    4   -0.24498      0.99953     2.23946    0.00599     3.24498
      C    5    0.08523      0.99939     1.90857    0.00680     2.91477
      H    6    0.06633      0.00000     0.43272    0.00096     0.43367
      H    7    0.16370      0.00000     0.33555    0.00076     0.33630
      H    8    0.12369      0.00000     0.37499    0.00131     0.37631
      H    9    0.12239      0.00000     0.37597    0.00164     0.37761
      H   10    0.12017      0.00000     0.37812    0.00170     0.37983
      H   11    0.16177      0.00000     0.33708    0.00115     0.33823
      H   12    0.12964      0.00000     0.36901    0.00135     0.37036
      H   13    0.11290      0.00000     0.38537    0.00173     0.38710
      H   14    0.16177      0.00000     0.33708    0.00115     0.33823
      H   15    0.12017      0.00000     0.37812    0.00170     0.37983
      H   16    0.12369      0.00000     0.37499    0.00131     0.37631
      H   17    0.12239      0.00000     0.37597    0.00164     0.37761
 =======================================================================
   * Total *    1.00000      4.99741    14.95358    0.04902    20.00000

                                 Natural Population      
 --------------------------------------------------------
   Core                       4.99741 ( 99.9481% of   5)
   Valence                   14.95358 ( 99.6905% of  15)
   Natural Minimal Basis     19.95098 ( 99.7549% of  20)
   Natural Rydberg Basis      0.04902 (  0.2451% of  20)
 --------------------------------------------------------

    Atom  No          Natural Electron Configuration
 ----------------------------------------------------------------------------
      C    1      [core]2S( 0.55)2p( 1.36)
      C    2      [core]2S( 0.52)2p( 1.72)
      C    3      [core]2S( 0.51)2p( 1.69)3p( 0.01)
      C    4      [core]2S( 0.52)2p( 1.72)
      C    5      [core]2S( 0.55)2p( 1.36)
      H    6            1S( 0.43)
      H    7            1S( 0.34)
      H    8            1S( 0.37)
      H    9            1S( 0.38)
      H   10            1S( 0.38)
      H   11            1S( 0.34)
      H   12            1S( 0.37)
      H   13            1S( 0.39)
      H   14            1S( 0.34)
      H   15            1S( 0.38)
      H   16            1S( 0.37)
      H   17            1S( 0.38)


 NATURAL BOND ORBITAL ANALYSIS, beta spin orbitals:

                       Occupancies       Lewis Structure    Low   High
           Occ.    -------------------  -----------------   occ   occ
  Cycle   Thresh.   Lewis   Non-Lewis     CR  BD  3C  LP    (L)   (NL)   Dev
 =============================================================================
   1(1)    0.90    19.20637   0.79363      5  14   0   1     1      0    0.13
   2(2)    0.90    19.20637   0.79363      5  14   0   1     1      0    0.13
   3(1)    0.80    19.20637   0.79363      5  14   0   1     1      0    0.13
   4(2)    0.80    19.20637   0.79363      5  14   0   1     1      0    0.13
   5(1)    0.70    19.51469   0.48531      5  15   0   0     0      0    0.06
 -----------------------------------------------------------------------------

 Structure accepted: No low occupancy Lewis orbitals

 --------------------------------------------------------
   Core                      4.99741 ( 99.948% of   5)
   Valence Lewis            14.51728 ( 96.782% of  15)
  ==================       ============================
   Total Lewis              19.51469 ( 97.573% of  20)
  -----------------------------------------------------
   Valence non-Lewis         0.45588 (  2.279% of  20)
   Rydberg non-Lewis         0.02943 (  0.147% of  20)
  ==================       ============================
   Total non-Lewis           0.48531 (  2.427% of  20)
 --------------------------------------------------------


       (Occupancy)   Bond orbital/ Coefficients/ Hybrids
 ---------------------------------------------------------------------------------
     1. (0.98904) BD ( 1) C   1 - C   2  
                ( 50.44%)   0.7102* C   1 s( 35.76%)p 1.79( 64.18%)d 0.00(  0.06%)
                                            0.0003  0.5979  0.0082 -0.1354  0.0249
                                           -0.7429 -0.0216  0.2653  0.0080  0.0014
                                            0.0035 -0.0084 -0.0221 -0.0081
                ( 49.56%)   0.7040* C   2 s( 25.66%)p 2.89( 74.28%)d 0.00(  0.06%)
                                            0.0002  0.5065  0.0099 -0.0254  0.0249
                                            0.8406  0.0135 -0.1864 -0.0008 -0.0040
                                            0.0006 -0.0090 -0.0200 -0.0106
     2. (0.99256) BD ( 1) C   1 - H   8  
                ( 62.43%)   0.7901* C   1 s( 30.10%)p 2.32( 69.84%)d 0.00(  0.06%)
                                           -0.0001  0.5486  0.0115  0.5671  0.0193
                                            0.4764  0.0105  0.3864 -0.0045  0.0158
                                            0.0125  0.0033  0.0105 -0.0063
                ( 37.57%)   0.6129* H   8 s( 99.89%)p 0.00(  0.11%)
                                            0.9995  0.0001 -0.0299 -0.0111 -0.0086
     3. (0.98826) BD ( 1) C   1 - H   9  
                ( 62.16%)   0.7884* C   1 s( 29.60%)p 2.38( 70.34%)d 0.00(  0.06%)
                                           -0.0001  0.5440  0.0036 -0.1146  0.0200
                                            0.1683  0.0123 -0.8130 -0.0218  0.0030
                                           -0.0023 -0.0018 -0.0012  0.0241
                ( 37.84%)   0.6151* H   9 s( 99.89%)p 0.00(  0.11%)
                                            0.9994  0.0001 -0.0079 -0.0026  0.0322
     4. (0.98753) BD ( 1) C   2 - C   3  
                ( 51.14%)   0.7151* C   2 s( 27.99%)p 2.57( 71.98%)d 0.00(  0.04%)
                                            0.0003  0.5290 -0.0030 -0.6915  0.0139
                                           -0.4018 -0.0259 -0.2817 -0.0005  0.0099
                                            0.0109  0.0050  0.0099 -0.0070
                ( 48.86%)   0.6990* C   3 s( 27.49%)p 2.64( 72.46%)d 0.00(  0.05%)
                                            0.0002  0.5243  0.0032  0.7066  0.0202
                                            0.3823 -0.0244  0.2797  0.0007  0.0150
                                            0.0096  0.0069  0.0066 -0.0076
     5. (0.98777) BD ( 1) C   2 - H  10  
                ( 62.21%)   0.7887* C   2 s( 21.62%)p 3.62( 78.33%)d 0.00(  0.04%)
                                           -0.0001  0.4649 -0.0107  0.0468  0.0194
                                           -0.0836 -0.0150  0.8795 -0.0073 -0.0013
                                            0.0011  0.0002 -0.0001  0.0207
                ( 37.79%)   0.6147* H  10 s( 99.91%)p 0.00(  0.09%)
                                            0.9995 -0.0045 -0.0037  0.0061 -0.0292
     6. (0.95601) BD ( 1) C   2 - H  11  
                ( 64.96%)   0.8060* C   2 s( 24.66%)p 3.05( 75.30%)d 0.00(  0.03%)
                                           -0.0006  0.4966  0.0043  0.7197 -0.0054
                                           -0.3512  0.0007 -0.3337  0.0176 -0.0079
                                           -0.0130  0.0033  0.0095 -0.0042
                ( 35.04%)   0.5920* H  11 s( 99.90%)p 0.00(  0.10%)
                                            0.9994 -0.0076 -0.0252  0.0184  0.0086
     7. (0.98753) BD ( 1) C   3 - C   4  
                ( 48.86%)   0.6990* C   3 s( 27.49%)p 2.64( 72.46%)d 0.00(  0.05%)
                                            0.0002  0.5243  0.0032 -0.7066 -0.0202
                                            0.3823 -0.0244  0.2797  0.0007 -0.0150
                                           -0.0096  0.0069  0.0066 -0.0076
                ( 51.14%)   0.7151* C   4 s( 27.99%)p 2.57( 71.98%)d 0.00(  0.04%)
                                            0.0003  0.5290 -0.0030  0.6915 -0.0139
                                           -0.4018 -0.0259 -0.2817 -0.0005 -0.0099
                                           -0.0109  0.0050  0.0099 -0.0070
     8. (0.98521) BD ( 1) C   3 - H  12  
                ( 62.86%)   0.7928* C   3 s( 23.11%)p 3.32( 76.85%)d 0.00(  0.04%)
                                            0.0001 -0.4807 -0.0052  0.0000  0.0000
                                            0.8404 -0.0073 -0.2486  0.0181 -0.0000
                                           -0.0000  0.0106  0.0153  0.0066
                ( 37.14%)   0.6094* H  12 s( 99.91%)p 0.00(  0.09%)
                                           -0.9995  0.0017 -0.0000 -0.0296  0.0061
     9. (0.98829) BD ( 1) C   3 - H  13  
                ( 61.48%)   0.7841* C   3 s( 21.80%)p 3.59( 78.16%)d 0.00(  0.05%)
                                            0.0002 -0.4668  0.0096  0.0000  0.0000
                                           -0.0051  0.0277  0.8836 -0.0026 -0.0000
                                            0.0000  0.0031  0.0002 -0.0211
                ( 38.52%)   0.6207* H  13 s( 99.91%)p 0.00(  0.09%)
                                           -0.9995  0.0039 -0.0000 -0.0043 -0.0294
    10. (0.98904) BD ( 1) C   4 - C   5  
                ( 49.56%)   0.7040* C   4 s( 25.66%)p 2.89( 74.28%)d 0.00(  0.06%)
                                            0.0002  0.5065  0.0099  0.0254 -0.0249
                                            0.8406  0.0135 -0.1864 -0.0008  0.0040
                                           -0.0006 -0.0090 -0.0200 -0.0106
                ( 50.44%)   0.7102* C   5 s( 35.76%)p 1.79( 64.18%)d 0.00(  0.06%)
                                            0.0003  0.5979  0.0082  0.1354 -0.0249
                                           -0.7429 -0.0216  0.2653  0.0080 -0.0014
                                           -0.0035 -0.0084 -0.0221 -0.0081
    11. (0.95602) BD ( 1) C   4 - H  14  
                ( 64.96%)   0.8060* C   4 s( 24.66%)p 3.05( 75.30%)d 0.00(  0.03%)
                                            0.0006 -0.4966 -0.0043  0.7197 -0.0054
                                            0.3512 -0.0007  0.3337 -0.0176 -0.0079
                                           -0.0130 -0.0033 -0.0095  0.0042
                ( 35.04%)   0.5920* H  14 s( 99.90%)p 0.00(  0.10%)
                                           -0.9994  0.0076 -0.0252 -0.0184 -0.0086
    12. (0.98777) BD ( 1) C   4 - H  15  
                ( 62.21%)   0.7887* C   4 s( 21.62%)p 3.62( 78.33%)d 0.00(  0.04%)
                                           -0.0001  0.4649 -0.0107 -0.0468 -0.0194
                                           -0.0836 -0.0150  0.8795 -0.0073  0.0013
                                           -0.0011  0.0002 -0.0001  0.0207
                ( 37.79%)   0.6147* H  15 s( 99.91%)p 0.00(  0.09%)
                                            0.9995 -0.0045  0.0037  0.0061 -0.0292
    13. (0.99256) BD ( 1) C   5 - H  16  
                ( 62.43%)   0.7901* C   5 s( 30.10%)p 2.32( 69.84%)d 0.00(  0.06%)
                                           -0.0001  0.5486  0.0115 -0.5671 -0.0193
                                            0.4764  0.0105  0.3864 -0.0045 -0.0158
                                           -0.0125  0.0033  0.0105 -0.0063
                ( 37.57%)   0.6129* H  16 s( 99.89%)p 0.00(  0.11%)
                                            0.9995  0.0001  0.0299 -0.0111 -0.0086
    14. (0.98826) BD ( 1) C   5 - H  17  
                ( 62.16%)   0.7884* C   5 s( 29.60%)p 2.38( 70.34%)d 0.00(  0.06%)
                                           -0.0001  0.5440  0.0036  0.1146 -0.0200
                                            0.1683  0.0123 -0.8130 -0.0218 -0.0030
                                            0.0023 -0.0018 -0.0012  0.0241
                ( 37.84%)   0.6151* H  17 s( 99.89%)p 0.00(  0.11%)
                                            0.9994  0.0001  0.0079 -0.0026  0.0322
    15. (0.74143) BD ( 1) H   6 - H   7  
                ( 56.81%)   0.7537* H   6 s( 99.92%)p 0.00(  0.08%)
                                            0.9996  0.0068 -0.0000  0.0140 -0.0252
                ( 43.19%)   0.6572* H   7 s( 99.88%)p 0.00(  0.12%)
                                            0.9994 -0.0059  0.0000 -0.0234  0.0248
    16. (0.99940) CR ( 1) C   1           s(100.00%)p 0.00(  0.00%)
                                            1.0000 -0.0001 -0.0000  0.0001 -0.0000
                                            0.0003  0.0000 -0.0001 -0.0000  0.0000
                                           -0.0000  0.0000  0.0000  0.0000
    17. (0.99953) CR ( 1) C   2           s(100.00%)p 0.00(  0.00%)
                                            1.0000  0.0001  0.0000  0.0006 -0.0000
                                           -0.0002  0.0000 -0.0000  0.0000 -0.0000
                                           -0.0000  0.0000  0.0000  0.0000
    18. (0.99955) CR ( 1) C   3           s(100.00%)p 0.00(  0.00%)
                                            1.0000 -0.0001 -0.0000 -0.0000 -0.0000
                                           -0.0003  0.0000 -0.0003 -0.0000 -0.0000
                                           -0.0000 -0.0000 -0.0000  0.0000
    19. (0.99953) CR ( 1) C   4           s(100.00%)p 0.00(  0.00%)
                                            1.0000  0.0001  0.0000 -0.0006  0.0000
                                           -0.0002  0.0000 -0.0000  0.0000  0.0000
                                            0.0000  0.0000  0.0000  0.0000
    20. (0.99940) CR ( 1) C   5           s(100.00%)p 0.00(  0.00%)
                                            1.0000 -0.0001 -0.0000 -0.0001  0.0000
                                            0.0003  0.0000 -0.0001 -0.0000 -0.0000
                                            0.0000  0.0000  0.0000  0.0000
    21. (0.17380) LP*( 1) C   1           s(  4.42%)p21.63( 95.57%)d 0.00(  0.01%)
                                            0.0000  0.2067 -0.0383 -0.8010  0.0467
                                            0.4368 -0.0427  0.3432 -0.0394  0.0042
                                           -0.0074 -0.0020  0.0013  0.0037
    22. (0.17380) LP*( 1) C   5           s(  4.42%)p21.63( 95.57%)d 0.00(  0.01%)
                                            0.0000  0.2067 -0.0383  0.8010 -0.0467
                                            0.4368 -0.0427  0.3432 -0.0394 -0.0042
                                            0.0074 -0.0020  0.0013  0.0037
    23. (0.00145) RY*( 1) C   1           s( 14.93%)p 5.12( 76.48%)d 0.58(  8.59%)
                                            0.0000  0.0334  0.3850 -0.0415 -0.8685
                                            0.0136 -0.0126  0.0130 -0.0907  0.2828
                                            0.0441  0.0181  0.0379 -0.0471
    24. (0.00092) RY*( 2) C   1           s(  1.73%)p43.02( 74.61%)d13.64( 23.66%)
                                           -0.0000 -0.0183  0.1304  0.0395  0.1105
                                           -0.0141 -0.5370 -0.0168 -0.6660 -0.1198
                                           -0.0481  0.3767 -0.0629 -0.2721
    25. (0.00031) RY*( 3) C   1           s(  0.19%)p99.99( 95.10%)d24.22(  4.71%)
                                            0.0000 -0.0022  0.0441  0.0133  0.0337
                                            0.0199 -0.7815 -0.0244  0.5813  0.1990
                                            0.0627 -0.0364 -0.0440  0.0180
    26. (0.00018) RY*( 4) C   1           s( 60.62%)p 0.06(  3.70%)d 0.59( 35.68%)
                                            0.0000 -0.0040  0.7786 -0.0229  0.1615
                                            0.0163 -0.0020  0.0093  0.1002 -0.5315
                                            0.0418 -0.2198  0.1301  0.0849
    27. (0.00002) RY*( 5) C   1           s( 11.08%)p 1.67( 18.53%)d 6.35( 70.39%)
    28. (0.00000) RY*( 6) C   1           s(  0.33%)p14.05(  4.62%)d99.99( 95.06%)
    29. (0.00000) RY*( 7) C   1           s(  7.99%)p 2.47( 19.74%)d 9.04( 72.27%)
    30. (0.00001) RY*( 8) C   1           s(  1.16%)p 0.64(  0.74%)d84.62( 98.10%)
    31. (0.00000) RY*( 9) C   1           s(  2.07%)p 3.17(  6.57%)d44.17( 91.37%)
    32. (0.00187) RY*( 1) C   2           s(  8.50%)p 9.91( 84.29%)d 0.85(  7.20%)
                                           -0.0000  0.0138  0.2913 -0.0247 -0.4585
                                            0.0016  0.3950  0.0253  0.6895 -0.0108
                                           -0.1236  0.0365  0.1139 -0.2057
    33. (0.00077) RY*( 2) C   2           s(  6.40%)p 9.70( 62.07%)d 4.92( 31.52%)
                                            0.0000 -0.0216  0.2521  0.0104  0.6542
                                           -0.0105 -0.1816  0.0045  0.3995  0.3684
                                           -0.0502  0.2079 -0.2884 -0.2250
    34. (0.00056) RY*( 3) C   2           s(  0.69%)p99.99( 89.43%)d14.37(  9.88%)
                                            0.0000 -0.0022  0.0829  0.0052 -0.3853
                                            0.0223 -0.8520  0.0025  0.1393  0.0522
                                           -0.1903 -0.2066 -0.0206 -0.1296
    35. (0.00020) RY*( 4) C   2           s( 71.62%)p 0.28( 20.36%)d 0.11(  8.01%)
                                           -0.0000  0.0054  0.8463 -0.0003 -0.0882
                                           -0.0162  0.1075  0.0052 -0.4290  0.1179
                                           -0.0121 -0.2029 -0.1511  0.0457
    36. (0.00011) RY*( 5) C   2           s(  4.55%)p 1.80(  8.21%)d19.18( 87.24%)
                                            0.0000  0.0021  0.2133  0.0088 -0.1807
                                            0.0205 -0.2211 -0.0031 -0.0008  0.0342
                                            0.4781  0.7338  0.2178  0.2382
    37. (0.00005) RY*( 6) C   2           s(  0.42%)p10.49(  4.35%)d99.99( 95.23%)
    38. (0.00003) RY*( 7) C   2           s(  4.07%)p 5.54( 22.57%)d18.02( 73.36%)
    39. (0.00000) RY*( 8) C   2           s(  0.45%)p 4.45(  2.01%)d99.99( 97.54%)
    40. (0.00000) RY*( 9) C   2           s(  3.36%)p 2.03(  6.81%)d26.71( 89.83%)
    41. (0.00263) RY*( 1) C   3           s(  8.49%)p10.14( 86.06%)d 0.64(  5.45%)
                                           -0.0000  0.0207  0.2906 -0.0000  0.0000
                                            0.0311  0.7226 -0.0204 -0.5806  0.0000
                                           -0.0000 -0.0539 -0.1400 -0.1790
    42. (0.00085) RY*( 2) C   3           s(  2.27%)p31.66( 71.99%)d11.32( 25.73%)
                                            0.0000 -0.0243  0.1488  0.0000  0.0000
                                           -0.0095 -0.5634 -0.0048 -0.6343 -0.0000
                                           -0.0000 -0.1240  0.4139 -0.2658
    43. (0.00067) RY*( 3) C   3           s(  0.00%)p 1.00( 94.64%)d 0.06(  5.36%)
                                           -0.0000 -0.0000  0.0000 -0.0243  0.9725
                                           -0.0000  0.0000 -0.0000  0.0000 -0.0152
                                           -0.2310  0.0000 -0.0000  0.0000
    44. (0.00016) RY*( 4) C   3           s( 80.89%)p 0.12(  9.34%)d 0.12(  9.77%)
                                            0.0000  0.0004  0.8994 -0.0000  0.0000
                                           -0.0086 -0.0195 -0.0038  0.3048 -0.0000
                                            0.0000  0.0422  0.2484  0.1850
    45. (0.00012) RY*( 5) C   3           s(  0.00%)p 1.00(  3.77%)d25.51( 96.23%)
                                           -0.0000 -0.0000 -0.0000 -0.0068  0.1941
                                            0.0000  0.0000 -0.0000 -0.0000 -0.4895
                                            0.8501 -0.0000 -0.0000 -0.0000
    46. (0.00006) RY*( 6) C   3           s(  0.00%)p 1.00(  1.65%)d59.57( 98.35%)
    47. (0.00002) RY*( 7) C   3           s(  0.89%)p23.46( 20.80%)d88.33( 78.32%)
    48. (0.00000) RY*( 8) C   3           s(  7.56%)p 1.40( 10.59%)d10.83( 81.85%)
    49. (0.00000) RY*( 9) C   3           s(  0.02%)p73.83(  1.22%)d99.99( 98.76%)
    50. (0.00187) RY*( 1) C   4           s(  8.50%)p 9.91( 84.29%)d 0.85(  7.20%)
                                           -0.0000  0.0138  0.2913  0.0247  0.4585
                                            0.0016  0.3950  0.0253  0.6895  0.0108
                                            0.1236  0.0365  0.1139 -0.2057
    51. (0.00077) RY*( 2) C   4           s(  6.40%)p 9.70( 62.07%)d 4.92( 31.52%)
                                            0.0000 -0.0216  0.2521 -0.0104 -0.6542
                                           -0.0105 -0.1816  0.0045  0.3995 -0.3684
                                            0.0502  0.2079 -0.2884 -0.2250
    52. (0.00056) RY*( 3) C   4           s(  0.69%)p99.99( 89.43%)d14.37(  9.88%)
                                            0.0000 -0.0022  0.0829 -0.0052  0.3853
                                            0.0223 -0.8520  0.0025  0.1393 -0.0522
                                            0.1903 -0.2066 -0.0206 -0.1296
    53. (0.00020) RY*( 4) C   4           s( 71.62%)p 0.28( 20.36%)d 0.11(  8.01%)
                                           -0.0000  0.0054  0.8463  0.0003  0.0882
                                           -0.0162  0.1075  0.0052 -0.4290 -0.1179
                                            0.0121 -0.2029 -0.1511  0.0457
    54. (0.00011) RY*( 5) C   4           s(  4.55%)p 1.80(  8.21%)d19.18( 87.24%)
                                            0.0000  0.0021  0.2133 -0.0088  0.1807
                                            0.0205 -0.2211 -0.0031 -0.0008 -0.0342
                                           -0.4781  0.7338  0.2178  0.2382
    55. (0.00005) RY*( 6) C   4           s(  0.42%)p10.49(  4.35%)d99.99( 95.23%)
    56. (0.00003) RY*( 7) C   4           s(  4.07%)p 5.54( 22.57%)d18.02( 73.36%)
    57. (0.00000) RY*( 8) C   4           s(  0.45%)p 4.45(  2.01%)d99.99( 97.54%)
    58. (0.00000) RY*( 9) C   4           s(  3.36%)p 2.03(  6.81%)d26.71( 89.83%)
    59. (0.00145) RY*( 1) C   5           s( 14.93%)p 5.12( 76.48%)d 0.58(  8.59%)
                                            0.0000  0.0334  0.3850  0.0415  0.8685
                                            0.0136 -0.0126  0.0130 -0.0907 -0.2828
                                           -0.0441  0.0181  0.0379 -0.0471
    60. (0.00092) RY*( 2) C   5           s(  1.73%)p43.02( 74.61%)d13.64( 23.66%)
                                           -0.0000 -0.0183  0.1304 -0.0395 -0.1105
                                           -0.0141 -0.5370 -0.0168 -0.6660  0.1198
                                            0.0481  0.3767 -0.0629 -0.2721
    61. (0.00031) RY*( 3) C   5           s(  0.19%)p99.99( 95.10%)d24.22(  4.71%)
                                            0.0000 -0.0022  0.0440 -0.0133 -0.0337
                                            0.0199 -0.7815 -0.0244  0.5813 -0.1990
                                           -0.0627 -0.0364 -0.0440  0.0180
    62. (0.00018) RY*( 4) C   5           s( 60.62%)p 0.06(  3.70%)d 0.59( 35.68%)
                                            0.0000 -0.0040  0.7786  0.0229 -0.1615
                                            0.0163 -0.0020  0.0093  0.1002  0.5315
                                           -0.0418 -0.2198  0.1301  0.0849
    63. (0.00002) RY*( 5) C   5           s( 11.08%)p 1.67( 18.53%)d 6.35( 70.39%)
    64. (0.00000) RY*( 6) C   5           s(  0.33%)p14.05(  4.62%)d99.99( 95.06%)
    65. (0.00000) RY*( 7) C   5           s(  7.99%)p 2.47( 19.74%)d 9.04( 72.27%)
    66. (0.00001) RY*( 8) C   5           s(  1.16%)p 0.64(  0.74%)d84.62( 98.10%)
    67. (0.00000) RY*( 9) C   5           s(  2.07%)p 3.17(  6.57%)d44.17( 91.37%)
    68. (0.00049) RY*( 1) H   6           s( 95.64%)p 0.05(  4.36%)
                                           -0.0035  0.9780 -0.0000 -0.2085  0.0101
    69. (0.00004) RY*( 2) H   6           s(  0.00%)p 1.00(100.00%)
    70. (0.00003) RY*( 3) H   6           s(  4.34%)p22.04( 95.66%)
    71. (0.00001) RY*( 4) H   6           s(  0.10%)p99.99( 99.90%)
    72. (0.00035) RY*( 1) H   7           s( 91.88%)p 0.09(  8.12%)
                                            0.0141  0.9585 -0.0000  0.0632 -0.2778
    73. (0.00003) RY*( 2) H   7           s(  0.00%)p 1.00(100.00%)
    74. (0.00003) RY*( 3) H   7           s(  6.54%)p14.29( 93.46%)
    75. (0.00001) RY*( 4) H   7           s(  1.69%)p58.06( 98.31%)
    76. (0.00079) RY*( 1) H   8           s( 98.83%)p 0.01(  1.17%)
                                            0.0009  0.9941 -0.0142  0.1012  0.0356
    77. (0.00007) RY*( 2) H   8           s(  0.01%)p99.99( 99.99%)
    78. (0.00002) RY*( 3) H   8           s(  1.17%)p84.80( 98.83%)
    79. (0.00002) RY*( 4) H   8           s(  0.11%)p99.99( 99.89%)
    80. (0.00107) RY*( 1) H   9           s( 98.16%)p 0.02(  1.84%)
                                            0.0013  0.9907 -0.0826  0.0924 -0.0555
    81. (0.00011) RY*( 2) H   9           s(  0.00%)p 1.00(100.00%)
                                            0.0027 -0.0023 -0.6316 -0.7171 -0.2945
    82. (0.00001) RY*( 3) H   9           s(  1.51%)p65.01( 98.49%)
    83. (0.00002) RY*( 4) H   9           s(  0.44%)p99.99( 99.56%)
    84. (0.00121) RY*( 1) H  10           s( 99.55%)p 0.00(  0.45%)
                                            0.0061  0.9978  0.0396  0.0092  0.0529
    85. (0.00008) RY*( 2) H  10           s(  0.02%)p99.99( 99.98%)
    86. (0.00006) RY*( 3) H  10           s(  0.07%)p99.99( 99.93%)
    87. (0.00002) RY*( 4) H  10           s(  0.45%)p99.99( 99.55%)
    88. (0.00062) RY*( 1) H  11           s( 98.40%)p 0.02(  1.60%)
                                            0.0093  0.9919  0.1077  0.0633 -0.0188
    89. (0.00008) RY*( 2) H  11           s(  0.04%)p99.99( 99.96%)
    90. (0.00005) RY*( 3) H  11           s(  1.15%)p85.60( 98.85%)
    91. (0.00002) RY*( 4) H  11           s(  0.51%)p99.99( 99.49%)
    92. (0.00085) RY*( 1) H  12           s( 99.65%)p 0.00(  0.35%)
                                            0.0035  0.9982  0.0000 -0.0584  0.0106
    93. (0.00008) RY*( 2) H  12           s(  0.01%)p99.99( 99.99%)
    94. (0.00005) RY*( 3) H  12           s(  0.00%)p 1.00(100.00%)
    95. (0.00002) RY*( 4) H  12           s(  0.43%)p99.99( 99.57%)
    96. (0.00124) RY*( 1) H  13           s( 99.53%)p 0.00(  0.47%)
                                            0.0058  0.9976  0.0000  0.0157 -0.0671
    97. (0.00008) RY*( 2) H  13           s(  0.11%)p99.99( 99.89%)
    98. (0.00006) RY*( 3) H  13           s(  0.00%)p 1.00(100.00%)
    99. (0.00002) RY*( 4) H  13           s(  0.45%)p99.99( 99.55%)
   100. (0.00062) RY*( 1) H  14           s( 98.40%)p 0.02(  1.60%)
                                            0.0093  0.9919 -0.1077  0.0633 -0.0188
   101. (0.00008) RY*( 2) H  14           s(  0.04%)p99.99( 99.96%)
   102. (0.00005) RY*( 3) H  14           s(  1.15%)p85.60( 98.85%)
   103. (0.00002) RY*( 4) H  14           s(  0.51%)p99.99( 99.49%)
   104. (0.00121) RY*( 1) H  15           s( 99.55%)p 0.00(  0.45%)
                                            0.0061  0.9978 -0.0396  0.0092  0.0529
   105. (0.00008) RY*( 2) H  15           s(  0.02%)p99.99( 99.98%)
   106. (0.00006) RY*( 3) H  15           s(  0.07%)p99.99( 99.93%)
   107. (0.00002) RY*( 4) H  15           s(  0.45%)p99.99( 99.55%)
   108. (0.00079) RY*( 1) H  16           s( 98.83%)p 0.01(  1.17%)
                                            0.0009  0.9941  0.0142  0.1012  0.0356
   109. (0.00007) RY*( 2) H  16           s(  0.01%)p99.99( 99.99%)
   110. (0.00002) RY*( 3) H  16           s(  1.17%)p84.80( 98.83%)
   111. (0.00002) RY*( 4) H  16           s(  0.11%)p99.99( 99.89%)
   112. (0.00107) RY*( 1) H  17           s( 98.16%)p 0.02(  1.84%)
                                            0.0013  0.9907  0.0826  0.0924 -0.0555
   113. (0.00011) RY*( 2) H  17           s(  0.00%)p 1.00(100.00%)
                                            0.0027 -0.0023  0.6316 -0.7171 -0.2945
   114. (0.00001) RY*( 3) H  17           s(  1.51%)p65.01( 98.49%)
   115. (0.00002) RY*( 4) H  17           s(  0.44%)p99.99( 99.56%)
   116. (0.00578) BD*( 1) C   1 - C   2  
                ( 49.56%)   0.7040* C   1 s( 35.76%)p 1.79( 64.18%)d 0.00(  0.06%)
                                           -0.0003 -0.5979 -0.0082  0.1354 -0.0249
                                            0.7429  0.0216 -0.2653 -0.0080 -0.0014
                                           -0.0035  0.0084  0.0221  0.0081
                ( 50.44%)  -0.7102* C   2 s( 25.66%)p 2.89( 74.28%)d 0.00(  0.06%)
                                           -0.0002 -0.5065 -0.0099  0.0254 -0.0249
                                           -0.8406 -0.0135  0.1864  0.0008  0.0040
                                           -0.0006  0.0090  0.0200  0.0106
   117. (0.00404) BD*( 1) C   1 - H   8  
                ( 37.57%)   0.6129* C   1 s( 30.10%)p 2.32( 69.84%)d 0.00(  0.06%)
                                            0.0001 -0.5486 -0.0115 -0.5671 -0.0193
                                           -0.4764 -0.0105 -0.3864  0.0045 -0.0158
                                           -0.0125 -0.0033 -0.0105  0.0063
                ( 62.43%)  -0.7901* H   8 s( 99.89%)p 0.00(  0.11%)
                                           -0.9995 -0.0001  0.0299  0.0111  0.0086
   118. (0.00390) BD*( 1) C   1 - H   9  
                ( 37.84%)   0.6151* C   1 s( 29.60%)p 2.38( 70.34%)d 0.00(  0.06%)
                                            0.0001 -0.5440 -0.0036  0.1146 -0.0200
                                           -0.1683 -0.0123  0.8130  0.0218 -0.0030
                                            0.0023  0.0018  0.0012 -0.0241
                ( 62.16%)  -0.7884* H   9 s( 99.89%)p 0.00(  0.11%)
                                           -0.9994 -0.0001  0.0079  0.0026 -0.0322
   119. (0.00776) BD*( 1) C   2 - C   3  
                ( 48.86%)   0.6990* C   2 s( 27.99%)p 2.57( 71.98%)d 0.00(  0.04%)
                                           -0.0003 -0.5290  0.0030  0.6915 -0.0139
                                            0.4018  0.0259  0.2817  0.0005 -0.0099
                                           -0.0109 -0.0050 -0.0099  0.0070
                ( 51.14%)  -0.7151* C   3 s( 27.49%)p 2.64( 72.46%)d 0.00(  0.05%)
                                           -0.0002 -0.5243 -0.0032 -0.7066 -0.0202
                                           -0.3823  0.0244 -0.2797 -0.0007 -0.0150
                                           -0.0096 -0.0069 -0.0066  0.0076
   120. (0.00833) BD*( 1) C   2 - H  10  
                ( 37.79%)   0.6147* C   2 s( 21.62%)p 3.62( 78.33%)d 0.00(  0.04%)
                                            0.0001 -0.4649  0.0107 -0.0468 -0.0194
                                            0.0836  0.0150 -0.8795  0.0073  0.0013
                                           -0.0011 -0.0002  0.0001 -0.0207
                ( 62.21%)  -0.7887* H  10 s( 99.91%)p 0.00(  0.09%)
                                           -0.9995  0.0045  0.0037 -0.0061  0.0292
   121. (0.00375) BD*( 1) C   2 - H  11  
                ( 35.04%)   0.5920* C   2 s( 24.66%)p 3.05( 75.30%)d 0.00(  0.03%)
                                            0.0006 -0.4966 -0.0043 -0.7197  0.0054
                                            0.3512 -0.0007  0.3337 -0.0176  0.0079
                                            0.0130 -0.0033 -0.0095  0.0042
                ( 64.96%)  -0.8060* H  11 s( 99.90%)p 0.00(  0.10%)
                                           -0.9994  0.0076  0.0252 -0.0184 -0.0086
   122. (0.00776) BD*( 1) C   3 - C   4  
                ( 51.14%)   0.7151* C   3 s( 27.49%)p 2.64( 72.46%)d 0.00(  0.05%)
                                            0.0002  0.5243  0.0032 -0.7066 -0.0202
                                            0.3823 -0.0244  0.2797  0.0007 -0.0150
                                           -0.0096  0.0069  0.0066 -0.0076
                ( 48.86%)  -0.6990* C   4 s( 27.99%)p 2.57( 71.98%)d 0.00(  0.04%)
                                            0.0003  0.5290 -0.0030  0.6915 -0.0139
                                           -0.4018 -0.0259 -0.2817 -0.0005 -0.0099
                                           -0.0109  0.0050  0.0099 -0.0070
   123. (0.00545) BD*( 1) C   3 - H  12  
                ( 37.14%)   0.6094* C   3 s( 23.11%)p 3.32( 76.85%)d 0.00(  0.04%)
                                           -0.0001  0.4807  0.0052 -0.0000 -0.0000
                                           -0.8404  0.0073  0.2486 -0.0181  0.0000
                                            0.0000 -0.0106 -0.0153 -0.0066
                ( 62.86%)  -0.7928* H  12 s( 99.91%)p 0.00(  0.09%)
                                            0.9995 -0.0017  0.0000  0.0296 -0.0061
   124. (0.00813) BD*( 1) C   3 - H  13  
                ( 38.52%)   0.6207* C   3 s( 21.80%)p 3.59( 78.16%)d 0.00(  0.05%)
                                           -0.0002  0.4668 -0.0096 -0.0000 -0.0000
                                            0.0051 -0.0277 -0.8836  0.0026  0.0000
                                           -0.0000 -0.0031 -0.0002  0.0211
                ( 61.48%)  -0.7841* H  13 s( 99.91%)p 0.00(  0.09%)
                                            0.9995 -0.0039  0.0000  0.0043  0.0294
   125. (0.00578) BD*( 1) C   4 - C   5  
                ( 50.44%)   0.7102* C   4 s( 25.66%)p 2.89( 74.28%)d 0.00(  0.06%)
                                            0.0002  0.5065  0.0099  0.0254 -0.0249
                                            0.8406  0.0135 -0.1864 -0.0008  0.0040
                                           -0.0006 -0.0090 -0.0200 -0.0106
                ( 49.56%)  -0.7040* C   5 s( 35.76%)p 1.79( 64.18%)d 0.00(  0.06%)
                                            0.0003  0.5979  0.0082  0.1354 -0.0249
                                           -0.7429 -0.0216  0.2653  0.0080 -0.0014
                                           -0.0035 -0.0084 -0.0221 -0.0081
   126. (0.00375) BD*( 1) C   4 - H  14  
                ( 35.04%)   0.5920* C   4 s( 24.66%)p 3.05( 75.30%)d 0.00(  0.03%)
                                           -0.0006  0.4966  0.0043 -0.7197  0.0054
                                           -0.3512  0.0007 -0.3337  0.0176  0.0079
                                            0.0130  0.0033  0.0095 -0.0042
                ( 64.96%)  -0.8060* H  14 s( 99.90%)p 0.00(  0.10%)
                                            0.9994 -0.0076  0.0252  0.0184  0.0086
   127. (0.00833) BD*( 1) C   4 - H  15  
                ( 37.79%)   0.6147* C   4 s( 21.62%)p 3.62( 78.33%)d 0.00(  0.04%)
                                            0.0001 -0.4649  0.0107  0.0468  0.0194
                                            0.0836  0.0150 -0.8795  0.0073 -0.0013
                                            0.0011 -0.0002  0.0001 -0.0207
                ( 62.21%)  -0.7887* H  15 s( 99.91%)p 0.00(  0.09%)
                                           -0.9995  0.0045 -0.0037 -0.0061  0.0292
   128. (0.00404) BD*( 1) C   5 - H  16  
                ( 37.57%)   0.6129* C   5 s( 30.10%)p 2.32( 69.84%)d 0.00(  0.06%)
                                            0.0001 -0.5486 -0.0115  0.5671  0.0193
                                           -0.4764 -0.0105 -0.3864  0.0045  0.0158
                                            0.0125 -0.0033 -0.0105  0.0063
                ( 62.43%)  -0.7901* H  16 s( 99.89%)p 0.00(  0.11%)
                                           -0.9995 -0.0001 -0.0299  0.0111  0.0086
   129. (0.00390) BD*( 1) C   5 - H  17  
                ( 37.84%)   0.6151* C   5 s( 29.60%)p 2.38( 70.34%)d 0.00(  0.06%)
                                            0.0001 -0.5440 -0.0036 -0.1146  0.0200
                                           -0.1683 -0.0123  0.8130  0.0218  0.0030
                                           -0.0023  0.0018  0.0012 -0.0241
                ( 62.16%)  -0.7884* H  17 s( 99.89%)p 0.00(  0.11%)
                                           -0.9994 -0.0001 -0.0079  0.0026 -0.0322
   130. (0.02755) BD*( 1) H   6 - H   7  
                ( 43.19%)   0.6572* H   6 s( 99.92%)p 0.00(  0.08%)
                                           -0.9996 -0.0068  0.0000 -0.0140  0.0252
                ( 56.81%)  -0.7537* H   7 s( 99.88%)p 0.00(  0.12%)
                                           -0.9994  0.0059 -0.0000  0.0234 -0.0248


 NHO Directionality and "Bond Bending" (deviations from line of nuclear centers)

         [Thresholds for printing:  angular deviation  >  1.0 degree]
                                    hybrid p-character > 25.0%
                                    orbital occupancy  >  0.10e

                                Line of Centers        Hybrid 1              Hybrid 2
                                ---------------  -------------------   ------------------
                NBO               Theta   Phi    Theta   Phi    Dev    Theta   Phi    Dev
 ========================================================================================
     1. BD (   1) C   1 - C   2    76.1  270.0    70.5  261.8   9.7    102.4   90.0   1.5
     2. BD (   1) C   1 - H   8    68.6   28.9    63.4   39.7  11.2      --     --    --
     3. BD (   1) C   1 - H   9   174.1   60.8   166.3  117.6  11.6      --     --    --
     4. BD (   1) C   2 - C   3   109.1  209.0   109.4  212.3   3.1     70.9   26.2   2.6
     5. BD (   1) C   2 - H  10     5.9  299.2     7.8  303.9   1.9      --     --    --
     6. BD (   1) C   2 - H  11   111.4  331.1   111.7  333.9   2.5      --     --    --
     7. BD (   1) C   3 - C   4    70.9  151.0    70.9  153.8   2.6    109.4  327.7   3.1
     9. BD (   1) C   3 - H  13   179.8   90.0   178.5  270.0   1.6      --     --    --
    10. BD (   1) C   4 - C   5   103.9   90.0   102.4   90.0   1.5     70.5  278.2   9.7
    11. BD (   1) C   4 - H  14   111.4  208.9   111.7  206.1   2.5      --     --    --
    12. BD (   1) C   4 - H  15     5.9  240.8     7.8  236.1   1.9      --     --    --
    13. BD (   1) C   5 - H  16    68.6  151.1    63.4  140.3  11.2      --     --    --
    14. BD (   1) C   5 - H  17   174.1  119.2   166.3   62.4  11.6      --     --    --
    21. LP*(   1) C   1             --     --     70.4  152.4   --       --     --    --
    22. LP*(   1) C   5             --     --     70.4   27.6   --       --     --    --

 The molecular units found in the alpha and beta manifolds are inequivalent.
 For labelling purposes, the molecular units of the beta system will be used.


 Second Order Perturbation Theory Analysis of Fock Matrix in NBO Basis

     Threshold for printing:   0.25 kcal/mol
    (Intermolecular threshold: 0.03 kcal/mol)
                                                                              E(2)  E(j)-E(i) F(i,j)
         Donor NBO (i)                     Acceptor NBO (j)                 kcal/mol   a.u.    a.u. 
 ===================================================================================================

 within unit  1
   1. BD (   1) C   1 - C   2        / 22. LP*(   1) C   5                    0.72    0.49    0.026
   1. BD (   1) C   1 - C   2        / 41. RY*(   1) C   3                    0.54    1.55    0.037
   1. BD (   1) C   1 - C   2        /119. BD*(   1) C   2 - C   3            0.48    1.02    0.028
   1. BD (   1) C   1 - C   2        /123. BD*(   1) C   3 - H  12            0.97    1.11    0.042
   2. BD (   1) C   1 - H   8        / 21. LP*(   1) C   1                    0.65    0.39    0.022
   2. BD (   1) C   1 - H   8        / 33. RY*(   2) C   2                    0.29    1.63    0.028
   2. BD (   1) C   1 - H   8        /119. BD*(   1) C   2 - C   3            1.54    0.92    0.047
   3. BD (   1) C   1 - H   9        / 21. LP*(   1) C   1                    0.33    0.39    0.016
   3. BD (   1) C   1 - H   9        / 22. LP*(   1) C   5                    0.88    0.39    0.026
   3. BD (   1) C   1 - H   9        / 32. RY*(   1) C   2                    0.28    1.46    0.025
   3. BD (   1) C   1 - H   9        /120. BD*(   1) C   2 - H  10            1.41    0.98    0.047
   4. BD (   1) C   2 - C   3        / 23. RY*(   1) C   1                    0.39    1.51    0.031
   4. BD (   1) C   2 - C   3        / 50. RY*(   1) C   4                    0.59    1.52    0.038
   4. BD (   1) C   2 - C   3        /116. BD*(   1) C   1 - C   2            0.33    0.96    0.022
   4. BD (   1) C   2 - C   3        /117. BD*(   1) C   1 - H   8            0.78    1.05    0.036
   4. BD (   1) C   2 - C   3        /120. BD*(   1) C   2 - H  10            0.30    1.04    0.022
   4. BD (   1) C   2 - C   3        /121. BD*(   1) C   2 - H  11            0.47    1.06    0.028
   4. BD (   1) C   2 - C   3        /122. BD*(   1) C   3 - C   4            0.40    0.98    0.025
   4. BD (   1) C   2 - C   3        /123. BD*(   1) C   3 - H  12            0.34    1.07    0.024
   4. BD (   1) C   2 - C   3        /126. BD*(   1) C   4 - H  14            0.89    1.06    0.039
   5. BD (   1) C   2 - H  10        / 24. RY*(   2) C   1                    0.37    1.50    0.030
   5. BD (   1) C   2 - H  10        /118. BD*(   1) C   1 - H   9            1.36    0.91    0.045
   5. BD (   1) C   2 - H  10        /124. BD*(   1) C   3 - H  13            1.54    0.94    0.048
   6. BD (   1) C   2 - H  11        / 21. LP*(   1) C   1                    8.86    0.35    0.076
   6. BD (   1) C   2 - H  11        / 42. RY*(   2) C   3                    0.33    1.51    0.029
   6. BD (   1) C   2 - H  11        /116. BD*(   1) C   1 - C   2            0.26    0.85    0.019
   6. BD (   1) C   2 - H  11        /122. BD*(   1) C   3 - C   4            1.60    0.88    0.048
   7. BD (   1) C   3 - C   4        / 32. RY*(   1) C   2                    0.59    1.52    0.038
   7. BD (   1) C   3 - C   4        / 59. RY*(   1) C   5                    0.39    1.51    0.031
   7. BD (   1) C   3 - C   4        /119. BD*(   1) C   2 - C   3            0.40    0.98    0.025
   7. BD (   1) C   3 - C   4        /121. BD*(   1) C   2 - H  11            0.89    1.06    0.039
   7. BD (   1) C   3 - C   4        /123. BD*(   1) C   3 - H  12            0.34    1.07    0.024
   7. BD (   1) C   3 - C   4        /125. BD*(   1) C   4 - C   5            0.33    0.96    0.022
   7. BD (   1) C   3 - C   4        /126. BD*(   1) C   4 - H  14            0.47    1.06    0.028
   7. BD (   1) C   3 - C   4        /127. BD*(   1) C   4 - H  15            0.30    1.04    0.022
   7. BD (   1) C   3 - C   4        /128. BD*(   1) C   5 - H  16            0.78    1.05    0.036
   8. BD (   1) C   3 - H  12        / 33. RY*(   2) C   2                    0.28    1.57    0.027
   8. BD (   1) C   3 - H  12        / 51. RY*(   2) C   4                    0.28    1.57    0.027
   8. BD (   1) C   3 - H  12        /116. BD*(   1) C   1 - C   2            1.80    0.83    0.049
   8. BD (   1) C   3 - H  12        /125. BD*(   1) C   4 - C   5            1.80    0.83    0.049
   9. BD (   1) C   3 - H  13        / 34. RY*(   3) C   2                    0.27    1.19    0.023
   9. BD (   1) C   3 - H  13        / 52. RY*(   3) C   4                    0.27    1.19    0.023
   9. BD (   1) C   3 - H  13        /120. BD*(   1) C   2 - H  10            1.60    0.91    0.048
   9. BD (   1) C   3 - H  13        /127. BD*(   1) C   4 - H  15            1.60    0.91    0.048
  10. BD (   1) C   4 - C   5        / 21. LP*(   1) C   1                    0.72    0.49    0.026
  10. BD (   1) C   4 - C   5        / 41. RY*(   1) C   3                    0.54    1.55    0.037
  10. BD (   1) C   4 - C   5        /122. BD*(   1) C   3 - C   4            0.48    1.02    0.028
  10. BD (   1) C   4 - C   5        /123. BD*(   1) C   3 - H  12            0.97    1.11    0.042
  11. BD (   1) C   4 - H  14        / 22. LP*(   1) C   5                    8.86    0.35    0.076
  11. BD (   1) C   4 - H  14        / 42. RY*(   2) C   3                    0.33    1.51    0.029
  11. BD (   1) C   4 - H  14        /119. BD*(   1) C   2 - C   3            1.60    0.88    0.048
  11. BD (   1) C   4 - H  14        /125. BD*(   1) C   4 - C   5            0.26    0.85    0.019
  12. BD (   1) C   4 - H  15        / 60. RY*(   2) C   5                    0.37    1.50    0.030
  12. BD (   1) C   4 - H  15        /124. BD*(   1) C   3 - H  13            1.54    0.94    0.048
  12. BD (   1) C   4 - H  15        /129. BD*(   1) C   5 - H  17            1.36    0.91    0.045
  13. BD (   1) C   5 - H  16        / 22. LP*(   1) C   5                    0.65    0.39    0.022
  13. BD (   1) C   5 - H  16        / 51. RY*(   2) C   4                    0.29    1.63    0.028
  13. BD (   1) C   5 - H  16        /122. BD*(   1) C   3 - C   4            1.54    0.92    0.047
  14. BD (   1) C   5 - H  17        / 21. LP*(   1) C   1                    0.88    0.39    0.026
  14. BD (   1) C   5 - H  17        / 22. LP*(   1) C   5                    0.33    0.39    0.016
  14. BD (   1) C   5 - H  17        / 50. RY*(   1) C   4                    0.28    1.46    0.025
  14. BD (   1) C   5 - H  17        /127. BD*(   1) C   4 - H  15            1.41    0.98    0.047
  16. CR (   1) C   1                / 21. LP*(   1) C   1                    2.10   10.00    0.201
  16. CR (   1) C   1                / 34. RY*(   3) C   2                    0.51   10.86    0.094
  16. CR (   1) C   1                / 76. RY*(   1) H   8                    0.41   10.51    0.083
  16. CR (   1) C   1                / 80. RY*(   1) H   9                    0.46   10.53    0.087
  17. CR (   1) C   2                / 21. LP*(   1) C   1                    0.42    9.95    0.089
  17. CR (   1) C   2                / 25. RY*(   3) C   1                    0.61   10.69    0.102
  17. CR (   1) C   2                / 43. RY*(   3) C   3                    0.46   10.75    0.089
  17. CR (   1) C   2                / 84. RY*(   1) H  10                    0.33   10.49    0.074
  17. CR (   1) C   2                / 88. RY*(   1) H  11                    0.44   10.49    0.085
  18. CR (   1) C   3                / 34. RY*(   3) C   2                    0.37   10.78    0.080
  18. CR (   1) C   3                / 52. RY*(   3) C   4                    0.37   10.78    0.080
  18. CR (   1) C   3                / 92. RY*(   1) H  12                    0.36   10.46    0.078
  18. CR (   1) C   3                / 96. RY*(   1) H  13                    0.33   10.48    0.074
  19. CR (   1) C   4                / 22. LP*(   1) C   5                    0.42    9.95    0.089
  19. CR (   1) C   4                / 43. RY*(   3) C   3                    0.46   10.75    0.089
  19. CR (   1) C   4                / 61. RY*(   3) C   5                    0.61   10.69    0.102
  19. CR (   1) C   4                /100. RY*(   1) H  14                    0.44   10.49    0.085
  19. CR (   1) C   4                /104. RY*(   1) H  15                    0.33   10.49    0.074
  20. CR (   1) C   5                / 22. LP*(   1) C   5                    2.10   10.00    0.201
  20. CR (   1) C   5                / 52. RY*(   3) C   4                    0.51   10.86    0.094
  20. CR (   1) C   5                /108. RY*(   1) H  16                    0.41   10.51    0.083
  20. CR (   1) C   5                /112. RY*(   1) H  17                    0.46   10.53    0.087
  21. LP*(   1) C   1                /116. BD*(   1) C   1 - C   2            0.63    0.50    0.053
  21. LP*(   1) C   1                /117. BD*(   1) C   1 - H   8            0.90    0.59    0.069
  21. LP*(   1) C   1                /118. BD*(   1) C   1 - H   9            0.75    0.56    0.062
  21. LP*(   1) C   1                /121. BD*(   1) C   2 - H  11            0.69    0.60    0.061
  22. LP*(   1) C   5                /125. BD*(   1) C   4 - C   5            0.63    0.50    0.053
  22. LP*(   1) C   5                /126. BD*(   1) C   4 - H  14            0.69    0.60    0.061
  22. LP*(   1) C   5                /128. BD*(   1) C   5 - H  16            0.90    0.59    0.069
  22. LP*(   1) C   5                /129. BD*(   1) C   5 - H  17            0.75    0.56    0.062

 from unit  1 to unit  2
   1. BD (   1) C   1 - C   2        / 72. RY*(   1) H   7                    0.09    1.18    0.013
   1. BD (   1) C   1 - C   2        /130. BD*(   1) H   6 - H   7            0.16    0.43    0.011
   3. BD (   1) C   1 - H   9        / 68. RY*(   1) H   6                    0.06    1.04    0.010
   3. BD (   1) C   1 - H   9        /130. BD*(   1) H   6 - H   7            0.68    0.33    0.019
   4. BD (   1) C   2 - C   3        /130. BD*(   1) H   6 - H   7            0.06    0.39    0.006
   6. BD (   1) C   2 - H  11        /130. BD*(   1) H   6 - H   7            0.14    0.29    0.008
   7. BD (   1) C   3 - C   4        /130. BD*(   1) H   6 - H   7            0.06    0.39    0.006
  10. BD (   1) C   4 - C   5        / 72. RY*(   1) H   7                    0.09    1.18    0.013
  10. BD (   1) C   4 - C   5        /130. BD*(   1) H   6 - H   7            0.16    0.43    0.011
  11. BD (   1) C   4 - H  14        /130. BD*(   1) H   6 - H   7            0.14    0.29    0.008
  14. BD (   1) C   5 - H  17        / 68. RY*(   1) H   6                    0.06    1.04    0.010
  14. BD (   1) C   5 - H  17        /130. BD*(   1) H   6 - H   7            0.68    0.33    0.019
  21. LP*(   1) C   1                / 71. RY*(   4) H   6                    0.03    1.71    0.021
  22. LP*(   1) C   5                / 71. RY*(   4) H   6                    0.03    1.71    0.021

 from unit  2 to unit  1
  15. BD (   1) H   6 - H   7        / 21. LP*(   1) C   1                   27.37    0.21    0.101
  15. BD (   1) H   6 - H   7        / 22. LP*(   1) C   5                   27.37    0.21    0.101
  15. BD (   1) H   6 - H   7        / 24. RY*(   2) C   1                    0.07    1.37    0.015
  15. BD (   1) H   6 - H   7        / 25. RY*(   3) C   1                    0.03    0.95    0.008
  15. BD (   1) H   6 - H   7        / 32. RY*(   1) C   2                    0.10    1.28    0.016
  15. BD (   1) H   6 - H   7        / 41. RY*(   1) C   3                    0.03    1.27    0.009
  15. BD (   1) H   6 - H   7        / 50. RY*(   1) C   4                    0.10    1.28    0.016
  15. BD (   1) H   6 - H   7        / 60. RY*(   2) C   5                    0.07    1.37    0.015
  15. BD (   1) H   6 - H   7        / 61. RY*(   3) C   5                    0.03    0.95    0.008
  15. BD (   1) H   6 - H   7        / 80. RY*(   1) H   9                    0.06    0.74    0.010
  15. BD (   1) H   6 - H   7        / 84. RY*(   1) H  10                    0.04    0.75    0.008
  15. BD (   1) H   6 - H   7        /104. RY*(   1) H  15                    0.04    0.75    0.008
  15. BD (   1) H   6 - H   7        /112. RY*(   1) H  17                    0.06    0.74    0.010
  15. BD (   1) H   6 - H   7        /116. BD*(   1) C   1 - C   2            0.20    0.71    0.017
  15. BD (   1) H   6 - H   7        /117. BD*(   1) C   1 - H   8            0.22    0.80    0.019
  15. BD (   1) H   6 - H   7        /118. BD*(   1) C   1 - H   9            0.28    0.78    0.022
  15. BD (   1) H   6 - H   7        /120. BD*(   1) C   2 - H  10            0.10    0.80    0.013
  15. BD (   1) H   6 - H   7        /125. BD*(   1) C   4 - C   5            0.20    0.71    0.017
  15. BD (   1) H   6 - H   7        /127. BD*(   1) C   4 - H  15            0.10    0.80    0.013
  15. BD (   1) H   6 - H   7        /128. BD*(   1) C   5 - H  16            0.22    0.80    0.019
  15. BD (   1) H   6 - H   7        /129. BD*(   1) C   5 - H  17            0.28    0.78    0.022
 130. BD*(   1) H   6 - H   7        / 21. LP*(   1) C   1                    0.04    0.06    0.004
 130. BD*(   1) H   6 - H   7        / 22. LP*(   1) C   5                    0.04    0.06    0.004
 130. BD*(   1) H   6 - H   7        /116. BD*(   1) C   1 - C   2            0.04    0.56    0.034
 130. BD*(   1) H   6 - H   7        /118. BD*(   1) C   1 - H   9            0.04    0.62    0.038
 130. BD*(   1) H   6 - H   7        /125. BD*(   1) C   4 - C   5            0.04    0.56    0.034
 130. BD*(   1) H   6 - H   7        /129. BD*(   1) C   5 - H  17            0.04    0.62    0.038

 within unit  2
       None above threshold


 Natural Bond Orbitals (Summary):

                                                            Principal Delocalizations
           NBO                        Occupancy    Energy   (geminal,vicinal,remote)
 ====================================================================================
 Molecular unit  1  (C5H10)
     1. BD (   1) C   1 - C   2          0.98904    -0.79593  123(v),22(r),41(v),119(g)
                                                    130(r),72(r)
     2. BD (   1) C   1 - H   8          0.99256    -0.69167  119(v),21(g),33(v)
     3. BD (   1) C   1 - H   9          0.98826    -0.69720  120(v),22(r),130(r),21(g)
                                                    32(v),68(r)
     4. BD (   1) C   2 - C   3          0.98753    -0.75856  126(v),117(v),50(v),121(g)
                                                    122(g),23(v),123(g),116(g)
                                                    120(g),130(r)
     5. BD (   1) C   2 - H  10          0.98777    -0.64961  124(v),118(v),24(v)
     6. BD (   1) C   2 - H  11          0.95601    -0.65529  21(v),122(v),42(v),116(g)
                                                    130(r)
     7. BD (   1) C   3 - C   4          0.98753    -0.75856  121(v),128(v),32(v),126(g)
                                                    119(g),59(v),123(g),125(g)
                                                    127(g),130(r)
     8. BD (   1) C   3 - H  12          0.98521    -0.63339  116(v),125(v),33(v),51(v)
     9. BD (   1) C   3 - H  13          0.98829    -0.63323  120(v),127(v),34(v),52(v)
    10. BD (   1) C   4 - C   5          0.98904    -0.79593  123(v),21(r),41(v),122(g)
                                                    130(r),72(r)
    11. BD (   1) C   4 - H  14          0.95602    -0.65529  22(v),119(v),42(v),125(g)
                                                    130(r)
    12. BD (   1) C   4 - H  15          0.98777    -0.64961  124(v),129(v),60(v)
    13. BD (   1) C   5 - H  16          0.99256    -0.69167  122(v),22(g),51(v)
    14. BD (   1) C   5 - H  17          0.98826    -0.69720  127(v),21(r),130(r),22(g)
                                                    50(v),68(r)
    16. CR (   1) C   1                  0.99940   -10.30620  21(g),34(v),80(v),76(v)
    17. CR (   1) C   2                  0.99953   -10.25188  25(v),21(v),43(v),88(v)
                                                    84(v)
    18. CR (   1) C   3                  0.99955   -10.22839  34(v),52(v),92(v),96(v)
    19. CR (   1) C   4                  0.99953   -10.25188  61(v),22(v),43(v),100(v)
                                                    104(v)
    20. CR (   1) C   5                  0.99940   -10.30620  22(g),52(v),112(v),108(v)
    21. LP*(   1) C   1                  0.17380    -0.30360  22(r),117(g),118(g),121(v)
                                                    116(g),130(r),71(r)
    22. LP*(   1) C   5                  0.17380    -0.30360  21(r),128(g),129(g),126(v)
                                                    125(g),130(r),71(r)
    23. RY*(   1) C   1                  0.00145     0.75138   
    24. RY*(   2) C   1                  0.00092     0.85183   
    25. RY*(   3) C   1                  0.00031     0.43402   
    26. RY*(   4) C   1                  0.00018     1.09288   
    27. RY*(   5) C   1                  0.00002     1.46769   
    28. RY*(   6) C   1                  0.00000     1.80785   
    29. RY*(   7) C   1                  0.00000     1.51635   
    30. RY*(   8) C   1                  0.00001     1.98116   
    31. RY*(   9) C   1                  0.00000     2.01276   
    32. RY*(   1) C   2                  0.00187     0.75993   
    33. RY*(   2) C   2                  0.00077     0.94048   
    34. RY*(   3) C   2                  0.00056     0.55229   
    35. RY*(   4) C   2                  0.00020     0.78834   
    36. RY*(   5) C   2                  0.00011     1.76519   
    37. RY*(   6) C   2                  0.00005     1.90177   
    38. RY*(   7) C   2                  0.00003     1.68335   
    39. RY*(   8) C   2                  0.00000     2.00157   
    40. RY*(   9) C   2                  0.00000     1.97267   
    41. RY*(   1) C   3                  0.00263     0.75723   
    42. RY*(   2) C   3                  0.00085     0.85123   
    43. RY*(   3) C   3                  0.00067     0.49414   
    44. RY*(   4) C   3                  0.00016     0.87708   
    45. RY*(   5) C   3                  0.00012     1.80340   
    46. RY*(   6) C   3                  0.00006     2.06466   
    47. RY*(   7) C   3                  0.00002     1.78789   
    48. RY*(   8) C   3                  0.00000     1.90889   
    49. RY*(   9) C   3                  0.00000     1.97616   
    50. RY*(   1) C   4                  0.00187     0.75993   
    51. RY*(   2) C   4                  0.00077     0.94048   
    52. RY*(   3) C   4                  0.00056     0.55229   
    53. RY*(   4) C   4                  0.00020     0.78834   
    54. RY*(   5) C   4                  0.00011     1.76519   
    55. RY*(   6) C   4                  0.00005     1.90177   
    56. RY*(   7) C   4                  0.00003     1.68335   
    57. RY*(   8) C   4                  0.00000     2.00158   
    58. RY*(   9) C   4                  0.00000     1.97267   
    59. RY*(   1) C   5                  0.00145     0.75138   
    60. RY*(   2) C   5                  0.00092     0.85183   
    61. RY*(   3) C   5                  0.00031     0.43402   
    62. RY*(   4) C   5                  0.00018     1.09288   
    63. RY*(   5) C   5                  0.00002     1.46769   
    64. RY*(   6) C   5                  0.00000     1.80785   
    65. RY*(   7) C   5                  0.00000     1.51635   
    66. RY*(   8) C   5                  0.00001     1.98116   
    67. RY*(   9) C   5                  0.00000     2.01276   
    76. RY*(   1) H   8                  0.00079     0.20390   
    77. RY*(   2) H   8                  0.00007     1.60677   
    78. RY*(   3) H   8                  0.00002     1.72385   
    79. RY*(   4) H   8                  0.00002     1.94389   
    80. RY*(   1) H   9                  0.00107     0.22876   
    81. RY*(   2) H   9                  0.00011     1.64629   
    82. RY*(   3) H   9                  0.00001     1.50810   
    83. RY*(   4) H   9                  0.00002     2.12047   
    84. RY*(   1) H  10                  0.00121     0.23609   
    85. RY*(   2) H  10                  0.00008     1.68186   
    86. RY*(   3) H  10                  0.00006     1.64926   
    87. RY*(   4) H  10                  0.00002     2.10843   
    88. RY*(   1) H  11                  0.00062     0.23427   
    89. RY*(   2) H  11                  0.00008     1.68397   
    90. RY*(   3) H  11                  0.00005     1.58677   
    91. RY*(   4) H  11                  0.00002     2.14997   
    92. RY*(   1) H  12                  0.00085     0.23494   
    93. RY*(   2) H  12                  0.00008     1.69397   
    94. RY*(   3) H  12                  0.00005     1.64474   
    95. RY*(   4) H  12                  0.00002     2.16297   
    96. RY*(   1) H  13                  0.00124     0.25282   
    97. RY*(   2) H  13                  0.00008     1.71359   
    98. RY*(   3) H  13                  0.00006     1.61494   
    99. RY*(   4) H  13                  0.00002     2.14825   
   100. RY*(   1) H  14                  0.00062     0.23427   
   101. RY*(   2) H  14                  0.00008     1.68397   
   102. RY*(   3) H  14                  0.00005     1.58677   
   103. RY*(   4) H  14                  0.00002     2.14998   
   104. RY*(   1) H  15                  0.00121     0.23609   
   105. RY*(   2) H  15                  0.00008     1.68186   
   106. RY*(   3) H  15                  0.00006     1.64926   
   107. RY*(   4) H  15                  0.00002     2.10843   
   108. RY*(   1) H  16                  0.00079     0.20390   
   109. RY*(   2) H  16                  0.00007     1.60677   
   110. RY*(   3) H  16                  0.00002     1.72385   
   111. RY*(   4) H  16                  0.00002     1.94389   
   112. RY*(   1) H  17                  0.00107     0.22876   
   113. RY*(   2) H  17                  0.00011     1.64629   
   114. RY*(   3) H  17                  0.00001     1.50810   
   115. RY*(   4) H  17                  0.00002     2.12047   
   116. BD*(   1) C   1 - C   2          0.00578     0.19716   
   117. BD*(   1) C   1 - H   8          0.00404     0.28658   
   118. BD*(   1) C   1 - H   9          0.00390     0.25945   
   119. BD*(   1) C   2 - C   3          0.00776     0.22491   
   120. BD*(   1) C   2 - H  10          0.00833     0.27944   
   121. BD*(   1) C   2 - H  11          0.00375     0.29780   
   122. BD*(   1) C   3 - C   4          0.00776     0.22491   
   123. BD*(   1) C   3 - H  12          0.00545     0.31477   
   124. BD*(   1) C   3 - H  13          0.00813     0.29350   
   125. BD*(   1) C   4 - C   5          0.00578     0.19716   
   126. BD*(   1) C   4 - H  14          0.00375     0.29780   
   127. BD*(   1) C   4 - H  15          0.00833     0.27944   
   128. BD*(   1) C   5 - H  16          0.00404     0.28658   
   129. BD*(   1) C   5 - H  17          0.00390     0.25945   
       -------------------------------
              Total Lewis   18.77326  ( 97.6247%)
        Valence non-Lewis    0.42833  (  2.2274%)
        Rydberg non-Lewis    0.02844  (  0.1479%)
       -------------------------------
            Total unit  1   19.23003  (100.0000%)
           Charge unit  1    0.76997

 Molecular unit  2  (H2)
    15. BD (   1) H   6 - H   7          0.74143    -0.51556  21(r),22(r),118(r),129(r)
                                                    117(r),128(r),116(r),125(r)
                                                    120(r),127(r),32(r),50(r)
                                                    24(r),60(r),80(r),112(r)
                                                    84(r),104(r),41(r),25(r)
                                                    61(r)
    68. RY*(   1) H   6                  0.00049     0.34655   
    69. RY*(   2) H   6                  0.00004     1.41352   
    70. RY*(   3) H   6                  0.00003     1.18907   
    71. RY*(   4) H   6                  0.00001     1.40286   
    72. RY*(   1) H   7                  0.00035     0.38770   
    73. RY*(   2) H   7                  0.00003     1.37263   
    74. RY*(   3) H   7                  0.00003     1.18271   
    75. RY*(   4) H   7                  0.00001     1.37475   
   130. BD*(   1) H   6 - H   7          0.02755    -0.36550   
       -------------------------------
              Total Lewis    0.74143  ( 96.2927%)
        Valence non-Lewis    0.02755  (  3.5784%)
        Rydberg non-Lewis    0.00099  (  0.1289%)
       -------------------------------
            Total unit  2    0.76997  (100.0000%)
           Charge unit  2    0.23003
 Unable to Open any file for archive entry.
 1\1\GINC-COMPUTE-0-1\SP\UB3LYP\def2SVP\C5H12(1+,2)\ZAHRT2\28-Apr-2021\
 0\\# b3lyp/def2svp pop=nbo\\65\\1,2\C,0,0.,-1.463261,-0.229215\C,0,-1.
 267221,-0.73163,0.229215\C,0,-1.267221,0.73163,-0.229215\C,0,0.,1.4632
 61,0.229215\C,0,1.267221,0.73163,-0.229215\H,0,1.323093,-0.763888,1.33
 3176\H,0,2.166288,-1.250707,-0.14296\H,0,0.,-2.501414,0.14296\H,0,0.,-
 1.527777,-1.333176\H,0,-1.323093,-0.763888,1.333176\H,0,-2.166288,-1.2
 50707,-0.14296\H,0,-2.166288,1.250707,0.14296\H,0,-1.323093,0.763888,-
 1.333176\H,0,0.,2.501414,-0.14296\H,0,0.,1.527777,1.333176\H,0,2.16628
 8,1.250707,0.14296\H,0,1.323093,0.763888,-1.333176\\Version=ES64L-G16R
 evC.01\State=2-A\HF=-196.9782772\S2=0.814701\S2-1=0.\S2A=0.750499\RMSD
 =2.811e-09\Dipole=1.4501841,-0.8372673,0.2548181\Quadrupole=3.0026667,
 0.4927539,-3.4954206,-2.1736576,0.8793893,-0.5077112\PG=C01 [X(C5H12)]
 \\@
 The archive entry for this job was punched.


 THE MOST BEAUTIFUL EXPERIENCE WE CAN HAVE IS THE MYSTERIOUS.
 IT IS THE FUNDAMENTAL EMOTION WHICH STANDS AT AT THE CRADLE 
 OF TRUE ART AND TRUE SCIENCE.

                                    -- ALBERT EINSTEIN
 File lengths (MBytes):  RWF=     22 Int=      0 D2E=      0 Chk=      2 Scr=      1
 Normal termination of Gaussian 16
