# Supplementary material for: Machine-Learning-Guided Discovery of Electrochemical Reactions
Source: J Am Chem Soc. 2022 Dec 2;144(49):22599–610. doi: 10.1021/jacs.2c08997 (PMC9756344; doi:10.1021/jacs.2c08997)
Supplement: Supplementary file 4 — ja2c08997_si_004.zip [file ja2c08997_si_004.zip › Reactivity Prediction/Ologs_notimes/69.log]

 Entering Gaussian System, Link 0=g16
 Input=69.com
 Output=69.log
 Initial command:
  
 Copyright (c) 1988-2019, Gaussian, Inc.  All Rights Reserved.
  
 This is part of the Gaussian(R) 16 program.  It is based on
 the Gaussian(R) 09 system (copyright 2009, Gaussian, Inc.),
 the Gaussian(R) 03 system (copyright 2003, Gaussian, Inc.),
 the Gaussian(R) 98 system (copyright 1998, Gaussian, Inc.),
 the Gaussian(R) 94 system (copyright 1995, Gaussian, Inc.),
 the Gaussian 92(TM) system (copyright 1992, Gaussian, Inc.),
 the Gaussian 90(TM) system (copyright 1990, Gaussian, Inc.),
 the Gaussian 88(TM) system (copyright 1988, Gaussian, Inc.),
 the Gaussian 86(TM) system (copyright 1986, Carnegie Mellon
 University), and the Gaussian 82(TM) system (copyright 1983,
 Carnegie Mellon University). Gaussian is a federally registered
 trademark of Gaussian, Inc.
  
 This software contains proprietary and confidential information,
 including trade secrets, belonging to Gaussian, Inc.
  
 This software is provided under written license and may be
 used, copied, transmitted, or stored only in accord with that
 written license.
  
 The following legend is applicable only to US Government
 contracts under FAR:
  
                    RESTRICTED RIGHTS LEGEND
  
 Use, reproduction and disclosure by the US Government is
 subject to restrictions as set forth in subparagraphs (a)
 and (c) of the Commercial Computer Software - Restricted
 Rights clause in FAR 52.227-19.
  
 Gaussian, Inc.
 340 Quinnipiac St., Bldg. 40, Wallingford CT 06492
  
  
 ---------------------------------------------------------------
 Warning -- This program may not be used in any manner that
 competes with the business of Gaussian, Inc. or will provide
 assistance to any competitor of Gaussian, Inc.  The licensee
 of this program is prohibited from giving any competitor of
 Gaussian, Inc. access to this program.  By using this program,
 the user acknowledges that Gaussian, Inc. is engaged in the
 business of creating and licensing software in the field of
 computational chemistry and represents and warrants to the
 licensee that it is not a competitor of Gaussian, Inc. and that
 it will not use this program in any manner prohibited above.
 ---------------------------------------------------------------
  

 Cite this work as:
 Gaussian 16, Revision C.01,
 M. J. Frisch, G. W. Trucks, H. B. Schlegel, G. E. Scuseria, 
 M. A. Robb, J. R. Cheeseman, G. Scalmani, V. Barone, 
 G. A. Petersson, H. Nakatsuji, X. Li, M. Caricato, A. V. Marenich, 
 J. Bloino, B. G. Janesko, R. Gomperts, B. Mennucci, H. P. Hratchian, 
 J. V. Ortiz, A. F. Izmaylov, J. L. Sonnenberg, D. Williams-Young, 
 F. Ding, F. Lipparini, F. Egidi, J. Goings, B. Peng, A. Petrone, 
 T. Henderson, D. Ranasinghe, V. G. Zakrzewski, J. Gao, N. Rega, 
 G. Zheng, W. Liang, M. Hada, M. Ehara, K. Toyota, R. Fukuda, 
 J. Hasegawa, M. Ishida, T. Nakajima, Y. Honda, O. Kitao, H. Nakai, 
 T. Vreven, K. Throssell, J. A. Montgomery, Jr., J. E. Peralta, 
 F. Ogliaro, M. J. Bearpark, J. J. Heyd, E. N. Brothers, K. N. Kudin, 
 V. N. Staroverov, T. A. Keith, R. Kobayashi, J. Normand, 
 K. Raghavachari, A. P. Rendell, J. C. Burant, S. S. Iyengar, 
 J. Tomasi, M. Cossi, J. M. Millam, M. Klene, C. Adamo, R. Cammi, 
 J. W. Ochterski, R. L. Martin, K. Morokuma, O. Farkas, 
 J. B. Foresman, and D. J. Fox, Gaussian, Inc., Wallingford CT, 2019.
 
 ******************************************
 Gaussian 16:  ES64L-G16RevC.01  3-Jul-2019
                13-Mar-2021 
 ******************************************
 %nprocshared=16
 Will use up to   16 processors via shared memory.
 %mem=7GB
 -----------------------------------------
 # b3lyp/def2svp geom=NewRedundant pop=NBO
 -----------------------------------------
 1/29=4000,38=1,172=1/1;
 2/12=2,17=6,18=5,40=1/2;
 3/5=43,7=101,11=2,25=1,30=1,74=-5/1,2,3;
 4//1;
 5/5=2,38=5/2;
 6/7=2,8=2,9=2,10=2,28=1,40=1/1,7;
 99/5=1,9=1/99;
 --
 69
 --
 Symbolic Z-matrix:
 Charge =  1 Multiplicity = 2
 C                    -1.04245  -0.93182   0.0097 
 C                    -1.32822   0.43667  -0.01587 
 C                    -0.28576   1.3685   -0.02557 
 C                     1.04245   0.93182  -0.0097 
 C                     1.32822  -0.43667   0.01587 
 C                     0.28576  -1.3685    0.02557 
 H                    -1.85725  -1.66015   0.01728 
 H                    -2.36637   0.77798  -0.02828 
 H                    -0.50912   2.43813  -0.04556 
 H                     1.85725   1.66015  -0.01728 
 H                     2.36637  -0.77798   0.02828 
 H                     0.50912  -2.43813   0.04556 
 
                          Input orientation:                          
 ---------------------------------------------------------------------
 Center     Atomic      Atomic             Coordinates (Angstroms)
 Number     Number       Type             X           Y           Z
 ---------------------------------------------------------------------
      1          6           0       -1.042454   -0.931822    0.009697
      2          6           0       -1.328217    0.436674   -0.015873
      3          6           0       -0.285763    1.368496   -0.025570
      4          6           0        1.042454    0.931822   -0.009697
      5          6           0        1.328217   -0.436674    0.015873
      6          6           0        0.285763   -1.368496    0.025570
      7          1           0       -1.857250   -1.660146    0.017277
      8          1           0       -2.366369    0.777985   -0.028279
      9          1           0       -0.509119    2.438131   -0.045556
     10          1           0        1.857250    1.660146   -0.017277
     11          1           0        2.366369   -0.777985    0.028279
     12          1           0        0.509119   -2.438131    0.045556
 ---------------------------------------------------------------------
                    Distance matrix (angstroms):
                    1          2          3          4          5
     1  C    0.000000
     2  C    1.398248   0.000000
     3  C    2.421836   1.398248   0.000000
     4  C    2.796495   2.421836   1.398248   0.000000
     5  C    2.421836   2.796495   2.421836   1.398248   0.000000
     6  C    1.398248   2.421836   2.796495   2.421836   1.398248
     7  H    1.092889   2.162783   3.412343   3.889384   3.412343
     8  H    2.162783   1.092889   2.162783   3.412343   3.889384
     9  H    3.412343   2.162783   1.092889   2.162783   3.412343
    10  H    3.889384   3.412343   2.162783   1.092889   2.162783
    11  H    3.412343   3.889384   3.412343   2.162783   1.092889
    12  H    2.162783   3.412343   3.889384   3.412343   2.162783
                    6          7          8          9         10
     6  C    0.000000
     7  H    2.162783   0.000000
     8  H    3.412343   2.491136   0.000000
     9  H    3.889384   4.314775   2.491136   0.000000
    10  H    3.412343   4.982273   4.314775   2.491136   0.000000
    11  H    2.162783   4.314775   4.982273   4.314775   2.491136
    12  H    1.092889   2.491136   4.314775   4.982273   4.314775
                   11         12
    11  H    0.000000
    12  H    2.491136   0.000000
 Stoichiometry    C6H6(1+,2)
 Framework group  D6H[3C2'(HC.CH)]
 Deg. of freedom     2
 Full point group                 D6H     NOp  24
 Largest Abelian subgroup         D2H     NOp   8
 Largest concise Abelian subgroup D2      NOp   4
                         Standard orientation:                         
 ---------------------------------------------------------------------
 Center     Atomic      Atomic             Coordinates (Angstroms)
 Number     Number       Type             X           Y           Z
 ---------------------------------------------------------------------
      1          6           0        0.000000    1.398248   -0.000000
      2          6           0        1.210918    0.699124   -0.000000
      3          6           0        1.210918   -0.699124   -0.000000
      4          6           0       -0.000000   -1.398248    0.000000
      5          6           0       -1.210918   -0.699124    0.000000
      6          6           0       -1.210918    0.699124    0.000000
      7          1           0        0.000000    2.491136   -0.000000
      8          1           0        2.157387    1.245568   -0.000000
      9          1           0        2.157387   -1.245568   -0.000000
     10          1           0       -0.000000   -2.491136    0.000000
     11          1           0       -2.157387   -1.245568    0.000000
     12          1           0       -2.157387    1.245568    0.000000
 ---------------------------------------------------------------------
 Rotational constants (GHZ):           5.6690883           5.6690883           2.8345442
 Standard basis: def2SVP (5D, 7F)
 There are    26 symmetry adapted cartesian basis functions of AG  symmetry.
 There are    19 symmetry adapted cartesian basis functions of B1G symmetry.
 There are     6 symmetry adapted cartesian basis functions of B2G symmetry.
 There are     9 symmetry adapted cartesian basis functions of B3G symmetry.
 There are     6 symmetry adapted cartesian basis functions of AU  symmetry.
 There are     9 symmetry adapted cartesian basis functions of B1U symmetry.
 There are    26 symmetry adapted cartesian basis functions of B2U symmetry.
 There are    19 symmetry adapted cartesian basis functions of B3U symmetry.
 There are    24 symmetry adapted basis functions of AG  symmetry.
 There are    18 symmetry adapted basis functions of B1G symmetry.
 There are     6 symmetry adapted basis functions of B2G symmetry.
 There are     9 symmetry adapted basis functions of B3G symmetry.
 There are     6 symmetry adapted basis functions of AU  symmetry.
 There are     9 symmetry adapted basis functions of B1U symmetry.
 There are    24 symmetry adapted basis functions of B2U symmetry.
 There are    18 symmetry adapted basis functions of B3U symmetry.
   114 basis functions,   192 primitive gaussians,   120 cartesian basis functions
    21 alpha electrons       20 beta electrons
       nuclear repulsion energy       202.8204596637 Hartrees.
 NAtoms=   12 NActive=   12 NUniq=    2 SFac= 4.00D+00 NAtFMM=   60 NAOKFM=F Big=F
 Integral buffers will be    131072 words long.
 Raffenetti 2 integral format.
 Two-electron integral symmetry is turned on.
 One-electron integrals computed using PRISM.
  24 Symmetry operations used in ECPInt.
 ECPInt:  NShTT=    1485 NPrTT=    5349 LenC2=    1486 LenP2D=    4578.
 LDataN:  DoStor=T MaxTD1= 4 Len=   56
 NBasis=   114 RedAO= T EigKep=  3.23D-04  NBF=    24    18     6     9     6     9    24    18
 NBsUse=   114 1.00D-06 EigRej= -1.00D+00 NBFU=    24    18     6     9     6     9    24    18
 ExpMin= 1.22D-01 ExpMax= 1.24D+03 ExpMxC= 1.86D+02 IAcc=3 IRadAn=         5 AccDes= 0.00D+00
 Harris functional with IExCor=  402 and IRadAn=       5 diagonalized for initial guess.
 HarFok:  IExCor=  402 AccDes= 0.00D+00 IRadAn=         5 IDoV= 1 UseB2=F ITyADJ=14
 ICtDFT=  3500011 ScaDFX=  1.000000  1.000000  1.000000  1.000000
 FoFCou: FMM=F IPFlag=           0 FMFlag=      100000 FMFlg1=           0
         NFxFlg=           0 DoJE=T BraDBF=F KetDBF=T FulRan=T
         wScrn=  0.000000 ICntrl=       500 IOpCl=  0 I1Cent=   200000004 NGrid=           0
         NMat0=    1 NMatS0=      1 NMatT0=    0 NMatD0=    1 NMtDS0=    0 NMtDT0=    0
 Petite list used in FoFCou.
 Initial guess orbital symmetries:
 Alpha Orbitals:
       Occupied  (A1G) (E1U) (E1U) (B1U) (E2G) (E2G) (A1G) (E1U)
                 (E1U) (E2G) (E2G) (A1G) (B2U) (B1U) (E1U) (E1U)
                 (A2U) (E2G) (E2G) (E1G) (E1G)
       Virtual   (E2U) (E2U) (A1G) (B2G) (E1U) (E1U) (E2G) (E2G)
                 (B1U) (E2G) (E2G) (E1U) (E1U) (A1G) (B2U) (A1G)
                 (E1U) (E1U) (B1U) (A2U) (E2G) (E2G) (A2G) (E1G)
                 (E1G) (E2U) (E2U) (E1U) (E1U) (E2G) (E2G) (B2G)
                 (B1U) (A1G) (E2G) (E2G) (E1U) (E1U) (B1U) (A2G)
                 (E1U) (E1U) (A2U) (B1G) (E1G) (E1G) (E2G) (E2G)
                 (E2U) (E2U) (B1U) (A1G) (B2U) (B2G) (A1G) (E1U)
                 (E1U) (E2U) (E2U) (E2G) (E2G) (E1U) (E1U) (A2U)
                 (B2U) (E2G) (E2G) (E1G) (E1G) (E1U) (E1U) (B1U)
                 (A2G) (E2G) (E2G) (E1G) (E1G) (E2U) (E2U) (B2G)
                 (E2G) (E2G) (A1U) (E1U) (E1U) (A1G) (E1U) (E1U)
                 (B1U) (E2G) (E2G) (A2G) (B1U)
 Beta  Orbitals:
       Occupied  (A1G) (E1U) (E1U) (B1U) (E2G) (E2G) (A1G) (E1U)
                 (E1U) (E2G) (E2G) (A1G) (B2U) (B1U) (E1U) (E1U)
                 (A2U) (E2G) (E2G) (E1G)
       Virtual   (E1G) (E2U) (E2U) (A1G) (B2G) (E1U) (E1U) (E2G)
                 (E2G) (B1U) (E2G) (E2G) (E1U) (E1U) (A1G) (B2U)
                 (A1G) (E1U) (E1U) (B1U) (A2U) (E2G) (E2G) (A2G)
                 (E1G) (E1G) (E2U) (E2U) (E1U) (E1U) (E2G) (E2G)
                 (B2G) (B1U) (A1G) (E2G) (E2G) (E1U) (E1U) (B1U)
                 (A2G) (E1U) (E1U) (A2U) (B1G) (E1G) (E1G) (E2G)
                 (E2G) (E2U) (E2U) (B1U) (A1G) (B2U) (B2G) (A1G)
                 (E1U) (E1U) (E2U) (E2U) (E2G) (E2G) (E1U) (E1U)
                 (A2U) (B2U) (E2G) (E2G) (E1G) (E1G) (E1U) (E1U)
                 (B1U) (A2G) (E2G) (E2G) (E1G) (E1G) (E2U) (E2U)
                 (B2G) (E2G) (E2G) (A1U) (E1U) (E1U) (A1G) (E1U)
                 (E1U) (B1U) (E2G) (E2G) (A2G) (B1U)
 Initial guess <Sx>= 0.0000 <Sy>= 0.0000 <Sz>= 0.5000 <S**2>= 0.7500 S= 0.5000
 Keep R1 and R2 ints in memory in symmetry-blocked form, NReq=36667862.
 Requested convergence on RMS density matrix=1.00D-08 within 128 cycles.
 Requested convergence on MAX density matrix=1.00D-06.
 Requested convergence on             energy=1.00D-06.
 No special actions if energy rises.
 Integral accuracy reduced to 1.0D-05 until final iterations.
 Density matrix breaks symmetry, PCut= 1.00D-04
 Density has only Abelian symmetry.
 Density matrix breaks symmetry, PCut= 1.00D-04
 Density has only Abelian symmetry.
 Density matrix breaks symmetry, PCut= 1.00D-04
 Density has only Abelian symmetry.
 Density matrix breaks symmetry, PCut= 1.00D-04
 Density has only Abelian symmetry.
 Density matrix breaks symmetry, PCut= 1.00D-04
 Density has only Abelian symmetry.
 Density matrix breaks symmetry, PCut= 1.00D-04
 Density has only Abelian symmetry.
 Density matrix breaks symmetry, PCut= 1.00D-04
 Density has only Abelian symmetry.
 Initial convergence to 1.0D-05 achieved.  Increase integral accuracy.
 Density matrix breaks symmetry, PCut= 1.00D-04
 Density has only Abelian symmetry.
 Density matrix breaks symmetry, PCut= 1.00D-04
 Density has only Abelian symmetry.
 Density matrix breaks symmetry, PCut= 1.00D-04
 Density has only Abelian symmetry.
 Density matrix breaks symmetry, PCut= 1.00D-04
 Density has only Abelian symmetry.
 Density matrix breaks symmetry, PCut= 1.00D-04
 Density has only Abelian symmetry.
 Density matrix breaks symmetry, PCut= 1.00D-04
 Density has only Abelian symmetry.
 SCF Done:  E(UB3LYP) =  -231.745135889     A.U. after   12 cycles
            NFock= 12  Conv=0.34D-08     -V/T= 2.0108
 <Sx>= 0.0000 <Sy>= 0.0000 <Sz>= 0.5000 <S**2>= 0.7616 S= 0.5058
 <L.S>= 0.000000000000E+00
 Annihilation of the first spin contaminant:
 S**2 before annihilation     0.7616,   after     0.7500
 SCF density gives NOpUse=  8 NOpAll= 24.

 **********************************************************************

            Population analysis using the SCF Density.

 **********************************************************************

 Orbital symmetries:
 Alpha Orbitals:
       Occupied  (?A) (?A) (?A) (?A) (?A) (?A) (B2G) (?B) (?B)
                 (B2G) (B2G) (B2G) (?B) (?B) (?B) (?B) (?C) (B2G)
                 (B2G) (?C) (?C)
       Virtual   (?C) (?C) (B2G) (?C) (?B) (?B) (B2G) (B2G) (?B)
                 (B2G) (B2G) (?B) (?B) (B2G) (?B) (?B) (?B) (B2G)
                 (?C) (?B) (B2G) (B2G) (?C) (B2G) (?C) (?C) (?C)
                 (?B) (?B) (?C) (B2G) (B2G) (B2G) (B2G) (?B) (B2G)
                 (?B) (?B) (?B) (B2G) (?B) (?B) (?D) (?D) (?D)
                 (?D) (E2G) (E2G) (?D) (?D) (?B) (?D) (?D) (?D)
                 (?D) (?D) (?D) (?D) (?D) (?D) (?D) (?D) (?D) (?D)
                 (?D) (?D) (?D) (?D) (?D) (?D) (?D) (?D) (?D) (?D)
                 (?D) (?D) (?D) (?D) (?D) (?D) (?D) (?D) (?D) (?D)
                 (?D) (?D) (?D) (?D) (?D) (?D) (?D) (?D) (?D)
 Beta  Orbitals:
       Occupied  (?A) (?A) (?A) (?A) (?A) (?A) (?B) (B2G) (B2G)
                 (?B) (?B) (?B) (B2G) (B2G) (B2G) (B2G) (?C) (?B)
                 (?B) (?D)
       Virtual   (?D) (?C) (?C) (?D) (?A) (?A) (?D) (?D) (?D) (?A)
                 (?D) (?D) (B2G) (B2G) (?D) (B2G) (B2G) (B2G) (?D)
                 (?C) (B2G) (?D) (?D) (?D) (E1G) (E1G) (E2U) (E2U)
                 (B2G) (B2G) (?D) (B2G) (?D) (?D) (?D) (B2G) (?D)
                 (B2G) (B2G) (B2G) (?D) (B2G) (B2G) (?D) (?D) (?D)
                 (?D) (E2G) (E2G) (?D) (?D) (B2G) (?D) (?D) (?D)
                 (?D) (?D) (?D) (?D) (?D) (?D) (?D) (?D) (?D) (?D)
                 (?D) (?D) (?D) (?D) (?D) (?D) (?D) (?D) (?D) (E1G)
                 (E1G) (?D) (?D) (?D) (?D) (?D) (?D) (?D) (A1U)
                 (?D) (?D) (?D) (?D) (?D) (?D) (?D) (?D) (?D) (B1U)
 Unable to determine electronic state:  an orbital has unidentified symmetry.
 Alpha  occ. eigenvalues --  -10.45754 -10.45750 -10.42513 -10.42509 -10.42478
 Alpha  occ. eigenvalues --  -10.42473  -1.09515  -0.99195  -0.96911  -0.83275
 Alpha  occ. eigenvalues --   -0.83150  -0.74823  -0.69071  -0.67823  -0.65532
 Alpha  occ. eigenvalues --   -0.64229  -0.61607  -0.57442  -0.57290  -0.51822
 Alpha  occ. eigenvalues --   -0.48448
 Alpha virt. eigenvalues --   -0.25918  -0.23746  -0.12266  -0.08869  -0.08061
 Alpha virt. eigenvalues --   -0.07101  -0.04161  -0.03488  -0.01234   0.06870
 Alpha virt. eigenvalues --    0.07175   0.07926   0.08205   0.14244   0.19751
 Alpha virt. eigenvalues --    0.19777   0.21326   0.22659   0.24215   0.24916
 Alpha virt. eigenvalues --    0.28761   0.28812   0.30624   0.32432   0.32689
 Alpha virt. eigenvalues --    0.37690   0.39041   0.42927   0.43848   0.46017
 Alpha virt. eigenvalues --    0.46374   0.47404   0.50051   0.50774   0.52218
 Alpha virt. eigenvalues --    0.52946   0.55450   0.56011   0.61638   0.68011
 Alpha virt. eigenvalues --    0.80059   0.80852   0.92669   1.00023   1.00967
 Alpha virt. eigenvalues --    1.02857   1.05623   1.06063   1.07390   1.07615
 Alpha virt. eigenvalues --    1.31823   1.41516   1.42099   1.45790   1.49269
 Alpha virt. eigenvalues --    1.51202   1.52297   1.52805   1.52825   1.53795
 Alpha virt. eigenvalues --    1.54417   1.60794   1.60994   1.70592   1.74635
 Alpha virt. eigenvalues --    1.75981   1.76239   1.76245   1.76619   1.89526
 Alpha virt. eigenvalues --    1.91016   1.91032   1.91502   2.04346   2.06075
 Alpha virt. eigenvalues --    2.07520   2.07755   2.09980   2.11758   2.31652
 Alpha virt. eigenvalues --    2.35510   2.37111   2.39738   2.49380   2.50144
 Alpha virt. eigenvalues --    2.50751   2.61875   2.62998   2.65600   2.88236
 Alpha virt. eigenvalues --    2.89249   3.01010   3.41918
  Beta  occ. eigenvalues --  -10.45088 -10.45085 -10.42468 -10.42465 -10.42432
  Beta  occ. eigenvalues --  -10.42427  -1.08406  -0.97259  -0.96670  -0.82658
  Beta  occ. eigenvalues --   -0.82323  -0.74570  -0.68611  -0.67362  -0.65114
  Beta  occ. eigenvalues --   -0.64199  -0.58317  -0.57257  -0.56983  -0.47950
  Beta virt. eigenvalues --   -0.42310  -0.22424  -0.21994  -0.12118  -0.07864
  Beta virt. eigenvalues --   -0.07095  -0.06631  -0.03704  -0.03400  -0.00982
  Beta virt. eigenvalues --    0.07373   0.07601   0.08259   0.08580   0.14751
  Beta virt. eigenvalues --    0.19997   0.20994   0.21302   0.22747   0.25599
  Beta virt. eigenvalues --    0.25890   0.29217   0.29547   0.32664   0.32922
  Beta virt. eigenvalues --    0.32978   0.39496   0.39566   0.43418   0.44000
  Beta virt. eigenvalues --    0.46718   0.47020   0.47456   0.50875   0.51012
  Beta virt. eigenvalues --    0.52524   0.53083   0.55724   0.56126   0.62260
  Beta virt. eigenvalues --    0.68175   0.80654   0.80862   0.93511   1.01639
  Beta virt. eigenvalues --    1.02266   1.03004   1.05837   1.06385   1.08242
  Beta virt. eigenvalues --    1.08580   1.31898   1.42099   1.42265   1.46107
  Beta virt. eigenvalues --    1.50787   1.52096   1.52926   1.53409   1.53512
  Beta virt. eigenvalues --    1.53923   1.54857   1.61069   1.61640   1.71269
  Beta virt. eigenvalues --    1.75867   1.76293   1.76540   1.76711   1.76744
  Beta virt. eigenvalues --    1.91039   1.91260   1.91342   1.91994   2.06497
  Beta virt. eigenvalues --    2.06853   2.07772   2.08037   2.11745   2.12217
  Beta virt. eigenvalues --    2.32799   2.36875   2.37353   2.41224   2.49619
  Beta virt. eigenvalues --    2.50257   2.50770   2.62249   2.63094   2.66396
  Beta virt. eigenvalues --    2.88587   2.89321   3.01246   3.42171
          Condensed to atoms (all electrons):
               1          2          3          4          5          6
     1  C    5.116412   0.167919   0.112396  -0.148430   0.112396   0.167919
     2  C    0.167919   5.079257   0.278014   0.112396  -0.147084   0.097950
     3  C    0.112396   0.278014   5.079257   0.167919   0.097950  -0.147084
     4  C   -0.148430   0.112396   0.167919   5.116412   0.167919   0.112396
     5  C    0.112396  -0.147084   0.097950   0.167919   5.079257   0.278014
     6  C    0.167919   0.097950  -0.147084   0.112396   0.278014   5.079257
     7  H    0.443925  -0.057916   0.011411  -0.001732   0.011411  -0.057916
     8  H   -0.061941   0.447557  -0.054417   0.012170  -0.001831   0.011859
     9  H    0.012170  -0.054417   0.447557  -0.061941   0.011859  -0.001831
    10  H   -0.001732   0.011411  -0.057916   0.443925  -0.057916   0.011411
    11  H    0.012170  -0.001831   0.011859  -0.061941   0.447557  -0.054417
    12  H   -0.061941   0.011859  -0.001831   0.012170  -0.054417   0.447557
               7          8          9         10         11         12
     1  C    0.443925  -0.061941   0.012170  -0.001732   0.012170  -0.061941
     2  C   -0.057916   0.447557  -0.054417   0.011411  -0.001831   0.011859
     3  C    0.011411  -0.054417   0.447557  -0.057916   0.011859  -0.001831
     4  C   -0.001732   0.012170  -0.061941   0.443925  -0.061941   0.012170
     5  C    0.011411  -0.001831   0.011859  -0.057916   0.447557  -0.054417
     6  C   -0.057916   0.011859  -0.001831   0.011411  -0.054417   0.447557
     7  H    0.574288  -0.009535  -0.000131   0.000024  -0.000131  -0.009535
     8  H   -0.009535   0.583637  -0.010063  -0.000131   0.000017  -0.000149
     9  H   -0.000131  -0.010063   0.583637  -0.009535  -0.000149   0.000017
    10  H    0.000024  -0.000131  -0.009535   0.574288  -0.009535  -0.000131
    11  H   -0.000131   0.000017  -0.000149  -0.009535   0.583637  -0.010063
    12  H   -0.009535  -0.000149   0.000017  -0.000131  -0.010063   0.583637
          Atomic-Atomic Spin Densities.
               1          2          3          4          5          6
     1  C    0.464890   0.019891  -0.002384  -0.015660  -0.002384   0.019891
     2  C    0.019891   0.034804  -0.032044  -0.002384  -0.004367   0.002531
     3  C   -0.002384  -0.032044   0.034804   0.019891   0.002531  -0.004367
     4  C   -0.015660  -0.002384   0.019891   0.464890   0.019891  -0.002384
     5  C   -0.002384  -0.004367   0.002531   0.019891   0.034804  -0.032044
     6  C    0.019891   0.002531  -0.004367  -0.002384  -0.032044   0.034804
     7  H    0.004488  -0.000899  -0.000251  -0.000019  -0.000251  -0.000899
     8  H   -0.001276   0.001516   0.000309   0.000112  -0.000101   0.000113
     9  H    0.000112   0.000309   0.001516  -0.001276   0.000113  -0.000101
    10  H   -0.000019  -0.000251  -0.000899   0.004488  -0.000899  -0.000251
    11  H    0.000112  -0.000101   0.000113  -0.001276   0.001516   0.000309
    12  H   -0.001276   0.000113  -0.000101   0.000112   0.000309   0.001516
               7          8          9         10         11         12
     1  C    0.004488  -0.001276   0.000112  -0.000019   0.000112  -0.001276
     2  C   -0.000899   0.001516   0.000309  -0.000251  -0.000101   0.000113
     3  C   -0.000251   0.000309   0.001516  -0.000899   0.000113  -0.000101
     4  C   -0.000019   0.000112  -0.001276   0.004488  -0.001276   0.000112
     5  C   -0.000251  -0.000101   0.000113  -0.000899   0.001516   0.000309
     6  C   -0.000899   0.000113  -0.000101  -0.000251   0.000309   0.001516
     7  H   -0.022158   0.000227   0.000006   0.000001   0.000006   0.000227
     8  H    0.000227  -0.003589   0.000133   0.000006  -0.000001   0.000001
     9  H    0.000006   0.000133  -0.003589   0.000227   0.000001  -0.000001
    10  H    0.000001   0.000006   0.000227  -0.022158   0.000227   0.000006
    11  H    0.000006  -0.000001   0.000001   0.000227  -0.003589   0.000133
    12  H    0.000227   0.000001  -0.000001   0.000006   0.000133  -0.003589
 Mulliken charges and spin densities:
               1          2
     1  C    0.128736   0.486385
     2  C    0.054886   0.019119
     3  C    0.054886   0.019119
     4  C    0.128736   0.486385
     5  C    0.054886   0.019119
     6  C    0.054886   0.019119
     7  H    0.095837  -0.019522
     8  H    0.082828  -0.002550
     9  H    0.082828  -0.002550
    10  H    0.095837  -0.019522
    11  H    0.082828  -0.002550
    12  H    0.082828  -0.002550
 Sum of Mulliken charges =   1.00000   1.00000
 Mulliken charges and spin densities with hydrogens summed into heavy atoms:
               1          2
     1  C    0.224573   0.466863
     2  C    0.137713   0.016568
     3  C    0.137713   0.016568
     4  C    0.224573   0.466863
     5  C    0.137713   0.016568
     6  C    0.137713   0.016568
 Electronic spatial extent (au):  <R**2>=            440.8325
 Charge=              1.0000 electrons
 Dipole moment (field-independent basis, Debye):
    X=              0.0000    Y=             -0.0000    Z=              0.0000  Tot=              0.0000
 Quadrupole moment (field-independent basis, Debye-Ang):
   XX=            -22.1626   YY=            -18.8950   ZZ=            -34.9658
   XY=              0.0000   XZ=             -0.0000   YZ=             -0.0000
 Traceless Quadrupole moment (field-independent basis, Debye-Ang):
   XX=              3.1785   YY=              6.4461   ZZ=             -9.6246
   XY=              0.0000   XZ=             -0.0000   YZ=             -0.0000
 Octapole moment (field-independent basis, Debye-Ang**2):
  XXX=              0.0000  YYY=              0.0000  ZZZ=             -0.0000  XYY=             -0.0000
  XXY=              0.0000  XXZ=             -0.0000  XZZ=              0.0000  YZZ=              0.0000
  YYZ=             -0.0000  XYZ=             -0.0000
 Hexadecapole moment (field-independent basis, Debye-Ang**3):
 XXXX=           -217.1403 YYYY=           -203.9029 ZZZZ=            -35.7628 XXXY=             -0.0000
 XXXZ=              0.0000 YYYX=              0.0000 YYYZ=             -0.0000 ZZZX=              0.0000
 ZZZY=             -0.0000 XXYY=            -71.4803 XXZZ=            -55.9327 YYZZ=            -52.6752
 XXYZ=             -0.0000 YYXZ=              0.0000 ZZXY=              0.0000
 N-N= 2.028204596637D+02 E-N=-9.319839211046D+02  KE= 2.292788619945D+02
 Symmetry AG   KE= 7.421404214718D+01
 Symmetry B1G  KE= 3.743727833257D+01
 Symmetry B2G  KE= 2.310310342347D+00
 Symmetry B3G  KE= 1.190217660070D+00
 Symmetry AU   KE= 1.540689818240D-16
 Symmetry B1U  KE= 1.934413257864D+00
 Symmetry B2U  KE= 7.175095451577D+01
 Symmetry B3U  KE= 4.044164573874D+01
 Symmetry AG   SP=-6.762419671544D-15
 Symmetry B1G  SP=-1.846790170063D-15
 Symmetry B2G  SP= 1.400138685548D-15
 Symmetry B3G  SP= 1.000000000000D+00
 Symmetry AU   SP= 5.513180615147D-17
 Symmetry B1U  SP=-3.514251606732D-15
 Symmetry B2U  SP= 2.883212061027D-14
 Symmetry B3U  SP=-4.400214188242D-15
                          Isotropic Fermi Contact Couplings
        Atom                 a.u.       MegaHertz       Gauss      10(-4) cm-1
     1  C(13)              0.07075      79.54002      28.38186      26.53169
     2  C(13)             -0.00706      -7.93423      -2.83113      -2.64657
     3  C(13)             -0.00706      -7.93423      -2.83113      -2.64657
     4  C(13)              0.07075      79.54002      28.38186      26.53169
     5  C(13)             -0.00706      -7.93423      -2.83113      -2.64657
     6  C(13)             -0.00706      -7.93423      -2.83113      -2.64657
     7  H(1)              -0.00641     -28.64779     -10.22224      -9.55587
     8  H(1)              -0.00089      -3.99075      -1.42400      -1.33117
     9  H(1)              -0.00089      -3.99075      -1.42400      -1.33117
    10  H(1)              -0.00641     -28.64779     -10.22224      -9.55587
    11  H(1)              -0.00089      -3.99075      -1.42400      -1.33117
    12  H(1)              -0.00089      -3.99075      -1.42400      -1.33117
 --------------------------------------------------------
       Center         ----  Spin Dipole Couplings  ----
                      3XX-RR        3YY-RR        3ZZ-RR
 --------------------------------------------------------
     1   Atom       -0.257414     -0.252349      0.509763
     2   Atom       -0.023262     -0.030800      0.054062
     3   Atom       -0.023262     -0.030800      0.054062
     4   Atom       -0.257414     -0.252349      0.509763
     5   Atom       -0.023262     -0.030800      0.054062
     6   Atom       -0.023262     -0.030800      0.054062
     7   Atom       -0.032041      0.037932     -0.005891
     8   Atom        0.013637     -0.007655     -0.005983
     9   Atom        0.013637     -0.007655     -0.005983
    10   Atom       -0.032041      0.037932     -0.005891
    11   Atom        0.013637     -0.007655     -0.005983
    12   Atom        0.013637     -0.007655     -0.005983
 --------------------------------------------------------
                        XY            XZ            YZ
 --------------------------------------------------------
     1   Atom       -0.000000     -0.000000     -0.000000
     2   Atom       -0.004831      0.000000     -0.000000
     3   Atom        0.004831     -0.000000     -0.000000
     4   Atom       -0.000000      0.000000      0.000000
     5   Atom       -0.004831     -0.000000      0.000000
     6   Atom        0.004831      0.000000      0.000000
     7   Atom        0.000000      0.000000      0.000000
     8   Atom        0.003322     -0.000000     -0.000000
     9   Atom       -0.003322      0.000000     -0.000000
    10   Atom        0.000000      0.000000      0.000000
    11   Atom        0.003322     -0.000000      0.000000
    12   Atom       -0.003322     -0.000000      0.000000
 --------------------------------------------------------


 ---------------------------------------------------------------------------------
              Anisotropic Spin Dipole Couplings in Principal Axis System
 ---------------------------------------------------------------------------------

       Atom             a.u.   MegaHertz   Gauss  10(-4) cm-1        Axes

              Baa    -0.2574   -34.542   -12.326   -11.522  1.0000  0.0000 -0.0000
     1 C(13)  Bbb    -0.2523   -33.863   -12.083   -11.295 -0.0000  1.0000 -0.0000
              Bcc     0.5098    68.405    24.409    22.818  0.0000  0.0000  1.0000
 
              Baa    -0.0332    -4.450    -1.588    -1.484  0.4387  0.8987 -0.0000
     2 C(13)  Bbb    -0.0209    -2.805    -1.001    -0.936  0.8987 -0.4387  0.0000
              Bcc     0.0541     7.255     2.589     2.420  0.0000  0.0000  1.0000
 
              Baa    -0.0332    -4.450    -1.588    -1.484 -0.4387  0.8987 -0.0000
     3 C(13)  Bbb    -0.0209    -2.805    -1.001    -0.936  0.8987  0.4387 -0.0000
              Bcc     0.0541     7.255     2.589     2.420  0.0000  0.0000  1.0000
 
              Baa    -0.2574   -34.542   -12.326   -11.522  1.0000  0.0000 -0.0000
     4 C(13)  Bbb    -0.2523   -33.863   -12.083   -11.295 -0.0000  1.0000 -0.0000
              Bcc     0.5098    68.405    24.409    22.818  0.0000  0.0000  1.0000
 
              Baa    -0.0332    -4.450    -1.588    -1.484  0.4387  0.8987 -0.0000
     5 C(13)  Bbb    -0.0209    -2.805    -1.001    -0.936  0.8987 -0.4387  0.0000
              Bcc     0.0541     7.255     2.589     2.420  0.0000  0.0000  1.0000
 
              Baa    -0.0332    -4.450    -1.588    -1.484 -0.4387  0.8987 -0.0000
     6 C(13)  Bbb    -0.0209    -2.805    -1.001    -0.936  0.8987  0.4387  0.0000
              Bcc     0.0541     7.255     2.589     2.420  0.0000  0.0000  1.0000
 
              Baa    -0.0320   -17.096    -6.100    -5.702  1.0000 -0.0000 -0.0000
     7 H(1)   Bbb    -0.0059    -3.143    -1.122    -1.048  0.0000  0.0000  1.0000
              Bcc     0.0379    20.239     7.222     6.751  0.0000  1.0000 -0.0000
 
              Baa    -0.0082    -4.354    -1.554    -1.452 -0.1506  0.9886 -0.0000
     8 H(1)   Bbb    -0.0060    -3.192    -1.139    -1.065  0.0000  0.0000  1.0000
              Bcc     0.0141     7.546     2.693     2.517  0.9886  0.1506 -0.0000
 
              Baa    -0.0082    -4.354    -1.554    -1.452  0.1506  0.9886  0.0000
     9 H(1)   Bbb    -0.0060    -3.192    -1.139    -1.065  0.0000  0.0000  1.0000
              Bcc     0.0141     7.546     2.693     2.517  0.9886 -0.1506  0.0000
 
              Baa    -0.0320   -17.096    -6.100    -5.702  1.0000 -0.0000 -0.0000
    10 H(1)   Bbb    -0.0059    -3.143    -1.122    -1.048  0.0000  0.0000  1.0000
              Bcc     0.0379    20.239     7.222     6.751  0.0000  1.0000 -0.0000
 
              Baa    -0.0082    -4.354    -1.554    -1.452 -0.1506  0.9886  0.0000
    11 H(1)   Bbb    -0.0060    -3.192    -1.139    -1.065  0.0000  0.0000  1.0000
              Bcc     0.0141     7.546     2.693     2.517  0.9886  0.1506  0.0000
 
              Baa    -0.0082    -4.354    -1.554    -1.452  0.1506  0.9886 -0.0000
    12 H(1)   Bbb    -0.0060    -3.192    -1.139    -1.065  0.0000  0.0000  1.0000
              Bcc     0.0141     7.546     2.693     2.517  0.9886 -0.1506  0.0000
 

 ---------------------------------------------------------------------------------

 ******************************Gaussian NBO Version 3.1******************************
             N A T U R A L   A T O M I C   O R B I T A L   A N D
          N A T U R A L   B O N D   O R B I T A L   A N A L Y S I S
 ******************************Gaussian NBO Version 3.1******************************
       /RESON  / : Allow strongly delocalized NBO set

 Analyzing the SCF density

 Job title: 69                                                              

 Storage needed:     39546 in NPA,     52484 in NBO ( 939523280 available)
 GSVD:  LWork=        8004 too small for GESVD, short by        1548 words or        1548 for optimal perf.


 NATURAL POPULATIONS:  Natural atomic orbital occupancies 
                                                          
   NAO  Atom  No  lang   Type(AO)    Occupancy
 --------------------------------------------
     1    C    1  S      Cor( 1S)     1.99895
     2    C    1  S      Val( 2S)     0.99281
     3    C    1  S      Ryd( 3S)     0.00139
     4    C    1  px     Val( 2p)     1.05305
     5    C    1  px     Ryd( 3p)     0.00335
     6    C    1  py     Val( 2p)     1.20730
     7    C    1  py     Ryd( 3p)     0.00601
     8    C    1  pz     Val( 2p)     0.69719
     9    C    1  pz     Ryd( 3p)     0.00028
    10    C    1  dxy    Ryd( 3d)     0.00087
    11    C    1  dxz    Ryd( 3d)     0.00073
    12    C    1  dyz    Ryd( 3d)     0.00047
    13    C    1  dx2y2  Ryd( 3d)     0.00087
    14    C    1  dz2    Ryd( 3d)     0.00045

    15    C    2  S      Cor( 1S)     1.99899
    16    C    2  S      Val( 2S)     0.98174
    17    C    2  S      Ryd( 3S)     0.00135
    18    C    2  px     Val( 2p)     1.17209
    19    C    2  px     Ryd( 3p)     0.00570
    20    C    2  py     Val( 2p)     1.10188
    21    C    2  py     Ryd( 3p)     0.00486
    22    C    2  pz     Val( 2p)     0.89898
    23    C    2  pz     Ryd( 3p)     0.00063
    24    C    2  dxy    Ryd( 3d)     0.00083
    25    C    2  dxz    Ryd( 3d)     0.00049
    26    C    2  dyz    Ryd( 3d)     0.00044
    27    C    2  dx2y2  Ryd( 3d)     0.00074
    28    C    2  dz2    Ryd( 3d)     0.00039

    29    C    3  S      Cor( 1S)     1.99899
    30    C    3  S      Val( 2S)     0.98174
    31    C    3  S      Ryd( 3S)     0.00135
    32    C    3  px     Val( 2p)     1.17209
    33    C    3  px     Ryd( 3p)     0.00570
    34    C    3  py     Val( 2p)     1.10188
    35    C    3  py     Ryd( 3p)     0.00486
    36    C    3  pz     Val( 2p)     0.89898
    37    C    3  pz     Ryd( 3p)     0.00063
    38    C    3  dxy    Ryd( 3d)     0.00083
    39    C    3  dxz    Ryd( 3d)     0.00049
    40    C    3  dyz    Ryd( 3d)     0.00044
    41    C    3  dx2y2  Ryd( 3d)     0.00074
    42    C    3  dz2    Ryd( 3d)     0.00039

    43    C    4  S      Cor( 1S)     1.99895
    44    C    4  S      Val( 2S)     0.99281
    45    C    4  S      Ryd( 3S)     0.00139
    46    C    4  px     Val( 2p)     1.05305
    47    C    4  px     Ryd( 3p)     0.00335
    48    C    4  py     Val( 2p)     1.20730
    49    C    4  py     Ryd( 3p)     0.00601
    50    C    4  pz     Val( 2p)     0.69719
    51    C    4  pz     Ryd( 3p)     0.00028
    52    C    4  dxy    Ryd( 3d)     0.00087
    53    C    4  dxz    Ryd( 3d)     0.00073
    54    C    4  dyz    Ryd( 3d)     0.00047
    55    C    4  dx2y2  Ryd( 3d)     0.00087
    56    C    4  dz2    Ryd( 3d)     0.00045

    57    C    5  S      Cor( 1S)     1.99899
    58    C    5  S      Val( 2S)     0.98174
    59    C    5  S      Ryd( 3S)     0.00135
    60    C    5  px     Val( 2p)     1.17209
    61    C    5  px     Ryd( 3p)     0.00570
    62    C    5  py     Val( 2p)     1.10188
    63    C    5  py     Ryd( 3p)     0.00486
    64    C    5  pz     Val( 2p)     0.89898
    65    C    5  pz     Ryd( 3p)     0.00063
    66    C    5  dxy    Ryd( 3d)     0.00083
    67    C    5  dxz    Ryd( 3d)     0.00049
    68    C    5  dyz    Ryd( 3d)     0.00044
    69    C    5  dx2y2  Ryd( 3d)     0.00074
    70    C    5  dz2    Ryd( 3d)     0.00039

    71    C    6  S      Cor( 1S)     1.99899
    72    C    6  S      Val( 2S)     0.98174
    73    C    6  S      Ryd( 3S)     0.00135
    74    C    6  px     Val( 2p)     1.17209
    75    C    6  px     Ryd( 3p)     0.00570
    76    C    6  py     Val( 2p)     1.10188
    77    C    6  py     Ryd( 3p)     0.00486
    78    C    6  pz     Val( 2p)     0.89898
    79    C    6  pz     Ryd( 3p)     0.00063
    80    C    6  dxy    Ryd( 3d)     0.00083
    81    C    6  dxz    Ryd( 3d)     0.00049
    82    C    6  dyz    Ryd( 3d)     0.00044
    83    C    6  dx2y2  Ryd( 3d)     0.00074
    84    C    6  dz2    Ryd( 3d)     0.00039

    85    H    7  S      Val( 1S)     0.73618
    86    H    7  S      Ryd( 2S)     0.00154
    87    H    7  px     Ryd( 2p)     0.00007
    88    H    7  py     Ryd( 2p)     0.00093
    89    H    7  pz     Ryd( 2p)     0.00006

    90    H    8  S      Val( 1S)     0.72721
    91    H    8  S      Ryd( 2S)     0.00137
    92    H    8  px     Ryd( 2p)     0.00069
    93    H    8  py     Ryd( 2p)     0.00026
    94    H    8  pz     Ryd( 2p)     0.00010

    95    H    9  S      Val( 1S)     0.72721
    96    H    9  S      Ryd( 2S)     0.00137
    97    H    9  px     Ryd( 2p)     0.00069
    98    H    9  py     Ryd( 2p)     0.00026
    99    H    9  pz     Ryd( 2p)     0.00010

   100    H   10  S      Val( 1S)     0.73618
   101    H   10  S      Ryd( 2S)     0.00154
   102    H   10  px     Ryd( 2p)     0.00007
   103    H   10  py     Ryd( 2p)     0.00093
   104    H   10  pz     Ryd( 2p)     0.00006

   105    H   11  S      Val( 1S)     0.72721
   106    H   11  S      Ryd( 2S)     0.00137
   107    H   11  px     Ryd( 2p)     0.00069
   108    H   11  py     Ryd( 2p)     0.00026
   109    H   11  pz     Ryd( 2p)     0.00010

   110    H   12  S      Val( 1S)     0.72721
   111    H   12  S      Ryd( 2S)     0.00137
   112    H   12  px     Ryd( 2p)     0.00069
   113    H   12  py     Ryd( 2p)     0.00026
   114    H   12  pz     Ryd( 2p)     0.00010

 WARNING:  1 low occupancy (<1.9990e) core orbital  found on  C    1
           1 low occupancy (<1.9990e) core orbital  found on  C    2
           1 low occupancy (<1.9990e) core orbital  found on  C    3
           1 low occupancy (<1.9990e) core orbital  found on  C    4
           1 low occupancy (<1.9990e) core orbital  found on  C    5
           1 low occupancy (<1.9990e) core orbital  found on  C    6


 Summary of Natural Population Analysis:                  
                                                          
                                       Natural Population 
                Natural  -----------------------------------------------
    Atom  No    Charge         Core      Valence    Rydberg      Total
 -----------------------------------------------------------------------
      C    1    0.03627      1.99895     3.95035    0.01444     5.96373
      C    2   -0.16912      1.99899     4.15470    0.01543     6.16912
      C    3   -0.16912      1.99899     4.15470    0.01543     6.16912
      C    4    0.03627      1.99895     3.95035    0.01444     5.96373
      C    5   -0.16912      1.99899     4.15470    0.01543     6.16912
      C    6   -0.16912      1.99899     4.15470    0.01543     6.16912
      H    7    0.26122      0.00000     0.73618    0.00260     0.73878
      H    8    0.27037      0.00000     0.72721    0.00242     0.72963
      H    9    0.27037      0.00000     0.72721    0.00242     0.72963
      H   10    0.26122      0.00000     0.73618    0.00260     0.73878
      H   11    0.27037      0.00000     0.72721    0.00242     0.72963
      H   12    0.27037      0.00000     0.72721    0.00242     0.72963
 =======================================================================
   * Total *    1.00000     11.99387    28.90066    0.10547    41.00000

                                 Natural Population      
 --------------------------------------------------------
   Core                      11.99387 ( 99.9490% of  12)
   Valence                   28.90066 ( 99.6574% of  29)
   Natural Minimal Basis     40.89453 ( 99.7428% of  41)
   Natural Rydberg Basis      0.10547 (  0.2572% of  41)
 --------------------------------------------------------

    Atom  No          Natural Electron Configuration
 ----------------------------------------------------------------------------
      C    1      [core]2S( 0.99)2p( 2.96)3p( 0.01)
      C    2      [core]2S( 0.98)2p( 3.17)3p( 0.01)
      C    3      [core]2S( 0.98)2p( 3.17)3p( 0.01)
      C    4      [core]2S( 0.99)2p( 2.96)3p( 0.01)
      C    5      [core]2S( 0.98)2p( 3.17)3p( 0.01)
      C    6      [core]2S( 0.98)2p( 3.17)3p( 0.01)
      H    7            1S( 0.74)
      H    8            1S( 0.73)
      H    9            1S( 0.73)
      H   10            1S( 0.74)
      H   11            1S( 0.73)
      H   12            1S( 0.73)


 ***************************************************
 *******         Alpha spin orbitals         *******
 ***************************************************


 NATURAL POPULATIONS:  Natural atomic orbital occupancies 
                                                          
   NAO  Atom  No  lang   Type(AO)    Occupancy      Energy
 ----------------------------------------------------------
     1    C    1  S      Cor( 1S)     0.99948     -10.32754
     2    C    1  S      Val( 2S)     0.50439      -0.42521
     3    C    1  S      Ryd( 3S)     0.00071       0.34769
     4    C    1  px     Val( 2p)     0.52881      -0.27095
     5    C    1  px     Ryd( 3p)     0.00165       0.43064
     6    C    1  py     Val( 2p)     0.60734      -0.29900
     7    C    1  py     Ryd( 3p)     0.00305       0.80758
     8    C    1  pz     Val( 2p)     0.54897      -0.37767
     9    C    1  pz     Ryd( 3p)     0.00026       0.32562
    10    C    1  dxy    Ryd( 3d)     0.00044       2.17460
    11    C    1  dxz    Ryd( 3d)     0.00042       1.66607
    12    C    1  dyz    Ryd( 3d)     0.00030       1.63957
    13    C    1  dx2y2  Ryd( 3d)     0.00044       2.26522
    14    C    1  dz2    Ryd( 3d)     0.00010       1.94564

    15    C    2  S      Cor( 1S)     0.99950     -10.29922
    16    C    2  S      Val( 2S)     0.49066      -0.38846
    17    C    2  S      Ryd( 3S)     0.00069       0.35852
    18    C    2  px     Val( 2p)     0.58367      -0.27992
    19    C    2  px     Ryd( 3p)     0.00288       0.71803
    20    C    2  py     Val( 2p)     0.55030      -0.26955
    21    C    2  py     Ryd( 3p)     0.00246       0.52620
    22    C    2  pz     Val( 2p)     0.47401      -0.33205
    23    C    2  pz     Ryd( 3p)     0.00036       0.34762
    24    C    2  dxy    Ryd( 3d)     0.00041       2.26407
    25    C    2  dxz    Ryd( 3d)     0.00034       1.68189
    26    C    2  dyz    Ryd( 3d)     0.00024       1.69657
    27    C    2  dx2y2  Ryd( 3d)     0.00036       2.21907
    28    C    2  dz2    Ryd( 3d)     0.00017       1.98466

    29    C    3  S      Cor( 1S)     0.99950     -10.29922
    30    C    3  S      Val( 2S)     0.49066      -0.38846
    31    C    3  S      Ryd( 3S)     0.00069       0.35852
    32    C    3  px     Val( 2p)     0.58367      -0.27992
    33    C    3  px     Ryd( 3p)     0.00288       0.71803
    34    C    3  py     Val( 2p)     0.55030      -0.26955
    35    C    3  py     Ryd( 3p)     0.00246       0.52620
    36    C    3  pz     Val( 2p)     0.47401      -0.33205
    37    C    3  pz     Ryd( 3p)     0.00036       0.34762
    38    C    3  dxy    Ryd( 3d)     0.00041       2.26407
    39    C    3  dxz    Ryd( 3d)     0.00034       1.68189
    40    C    3  dyz    Ryd( 3d)     0.00024       1.69657
    41    C    3  dx2y2  Ryd( 3d)     0.00036       2.21907
    42    C    3  dz2    Ryd( 3d)     0.00017       1.98466

    43    C    4  S      Cor( 1S)     0.99948     -10.32754
    44    C    4  S      Val( 2S)     0.50439      -0.42521
    45    C    4  S      Ryd( 3S)     0.00071       0.34769
    46    C    4  px     Val( 2p)     0.52881      -0.27095
    47    C    4  px     Ryd( 3p)     0.00165       0.43064
    48    C    4  py     Val( 2p)     0.60734      -0.29900
    49    C    4  py     Ryd( 3p)     0.00305       0.80758
    50    C    4  pz     Val( 2p)     0.54897      -0.37767
    51    C    4  pz     Ryd( 3p)     0.00026       0.32562
    52    C    4  dxy    Ryd( 3d)     0.00044       2.17460
    53    C    4  dxz    Ryd( 3d)     0.00042       1.66607
    54    C    4  dyz    Ryd( 3d)     0.00030       1.63957
    55    C    4  dx2y2  Ryd( 3d)     0.00044       2.26522
    56    C    4  dz2    Ryd( 3d)     0.00010       1.94564

    57    C    5  S      Cor( 1S)     0.99950     -10.29922
    58    C    5  S      Val( 2S)     0.49066      -0.38846
    59    C    5  S      Ryd( 3S)     0.00069       0.35852
    60    C    5  px     Val( 2p)     0.58367      -0.27992
    61    C    5  px     Ryd( 3p)     0.00288       0.71803
    62    C    5  py     Val( 2p)     0.55030      -0.26955
    63    C    5  py     Ryd( 3p)     0.00246       0.52620
    64    C    5  pz     Val( 2p)     0.47401      -0.33205
    65    C    5  pz     Ryd( 3p)     0.00036       0.34762
    66    C    5  dxy    Ryd( 3d)     0.00041       2.26407
    67    C    5  dxz    Ryd( 3d)     0.00034       1.68189
    68    C    5  dyz    Ryd( 3d)     0.00024       1.69657
    69    C    5  dx2y2  Ryd( 3d)     0.00036       2.21907
    70    C    5  dz2    Ryd( 3d)     0.00017       1.98466

    71    C    6  S      Cor( 1S)     0.99950     -10.29922
    72    C    6  S      Val( 2S)     0.49066      -0.38846
    73    C    6  S      Ryd( 3S)     0.00069       0.35852
    74    C    6  px     Val( 2p)     0.58367      -0.27992
    75    C    6  px     Ryd( 3p)     0.00288       0.71803
    76    C    6  py     Val( 2p)     0.55030      -0.26955
    77    C    6  py     Ryd( 3p)     0.00246       0.52620
    78    C    6  pz     Val( 2p)     0.47401      -0.33205
    79    C    6  pz     Ryd( 3p)     0.00036       0.34762
    80    C    6  dxy    Ryd( 3d)     0.00041       2.26407
    81    C    6  dxz    Ryd( 3d)     0.00034       1.68189
    82    C    6  dyz    Ryd( 3d)     0.00024       1.69657
    83    C    6  dx2y2  Ryd( 3d)     0.00036       2.21907
    84    C    6  dz2    Ryd( 3d)     0.00017       1.98466

    85    H    7  S      Val( 1S)     0.36216      -0.11665
    86    H    7  S      Ryd( 2S)     0.00077       0.14293
    87    H    7  px     Ryd( 2p)     0.00003       1.75519
    88    H    7  py     Ryd( 2p)     0.00044       2.16886
    89    H    7  pz     Ryd( 2p)     0.00005       1.43671

    90    H    8  S      Val( 1S)     0.36284      -0.09751
    91    H    8  S      Ryd( 2S)     0.00067       0.15234
    92    H    8  px     Ryd( 2p)     0.00034       2.08087
    93    H    8  py     Ryd( 2p)     0.00013       1.87326
    94    H    8  pz     Ryd( 2p)     0.00005       1.45410

    95    H    9  S      Val( 1S)     0.36284      -0.09751
    96    H    9  S      Ryd( 2S)     0.00067       0.15234
    97    H    9  px     Ryd( 2p)     0.00034       2.08087
    98    H    9  py     Ryd( 2p)     0.00013       1.87326
    99    H    9  pz     Ryd( 2p)     0.00005       1.45410

   100    H   10  S      Val( 1S)     0.36216      -0.11665
   101    H   10  S      Ryd( 2S)     0.00077       0.14293
   102    H   10  px     Ryd( 2p)     0.00003       1.75519
   103    H   10  py     Ryd( 2p)     0.00044       2.16886
   104    H   10  pz     Ryd( 2p)     0.00005       1.43671

   105    H   11  S      Val( 1S)     0.36284      -0.09751
   106    H   11  S      Ryd( 2S)     0.00067       0.15234
   107    H   11  px     Ryd( 2p)     0.00034       2.08087
   108    H   11  py     Ryd( 2p)     0.00013       1.87326
   109    H   11  pz     Ryd( 2p)     0.00005       1.45410

   110    H   12  S      Val( 1S)     0.36284      -0.09751
   111    H   12  S      Ryd( 2S)     0.00067       0.15234
   112    H   12  px     Ryd( 2p)     0.00034       2.08087
   113    H   12  py     Ryd( 2p)     0.00013       1.87326
   114    H   12  pz     Ryd( 2p)     0.00005       1.45410


 Summary of Natural Population Analysis:                  
                                                          
                                       Natural Population 
                Natural  -----------------------------------------------
    Atom  No    Charge         Core      Valence    Rydberg      Total
 -----------------------------------------------------------------------
      C    1   -0.19635      0.99948     2.18951    0.00736     3.19635
      C    2   -0.10606      0.99950     2.09864    0.00792     3.10606
      C    3   -0.10606      0.99950     2.09864    0.00792     3.10606
      C    4   -0.19635      0.99948     2.18951    0.00736     3.19635
      C    5   -0.10606      0.99950     2.09864    0.00792     3.10606
      C    6   -0.10606      0.99950     2.09864    0.00792     3.10606
      H    7    0.13655      0.00000     0.36216    0.00129     0.36345
      H    8    0.13596      0.00000     0.36284    0.00120     0.36404
      H    9    0.13596      0.00000     0.36284    0.00120     0.36404
      H   10    0.13655      0.00000     0.36216    0.00129     0.36345
      H   11    0.13596      0.00000     0.36284    0.00120     0.36404
      H   12    0.13596      0.00000     0.36284    0.00120     0.36404
 =======================================================================
   * Total *   -0.00000      5.99695    14.94929    0.05377    21.00000

                                 Natural Population      
 --------------------------------------------------------
   Core                       5.99695 ( 99.9491% of   6)
   Valence                   14.94929 ( 99.6619% of  15)
   Natural Minimal Basis     20.94623 ( 99.7440% of  21)
   Natural Rydberg Basis      0.05377 (  0.2560% of  21)
 --------------------------------------------------------

    Atom  No          Natural Electron Configuration
 ----------------------------------------------------------------------------
      C    1      [core]2S( 0.50)2p( 1.69)
      C    2      [core]2S( 0.49)2p( 1.61)3p( 0.01)
      C    3      [core]2S( 0.49)2p( 1.61)3p( 0.01)
      C    4      [core]2S( 0.50)2p( 1.69)
      C    5      [core]2S( 0.49)2p( 1.61)3p( 0.01)
      C    6      [core]2S( 0.49)2p( 1.61)3p( 0.01)
      H    7            1S( 0.36)
      H    8            1S( 0.36)
      H    9            1S( 0.36)
      H   10            1S( 0.36)
      H   11            1S( 0.36)
      H   12            1S( 0.36)


 NATURAL BOND ORBITAL ANALYSIS, alpha spin orbitals:

                       Occupancies       Lewis Structure    Low   High
           Occ.    -------------------  -----------------   occ   occ
  Cycle   Thresh.   Lewis   Non-Lewis     CR  BD  3C  LP    (L)   (NL)   Dev
 =============================================================================
   1(1)    0.90    19.45577   1.54423      6  12   0   3     3      3    0.03
   2(2)    0.90    19.45577   1.54423      6  12   0   3     3      3    0.03
   3(1)    0.80    20.03735   0.96265      6  14   0   1     1      3    0.03
   4(2)    0.80    20.37969   0.62031      6  15   0   0     0      3    0.03
 -----------------------------------------------------------------------------

 Structure accepted: No low occupancy Lewis orbitals

 --------------------------------------------------------
   Core                      5.99695 ( 99.949% of   6)
   Valence Lewis            14.38274 ( 95.885% of  15)
  ==================       ============================
   Total Lewis              20.37969 ( 97.046% of  21)
  -----------------------------------------------------
   Valence non-Lewis         0.58419 (  2.782% of  21)
   Rydberg non-Lewis         0.03612 (  0.172% of  21)
  ==================       ============================
   Total non-Lewis           0.62031 (  2.954% of  21)
 --------------------------------------------------------


       (Occupancy)   Bond orbital/ Coefficients/ Hybrids
 ---------------------------------------------------------------------------------
     1. (0.99138) BD ( 1) C   1 - C   2  
                ( 50.50%)   0.7106* C   1 s( 35.32%)p 1.83( 64.63%)d 0.00(  0.05%)
                                            0.0000  0.5943 -0.0052  0.7064  0.0254
                                           -0.3818  0.0300  0.0000  0.0000 -0.0182
                                            0.0000  0.0000  0.0073 -0.0080
                ( 49.50%)   0.7036* C   2 s( 34.19%)p 1.92( 65.76%)d 0.00(  0.05%)
                                            0.0000  0.5846  0.0113 -0.6902  0.0105
                                            0.4237  0.0410  0.0000  0.0000 -0.0162
                                            0.0000  0.0000  0.0121 -0.0113
     2. (0.84712) BD ( 2) C   1 - C   2  
                ( 55.59%)   0.7456* C   1 s(  0.00%)p 1.00( 99.93%)d 0.00(  0.07%)
                                            0.0000  0.0000  0.0000  0.0000  0.0000
                                            0.0000  0.0000  0.9996 -0.0075  0.0000
                                            0.0108 -0.0232  0.0000  0.0000
                ( 44.41%)   0.6664* C   2 s(  0.00%)p 1.00( 99.91%)d 0.00(  0.09%)
                                            0.0000  0.0000  0.0000  0.0000  0.0000
                                            0.0000  0.0000  0.9995  0.0023  0.0000
                                           -0.0301  0.0012  0.0000  0.0000
     3. (0.99138) BD ( 1) C   1 - C   6  
                ( 50.50%)   0.7106* C   1 s( 35.32%)p 1.83( 64.63%)d 0.00(  0.05%)
                                            0.0000  0.5943 -0.0052 -0.7064 -0.0254
                                           -0.3818  0.0300  0.0000  0.0000  0.0182
                                            0.0000  0.0000  0.0073 -0.0080
                ( 49.50%)   0.7036* C   6 s( 34.19%)p 1.92( 65.76%)d 0.00(  0.05%)
                                            0.0000  0.5846  0.0113  0.6902 -0.0105
                                            0.4237  0.0410  0.0000  0.0000  0.0162
                                            0.0000  0.0000  0.0121 -0.0113
     4. (0.99014) BD ( 1) C   1 - H   7  
                ( 63.79%)   0.7987* C   1 s( 29.29%)p 2.41( 70.69%)d 0.00(  0.02%)
                                           -0.0003  0.5409  0.0159 -0.0000  0.0000
                                            0.8407 -0.0128  0.0000  0.0000 -0.0000
                                            0.0000  0.0000 -0.0141 -0.0057
                ( 36.21%)   0.6018* H   7 s( 99.89%)p 0.00(  0.11%)
                                            0.9994 -0.0055  0.0000 -0.0330  0.0000
     5. (0.99075) BD ( 1) C   2 - C   3  
                ( 50.00%)   0.7071* C   2 s( 35.56%)p 1.81( 64.39%)d 0.00(  0.04%)
                                           -0.0000 -0.5963 -0.0072 -0.0132 -0.0395
                                            0.8013  0.0086  0.0000  0.0000 -0.0045
                                            0.0000  0.0000  0.0171  0.0114
                ( 50.00%)   0.7071* C   3 s( 35.56%)p 1.81( 64.39%)d 0.00(  0.04%)
                                           -0.0000 -0.5963 -0.0072 -0.0132 -0.0395
                                           -0.8013 -0.0086  0.0000  0.0000  0.0045
                                            0.0000  0.0000  0.0171  0.0114
     6. (0.98965) BD ( 1) C   2 - H   8  
                ( 63.71%)   0.7982* C   2 s( 30.18%)p 2.31( 69.80%)d 0.00(  0.02%)
                                           -0.0003  0.5491 -0.0149  0.7221 -0.0086
                                            0.4201 -0.0085  0.0000  0.0000  0.0118
                                            0.0000  0.0000  0.0052 -0.0086
                ( 36.29%)   0.6024* H   8 s( 99.89%)p 0.00(  0.11%)
                                            0.9995 -0.0029 -0.0288 -0.0157  0.0000
     7. (0.99138) BD ( 1) C   3 - C   4  
                ( 49.50%)   0.7036* C   3 s( 34.19%)p 1.92( 65.76%)d 0.00(  0.05%)
                                            0.0000  0.5846  0.0113 -0.6902  0.0105
                                           -0.4237 -0.0410  0.0000  0.0000  0.0162
                                            0.0000  0.0000  0.0121 -0.0113
                ( 50.50%)   0.7106* C   4 s( 35.32%)p 1.83( 64.63%)d 0.00(  0.05%)
                                            0.0000  0.5943 -0.0052  0.7064  0.0254
                                            0.3818 -0.0300  0.0000  0.0000  0.0182
                                            0.0000  0.0000  0.0073 -0.0080
     8. (0.84712) BD ( 2) C   3 - C   4  
                ( 44.41%)   0.6664* C   3 s(  0.00%)p 1.00( 99.91%)d 0.00(  0.09%)
                                            0.0000  0.0000  0.0000  0.0000  0.0000
                                            0.0000  0.0000  0.9995  0.0023  0.0000
                                           -0.0301 -0.0012  0.0000  0.0000
                ( 55.59%)   0.7456* C   4 s(  0.00%)p 1.00( 99.93%)d 0.00(  0.07%)
                                            0.0000  0.0000  0.0000  0.0000  0.0000
                                            0.0000  0.0000  0.9996 -0.0075  0.0000
                                            0.0108  0.0232  0.0000  0.0000
     9. (0.98965) BD ( 1) C   3 - H   9  
                ( 63.71%)   0.7982* C   3 s( 30.18%)p 2.31( 69.80%)d 0.00(  0.02%)
                                           -0.0003  0.5491 -0.0149  0.7221 -0.0086
                                           -0.4201  0.0085  0.0000  0.0000 -0.0118
                                            0.0000  0.0000  0.0052 -0.0086
                ( 36.29%)   0.6024* H   9 s( 99.89%)p 0.00(  0.11%)
                                            0.9995 -0.0029 -0.0288  0.0157  0.0000
    10. (0.99138) BD ( 1) C   4 - C   5  
                ( 50.50%)   0.7106* C   4 s( 35.32%)p 1.83( 64.63%)d 0.00(  0.05%)
                                            0.0000  0.5943 -0.0052 -0.7064 -0.0254
                                            0.3818 -0.0300  0.0000  0.0000 -0.0182
                                            0.0000  0.0000  0.0073 -0.0080
                ( 49.50%)   0.7036* C   5 s( 34.19%)p 1.92( 65.76%)d 0.00(  0.05%)
                                            0.0000  0.5846  0.0113  0.6902 -0.0105
                                           -0.4237 -0.0410  0.0000  0.0000 -0.0162
                                            0.0000  0.0000  0.0121 -0.0113
    11. (0.99014) BD ( 1) C   4 - H  10  
                ( 63.79%)   0.7987* C   4 s( 29.29%)p 2.41( 70.69%)d 0.00(  0.02%)
                                            0.0003 -0.5409 -0.0159  0.0000  0.0000
                                            0.8407 -0.0128  0.0000  0.0000 -0.0000
                                            0.0000  0.0000  0.0141  0.0057
                ( 36.21%)   0.6018* H  10 s( 99.89%)p 0.00(  0.11%)
                                           -0.9994  0.0055  0.0000 -0.0330  0.0000
    12. (0.99075) BD ( 1) C   5 - C   6  
                ( 50.00%)   0.7071* C   5 s( 35.56%)p 1.81( 64.39%)d 0.00(  0.04%)
                                            0.0000  0.5963  0.0072 -0.0132 -0.0395
                                            0.8013  0.0086  0.0000  0.0000  0.0045
                                            0.0000  0.0000 -0.0171 -0.0114
                ( 50.00%)   0.7071* C   6 s( 35.56%)p 1.81( 64.39%)d 0.00(  0.04%)
                                            0.0000  0.5963  0.0072 -0.0132 -0.0395
                                           -0.8013 -0.0086  0.0000  0.0000 -0.0045
                                            0.0000  0.0000 -0.0171 -0.0114
    13. (0.80260) BD ( 2) C   5 - C   6  
                ( 50.00%)   0.7071* C   5 s(  0.00%)p 1.00( 99.94%)d 0.00(  0.06%)
                                            0.0000  0.0000  0.0000  0.0000  0.0000
                                            0.0000  0.0000  0.9997 -0.0053  0.0000
                                            0.0184  0.0169  0.0000  0.0000
                ( 50.00%)   0.7071* C   6 s(  0.00%)p 1.00( 99.94%)d 0.00(  0.06%)
                                            0.0000  0.0000  0.0000  0.0000  0.0000
                                            0.0000  0.0000  0.9997 -0.0053  0.0000
                                            0.0184 -0.0169  0.0000  0.0000
    14. (0.98965) BD ( 1) C   5 - H  11  
                ( 63.71%)   0.7982* C   5 s( 30.18%)p 2.31( 69.80%)d 0.00(  0.02%)
                                            0.0003 -0.5491  0.0149  0.7221 -0.0086
                                            0.4201 -0.0085  0.0000  0.0000 -0.0118
                                            0.0000  0.0000 -0.0052  0.0086
                ( 36.29%)   0.6024* H  11 s( 99.89%)p 0.00(  0.11%)
                                           -0.9995  0.0029 -0.0288 -0.0157  0.0000
    15. (0.98965) BD ( 1) C   6 - H  12  
                ( 63.71%)   0.7982* C   6 s( 30.18%)p 2.31( 69.80%)d 0.00(  0.02%)
                                            0.0003 -0.5491  0.0149  0.7221 -0.0086
                                           -0.4201  0.0085  0.0000  0.0000  0.0118
                                            0.0000  0.0000 -0.0052  0.0086
                ( 36.29%)   0.6024* H  12 s( 99.89%)p 0.00(  0.11%)
                                           -0.9995  0.0029 -0.0288  0.0157  0.0000
    16. (0.99948) CR ( 1) C   1           s(100.00%)p 0.00(  0.00%)
                                            1.0000  0.0001  0.0000  0.0000 -0.0000
                                            0.0003 -0.0000  0.0000  0.0000  0.0000
                                            0.0000  0.0000 -0.0000 -0.0000
    17. (0.99950) CR ( 1) C   2           s(100.00%)p 0.00(  0.00%)
                                            1.0000  0.0001 -0.0000  0.0002 -0.0000
                                            0.0001 -0.0000  0.0000  0.0000  0.0000
                                            0.0000  0.0000  0.0000 -0.0000
    18. (0.99950) CR ( 1) C   3           s(100.00%)p 0.00(  0.00%)
                                            1.0000  0.0001 -0.0000  0.0002 -0.0000
                                           -0.0001  0.0000  0.0000  0.0000 -0.0000
                                            0.0000  0.0000  0.0000 -0.0000
    19. (0.99948) CR ( 1) C   4           s(100.00%)p 0.00(  0.00%)
                                            1.0000  0.0001  0.0000  0.0000  0.0000
                                           -0.0003  0.0000  0.0000  0.0000 -0.0000
                                            0.0000  0.0000 -0.0000 -0.0000
    20. (0.99950) CR ( 1) C   5           s(100.00%)p 0.00(  0.00%)
                                            1.0000  0.0001 -0.0000 -0.0002  0.0000
                                           -0.0001  0.0000  0.0000  0.0000  0.0000
                                            0.0000  0.0000  0.0000 -0.0000
    21. (0.99950) CR ( 1) C   6           s(100.00%)p 0.00(  0.00%)
                                            1.0000  0.0001 -0.0000 -0.0002  0.0000
                                            0.0001 -0.0000  0.0000  0.0000 -0.0000
                                            0.0000  0.0000  0.0000 -0.0000
    22. (0.00246) RY*( 1) C   1           s(  0.16%)p99.99( 90.19%)d59.14(  9.65%)
                                            0.0000 -0.0272  0.0298 -0.0000  0.0000
                                            0.0368  0.9490  0.0000  0.0000  0.0000
                                            0.0000  0.0000  0.3081  0.0390
    23. (0.00109) RY*( 2) C   1           s(  0.00%)p 1.00( 98.16%)d 0.02(  1.84%)
                                            0.0000 -0.0000  0.0000 -0.0321  0.9902
                                            0.0000 -0.0000  0.0000  0.0000  0.1357
                                            0.0000  0.0000  0.0000 -0.0000
    24. (0.00056) RY*( 3) C   1           s( 92.13%)p 0.00(  0.25%)d 0.08(  7.62%)
                                           -0.0000 -0.0019  0.9598  0.0000  0.0000
                                           -0.0196  0.0462  0.0000  0.0000 -0.0000
                                            0.0000  0.0000 -0.2484  0.1202
    25. (0.00048) RY*( 4) C   1           s(  0.00%)p 1.00(  0.30%)d99.99( 99.70%)
                                            0.0000  0.0000  0.0000  0.0000  0.0000
                                            0.0000  0.0000 -0.0108  0.0535  0.0000
                                            0.9984 -0.0179  0.0000  0.0000
    26. (0.00023) RY*( 5) C   1           s(  0.00%)p 1.00( 89.40%)d 0.12( 10.60%)
                                            0.0000  0.0000  0.0000  0.0000  0.0000
                                            0.0000  0.0000  0.0003  0.9455  0.0000
                                           -0.0564 -0.3206  0.0000  0.0000
    27. (0.00009) RY*( 6) C   1           s(  0.00%)p 1.00(  1.91%)d51.44( 98.09%)
    28. (0.00002) RY*( 7) C   1           s(  7.75%)p 0.85(  6.61%)d11.05( 85.64%)
    29. (0.00000) RY*( 8) C   1           s(  0.00%)p 1.00( 10.37%)d 8.65( 89.63%)
    30. (0.00000) RY*( 9) C   1           s(  0.03%)p99.99(  2.93%)d99.99( 97.05%)
    31. (0.00272) RY*( 1) C   2           s(  0.46%)p99.99( 92.37%)d15.66(  7.17%)
                                           -0.0000  0.0270  0.0621 -0.0313 -0.8020
                                           -0.0150 -0.5285 -0.0000 -0.0000  0.2274
                                           -0.0000 -0.0000  0.1376 -0.0319
    32. (0.00131) RY*( 2) C   2           s(  0.32%)p99.99( 98.54%)d 3.55(  1.14%)
                                           -0.0000  0.0014  0.0566  0.0213 -0.5433
                                           -0.0314  0.8299  0.0000  0.0000  0.0525
                                            0.0000  0.0000 -0.0924 -0.0081
    33. (0.00052) RY*( 3) C   2           s(  0.00%)p 1.00( 55.75%)d 0.79( 44.25%)
                                            0.0000  0.0000  0.0000  0.0000  0.0000
                                            0.0000  0.0000 -0.0163  0.7465  0.0000
                                           -0.4656  0.4751  0.0000  0.0000
    34. (0.00048) RY*( 4) C   2           s( 93.09%)p 0.00(  0.37%)d 0.07(  6.54%)
                                            0.0000 -0.0046  0.9648  0.0202  0.0302
                                            0.0104 -0.0476  0.0000  0.0000 -0.2041
                                            0.0000  0.0000 -0.1206 -0.0960
    35. (0.00022) RY*( 5) C   2           s(  0.00%)p 1.00( 38.02%)d 1.63( 61.98%)
                                            0.0000  0.0000  0.0000  0.0000  0.0000
                                            0.0000  0.0000 -0.0060 -0.6166  0.0000
                                           -0.2158  0.7571  0.0000  0.0000
    36. (0.00007) RY*( 6) C   2           s(  0.01%)p 1.00(  1.22%)d81.29( 98.78%)
    37. (0.00003) RY*( 7) C   2           s(  6.14%)p 0.99(  6.08%)d14.29( 87.78%)
    38. (0.00000) RY*( 8) C   2           s(  0.00%)p 1.00(  6.32%)d14.82( 93.68%)
    39. (0.00000) RY*( 9) C   2           s(  0.06%)p25.51(  1.46%)d99.99( 98.48%)
    40. (0.00272) RY*( 1) C   3           s(  0.46%)p99.99( 92.37%)d15.66(  7.17%)
                                           -0.0000  0.0270  0.0621 -0.0313 -0.8020
                                            0.0150  0.5285 -0.0000 -0.0000 -0.2274
                                           -0.0000 -0.0000  0.1376 -0.0319
    41. (0.00131) RY*( 2) C   3           s(  0.32%)p99.99( 98.54%)d 3.55(  1.14%)
                                            0.0000  0.0014  0.0566  0.0213 -0.5433
                                            0.0314 -0.8299 -0.0000 -0.0000 -0.0525
                                           -0.0000 -0.0000 -0.0924 -0.0081
    42. (0.00052) RY*( 3) C   3           s(  0.00%)p 1.00( 55.75%)d 0.79( 44.25%)
                                            0.0000  0.0000  0.0000  0.0000  0.0000
                                            0.0000  0.0000 -0.0163  0.7465  0.0000
                                           -0.4656 -0.4751  0.0000  0.0000
    43. (0.00048) RY*( 4) C   3           s( 93.09%)p 0.00(  0.37%)d 0.07(  6.54%)
                                            0.0000 -0.0046  0.9648  0.0202  0.0302
                                           -0.0104  0.0476  0.0000  0.0000  0.2041
                                            0.0000  0.0000 -0.1206 -0.0960
    44. (0.00022) RY*( 5) C   3           s(  0.00%)p 1.00( 38.02%)d 1.63( 61.98%)
                                            0.0000  0.0000  0.0000  0.0000  0.0000
                                            0.0000  0.0000  0.0060  0.6166  0.0000
                                            0.2158  0.7571  0.0000  0.0000
    45. (0.00007) RY*( 6) C   3           s(  0.01%)p 1.00(  1.22%)d81.29( 98.78%)
    46. (0.00003) RY*( 7) C   3           s(  6.14%)p 0.99(  6.08%)d14.29( 87.78%)
    47. (0.00000) RY*( 8) C   3           s(  0.00%)p 1.00(  6.32%)d14.82( 93.68%)
    48. (0.00000) RY*( 9) C   3           s(  0.06%)p25.51(  1.46%)d99.99( 98.48%)
    49. (0.00246) RY*( 1) C   4           s(  0.16%)p99.99( 90.19%)d59.14(  9.65%)
                                            0.0000 -0.0272  0.0298 -0.0000 -0.0000
                                           -0.0368 -0.9490 -0.0000 -0.0000 -0.0000
                                           -0.0000 -0.0000  0.3081  0.0390
    50. (0.00109) RY*( 2) C   4           s(  0.00%)p 1.00( 98.16%)d 0.02(  1.84%)
                                           -0.0000  0.0000 -0.0000 -0.0321  0.9902
                                            0.0000 -0.0000  0.0000  0.0000 -0.1357
                                            0.0000  0.0000  0.0000 -0.0000
    51. (0.00056) RY*( 3) C   4           s( 92.13%)p 0.00(  0.25%)d 0.08(  7.62%)
                                           -0.0000 -0.0019  0.9598 -0.0000 -0.0000
                                            0.0196 -0.0462  0.0000  0.0000 -0.0000
                                            0.0000  0.0000 -0.2484  0.1202
    52. (0.00048) RY*( 4) C   4           s(  0.00%)p 1.00(  0.30%)d99.99( 99.70%)
                                            0.0000  0.0000  0.0000  0.0000  0.0000
                                            0.0000  0.0000 -0.0108  0.0535  0.0000
                                            0.9984  0.0179  0.0000  0.0000
    53. (0.00023) RY*( 5) C   4           s(  0.00%)p 1.00( 89.40%)d 0.12( 10.60%)
                                            0.0000  0.0000  0.0000  0.0000  0.0000
                                            0.0000  0.0000  0.0003  0.9455  0.0000
                                           -0.0564  0.3206  0.0000  0.0000
    54. (0.00009) RY*( 6) C   4           s(  0.00%)p 1.00(  1.91%)d51.44( 98.09%)
    55. (0.00002) RY*( 7) C   4           s(  7.75%)p 0.85(  6.61%)d11.05( 85.64%)
    56. (0.00000) RY*( 8) C   4           s(  0.00%)p 1.00( 10.37%)d 8.65( 89.63%)
    57. (0.00000) RY*( 9) C   4           s(  0.03%)p99.99(  2.93%)d99.99( 97.05%)
    58. (0.00272) RY*( 1) C   5           s(  0.46%)p99.99( 92.37%)d15.66(  7.17%)
                                           -0.0000  0.0270  0.0621  0.0313  0.8020
                                            0.0150  0.5285  0.0000  0.0000  0.2274
                                            0.0000  0.0000  0.1376 -0.0319
    59. (0.00131) RY*( 2) C   5           s(  0.32%)p99.99( 98.54%)d 3.55(  1.14%)
                                           -0.0000  0.0014  0.0566 -0.0213  0.5433
                                            0.0314 -0.8299 -0.0000 -0.0000  0.0525
                                           -0.0000 -0.0000 -0.0924 -0.0081
    60. (0.00048) RY*( 3) C   5           s( 93.09%)p 0.00(  0.37%)d 0.07(  6.54%)
                                            0.0000 -0.0046  0.9648 -0.0202 -0.0302
                                           -0.0104  0.0476  0.0000  0.0000 -0.2041
                                            0.0000  0.0000 -0.1206 -0.0960
    61. (0.00044) RY*( 4) C   5           s(  0.00%)p 1.00( 57.20%)d 0.75( 42.80%)
                                            0.0000  0.0000  0.0000  0.0000  0.0000
                                            0.0000  0.0000  0.0033  0.7563  0.0000
                                            0.4626 -0.4627  0.0000  0.0000
    62. (0.00025) RY*( 5) C   5           s(  0.00%)p 1.00( 36.55%)d 1.74( 63.45%)
                                            0.0000  0.0000  0.0000  0.0000  0.0000
                                            0.0000  0.0000 -0.0056  0.6045  0.0000
                                           -0.2236  0.7646  0.0000  0.0000
    63. (0.00007) RY*( 6) C   5           s(  0.01%)p 1.00(  1.22%)d81.29( 98.78%)
    64. (0.00003) RY*( 7) C   5           s(  6.14%)p 0.99(  6.08%)d14.29( 87.78%)
    65. (0.00000) RY*( 8) C   5           s(  0.00%)p 1.00(  6.32%)d14.82( 93.68%)
    66. (0.00000) RY*( 9) C   5           s(  0.06%)p25.51(  1.46%)d99.99( 98.48%)
    67. (0.00272) RY*( 1) C   6           s(  0.46%)p99.99( 92.37%)d15.66(  7.17%)
                                           -0.0000  0.0270  0.0621  0.0313  0.8020
                                           -0.0150 -0.5285  0.0000  0.0000 -0.2274
                                            0.0000  0.0000  0.1376 -0.0319
    68. (0.00131) RY*( 2) C   6           s(  0.32%)p99.99( 98.54%)d 3.55(  1.14%)
                                           -0.0000  0.0014  0.0566 -0.0213  0.5433
                                           -0.0314  0.8299  0.0000  0.0000 -0.0525
                                            0.0000  0.0000 -0.0924 -0.0081
    69. (0.00048) RY*( 3) C   6           s( 93.09%)p 0.00(  0.37%)d 0.07(  6.54%)
                                            0.0000 -0.0046  0.9648 -0.0202 -0.0302
                                            0.0104 -0.0476  0.0000  0.0000  0.2041
                                            0.0000  0.0000 -0.1206 -0.0960
    70. (0.00044) RY*( 4) C   6           s(  0.00%)p 1.00( 57.20%)d 0.75( 42.80%)
                                            0.0000  0.0000  0.0000  0.0000  0.0000
                                            0.0000  0.0000  0.0033  0.7563  0.0000
                                            0.4626  0.4627  0.0000  0.0000
    71. (0.00025) RY*( 5) C   6           s(  0.00%)p 1.00( 36.55%)d 1.74( 63.45%)
                                            0.0000  0.0000  0.0000  0.0000  0.0000
                                            0.0000  0.0000  0.0056 -0.6045  0.0000
                                            0.2236  0.7646  0.0000  0.0000
    72. (0.00007) RY*( 6) C   6           s(  0.01%)p 1.00(  1.22%)d81.29( 98.78%)
    73. (0.00003) RY*( 7) C   6           s(  6.14%)p 0.99(  6.08%)d14.29( 87.78%)
    74. (0.00000) RY*( 8) C   6           s(  0.00%)p 1.00(  6.32%)d14.82( 93.68%)
    75. (0.00000) RY*( 9) C   6           s(  0.06%)p25.51(  1.46%)d99.99( 98.48%)
    76. (0.00077) RY*( 1) H   7           s( 99.94%)p 0.00(  0.06%)
                                            0.0063  0.9997  0.0000  0.0237  0.0000
    77. (0.00005) RY*( 2) H   7           s(  0.00%)p 1.00(100.00%)
    78. (0.00003) RY*( 3) H   7           s(  0.16%)p99.99( 99.84%)
    79. (0.00003) RY*( 4) H   7           s(  0.00%)p 1.00(100.00%)
    80. (0.00068) RY*( 1) H   8           s( 99.77%)p 0.00(  0.23%)
                                            0.0045  0.9988  0.0434  0.0200  0.0000
    81. (0.00005) RY*( 2) H   8           s(  0.00%)p 1.00(100.00%)
    82. (0.00004) RY*( 3) H   8           s(  0.06%)p99.99( 99.94%)
    83. (0.00003) RY*( 4) H   8           s(  0.27%)p99.99( 99.73%)
    84. (0.00068) RY*( 1) H   9           s( 99.77%)p 0.00(  0.23%)
                                            0.0045  0.9988  0.0434 -0.0200  0.0000
    85. (0.00005) RY*( 2) H   9           s(  0.00%)p 1.00(100.00%)
    86. (0.00004) RY*( 3) H   9           s(  0.06%)p99.99( 99.94%)
    87. (0.00003) RY*( 4) H   9           s(  0.27%)p99.99( 99.73%)
    88. (0.00077) RY*( 1) H  10           s( 99.94%)p 0.00(  0.06%)
                                            0.0063  0.9997  0.0000 -0.0237  0.0000
    89. (0.00005) RY*( 2) H  10           s(  0.00%)p 1.00(100.00%)
    90. (0.00003) RY*( 3) H  10           s(  0.16%)p99.99( 99.84%)
    91. (0.00003) RY*( 4) H  10           s(  0.00%)p 1.00(100.00%)
    92. (0.00068) RY*( 1) H  11           s( 99.77%)p 0.00(  0.23%)
                                            0.0045  0.9988 -0.0434 -0.0200  0.0000
    93. (0.00005) RY*( 2) H  11           s(  0.00%)p 1.00(100.00%)
    94. (0.00004) RY*( 3) H  11           s(  0.06%)p99.99( 99.94%)
    95. (0.00003) RY*( 4) H  11           s(  0.27%)p99.99( 99.73%)
    96. (0.00068) RY*( 1) H  12           s( 99.77%)p 0.00(  0.23%)
                                            0.0045  0.9988 -0.0434  0.0200  0.0000
    97. (0.00005) RY*( 2) H  12           s(  0.00%)p 1.00(100.00%)
    98. (0.00004) RY*( 3) H  12           s(  0.06%)p99.99( 99.94%)
    99. (0.00003) RY*( 4) H  12           s(  0.27%)p99.99( 99.73%)
   100. (0.00760) BD*( 1) C   1 - C   2  
                ( 49.50%)   0.7036* C   1 s( 35.32%)p 1.83( 64.63%)d 0.00(  0.05%)
                                           -0.0000 -0.5943  0.0052 -0.7064 -0.0254
                                            0.3818 -0.0300 -0.0000 -0.0000  0.0182
                                           -0.0000 -0.0000 -0.0073  0.0080
                ( 50.50%)  -0.7106* C   2 s( 34.19%)p 1.92( 65.76%)d 0.00(  0.05%)
                                           -0.0000 -0.5846 -0.0113  0.6902 -0.0105
                                           -0.4237 -0.0410 -0.0000 -0.0000  0.0162
                                           -0.0000 -0.0000 -0.0121  0.0113
   101. (0.17633) BD*( 2) C   1 - C   2  
                ( 44.41%)   0.6664* C   1 s(  0.00%)p 1.00( 99.93%)d 0.00(  0.07%)
                                           -0.0000 -0.0000 -0.0000 -0.0000 -0.0000
                                           -0.0000 -0.0000 -0.9996  0.0075 -0.0000
                                           -0.0108  0.0232 -0.0000 -0.0000
                ( 55.59%)  -0.7456* C   2 s(  0.00%)p 1.00( 99.91%)d 0.00(  0.09%)
                                           -0.0000 -0.0000 -0.0000 -0.0000 -0.0000
                                           -0.0000 -0.0000 -0.9995 -0.0023 -0.0000
                                            0.0301 -0.0012 -0.0000 -0.0000
   102. (0.00760) BD*( 1) C   1 - C   6  
                ( 49.50%)   0.7036* C   1 s( 35.32%)p 1.83( 64.63%)d 0.00(  0.05%)
                                           -0.0000 -0.5943  0.0052  0.7064  0.0254
                                            0.3818 -0.0300 -0.0000 -0.0000 -0.0182
                                           -0.0000 -0.0000 -0.0073  0.0080
                ( 50.50%)  -0.7106* C   6 s( 34.19%)p 1.92( 65.76%)d 0.00(  0.05%)
                                           -0.0000 -0.5846 -0.0113 -0.6902  0.0105
                                           -0.4237 -0.0410 -0.0000 -0.0000 -0.0162
                                           -0.0000 -0.0000 -0.0121  0.0113
   103. (0.00630) BD*( 1) C   1 - H   7  
                ( 36.21%)   0.6018* C   1 s( 29.29%)p 2.41( 70.69%)d 0.00(  0.02%)
                                            0.0003 -0.5409 -0.0159  0.0000 -0.0000
                                           -0.8407  0.0128 -0.0000 -0.0000  0.0000
                                           -0.0000 -0.0000  0.0141  0.0057
                ( 63.79%)  -0.7987* H   7 s( 99.89%)p 0.00(  0.11%)
                                           -0.9994  0.0055 -0.0000  0.0330 -0.0000
   104. (0.00840) BD*( 1) C   2 - C   3  
                ( 50.00%)   0.7071* C   2 s( 35.56%)p 1.81( 64.39%)d 0.00(  0.04%)
                                           -0.0000 -0.5963 -0.0072 -0.0132 -0.0395
                                            0.8013  0.0086  0.0000  0.0000 -0.0045
                                            0.0000  0.0000  0.0171  0.0114
                ( 50.00%)  -0.7071* C   3 s( 35.56%)p 1.81( 64.39%)d 0.00(  0.04%)
                                           -0.0000 -0.5963 -0.0072 -0.0132 -0.0395
                                           -0.8013 -0.0086  0.0000  0.0000  0.0045
                                            0.0000  0.0000  0.0171  0.0114
   105. (0.00645) BD*( 1) C   2 - H   8  
                ( 36.29%)   0.6024* C   2 s( 30.18%)p 2.31( 69.80%)d 0.00(  0.02%)
                                            0.0003 -0.5491  0.0149 -0.7221  0.0086
                                           -0.4201  0.0085 -0.0000 -0.0000 -0.0118
                                           -0.0000 -0.0000 -0.0052  0.0086
                ( 63.71%)  -0.7982* H   8 s( 99.89%)p 0.00(  0.11%)
                                           -0.9995  0.0029  0.0288  0.0157 -0.0000
   106. (0.00760) BD*( 1) C   3 - C   4  
                ( 50.50%)   0.7106* C   3 s( 34.19%)p 1.92( 65.76%)d 0.00(  0.05%)
                                            0.0000  0.5846  0.0113 -0.6902  0.0105
                                           -0.4237 -0.0410  0.0000  0.0000  0.0162
                                            0.0000  0.0000  0.0121 -0.0113
                ( 49.50%)  -0.7036* C   4 s( 35.32%)p 1.83( 64.63%)d 0.00(  0.05%)
                                            0.0000  0.5943 -0.0052  0.7064  0.0254
                                            0.3818 -0.0300  0.0000  0.0000  0.0182
                                            0.0000  0.0000  0.0073 -0.0080
   107. (0.17633) BD*( 2) C   3 - C   4  
                ( 55.59%)   0.7456* C   3 s(  0.00%)p 1.00( 99.91%)d 0.00(  0.09%)
                                            0.0000  0.0000  0.0000  0.0000  0.0000
                                            0.0000  0.0000  0.9995  0.0023  0.0000
                                           -0.0301 -0.0012  0.0000  0.0000
                ( 44.41%)  -0.6664* C   4 s(  0.00%)p 1.00( 99.93%)d 0.00(  0.07%)
                                            0.0000  0.0000  0.0000  0.0000  0.0000
                                            0.0000  0.0000  0.9996 -0.0075  0.0000
                                            0.0108  0.0232  0.0000  0.0000
   108. (0.00645) BD*( 1) C   3 - H   9  
                ( 36.29%)   0.6024* C   3 s( 30.18%)p 2.31( 69.80%)d 0.00(  0.02%)
                                            0.0003 -0.5491  0.0149 -0.7221  0.0086
                                            0.4201 -0.0085 -0.0000 -0.0000  0.0118
                                           -0.0000 -0.0000 -0.0052  0.0086
                ( 63.71%)  -0.7982* H   9 s( 99.89%)p 0.00(  0.11%)
                                           -0.9995  0.0029  0.0288 -0.0157 -0.0000
   109. (0.00760) BD*( 1) C   4 - C   5  
                ( 49.50%)   0.7036* C   4 s( 35.32%)p 1.83( 64.63%)d 0.00(  0.05%)
                                           -0.0000 -0.5943  0.0052  0.7064  0.0254
                                           -0.3818  0.0300 -0.0000 -0.0000  0.0182
                                           -0.0000 -0.0000 -0.0073  0.0080
                ( 50.50%)  -0.7106* C   5 s( 34.19%)p 1.92( 65.76%)d 0.00(  0.05%)
                                           -0.0000 -0.5846 -0.0113 -0.6902  0.0105
                                            0.4237  0.0410 -0.0000 -0.0000  0.0162
                                           -0.0000 -0.0000 -0.0121  0.0113
   110. (0.00630) BD*( 1) C   4 - H  10  
                ( 36.21%)   0.6018* C   4 s( 29.29%)p 2.41( 70.69%)d 0.00(  0.02%)
                                           -0.0003  0.5409  0.0159 -0.0000 -0.0000
                                           -0.8407  0.0128 -0.0000 -0.0000  0.0000
                                           -0.0000 -0.0000 -0.0141 -0.0057
                ( 63.79%)  -0.7987* H  10 s( 99.89%)p 0.00(  0.11%)
                                            0.9994 -0.0055 -0.0000  0.0330 -0.0000
   111. (0.00840) BD*( 1) C   5 - C   6  
                ( 50.00%)   0.7071* C   5 s( 35.56%)p 1.81( 64.39%)d 0.00(  0.04%)
                                            0.0000  0.5963  0.0072 -0.0132 -0.0395
                                            0.8013  0.0086  0.0000  0.0000  0.0045
                                            0.0000  0.0000 -0.0171 -0.0114
                ( 50.00%)  -0.7071* C   6 s( 35.56%)p 1.81( 64.39%)d 0.00(  0.04%)
                                            0.0000  0.5963  0.0072 -0.0132 -0.0395
                                           -0.8013 -0.0086  0.0000  0.0000 -0.0045
                                            0.0000  0.0000 -0.0171 -0.0114
   112. (0.14592) BD*( 2) C   5 - C   6  
                ( 50.00%)   0.7071* C   5 s(  0.00%)p 1.00( 99.94%)d 0.00(  0.06%)
                                            0.0000  0.0000  0.0000  0.0000  0.0000
                                            0.0000  0.0000  0.9997 -0.0053  0.0000
                                            0.0184  0.0169  0.0000  0.0000
                ( 50.00%)  -0.7071* C   6 s(  0.00%)p 1.00( 99.94%)d 0.00(  0.06%)
                                            0.0000  0.0000  0.0000  0.0000  0.0000
                                            0.0000  0.0000  0.9997 -0.0053  0.0000
                                            0.0184 -0.0169  0.0000  0.0000
   113. (0.00645) BD*( 1) C   5 - H  11  
                ( 36.29%)   0.6024* C   5 s( 30.18%)p 2.31( 69.80%)d 0.00(  0.02%)
                                           -0.0003  0.5491 -0.0149 -0.7221  0.0086
                                           -0.4201  0.0085 -0.0000 -0.0000  0.0118
                                           -0.0000 -0.0000  0.0052 -0.0086
                ( 63.71%)  -0.7982* H  11 s( 99.89%)p 0.00(  0.11%)
                                            0.9995 -0.0029  0.0288  0.0157 -0.0000
   114. (0.00645) BD*( 1) C   6 - H  12  
                ( 36.29%)   0.6024* C   6 s( 30.18%)p 2.31( 69.80%)d 0.00(  0.02%)
                                           -0.0003  0.5491 -0.0149 -0.7221  0.0086
                                            0.4201 -0.0085 -0.0000 -0.0000 -0.0118
                                           -0.0000 -0.0000  0.0052 -0.0086
                ( 63.71%)  -0.7982* H  12 s( 99.89%)p 0.00(  0.11%)
                                            0.9995 -0.0029  0.0288 -0.0157 -0.0000


 NHO Directionality and "Bond Bending" (deviations from line of nuclear centers)

         [Thresholds for printing:  angular deviation  >  1.0 degree]
                                    hybrid p-character > 25.0%
                                    orbital occupancy  >  0.10e

                                Line of Centers        Hybrid 1              Hybrid 2
                                ---------------  -------------------   ------------------
                NBO               Theta   Phi    Theta   Phi    Dev    Theta   Phi    Dev
 ========================================================================================
     1. BD (   1) C   1 - C   2    90.0  330.0    90.0  334.3   4.3     90.0  145.6   4.4
     2. BD (   2) C   1 - C   2    90.0  330.0     0.0    0.0  90.0      0.0    0.0  90.0
     3. BD (   1) C   1 - C   6    90.0  210.0    90.0  205.7   4.3     90.0   34.4   4.4
     5. BD (   1) C   2 - C   3    90.0  270.0    90.0  273.7   3.7     90.0   86.3   3.7
     7. BD (   1) C   3 - C   4    90.0  210.0    90.0  214.4   4.4     90.0   25.7   4.3
     8. BD (   2) C   3 - C   4    90.0  210.0     0.0    0.0  90.0      0.0    0.0  90.0
    10. BD (   1) C   4 - C   5    90.0  150.0    90.0  154.3   4.3     90.0  325.6   4.4
    12. BD (   1) C   5 - C   6    90.0   90.0    90.0   93.7   3.7     90.0  266.3   3.7
    13. BD (   2) C   5 - C   6    90.0   90.0     0.0    0.0  90.0      0.0    0.0  90.0
   101. BD*(   2) C   1 - C   2    90.0  330.0     0.0    0.0  90.0      0.0    0.0  90.0
   107. BD*(   2) C   3 - C   4    90.0  210.0     0.0    0.0  90.0      0.0    0.0  90.0
   112. BD*(   2) C   5 - C   6    90.0   90.0     0.0    0.0  90.0      0.0    0.0  90.0


 Second Order Perturbation Theory Analysis of Fock Matrix in NBO Basis

     Threshold for printing:   0.25 kcal/mol
                                                                              E(2)  E(j)-E(i) F(i,j)
         Donor NBO (i)                     Acceptor NBO (j)                 kcal/mol   a.u.    a.u. 
 ===================================================================================================

 within unit  1
   1. BD (   1) C   1 - C   2        / 40. RY*(   1) C   3                    0.45    1.89    0.037
   1. BD (   1) C   1 - C   2        / 41. RY*(   2) C   3                    0.68    1.39    0.039
   1. BD (   1) C   1 - C   2        / 67. RY*(   1) C   6                    0.55    1.89    0.041
   1. BD (   1) C   1 - C   2        / 68. RY*(   2) C   6                    0.63    1.39    0.037
   1. BD (   1) C   1 - C   2        /102. BD*(   1) C   1 - C   6            0.78    1.26    0.040
   1. BD (   1) C   1 - C   2        /103. BD*(   1) C   1 - H   7            0.36    1.19    0.026
   1. BD (   1) C   1 - C   2        /104. BD*(   1) C   2 - C   3            0.99    1.28    0.045
   1. BD (   1) C   1 - C   2        /105. BD*(   1) C   2 - H   8            0.48    1.21    0.030
   1. BD (   1) C   1 - C   2        /108. BD*(   1) C   3 - H   9            1.09    1.21    0.046
   1. BD (   1) C   1 - C   2        /114. BD*(   1) C   6 - H  12            1.22    1.21    0.049
   2. BD (   2) C   1 - C   2        / 44. RY*(   5) C   3                    0.60    1.68    0.043
   2. BD (   2) C   1 - C   2        / 70. RY*(   4) C   6                    0.98    1.41    0.051
   2. BD (   2) C   1 - C   2        /107. BD*(   2) C   3 - C   4            9.42    0.29    0.067
   2. BD (   2) C   1 - C   2        /112. BD*(   2) C   5 - C   6           11.14    0.31    0.075
   3. BD (   1) C   1 - C   6        / 31. RY*(   1) C   2                    0.55    1.89    0.041
   3. BD (   1) C   1 - C   6        / 32. RY*(   2) C   2                    0.63    1.39    0.037
   3. BD (   1) C   1 - C   6        / 58. RY*(   1) C   5                    0.45    1.89    0.037
   3. BD (   1) C   1 - C   6        / 59. RY*(   2) C   5                    0.68    1.39    0.039
   3. BD (   1) C   1 - C   6        /100. BD*(   1) C   1 - C   2            0.78    1.26    0.040
   3. BD (   1) C   1 - C   6        /103. BD*(   1) C   1 - H   7            0.36    1.19    0.026
   3. BD (   1) C   1 - C   6        /105. BD*(   1) C   2 - H   8            1.22    1.21    0.049
   3. BD (   1) C   1 - C   6        /111. BD*(   1) C   5 - C   6            0.99    1.28    0.045
   3. BD (   1) C   1 - C   6        /113. BD*(   1) C   5 - H  11            1.09    1.21    0.046
   3. BD (   1) C   1 - C   6        /114. BD*(   1) C   6 - H  12            0.48    1.21    0.030
   4. BD (   1) C   1 - H   7        / 31. RY*(   1) C   2                    0.36    1.70    0.031
   4. BD (   1) C   1 - H   7        / 67. RY*(   1) C   6                    0.36    1.70    0.031
   4. BD (   1) C   1 - H   7        /104. BD*(   1) C   2 - C   3            2.02    1.09    0.059
   4. BD (   1) C   1 - H   7        /111. BD*(   1) C   5 - C   6            2.02    1.09    0.059
   5. BD (   1) C   2 - C   3        / 22. RY*(   1) C   1                    0.46    1.91    0.038
   5. BD (   1) C   2 - C   3        / 23. RY*(   2) C   1                    0.55    1.37    0.035
   5. BD (   1) C   2 - C   3        / 49. RY*(   1) C   4                    0.46    1.91    0.038
   5. BD (   1) C   2 - C   3        / 50. RY*(   2) C   4                    0.55    1.37    0.035
   5. BD (   1) C   2 - C   3        /100. BD*(   1) C   1 - C   2            0.97    1.24    0.044
   5. BD (   1) C   2 - C   3        /103. BD*(   1) C   1 - H   7            1.09    1.17    0.045
   5. BD (   1) C   2 - C   3        /105. BD*(   1) C   2 - H   8            0.63    1.19    0.034
   5. BD (   1) C   2 - C   3        /106. BD*(   1) C   3 - C   4            0.97    1.24    0.044
   5. BD (   1) C   2 - C   3        /108. BD*(   1) C   3 - H   9            0.63    1.19    0.034
   5. BD (   1) C   2 - C   3        /110. BD*(   1) C   4 - H  10            1.09    1.17    0.045
   6. BD (   1) C   2 - H   8        / 22. RY*(   1) C   1                    0.31    1.72    0.029
   6. BD (   1) C   2 - H   8        / 40. RY*(   1) C   3                    0.34    1.68    0.030
   6. BD (   1) C   2 - H   8        /102. BD*(   1) C   1 - C   6            1.82    1.05    0.055
   6. BD (   1) C   2 - H   8        /104. BD*(   1) C   2 - C   3            0.47    1.07    0.028
   6. BD (   1) C   2 - H   8        /106. BD*(   1) C   3 - C   4            2.00    1.05    0.058
   7. BD (   1) C   3 - C   4        / 31. RY*(   1) C   2                    0.45    1.89    0.037
   7. BD (   1) C   3 - C   4        / 32. RY*(   2) C   2                    0.68    1.39    0.039
   7. BD (   1) C   3 - C   4        / 58. RY*(   1) C   5                    0.55    1.89    0.041
   7. BD (   1) C   3 - C   4        / 59. RY*(   2) C   5                    0.63    1.39    0.037
   7. BD (   1) C   3 - C   4        /104. BD*(   1) C   2 - C   3            0.99    1.28    0.045
   7. BD (   1) C   3 - C   4        /105. BD*(   1) C   2 - H   8            1.09    1.21    0.046
   7. BD (   1) C   3 - C   4        /108. BD*(   1) C   3 - H   9            0.48    1.21    0.030
   7. BD (   1) C   3 - C   4        /109. BD*(   1) C   4 - C   5            0.78    1.26    0.040
   7. BD (   1) C   3 - C   4        /110. BD*(   1) C   4 - H  10            0.36    1.19    0.026
   7. BD (   1) C   3 - C   4        /113. BD*(   1) C   5 - H  11            1.22    1.21    0.049
   8. BD (   2) C   3 - C   4        / 35. RY*(   5) C   2                    0.60    1.68    0.043
   8. BD (   2) C   3 - C   4        / 61. RY*(   4) C   5                    0.98    1.41    0.051
   8. BD (   2) C   3 - C   4        /101. BD*(   2) C   1 - C   2            9.42    0.29    0.067
   8. BD (   2) C   3 - C   4        /112. BD*(   2) C   5 - C   6           11.14    0.31    0.075
   9. BD (   1) C   3 - H   9        / 31. RY*(   1) C   2                    0.34    1.68    0.030
   9. BD (   1) C   3 - H   9        / 49. RY*(   1) C   4                    0.31    1.72    0.029
   9. BD (   1) C   3 - H   9        /100. BD*(   1) C   1 - C   2            2.00    1.05    0.058
   9. BD (   1) C   3 - H   9        /104. BD*(   1) C   2 - C   3            0.47    1.07    0.028
   9. BD (   1) C   3 - H   9        /109. BD*(   1) C   4 - C   5            1.82    1.05    0.055
  10. BD (   1) C   4 - C   5        / 40. RY*(   1) C   3                    0.55    1.89    0.041
  10. BD (   1) C   4 - C   5        / 41. RY*(   2) C   3                    0.63    1.39    0.037
  10. BD (   1) C   4 - C   5        / 67. RY*(   1) C   6                    0.45    1.89    0.037
  10. BD (   1) C   4 - C   5        / 68. RY*(   2) C   6                    0.68    1.39    0.039
  10. BD (   1) C   4 - C   5        /106. BD*(   1) C   3 - C   4            0.78    1.26    0.040
  10. BD (   1) C   4 - C   5        /108. BD*(   1) C   3 - H   9            1.22    1.21    0.049
  10. BD (   1) C   4 - C   5        /110. BD*(   1) C   4 - H  10            0.36    1.19    0.026
  10. BD (   1) C   4 - C   5        /111. BD*(   1) C   5 - C   6            0.99    1.28    0.045
  10. BD (   1) C   4 - C   5        /113. BD*(   1) C   5 - H  11            0.48    1.21    0.030
  10. BD (   1) C   4 - C   5        /114. BD*(   1) C   6 - H  12            1.09    1.21    0.046
  11. BD (   1) C   4 - H  10        / 40. RY*(   1) C   3                    0.36    1.70    0.031
  11. BD (   1) C   4 - H  10        / 58. RY*(   1) C   5                    0.36    1.70    0.031
  11. BD (   1) C   4 - H  10        /104. BD*(   1) C   2 - C   3            2.02    1.09    0.059
  11. BD (   1) C   4 - H  10        /111. BD*(   1) C   5 - C   6            2.02    1.09    0.059
  12. BD (   1) C   5 - C   6        / 22. RY*(   1) C   1                    0.46    1.91    0.038
  12. BD (   1) C   5 - C   6        / 23. RY*(   2) C   1                    0.55    1.37    0.035
  12. BD (   1) C   5 - C   6        / 49. RY*(   1) C   4                    0.46    1.91    0.038
  12. BD (   1) C   5 - C   6        / 50. RY*(   2) C   4                    0.55    1.37    0.035
  12. BD (   1) C   5 - C   6        /102. BD*(   1) C   1 - C   6            0.97    1.24    0.044
  12. BD (   1) C   5 - C   6        /103. BD*(   1) C   1 - H   7            1.09    1.17    0.045
  12. BD (   1) C   5 - C   6        /109. BD*(   1) C   4 - C   5            0.97    1.24    0.044
  12. BD (   1) C   5 - C   6        /110. BD*(   1) C   4 - H  10            1.09    1.17    0.045
  12. BD (   1) C   5 - C   6        /113. BD*(   1) C   5 - H  11            0.63    1.19    0.034
  12. BD (   1) C   5 - C   6        /114. BD*(   1) C   6 - H  12            0.63    1.19    0.034
  13. BD (   2) C   5 - C   6        / 25. RY*(   4) C   1                    0.25    2.14    0.033
  13. BD (   2) C   5 - C   6        / 26. RY*(   5) C   1                    0.80    0.91    0.038
  13. BD (   2) C   5 - C   6        / 52. RY*(   4) C   4                    0.25    2.14    0.033
  13. BD (   2) C   5 - C   6        / 53. RY*(   5) C   4                    0.80    0.91    0.038
  13. BD (   2) C   5 - C   6        / 61. RY*(   4) C   5                    0.31    1.39    0.029
  13. BD (   2) C   5 - C   6        / 70. RY*(   4) C   6                    0.31    1.39    0.029
  13. BD (   2) C   5 - C   6        /101. BD*(   2) C   1 - C   2           10.07    0.27    0.066
  13. BD (   2) C   5 - C   6        /107. BD*(   2) C   3 - C   4           10.07    0.27    0.066
  14. BD (   1) C   5 - H  11        / 49. RY*(   1) C   4                    0.31    1.72    0.029
  14. BD (   1) C   5 - H  11        / 67. RY*(   1) C   6                    0.34    1.68    0.030
  14. BD (   1) C   5 - H  11        /102. BD*(   1) C   1 - C   6            2.00    1.05    0.058
  14. BD (   1) C   5 - H  11        /106. BD*(   1) C   3 - C   4            1.82    1.05    0.055
  14. BD (   1) C   5 - H  11        /111. BD*(   1) C   5 - C   6            0.47    1.07    0.028
  15. BD (   1) C   6 - H  12        / 22. RY*(   1) C   1                    0.31    1.72    0.029
  15. BD (   1) C   6 - H  12        / 58. RY*(   1) C   5                    0.34    1.68    0.030
  15. BD (   1) C   6 - H  12        /100. BD*(   1) C   1 - C   2            1.82    1.05    0.055
  15. BD (   1) C   6 - H  12        /109. BD*(   1) C   4 - C   5            2.00    1.05    0.058
  15. BD (   1) C   6 - H  12        /111. BD*(   1) C   5 - C   6            0.47    1.07    0.028
  16. CR (   1) C   1                / 32. RY*(   2) C   2                    0.82   10.78    0.118
  16. CR (   1) C   1                / 68. RY*(   2) C   6                    0.82   10.78    0.118
  16. CR (   1) C   1                / 76. RY*(   1) H   7                    0.43   10.47    0.085
  16. CR (   1) C   1                /104. BD*(   1) C   2 - C   3            0.40   10.68    0.083
  16. CR (   1) C   1                /105. BD*(   1) C   2 - H   8            0.26   10.61    0.067
  16. CR (   1) C   1                /111. BD*(   1) C   5 - C   6            0.40   10.68    0.083
  16. CR (   1) C   1                /114. BD*(   1) C   6 - H  12            0.26   10.61    0.067
  17. CR (   1) C   2                / 23. RY*(   2) C   1                    0.64   10.76    0.105
  17. CR (   1) C   2                / 41. RY*(   2) C   3                    0.65   10.76    0.105
  17. CR (   1) C   2                / 43. RY*(   4) C   3                    0.29   10.77    0.071
  17. CR (   1) C   2                / 80. RY*(   1) H   8                    0.43   10.46    0.085
  17. CR (   1) C   2                /102. BD*(   1) C   1 - C   6            0.39   10.63    0.081
  17. CR (   1) C   2                /106. BD*(   1) C   3 - C   4            0.44   10.63    0.087
  17. CR (   1) C   2                /108. BD*(   1) C   3 - H   9            0.28   10.58    0.068
  18. CR (   1) C   3                / 32. RY*(   2) C   2                    0.65   10.76    0.105
  18. CR (   1) C   3                / 34. RY*(   4) C   2                    0.29   10.77    0.071
  18. CR (   1) C   3                / 50. RY*(   2) C   4                    0.64   10.76    0.105
  18. CR (   1) C   3                / 84. RY*(   1) H   9                    0.43   10.46    0.085
  18. CR (   1) C   3                /100. BD*(   1) C   1 - C   2            0.44   10.63    0.087
  18. CR (   1) C   3                /105. BD*(   1) C   2 - H   8            0.28   10.58    0.068
  18. CR (   1) C   3                /109. BD*(   1) C   4 - C   5            0.39   10.63    0.081
  19. CR (   1) C   4                / 41. RY*(   2) C   3                    0.82   10.78    0.118
  19. CR (   1) C   4                / 59. RY*(   2) C   5                    0.82   10.78    0.118
  19. CR (   1) C   4                / 88. RY*(   1) H  10                    0.43   10.47    0.085
  19. CR (   1) C   4                /104. BD*(   1) C   2 - C   3            0.40   10.68    0.083
  19. CR (   1) C   4                /108. BD*(   1) C   3 - H   9            0.26   10.61    0.067
  19. CR (   1) C   4                /111. BD*(   1) C   5 - C   6            0.40   10.68    0.083
  19. CR (   1) C   4                /113. BD*(   1) C   5 - H  11            0.26   10.61    0.067
  20. CR (   1) C   5                / 50. RY*(   2) C   4                    0.64   10.76    0.105
  20. CR (   1) C   5                / 68. RY*(   2) C   6                    0.65   10.76    0.105
  20. CR (   1) C   5                / 69. RY*(   3) C   6                    0.29   10.77    0.071
  20. CR (   1) C   5                / 92. RY*(   1) H  11                    0.43   10.46    0.085
  20. CR (   1) C   5                /102. BD*(   1) C   1 - C   6            0.44   10.63    0.087
  20. CR (   1) C   5                /106. BD*(   1) C   3 - C   4            0.39   10.63    0.081
  20. CR (   1) C   5                /114. BD*(   1) C   6 - H  12            0.28   10.58    0.068
  21. CR (   1) C   6                / 23. RY*(   2) C   1                    0.64   10.76    0.105
  21. CR (   1) C   6                / 59. RY*(   2) C   5                    0.65   10.76    0.105
  21. CR (   1) C   6                / 60. RY*(   3) C   5                    0.29   10.77    0.071
  21. CR (   1) C   6                / 96. RY*(   1) H  12                    0.43   10.46    0.085
  21. CR (   1) C   6                /100. BD*(   1) C   1 - C   2            0.39   10.63    0.081
  21. CR (   1) C   6                /109. BD*(   1) C   4 - C   5            0.44   10.63    0.087
  21. CR (   1) C   6                /113. BD*(   1) C   5 - H  11            0.28   10.58    0.068
 101. BD*(   2) C   1 - C   2        / 25. RY*(   4) C   1                    0.26    1.87    0.066
 101. BD*(   2) C   1 - C   2        / 26. RY*(   5) C   1                    1.08    0.64    0.079
 101. BD*(   2) C   1 - C   2        / 33. RY*(   3) C   2                    1.12    1.14    0.107
 101. BD*(   2) C   1 - C   2        / 44. RY*(   5) C   3                    0.27    1.39    0.058
 101. BD*(   2) C   1 - C   2        / 70. RY*(   4) C   6                    0.25    1.12    0.051
 101. BD*(   2) C   1 - C   2        /112. BD*(   2) C   5 - C   6           71.99    0.02    0.079
 107. BD*(   2) C   3 - C   4        / 35. RY*(   5) C   2                    0.27    1.39    0.058
 107. BD*(   2) C   3 - C   4        / 42. RY*(   3) C   3                    1.12    1.14    0.107
 107. BD*(   2) C   3 - C   4        / 52. RY*(   4) C   4                    0.26    1.87    0.066
 107. BD*(   2) C   3 - C   4        / 53. RY*(   5) C   4                    1.08    0.64    0.079
 107. BD*(   2) C   3 - C   4        / 61. RY*(   4) C   5                    0.25    1.12    0.051
 107. BD*(   2) C   3 - C   4        /112. BD*(   2) C   5 - C   6           71.99    0.02    0.079
 112. BD*(   2) C   5 - C   6        / 62. RY*(   5) C   5                    0.64    1.39    0.098
 112. BD*(   2) C   5 - C   6        / 71. RY*(   5) C   6                    0.64    1.39    0.098


 Natural Bond Orbitals (Summary):

                                                            Principal Delocalizations
           NBO                        Occupancy    Energy   (geminal,vicinal,remote)
 ====================================================================================
 Molecular unit  1  (C6H6)
     1. BD (   1) C   1 - C   2          0.99138    -0.92893  114(v),108(v),104(g),102(g)
                                                    41(v),68(v),67(v),105(g)
                                                    40(v),103(g)
     2. BD (   2) C   1 - C   2          0.84712    -0.50069  112(v),107(v),70(v),44(v)
     3. BD (   1) C   1 - C   6          0.99138    -0.92893  105(v),113(v),111(g),100(g)
                                                    59(v),32(v),31(v),114(g)
                                                    58(v),103(g)
     4. BD (   1) C   1 - H   7          0.99014    -0.73929  104(v),111(v),31(v),67(v)
     5. BD (   1) C   2 - C   3          0.99075    -0.90762  103(v),110(v),100(g),106(g)
                                                    105(g),108(g),23(v),50(v)
                                                    22(v),49(v)
     6. BD (   1) C   2 - H   8          0.98965    -0.71751  106(v),102(v),104(g),40(v)
                                                    22(v)
     7. BD (   1) C   3 - C   4          0.99138    -0.92893  113(v),105(v),104(g),109(g)
                                                    32(v),59(v),58(v),108(g)
                                                    31(v),110(g)
     8. BD (   2) C   3 - C   4          0.84712    -0.50069  112(v),101(v),61(v),35(v)
     9. BD (   1) C   3 - H   9          0.98965    -0.71751  100(v),109(v),104(g),31(v)
                                                    49(v)
    10. BD (   1) C   4 - C   5          0.99138    -0.92893  108(v),114(v),111(g),106(g)
                                                    68(v),41(v),40(v),113(g)
                                                    67(v),110(g)
    11. BD (   1) C   4 - H  10          0.99014    -0.73929  104(v),111(v),40(v),58(v)
    12. BD (   1) C   5 - C   6          0.99075    -0.90762  103(v),110(v),102(g),109(g)
                                                    113(g),114(g),23(v),50(v)
                                                    22(v),49(v)
    13. BD (   2) C   5 - C   6          0.80260    -0.47382  101(v),107(v),26(v),53(v)
                                                    61(g),70(g),25(v),52(v)
    14. BD (   1) C   5 - H  11          0.98965    -0.71751  102(v),106(v),111(g),67(v)
                                                    49(v)
    15. BD (   1) C   6 - H  12          0.98965    -0.71751  109(v),100(v),111(g),58(v)
                                                    22(v)
    16. CR (   1) C   1                  0.99948   -10.32777  32(v),68(v),76(v),104(v)
                                                    111(v),105(v),114(v)
    17. CR (   1) C   2                  0.99950   -10.29940  41(v),23(v),106(v),80(v)
                                                    102(v),43(v),108(v)
    18. CR (   1) C   3                  0.99950   -10.29940  32(v),50(v),100(v),84(v)
                                                    109(v),34(v),105(v)
    19. CR (   1) C   4                  0.99948   -10.32777  41(v),59(v),88(v),104(v)
                                                    111(v),108(v),113(v)
    20. CR (   1) C   5                  0.99950   -10.29940  68(v),50(v),102(v),92(v)
                                                    106(v),69(v),114(v)
    21. CR (   1) C   6                  0.99950   -10.29940  59(v),23(v),109(v),96(v)
                                                    100(v),60(v),113(v)
    22. RY*(   1) C   1                  0.00246     1.00347   
    23. RY*(   2) C   1                  0.00109     0.46294   
    24. RY*(   3) C   1                  0.00056     0.48074   
    25. RY*(   4) C   1                  0.00048     1.66183   
    26. RY*(   5) C   1                  0.00023     0.43692   
    27. RY*(   6) C   1                  0.00009     2.12996   
    28. RY*(   7) C   1                  0.00002     1.92996   
    29. RY*(   8) C   1                  0.00000     1.53230   
    30. RY*(   9) C   1                  0.00000     1.95008   
    31. RY*(   1) C   2                  0.00272     0.96090   
    32. RY*(   2) C   2                  0.00131     0.45651   
    33. RY*(   3) C   2                  0.00052     0.93161   
    34. RY*(   4) C   2                  0.00048     0.47093   
    35. RY*(   5) C   2                  0.00022     1.17806   
    36. RY*(   6) C   2                  0.00007     2.16557   
    37. RY*(   7) C   2                  0.00003     2.01051   
    38. RY*(   8) C   2                  0.00000     1.61485   
    39. RY*(   9) C   2                  0.00000     1.98991   
    40. RY*(   1) C   3                  0.00272     0.96090   
    41. RY*(   2) C   3                  0.00131     0.45651   
    42. RY*(   3) C   3                  0.00052     0.93161   
    43. RY*(   4) C   3                  0.00048     0.47093   
    44. RY*(   5) C   3                  0.00022     1.17806   
    45. RY*(   6) C   3                  0.00007     2.16557   
    46. RY*(   7) C   3                  0.00003     2.01051   
    47. RY*(   8) C   3                  0.00000     1.61485   
    48. RY*(   9) C   3                  0.00000     1.98991   
    49. RY*(   1) C   4                  0.00246     1.00347   
    50. RY*(   2) C   4                  0.00109     0.46294   
    51. RY*(   3) C   4                  0.00056     0.48074   
    52. RY*(   4) C   4                  0.00048     1.66183   
    53. RY*(   5) C   4                  0.00023     0.43692   
    54. RY*(   6) C   4                  0.00009     2.12996   
    55. RY*(   7) C   4                  0.00002     1.92996   
    56. RY*(   8) C   4                  0.00000     1.53230   
    57. RY*(   9) C   4                  0.00000     1.95008   
    58. RY*(   1) C   5                  0.00272     0.96090   
    59. RY*(   2) C   5                  0.00131     0.45651   
    60. RY*(   3) C   5                  0.00048     0.47093   
    61. RY*(   4) C   5                  0.00044     0.91362   
    62. RY*(   5) C   5                  0.00025     1.19736   
    63. RY*(   6) C   5                  0.00007     2.16557   
    64. RY*(   7) C   5                  0.00003     2.01051   
    65. RY*(   8) C   5                  0.00000     1.61485   
    66. RY*(   9) C   5                  0.00000     1.98991   
    67. RY*(   1) C   6                  0.00272     0.96090   
    68. RY*(   2) C   6                  0.00131     0.45651   
    69. RY*(   3) C   6                  0.00048     0.47093   
    70. RY*(   4) C   6                  0.00044     0.91362   
    71. RY*(   5) C   6                  0.00025     1.19736   
    72. RY*(   6) C   6                  0.00007     2.16557   
    73. RY*(   7) C   6                  0.00003     2.01051   
    74. RY*(   8) C   6                  0.00000     1.61485   
    75. RY*(   9) C   6                  0.00000     1.98991   
    76. RY*(   1) H   7                  0.00077     0.14656   
    77. RY*(   2) H   7                  0.00005     1.43671   
    78. RY*(   3) H   7                  0.00003     2.15471   
    79. RY*(   4) H   7                  0.00003     1.75519   
    80. RY*(   1) H   8                  0.00068     0.16520   
    81. RY*(   2) H   8                  0.00005     1.45410   
    82. RY*(   3) H   8                  0.00004     1.86825   
    83. RY*(   4) H   8                  0.00003     2.06324   
    84. RY*(   1) H   9                  0.00068     0.16520   
    85. RY*(   2) H   9                  0.00005     1.45410   
    86. RY*(   3) H   9                  0.00004     1.86825   
    87. RY*(   4) H   9                  0.00003     2.06324   
    88. RY*(   1) H  10                  0.00077     0.14656   
    89. RY*(   2) H  10                  0.00005     1.43671   
    90. RY*(   3) H  10                  0.00003     2.15471   
    91. RY*(   4) H  10                  0.00003     1.75519   
    92. RY*(   1) H  11                  0.00068     0.16520   
    93. RY*(   2) H  11                  0.00005     1.45410   
    94. RY*(   3) H  11                  0.00004     1.86825   
    95. RY*(   4) H  11                  0.00003     2.06324   
    96. RY*(   1) H  12                  0.00068     0.16520   
    97. RY*(   2) H  12                  0.00005     1.45410   
    98. RY*(   3) H  12                  0.00004     1.86825   
    99. RY*(   4) H  12                  0.00003     2.06324   
   100. BD*(   1) C   1 - C   2          0.00760     0.33295   
   101. BD*(   2) C   1 - C   2          0.17633    -0.20726  107(v),112(v),33(g),26(g)
                                                    44(v),25(g),70(v)
   102. BD*(   1) C   1 - C   6          0.00760     0.33295   
   103. BD*(   1) C   1 - H   7          0.00630     0.26041   
   104. BD*(   1) C   2 - C   3          0.00840     0.34888   
   105. BD*(   1) C   2 - H   8          0.00645     0.27964   
   106. BD*(   1) C   3 - C   4          0.00760     0.33295   
   107. BD*(   2) C   3 - C   4          0.17633    -0.20726  101(v),112(v),42(g),53(g)
                                                    35(v),52(g),61(v)
   108. BD*(   1) C   3 - H   9          0.00645     0.27964   
   109. BD*(   1) C   4 - C   5          0.00760     0.33295   
   110. BD*(   1) C   4 - H  10          0.00630     0.26041   
   111. BD*(   1) C   5 - C   6          0.00840     0.34888   
   112. BD*(   2) C   5 - C   6          0.14592    -0.18978  101(v),107(v),62(g),71(g)
   113. BD*(   1) C   5 - H  11          0.00645     0.27964   
   114. BD*(   1) C   6 - H  12          0.00645     0.27964   
       -------------------------------
              Total Lewis   20.37969  ( 97.0461%)
        Valence non-Lewis    0.58419  (  2.7818%)
        Rydberg non-Lewis    0.03612  (  0.1720%)
       -------------------------------
            Total unit  1   21.00000  (100.0000%)
           Charge unit  1    0.00000


 ***************************************************
 *******         Beta  spin orbitals         *******
 ***************************************************


 NATURAL POPULATIONS:  Natural atomic orbital occupancies 
                                                          
   NAO  Atom  No  lang   Type(AO)    Occupancy      Energy
 ----------------------------------------------------------
     1    C    1  S      Cor( 1S)     0.99947     -10.32154
     2    C    1  S      Val( 2S)     0.48842      -0.38915
     3    C    1  S      Ryd( 3S)     0.00069       0.36290
     4    C    1  px     Val( 2p)     0.52424      -0.25826
     5    C    1  px     Ryd( 3p)     0.00169       0.43362
     6    C    1  py     Val( 2p)     0.59996      -0.28631
     7    C    1  py     Ryd( 3p)     0.00297       0.81202
     8    C    1  pz     Val( 2p)     0.14822      -0.28854
     9    C    1  pz     Ryd( 3p)     0.00003       0.34927
    10    C    1  dxy    Ryd( 3d)     0.00043       2.18062
    11    C    1  dxz    Ryd( 3d)     0.00032       1.70017
    12    C    1  dyz    Ryd( 3d)     0.00017       1.67326
    13    C    1  dx2y2  Ryd( 3d)     0.00043       2.27147
    14    C    1  dz2    Ryd( 3d)     0.00035       1.98854

    15    C    2  S      Cor( 1S)     0.99950     -10.29879
    16    C    2  S      Val( 2S)     0.49108      -0.38477
    17    C    2  S      Ryd( 3S)     0.00067       0.36006
    18    C    2  px     Val( 2p)     0.58842      -0.27939
    19    C    2  px     Ryd( 3p)     0.00282       0.71931
    20    C    2  py     Val( 2p)     0.55158      -0.26857
    21    C    2  py     Ryd( 3p)     0.00240       0.52688
    22    C    2  pz     Val( 2p)     0.42497      -0.32126
    23    C    2  pz     Ryd( 3p)     0.00027       0.35094
    24    C    2  dxy    Ryd( 3d)     0.00042       2.26489
    25    C    2  dxz    Ryd( 3d)     0.00015       1.68708
    26    C    2  dyz    Ryd( 3d)     0.00020       1.70075
    27    C    2  dx2y2  Ryd( 3d)     0.00038       2.21935
    28    C    2  dz2    Ryd( 3d)     0.00022       1.98897

    29    C    3  S      Cor( 1S)     0.99950     -10.29879
    30    C    3  S      Val( 2S)     0.49108      -0.38477
    31    C    3  S      Ryd( 3S)     0.00067       0.36006
    32    C    3  px     Val( 2p)     0.58842      -0.27939
    33    C    3  px     Ryd( 3p)     0.00282       0.71931
    34    C    3  py     Val( 2p)     0.55158      -0.26857
    35    C    3  py     Ryd( 3p)     0.00240       0.52688
    36    C    3  pz     Val( 2p)     0.42497      -0.32126
    37    C    3  pz     Ryd( 3p)     0.00027       0.35094
    38    C    3  dxy    Ryd( 3d)     0.00042       2.26489
    39    C    3  dxz    Ryd( 3d)     0.00015       1.68708
    40    C    3  dyz    Ryd( 3d)     0.00020       1.70075
    41    C    3  dx2y2  Ryd( 3d)     0.00038       2.21935
    42    C    3  dz2    Ryd( 3d)     0.00022       1.98897

    43    C    4  S      Cor( 1S)     0.99947     -10.32154
    44    C    4  S      Val( 2S)     0.48842      -0.38915
    45    C    4  S      Ryd( 3S)     0.00069       0.36290
    46    C    4  px     Val( 2p)     0.52424      -0.25826
    47    C    4  px     Ryd( 3p)     0.00169       0.43362
    48    C    4  py     Val( 2p)     0.59996      -0.28631
    49    C    4  py     Ryd( 3p)     0.00297       0.81202
    50    C    4  pz     Val( 2p)     0.14822      -0.28854
    51    C    4  pz     Ryd( 3p)     0.00003       0.34927
    52    C    4  dxy    Ryd( 3d)     0.00043       2.18062
    53    C    4  dxz    Ryd( 3d)     0.00032       1.70017
    54    C    4  dyz    Ryd( 3d)     0.00017       1.67326
    55    C    4  dx2y2  Ryd( 3d)     0.00043       2.27147
    56    C    4  dz2    Ryd( 3d)     0.00035       1.98854

    57    C    5  S      Cor( 1S)     0.99950     -10.29879
    58    C    5  S      Val( 2S)     0.49108      -0.38477
    59    C    5  S      Ryd( 3S)     0.00067       0.36006
    60    C    5  px     Val( 2p)     0.58842      -0.27939
    61    C    5  px     Ryd( 3p)     0.00282       0.71931
    62    C    5  py     Val( 2p)     0.55158      -0.26857
    63    C    5  py     Ryd( 3p)     0.00240       0.52688
    64    C    5  pz     Val( 2p)     0.42497      -0.32126
    65    C    5  pz     Ryd( 3p)     0.00027       0.35094
    66    C    5  dxy    Ryd( 3d)     0.00042       2.26489
    67    C    5  dxz    Ryd( 3d)     0.00015       1.68708
    68    C    5  dyz    Ryd( 3d)     0.00020       1.70075
    69    C    5  dx2y2  Ryd( 3d)     0.00038       2.21935
    70    C    5  dz2    Ryd( 3d)     0.00022       1.98897

    71    C    6  S      Cor( 1S)     0.99950     -10.29879
    72    C    6  S      Val( 2S)     0.49108      -0.38477
    73    C    6  S      Ryd( 3S)     0.00067       0.36006
    74    C    6  px     Val( 2p)     0.58842      -0.27939
    75    C    6  px     Ryd( 3p)     0.00282       0.71931
    76    C    6  py     Val( 2p)     0.55158      -0.26857
    77    C    6  py     Ryd( 3p)     0.00240       0.52688
    78    C    6  pz     Val( 2p)     0.42497      -0.32126
    79    C    6  pz     Ryd( 3p)     0.00027       0.35094
    80    C    6  dxy    Ryd( 3d)     0.00042       2.26489
    81    C    6  dxz    Ryd( 3d)     0.00015       1.68708
    82    C    6  dyz    Ryd( 3d)     0.00020       1.70075
    83    C    6  dx2y2  Ryd( 3d)     0.00038       2.21935
    84    C    6  dz2    Ryd( 3d)     0.00022       1.98897

    85    H    7  S      Val( 1S)     0.37402      -0.12032
    86    H    7  S      Ryd( 2S)     0.00078       0.14239
    87    H    7  px     Ryd( 2p)     0.00004       1.75395
    88    H    7  py     Ryd( 2p)     0.00049       2.16883
    89    H    7  pz     Ryd( 2p)     0.00001       1.43847

    90    H    8  S      Val( 1S)     0.36436      -0.09809
    91    H    8  S      Ryd( 2S)     0.00069       0.15230
    92    H    8  px     Ryd( 2p)     0.00035       2.08089
    93    H    8  py     Ryd( 2p)     0.00013       1.87303
    94    H    8  pz     Ryd( 2p)     0.00005       1.45425

    95    H    9  S      Val( 1S)     0.36436      -0.09809
    96    H    9  S      Ryd( 2S)     0.00069       0.15230
    97    H    9  px     Ryd( 2p)     0.00035       2.08089
    98    H    9  py     Ryd( 2p)     0.00013       1.87303
    99    H    9  pz     Ryd( 2p)     0.00005       1.45425

   100    H   10  S      Val( 1S)     0.37402      -0.12032
   101    H   10  S      Ryd( 2S)     0.00078       0.14239
   102    H   10  px     Ryd( 2p)     0.00004       1.75395
   103    H   10  py     Ryd( 2p)     0.00049       2.16883
   104    H   10  pz     Ryd( 2p)     0.00001       1.43847

   105    H   11  S      Val( 1S)     0.36436      -0.09809
   106    H   11  S      Ryd( 2S)     0.00069       0.15230
   107    H   11  px     Ryd( 2p)     0.00035       2.08089
   108    H   11  py     Ryd( 2p)     0.00013       1.87303
   109    H   11  pz     Ryd( 2p)     0.00005       1.45425

   110    H   12  S      Val( 1S)     0.36436      -0.09809
   111    H   12  S      Ryd( 2S)     0.00069       0.15230
   112    H   12  px     Ryd( 2p)     0.00035       2.08089
   113    H   12  py     Ryd( 2p)     0.00013       1.87303
   114    H   12  pz     Ryd( 2p)     0.00005       1.45425


 Summary of Natural Population Analysis:                  
                                                          
                                       Natural Population 
                Natural  -----------------------------------------------
    Atom  No    Charge         Core      Valence    Rydberg      Total
 -----------------------------------------------------------------------
      C    1    0.23262      0.99947     1.76084    0.00708     2.76738
      C    2   -0.06306      0.99950     2.05605    0.00751     3.06306
      C    3   -0.06306      0.99950     2.05605    0.00751     3.06306
      C    4    0.23262      0.99947     1.76084    0.00708     2.76738
      C    5   -0.06306      0.99950     2.05605    0.00751     3.06306
      C    6   -0.06306      0.99950     2.05605    0.00751     3.06306
      H    7    0.12467      0.00000     0.37402    0.00131     0.37533
      H    8    0.13442      0.00000     0.36436    0.00122     0.36558
      H    9    0.13442      0.00000     0.36436    0.00122     0.36558
      H   10    0.12467      0.00000     0.37402    0.00131     0.37533
      H   11    0.13442      0.00000     0.36436    0.00122     0.36558
      H   12    0.13442      0.00000     0.36436    0.00122     0.36558
 =======================================================================
   * Total *    1.00000      5.99693    13.95137    0.05170    20.00000

                                 Natural Population      
 --------------------------------------------------------
   Core                       5.99693 ( 99.9488% of   6)
   Valence                   13.95137 ( 99.6526% of  14)
   Natural Minimal Basis     19.94830 ( 99.7415% of  20)
   Natural Rydberg Basis      0.05170 (  0.2585% of  20)
 --------------------------------------------------------

    Atom  No          Natural Electron Configuration
 ----------------------------------------------------------------------------
      C    1      [core]2S( 0.49)2p( 1.27)
      C    2      [core]2S( 0.49)2p( 1.56)3p( 0.01)
      C    3      [core]2S( 0.49)2p( 1.56)3p( 0.01)
      C    4      [core]2S( 0.49)2p( 1.27)
      C    5      [core]2S( 0.49)2p( 1.56)3p( 0.01)
      C    6      [core]2S( 0.49)2p( 1.56)3p( 0.01)
      H    7            1S( 0.37)
      H    8            1S( 0.36)
      H    9            1S( 0.36)
      H   10            1S( 0.37)
      H   11            1S( 0.36)
      H   12            1S( 0.36)


 NATURAL BOND ORBITAL ANALYSIS, beta spin orbitals:

                       Occupancies       Lewis Structure    Low   High
           Occ.    -------------------  -----------------   occ   occ
  Cycle   Thresh.   Lewis   Non-Lewis     CR  BD  3C  LP    (L)   (NL)   Dev
 =============================================================================
   1(1)    0.90    18.73208   1.26792      6  12   0   2     2      0    0.03
   2(2)    0.90    18.73208   1.26792      6  12   0   2     2      0    0.03
   3(1)    0.80    19.58280   0.41720      6  14   0   0     0      0    0.03
 -----------------------------------------------------------------------------

 Structure accepted: No low occupancy Lewis orbitals

 --------------------------------------------------------
   Core                      5.99694 ( 99.949% of   6)
   Valence Lewis            13.58587 ( 97.042% of  14)
  ==================       ============================
   Total Lewis              19.58280 ( 97.914% of  20)
  -----------------------------------------------------
   Valence non-Lewis         0.38430 (  1.921% of  20)
   Rydberg non-Lewis         0.03290 (  0.164% of  20)
  ==================       ============================
   Total non-Lewis           0.41720 (  2.086% of  20)
 --------------------------------------------------------


       (Occupancy)   Bond orbital/ Coefficients/ Hybrids
 ---------------------------------------------------------------------------------
     1. (0.99097) BD ( 1) C   1 - C   2  
                ( 49.70%)   0.7050* C   1 s( 35.24%)p 1.84( 64.69%)d 0.00(  0.06%)
                                            0.0000  0.5935 -0.0120  0.7064  0.0261
                                           -0.3827  0.0285  0.0000  0.0000 -0.0180
                                            0.0000  0.0000  0.0070 -0.0166
                ( 50.30%)   0.7092* C   2 s( 34.48%)p 1.90( 65.46%)d 0.00(  0.06%)
                                            0.0000  0.5871  0.0121 -0.6887  0.0091
                                            0.4225  0.0408  0.0000  0.0000 -0.0160
                                            0.0000  0.0000  0.0125 -0.0140
     2. (0.99097) BD ( 1) C   1 - C   6  
                ( 49.70%)   0.7050* C   1 s( 35.24%)p 1.84( 64.69%)d 0.00(  0.06%)
                                            0.0000  0.5935 -0.0120 -0.7064 -0.0261
                                           -0.3827  0.0285  0.0000  0.0000  0.0180
                                            0.0000  0.0000  0.0070 -0.0166
                ( 50.30%)   0.7092* C   6 s( 34.48%)p 1.90( 65.46%)d 0.00(  0.06%)
                                            0.0000  0.5871  0.0121  0.6887 -0.0091
                                            0.4225  0.0408  0.0000  0.0000  0.0160
                                            0.0000  0.0000  0.0125 -0.0140
     3. (0.99000) BD ( 1) C   1 - H   7  
                ( 62.59%)   0.7911* C   1 s( 29.41%)p 2.40( 70.56%)d 0.00(  0.04%)
                                           -0.0003  0.5422  0.0109  0.0000 -0.0000
                                            0.8399 -0.0134  0.0000  0.0000 -0.0000
                                            0.0000  0.0000 -0.0142 -0.0122
                ( 37.41%)   0.6117* H   7 s( 99.88%)p 0.00(  0.12%)
                                            0.9994 -0.0008  0.0000 -0.0340  0.0000
     4. (0.99077) BD ( 1) C   2 - C   3  
                ( 50.00%)   0.7071* C   2 s( 35.44%)p 1.82( 64.51%)d 0.00(  0.05%)
                                           -0.0000 -0.5953 -0.0072 -0.0154 -0.0395
                                            0.8020  0.0084  0.0000  0.0000 -0.0044
                                            0.0000  0.0000  0.0173  0.0117
                ( 50.00%)   0.7071* C   3 s( 35.44%)p 1.82( 64.51%)d 0.00(  0.05%)
                                           -0.0000 -0.5953 -0.0072 -0.0154 -0.0395
                                           -0.8020 -0.0084  0.0000  0.0000  0.0044
                                            0.0000  0.0000  0.0173  0.0117
     5. (0.85072) BD ( 2) C   2 - C   3  
                ( 50.00%)   0.7071* C   2 s(  0.00%)p 1.00( 99.93%)d 0.00(  0.07%)
                                            0.0000  0.0000  0.0000  0.0000  0.0000
                                            0.0000  0.0000  0.9995 -0.0142  0.0000
                                           -0.0158 -0.0217  0.0000  0.0000
                ( 50.00%)   0.7071* C   3 s(  0.00%)p 1.00( 99.93%)d 0.00(  0.07%)
                                            0.0000  0.0000  0.0000  0.0000  0.0000
                                            0.0000  0.0000  0.9995 -0.0142  0.0000
                                           -0.0158  0.0217  0.0000  0.0000
     6. (0.98975) BD ( 1) C   2 - H   8  
                ( 63.57%)   0.7973* C   2 s( 29.99%)p 2.33( 69.98%)d 0.00(  0.03%)
                                           -0.0003  0.5475 -0.0141  0.7235 -0.0089
                                            0.4199 -0.0079  0.0000  0.0000  0.0117
                                            0.0000  0.0000  0.0053 -0.0092
                ( 36.43%)   0.6036* H   8 s( 99.89%)p 0.00(  0.11%)
                                            0.9995 -0.0024 -0.0289 -0.0158  0.0000
     7. (0.99097) BD ( 1) C   3 - C   4  
                ( 50.30%)   0.7092* C   3 s( 34.48%)p 1.90( 65.46%)d 0.00(  0.06%)
                                            0.0000  0.5871  0.0121 -0.6887  0.0091
                                           -0.4225 -0.0408  0.0000  0.0000  0.0160
                                            0.0000  0.0000  0.0125 -0.0140
                ( 49.70%)   0.7050* C   4 s( 35.24%)p 1.84( 64.69%)d 0.00(  0.06%)
                                            0.0000  0.5935 -0.0120  0.7064  0.0261
                                            0.3827 -0.0285  0.0000  0.0000  0.0180
                                            0.0000  0.0000  0.0070 -0.0166
     8. (0.98975) BD ( 1) C   3 - H   9  
                ( 63.57%)   0.7973* C   3 s( 29.99%)p 2.33( 69.98%)d 0.00(  0.03%)
                                           -0.0003  0.5475 -0.0141  0.7235 -0.0089
                                           -0.4199  0.0079  0.0000  0.0000 -0.0117
                                            0.0000  0.0000  0.0053 -0.0092
                ( 36.43%)   0.6036* H   9 s( 99.89%)p 0.00(  0.11%)
                                            0.9995 -0.0024 -0.0289  0.0158  0.0000
     9. (0.99097) BD ( 1) C   4 - C   5  
                ( 49.70%)   0.7050* C   4 s( 35.24%)p 1.84( 64.69%)d 0.00(  0.06%)
                                            0.0000  0.5935 -0.0120 -0.7064 -0.0261
                                            0.3827 -0.0285  0.0000  0.0000 -0.0180
                                            0.0000  0.0000  0.0070 -0.0166
                ( 50.30%)   0.7092* C   5 s( 34.48%)p 1.90( 65.46%)d 0.00(  0.06%)
                                            0.0000  0.5871  0.0121  0.6887 -0.0091
                                           -0.4225 -0.0408  0.0000  0.0000 -0.0160
                                            0.0000  0.0000  0.0125 -0.0140
    10. (0.99000) BD ( 1) C   4 - H  10  
                ( 62.59%)   0.7911* C   4 s( 29.41%)p 2.40( 70.56%)d 0.00(  0.04%)
                                            0.0003 -0.5422 -0.0109 -0.0000  0.0000
                                            0.8399 -0.0134  0.0000  0.0000 -0.0000
                                            0.0000  0.0000  0.0142  0.0122
                ( 37.41%)   0.6117* H  10 s( 99.88%)p 0.00(  0.12%)
                                           -0.9994  0.0008  0.0000 -0.0340  0.0000
    11. (0.99077) BD ( 1) C   5 - C   6  
                ( 50.00%)   0.7071* C   5 s( 35.44%)p 1.82( 64.51%)d 0.00(  0.05%)
                                            0.0000  0.5953  0.0072 -0.0154 -0.0395
                                            0.8020  0.0084  0.0000  0.0000  0.0044
                                            0.0000  0.0000 -0.0173 -0.0117
                ( 50.00%)   0.7071* C   6 s( 35.44%)p 1.82( 64.51%)d 0.00(  0.05%)
                                            0.0000  0.5953  0.0072 -0.0154 -0.0395
                                           -0.8020 -0.0084  0.0000  0.0000 -0.0044
                                            0.0000  0.0000 -0.0173 -0.0117
    12. (0.85072) BD ( 2) C   5 - C   6  
                ( 50.00%)   0.7071* C   5 s(  0.00%)p 1.00( 99.93%)d 0.00(  0.07%)
                                            0.0000  0.0000  0.0000  0.0000  0.0000
                                            0.0000  0.0000  0.9995 -0.0142  0.0000
                                            0.0158  0.0217  0.0000  0.0000
                ( 50.00%)   0.7071* C   6 s(  0.00%)p 1.00( 99.93%)d 0.00(  0.07%)
                                            0.0000  0.0000  0.0000  0.0000  0.0000
                                            0.0000  0.0000  0.9995 -0.0142  0.0000
                                            0.0158 -0.0217  0.0000  0.0000
    13. (0.98975) BD ( 1) C   5 - H  11  
                ( 63.57%)   0.7973* C   5 s( 29.99%)p 2.33( 69.98%)d 0.00(  0.03%)
                                            0.0003 -0.5475  0.0141  0.7235 -0.0089
                                            0.4199 -0.0079  0.0000  0.0000 -0.0117
                                            0.0000  0.0000 -0.0053  0.0092
                ( 36.43%)   0.6036* H  11 s( 99.89%)p 0.00(  0.11%)
                                           -0.9995  0.0024 -0.0289 -0.0158  0.0000
    14. (0.98975) BD ( 1) C   6 - H  12  
                ( 63.57%)   0.7973* C   6 s( 29.99%)p 2.33( 69.98%)d 0.00(  0.03%)
                                            0.0003 -0.5475  0.0141  0.7235 -0.0089
                                           -0.4199  0.0079  0.0000  0.0000  0.0117
                                            0.0000  0.0000 -0.0053  0.0092
                ( 36.43%)   0.6036* H  12 s( 99.89%)p 0.00(  0.11%)
                                           -0.9995  0.0024 -0.0289  0.0158  0.0000
    15. (0.99947) CR ( 1) C   1           s(100.00%)p 0.00(  0.00%)
                                            1.0000  0.0001  0.0000 -0.0000  0.0000
                                            0.0003 -0.0000  0.0000  0.0000  0.0000
                                            0.0000  0.0000 -0.0000 -0.0000
    16. (0.99950) CR ( 1) C   2           s(100.00%)p 0.00(  0.00%)
                                            1.0000  0.0001 -0.0000  0.0002 -0.0000
                                            0.0001 -0.0000  0.0000  0.0000  0.0000
                                            0.0000  0.0000  0.0000 -0.0000
    17. (0.99950) CR ( 1) C   3           s(100.00%)p 0.00(  0.00%)
                                            1.0000  0.0001 -0.0000  0.0002 -0.0000
                                           -0.0001  0.0000  0.0000  0.0000 -0.0000
                                            0.0000  0.0000  0.0000 -0.0000
    18. (0.99947) CR ( 1) C   4           s(100.00%)p 0.00(  0.00%)
                                            1.0000  0.0001  0.0000 -0.0000  0.0000
                                           -0.0003  0.0000  0.0000  0.0000 -0.0000
                                            0.0000  0.0000 -0.0000 -0.0000
    19. (0.99950) CR ( 1) C   5           s(100.00%)p 0.00(  0.00%)
                                            1.0000  0.0001 -0.0000 -0.0002  0.0000
                                           -0.0001  0.0000  0.0000  0.0000  0.0000
                                            0.0000  0.0000  0.0000 -0.0000
    20. (0.99950) CR ( 1) C   6           s(100.00%)p 0.00(  0.00%)
                                            1.0000  0.0001 -0.0000 -0.0002  0.0000
                                            0.0001 -0.0000  0.0000  0.0000 -0.0000
                                            0.0000  0.0000  0.0000 -0.0000
    21. (0.14842) LP*( 1) C   1           s(  0.00%)p 1.00( 99.88%)d 0.00(  0.12%)
                                            0.0000  0.0000  0.0000  0.0000  0.0000
                                            0.0000  0.0000  0.9993  0.0137  0.0000
                                            0.0000 -0.0340  0.0000  0.0000
    22. (0.14842) LP*( 1) C   4           s(  0.00%)p 1.00( 99.88%)d 0.00(  0.12%)
                                            0.0000  0.0000  0.0000  0.0000  0.0000
                                            0.0000  0.0000  0.9993  0.0137  0.0000
                                            0.0000  0.0340  0.0000  0.0000
    23. (0.00247) RY*( 1) C   1           s(  0.11%)p99.99( 90.49%)d83.74(  9.40%)
                                            0.0000  0.0245 -0.0229  0.0000 -0.0000
                                           -0.0363 -0.9506 -0.0000 -0.0000 -0.0000
                                           -0.0000 -0.0000 -0.3046 -0.0342
    24. (0.00111) RY*( 2) C   1           s(  0.00%)p 1.00( 98.23%)d 0.02(  1.77%)
                                            0.0000  0.0000  0.0000 -0.0332  0.9906
                                           -0.0000  0.0000  0.0000  0.0000  0.1329
                                            0.0000  0.0000  0.0000 -0.0000
    25. (0.00052) RY*( 3) C   1           s( 92.81%)p 0.00(  0.32%)d 0.07(  6.87%)
                                            0.0000  0.0092  0.9633  0.0000  0.0000
                                           -0.0204  0.0529  0.0000  0.0000 -0.0000
                                            0.0000  0.0000 -0.2447  0.0940
    26. (0.00032) RY*( 4) C   1           s(  0.00%)p 0.00(  0.00%)d 1.00(100.00%)
                                            0.0000  0.0000  0.0000  0.0000  0.0000
                                            0.0000  0.0000  0.0000  0.0000  0.0000
                                            1.0000  0.0000  0.0000  0.0000
    27. (0.00008) RY*( 5) C   1           s(  0.00%)p 1.00(  1.83%)d53.58( 98.17%)
    28. (0.00002) RY*( 6) C   1           s(  7.08%)p 1.09(  7.71%)d12.04( 85.21%)
    29. (0.00000) RY*( 7) C   1           s(  0.00%)p 1.00(  0.12%)d99.99( 99.88%)
    30. (0.00000) RY*( 8) C   1           s(  0.00%)p 1.00(100.00%)
    31. (0.00000) RY*( 9) C   1           s(  0.11%)p13.83(  1.47%)d99.99( 98.42%)
    32. (0.00264) RY*( 1) C   2           s(  0.27%)p99.99( 92.06%)d28.16(  7.67%)
                                           -0.0000  0.0262  0.0451 -0.0303 -0.8087
                                           -0.0164 -0.5153 -0.0000 -0.0000  0.2352
                                           -0.0000 -0.0000  0.1419 -0.0353
    33. (0.00129) RY*( 2) C   2           s(  0.14%)p99.99( 98.54%)d 9.49(  1.32%)
                                           -0.0000  0.0004  0.0373  0.0210 -0.5318
                                           -0.0315  0.8373  0.0000  0.0000  0.0588
                                            0.0000  0.0000 -0.0988 -0.0012
    34. (0.00047) RY*( 3) C   2           s( 93.30%)p 0.00(  0.21%)d 0.07(  6.49%)
                                            0.0000 -0.0052  0.9659  0.0203  0.0037
                                            0.0085 -0.0397  0.0000  0.0000 -0.2048
                                            0.0000  0.0000 -0.1102 -0.1039
    35. (0.00022) RY*( 4) C   2           s(  0.00%)p 1.00( 80.36%)d 0.24( 19.64%)
                                            0.0000  0.0000  0.0000  0.0000  0.0000
                                            0.0000  0.0000  0.0090  0.8964  0.0000
                                           -0.4221  0.1349  0.0000  0.0000
    36. (0.00007) RY*( 5) C   2           s(  0.03%)p43.04(  1.41%)d99.99( 98.56%)
    37. (0.00003) RY*( 6) C   2           s(  6.28%)p 0.93(  5.82%)d13.99( 87.89%)
    38. (0.00000) RY*( 7) C   2           s(  0.00%)p 1.00(  1.54%)d64.11( 98.46%)
    39. (0.00000) RY*( 8) C   2           s(  0.00%)p 1.00( 18.18%)d 4.50( 81.82%)
    40. (0.00000) RY*( 9) C   2           s(  0.05%)p38.87(  2.01%)d99.99( 97.94%)
    41. (0.00264) RY*( 1) C   3           s(  0.27%)p99.99( 92.06%)d28.16(  7.67%)
                                           -0.0000  0.0262  0.0451 -0.0303 -0.8087
                                            0.0164  0.5153 -0.0000 -0.0000 -0.2352
                                           -0.0000 -0.0000  0.1419 -0.0353
    42. (0.00129) RY*( 2) C   3           s(  0.14%)p99.99( 98.54%)d 9.49(  1.32%)
                                           -0.0000  0.0004  0.0373  0.0210 -0.5318
                                            0.0315 -0.8373 -0.0000 -0.0000 -0.0588
                                           -0.0000 -0.0000 -0.0988 -0.0012
    43. (0.00047) RY*( 3) C   3           s( 93.30%)p 0.00(  0.21%)d 0.07(  6.49%)
                                            0.0000 -0.0052  0.9659  0.0203  0.0037
                                           -0.0085  0.0397  0.0000  0.0000  0.2048
                                            0.0000  0.0000 -0.1102 -0.1039
    44. (0.00022) RY*( 4) C   3           s(  0.00%)p 1.00( 80.36%)d 0.24( 19.64%)
                                            0.0000  0.0000  0.0000  0.0000  0.0000
                                            0.0000  0.0000  0.0090  0.8964  0.0000
                                           -0.4221 -0.1349  0.0000  0.0000
    45. (0.00007) RY*( 5) C   3           s(  0.03%)p43.04(  1.41%)d99.99( 98.56%)
    46. (0.00003) RY*( 6) C   3           s(  6.28%)p 0.93(  5.82%)d13.99( 87.89%)
    47. (0.00000) RY*( 7) C   3           s(  0.00%)p 1.00(  1.54%)d64.11( 98.46%)
    48. (0.00000) RY*( 8) C   3           s(  0.00%)p 1.00( 18.18%)d 4.50( 81.82%)
    49. (0.00000) RY*( 9) C   3           s(  0.05%)p38.87(  2.01%)d99.99( 97.94%)
    50. (0.00247) RY*( 1) C   4           s(  0.11%)p99.99( 90.49%)d83.74(  9.40%)
                                            0.0000  0.0245 -0.0229 -0.0000  0.0000
                                            0.0363  0.9506  0.0000  0.0000  0.0000
                                            0.0000  0.0000 -0.3046 -0.0342
    51. (0.00111) RY*( 2) C   4           s(  0.00%)p 1.00( 98.23%)d 0.02(  1.77%)
                                            0.0000  0.0000  0.0000 -0.0332  0.9906
                                            0.0000 -0.0000  0.0000  0.0000 -0.1329
                                            0.0000  0.0000  0.0000 -0.0000
    52. (0.00052) RY*( 3) C   4           s( 92.81%)p 0.00(  0.32%)d 0.07(  6.87%)
                                            0.0000  0.0092  0.9633 -0.0000 -0.0000
                                            0.0204 -0.0529  0.0000  0.0000  0.0000
                                            0.0000  0.0000 -0.2447  0.0940
    53. (0.00032) RY*( 4) C   4           s(  0.00%)p 0.00(  0.00%)d 1.00(100.00%)
                                            0.0000  0.0000  0.0000  0.0000  0.0000
                                            0.0000  0.0000  0.0000  0.0000  0.0000
                                            1.0000  0.0000  0.0000  0.0000
    54. (0.00008) RY*( 5) C   4           s(  0.00%)p 1.00(  1.83%)d53.58( 98.17%)
    55. (0.00002) RY*( 6) C   4           s(  7.08%)p 1.09(  7.71%)d12.04( 85.21%)
    56. (0.00000) RY*( 7) C   4           s(  0.00%)p 1.00(  0.12%)d99.99( 99.88%)
    57. (0.00000) RY*( 8) C   4           s(  0.00%)p 1.00(100.00%)
    58. (0.00000) RY*( 9) C   4           s(  0.11%)p13.83(  1.47%)d99.99( 98.42%)
    59. (0.00264) RY*( 1) C   5           s(  0.27%)p99.99( 92.06%)d28.16(  7.67%)
                                           -0.0000  0.0262  0.0451  0.0303  0.8087
                                            0.0164  0.5153  0.0000  0.0000  0.2352
                                            0.0000  0.0000  0.1419 -0.0353
    60. (0.00129) RY*( 2) C   5           s(  0.14%)p99.99( 98.54%)d 9.49(  1.32%)
                                           -0.0000  0.0004  0.0373 -0.0210  0.5318
                                            0.0315 -0.8373 -0.0000 -0.0000  0.0588
                                           -0.0000 -0.0000 -0.0988 -0.0012
    61. (0.00047) RY*( 3) C   5           s( 93.30%)p 0.00(  0.21%)d 0.07(  6.49%)
                                            0.0000 -0.0052  0.9659 -0.0203 -0.0037
                                           -0.0085  0.0397  0.0000  0.0000 -0.2048
                                            0.0000  0.0000 -0.1102 -0.1039
    62. (0.00022) RY*( 4) C   5           s(  0.00%)p 1.00( 80.36%)d 0.24( 19.64%)
                                            0.0000  0.0000  0.0000  0.0000  0.0000
                                            0.0000  0.0000  0.0090  0.8964  0.0000
                                            0.4221 -0.1349  0.0000  0.0000
    63. (0.00007) RY*( 5) C   5           s(  0.03%)p43.04(  1.41%)d99.99( 98.56%)
    64. (0.00003) RY*( 6) C   5           s(  6.28%)p 0.93(  5.82%)d13.99( 87.89%)
    65. (0.00000) RY*( 7) C   5           s(  0.00%)p 1.00(  1.54%)d64.11( 98.46%)
    66. (0.00000) RY*( 8) C   5           s(  0.00%)p 1.00( 18.18%)d 4.50( 81.82%)
    67. (0.00000) RY*( 9) C   5           s(  0.05%)p38.87(  2.01%)d99.99( 97.94%)
    68. (0.00264) RY*( 1) C   6           s(  0.27%)p99.99( 92.06%)d28.16(  7.67%)
                                           -0.0000  0.0262  0.0451  0.0303  0.8087
                                           -0.0164 -0.5153  0.0000  0.0000 -0.2352
                                            0.0000  0.0000  0.1419 -0.0353
    69. (0.00129) RY*( 2) C   6           s(  0.14%)p99.99( 98.54%)d 9.49(  1.32%)
                                           -0.0000  0.0004  0.0373 -0.0210  0.5318
                                           -0.0315  0.8373  0.0000  0.0000 -0.0588
                                            0.0000  0.0000 -0.0988 -0.0012
    70. (0.00047) RY*( 3) C   6           s( 93.30%)p 0.00(  0.21%)d 0.07(  6.49%)
                                            0.0000 -0.0052  0.9659 -0.0203 -0.0037
                                            0.0085 -0.0397  0.0000  0.0000  0.2048
                                            0.0000  0.0000 -0.1102 -0.1039
    71. (0.00022) RY*( 4) C   6           s(  0.00%)p 1.00( 80.36%)d 0.24( 19.64%)
                                            0.0000  0.0000  0.0000  0.0000  0.0000
                                            0.0000  0.0000  0.0090  0.8964  0.0000
                                            0.4221  0.1349  0.0000  0.0000
    72. (0.00007) RY*( 5) C   6           s(  0.03%)p43.04(  1.41%)d99.99( 98.56%)
    73. (0.00003) RY*( 6) C   6           s(  6.28%)p 0.93(  5.82%)d13.99( 87.89%)
    74. (0.00000) RY*( 7) C   6           s(  0.00%)p 1.00(  1.54%)d64.11( 98.46%)
    75. (0.00000) RY*( 8) C   6           s(  0.00%)p 1.00( 18.18%)d 4.50( 81.82%)
    76. (0.00000) RY*( 9) C   6           s(  0.05%)p38.87(  2.01%)d99.99( 97.94%)
    77. (0.00078) RY*( 1) H   7           s( 99.78%)p 0.00(  0.22%)
                                            0.0024  0.9989  0.0000  0.0468  0.0000
    78. (0.00004) RY*( 2) H   7           s(  0.00%)p 1.00(100.00%)
    79. (0.00004) RY*( 3) H   7           s(  0.33%)p99.99( 99.67%)
    80. (0.00001) RY*( 4) H   7           s(  0.00%)p 1.00(100.00%)
    81. (0.00070) RY*( 1) H   8           s( 99.78%)p 0.00(  0.22%)
                                            0.0039  0.9989  0.0413  0.0229  0.0000
    82. (0.00005) RY*( 2) H   8           s(  0.00%)p 1.00(100.00%)
    83. (0.00004) RY*( 3) H   8           s(  0.08%)p99.99( 99.92%)
    84. (0.00003) RY*( 4) H   8           s(  0.25%)p99.99( 99.75%)
    85. (0.00070) RY*( 1) H   9           s( 99.78%)p 0.00(  0.22%)
                                            0.0039  0.9989  0.0413 -0.0229  0.0000
    86. (0.00005) RY*( 2) H   9           s(  0.00%)p 1.00(100.00%)
    87. (0.00004) RY*( 3) H   9           s(  0.08%)p99.99( 99.92%)
    88. (0.00003) RY*( 4) H   9           s(  0.25%)p99.99( 99.75%)
    89. (0.00078) RY*( 1) H  10           s( 99.78%)p 0.00(  0.22%)
                                            0.0024  0.9989  0.0000 -0.0468  0.0000
    90. (0.00004) RY*( 2) H  10           s(  0.00%)p 1.00(100.00%)
    91. (0.00004) RY*( 3) H  10           s(  0.33%)p99.99( 99.67%)
    92. (0.00001) RY*( 4) H  10           s(  0.00%)p 1.00(100.00%)
    93. (0.00070) RY*( 1) H  11           s( 99.78%)p 0.00(  0.22%)
                                            0.0039  0.9989 -0.0413 -0.0229  0.0000
    94. (0.00005) RY*( 2) H  11           s(  0.00%)p 1.00(100.00%)
    95. (0.00004) RY*( 3) H  11           s(  0.08%)p99.99( 99.92%)
    96. (0.00003) RY*( 4) H  11           s(  0.25%)p99.99( 99.75%)
    97. (0.00070) RY*( 1) H  12           s( 99.78%)p 0.00(  0.22%)
                                            0.0039  0.9989 -0.0413  0.0229  0.0000
    98. (0.00005) RY*( 2) H  12           s(  0.00%)p 1.00(100.00%)
    99. (0.00004) RY*( 3) H  12           s(  0.08%)p99.99( 99.92%)
   100. (0.00003) RY*( 4) H  12           s(  0.25%)p99.99( 99.75%)
   101. (0.00780) BD*( 1) C   1 - C   2  
                ( 50.30%)   0.7092* C   1 s( 35.24%)p 1.84( 64.69%)d 0.00(  0.06%)
                                            0.0000  0.5935 -0.0120  0.7064  0.0261
                                           -0.3827  0.0285  0.0000  0.0000 -0.0180
                                            0.0000  0.0000  0.0070 -0.0166
                ( 49.70%)  -0.7050* C   2 s( 34.48%)p 1.90( 65.46%)d 0.00(  0.06%)
                                            0.0000  0.5871  0.0121 -0.6887  0.0091
                                            0.4225  0.0408  0.0000  0.0000 -0.0160
                                            0.0000  0.0000  0.0125 -0.0140
   102. (0.00780) BD*( 1) C   1 - C   6  
                ( 50.30%)   0.7092* C   1 s( 35.24%)p 1.84( 64.69%)d 0.00(  0.06%)
                                            0.0000  0.5935 -0.0120 -0.7064 -0.0261
                                           -0.3827  0.0285  0.0000  0.0000  0.0180
                                            0.0000  0.0000  0.0070 -0.0166
                ( 49.70%)  -0.7050* C   6 s( 34.48%)p 1.90( 65.46%)d 0.00(  0.06%)
                                            0.0000  0.5871  0.0121  0.6887 -0.0091
                                            0.4225  0.0408  0.0000  0.0000  0.0160
                                            0.0000  0.0000  0.0125 -0.0140
   103. (0.00649) BD*( 1) C   1 - H   7  
                ( 37.41%)   0.6117* C   1 s( 29.41%)p 2.40( 70.56%)d 0.00(  0.04%)
                                            0.0003 -0.5422 -0.0109 -0.0000  0.0000
                                           -0.8399  0.0134 -0.0000 -0.0000  0.0000
                                           -0.0000 -0.0000  0.0142  0.0122
                ( 62.59%)  -0.7911* H   7 s( 99.88%)p 0.00(  0.12%)
                                           -0.9994  0.0008 -0.0000  0.0340 -0.0000
   104. (0.00848) BD*( 1) C   2 - C   3  
                ( 50.00%)   0.7071* C   2 s( 35.44%)p 1.82( 64.51%)d 0.00(  0.05%)
                                           -0.0000 -0.5953 -0.0072 -0.0154 -0.0395
                                            0.8020  0.0084  0.0000  0.0000 -0.0044
                                            0.0000  0.0000  0.0173  0.0117
                ( 50.00%)  -0.7071* C   3 s( 35.44%)p 1.82( 64.51%)d 0.00(  0.05%)
                                           -0.0000 -0.5953 -0.0072 -0.0154 -0.0395
                                           -0.8020 -0.0084  0.0000  0.0000  0.0044
                                            0.0000  0.0000  0.0173  0.0117
   105. (0.00000) BD*( 2) C   2 - C   3  
                ( 50.00%)   0.7071* C   2 s(  0.00%)p 1.00( 99.93%)d 0.00(  0.07%)
                ( 50.00%)  -0.7071* C   3 s(  0.00%)p 1.00( 99.93%)d 0.00(  0.07%)
   106. (0.00658) BD*( 1) C   2 - H   8  
                ( 36.43%)   0.6036* C   2 s( 29.99%)p 2.33( 69.98%)d 0.00(  0.03%)
                                            0.0003 -0.5475  0.0141 -0.7235  0.0089
                                           -0.4199  0.0079 -0.0000 -0.0000 -0.0117
                                           -0.0000 -0.0000 -0.0053  0.0092
                ( 63.57%)  -0.7973* H   8 s( 99.89%)p 0.00(  0.11%)
                                           -0.9995  0.0024  0.0289  0.0158 -0.0000
   107. (0.00780) BD*( 1) C   3 - C   4  
                ( 49.70%)   0.7050* C   3 s( 34.48%)p 1.90( 65.46%)d 0.00(  0.06%)
                                           -0.0000 -0.5871 -0.0121  0.6887 -0.0091
                                            0.4225  0.0408 -0.0000 -0.0000 -0.0160
                                           -0.0000 -0.0000 -0.0125  0.0140
                ( 50.30%)  -0.7092* C   4 s( 35.24%)p 1.84( 64.69%)d 0.00(  0.06%)
                                           -0.0000 -0.5935  0.0120 -0.7064 -0.0261
                                           -0.3827  0.0285 -0.0000 -0.0000 -0.0180
                                           -0.0000 -0.0000 -0.0070  0.0166
   108. (0.00658) BD*( 1) C   3 - H   9  
                ( 36.43%)   0.6036* C   3 s( 29.99%)p 2.33( 69.98%)d 0.00(  0.03%)
                                            0.0003 -0.5475  0.0141 -0.7235  0.0089
                                            0.4199 -0.0079 -0.0000 -0.0000  0.0117
                                           -0.0000 -0.0000 -0.0053  0.0092
                ( 63.57%)  -0.7973* H   9 s( 99.89%)p 0.00(  0.11%)
                                           -0.9995  0.0024  0.0289 -0.0158 -0.0000
   109. (0.00780) BD*( 1) C   4 - C   5  
                ( 50.30%)   0.7092* C   4 s( 35.24%)p 1.84( 64.69%)d 0.00(  0.06%)
                                            0.0000  0.5935 -0.0120 -0.7064 -0.0261
                                            0.3827 -0.0285  0.0000  0.0000 -0.0180
                                            0.0000  0.0000  0.0070 -0.0166
                ( 49.70%)  -0.7050* C   5 s( 34.48%)p 1.90( 65.46%)d 0.00(  0.06%)
                                            0.0000  0.5871  0.0121  0.6887 -0.0091
                                           -0.4225 -0.0408  0.0000  0.0000 -0.0160
                                            0.0000  0.0000  0.0125 -0.0140
   110. (0.00649) BD*( 1) C   4 - H  10  
                ( 37.41%)   0.6117* C   4 s( 29.41%)p 2.40( 70.56%)d 0.00(  0.04%)
                                           -0.0003  0.5422  0.0109  0.0000 -0.0000
                                           -0.8399  0.0134 -0.0000 -0.0000  0.0000
                                           -0.0000 -0.0000 -0.0142 -0.0122
                ( 62.59%)  -0.7911* H  10 s( 99.88%)p 0.00(  0.12%)
                                            0.9994 -0.0008 -0.0000  0.0340 -0.0000
   111. (0.00848) BD*( 1) C   5 - C   6  
                ( 50.00%)   0.7071* C   5 s( 35.44%)p 1.82( 64.51%)d 0.00(  0.05%)
                                            0.0000  0.5953  0.0072 -0.0154 -0.0395
                                            0.8020  0.0084  0.0000  0.0000  0.0044
                                            0.0000  0.0000 -0.0173 -0.0117
                ( 50.00%)  -0.7071* C   6 s( 35.44%)p 1.82( 64.51%)d 0.00(  0.05%)
                                            0.0000  0.5953  0.0072 -0.0154 -0.0395
                                           -0.8020 -0.0084  0.0000  0.0000 -0.0044
                                            0.0000  0.0000 -0.0173 -0.0117
   112. (0.00000) BD*( 2) C   5 - C   6  
                ( 50.00%)   0.7071* C   5 s(  0.00%)p 1.00( 99.93%)d 0.00(  0.07%)
                ( 50.00%)  -0.7071* C   6 s(  0.00%)p 1.00( 99.93%)d 0.00(  0.07%)
   113. (0.00658) BD*( 1) C   5 - H  11  
                ( 36.43%)   0.6036* C   5 s( 29.99%)p 2.33( 69.98%)d 0.00(  0.03%)
                                           -0.0003  0.5475 -0.0141 -0.7235  0.0089
                                           -0.4199  0.0079 -0.0000 -0.0000  0.0117
                                           -0.0000 -0.0000  0.0053 -0.0092
                ( 63.57%)  -0.7973* H  11 s( 99.89%)p 0.00(  0.11%)
                                            0.9995 -0.0024  0.0289  0.0158 -0.0000
   114. (0.00658) BD*( 1) C   6 - H  12  
                ( 36.43%)   0.6036* C   6 s( 29.99%)p 2.33( 69.98%)d 0.00(  0.03%)
                                           -0.0003  0.5475 -0.0141 -0.7235  0.0089
                                            0.4199 -0.0079 -0.0000 -0.0000 -0.0117
                                           -0.0000 -0.0000  0.0053 -0.0092
                ( 63.57%)  -0.7973* H  12 s( 99.89%)p 0.00(  0.11%)
                                            0.9995 -0.0024  0.0289 -0.0158 -0.0000


 NHO Directionality and "Bond Bending" (deviations from line of nuclear centers)

         [Thresholds for printing:  angular deviation  >  1.0 degree]
                                    hybrid p-character > 25.0%
                                    orbital occupancy  >  0.10e

                                Line of Centers        Hybrid 1              Hybrid 2
                                ---------------  -------------------   ------------------
                NBO               Theta   Phi    Theta   Phi    Dev    Theta   Phi    Dev
 ========================================================================================
     1. BD (   1) C   1 - C   2    90.0  330.0    90.0  334.2   4.2     90.0  145.7   4.3
     2. BD (   1) C   1 - C   6    90.0  210.0    90.0  205.8   4.2     90.0   34.3   4.3
     4. BD (   1) C   2 - C   3    90.0  270.0    90.0  273.9   3.9     90.0   86.1   3.9
     5. BD (   2) C   2 - C   3    90.0  270.0     0.0    0.0  90.0      0.0    0.0  90.0
     7. BD (   1) C   3 - C   4    90.0  210.0    90.0  214.3   4.3     90.0   25.8   4.2
     9. BD (   1) C   4 - C   5    90.0  150.0    90.0  154.2   4.2     90.0  325.7   4.3
    11. BD (   1) C   5 - C   6    90.0   90.0    90.0   93.9   3.9     90.0  266.1   3.9
    12. BD (   2) C   5 - C   6    90.0   90.0     0.0    0.0  90.0      0.0    0.0  90.0
    21. LP*(   1) C   1             --     --      0.0    0.0   --       --     --    --
    22. LP*(   1) C   4             --     --      0.0    0.0   --       --     --    --


 Second Order Perturbation Theory Analysis of Fock Matrix in NBO Basis

     Threshold for printing:   0.25 kcal/mol
                                                                              E(2)  E(j)-E(i) F(i,j)
         Donor NBO (i)                     Acceptor NBO (j)                 kcal/mol   a.u.    a.u. 
 ===================================================================================================

 within unit  1
   1. BD (   1) C   1 - C   2        / 41. RY*(   1) C   3                    0.44    1.89    0.036
   1. BD (   1) C   1 - C   2        / 42. RY*(   2) C   3                    0.67    1.38    0.038
   1. BD (   1) C   1 - C   2        / 68. RY*(   1) C   6                    0.53    1.89    0.040
   1. BD (   1) C   1 - C   2        / 69. RY*(   2) C   6                    0.61    1.38    0.037
   1. BD (   1) C   1 - C   2        /102. BD*(   1) C   1 - C   6            0.94    1.26    0.043
   1. BD (   1) C   1 - C   2        /103. BD*(   1) C   1 - H   7            0.46    1.18    0.029
   1. BD (   1) C   1 - C   2        /104. BD*(   1) C   2 - C   3            1.04    1.27    0.046
   1. BD (   1) C   1 - C   2        /106. BD*(   1) C   2 - H   8            0.52    1.20    0.032
   1. BD (   1) C   1 - C   2        /108. BD*(   1) C   3 - H   9            1.13    1.20    0.046
   1. BD (   1) C   1 - C   2        /114. BD*(   1) C   6 - H  12            1.19    1.20    0.048
   2. BD (   1) C   1 - C   6        / 32. RY*(   1) C   2                    0.53    1.89    0.040
   2. BD (   1) C   1 - C   6        / 33. RY*(   2) C   2                    0.61    1.38    0.037
   2. BD (   1) C   1 - C   6        / 59. RY*(   1) C   5                    0.44    1.89    0.036
   2. BD (   1) C   1 - C   6        / 60. RY*(   2) C   5                    0.67    1.38    0.038
   2. BD (   1) C   1 - C   6        /101. BD*(   1) C   1 - C   2            0.94    1.26    0.043
   2. BD (   1) C   1 - C   6        /103. BD*(   1) C   1 - H   7            0.46    1.18    0.029
   2. BD (   1) C   1 - C   6        /106. BD*(   1) C   2 - H   8            1.19    1.20    0.048
   2. BD (   1) C   1 - C   6        /111. BD*(   1) C   5 - C   6            1.04    1.27    0.046
   2. BD (   1) C   1 - C   6        /113. BD*(   1) C   5 - H  11            1.13    1.20    0.046
   2. BD (   1) C   1 - C   6        /114. BD*(   1) C   6 - H  12            0.52    1.20    0.032
   3. BD (   1) C   1 - H   7        / 32. RY*(   1) C   2                    0.34    1.70    0.030
   3. BD (   1) C   1 - H   7        / 68. RY*(   1) C   6                    0.34    1.70    0.030
   3. BD (   1) C   1 - H   7        /101. BD*(   1) C   1 - C   2            0.27    1.08    0.022
   3. BD (   1) C   1 - H   7        /102. BD*(   1) C   1 - C   6            0.27    1.08    0.022
   3. BD (   1) C   1 - H   7        /104. BD*(   1) C   2 - C   3            1.98    1.08    0.058
   3. BD (   1) C   1 - H   7        /111. BD*(   1) C   5 - C   6            1.98    1.08    0.058
   4. BD (   1) C   2 - C   3        / 23. RY*(   1) C   1                    0.46    1.91    0.038
   4. BD (   1) C   2 - C   3        / 24. RY*(   2) C   1                    0.56    1.37    0.035
   4. BD (   1) C   2 - C   3        / 50. RY*(   1) C   4                    0.46    1.91    0.038
   4. BD (   1) C   2 - C   3        / 51. RY*(   2) C   4                    0.56    1.37    0.035
   4. BD (   1) C   2 - C   3        /101. BD*(   1) C   1 - C   2            1.01    1.25    0.045
   4. BD (   1) C   2 - C   3        /103. BD*(   1) C   1 - H   7            1.08    1.18    0.045
   4. BD (   1) C   2 - C   3        /106. BD*(   1) C   2 - H   8            0.63    1.19    0.035
   4. BD (   1) C   2 - C   3        /107. BD*(   1) C   3 - C   4            1.01    1.25    0.045
   4. BD (   1) C   2 - C   3        /108. BD*(   1) C   3 - H   9            0.63    1.19    0.035
   4. BD (   1) C   2 - C   3        /110. BD*(   1) C   4 - H  10            1.08    1.18    0.045
   5. BD (   2) C   2 - C   3        / 21. LP*(   1) C   1                   27.82    0.19    0.091
   5. BD (   2) C   2 - C   3        / 22. LP*(   1) C   4                   27.82    0.19    0.091
   5. BD (   2) C   2 - C   3        / 30. RY*(   8) C   1                    0.59    0.82    0.030
   5. BD (   2) C   2 - C   3        / 57. RY*(   8) C   4                    0.59    0.82    0.030
   6. BD (   1) C   2 - H   8        / 23. RY*(   1) C   1                    0.32    1.72    0.030
   6. BD (   1) C   2 - H   8        / 41. RY*(   1) C   3                    0.34    1.69    0.030
   6. BD (   1) C   2 - H   8        /101. BD*(   1) C   1 - C   2            0.29    1.06    0.022
   6. BD (   1) C   2 - H   8        /102. BD*(   1) C   1 - C   6            1.79    1.06    0.055
   6. BD (   1) C   2 - H   8        /104. BD*(   1) C   2 - C   3            0.46    1.07    0.028
   6. BD (   1) C   2 - H   8        /107. BD*(   1) C   3 - C   4            1.95    1.06    0.058
   7. BD (   1) C   3 - C   4        / 32. RY*(   1) C   2                    0.44    1.89    0.036
   7. BD (   1) C   3 - C   4        / 33. RY*(   2) C   2                    0.67    1.38    0.038
   7. BD (   1) C   3 - C   4        / 59. RY*(   1) C   5                    0.53    1.89    0.040
   7. BD (   1) C   3 - C   4        / 60. RY*(   2) C   5                    0.61    1.38    0.037
   7. BD (   1) C   3 - C   4        /104. BD*(   1) C   2 - C   3            1.04    1.27    0.046
   7. BD (   1) C   3 - C   4        /106. BD*(   1) C   2 - H   8            1.13    1.20    0.046
   7. BD (   1) C   3 - C   4        /108. BD*(   1) C   3 - H   9            0.52    1.20    0.032
   7. BD (   1) C   3 - C   4        /109. BD*(   1) C   4 - C   5            0.94    1.26    0.043
   7. BD (   1) C   3 - C   4        /110. BD*(   1) C   4 - H  10            0.46    1.18    0.029
   7. BD (   1) C   3 - C   4        /113. BD*(   1) C   5 - H  11            1.19    1.20    0.048
   8. BD (   1) C   3 - H   9        / 32. RY*(   1) C   2                    0.34    1.69    0.030
   8. BD (   1) C   3 - H   9        / 50. RY*(   1) C   4                    0.32    1.72    0.030
   8. BD (   1) C   3 - H   9        /101. BD*(   1) C   1 - C   2            1.95    1.06    0.058
   8. BD (   1) C   3 - H   9        /104. BD*(   1) C   2 - C   3            0.46    1.07    0.028
   8. BD (   1) C   3 - H   9        /107. BD*(   1) C   3 - C   4            0.29    1.06    0.022
   8. BD (   1) C   3 - H   9        /109. BD*(   1) C   4 - C   5            1.79    1.06    0.055
   9. BD (   1) C   4 - C   5        / 41. RY*(   1) C   3                    0.53    1.89    0.040
   9. BD (   1) C   4 - C   5        / 42. RY*(   2) C   3                    0.61    1.38    0.037
   9. BD (   1) C   4 - C   5        / 68. RY*(   1) C   6                    0.44    1.89    0.036
   9. BD (   1) C   4 - C   5        / 69. RY*(   2) C   6                    0.67    1.38    0.038
   9. BD (   1) C   4 - C   5        /107. BD*(   1) C   3 - C   4            0.94    1.26    0.043
   9. BD (   1) C   4 - C   5        /108. BD*(   1) C   3 - H   9            1.19    1.20    0.048
   9. BD (   1) C   4 - C   5        /110. BD*(   1) C   4 - H  10            0.46    1.18    0.029
   9. BD (   1) C   4 - C   5        /111. BD*(   1) C   5 - C   6            1.04    1.27    0.046
   9. BD (   1) C   4 - C   5        /113. BD*(   1) C   5 - H  11            0.52    1.20    0.032
   9. BD (   1) C   4 - C   5        /114. BD*(   1) C   6 - H  12            1.13    1.20    0.046
  10. BD (   1) C   4 - H  10        / 41. RY*(   1) C   3                    0.34    1.70    0.030
  10. BD (   1) C   4 - H  10        / 59. RY*(   1) C   5                    0.34    1.70    0.030
  10. BD (   1) C   4 - H  10        /104. BD*(   1) C   2 - C   3            1.98    1.08    0.058
  10. BD (   1) C   4 - H  10        /107. BD*(   1) C   3 - C   4            0.27    1.08    0.022
  10. BD (   1) C   4 - H  10        /109. BD*(   1) C   4 - C   5            0.27    1.08    0.022
  10. BD (   1) C   4 - H  10        /111. BD*(   1) C   5 - C   6            1.98    1.08    0.058
  11. BD (   1) C   5 - C   6        / 23. RY*(   1) C   1                    0.46    1.91    0.038
  11. BD (   1) C   5 - C   6        / 24. RY*(   2) C   1                    0.56    1.37    0.035
  11. BD (   1) C   5 - C   6        / 50. RY*(   1) C   4                    0.46    1.91    0.038
  11. BD (   1) C   5 - C   6        / 51. RY*(   2) C   4                    0.56    1.37    0.035
  11. BD (   1) C   5 - C   6        /102. BD*(   1) C   1 - C   6            1.01    1.25    0.045
  11. BD (   1) C   5 - C   6        /103. BD*(   1) C   1 - H   7            1.08    1.18    0.045
  11. BD (   1) C   5 - C   6        /109. BD*(   1) C   4 - C   5            1.01    1.25    0.045
  11. BD (   1) C   5 - C   6        /110. BD*(   1) C   4 - H  10            1.08    1.18    0.045
  11. BD (   1) C   5 - C   6        /113. BD*(   1) C   5 - H  11            0.63    1.19    0.035
  11. BD (   1) C   5 - C   6        /114. BD*(   1) C   6 - H  12            0.63    1.19    0.035
  12. BD (   2) C   5 - C   6        / 21. LP*(   1) C   1                   27.82    0.19    0.091
  12. BD (   2) C   5 - C   6        / 22. LP*(   1) C   4                   27.82    0.19    0.091
  12. BD (   2) C   5 - C   6        / 30. RY*(   8) C   1                    0.59    0.82    0.030
  12. BD (   2) C   5 - C   6        / 57. RY*(   8) C   4                    0.59    0.82    0.030
  13. BD (   1) C   5 - H  11        / 50. RY*(   1) C   4                    0.32    1.72    0.030
  13. BD (   1) C   5 - H  11        / 68. RY*(   1) C   6                    0.34    1.69    0.030
  13. BD (   1) C   5 - H  11        /102. BD*(   1) C   1 - C   6            1.95    1.06    0.058
  13. BD (   1) C   5 - H  11        /107. BD*(   1) C   3 - C   4            1.79    1.06    0.055
  13. BD (   1) C   5 - H  11        /109. BD*(   1) C   4 - C   5            0.29    1.06    0.022
  13. BD (   1) C   5 - H  11        /111. BD*(   1) C   5 - C   6            0.46    1.07    0.028
  14. BD (   1) C   6 - H  12        / 23. RY*(   1) C   1                    0.32    1.72    0.030
  14. BD (   1) C   6 - H  12        / 59. RY*(   1) C   5                    0.34    1.69    0.030
  14. BD (   1) C   6 - H  12        /101. BD*(   1) C   1 - C   2            1.79    1.06    0.055
  14. BD (   1) C   6 - H  12        /102. BD*(   1) C   1 - C   6            0.29    1.06    0.022
  14. BD (   1) C   6 - H  12        /109. BD*(   1) C   4 - C   5            1.95    1.06    0.058
  14. BD (   1) C   6 - H  12        /111. BD*(   1) C   5 - C   6            0.46    1.07    0.028
  15. CR (   1) C   1                / 33. RY*(   2) C   2                    0.80   10.78    0.117
  15. CR (   1) C   1                / 69. RY*(   2) C   6                    0.80   10.78    0.117
  15. CR (   1) C   1                / 77. RY*(   1) H   7                    0.42   10.48    0.084
  15. CR (   1) C   1                /104. BD*(   1) C   2 - C   3            0.41   10.67    0.084
  15. CR (   1) C   1                /106. BD*(   1) C   2 - H   8            0.27   10.60    0.067
  15. CR (   1) C   1                /111. BD*(   1) C   5 - C   6            0.41   10.67    0.084
  15. CR (   1) C   1                /114. BD*(   1) C   6 - H  12            0.27   10.60    0.067
  16. CR (   1) C   2                / 24. RY*(   2) C   1                    0.64   10.76    0.105
  16. CR (   1) C   2                / 25. RY*(   3) C   1                    0.26   10.78    0.067
  16. CR (   1) C   2                / 42. RY*(   2) C   3                    0.67   10.76    0.107
  16. CR (   1) C   2                / 43. RY*(   3) C   3                    0.28   10.77    0.069
  16. CR (   1) C   2                / 81. RY*(   1) H   8                    0.43   10.46    0.084
  16. CR (   1) C   2                /102. BD*(   1) C   1 - C   6            0.39   10.64    0.081
  16. CR (   1) C   2                /107. BD*(   1) C   3 - C   4            0.43   10.64    0.086
  16. CR (   1) C   2                /108. BD*(   1) C   3 - H   9            0.28   10.58    0.069
  17. CR (   1) C   3                / 33. RY*(   2) C   2                    0.67   10.76    0.107
  17. CR (   1) C   3                / 34. RY*(   3) C   2                    0.28   10.77    0.069
  17. CR (   1) C   3                / 51. RY*(   2) C   4                    0.64   10.76    0.105
  17. CR (   1) C   3                / 52. RY*(   3) C   4                    0.26   10.78    0.067
  17. CR (   1) C   3                / 85. RY*(   1) H   9                    0.43   10.46    0.084
  17. CR (   1) C   3                /101. BD*(   1) C   1 - C   2            0.43   10.64    0.086
  17. CR (   1) C   3                /106. BD*(   1) C   2 - H   8            0.28   10.58    0.069
  17. CR (   1) C   3                /109. BD*(   1) C   4 - C   5            0.39   10.64    0.081
  18. CR (   1) C   4                / 42. RY*(   2) C   3                    0.80   10.78    0.117
  18. CR (   1) C   4                / 60. RY*(   2) C   5                    0.80   10.78    0.117
  18. CR (   1) C   4                / 89. RY*(   1) H  10                    0.42   10.48    0.084
  18. CR (   1) C   4                /104. BD*(   1) C   2 - C   3            0.41   10.67    0.084
  18. CR (   1) C   4                /108. BD*(   1) C   3 - H   9            0.27   10.60    0.067
  18. CR (   1) C   4                /111. BD*(   1) C   5 - C   6            0.41   10.67    0.084
  18. CR (   1) C   4                /113. BD*(   1) C   5 - H  11            0.27   10.60    0.067
  19. CR (   1) C   5                / 51. RY*(   2) C   4                    0.64   10.76    0.105
  19. CR (   1) C   5                / 52. RY*(   3) C   4                    0.26   10.78    0.067
  19. CR (   1) C   5                / 69. RY*(   2) C   6                    0.67   10.76    0.107
  19. CR (   1) C   5                / 70. RY*(   3) C   6                    0.28   10.77    0.069
  19. CR (   1) C   5                / 93. RY*(   1) H  11                    0.43   10.46    0.084
  19. CR (   1) C   5                /102. BD*(   1) C   1 - C   6            0.43   10.64    0.086
  19. CR (   1) C   5                /107. BD*(   1) C   3 - C   4            0.39   10.64    0.081
  19. CR (   1) C   5                /114. BD*(   1) C   6 - H  12            0.28   10.58    0.069
  20. CR (   1) C   6                / 24. RY*(   2) C   1                    0.64   10.76    0.105
  20. CR (   1) C   6                / 25. RY*(   3) C   1                    0.26   10.78    0.067
  20. CR (   1) C   6                / 60. RY*(   2) C   5                    0.67   10.76    0.107
  20. CR (   1) C   6                / 61. RY*(   3) C   5                    0.28   10.77    0.069
  20. CR (   1) C   6                / 97. RY*(   1) H  12                    0.43   10.46    0.084
  20. CR (   1) C   6                /101. BD*(   1) C   1 - C   2            0.39   10.64    0.081
  20. CR (   1) C   6                /109. BD*(   1) C   4 - C   5            0.43   10.64    0.086
  20. CR (   1) C   6                /113. BD*(   1) C   5 - H  11            0.28   10.58    0.069
  21. LP*(   1) C   1                / 30. RY*(   8) C   1                    1.23    0.63    0.091
  21. LP*(   1) C   1                / 35. RY*(   4) C   2                    0.50    0.88    0.068
  21. LP*(   1) C   1                / 71. RY*(   4) C   6                    0.50    0.88    0.068
  21. LP*(   1) C   1                /105. BD*(   2) C   2 - C   3            8.03    0.11    0.098
  21. LP*(   1) C   1                /112. BD*(   2) C   5 - C   6            8.03    0.11    0.098
  22. LP*(   1) C   4                / 44. RY*(   4) C   3                    0.50    0.88    0.068
  22. LP*(   1) C   4                / 57. RY*(   8) C   4                    1.23    0.63    0.091
  22. LP*(   1) C   4                / 62. RY*(   4) C   5                    0.50    0.88    0.068
  22. LP*(   1) C   4                /105. BD*(   2) C   2 - C   3            8.03    0.11    0.098
  22. LP*(   1) C   4                /112. BD*(   2) C   5 - C   6            8.03    0.11    0.098


 Natural Bond Orbitals (Summary):

                                                            Principal Delocalizations
           NBO                        Occupancy    Energy   (geminal,vicinal,remote)
 ====================================================================================
 Molecular unit  1  (C6H6)
     1. BD (   1) C   1 - C   2          0.99097    -0.91581  114(v),108(v),104(g),102(g)
                                                    42(v),69(v),68(v),106(g)
                                                    103(g),41(v)
     2. BD (   1) C   1 - C   6          0.99097    -0.91581  106(v),113(v),111(g),101(g)
                                                    60(v),33(v),32(v),114(g)
                                                    103(g),59(v)
     3. BD (   1) C   1 - H   7          0.99000    -0.73144  104(v),111(v),32(v),68(v)
                                                    101(g),102(g)
     4. BD (   1) C   2 - C   3          0.99077    -0.90793  103(v),110(v),101(g),107(g)
                                                    106(g),108(g),24(v),51(v)
                                                    23(v),50(v)
     5. BD (   2) C   2 - C   3          0.85072    -0.47138  21(v),22(v),30(v),57(v)
     6. BD (   1) C   2 - H   8          0.98975    -0.71644  107(v),102(v),104(g),41(v)
                                                    23(v),101(g)
     7. BD (   1) C   3 - C   4          0.99097    -0.91581  113(v),106(v),104(g),109(g)
                                                    33(v),60(v),59(v),108(g)
                                                    110(g),32(v)
     8. BD (   1) C   3 - H   9          0.98975    -0.71644  101(v),109(v),104(g),32(v)
                                                    50(v),107(g)
     9. BD (   1) C   4 - C   5          0.99097    -0.91581  108(v),114(v),111(g),107(g)
                                                    69(v),42(v),41(v),113(g)
                                                    110(g),68(v)
    10. BD (   1) C   4 - H  10          0.99000    -0.73144  104(v),111(v),41(v),59(v)
                                                    107(g),109(g)
    11. BD (   1) C   5 - C   6          0.99077    -0.90793  103(v),110(v),102(g),109(g)
                                                    113(g),114(g),24(v),51(v)
                                                    23(v),50(v)
    12. BD (   2) C   5 - C   6          0.85072    -0.47138  21(v),22(v),30(v),57(v)
    13. BD (   1) C   5 - H  11          0.98975    -0.71644  102(v),107(v),111(g),68(v)
                                                    50(v),109(g)
    14. BD (   1) C   6 - H  12          0.98975    -0.71644  109(v),101(v),111(g),59(v)
                                                    23(v),102(g)
    15. CR (   1) C   1                  0.99947   -10.32176  33(v),69(v),77(v),104(v)
                                                    111(v),106(v),114(v)
    16. CR (   1) C   2                  0.99950   -10.29897  42(v),24(v),107(v),81(v)
                                                    102(v),108(v),43(v),25(v)
    17. CR (   1) C   3                  0.99950   -10.29897  33(v),51(v),101(v),85(v)
                                                    109(v),106(v),34(v),52(v)
    18. CR (   1) C   4                  0.99947   -10.32176  42(v),60(v),89(v),104(v)
                                                    111(v),108(v),113(v)
    19. CR (   1) C   5                  0.99950   -10.29897  69(v),51(v),102(v),93(v)
                                                    107(v),114(v),70(v),52(v)
    20. CR (   1) C   6                  0.99950   -10.29897  60(v),24(v),109(v),97(v)
                                                    101(v),113(v),61(v),25(v)
    21. LP*(   1) C   1                  0.14842    -0.28407  22(r),105(v),112(v),30(g)
                                                    35(v),71(v)
    22. LP*(   1) C   4                  0.14842    -0.28407  21(r),105(v),112(v),57(g)
                                                    44(v),62(v)
    23. RY*(   1) C   1                  0.00247     1.00317   
    24. RY*(   2) C   1                  0.00111     0.46399   
    25. RY*(   3) C   1                  0.00052     0.48495   
    26. RY*(   4) C   1                  0.00032     1.70017   
    27. RY*(   5) C   1                  0.00008     2.13765   
    28. RY*(   6) C   1                  0.00002     1.95766   
    29. RY*(   7) C   1                  0.00000     1.67122   
    30. RY*(   8) C   1                  0.00000     0.34685   
    31. RY*(   9) C   1                  0.00000     1.98347   
    32. RY*(   1) C   2                  0.00264     0.96988   
    33. RY*(   2) C   2                  0.00129     0.46077   
    34. RY*(   3) C   2                  0.00047     0.47131   
    35. RY*(   4) C   2                  0.00022     0.59165   
    36. RY*(   5) C   2                  0.00007     2.16178   
    37. RY*(   6) C   2                  0.00003     2.00404   
    38. RY*(   7) C   2                  0.00000     1.67222   
    39. RY*(   8) C   2                  0.00000     1.47569   
    40. RY*(   9) C   2                  0.00000     1.99490   
    41. RY*(   1) C   3                  0.00264     0.96988   
    42. RY*(   2) C   3                  0.00129     0.46077   
    43. RY*(   3) C   3                  0.00047     0.47131   
    44. RY*(   4) C   3                  0.00022     0.59165   
    45. RY*(   5) C   3                  0.00007     2.16178   
    46. RY*(   6) C   3                  0.00003     2.00404   
    47. RY*(   7) C   3                  0.00000     1.67222   
    48. RY*(   8) C   3                  0.00000     1.47569   
    49. RY*(   9) C   3                  0.00000     1.99490   
    50. RY*(   1) C   4                  0.00247     1.00317   
    51. RY*(   2) C   4                  0.00111     0.46399   
    52. RY*(   3) C   4                  0.00052     0.48495   
    53. RY*(   4) C   4                  0.00032     1.70017   
    54. RY*(   5) C   4                  0.00008     2.13765   
    55. RY*(   6) C   4                  0.00002     1.95766   
    56. RY*(   7) C   4                  0.00000     1.67122   
    57. RY*(   8) C   4                  0.00000     0.34685   
    58. RY*(   9) C   4                  0.00000     1.98347   
    59. RY*(   1) C   5                  0.00264     0.96988   
    60. RY*(   2) C   5                  0.00129     0.46077   
    61. RY*(   3) C   5                  0.00047     0.47131   
    62. RY*(   4) C   5                  0.00022     0.59165   
    63. RY*(   5) C   5                  0.00007     2.16178   
    64. RY*(   6) C   5                  0.00003     2.00404   
    65. RY*(   7) C   5                  0.00000     1.67222   
    66. RY*(   8) C   5                  0.00000     1.47569   
    67. RY*(   9) C   5                  0.00000     1.99490   
    68. RY*(   1) C   6                  0.00264     0.96988   
    69. RY*(   2) C   6                  0.00129     0.46077   
    70. RY*(   3) C   6                  0.00047     0.47131   
    71. RY*(   4) C   6                  0.00022     0.59165   
    72. RY*(   5) C   6                  0.00007     2.16178   
    73. RY*(   6) C   6                  0.00003     2.00404   
    74. RY*(   7) C   6                  0.00000     1.67222   
    75. RY*(   8) C   6                  0.00000     1.47569   
    76. RY*(   9) C   6                  0.00000     1.99490   
    77. RY*(   1) H   7                  0.00078     0.15535   
    78. RY*(   2) H   7                  0.00004     1.75395   
    79. RY*(   3) H   7                  0.00004     2.14662   
    80. RY*(   4) H   7                  0.00001     1.43847   
    81. RY*(   1) H   8                  0.00070     0.16516   
    82. RY*(   2) H   8                  0.00005     1.45425   
    83. RY*(   3) H   8                  0.00004     1.86751   
    84. RY*(   4) H   8                  0.00003     2.06393   
    85. RY*(   1) H   9                  0.00070     0.16516   
    86. RY*(   2) H   9                  0.00005     1.45425   
    87. RY*(   3) H   9                  0.00004     1.86751   
    88. RY*(   4) H   9                  0.00003     2.06393   
    89. RY*(   1) H  10                  0.00078     0.15535   
    90. RY*(   2) H  10                  0.00004     1.75395   
    91. RY*(   3) H  10                  0.00004     2.14662   
    92. RY*(   4) H  10                  0.00001     1.43847   
    93. RY*(   1) H  11                  0.00070     0.16516   
    94. RY*(   2) H  11                  0.00005     1.45425   
    95. RY*(   3) H  11                  0.00004     1.86751   
    96. RY*(   4) H  11                  0.00003     2.06393   
    97. RY*(   1) H  12                  0.00070     0.16516   
    98. RY*(   2) H  12                  0.00005     1.45425   
    99. RY*(   3) H  12                  0.00004     1.86751   
   100. RY*(   4) H  12                  0.00003     2.06393   
   101. BD*(   1) C   1 - C   2          0.00780     0.34580   
   102. BD*(   1) C   1 - C   6          0.00780     0.34580   
   103. BD*(   1) C   1 - H   7          0.00649     0.26732   
   104. BD*(   1) C   2 - C   3          0.00848     0.34985   
   105. BD*(   2) C   2 - C   3          0.00000    -0.17269   
   106. BD*(   1) C   2 - H   8          0.00658     0.28014   
   107. BD*(   1) C   3 - C   4          0.00780     0.34580   
   108. BD*(   1) C   3 - H   9          0.00658     0.28014   
   109. BD*(   1) C   4 - C   5          0.00780     0.34580   
   110. BD*(   1) C   4 - H  10          0.00649     0.26732   
   111. BD*(   1) C   5 - C   6          0.00848     0.34985   
   112. BD*(   2) C   5 - C   6          0.00000    -0.17269   
   113. BD*(   1) C   5 - H  11          0.00658     0.28014   
   114. BD*(   1) C   6 - H  12          0.00658     0.28014   
       -------------------------------
              Total Lewis   19.58280  ( 97.9140%)
        Valence non-Lewis    0.38430  (  1.9215%)
        Rydberg non-Lewis    0.03290  (  0.1645%)
       -------------------------------
            Total unit  1   20.00000  (100.0000%)
           Charge unit  1    1.00000
 Unable to Open any file for archive entry.
 1\1\GINC-COMPUTE-0-10\SP\UB3LYP\def2SVP\C6H6(1+,2)\ZAHRT2\13-Mar-2021\
 0\\# b3lyp/def2svp geom=NewRedundant pop=NBO\\69\\1,2\C,0,-1.042453890
 4,-0.9318220135,0.0096973867\C,0,-1.3282168682,0.4366742823,-0.0158726
 145\C,0,-0.2857629784,1.3684962956,-0.0255699993\C,0,1.0424538891,0.93
 18220131,-0.0096973829\C,0,1.3282168668,-0.4366742827,0.0158726182\C,0
 ,0.2857629771,-1.368496296,0.025570003\H,0,-1.8572496233,-1.66014641,0
 .0172769907\H,0,-2.3663687198,0.7779846707,-0.0282788611\H,0,-0.509119
 0972,2.4381310806,-0.04555585\H,0,1.8572496219,1.6601464097,-0.0172769
 87\H,0,2.3663687185,-0.7779846711,0.0282788649\H,0,0.5091190959,-2.438
 131081,0.0455558537\\Version=ES64L-G16RevC.01\HF=-231.7451359\S2=0.761
 633\S2-1=0.\S2A=0.750029\RMSD=3.371e-09\Dipole=0.,0.,0.\Quadrupole=3.7
 131161,3.4392105,-7.1523267,1.2080448,0.046773,-0.1766351\PG=D06H [3C2
 '(H1C1.C1H1)]\\@
 The archive entry for this job was punched.


 ... A MOLECULAR SYSTEM ... (PASSES) ... FROM ONE STATE OF EQUILIBRIUM 
 TO ANOTHER ... BY MEANS OF ALL POSSIBLE INTERMEDIATE PATHS, 
 BUT THE PATH MOST ECONOMICAL OF ENERGY WILL BE THE MORE OFTEN TRAVELED.

                      -- HENRY EYRING, 1945
 File lengths (MBytes):  RWF=     15 Int=      0 D2E=      0 Chk=      2 Scr=      1
 Normal termination of Gaussian 16
