# Supplementary material for: Machine-Learning-Guided Discovery of Electrochemical Reactions
Source: J Am Chem Soc. 2022 Dec 2;144(49):22599–610. doi: 10.1021/jacs.2c08997 (PMC9756344; doi:10.1021/jacs.2c08997)
Supplement: Supplementary file 4 — ja2c08997_si_004.zip [file ja2c08997_si_004.zip › Reactivity Prediction/Ologs_notimes/79.log]

 Entering Gaussian System, Link 0=g16
 Input=79.com
 Output=79.log
 Initial command:
  
 Copyright (c) 1988-2019, Gaussian, Inc.  All Rights Reserved.
  
 This is part of the Gaussian(R) 16 program.  It is based on
 the Gaussian(R) 09 system (copyright 2009, Gaussian, Inc.),
 the Gaussian(R) 03 system (copyright 2003, Gaussian, Inc.),
 the Gaussian(R) 98 system (copyright 1998, Gaussian, Inc.),
 the Gaussian(R) 94 system (copyright 1995, Gaussian, Inc.),
 the Gaussian 92(TM) system (copyright 1992, Gaussian, Inc.),
 the Gaussian 90(TM) system (copyright 1990, Gaussian, Inc.),
 the Gaussian 88(TM) system (copyright 1988, Gaussian, Inc.),
 the Gaussian 86(TM) system (copyright 1986, Carnegie Mellon
 University), and the Gaussian 82(TM) system (copyright 1983,
 Carnegie Mellon University). Gaussian is a federally registered
 trademark of Gaussian, Inc.
  
 This software contains proprietary and confidential information,
 including trade secrets, belonging to Gaussian, Inc.
  
 This software is provided under written license and may be
 used, copied, transmitted, or stored only in accord with that
 written license.
  
 The following legend is applicable only to US Government
 contracts under FAR:
  
                    RESTRICTED RIGHTS LEGEND
  
 Use, reproduction and disclosure by the US Government is
 subject to restrictions as set forth in subparagraphs (a)
 and (c) of the Commercial Computer Software - Restricted
 Rights clause in FAR 52.227-19.
  
 Gaussian, Inc.
 340 Quinnipiac St., Bldg. 40, Wallingford CT 06492
  
  
 ---------------------------------------------------------------
 Warning -- This program may not be used in any manner that
 competes with the business of Gaussian, Inc. or will provide
 assistance to any competitor of Gaussian, Inc.  The licensee
 of this program is prohibited from giving any competitor of
 Gaussian, Inc. access to this program.  By using this program,
 the user acknowledges that Gaussian, Inc. is engaged in the
 business of creating and licensing software in the field of
 computational chemistry and represents and warrants to the
 licensee that it is not a competitor of Gaussian, Inc. and that
 it will not use this program in any manner prohibited above.
 ---------------------------------------------------------------
  

 Cite this work as:
 Gaussian 16, Revision C.01,
 M. J. Frisch, G. W. Trucks, H. B. Schlegel, G. E. Scuseria, 
 M. A. Robb, J. R. Cheeseman, G. Scalmani, V. Barone, 
 G. A. Petersson, H. Nakatsuji, X. Li, M. Caricato, A. V. Marenich, 
 J. Bloino, B. G. Janesko, R. Gomperts, B. Mennucci, H. P. Hratchian, 
 J. V. Ortiz, A. F. Izmaylov, J. L. Sonnenberg, D. Williams-Young, 
 F. Ding, F. Lipparini, F. Egidi, J. Goings, B. Peng, A. Petrone, 
 T. Henderson, D. Ranasinghe, V. G. Zakrzewski, J. Gao, N. Rega, 
 G. Zheng, W. Liang, M. Hada, M. Ehara, K. Toyota, R. Fukuda, 
 J. Hasegawa, M. Ishida, T. Nakajima, Y. Honda, O. Kitao, H. Nakai, 
 T. Vreven, K. Throssell, J. A. Montgomery, Jr., J. E. Peralta, 
 F. Ogliaro, M. J. Bearpark, J. J. Heyd, E. N. Brothers, K. N. Kudin, 
 V. N. Staroverov, T. A. Keith, R. Kobayashi, J. Normand, 
 K. Raghavachari, A. P. Rendell, J. C. Burant, S. S. Iyengar, 
 J. Tomasi, M. Cossi, J. M. Millam, M. Klene, C. Adamo, R. Cammi, 
 J. W. Ochterski, R. L. Martin, K. Morokuma, O. Farkas, 
 J. B. Foresman, and D. J. Fox, Gaussian, Inc., Wallingford CT, 2019.
 
 ******************************************
 Gaussian 16:  ES64L-G16RevC.01  3-Jul-2019
                13-Mar-2021 
 ******************************************
 %nprocshared=16
 Will use up to   16 processors via shared memory.
 %mem=7GB
 -----------------------------------------
 # b3lyp/def2svp geom=NewRedundant pop=NBO
 -----------------------------------------
 1/29=4000,38=1,172=1/1;
 2/12=2,17=6,18=5,40=1/2;
 3/5=43,7=101,11=2,25=1,30=1,74=-5/1,2,3;
 4//1;
 5/5=2,38=5/2;
 6/7=2,8=2,9=2,10=2,28=1,40=1/1,7;
 99/5=1,9=1/99;
 --
 79
 --
 Symbolic Z-matrix:
 Charge =  1 Multiplicity = 2
 C                     1.28677  -0.13375   0.14814 
 C                    -0.05242   0.55735  -0.04707 
 Cl                   -0.07142   1.37532  -1.68471 
 C                    -1.24436  -0.37971   0.05464 
 H                     1.32891  -0.58878   1.15191 
 H                     1.42497  -0.93001  -0.59962 
 H                     2.11901   0.57827   0.05343 
 H                    -0.15933   1.38548   0.66866 
 H                    -2.18879   0.15966  -0.10569 
 H                    -1.17186  -1.18236  -0.69554 
 H                    -1.27148  -0.84147   1.05586 
 
                          Input orientation:                          
 ---------------------------------------------------------------------
 Center     Atomic      Atomic             Coordinates (Angstroms)
 Number     Number       Type             X           Y           Z
 ---------------------------------------------------------------------
      1          6           0        1.286767   -0.133750    0.148135
      2          6           0       -0.052421    0.557355   -0.047074
      3         17           0       -0.071417    1.375324   -1.684714
      4          6           0       -1.244363   -0.379708    0.054645
      5          1           0        1.328913   -0.588785    1.151909
      6          1           0        1.424968   -0.930013   -0.599620
      7          1           0        2.119013    0.578266    0.053427
      8          1           0       -0.159329    1.385477    0.668656
      9          1           0       -2.188790    0.159663   -0.105687
     10          1           0       -1.171864   -1.182355   -0.695537
     11          1           0       -1.271478   -0.841473    1.055861
 ---------------------------------------------------------------------
                    Distance matrix (angstroms):
                    1          2          3          4          5
     1  C    0.000000
     2  C    1.519591   0.000000
     3  Cl   2.735198   1.830656   0.000000
     4  C    2.544770   1.519591   2.735198   0.000000
     5  H    1.102903   2.158537   3.723585   2.805255   0.000000
     6  H    1.101032   2.168006   2.954857   2.802896   1.787042
     7  H    1.099349   2.173859   2.907649   3.497143   1.786877
     8  H    2.161062   1.099766   2.355034   2.161062   2.519149
     9  H    3.497143   2.173859   2.907649   1.099349   3.809981
    10  H    2.802896   2.168006   2.954857   1.101032   3.165324
    11  H    2.805255   2.158537   3.723585   1.102903   2.614404
                    6          7          8          9         10
     6  H    0.000000
     7  H    1.784117   0.000000
     8  H    3.078964   2.494181   0.000000
     9  H    3.806653   4.331017   2.494181   0.000000
    10  H    2.610826   3.806653   3.078964   1.784117   0.000000
    11  H    3.165324   3.809981   2.519149   1.786877   1.787042
                   11
    11  H    0.000000
 Stoichiometry    C3H7Cl(1+,2)
 Framework group  CS[SG(CHCl),X(C2H6)]
 Deg. of freedom    15
 Full point group                 CS      NOp   2
 Largest Abelian subgroup         CS      NOp   2
 Largest concise Abelian subgroup CS      NOp   2
                         Standard orientation:                         
 ---------------------------------------------------------------------
 Center     Atomic      Atomic             Coordinates (Angstroms)
 Number     Number       Type             X           Y           Z
 ---------------------------------------------------------------------
      1          6           0       -0.572715   -0.903988    1.272385
      2          6           0       -0.572715   -0.073209    0.000000
      3         17           0        0.893701    1.022659   -0.000000
      4          6           0       -0.572715   -0.903988   -1.272385
      5          1           0       -1.477998   -1.532992    1.307202
      6          1           0        0.308793   -1.562870    1.305413
      7          1           0       -0.559501   -0.263110    2.165509
      8          1           0       -1.426628    0.619842    0.000000
      9          1           0       -0.559501   -0.263110   -2.165509
     10          1           0        0.308793   -1.562870   -1.305413
     11          1           0       -1.477998   -1.532992   -1.307202
 ---------------------------------------------------------------------
 Rotational constants (GHZ):           8.0156242           4.4963664           3.1641348
 Standard basis: def2SVP (5D, 7F)
 There are    59 symmetry adapted cartesian basis functions of A'  symmetry.
 There are    40 symmetry adapted cartesian basis functions of A"  symmetry.
 There are    56 symmetry adapted basis functions of A'  symmetry.
 There are    39 symmetry adapted basis functions of A"  symmetry.
    95 basis functions,   161 primitive gaussians,    99 cartesian basis functions
    21 alpha electrons       20 beta electrons
       nuclear repulsion energy       165.0872638099 Hartrees.
 NAtoms=   11 NActive=   11 NUniq=    7 SFac= 2.47D+00 NAtFMM=   60 NAOKFM=F Big=F
 Integral buffers will be    131072 words long.
 Raffenetti 2 integral format.
 Two-electron integral symmetry is turned on.
 One-electron integrals computed using PRISM.
   2 Symmetry operations used in ECPInt.
 ECPInt:  NShTT=    1128 NPrTT=    4088 LenC2=    1127 LenP2D=    3524.
 LDataN:  DoStor=T MaxTD1= 4 Len=   56
 NBasis=    95 RedAO= T EigKep=  2.64D-03  NBF=    56    39
 NBsUse=    95 1.00D-06 EigRej= -1.00D+00 NBFU=    56    39
 ExpMin= 1.22D-01 ExpMax= 1.04D+04 ExpMxC= 1.57D+03 IAcc=3 IRadAn=         5 AccDes= 0.00D+00
 Harris functional with IExCor=  402 and IRadAn=       5 diagonalized for initial guess.
 HarFok:  IExCor=  402 AccDes= 0.00D+00 IRadAn=         5 IDoV= 1 UseB2=F ITyADJ=14
 ICtDFT=  3500011 ScaDFX=  1.000000  1.000000  1.000000  1.000000
 FoFCou: FMM=F IPFlag=           0 FMFlag=      100000 FMFlg1=           0
         NFxFlg=           0 DoJE=T BraDBF=F KetDBF=T FulRan=T
         wScrn=  0.000000 ICntrl=       500 IOpCl=  0 I1Cent=   200000004 NGrid=           0
         NMat0=    1 NMatS0=      1 NMatT0=    0 NMatD0=    1 NMtDS0=    0 NMtDT0=    0
 Petite list used in FoFCou.
 Initial guess orbital symmetries:
 Alpha Orbitals:
       Occupied  (A') (A") (A') (A') (A') (A') (A") (A') (A') (A")
                 (A') (A') (A') (A') (A") (A") (A") (A') (A') (A")
                 (A')
       Virtual   (A') (A') (A') (A") (A') (A') (A") (A") (A') (A")
                 (A') (A") (A') (A") (A') (A') (A') (A") (A") (A')
                 (A") (A') (A') (A") (A') (A') (A") (A') (A') (A")
                 (A') (A') (A") (A') (A") (A") (A') (A") (A') (A")
                 (A') (A') (A") (A') (A") (A') (A") (A') (A') (A")
                 (A') (A") (A') (A") (A') (A") (A') (A") (A') (A")
                 (A') (A') (A") (A') (A") (A") (A') (A') (A") (A')
                 (A") (A") (A') (A')
 Beta  Orbitals:
       Occupied  (A') (A") (A') (A') (A') (A') (A") (A') (A') (A")
                 (A') (A') (A') (A') (A") (A") (A") (A') (A') (A")
       Virtual   (A') (A') (A') (A') (A") (A') (A') (A") (A") (A')
                 (A") (A') (A") (A') (A") (A') (A') (A') (A") (A")
                 (A') (A") (A') (A') (A") (A') (A') (A") (A') (A')
                 (A") (A') (A') (A") (A') (A") (A") (A') (A") (A')
                 (A") (A') (A') (A") (A') (A") (A') (A") (A') (A')
                 (A") (A') (A") (A') (A") (A') (A") (A') (A") (A')
                 (A") (A') (A') (A") (A') (A") (A") (A') (A') (A")
                 (A') (A") (A") (A') (A')
 The electronic state of the initial guess is 2-A'.
 Initial guess <Sx>= 0.0000 <Sy>= 0.0000 <Sz>= 0.5000 <S**2>= 0.7500 S= 0.5000
 Keep R1 and R2 ints in memory in symmetry-blocked form, NReq=25194690.
 Requested convergence on RMS density matrix=1.00D-08 within 128 cycles.
 Requested convergence on MAX density matrix=1.00D-06.
 Requested convergence on             energy=1.00D-06.
 No special actions if energy rises.
 Integral accuracy reduced to 1.0D-05 until final iterations.
 Initial convergence to 1.0D-05 achieved.  Increase integral accuracy.
 SCF Done:  E(UB3LYP) =  -578.135728315     A.U. after   18 cycles
            NFock= 18  Conv=0.33D-08     -V/T= 2.0043
 <Sx>= 0.0000 <Sy>= 0.0000 <Sz>= 0.5000 <S**2>= 0.7522 S= 0.5011
 <L.S>= 0.000000000000E+00
 Annihilation of the first spin contaminant:
 S**2 before annihilation     0.7522,   after     0.7500

 **********************************************************************

            Population analysis using the SCF Density.

 **********************************************************************

 Orbital symmetries:
 Alpha Orbitals:
       Occupied  (A') (A') (A") (A') (A') (A') (A') (A") (A') (A')
                 (A") (A') (A') (A') (A") (A') (A") (A') (A') (A")
                 (A")
       Virtual   (A') (A') (A') (A") (A') (A') (A") (A") (A') (A")
                 (A') (A') (A") (A') (A") (A') (A') (A") (A') (A")
                 (A') (A") (A') (A') (A') (A") (A') (A') (A") (A")
                 (A') (A') (A") (A') (A") (A') (A") (A") (A') (A')
                 (A") (A') (A") (A') (A") (A') (A") (A') (A') (A')
                 (A") (A") (A') (A") (A') (A") (A') (A") (A') (A')
                 (A") (A') (A") (A') (A") (A") (A') (A') (A") (A')
                 (A") (A') (A") (A')
 Beta  Orbitals:
       Occupied  (A') (A') (A") (A') (A') (A') (A') (A") (A') (A')
                 (A") (A') (A') (A') (A") (A") (A') (A') (A") (A")
       Virtual   (A') (A') (A') (A') (A") (A') (A') (A") (A") (A')
                 (A") (A') (A') (A") (A") (A') (A') (A") (A') (A')
                 (A") (A') (A") (A') (A') (A") (A') (A') (A") (A')
                 (A") (A') (A') (A") (A') (A") (A') (A") (A") (A')
                 (A') (A") (A') (A") (A') (A") (A') (A") (A') (A')
                 (A") (A') (A") (A') (A") (A') (A") (A') (A") (A')
                 (A') (A") (A') (A") (A') (A") (A") (A') (A') (A")
                 (A') (A") (A") (A') (A')
 The electronic state is 2-A'.
 Alpha  occ. eigenvalues -- -101.82632 -10.50484 -10.40119 -10.40117  -9.77824
 Alpha  occ. eigenvalues --   -7.55081  -7.54199  -7.53276  -1.15350  -1.00496
 Alpha  occ. eigenvalues --   -0.90452  -0.82002  -0.72690  -0.68359  -0.65944
 Alpha  occ. eigenvalues --   -0.63118  -0.60477  -0.59335  -0.57700  -0.57638
 Alpha  occ. eigenvalues --   -0.56710
 Alpha virt. eigenvalues --   -0.22974  -0.13135  -0.09248  -0.06985  -0.05796
 Alpha virt. eigenvalues --   -0.04907  -0.02808  -0.01968  -0.01956   0.01125
 Alpha virt. eigenvalues --    0.16182   0.18286   0.20228   0.21803   0.22519
 Alpha virt. eigenvalues --    0.26976   0.35796   0.35860   0.39188   0.41526
 Alpha virt. eigenvalues --    0.42762   0.43733   0.43811   0.46119   0.47930
 Alpha virt. eigenvalues --    0.48081   0.50078   0.50170   0.50264   0.51444
 Alpha virt. eigenvalues --    0.54807   0.55652   0.57301   0.63942   0.72205
 Alpha virt. eigenvalues --    0.81886   0.83551   0.95112   0.96415   1.04098
 Alpha virt. eigenvalues --    1.07712   1.29380   1.31226   1.32819   1.33151
 Alpha virt. eigenvalues --    1.37990   1.49741   1.52544   1.55454   1.58409
 Alpha virt. eigenvalues --    1.58598   1.60482   1.62036   1.63003   1.67438
 Alpha virt. eigenvalues --    1.72811   1.77917   1.92788   1.94804   2.00950
 Alpha virt. eigenvalues --    2.01942   2.14608   2.17225   2.24575   2.32049
 Alpha virt. eigenvalues --    2.35293   2.38163   2.49865   2.60522   2.65129
 Alpha virt. eigenvalues --    2.68821   2.76349   2.76523   2.80216
  Beta  occ. eigenvalues -- -101.82103 -10.50351 -10.40044 -10.40042  -9.77329
  Beta  occ. eigenvalues --   -7.53885  -7.53426  -7.52977  -1.12700  -0.99000
  Beta  occ. eigenvalues --   -0.90120  -0.80675  -0.71035  -0.67399  -0.65274
  Beta  occ. eigenvalues --   -0.60072  -0.59270  -0.57638  -0.57201  -0.56020
  Beta virt. eigenvalues --   -0.49136  -0.22141  -0.12767  -0.08871  -0.06878
  Beta virt. eigenvalues --   -0.05632  -0.04766  -0.02737  -0.01864  -0.01397
  Beta virt. eigenvalues --    0.01411   0.16743   0.19181   0.20520   0.22852
  Beta virt. eigenvalues --    0.22885   0.28100   0.36655   0.37033   0.39967
  Beta virt. eigenvalues --    0.41911   0.43529   0.44455   0.45169   0.46725
  Beta virt. eigenvalues --    0.48371   0.49986   0.50339   0.50404   0.52154
  Beta virt. eigenvalues --    0.53979   0.55736   0.57777   0.57811   0.66268
  Beta virt. eigenvalues --    0.72690   0.83220   0.83930   0.95370   0.97623
  Beta virt. eigenvalues --    1.05189   1.08220   1.29795   1.31635   1.33014
  Beta virt. eigenvalues --    1.33306   1.38320   1.50130   1.52870   1.55937
  Beta virt. eigenvalues --    1.58919   1.58981   1.60730   1.62576   1.63659
  Beta virt. eigenvalues --    1.68090   1.73141   1.78527   1.92946   1.95216
  Beta virt. eigenvalues --    2.01494   2.02273   2.14966   2.17549   2.25092
  Beta virt. eigenvalues --    2.32192   2.35582   2.38459   2.50287   2.60808
  Beta virt. eigenvalues --    2.65607   2.68983   2.76780   2.76997   2.80585
          Condensed to atoms (all electrons):
               1          2          3          4          5          6
     1  C    4.569327   0.360351  -0.059165  -0.057727   0.390425   0.396937
     2  C    0.360351   5.016217   0.219727   0.360351  -0.010641  -0.015527
     3  Cl  -0.059165   0.219727  16.550628  -0.059165   0.003672  -0.005863
     4  C   -0.057727   0.360351  -0.059165   4.569327  -0.002583  -0.007004
     5  H    0.390425  -0.010641   0.003672  -0.002583   0.537245  -0.013806
     6  H    0.396937  -0.015527  -0.005863  -0.007004  -0.013806   0.555408
     7  H    0.380455  -0.016682   0.002118   0.006868  -0.008306  -0.015776
     8  H   -0.010344   0.348900  -0.018050  -0.010344  -0.006094   0.004811
     9  H    0.006868  -0.016682   0.002118   0.380455   0.000105   0.000112
    10  H   -0.007004  -0.015527  -0.005863   0.396937  -0.001374   0.004648
    11  H   -0.002583  -0.010641   0.003672   0.390425   0.002491  -0.001374
               7          8          9         10         11
     1  C    0.380455  -0.010344   0.006868  -0.007004  -0.002583
     2  C   -0.016682   0.348900  -0.016682  -0.015527  -0.010641
     3  Cl   0.002118  -0.018050   0.002118  -0.005863   0.003672
     4  C    0.006868  -0.010344   0.380455   0.396937   0.390425
     5  H   -0.008306  -0.006094   0.000105  -0.001374   0.002491
     6  H   -0.015776   0.004811   0.000112   0.004648  -0.001374
     7  H    0.561447  -0.004136  -0.000407   0.000112   0.000105
     8  H   -0.004136   0.512918  -0.004136   0.004811  -0.006094
     9  H   -0.000407  -0.004136   0.561447  -0.015776  -0.008306
    10  H    0.000112   0.004811  -0.015776   0.555408  -0.013806
    11  H    0.000105  -0.006094  -0.008306  -0.013806   0.537245
          Atomic-Atomic Spin Densities.
               1          2          3          4          5          6
     1  C    0.029219   0.015861  -0.004527   0.004165  -0.000514  -0.002472
     2  C    0.015861   0.011949  -0.041502   0.015861  -0.000076  -0.002964
     3  Cl  -0.004527  -0.041502   0.782093  -0.004527   0.000068   0.005091
     4  C    0.004165   0.015861  -0.004527   0.029219  -0.000483  -0.001684
     5  H   -0.000514  -0.000076   0.000068  -0.000483   0.001728   0.002325
     6  H   -0.002472  -0.002964   0.005091  -0.001684   0.002325   0.022906
     7  H    0.004888   0.000457  -0.000591   0.000285  -0.001008  -0.002731
     8  H   -0.010356   0.031043  -0.011749  -0.010356   0.001298   0.001297
     9  H    0.000285   0.000457  -0.000591   0.004888  -0.000034  -0.000120
    10  H   -0.001684  -0.002964   0.005091  -0.002472   0.000346   0.001805
    11  H   -0.000483  -0.000076   0.000068  -0.000514   0.000174   0.000346
               7          8          9         10         11
     1  C    0.004888  -0.010356   0.000285  -0.001684  -0.000483
     2  C    0.000457   0.031043   0.000457  -0.002964  -0.000076
     3  Cl  -0.000591  -0.011749  -0.000591   0.005091   0.000068
     4  C    0.000285  -0.010356   0.004888  -0.002472  -0.000514
     5  H   -0.001008   0.001298  -0.000034   0.000346   0.000174
     6  H   -0.002731   0.001297  -0.000120   0.001805   0.000346
     7  H    0.005889  -0.001723   0.000020  -0.000120  -0.000034
     8  H   -0.001723   0.108028  -0.001723   0.001297   0.001298
     9  H    0.000020  -0.001723   0.005889  -0.002731  -0.001008
    10  H   -0.000120   0.001297  -0.002731   0.022906   0.002325
    11  H   -0.000034   0.001298  -0.001008   0.002325   0.001728
 Mulliken charges and spin densities:
               1          2
     1  C    0.032459   0.034382
     2  C   -0.219847   0.028044
     3  Cl   0.366170   0.728925
     4  C    0.032459   0.034382
     5  H    0.108866   0.003824
     6  H    0.097432   0.023799
     7  H    0.094202   0.005333
     8  H    0.187759   0.108355
     9  H    0.094202   0.005333
    10  H    0.097432   0.023799
    11  H    0.108866   0.003824
 Sum of Mulliken charges =   1.00000   1.00000
 Mulliken charges and spin densities with hydrogens summed into heavy atoms:
               1          2
     1  C    0.332959   0.067338
     2  C   -0.032088   0.136399
     3  Cl   0.366170   0.728925
     4  C    0.332959   0.067338
 Electronic spatial extent (au):  <R**2>=            412.5631
 Charge=              1.0000 electrons
 Dipole moment (field-independent basis, Debye):
    X=             -0.9946    Y=             -0.1602    Z=              0.0000  Tot=              1.0074
 Quadrupole moment (field-independent basis, Debye-Ang):
   XX=            -24.5096   YY=            -23.9776   ZZ=            -25.8124
   XY=              2.3659   XZ=             -0.0000   YZ=             -0.0000
 Traceless Quadrupole moment (field-independent basis, Debye-Ang):
   XX=              0.2570   YY=              0.7889   ZZ=             -1.0459
   XY=              2.3659   XZ=             -0.0000   YZ=             -0.0000
 Octapole moment (field-independent basis, Debye-Ang**2):
  XXX=              2.0393  YYY=              4.7330  ZZZ=              0.0000  XYY=              0.8747
  XXY=              1.3788  XXZ=             -0.0000  XZZ=             -2.0444  YZZ=             -2.7294
  YYZ=             -0.0000  XYZ=              0.0000
 Hexadecapole moment (field-independent basis, Debye-Ang**3):
 XXXX=           -124.2181 YYYY=           -171.6950 ZZZZ=           -172.4980 XXXY=            -45.8414
 XXXZ=              0.0000 YYYX=            -45.6628 YYYZ=              0.0000 ZZZX=             -0.0000
 ZZZY=              0.0000 XXYY=            -43.5585 XXZZ=            -52.5279 YYZZ=            -57.3393
 XXYZ=              0.0000 YYXZ=             -0.0000 ZZXY=            -15.3227
 N-N= 1.650872638099D+02 E-N=-1.685871769459D+03  KE= 5.756671144124D+02
 Symmetry A'   KE= 4.883511395058D+02
 Symmetry A"   KE= 8.731597490667D+01
 Symmetry A'   SP= 1.000000000000D+00
 Symmetry A"   SP=-1.359008798508D-14
                          Isotropic Fermi Contact Couplings
        Atom                 a.u.       MegaHertz       Gauss      10(-4) cm-1
     1  C(13)              0.01161      13.05669       4.65895       4.35524
     2  C(13)             -0.01044     -11.73713      -4.18810      -3.91508
     3  Cl(35)             0.09604      42.10955      15.02573      14.04623
     4  C(13)              0.01161      13.05669       4.65895       4.35524
     5  H(1)               0.00120       5.34773       1.90820       1.78381
     6  H(1)               0.00732      32.70398      11.66959      10.90887
     7  H(1)               0.00263      11.76448       4.19786       3.92421
     8  H(1)               0.05368     239.92491      85.61117      80.03033
     9  H(1)               0.00263      11.76448       4.19786       3.92421
    10  H(1)               0.00732      32.70398      11.66959      10.90887
    11  H(1)               0.00120       5.34773       1.90820       1.78381
 --------------------------------------------------------
       Center         ----  Spin Dipole Couplings  ----
                      3XX-RR        3YY-RR        3ZZ-RR
 --------------------------------------------------------
     1   Atom       -0.039239      0.051742     -0.012503
     2   Atom       -0.018164      0.108925     -0.090760
     3   Atom       -0.090503      2.359094     -2.268592
     4   Atom       -0.039239      0.051742     -0.012503
     5   Atom        0.004415     -0.000258     -0.004158
     6   Atom        0.002600      0.001954     -0.004554
     7   Atom       -0.006524     -0.006383      0.012907
     8   Atom        0.024685     -0.003488     -0.021197
     9   Atom       -0.006524     -0.006383      0.012907
    10   Atom        0.002600      0.001954     -0.004554
    11   Atom        0.004415     -0.000258     -0.004158
 --------------------------------------------------------
                        XY            XZ            YZ
 --------------------------------------------------------
     1   Atom       -0.004638      0.001660     -0.046384
     2   Atom       -0.122561     -0.000000      0.000000
     3   Atom       -3.079694     -0.000000      0.000000
     4   Atom       -0.004638     -0.001660      0.046384
     5   Atom        0.005207     -0.001664     -0.004242
     6   Atom       -0.001514     -0.002223     -0.006087
     7   Atom        0.001649     -0.003140     -0.001510
     8   Atom       -0.019305     -0.000000      0.000000
     9   Atom        0.001649      0.003140      0.001510
    10   Atom       -0.001514      0.002223      0.006087
    11   Atom        0.005207      0.001664      0.004242
 --------------------------------------------------------


 ---------------------------------------------------------------------------------
              Anisotropic Spin Dipole Couplings in Principal Axis System
 ---------------------------------------------------------------------------------

       Atom             a.u.   MegaHertz   Gauss  10(-4) cm-1        Axes

              Baa    -0.0396    -5.315    -1.897    -1.773  0.9709  0.1457  0.1899
     1 C(13)  Bbb    -0.0366    -4.916    -1.754    -1.640 -0.2356  0.4419  0.8656
              Bcc     0.0762    10.232     3.651     3.413 -0.0422  0.8851 -0.4634
 
              Baa    -0.0927   -12.436    -4.437    -4.148  0.8545  0.5195  0.0000
     2 C(13)  Bbb    -0.0908   -12.179    -4.346    -4.063 -0.0000 -0.0000  1.0000
              Bcc     0.1834    24.615     8.783     8.211 -0.5195  0.8545  0.0000
 
              Baa    -2.2686  -118.733   -42.367   -39.605 -0.0000 -0.0000  1.0000
     3 Cl(35) Bbb    -2.1800  -114.097   -40.713   -38.059  0.8275  0.5614  0.0000
              Bcc     4.4486   232.830    83.079    77.664 -0.5614  0.8275  0.0000
 
              Baa    -0.0396    -5.315    -1.897    -1.773  0.9709  0.1457 -0.1899
     4 C(13)  Bbb    -0.0366    -4.916    -1.754    -1.640  0.2356 -0.4419  0.8656
              Bcc     0.0762    10.232     3.651     3.413 -0.0422  0.8851  0.4634
 
              Baa    -0.0071    -3.792    -1.353    -1.265 -0.1609  0.6051  0.7797
     5 H(1)   Bbb    -0.0018    -0.948    -0.338    -0.316  0.6167 -0.5551  0.5581
              Bcc     0.0089     4.740     1.691     1.581  0.7706  0.5706 -0.2839
 
              Baa    -0.0088    -4.713    -1.682    -1.572  0.2287  0.5026  0.8338
     6 H(1)   Bbb     0.0032     1.718     0.613     0.573  0.9715 -0.0629 -0.2286
              Bcc     0.0056     2.994     1.068     0.999 -0.0624  0.8623 -0.5026
 
              Baa    -0.0082    -4.369    -1.559    -1.457  0.7641 -0.6415  0.0678
     7 H(1)   Bbb    -0.0054    -2.864    -1.022    -0.955  0.6247  0.7620  0.1703
              Bcc     0.0136     7.233     2.581     2.413 -0.1609 -0.0878  0.9831
 
              Baa    -0.0212   -11.310    -4.036    -3.773 -0.0000 -0.0000  1.0000
     8 H(1)   Bbb    -0.0133    -7.096    -2.532    -2.367  0.4531  0.8915  0.0000
              Bcc     0.0345    18.405     6.568     6.139  0.8915 -0.4531 -0.0000
 
              Baa    -0.0082    -4.369    -1.559    -1.457  0.7641 -0.6415 -0.0678
     9 H(1)   Bbb    -0.0054    -2.864    -1.022    -0.955  0.6247  0.7620 -0.1703
              Bcc     0.0136     7.233     2.581     2.413  0.1609  0.0878  0.9831
 
              Baa    -0.0088    -4.713    -1.682    -1.572 -0.2287 -0.5026  0.8338
    10 H(1)   Bbb     0.0032     1.718     0.613     0.573  0.9715 -0.0629  0.2286
              Bcc     0.0056     2.994     1.068     0.999 -0.0624  0.8623  0.5026
 
              Baa    -0.0071    -3.792    -1.353    -1.265  0.1609 -0.6051  0.7797
    11 H(1)   Bbb    -0.0018    -0.948    -0.338    -0.316  0.6167 -0.5551 -0.5581
              Bcc     0.0089     4.740     1.691     1.581  0.7706  0.5706  0.2839
 

 ---------------------------------------------------------------------------------

 ******************************Gaussian NBO Version 3.1******************************
             N A T U R A L   A T O M I C   O R B I T A L   A N D
          N A T U R A L   B O N D   O R B I T A L   A N A L Y S I S
 ******************************Gaussian NBO Version 3.1******************************
       /RESON  / : Allow strongly delocalized NBO set

 Analyzing the SCF density

 Job title: 79                                                              

 Storage needed:     27544 in NPA,     36524 in NBO ( 939523381 available)
 GSVD:  LWork=        5335 too small for GESVD, short by        1676 words or        1676 for optimal perf.


 NATURAL POPULATIONS:  Natural atomic orbital occupancies 
                                                          
   NAO  Atom  No  lang   Type(AO)    Occupancy
 --------------------------------------------
     1    C    1  S      Cor( 1S)     1.99912
     2    C    1  S      Val( 2S)     1.10742
     3    C    1  S      Ryd( 3S)     0.00097
     4    C    1  px     Val( 2p)     1.26168
     5    C    1  px     Ryd( 3p)     0.00215
     6    C    1  py     Val( 2p)     1.15596
     7    C    1  py     Ryd( 3p)     0.00319
     8    C    1  pz     Val( 2p)     1.10165
     9    C    1  pz     Ryd( 3p)     0.00307
    10    C    1  dxy    Ryd( 3d)     0.00067
    11    C    1  dxz    Ryd( 3d)     0.00009
    12    C    1  dyz    Ryd( 3d)     0.00081
    13    C    1  dx2y2  Ryd( 3d)     0.00027
    14    C    1  dz2    Ryd( 3d)     0.00049

    15    C    2  S      Cor( 1S)     1.99886
    16    C    2  S      Val( 2S)     1.06185
    17    C    2  S      Ryd( 3S)     0.00072
    18    C    2  px     Val( 2p)     0.95515
    19    C    2  px     Ryd( 3p)     0.00228
    20    C    2  py     Val( 2p)     1.03426
    21    C    2  py     Ryd( 3p)     0.00289
    22    C    2  pz     Val( 2p)     1.13132
    23    C    2  pz     Ryd( 3p)     0.00429
    24    C    2  dxy    Ryd( 3d)     0.00267
    25    C    2  dxz    Ryd( 3d)     0.00088
    26    C    2  dyz    Ryd( 3d)     0.00096
    27    C    2  dx2y2  Ryd( 3d)     0.00059
    28    C    2  dz2    Ryd( 3d)     0.00177

    29   Cl    3  S      Cor( 1S)     2.00000
    30   Cl    3  S      Cor( 2S)     1.99981
    31   Cl    3  S      Val( 3S)     1.86787
    32   Cl    3  S      Ryd( 4S)     0.00122
    33   Cl    3  px     Cor( 2p)     1.99985
    34   Cl    3  px     Val( 3p)     1.35593
    35   Cl    3  px     Ryd( 4p)     0.00061
    36   Cl    3  py     Cor( 2p)     1.99986
    37   Cl    3  py     Val( 3p)     1.27938
    38   Cl    3  py     Ryd( 4p)     0.00063
    39   Cl    3  pz     Cor( 2p)     1.99998
    40   Cl    3  pz     Val( 3p)     1.98116
    41   Cl    3  pz     Ryd( 4p)     0.00091
    42   Cl    3  dxy    Ryd( 3d)     0.00457
    43   Cl    3  dxz    Ryd( 3d)     0.00115
    44   Cl    3  dyz    Ryd( 3d)     0.00088
    45   Cl    3  dx2y2  Ryd( 3d)     0.00249
    46   Cl    3  dz2    Ryd( 3d)     0.00172

    47    C    4  S      Cor( 1S)     1.99912
    48    C    4  S      Val( 2S)     1.10742
    49    C    4  S      Ryd( 3S)     0.00097
    50    C    4  px     Val( 2p)     1.26168
    51    C    4  px     Ryd( 3p)     0.00215
    52    C    4  py     Val( 2p)     1.15596
    53    C    4  py     Ryd( 3p)     0.00319
    54    C    4  pz     Val( 2p)     1.10165
    55    C    4  pz     Ryd( 3p)     0.00307
    56    C    4  dxy    Ryd( 3d)     0.00067
    57    C    4  dxz    Ryd( 3d)     0.00009
    58    C    4  dyz    Ryd( 3d)     0.00081
    59    C    4  dx2y2  Ryd( 3d)     0.00027
    60    C    4  dz2    Ryd( 3d)     0.00049

    61    H    5  S      Val( 1S)     0.71924
    62    H    5  S      Ryd( 2S)     0.00089
    63    H    5  px     Ryd( 2p)     0.00053
    64    H    5  py     Ryd( 2p)     0.00037
    65    H    5  pz     Ryd( 2p)     0.00015

    66    H    6  S      Val( 1S)     0.73012
    67    H    6  S      Ryd( 2S)     0.00121
    68    H    6  px     Ryd( 2p)     0.00049
    69    H    6  py     Ryd( 2p)     0.00039
    70    H    6  pz     Ryd( 2p)     0.00015

    71    H    7  S      Val( 1S)     0.73362
    72    H    7  S      Ryd( 2S)     0.00127
    73    H    7  px     Ryd( 2p)     0.00014
    74    H    7  py     Ryd( 2p)     0.00028
    75    H    7  pz     Ryd( 2p)     0.00060

    76    H    8  S      Val( 1S)     0.64540
    77    H    8  S      Ryd( 2S)     0.00294
    78    H    8  px     Ryd( 2p)     0.00065
    79    H    8  py     Ryd( 2p)     0.00039
    80    H    8  pz     Ryd( 2p)     0.00013

    81    H    9  S      Val( 1S)     0.73362
    82    H    9  S      Ryd( 2S)     0.00127
    83    H    9  px     Ryd( 2p)     0.00014
    84    H    9  py     Ryd( 2p)     0.00028
    85    H    9  pz     Ryd( 2p)     0.00060

    86    H   10  S      Val( 1S)     0.73012
    87    H   10  S      Ryd( 2S)     0.00121
    88    H   10  px     Ryd( 2p)     0.00049
    89    H   10  py     Ryd( 2p)     0.00039
    90    H   10  pz     Ryd( 2p)     0.00015

    91    H   11  S      Val( 1S)     0.71924
    92    H   11  S      Ryd( 2S)     0.00089
    93    H   11  px     Ryd( 2p)     0.00053
    94    H   11  py     Ryd( 2p)     0.00037
    95    H   11  pz     Ryd( 2p)     0.00015

 WARNING:  1 low occupancy (<1.9990e) core orbital  found on  C    2


 Summary of Natural Population Analysis:                  
                                                          
                                       Natural Population 
                Natural  -----------------------------------------------
    Atom  No    Charge         Core      Valence    Rydberg      Total
 -----------------------------------------------------------------------
      C    1   -0.63754      1.99912     4.62671    0.01172     6.63754
      C    2   -0.19849      1.99886     4.18258    0.01705     6.19849
     Cl    3    0.50199      9.99950     6.48434    0.01417    16.49801
      C    4   -0.63754      1.99912     4.62671    0.01172     6.63754
      H    5    0.27881      0.00000     0.71924    0.00195     0.72119
      H    6    0.26764      0.00000     0.73012    0.00224     0.73236
      H    7    0.26409      0.00000     0.73362    0.00229     0.73591
      H    8    0.35050      0.00000     0.64540    0.00410     0.64950
      H    9    0.26409      0.00000     0.73362    0.00229     0.73591
      H   10    0.26764      0.00000     0.73012    0.00224     0.73236
      H   11    0.27881      0.00000     0.71924    0.00195     0.72119
 =======================================================================
   * Total *    1.00000     15.99659    24.93169    0.07172    41.00000

                                 Natural Population      
 --------------------------------------------------------
   Core                      15.99659 ( 99.9787% of  16)
   Valence                   24.93169 ( 99.7267% of  25)
   Natural Minimal Basis     40.92828 ( 99.8251% of  41)
   Natural Rydberg Basis      0.07172 (  0.1749% of  41)
 --------------------------------------------------------

    Atom  No          Natural Electron Configuration
 ----------------------------------------------------------------------------
      C    1      [core]2S( 1.11)2p( 3.52)3p( 0.01)
      C    2      [core]2S( 1.06)2p( 3.12)3p( 0.01)3d( 0.01)
     Cl    3      [core]3S( 1.87)3p( 4.62)3d( 0.01)
      C    4      [core]2S( 1.11)2p( 3.52)3p( 0.01)
      H    5            1S( 0.72)
      H    6            1S( 0.73)
      H    7            1S( 0.73)
      H    8            1S( 0.65)
      H    9            1S( 0.73)
      H   10            1S( 0.73)
      H   11            1S( 0.72)


 ***************************************************
 *******         Alpha spin orbitals         *******
 ***************************************************


 NATURAL POPULATIONS:  Natural atomic orbital occupancies 
                                                          
   NAO  Atom  No  lang   Type(AO)    Occupancy      Energy
 ----------------------------------------------------------
     1    C    1  S      Cor( 1S)     0.99956     -10.28257
     2    C    1  S      Val( 2S)     0.55393      -0.46056
     3    C    1  S      Ryd( 3S)     0.00049       0.62135
     4    C    1  px     Val( 2p)     0.63073      -0.29690
     5    C    1  px     Ryd( 3p)     0.00112       0.38256
     6    C    1  py     Val( 2p)     0.59612      -0.29570
     7    C    1  py     Ryd( 3p)     0.00157       0.36684
     8    C    1  pz     Val( 2p)     0.55209      -0.28904
     9    C    1  pz     Ryd( 3p)     0.00158       0.36242
    10    C    1  dxy    Ryd( 3d)     0.00034       2.23456
    11    C    1  dxz    Ryd( 3d)     0.00004       1.83353
    12    C    1  dyz    Ryd( 3d)     0.00042       2.14282
    13    C    1  dx2y2  Ryd( 3d)     0.00014       1.92210
    14    C    1  dz2    Ryd( 3d)     0.00029       2.09756

    15    C    2  S      Cor( 1S)     0.99943     -10.39346
    16    C    2  S      Val( 2S)     0.52914      -0.54219
    17    C    2  S      Ryd( 3S)     0.00040       0.57352
    18    C    2  px     Val( 2p)     0.48289      -0.39929
    19    C    2  px     Ryd( 3p)     0.00111       0.43826
    20    C    2  py     Val( 2p)     0.53955      -0.39377
    21    C    2  py     Ryd( 3p)     0.00136       0.35071
    22    C    2  pz     Val( 2p)     0.56338      -0.36989
    23    C    2  pz     Ryd( 3p)     0.00215       0.33352
    24    C    2  dxy    Ryd( 3d)     0.00137       1.99468
    25    C    2  dxz    Ryd( 3d)     0.00044       1.66614
    26    C    2  dyz    Ryd( 3d)     0.00050       1.98493
    27    C    2  dx2y2  Ryd( 3d)     0.00031       1.68460
    28    C    2  dz2    Ryd( 3d)     0.00095       1.96033

    29   Cl    3  S      Cor( 1S)     1.00000    -101.01634
    30   Cl    3  S      Cor( 2S)     0.99991     -10.25885
    31   Cl    3  S      Val( 3S)     0.93645      -1.33169
    32   Cl    3  S      Ryd( 4S)     0.00060       0.37136
    33   Cl    3  px     Cor( 2p)     0.99994      -7.54173
    34   Cl    3  px     Val( 3p)     0.79616      -0.58271
    35   Cl    3  px     Ryd( 4p)     0.00034       0.68640
    36   Cl    3  py     Cor( 2p)     0.99996      -7.54597
    37   Cl    3  py     Val( 3p)     0.89145      -0.61112
    38   Cl    3  py     Ryd( 4p)     0.00040       0.67374
    39   Cl    3  pz     Cor( 2p)     0.99999      -7.53119
    40   Cl    3  pz     Val( 3p)     0.99086      -0.59503
    41   Cl    3  pz     Ryd( 4p)     0.00042       0.68786
    42   Cl    3  dxy    Ryd( 3d)     0.00234       0.67619
    43   Cl    3  dxz    Ryd( 3d)     0.00058       0.57800
    44   Cl    3  dyz    Ryd( 3d)     0.00044       0.53061
    45   Cl    3  dx2y2  Ryd( 3d)     0.00117       0.59672
    46   Cl    3  dz2    Ryd( 3d)     0.00093       0.58708

    47    C    4  S      Cor( 1S)     0.99956     -10.28257
    48    C    4  S      Val( 2S)     0.55393      -0.46056
    49    C    4  S      Ryd( 3S)     0.00049       0.62135
    50    C    4  px     Val( 2p)     0.63073      -0.29690
    51    C    4  px     Ryd( 3p)     0.00112       0.38256
    52    C    4  py     Val( 2p)     0.59612      -0.29570
    53    C    4  py     Ryd( 3p)     0.00157       0.36684
    54    C    4  pz     Val( 2p)     0.55209      -0.28904
    55    C    4  pz     Ryd( 3p)     0.00158       0.36242
    56    C    4  dxy    Ryd( 3d)     0.00034       2.23456
    57    C    4  dxz    Ryd( 3d)     0.00004       1.83353
    58    C    4  dyz    Ryd( 3d)     0.00042       2.14282
    59    C    4  dx2y2  Ryd( 3d)     0.00014       1.92210
    60    C    4  dz2    Ryd( 3d)     0.00029       2.09756

    61    H    5  S      Val( 1S)     0.36081      -0.10735
    62    H    5  S      Ryd( 2S)     0.00043       0.18737
    63    H    5  px     Ryd( 2p)     0.00027       1.97468
    64    H    5  py     Ryd( 2p)     0.00018       1.76747
    65    H    5  pz     Ryd( 2p)     0.00007       1.55643

    66    H    6  S      Val( 1S)     0.37340      -0.11584
    67    H    6  S      Ryd( 2S)     0.00074       0.18178
    68    H    6  px     Ryd( 2p)     0.00026       1.95441
    69    H    6  py     Ryd( 2p)     0.00019       1.78449
    70    H    6  pz     Ryd( 2p)     0.00008       1.55684

    71    H    7  S      Val( 1S)     0.36885      -0.10600
    72    H    7  S      Ryd( 2S)     0.00065       0.17799
    73    H    7  px     Ryd( 2p)     0.00007       1.58260
    74    H    7  py     Ryd( 2p)     0.00013       1.75458
    75    H    7  pz     Ryd( 2p)     0.00031       1.96830

    76    H    8  S      Val( 1S)     0.36308      -0.15729
    77    H    8  S      Ryd( 2S)     0.00160       0.11276
    78    H    8  px     Ryd( 2p)     0.00036       1.85961
    79    H    8  py     Ryd( 2p)     0.00023       1.74282
    80    H    8  pz     Ryd( 2p)     0.00007       1.52331

    81    H    9  S      Val( 1S)     0.36885      -0.10600
    82    H    9  S      Ryd( 2S)     0.00065       0.17799
    83    H    9  px     Ryd( 2p)     0.00007       1.58260
    84    H    9  py     Ryd( 2p)     0.00013       1.75458
    85    H    9  pz     Ryd( 2p)     0.00031       1.96830

    86    H   10  S      Val( 1S)     0.37340      -0.11584
    87    H   10  S      Ryd( 2S)     0.00074       0.18178
    88    H   10  px     Ryd( 2p)     0.00026       1.95441
    89    H   10  py     Ryd( 2p)     0.00019       1.78449
    90    H   10  pz     Ryd( 2p)     0.00008       1.55684

    91    H   11  S      Val( 1S)     0.36081      -0.10735
    92    H   11  S      Ryd( 2S)     0.00043       0.18737
    93    H   11  px     Ryd( 2p)     0.00027       1.97468
    94    H   11  py     Ryd( 2p)     0.00018       1.76747
    95    H   11  pz     Ryd( 2p)     0.00007       1.55643


 Summary of Natural Population Analysis:                  
                                                          
                                       Natural Population 
                Natural  -----------------------------------------------
    Atom  No    Charge         Core      Valence    Rydberg      Total
 -----------------------------------------------------------------------
      C    1   -0.33841      0.99956     2.33287    0.00598     3.33841
      C    2   -0.12299      0.99943     2.11497    0.00860     3.12299
     Cl    3   -0.12194      4.99980     3.61491    0.00722     8.62194
      C    4   -0.33841      0.99956     2.33287    0.00598     3.33841
      H    5    0.13823      0.00000     0.36081    0.00096     0.36177
      H    6    0.12534      0.00000     0.37340    0.00126     0.37466
      H    7    0.12998      0.00000     0.36885    0.00117     0.37002
      H    8    0.13466      0.00000     0.36308    0.00226     0.36534
      H    9    0.12998      0.00000     0.36885    0.00117     0.37002
      H   10    0.12534      0.00000     0.37340    0.00126     0.37466
      H   11    0.13823      0.00000     0.36081    0.00096     0.36177
 =======================================================================
   * Total *    0.00000      7.99835    12.96482    0.03683    21.00000

                                 Natural Population      
 --------------------------------------------------------
   Core                       7.99835 ( 99.9794% of   8)
   Valence                   12.96482 ( 99.7294% of  13)
   Natural Minimal Basis     20.96317 ( 99.8246% of  21)
   Natural Rydberg Basis      0.03683 (  0.1754% of  21)
 --------------------------------------------------------

    Atom  No          Natural Electron Configuration
 ----------------------------------------------------------------------------
      C    1      [core]2S( 0.55)2p( 1.78)
      C    2      [core]2S( 0.53)2p( 1.59)
     Cl    3      [core]3S( 0.94)3p( 2.68)3d( 0.01)
      C    4      [core]2S( 0.55)2p( 1.78)
      H    5            1S( 0.36)
      H    6            1S( 0.37)
      H    7            1S( 0.37)
      H    8            1S( 0.36)
      H    9            1S( 0.37)
      H   10            1S( 0.37)
      H   11            1S( 0.36)


 NATURAL BOND ORBITAL ANALYSIS, alpha spin orbitals:

                       Occupancies       Lewis Structure    Low   High
           Occ.    -------------------  -----------------   occ   occ
  Cycle   Thresh.   Lewis   Non-Lewis     CR  BD  3C  LP    (L)   (NL)   Dev
 =============================================================================
   1(1)    0.90    20.88615   0.11385      8  10   0   3     0      0    0.01
 -----------------------------------------------------------------------------

 Structure accepted: No low occupancy Lewis orbitals

 --------------------------------------------------------
   Core                      7.99835 ( 99.979% of   8)
   Valence Lewis            12.88780 ( 99.137% of  13)
  ==================       ============================
   Total Lewis              20.88615 ( 99.458% of  21)
  -----------------------------------------------------
   Valence non-Lewis         0.09007 (  0.429% of  21)
   Rydberg non-Lewis         0.02378 (  0.113% of  21)
  ==================       ============================
   Total non-Lewis           0.11385 (  0.542% of  21)
 --------------------------------------------------------


       (Occupancy)   Bond orbital/ Coefficients/ Hybrids
 ---------------------------------------------------------------------------------
     1. (0.99436) BD ( 1) C   1 - C   2  
                ( 46.16%)   0.6794* C   1 s( 28.18%)p 2.55( 71.75%)d 0.00(  0.06%)
                                            0.0003  0.5307  0.0151  0.0179 -0.0011
                                            0.4747  0.0183 -0.7011 -0.0080  0.0011
                                           -0.0015 -0.0201 -0.0067  0.0129
                ( 53.84%)   0.7338* C   2 s( 31.14%)p 2.21( 68.81%)d 0.00(  0.04%)
                                            0.0002  0.5580  0.0077  0.0483 -0.0061
                                           -0.4313  0.0027  0.7068  0.0134 -0.0017
                                            0.0043 -0.0156 -0.0034  0.0126
     2. (0.98166) BD ( 1) C   1 - H   5  
                ( 63.43%)   0.7964* C   1 s( 24.41%)p 3.09( 75.55%)d 0.00(  0.04%)
                                            0.0002 -0.4941  0.0031  0.7147 -0.0078
                                            0.4937  0.0045 -0.0208 -0.0207 -0.0146
                                           -0.0039 -0.0013 -0.0076  0.0090
                ( 36.57%)   0.6048* H   5 s( 99.90%)p 0.00(  0.10%)
                                           -0.9995  0.0011 -0.0241 -0.0186  0.0056
     3. (0.99259) BD ( 1) C   1 - H   6  
                ( 62.55%)   0.7909* C   1 s( 23.47%)p 3.26( 76.49%)d 0.00(  0.04%)
                                           -0.0000  0.4844 -0.0056  0.6987 -0.0091
                                           -0.5247 -0.0069  0.0285  0.0230 -0.0156
                                           -0.0031  0.0010  0.0067 -0.0102
                ( 37.45%)   0.6120* H   6 s( 99.90%)p 0.00(  0.10%)
                                            0.9995  0.0013 -0.0230  0.0199 -0.0053
     4. (0.99211) BD ( 1) C   1 - H   7  
                ( 62.94%)   0.7934* C   1 s( 23.91%)p 3.18( 76.05%)d 0.00(  0.04%)
                                           -0.0000  0.4890 -0.0007  0.0105 -0.0013
                                            0.5044 -0.0218  0.7109  0.0071  0.0010
                                            0.0002  0.0171 -0.0085  0.0053
                ( 37.06%)   0.6087* H   7 s( 99.90%)p 0.00(  0.10%)
                                            0.9995 -0.0007 -0.0000 -0.0134 -0.0280
     5. (0.99420) BD ( 1) C   2 -Cl   3  
                ( 37.48%)   0.6122* C   2 s( 13.06%)p 6.63( 86.62%)d 0.02(  0.32%)
                                           -0.0001  0.3610 -0.0154  0.7508 -0.0099
                                            0.5500  0.0035 -0.0000 -0.0000  0.0471
                                           -0.0000 -0.0000  0.0131 -0.0288
                ( 62.52%)   0.7907*Cl   3 s( 16.92%)p 4.89( 82.68%)d 0.02(  0.39%)
                                           -0.0000  0.0001  0.4110 -0.0189  0.0000
                                           -0.7389 -0.0148  0.0000 -0.5297 -0.0095
                                            0.0000  0.0000  0.0000  0.0489  0.0000
                                            0.0000  0.0148 -0.0362
     6. (0.99436) BD ( 1) C   2 - C   4  
                ( 53.84%)   0.7338* C   2 s( 31.14%)p 2.21( 68.81%)d 0.00(  0.04%)
                                            0.0002  0.5580  0.0077  0.0483 -0.0061
                                           -0.4313  0.0027 -0.7068 -0.0134 -0.0017
                                           -0.0043  0.0156 -0.0034  0.0126
                ( 46.16%)   0.6794* C   4 s( 28.18%)p 2.55( 71.75%)d 0.00(  0.06%)
                                            0.0003  0.5307  0.0151  0.0179 -0.0011
                                            0.4747  0.0183  0.7011  0.0080  0.0011
                                            0.0015  0.0201 -0.0067  0.0129
     7. (0.98983) BD ( 1) C   2 - H   8  
                ( 64.15%)   0.8010* C   2 s( 24.67%)p 3.05( 75.27%)d 0.00(  0.07%)
                                           -0.0001  0.4966 -0.0025 -0.6549 -0.0049
                                            0.5690  0.0045  0.0000  0.0000 -0.0222
                                            0.0000  0.0000 -0.0020 -0.0136
                ( 35.85%)   0.5987* H   8 s( 99.86%)p 0.00(  0.14%)
                                            0.9993 -0.0051  0.0305 -0.0206  0.0000
     8. (0.99211) BD ( 1) C   4 - H   9  
                ( 62.94%)   0.7934* C   4 s( 23.91%)p 3.18( 76.05%)d 0.00(  0.04%)
                                            0.0000 -0.4890  0.0007 -0.0105  0.0013
                                           -0.5044  0.0218  0.7109  0.0071 -0.0010
                                            0.0002  0.0171  0.0085 -0.0053
                ( 37.06%)   0.6087* H   9 s( 99.90%)p 0.00(  0.10%)
                                           -0.9995  0.0007  0.0000  0.0134 -0.0280
     9. (0.99259) BD ( 1) C   4 - H  10  
                ( 62.55%)   0.7909* C   4 s( 23.47%)p 3.26( 76.49%)d 0.00(  0.04%)
                                           -0.0000  0.4844 -0.0056  0.6987 -0.0091
                                           -0.5247 -0.0069 -0.0285 -0.0230 -0.0156
                                            0.0031 -0.0010  0.0067 -0.0102
                ( 37.45%)   0.6120* H  10 s( 99.90%)p 0.00(  0.10%)
                                            0.9995  0.0013 -0.0230  0.0199  0.0053
    10. (0.98167) BD ( 1) C   4 - H  11  
                ( 63.43%)   0.7964* C   4 s( 24.41%)p 3.09( 75.55%)d 0.00(  0.04%)
                                            0.0002 -0.4941  0.0031  0.7147 -0.0078
                                            0.4937  0.0045  0.0208  0.0207 -0.0146
                                            0.0039  0.0013 -0.0076  0.0090
                ( 36.57%)   0.6048* H  11 s( 99.90%)p 0.00(  0.10%)
                                           -0.9995  0.0011 -0.0241 -0.0186 -0.0056
    11. (0.99956) CR ( 1) C   1           s(100.00%)p 0.00(  0.00%)
                                            1.0000 -0.0001 -0.0000 -0.0001  0.0000
                                           -0.0003 -0.0000  0.0003  0.0000  0.0000
                                            0.0000  0.0000  0.0000 -0.0000
    12. (0.99943) CR ( 1) C   2           s(100.00%)p 0.00(  0.00%)
                                            1.0000 -0.0001 -0.0000 -0.0001  0.0000
                                            0.0003 -0.0000 -0.0000 -0.0000 -0.0000
                                           -0.0000 -0.0000  0.0000 -0.0000
    13. (1.00000) CR ( 1)Cl   3           s(100.00%)
                                            1.0000  0.0000  0.0000 -0.0000 -0.0000
                                           -0.0000 -0.0000  0.0000  0.0000 -0.0000
                                            0.0000  0.0000  0.0000  0.0000  0.0000
                                            0.0000  0.0000 -0.0000
    14. (0.99991) CR ( 2)Cl   3           s(100.00%)p 0.00(  0.00%)
                                            0.0000  1.0000  0.0001  0.0000 -0.0000
                                            0.0001  0.0000 -0.0000  0.0001  0.0000
                                            0.0000  0.0000  0.0000 -0.0000  0.0000
                                            0.0000 -0.0000  0.0000
    15. (0.99994) CR ( 3)Cl   3           s(  0.00%)p 1.00(100.00%)
                                           -0.0000 -0.0000  0.0001  0.0000  1.0000
                                            0.0000  0.0000 -0.0000  0.0001  0.0000
                                            0.0000  0.0000  0.0000 -0.0000  0.0000
                                            0.0000 -0.0000  0.0000
    16. (0.99996) CR ( 4)Cl   3           s(  0.00%)p 1.00(100.00%)
                                            0.0000 -0.0000  0.0001  0.0000 -0.0000
                                            0.0001  0.0000  1.0000 -0.0000  0.0000
                                            0.0000  0.0000  0.0000 -0.0000  0.0000
                                            0.0000 -0.0000  0.0000
    17. (0.99999) CR ( 5)Cl   3           s(  0.00%)p 1.00(100.00%)
                                            0.0000  0.0000  0.0000  0.0000  0.0000
                                            0.0000  0.0000  0.0000  0.0000  0.0000
                                            1.0000 -0.0001  0.0000  0.0000  0.0000
                                            0.0000  0.0000  0.0000
    18. (0.99956) CR ( 1) C   4           s(100.00%)p 0.00(  0.00%)
                                            1.0000 -0.0001 -0.0000 -0.0001  0.0000
                                           -0.0003 -0.0000 -0.0003 -0.0000  0.0000
                                           -0.0000 -0.0000  0.0000 -0.0000
    19. (0.99772) LP ( 1)Cl   3           s( 82.60%)p 0.21( 17.32%)d 0.00(  0.08%)
                                            0.0000 -0.0002  0.9089  0.0048 -0.0001
                                            0.3762  0.0066 -0.0001  0.1777  0.0049
                                            0.0000  0.0000  0.0000 -0.0248  0.0000
                                            0.0000 -0.0100 -0.0064
    20. (0.99339) LP ( 2)Cl   3           s(  0.47%)p99.99( 99.51%)d 0.04(  0.02%)
                                           -0.0000 -0.0001  0.0682 -0.0023 -0.0001
                                           -0.5559 -0.0000  0.0001  0.8283 -0.0007
                                            0.0000  0.0000  0.0000 -0.0054  0.0000
                                            0.0000  0.0132  0.0010
    21. (0.99117) LP ( 3)Cl   3           s(  0.00%)p 1.00( 99.98%)d 0.00(  0.02%)
                                            0.0000  0.0000  0.0000  0.0000  0.0000
                                            0.0000  0.0000  0.0000  0.0000  0.0000
                                            0.0001  0.9998 -0.0086  0.0000 -0.0126
                                           -0.0090  0.0000  0.0000
    22. (0.00208) RY*( 1) C   1           s(  5.03%)p17.99( 90.40%)d 0.91(  4.57%)
                                           -0.0000  0.0086  0.2240  0.0043  0.2466
                                           -0.0167 -0.6622 -0.0109 -0.6358  0.0619
                                           -0.0435  0.1129  0.0428  0.1595
    23. (0.00106) RY*( 2) C   1           s(  0.92%)p99.99( 95.54%)d 3.85(  3.54%)
                                           -0.0000  0.0012  0.0959  0.0143  0.9257
                                            0.0007  0.2986  0.0086  0.0953  0.1534
                                           -0.1016  0.0044  0.0067 -0.0384
    24. (0.00036) RY*( 3) C   1           s( 60.19%)p 0.64( 38.42%)d 0.02(  1.39%)
                                            0.0000  0.0071  0.7758 -0.0005 -0.1957
                                           -0.0161  0.4838  0.0252 -0.3330 -0.0308
                                            0.0516  0.0262 -0.0026 -0.0981
    25. (0.00016) RY*( 4) C   1           s( 28.55%)p 2.21( 63.06%)d 0.29(  8.39%)
                                           -0.0000 -0.0179  0.5340  0.0008  0.0243
                                            0.0157 -0.4643 -0.0193  0.6433  0.0328
                                            0.1083  0.1164  0.0618 -0.2318
    26. (0.00005) RY*( 5) C   1           s(  0.80%)p 4.60(  3.69%)d99.99( 95.51%)
    27. (0.00000) RY*( 6) C   1           s(  0.71%)p 0.94(  0.66%)d99.99( 98.63%)
    28. (0.00001) RY*( 7) C   1           s(  0.95%)p 1.64(  1.56%)d99.99( 97.48%)
    29. (0.00000) RY*( 8) C   1           s(  0.10%)p 3.33(  0.35%)d99.99( 99.55%)
    30. (0.00000) RY*( 9) C   1           s(  2.77%)p 2.33(  6.48%)d32.72( 90.75%)
    31. (0.00215) RY*( 1) C   2           s(  0.00%)p 1.00( 93.97%)d 0.06(  6.03%)
                                            0.0000 -0.0000 -0.0000 -0.0000  0.0000
                                            0.0000 -0.0000 -0.0206  0.9691  0.0000
                                           -0.1935 -0.1512 -0.0000 -0.0000
    32. (0.00174) RY*( 2) C   2           s(  2.69%)p35.50( 95.42%)d 0.70(  1.89%)
                                            0.0000  0.0021  0.1639  0.0054  0.5689
                                            0.0034  0.7940  0.0000  0.0000 -0.0416
                                            0.0000 -0.0000  0.1264  0.0347
    33. (0.00090) RY*( 3) C   2           s(  4.04%)p16.71( 67.52%)d 7.04( 28.44%)
                                           -0.0000  0.0134  0.2006  0.0300  0.6590
                                            0.0203 -0.4895 -0.0000 -0.0000 -0.3969
                                           -0.0000  0.0000 -0.3246  0.1467
    34. (0.00075) RY*( 4) C   2           s(  3.63%)p 3.29( 11.94%)d23.27( 84.43%)
                                            0.0000 -0.0009  0.1905  0.0312 -0.3288
                                            0.0320  0.0963 -0.0000 -0.0000 -0.5126
                                           -0.0000  0.0000  0.2602  0.7168
    35. (0.00053) RY*( 5) C   2           s( 31.06%)p 0.05(  1.50%)d 2.17( 67.44%)
                                            0.0000 -0.0013  0.5573 -0.0240  0.0397
                                            0.0143 -0.1124 -0.0000 -0.0000  0.7032
                                           -0.0000  0.0000 -0.0783  0.4169
    36. (0.00037) RY*( 6) C   2           s(  0.00%)p 1.00(  5.61%)d16.82( 94.39%)
                                            0.0000 -0.0000 -0.0000 -0.0000 -0.0000
                                            0.0000 -0.0000 -0.0019  0.2369  0.0000
                                            0.8995  0.3671  0.0000 -0.0000
    37. (0.00020) RY*( 7) C   2           s(  0.00%)p 1.00(  0.47%)d99.99( 99.53%)
                                           -0.0000 -0.0000  0.0000 -0.0000 -0.0000
                                            0.0000  0.0000  0.0213  0.0654  0.0000
                                           -0.3916  0.9175  0.0000 -0.0000
    38. (0.00007) RY*( 8) C   2           s(  0.71%)p27.42( 19.58%)d99.99( 79.71%)
    39. (0.00001) RY*( 9) C   2           s( 57.86%)p 0.08(  4.48%)d 0.65( 37.66%)
    40. (0.00125) RY*( 1)Cl   3           s( 13.13%)p 1.95( 25.55%)d 4.67( 61.32%)
                                           -0.0000  0.0000  0.0007  0.3624 -0.0000
                                           -0.0127 -0.0089 -0.0000 -0.0204  0.5048
                                            0.0000  0.0000  0.0000 -0.4084  0.0000
                                            0.0000  0.6674 -0.0317
    41. (0.00109) RY*( 2)Cl   3           s(  0.00%)p 1.00( 31.12%)d 2.21( 68.88%)
                                            0.0000  0.0000  0.0000  0.0000  0.0000
                                            0.0000  0.0000  0.0000  0.0000  0.0000
                                           -0.0000  0.0079 -0.5578  0.0000  0.6142
                                            0.5582  0.0000  0.0000
    42. (0.00075) RY*( 3)Cl   3           s( 36.43%)p 0.78( 28.51%)d 0.96( 35.06%)
                                           -0.0000  0.0000  0.0049  0.6036 -0.0000
                                           -0.0420  0.5048 -0.0000 -0.0195  0.1677
                                           -0.0000 -0.0000 -0.0000 -0.1524 -0.0000
                                           -0.0000 -0.5326  0.2091
    43. (0.00006) RY*( 4)Cl   3           s( 11.06%)p 0.23(  2.52%)d 7.82( 86.42%)
    44. (0.00006) RY*( 5)Cl   3           s(  0.67%)p21.92( 14.78%)d99.99( 84.55%)
    45. (0.00003) RY*( 6)Cl   3           s(  0.00%)p 1.00( 12.57%)d 6.95( 87.43%)
    46. (0.00000) RY*( 7)Cl   3           s(  0.00%)p 1.00( 56.33%)d 0.78( 43.67%)
    47. (0.00000) RY*( 8)Cl   3           s( 25.47%)p 2.35( 59.89%)d 0.57( 14.64%)
    48. (0.00000) RY*( 9)Cl   3           s( 13.24%)p 5.23( 69.24%)d 1.32( 17.52%)
    49. (0.00208) RY*( 1) C   4           s(  5.03%)p17.99( 90.40%)d 0.91(  4.57%)
                                           -0.0000  0.0086  0.2240  0.0043  0.2466
                                           -0.0167 -0.6622  0.0109  0.6358  0.0619
                                            0.0435 -0.1129  0.0428  0.1595
    50. (0.00106) RY*( 2) C   4           s(  0.92%)p99.99( 95.54%)d 3.85(  3.54%)
                                            0.0000  0.0012  0.0959  0.0143  0.9257
                                            0.0007  0.2986 -0.0086 -0.0953  0.1534
                                            0.1016 -0.0044  0.0067 -0.0384
    51. (0.00036) RY*( 3) C   4           s( 60.19%)p 0.64( 38.42%)d 0.02(  1.39%)
                                            0.0000  0.0071  0.7758 -0.0005 -0.1957
                                           -0.0161  0.4838 -0.0252  0.3330 -0.0308
                                           -0.0516 -0.0262 -0.0026 -0.0981
    52. (0.00016) RY*( 4) C   4           s( 28.55%)p 2.21( 63.06%)d 0.29(  8.39%)
                                           -0.0000 -0.0179  0.5340  0.0008  0.0243
                                            0.0157 -0.4643  0.0193 -0.6433  0.0328
                                           -0.1083 -0.1164  0.0618 -0.2318
    53. (0.00005) RY*( 5) C   4           s(  0.80%)p 4.60(  3.69%)d99.99( 95.51%)
    54. (0.00000) RY*( 6) C   4           s(  0.71%)p 0.94(  0.66%)d99.99( 98.63%)
    55. (0.00001) RY*( 7) C   4           s(  0.95%)p 1.64(  1.56%)d99.99( 97.48%)
    56. (0.00000) RY*( 8) C   4           s(  0.10%)p 3.33(  0.35%)d99.99( 99.55%)
    57. (0.00000) RY*( 9) C   4           s(  2.77%)p 2.33(  6.48%)d32.72( 90.75%)
    58. (0.00044) RY*( 1) H   5           s( 97.81%)p 0.02(  2.19%)
                                            0.0055  0.9890 -0.1116 -0.0957 -0.0180
    59. (0.00008) RY*( 2) H   5           s(  0.00%)p 1.00(100.00%)
    60. (0.00007) RY*( 3) H   5           s(  0.38%)p99.99( 99.62%)
    61. (0.00002) RY*( 4) H   5           s(  1.90%)p51.52( 98.10%)
    62. (0.00074) RY*( 1) H   6           s( 98.75%)p 0.01(  1.25%)
                                            0.0021  0.9937  0.0704 -0.0869  0.0038
    63. (0.00007) RY*( 2) H   6           s(  0.01%)p 1.00( 99.99%)
    64. (0.00007) RY*( 3) H   6           s(  0.11%)p99.99( 99.89%)
    65. (0.00001) RY*( 4) H   6           s(  1.23%)p80.04( 98.77%)
    66. (0.00066) RY*( 1) H   7           s( 98.82%)p 0.01(  1.18%)
                                            0.0040  0.9941 -0.0206  0.0359  0.1005
    67. (0.00007) RY*( 2) H   7           s(  0.01%)p 1.00( 99.99%)
    68. (0.00006) RY*( 3) H   7           s(  0.03%)p99.99( 99.97%)
    69. (0.00001) RY*( 4) H   7           s(  1.24%)p79.86( 98.76%)
    70. (0.00163) RY*( 1) H   8           s( 99.44%)p 0.01(  0.56%)
                                            0.0051  0.9972  0.0417  0.0624  0.0000
    71. (0.00007) RY*( 2) H   8           s(  0.00%)p 1.00(100.00%)
    72. (0.00006) RY*( 3) H   8           s(  0.42%)p99.99( 99.58%)
    73. (0.00001) RY*( 4) H   8           s(  0.28%)p99.99( 99.72%)
    74. (0.00066) RY*( 1) H   9           s( 98.82%)p 0.01(  1.18%)
                                            0.0040  0.9941 -0.0206  0.0359 -0.1005
    75. (0.00007) RY*( 2) H   9           s(  0.01%)p 1.00( 99.99%)
    76. (0.00006) RY*( 3) H   9           s(  0.03%)p99.99( 99.97%)
    77. (0.00001) RY*( 4) H   9           s(  1.24%)p79.86( 98.76%)
    78. (0.00074) RY*( 1) H  10           s( 98.75%)p 0.01(  1.25%)
                                            0.0021  0.9937  0.0704 -0.0869 -0.0038
    79. (0.00007) RY*( 2) H  10           s(  0.01%)p 1.00( 99.99%)
    80. (0.00007) RY*( 3) H  10           s(  0.11%)p99.99( 99.89%)
    81. (0.00001) RY*( 4) H  10           s(  1.23%)p80.04( 98.77%)
    82. (0.00044) RY*( 1) H  11           s( 97.81%)p 0.02(  2.19%)
                                            0.0055  0.9890 -0.1116 -0.0957  0.0180
    83. (0.00008) RY*( 2) H  11           s(  0.00%)p 1.00(100.00%)
    84. (0.00007) RY*( 3) H  11           s(  0.38%)p99.99( 99.62%)
    85. (0.00002) RY*( 4) H  11           s(  1.90%)p51.52( 98.10%)
    86. (0.00911) BD*( 1) C   1 - C   2  
                ( 53.84%)   0.7338* C   1 s( 28.18%)p 2.55( 71.75%)d 0.00(  0.06%)
                                            0.0003  0.5307  0.0151  0.0179 -0.0011
                                            0.4747  0.0183 -0.7011 -0.0080  0.0011
                                           -0.0015 -0.0201 -0.0067  0.0129
                ( 46.16%)  -0.6794* C   2 s( 31.14%)p 2.21( 68.81%)d 0.00(  0.04%)
                                            0.0002  0.5580  0.0077  0.0483 -0.0061
                                           -0.4313  0.0027  0.7068  0.0134 -0.0017
                                            0.0043 -0.0156 -0.0034  0.0126
    87. (0.00336) BD*( 1) C   1 - H   5  
                ( 36.57%)   0.6048* C   1 s( 24.41%)p 3.09( 75.55%)d 0.00(  0.04%)
                                           -0.0002  0.4941 -0.0031 -0.7147  0.0078
                                           -0.4937 -0.0045  0.0208  0.0207  0.0146
                                            0.0039  0.0013  0.0076 -0.0090
                ( 63.43%)  -0.7964* H   5 s( 99.90%)p 0.00(  0.10%)
                                            0.9995 -0.0011  0.0241  0.0186 -0.0056
    88. (0.00318) BD*( 1) C   1 - H   6  
                ( 37.45%)   0.6120* C   1 s( 23.47%)p 3.26( 76.49%)d 0.00(  0.04%)
                                            0.0000 -0.4844  0.0056 -0.6987  0.0091
                                            0.5247  0.0069 -0.0285 -0.0230  0.0156
                                            0.0031 -0.0010 -0.0067  0.0102
                ( 62.55%)  -0.7909* H   6 s( 99.90%)p 0.00(  0.10%)
                                           -0.9995 -0.0013  0.0230 -0.0199  0.0053
    89. (0.00248) BD*( 1) C   1 - H   7  
                ( 37.06%)   0.6087* C   1 s( 23.91%)p 3.18( 76.05%)d 0.00(  0.04%)
                                            0.0000 -0.4890  0.0007 -0.0105  0.0013
                                           -0.5044  0.0218 -0.7109 -0.0071 -0.0010
                                           -0.0002 -0.0171  0.0085 -0.0053
                ( 62.94%)  -0.7934* H   7 s( 99.90%)p 0.00(  0.10%)
                                           -0.9995  0.0007  0.0000  0.0134  0.0280
    90. (0.04015) BD*( 1) C   2 -Cl   3  
                ( 62.52%)   0.7907* C   2 s( 13.06%)p 6.63( 86.62%)d 0.02(  0.32%)
                                           -0.0001  0.3610 -0.0154  0.7508 -0.0099
                                            0.5500  0.0035 -0.0000 -0.0000  0.0471
                                           -0.0000 -0.0000  0.0131 -0.0288
                ( 37.48%)  -0.6122*Cl   3 s( 16.92%)p 4.89( 82.68%)d 0.02(  0.39%)
                                           -0.0000  0.0001  0.4110 -0.0189  0.0000
                                           -0.7389 -0.0148  0.0000 -0.5297 -0.0095
                                            0.0000  0.0000  0.0000  0.0489  0.0000
                                            0.0000  0.0148 -0.0362
    91. (0.00911) BD*( 1) C   2 - C   4  
                ( 46.16%)   0.6794* C   2 s( 31.14%)p 2.21( 68.81%)d 0.00(  0.04%)
                                           -0.0002 -0.5580 -0.0077 -0.0483  0.0061
                                            0.4313 -0.0027  0.7068  0.0134  0.0017
                                            0.0043 -0.0156  0.0034 -0.0126
                ( 53.84%)  -0.7338* C   4 s( 28.18%)p 2.55( 71.75%)d 0.00(  0.06%)
                                           -0.0003 -0.5307 -0.0151 -0.0179  0.0011
                                           -0.4747 -0.0183 -0.7011 -0.0080 -0.0011
                                           -0.0015 -0.0201  0.0067 -0.0129
    92. (0.01365) BD*( 1) C   2 - H   8  
                ( 35.85%)   0.5987* C   2 s( 24.67%)p 3.05( 75.27%)d 0.00(  0.07%)
                                            0.0001 -0.4966  0.0025  0.6549  0.0049
                                           -0.5690 -0.0045 -0.0000 -0.0000  0.0222
                                           -0.0000 -0.0000  0.0020  0.0136
                ( 64.15%)  -0.8010* H   8 s( 99.86%)p 0.00(  0.14%)
                                           -0.9993  0.0051 -0.0305  0.0206 -0.0000
    93. (0.00248) BD*( 1) C   4 - H   9  
                ( 37.06%)   0.6087* C   4 s( 23.91%)p 3.18( 76.05%)d 0.00(  0.04%)
                                           -0.0000  0.4890 -0.0007  0.0105 -0.0013
                                            0.5044 -0.0218 -0.7109 -0.0071  0.0010
                                           -0.0002 -0.0171 -0.0085  0.0053
                ( 62.94%)  -0.7934* H   9 s( 99.90%)p 0.00(  0.10%)
                                            0.9995 -0.0007 -0.0000 -0.0134  0.0280
    94. (0.00318) BD*( 1) C   4 - H  10  
                ( 37.45%)   0.6120* C   4 s( 23.47%)p 3.26( 76.49%)d 0.00(  0.04%)
                                            0.0000 -0.4844  0.0056 -0.6987  0.0091
                                            0.5247  0.0069  0.0285  0.0230  0.0156
                                           -0.0031  0.0010 -0.0067  0.0102
                ( 62.55%)  -0.7909* H  10 s( 99.90%)p 0.00(  0.10%)
                                           -0.9995 -0.0013  0.0230 -0.0199 -0.0053
    95. (0.00336) BD*( 1) C   4 - H  11  
                ( 36.57%)   0.6048* C   4 s( 24.41%)p 3.09( 75.55%)d 0.00(  0.04%)
                                           -0.0002  0.4941 -0.0031 -0.7147  0.0078
                                           -0.4937 -0.0045 -0.0208 -0.0207  0.0146
                                           -0.0039 -0.0013  0.0076 -0.0090
                ( 63.43%)  -0.7964* H  11 s( 99.90%)p 0.00(  0.10%)
                                            0.9995 -0.0011  0.0241  0.0186  0.0056


 NHO Directionality and "Bond Bending" (deviations from line of nuclear centers)

         [Thresholds for printing:  angular deviation  >  1.0 degree]
                                    hybrid p-character > 25.0%
                                    orbital occupancy  >  0.10e

                                Line of Centers        Hybrid 1              Hybrid 2
                                ---------------  -------------------   ------------------
                NBO               Theta   Phi    Theta   Phi    Dev    Theta   Phi    Dev
 ========================================================================================
     1. BD (   1) C   1 - C   2   146.9   90.0   145.2   88.1   2.0     30.9  275.6   3.7
     2. BD (   1) C   1 - H   5    88.2  214.8    87.3  215.2   1.0      --     --    --
     3. BD (   1) C   1 - H   6    88.3  323.2    86.6  322.4   1.9      --     --    --
     4. BD (   1) C   1 - H   7    35.7   88.8    33.9   88.9   1.8      --     --    --
     5. BD (   1) C   2 -Cl   3    90.0   36.8     --     --    --      90.0  215.6   1.2
     6. BD (   1) C   2 - C   4   146.9  270.0   149.1  275.6   3.7     34.8   88.1   2.0
     7. BD (   1) C   2 - H   8    90.0  140.9    90.0  139.0   1.9      --     --    --
     8. BD (   1) C   4 - H   9   144.3   88.8   146.1   88.9   1.8      --     --    --
     9. BD (   1) C   4 - H  10    91.7  323.2    93.4  322.4   1.9      --     --    --
    10. BD (   1) C   4 - H  11    91.8  214.8    92.7  215.2   1.0      --     --    --
    20. LP (   2)Cl   3             --     --     90.0  123.9   --       --     --    --
    21. LP (   3)Cl   3             --     --      0.0    0.0   --       --     --    --


 Second Order Perturbation Theory Analysis of Fock Matrix in NBO Basis

     Threshold for printing:   0.25 kcal/mol
                                                                              E(2)  E(j)-E(i) F(i,j)
         Donor NBO (i)                     Acceptor NBO (j)                 kcal/mol   a.u.    a.u. 
 ===================================================================================================

 within unit  1
   1. BD (   1) C   1 - C   2        / 41. RY*(   2)Cl   3                    0.30    1.41    0.026
   1. BD (   1) C   1 - C   2        / 49. RY*(   1) C   4                    0.80    1.40    0.042
   1. BD (   1) C   1 - C   2        / 91. BD*(   1) C   2 - C   4            0.69    1.02    0.034
   1. BD (   1) C   1 - C   2        / 92. BD*(   1) C   2 - H   8            0.37    1.08    0.025
   1. BD (   1) C   1 - C   2        / 93. BD*(   1) C   4 - H   9            0.84    1.13    0.039
   2. BD (   1) C   1 - H   5        / 90. BD*(   1) C   2 -Cl   3            3.91    0.52    0.058
   3. BD (   1) C   1 - H   6        / 31. RY*(   1) C   2                    0.35    1.10    0.025
   3. BD (   1) C   1 - H   6        / 92. BD*(   1) C   2 - H   8            1.75    0.91    0.050
   4. BD (   1) C   1 - H   7        / 91. BD*(   1) C   2 - C   4            1.92    0.85    0.051
   5. BD (   1) C   2 -Cl   3        / 23. RY*(   2) C   1                    0.40    1.38    0.030
   5. BD (   1) C   2 -Cl   3        / 50. RY*(   2) C   4                    0.40    1.38    0.030
   5. BD (   1) C   2 -Cl   3        / 87. BD*(   1) C   1 - H   5            0.95    1.19    0.043
   5. BD (   1) C   2 -Cl   3        / 95. BD*(   1) C   4 - H  11            0.95    1.19    0.043
   6. BD (   1) C   2 - C   4        / 22. RY*(   1) C   1                    0.80    1.40    0.042
   6. BD (   1) C   2 - C   4        / 41. RY*(   2)Cl   3                    0.30    1.41    0.026
   6. BD (   1) C   2 - C   4        / 86. BD*(   1) C   1 - C   2            0.69    1.02    0.034
   6. BD (   1) C   2 - C   4        / 89. BD*(   1) C   1 - H   7            0.84    1.13    0.039
   6. BD (   1) C   2 - C   4        / 92. BD*(   1) C   2 - H   8            0.37    1.08    0.025
   7. BD (   1) C   2 - H   8        / 22. RY*(   1) C   1                    0.29    1.31    0.025
   7. BD (   1) C   2 - H   8        / 40. RY*(   1)Cl   3                    0.33    1.29    0.026
   7. BD (   1) C   2 - H   8        / 49. RY*(   1) C   4                    0.29    1.31    0.025
   7. BD (   1) C   2 - H   8        / 88. BD*(   1) C   1 - H   6            1.28    1.03    0.046
   7. BD (   1) C   2 - H   8        / 90. BD*(   1) C   2 -Cl   3            0.62    0.61    0.025
   7. BD (   1) C   2 - H   8        / 94. BD*(   1) C   4 - H  10            1.28    1.03    0.046
   8. BD (   1) C   4 - H   9        / 86. BD*(   1) C   1 - C   2            1.92    0.85    0.051
   9. BD (   1) C   4 - H  10        / 31. RY*(   1) C   2                    0.35    1.10    0.025
   9. BD (   1) C   4 - H  10        / 92. BD*(   1) C   2 - H   8            1.75    0.91    0.050
  10. BD (   1) C   4 - H  11        / 90. BD*(   1) C   2 -Cl   3            3.91    0.52    0.058
  11. CR (   1) C   1                / 31. RY*(   1) C   2                    0.78   10.69    0.115
  11. CR (   1) C   1                / 58. RY*(   1) H   5                    0.43   10.54    0.085
  11. CR (   1) C   1                / 62. RY*(   1) H   6                    0.39   10.51    0.080
  11. CR (   1) C   1                / 66. RY*(   1) H   7                    0.40   10.50    0.082
  12. CR (   1) C   2                / 24. RY*(   3) C   1                    0.55   10.89    0.098
  12. CR (   1) C   2                / 51. RY*(   3) C   4                    0.55   10.89    0.098
  12. CR (   1) C   2                / 70. RY*(   1) H   8                    0.62   10.51    0.102
  12. CR (   1) C   2                / 90. BD*(   1) C   2 -Cl   3            0.96   10.22    0.128
  14. CR (   2)Cl   3                / 32. RY*(   2) C   2                    0.93   10.65    0.125
  18. CR (   1) C   4                / 31. RY*(   1) C   2                    0.78   10.69    0.115
  18. CR (   1) C   4                / 74. RY*(   1) H   9                    0.40   10.50    0.082
  18. CR (   1) C   4                / 78. RY*(   1) H  10                    0.39   10.51    0.080
  18. CR (   1) C   4                / 82. RY*(   1) H  11                    0.43   10.54    0.085
  19. LP (   1)Cl   3                / 32. RY*(   2) C   2                    1.47    1.63    0.062
  20. LP (   2)Cl   3                / 86. BD*(   1) C   1 - C   2            0.41    0.80    0.023
  20. LP (   2)Cl   3                / 91. BD*(   1) C   2 - C   4            0.41    0.80    0.023
  20. LP (   2)Cl   3                / 92. BD*(   1) C   2 - H   8            1.55    0.85    0.046
  21. LP (   3)Cl   3                / 31. RY*(   1) C   2                    0.32    1.00    0.023
  21. LP (   3)Cl   3                / 86. BD*(   1) C   1 - C   2            1.08    0.75    0.036
  21. LP (   3)Cl   3                / 87. BD*(   1) C   1 - H   5            0.38    0.85    0.023
  21. LP (   3)Cl   3                / 91. BD*(   1) C   2 - C   4            1.08    0.75    0.036
  21. LP (   3)Cl   3                / 95. BD*(   1) C   4 - H  11            0.38    0.85    0.023


 Natural Bond Orbitals (Summary):

                                                            Principal Delocalizations
           NBO                        Occupancy    Energy   (geminal,vicinal,remote)
 ====================================================================================
 Molecular unit  1  (C3H7Cl)
     1. BD (   1) C   1 - C   2          0.99436    -0.86976  93(v),49(v),91(g),92(g)
                                                    41(v)
     2. BD (   1) C   1 - H   5          0.98166    -0.69143  90(v)
     3. BD (   1) C   1 - H   6          0.99259    -0.69500  92(v),31(v)
     4. BD (   1) C   1 - H   7          0.99211    -0.69192  91(v)
     5. BD (   1) C   2 -Cl   3          0.99420    -0.93059  87(v),95(v),23(v),50(v)
     6. BD (   1) C   2 - C   4          0.99436    -0.86976  89(v),22(v),86(g),92(g)
                                                    41(v)
     7. BD (   1) C   2 - H   8          0.98983    -0.77946  88(v),94(v),90(g),40(v)
                                                    22(v),49(v)
     8. BD (   1) C   4 - H   9          0.99211    -0.69192  86(v)
     9. BD (   1) C   4 - H  10          0.99259    -0.69500  92(v),31(v)
    10. BD (   1) C   4 - H  11          0.98167    -0.69143  90(v)
    11. CR (   1) C   1                  0.99956   -10.28250  31(v),58(v),66(v),62(v)
    12. CR (   1) C   2                  0.99943   -10.39334  90(g),70(v),24(v),51(v)
    13. CR (   1)Cl   3                  1.00000  -101.01635   
    14. CR (   2)Cl   3                  0.99991   -10.25931  32(v)
    15. CR (   3)Cl   3                  0.99994    -7.54173   
    16. CR (   4)Cl   3                  0.99996    -7.54598   
    17. CR (   5)Cl   3                  0.99999    -7.53121   
    18. CR (   1) C   4                  0.99956   -10.28250  31(v),82(v),74(v),78(v)
    19. LP (   1)Cl   3                  0.99772    -1.24193  32(v)
    20. LP (   2)Cl   3                  0.99339    -0.64127  92(v),86(v),91(v)
    21. LP (   3)Cl   3                  0.99117    -0.59511  86(v),91(v),87(r),95(r)
                                                    31(v)
    22. RY*(   1) C   1                  0.00208     0.52793   
    23. RY*(   2) C   1                  0.00106     0.44973   
    24. RY*(   3) C   1                  0.00036     0.49399   
    25. RY*(   4) C   1                  0.00016     0.54029   
    26. RY*(   5) C   1                  0.00005     2.04761   
    27. RY*(   6) C   1                  0.00000     1.91135   
    28. RY*(   7) C   1                  0.00001     2.10566   
    29. RY*(   8) C   1                  0.00000     1.90514   
    30. RY*(   9) C   1                  0.00000     1.96275   
    31. RY*(   1) C   2                  0.00215     0.40289   
    32. RY*(   2) C   2                  0.00174     0.39009   
    33. RY*(   3) C   2                  0.00090     0.83166   
    34. RY*(   4) C   2                  0.00075     1.55830   
    35. RY*(   5) C   2                  0.00053     1.60915   
    36. RY*(   6) C   2                  0.00037     1.62031   
    37. RY*(   7) C   2                  0.00020     1.95498   
    38. RY*(   8) C   2                  0.00007     1.45636   
    39. RY*(   9) C   2                  0.00001     1.14441   
    40. RY*(   1)Cl   3                  0.00125     0.50562   
    41. RY*(   2)Cl   3                  0.00109     0.53907   
    42. RY*(   3)Cl   3                  0.00075     0.49097   
    43. RY*(   4)Cl   3                  0.00006     0.75155   
    44. RY*(   5)Cl   3                  0.00006     0.65485   
    45. RY*(   6)Cl   3                  0.00003     0.54139   
    46. RY*(   7)Cl   3                  0.00000     0.71610   
    47. RY*(   8)Cl   3                  0.00000     0.53215   
    48. RY*(   9)Cl   3                  0.00000     0.64760   
    49. RY*(   1) C   4                  0.00208     0.52793   
    50. RY*(   2) C   4                  0.00106     0.44973   
    51. RY*(   3) C   4                  0.00036     0.49399   
    52. RY*(   4) C   4                  0.00016     0.54029   
    53. RY*(   5) C   4                  0.00005     2.04761   
    54. RY*(   6) C   4                  0.00000     1.91135   
    55. RY*(   7) C   4                  0.00001     2.10566   
    56. RY*(   8) C   4                  0.00000     1.90514   
    57. RY*(   9) C   4                  0.00000     1.96275   
    58. RY*(   1) H   5                  0.00044     0.25830   
    59. RY*(   2) H   5                  0.00008     1.57591   
    60. RY*(   3) H   5                  0.00007     1.58897   
    61. RY*(   4) H   5                  0.00002     2.05478   
    62. RY*(   1) H   6                  0.00074     0.22830   
    63. RY*(   2) H   6                  0.00007     1.61661   
    64. RY*(   3) H   6                  0.00007     1.60064   
    65. RY*(   4) H   6                  0.00001     2.02501   
    66. RY*(   1) H   7                  0.00066     0.22134   
    67. RY*(   2) H   7                  0.00007     1.58971   
    68. RY*(   3) H   7                  0.00006     1.65041   
    69. RY*(   4) H   7                  0.00001     2.01406   
    70. RY*(   1) H   8                  0.00163     0.11959   
    71. RY*(   2) H   8                  0.00007     1.52331   
    72. RY*(   3) H   8                  0.00006     1.74896   
    73. RY*(   4) H   8                  0.00001     1.83552   
    74. RY*(   1) H   9                  0.00066     0.22134   
    75. RY*(   2) H   9                  0.00007     1.58971   
    76. RY*(   3) H   9                  0.00006     1.65041   
    77. RY*(   4) H   9                  0.00001     2.01406   
    78. RY*(   1) H  10                  0.00074     0.22830   
    79. RY*(   2) H  10                  0.00007     1.61661   
    80. RY*(   3) H  10                  0.00007     1.60064   
    81. RY*(   4) H  10                  0.00001     2.02501   
    82. RY*(   1) H  11                  0.00044     0.25830   
    83. RY*(   2) H  11                  0.00008     1.57591   
    84. RY*(   3) H  11                  0.00007     1.58897   
    85. RY*(   4) H  11                  0.00002     2.05478   
    86. BD*(   1) C   1 - C   2          0.00911     0.15481   
    87. BD*(   1) C   1 - H   5          0.00336     0.25507   
    88. BD*(   1) C   1 - H   6          0.00318     0.25050   
    89. BD*(   1) C   1 - H   7          0.00248     0.26187   
    90. BD*(   1) C   2 -Cl   3          0.04015    -0.17284   
    91. BD*(   1) C   2 - C   4          0.00911     0.15481   
    92. BD*(   1) C   2 - H   8          0.01365     0.21005   
    93. BD*(   1) C   4 - H   9          0.00248     0.26187   
    94. BD*(   1) C   4 - H  10          0.00318     0.25050   
    95. BD*(   1) C   4 - H  11          0.00336     0.25507   
       -------------------------------
              Total Lewis   20.88615  ( 99.4579%)
        Valence non-Lewis    0.09007  (  0.4289%)
        Rydberg non-Lewis    0.02378  (  0.1132%)
       -------------------------------
            Total unit  1   21.00000  (100.0000%)
           Charge unit  1    0.00000


 ***************************************************
 *******         Beta  spin orbitals         *******
 ***************************************************


 NATURAL POPULATIONS:  Natural atomic orbital occupancies 
                                                          
   NAO  Atom  No  lang   Type(AO)    Occupancy      Energy
 ----------------------------------------------------------
     1    C    1  S      Cor( 1S)     0.99956     -10.28189
     2    C    1  S      Val( 2S)     0.55349      -0.45718
     3    C    1  S      Ryd( 3S)     0.00049       0.62207
     4    C    1  px     Val( 2p)     0.63095      -0.29618
     5    C    1  px     Ryd( 3p)     0.00103       0.38294
     6    C    1  py     Val( 2p)     0.55985      -0.28705
     7    C    1  py     Ryd( 3p)     0.00161       0.36886
     8    C    1  pz     Val( 2p)     0.54956      -0.28666
     9    C    1  pz     Ryd( 3p)     0.00149       0.36332
    10    C    1  dxy    Ryd( 3d)     0.00034       2.23750
    11    C    1  dxz    Ryd( 3d)     0.00005       1.83441
    12    C    1  dyz    Ryd( 3d)     0.00039       2.14639
    13    C    1  dx2y2  Ryd( 3d)     0.00013       1.92513
    14    C    1  dz2    Ryd( 3d)     0.00020       2.10019

    15    C    2  S      Cor( 1S)     0.99943     -10.39226
    16    C    2  S      Val( 2S)     0.53271      -0.53712
    17    C    2  S      Ryd( 3S)     0.00031       0.57741
    18    C    2  px     Val( 2p)     0.47225      -0.39468
    19    C    2  px     Ryd( 3p)     0.00117       0.44253
    20    C    2  py     Val( 2p)     0.49471      -0.37917
    21    C    2  py     Ryd( 3p)     0.00153       0.35698
    22    C    2  pz     Val( 2p)     0.56794      -0.36900
    23    C    2  pz     Ryd( 3p)     0.00215       0.33519
    24    C    2  dxy    Ryd( 3d)     0.00130       2.00253
    25    C    2  dxz    Ryd( 3d)     0.00044       1.66710
    26    C    2  dyz    Ryd( 3d)     0.00046       1.99027
    27    C    2  dx2y2  Ryd( 3d)     0.00027       1.69084
    28    C    2  dz2    Ryd( 3d)     0.00082       1.96332

    29   Cl    3  S      Cor( 1S)     1.00000    -101.01138
    30   Cl    3  S      Cor( 2S)     0.99990     -10.25364
    31   Cl    3  S      Val( 3S)     0.93142      -1.29106
    32   Cl    3  S      Ryd( 4S)     0.00062       0.38410
    33   Cl    3  px     Cor( 2p)     0.99991      -7.53438
    34   Cl    3  px     Val( 3p)     0.55977      -0.53440
    35   Cl    3  px     Ryd( 4p)     0.00027       0.70420
    36   Cl    3  py     Cor( 2p)     0.99990      -7.53368
    37   Cl    3  py     Val( 3p)     0.38794      -0.52288
    38   Cl    3  py     Ryd( 4p)     0.00023       0.70319
    39   Cl    3  pz     Cor( 2p)     0.99999      -7.52822
    40   Cl    3  pz     Val( 3p)     0.99030      -0.58241
    41   Cl    3  pz     Ryd( 4p)     0.00049       0.69502
    42   Cl    3  dxy    Ryd( 3d)     0.00223       0.71960
    43   Cl    3  dxz    Ryd( 3d)     0.00057       0.59616
    44   Cl    3  dyz    Ryd( 3d)     0.00044       0.56221
    45   Cl    3  dx2y2  Ryd( 3d)     0.00131       0.63956
    46   Cl    3  dz2    Ryd( 3d)     0.00078       0.60763

    47    C    4  S      Cor( 1S)     0.99956     -10.28189
    48    C    4  S      Val( 2S)     0.55349      -0.45718
    49    C    4  S      Ryd( 3S)     0.00049       0.62207
    50    C    4  px     Val( 2p)     0.63095      -0.29618
    51    C    4  px     Ryd( 3p)     0.00103       0.38294
    52    C    4  py     Val( 2p)     0.55985      -0.28705
    53    C    4  py     Ryd( 3p)     0.00161       0.36886
    54    C    4  pz     Val( 2p)     0.54956      -0.28666
    55    C    4  pz     Ryd( 3p)     0.00149       0.36332
    56    C    4  dxy    Ryd( 3d)     0.00034       2.23750
    57    C    4  dxz    Ryd( 3d)     0.00005       1.83441
    58    C    4  dyz    Ryd( 3d)     0.00039       2.14639
    59    C    4  dx2y2  Ryd( 3d)     0.00013       1.92513
    60    C    4  dz2    Ryd( 3d)     0.00020       2.10019

    61    H    5  S      Val( 1S)     0.35843      -0.10624
    62    H    5  S      Ryd( 2S)     0.00046       0.18750
    63    H    5  px     Ryd( 2p)     0.00026       1.97557
    64    H    5  py     Ryd( 2p)     0.00019       1.76798
    65    H    5  pz     Ryd( 2p)     0.00008       1.55695

    66    H    6  S      Val( 1S)     0.35671      -0.10954
    67    H    6  S      Ryd( 2S)     0.00047       0.18250
    68    H    6  px     Ryd( 2p)     0.00024       1.95788
    69    H    6  py     Ryd( 2p)     0.00020       1.78741
    70    H    6  pz     Ryd( 2p)     0.00008       1.55985

    71    H    7  S      Val( 1S)     0.36477      -0.10403
    72    H    7  S      Ryd( 2S)     0.00062       0.17829
    73    H    7  px     Ryd( 2p)     0.00007       1.58355
    74    H    7  py     Ryd( 2p)     0.00014       1.75550
    75    H    7  pz     Ryd( 2p)     0.00029       1.96976

    76    H    8  S      Val( 1S)     0.28232      -0.11661
    77    H    8  S      Ryd( 2S)     0.00134       0.11798
    78    H    8  px     Ryd( 2p)     0.00028       1.87958
    79    H    8  py     Ryd( 2p)     0.00016       1.76236
    80    H    8  pz     Ryd( 2p)     0.00006       1.54255

    81    H    9  S      Val( 1S)     0.36477      -0.10403
    82    H    9  S      Ryd( 2S)     0.00062       0.17829
    83    H    9  px     Ryd( 2p)     0.00007       1.58355
    84    H    9  py     Ryd( 2p)     0.00014       1.75550
    85    H    9  pz     Ryd( 2p)     0.00029       1.96976

    86    H   10  S      Val( 1S)     0.35671      -0.10954
    87    H   10  S      Ryd( 2S)     0.00047       0.18250
    88    H   10  px     Ryd( 2p)     0.00024       1.95788
    89    H   10  py     Ryd( 2p)     0.00020       1.78741
    90    H   10  pz     Ryd( 2p)     0.00008       1.55985

    91    H   11  S      Val( 1S)     0.35843      -0.10624
    92    H   11  S      Ryd( 2S)     0.00046       0.18750
    93    H   11  px     Ryd( 2p)     0.00026       1.97557
    94    H   11  py     Ryd( 2p)     0.00019       1.76798
    95    H   11  pz     Ryd( 2p)     0.00008       1.55695


 Summary of Natural Population Analysis:                  
                                                          
                                       Natural Population 
                Natural  -----------------------------------------------
    Atom  No    Charge         Core      Valence    Rydberg      Total
 -----------------------------------------------------------------------
      C    1   -0.29913      0.99956     2.29384    0.00573     3.29913
      C    2   -0.07549      0.99943     2.06761    0.00846     3.07549
     Cl    3    0.62393      4.99970     2.86942    0.00695     7.87607
      C    4   -0.29913      0.99956     2.29384    0.00573     3.29913
      H    5    0.14059      0.00000     0.35843    0.00098     0.35941
      H    6    0.14230      0.00000     0.35671    0.00098     0.35770
      H    7    0.13410      0.00000     0.36477    0.00112     0.36590
      H    8    0.21584      0.00000     0.28232    0.00184     0.28416
      H    9    0.13410      0.00000     0.36477    0.00112     0.36590
      H   10    0.14230      0.00000     0.35671    0.00098     0.35770
      H   11    0.14059      0.00000     0.35843    0.00098     0.35941
 =======================================================================
   * Total *    1.00000      7.99824    11.96686    0.03489    20.00000

                                 Natural Population      
 --------------------------------------------------------
   Core                       7.99824 ( 99.9780% of   8)
   Valence                   11.96686 ( 99.7239% of  12)
   Natural Minimal Basis     19.96511 ( 99.8255% of  20)
   Natural Rydberg Basis      0.03489 (  0.1745% of  20)
 --------------------------------------------------------

    Atom  No          Natural Electron Configuration
 ----------------------------------------------------------------------------
      C    1      [core]2S( 0.55)2p( 1.74)
      C    2      [core]2S( 0.53)2p( 1.53)
     Cl    3      [core]3S( 0.93)3p( 1.94)3d( 0.01)
      C    4      [core]2S( 0.55)2p( 1.74)
      H    5            1S( 0.36)
      H    6            1S( 0.36)
      H    7            1S( 0.36)
      H    8            1S( 0.28)
      H    9            1S( 0.36)
      H   10            1S( 0.36)
      H   11            1S( 0.36)


 NATURAL BOND ORBITAL ANALYSIS, beta spin orbitals:

                       Occupancies       Lewis Structure    Low   High
           Occ.    -------------------  -----------------   occ   occ
  Cycle   Thresh.   Lewis   Non-Lewis     CR  BD  3C  LP    (L)   (NL)   Dev
 =============================================================================
   1(1)    0.90    19.35775   0.64225      8   9   0   3     1      0    0.16
   2(2)    0.90    19.35775   0.64225      8   9   0   3     1      0    0.16
   3(1)    0.80    19.63430   0.36570      8  10   0   2     0      0    0.03
 -----------------------------------------------------------------------------

 Structure accepted: No low occupancy Lewis orbitals

 --------------------------------------------------------
   Core                      7.99824 ( 99.978% of   8)
   Valence Lewis            11.63606 ( 96.967% of  12)
  ==================       ============================
   Total Lewis              19.63430 ( 98.171% of  20)
  -----------------------------------------------------
   Valence non-Lewis         0.34434 (  1.722% of  20)
   Rydberg non-Lewis         0.02136 (  0.107% of  20)
  ==================       ============================
   Total non-Lewis           0.36570 (  1.829% of  20)
 --------------------------------------------------------


       (Occupancy)   Bond orbital/ Coefficients/ Hybrids
 ---------------------------------------------------------------------------------
     1. (0.96463) BD ( 1) C   1 - C   2  
                ( 45.35%)   0.6734* C   1 s( 28.09%)p 2.56( 71.86%)d 0.00(  0.05%)
                                            0.0007  0.5298  0.0152  0.0077 -0.0066
                                            0.4806  0.0193 -0.6979 -0.0026  0.0000
                                           -0.0002 -0.0198 -0.0064  0.0101
                ( 54.65%)   0.7393* C   2 s( 32.12%)p 2.11( 67.85%)d 0.00(  0.03%)
                                            0.0004  0.5667  0.0033  0.0359 -0.0100
                                           -0.4208  0.0146  0.7069  0.0108 -0.0020
                                            0.0038 -0.0144  0.0021  0.0108
     2. (0.97588) BD ( 1) C   1 - H   5  
                ( 63.46%)   0.7966* C   1 s( 24.28%)p 3.12( 75.68%)d 0.00(  0.04%)
                                            0.0003 -0.4928  0.0038  0.7136 -0.0096
                                            0.4965  0.0047 -0.0236 -0.0204 -0.0150
                                           -0.0035 -0.0019 -0.0081  0.0083
                ( 36.54%)   0.6045* H   5 s( 99.90%)p 0.00(  0.10%)
                                           -0.9995  0.0010 -0.0234 -0.0197  0.0058
     3. (0.96605) BD ( 1) C   1 - H   6  
                ( 63.21%)   0.7950* C   1 s( 23.92%)p 3.18( 76.04%)d 0.00(  0.04%)
                                           -0.0004  0.4890 -0.0072  0.7000 -0.0072
                                           -0.5190 -0.0066  0.0209  0.0223 -0.0152
                                           -0.0036  0.0018  0.0073 -0.0085
                ( 36.79%)   0.6065* H   6 s( 99.90%)p 0.00(  0.10%)
                                            0.9995 -0.0040 -0.0222  0.0212 -0.0060
     4. (0.98504) BD ( 1) C   1 - H   7  
                ( 63.08%)   0.7942* C   1 s( 23.68%)p 3.22( 76.28%)d 0.00(  0.04%)
                                            0.0001  0.4866 -0.0003  0.0106 -0.0029
                                            0.5020 -0.0220  0.7143  0.0065  0.0009
                                            0.0004  0.0168 -0.0077  0.0053
                ( 36.92%)   0.6076* H   7 s( 99.91%)p 0.00(  0.09%)
                                            0.9995 -0.0008  0.0003 -0.0146 -0.0271
     5. (0.99391) BD ( 1) C   2 -Cl   3  
                ( 39.05%)   0.6249* C   2 s( 13.00%)p 6.67( 86.67%)d 0.03(  0.34%)
                                           -0.0000  0.3601 -0.0164  0.7522 -0.0091
                                            0.5484  0.0023 -0.0000 -0.0000  0.0483
                                           -0.0000 -0.0000  0.0126 -0.0297
                ( 60.95%)   0.7807*Cl   3 s( 17.51%)p 4.69( 82.03%)d 0.03(  0.46%)
                                           -0.0000  0.0001  0.4179 -0.0213  0.0000
                                           -0.7576 -0.0148  0.0000 -0.4960 -0.0100
                                            0.0000  0.0000  0.0000  0.0566  0.0000
                                            0.0000  0.0187 -0.0327
     6. (0.96463) BD ( 1) C   2 - C   4  
                ( 54.65%)   0.7393* C   2 s( 32.12%)p 2.11( 67.85%)d 0.00(  0.03%)
                                            0.0004  0.5667  0.0033  0.0359 -0.0100
                                           -0.4208  0.0146 -0.7069 -0.0108 -0.0020
                                           -0.0038  0.0144  0.0021  0.0108
                ( 45.35%)   0.6734* C   4 s( 28.09%)p 2.56( 71.86%)d 0.00(  0.05%)
                                            0.0007  0.5298  0.0152  0.0077 -0.0066
                                            0.4806  0.0193  0.6979  0.0026  0.0000
                                            0.0002  0.0198 -0.0064  0.0101
     7. (0.87070) BD ( 1) C   2 - H   8  
                ( 68.24%)   0.8261* C   2 s( 22.77%)p 3.39( 77.18%)d 0.00(  0.04%)
                                           -0.0011  0.4772 -0.0015 -0.6545  0.0054
                                            0.5857 -0.0200 -0.0000 -0.0000 -0.0167
                                           -0.0000 -0.0000 -0.0093 -0.0091
                ( 31.76%)   0.5635* H   8 s( 99.88%)p 0.00(  0.12%)
                                            0.9993 -0.0106  0.0298 -0.0183  0.0000
     8. (0.98504) BD ( 1) C   4 - H   9  
                ( 63.08%)   0.7942* C   4 s( 23.68%)p 3.22( 76.28%)d 0.00(  0.04%)
                                           -0.0001 -0.4866  0.0003 -0.0106  0.0029
                                           -0.5020  0.0220  0.7143  0.0065 -0.0009
                                            0.0004  0.0168  0.0077 -0.0053
                ( 36.92%)   0.6076* H   9 s( 99.91%)p 0.00(  0.09%)
                                           -0.9995  0.0008 -0.0003  0.0146 -0.0271
     9. (0.96605) BD ( 1) C   4 - H  10  
                ( 63.21%)   0.7950* C   4 s( 23.92%)p 3.18( 76.04%)d 0.00(  0.04%)
                                           -0.0004  0.4890 -0.0072  0.7000 -0.0072
                                           -0.5190 -0.0066 -0.0209 -0.0223 -0.0152
                                            0.0036 -0.0018  0.0073 -0.0085
                ( 36.79%)   0.6065* H  10 s( 99.90%)p 0.00(  0.10%)
                                            0.9995 -0.0040 -0.0222  0.0212  0.0060
    10. (0.97588) BD ( 1) C   4 - H  11  
                ( 63.46%)   0.7966* C   4 s( 24.28%)p 3.12( 75.68%)d 0.00(  0.04%)
                                            0.0003 -0.4928  0.0038  0.7136 -0.0096
                                            0.4965  0.0047  0.0236  0.0204 -0.0150
                                            0.0035  0.0019 -0.0081  0.0083
                ( 36.54%)   0.6045* H  11 s( 99.90%)p 0.00(  0.10%)
                                           -0.9995  0.0010 -0.0234 -0.0197 -0.0058
    11. (0.99956) CR ( 1) C   1           s(100.00%)p 0.00(  0.00%)
                                            1.0000 -0.0001 -0.0000  0.0000  0.0000
                                           -0.0008 -0.0000  0.0004  0.0000 -0.0000
                                           -0.0000  0.0000  0.0000 -0.0000
    12. (0.99943) CR ( 1) C   2           s(100.00%)p 0.00(  0.00%)
                                            1.0000  0.0001 -0.0000 -0.0007  0.0000
                                            0.0010 -0.0000 -0.0000 -0.0000 -0.0000
                                           -0.0000  0.0000 -0.0000 -0.0000
    13. (1.00000) CR ( 1)Cl   3           s(100.00%)
                                            1.0000  0.0000  0.0000 -0.0000  0.0000
                                           -0.0000 -0.0000  0.0000 -0.0000 -0.0000
                                            0.0000  0.0000  0.0000  0.0000  0.0000
                                            0.0000  0.0000 -0.0000
    14. (0.99990) CR ( 2)Cl   3           s(100.00%)p 0.00(  0.00%)
                                            0.0000  1.0000  0.0001  0.0000 -0.0000
                                            0.0002  0.0000 -0.0000  0.0001  0.0000
                                            0.0000  0.0000  0.0000 -0.0000  0.0000
                                            0.0000 -0.0000  0.0000
    15. (0.99991) CR ( 3)Cl   3           s(  0.00%)p 1.00(100.00%)
                                            0.0000 -0.0000  0.0001  0.0000  1.0000
                                            0.0001  0.0000 -0.0000  0.0000  0.0000
                                            0.0000  0.0000  0.0000 -0.0000  0.0000
                                            0.0000 -0.0000  0.0000
    16. (0.99990) CR ( 4)Cl   3           s(  0.00%)p 1.00(100.00%)
                                            0.0000 -0.0000  0.0001  0.0000 -0.0000
                                            0.0000  0.0000  1.0000  0.0000  0.0000
                                            0.0000  0.0000  0.0000 -0.0000  0.0000
                                            0.0000 -0.0000  0.0000
    17. (0.99999) CR ( 5)Cl   3           s(  0.00%)p 1.00(100.00%)
                                            0.0000  0.0000  0.0000  0.0000  0.0000
                                            0.0000  0.0000  0.0000  0.0000  0.0000
                                            1.0000 -0.0001  0.0000  0.0000  0.0000
                                            0.0000  0.0000  0.0000
    18. (0.99956) CR ( 1) C   4           s(100.00%)p 0.00(  0.00%)
                                            1.0000 -0.0001 -0.0000  0.0000  0.0000
                                           -0.0008 -0.0000 -0.0004 -0.0000 -0.0000
                                            0.0000 -0.0000  0.0000 -0.0000
    19. (0.99759) LP ( 1)Cl   3           s( 82.48%)p 0.21( 17.51%)d 0.00(  0.01%)
                                            0.0000 -0.0002  0.9082  0.0047 -0.0001
                                            0.3456  0.0024 -0.0001  0.2359  0.0022
                                            0.0000  0.0000  0.0000 -0.0041  0.0000
                                            0.0000 -0.0008  0.0086
    20. (0.99066) LP ( 2)Cl   3           s(  0.00%)p 1.00( 99.98%)d 0.00(  0.02%)
                                            0.0000  0.0000  0.0000  0.0000  0.0000
                                            0.0000  0.0000  0.0000  0.0000  0.0000
                                            0.0001  0.9998 -0.0118  0.0000 -0.0122
                                           -0.0089  0.0000  0.0000
    21. (0.26512) LP*( 3)Cl   3           s(  0.01%)p 1.00( 99.56%)d 0.00(  0.43%)
                                            0.0000  0.0000  0.0072 -0.0036 -0.0000
                                            0.5499 -0.0040  0.0000 -0.8326 -0.0011
                                           -0.0000 -0.0000 -0.0000  0.0302 -0.0000
                                           -0.0000 -0.0581  0.0038
    22. (0.00204) RY*( 1) C   1           s(  5.53%)p16.45( 90.93%)d 0.64(  3.54%)
                                           -0.0000  0.0101  0.2349  0.0026  0.1105
                                           -0.0133 -0.7033 -0.0160 -0.6341  0.0541
                                           -0.0360  0.1076  0.0424  0.1334
    23. (0.00104) RY*( 2) C   1           s(  5.38%)p16.89( 90.89%)d 0.69(  3.73%)
                                            0.0000  0.0043  0.2319  0.0147  0.9223
                                            0.0020  0.2409  0.0065 -0.0058  0.1560
                                           -0.1012  0.0240  0.0149 -0.0439
    24. (0.00033) RY*( 3) C   1           s( 40.44%)p 1.45( 58.54%)d 0.03(  1.02%)
                                            0.0000  0.0108  0.6358 -0.0022 -0.2882
                                           -0.0210  0.5556  0.0271 -0.4387 -0.0775
                                            0.0586  0.0156 -0.0226  0.0054
    25. (0.00013) RY*( 4) C   1           s( 44.55%)p 1.08( 48.23%)d 0.16(  7.22%)
                                           -0.0000 -0.0176  0.6672 -0.0001 -0.0622
                                            0.0077 -0.3427 -0.0112  0.6007 -0.0254
                                            0.1725  0.1380  0.0470 -0.1434
    26. (0.00005) RY*( 5) C   1           s(  0.02%)p99.99(  4.25%)d99.99( 95.74%)
    27. (0.00000) RY*( 6) C   1           s(  1.09%)p 0.93(  1.02%)d90.05( 97.90%)
    28. (0.00001) RY*( 7) C   1           s(  1.90%)p 0.69(  1.30%)d50.86( 96.79%)
    29. (0.00000) RY*( 8) C   1           s(  0.10%)p 3.28(  0.32%)d99.99( 99.58%)
    30. (0.00000) RY*( 9) C   1           s(  1.03%)p 4.52(  4.65%)d91.64( 94.32%)
    31. (0.00220) RY*( 1) C   2           s(  0.00%)p 1.00( 93.25%)d 0.07(  6.75%)
                                            0.0000 -0.0000  0.0000 -0.0000 -0.0000
                                            0.0000 -0.0000 -0.0168  0.9655  0.0000
                                           -0.2069 -0.1571 -0.0000 -0.0000
    32. (0.00178) RY*( 2) C   2           s(  8.25%)p10.70( 88.31%)d 0.42(  3.44%)
                                            0.0000  0.0031  0.2873  0.0022  0.6028
                                            0.0220  0.7206 -0.0000 -0.0000 -0.0498
                                           -0.0000  0.0000  0.0748  0.1622
    33. (0.00091) RY*( 3) C   2           s(  1.52%)p40.41( 61.46%)d24.34( 37.02%)
                                            0.0000 -0.0129  0.1226 -0.0267 -0.6683
                                            0.0216  0.4083  0.0000 -0.0000  0.3234
                                            0.0000 -0.0000  0.3259  0.3993
    34. (0.00073) RY*( 4) C   2           s(  0.44%)p 8.08(  3.58%)d99.99( 95.98%)
                                           -0.0000  0.0077  0.0661  0.0470 -0.0669
                                            0.0298 -0.1680  0.0000  0.0000 -0.7789
                                           -0.0000  0.0000  0.1079  0.5843
    35. (0.00037) RY*( 5) C   2           s(  0.00%)p 1.00(  6.29%)d14.89( 93.71%)
                                            0.0000 -0.0000  0.0000 -0.0000  0.0000
                                            0.0000 -0.0000 -0.0014  0.2509  0.0000
                                            0.8996  0.3574 -0.0000 -0.0000
    36. (0.00020) RY*( 6) C   2           s(  0.00%)p 1.00(  0.50%)d99.99( 99.50%)
                                           -0.0000 -0.0000 -0.0000 -0.0000  0.0000
                                            0.0000  0.0000  0.0197  0.0677  0.0000
                                           -0.3845  0.9204  0.0000 -0.0000
    37. (0.00008) RY*( 7) C   2           s( 41.89%)p 0.77( 32.46%)d 0.61( 25.65%)
    38. (0.00005) RY*( 8) C   2           s( 29.88%)p 0.22(  6.71%)d 2.12( 63.42%)
    39. (0.00000) RY*( 9) C   2           s( 18.01%)p 0.44(  7.90%)d 4.11( 74.09%)
    40. (0.00111) RY*( 1)Cl   3           s(  0.00%)p 1.00( 31.29%)d 2.20( 68.71%)
                                            0.0000  0.0000  0.0000  0.0000  0.0000
                                            0.0000  0.0000  0.0000  0.0000  0.0000
                                           -0.0000  0.0058 -0.5594  0.0000  0.6138
                                            0.5571  0.0000  0.0000
    41. (0.00078) RY*( 2)Cl   3           s( 52.22%)p 0.68( 35.72%)d 0.23( 12.06%)
                                           -0.0000 -0.0000  0.0133  0.7225  0.0000
                                           -0.0352  0.4106 -0.0000 -0.0342  0.4315
                                            0.0000  0.0000  0.0000 -0.2859  0.0000
                                            0.0000 -0.0585  0.1883
    42. (0.00028) RY*( 3)Cl   3           s(  0.36%)p70.91( 25.63%)d99.99( 74.01%)
                                            0.0000  0.0000 -0.0074  0.0597 -0.0000
                                            0.0429 -0.3173  0.0000 -0.0290  0.3910
                                            0.0000  0.0000  0.0000  0.0549  0.0000
                                            0.0000  0.8547 -0.0808
    43. (0.00006) RY*( 4)Cl   3           s(  6.60%)p 2.43( 16.07%)d11.72( 77.33%)
    44. (0.00003) RY*( 5)Cl   3           s(  0.00%)p 1.00( 14.15%)d 6.07( 85.85%)
    45. (0.00000) RY*( 6)Cl   3           s(  9.07%)p 6.00( 54.43%)d 4.02( 36.49%)
    46. (0.00000) RY*( 7)Cl   3           s( 29.75%)p 2.05( 61.14%)d 0.31(  9.10%)
    47. (0.00000) RY*( 8)Cl   3           s(  0.00%)p 1.00( 54.58%)d 0.83( 45.42%)
    48. (0.00001) RY*( 9)Cl   3           s(  2.00%)p 3.95(  7.90%)d45.09( 90.10%)
    49. (0.00204) RY*( 1) C   4           s(  5.53%)p16.45( 90.93%)d 0.64(  3.54%)
                                           -0.0000  0.0101  0.2349  0.0026  0.1105
                                           -0.0133 -0.7033  0.0160  0.6341  0.0541
                                            0.0360 -0.1076  0.0424  0.1334
    50. (0.00104) RY*( 2) C   4           s(  5.38%)p16.89( 90.89%)d 0.69(  3.73%)
                                           -0.0000  0.0043  0.2319  0.0147  0.9223
                                            0.0020  0.2409 -0.0065  0.0058  0.1560
                                            0.1012 -0.0240  0.0149 -0.0439
    51. (0.00033) RY*( 3) C   4           s( 40.44%)p 1.45( 58.54%)d 0.03(  1.02%)
                                            0.0000  0.0108  0.6358 -0.0022 -0.2882
                                           -0.0210  0.5556 -0.0271  0.4387 -0.0775
                                           -0.0586 -0.0156 -0.0226  0.0054
    52. (0.00013) RY*( 4) C   4           s( 44.55%)p 1.08( 48.23%)d 0.16(  7.22%)
                                            0.0000 -0.0176  0.6672 -0.0001 -0.0622
                                            0.0077 -0.3427  0.0112 -0.6007 -0.0254
                                           -0.1725 -0.1380  0.0470 -0.1434
    53. (0.00005) RY*( 5) C   4           s(  0.02%)p99.99(  4.25%)d99.99( 95.74%)
    54. (0.00000) RY*( 6) C   4           s(  1.09%)p 0.93(  1.02%)d90.05( 97.90%)
    55. (0.00001) RY*( 7) C   4           s(  1.90%)p 0.69(  1.30%)d50.86( 96.79%)
    56. (0.00000) RY*( 8) C   4           s(  0.10%)p 3.28(  0.32%)d99.99( 99.58%)
    57. (0.00000) RY*( 9) C   4           s(  1.03%)p 4.52(  4.65%)d91.64( 94.32%)
    58. (0.00047) RY*( 1) H   5           s( 98.21%)p 0.02(  1.79%)
                                            0.0049  0.9910 -0.1097 -0.0753 -0.0136
    59. (0.00007) RY*( 2) H   5           s(  0.06%)p99.99( 99.94%)
    60. (0.00007) RY*( 3) H   5           s(  0.28%)p99.99( 99.72%)
    61. (0.00002) RY*( 4) H   5           s(  1.54%)p63.74( 98.46%)
    62. (0.00048) RY*( 1) H   6           s( 97.53%)p 0.03(  2.47%)
                                            0.0088  0.9876  0.1195 -0.1016  0.0056
    63. (0.00007) RY*( 2) H   6           s(  0.09%)p99.99( 99.91%)
    64. (0.00007) RY*( 3) H   6           s(  0.16%)p99.99( 99.84%)
    65. (0.00001) RY*( 4) H   6           s(  2.31%)p42.27( 97.69%)
    66. (0.00063) RY*( 1) H   7           s( 98.53%)p 0.01(  1.47%)
                                            0.0044  0.9926 -0.0067  0.0217  0.1189
    67. (0.00007) RY*( 2) H   7           s(  0.00%)p 1.00(100.00%)
    68. (0.00006) RY*( 3) H   7           s(  0.01%)p99.99( 99.99%)
    69. (0.00001) RY*( 4) H   7           s(  1.54%)p63.81( 98.46%)
    70. (0.00137) RY*( 1) H   8           s( 98.82%)p 0.01(  1.18%)
                                            0.0103  0.9940  0.0623  0.0889  0.0000
    71. (0.00006) RY*( 2) H   8           s(  0.80%)p99.99( 99.20%)
    72. (0.00006) RY*( 3) H   8           s(  0.00%)p 1.00(100.00%)
    73. (0.00001) RY*( 4) H   8           s(  0.50%)p99.99( 99.50%)
    74. (0.00063) RY*( 1) H   9           s( 98.53%)p 0.01(  1.47%)
                                            0.0044  0.9926 -0.0067  0.0217 -0.1189
    75. (0.00007) RY*( 2) H   9           s(  0.00%)p 1.00(100.00%)
    76. (0.00006) RY*( 3) H   9           s(  0.01%)p99.99( 99.99%)
    77. (0.00001) RY*( 4) H   9           s(  1.54%)p63.81( 98.46%)
    78. (0.00048) RY*( 1) H  10           s( 97.53%)p 0.03(  2.47%)
                                            0.0088  0.9876  0.1195 -0.1016 -0.0056
    79. (0.00007) RY*( 2) H  10           s(  0.09%)p99.99( 99.91%)
    80. (0.00007) RY*( 3) H  10           s(  0.16%)p99.99( 99.84%)
    81. (0.00001) RY*( 4) H  10           s(  2.31%)p42.27( 97.69%)
    82. (0.00047) RY*( 1) H  11           s( 98.21%)p 0.02(  1.79%)
                                            0.0049  0.9910 -0.1097 -0.0753  0.0136
    83. (0.00007) RY*( 2) H  11           s(  0.06%)p99.99( 99.94%)
    84. (0.00007) RY*( 3) H  11           s(  0.28%)p99.99( 99.72%)
    85. (0.00002) RY*( 4) H  11           s(  1.54%)p63.74( 98.46%)
    86. (0.00755) BD*( 1) C   1 - C   2  
                ( 54.65%)   0.7393* C   1 s( 28.09%)p 2.56( 71.86%)d 0.00(  0.05%)
                                            0.0007  0.5298  0.0152  0.0077 -0.0066
                                            0.4806  0.0193 -0.6979 -0.0026  0.0000
                                           -0.0002 -0.0198 -0.0064  0.0101
                ( 45.35%)  -0.6734* C   2 s( 32.12%)p 2.11( 67.85%)d 0.00(  0.03%)
                                            0.0004  0.5667  0.0033  0.0359 -0.0100
                                           -0.4208  0.0146  0.7069  0.0108 -0.0020
                                            0.0038 -0.0144  0.0021  0.0108
    87. (0.00346) BD*( 1) C   1 - H   5  
                ( 36.54%)   0.6045* C   1 s( 24.28%)p 3.12( 75.68%)d 0.00(  0.04%)
                                           -0.0003  0.4928 -0.0038 -0.7136  0.0096
                                           -0.4965 -0.0047  0.0236  0.0204  0.0150
                                            0.0035  0.0019  0.0081 -0.0083
                ( 63.46%)  -0.7966* H   5 s( 99.90%)p 0.00(  0.10%)
                                            0.9995 -0.0010  0.0234  0.0197 -0.0058
    88. (0.00262) BD*( 1) C   1 - H   6  
                ( 36.79%)   0.6065* C   1 s( 23.92%)p 3.18( 76.04%)d 0.00(  0.04%)
                                            0.0004 -0.4890  0.0072 -0.7000  0.0072
                                            0.5190  0.0066 -0.0209 -0.0223  0.0152
                                            0.0036 -0.0018 -0.0073  0.0085
                ( 63.21%)  -0.7950* H   6 s( 99.90%)p 0.00(  0.10%)
                                           -0.9995  0.0040  0.0222 -0.0212  0.0060
    89. (0.00230) BD*( 1) C   1 - H   7  
                ( 36.92%)   0.6076* C   1 s( 23.68%)p 3.22( 76.28%)d 0.00(  0.04%)
                                           -0.0001 -0.4866  0.0003 -0.0106  0.0029
                                           -0.5020  0.0220 -0.7143 -0.0065 -0.0009
                                           -0.0004 -0.0168  0.0077 -0.0053
                ( 63.08%)  -0.7942* H   7 s( 99.91%)p 0.00(  0.09%)
                                           -0.9995  0.0008 -0.0003  0.0146  0.0271
    90. (0.03834) BD*( 1) C   2 -Cl   3  
                ( 60.95%)   0.7807* C   2 s( 13.00%)p 6.67( 86.67%)d 0.03(  0.34%)
                                           -0.0000  0.3601 -0.0164  0.7522 -0.0091
                                            0.5484  0.0023 -0.0000 -0.0000  0.0483
                                           -0.0000 -0.0000  0.0126 -0.0297
                ( 39.05%)  -0.6249*Cl   3 s( 17.51%)p 4.69( 82.03%)d 0.03(  0.46%)
                                           -0.0000  0.0001  0.4179 -0.0213  0.0000
                                           -0.7576 -0.0148  0.0000 -0.4960 -0.0100
                                            0.0000  0.0000  0.0000  0.0566  0.0000
                                            0.0000  0.0187 -0.0327
    91. (0.00755) BD*( 1) C   2 - C   4  
                ( 45.35%)   0.6734* C   2 s( 32.12%)p 2.11( 67.85%)d 0.00(  0.03%)
                                           -0.0004 -0.5667 -0.0033 -0.0359  0.0100
                                            0.4208 -0.0146  0.7069  0.0108  0.0020
                                            0.0038 -0.0144 -0.0021 -0.0108
                ( 54.65%)  -0.7393* C   4 s( 28.09%)p 2.56( 71.86%)d 0.00(  0.05%)
                                           -0.0007 -0.5298 -0.0152 -0.0077  0.0066
                                           -0.4806 -0.0193 -0.6979 -0.0026 -0.0000
                                           -0.0002 -0.0198  0.0064 -0.0101
    92. (0.00901) BD*( 1) C   2 - H   8  
                ( 31.76%)   0.5635* C   2 s( 22.77%)p 3.39( 77.18%)d 0.00(  0.04%)
                                            0.0011 -0.4772  0.0015  0.6545 -0.0054
                                           -0.5857  0.0200  0.0000  0.0000  0.0167
                                            0.0000  0.0000  0.0093  0.0091
                ( 68.24%)  -0.8261* H   8 s( 99.88%)p 0.00(  0.12%)
                                           -0.9993  0.0106 -0.0298  0.0183 -0.0000
    93. (0.00230) BD*( 1) C   4 - H   9  
                ( 36.92%)   0.6076* C   4 s( 23.68%)p 3.22( 76.28%)d 0.00(  0.04%)
                                            0.0001  0.4866 -0.0003  0.0106 -0.0029
                                            0.5020 -0.0220 -0.7143 -0.0065  0.0009
                                           -0.0004 -0.0168 -0.0077  0.0053
                ( 63.08%)  -0.7942* H   9 s( 99.91%)p 0.00(  0.09%)
                                            0.9995 -0.0008  0.0003 -0.0146  0.0271
    94. (0.00262) BD*( 1) C   4 - H  10  
                ( 36.79%)   0.6065* C   4 s( 23.92%)p 3.18( 76.04%)d 0.00(  0.04%)
                                            0.0004 -0.4890  0.0072 -0.7000  0.0072
                                            0.5190  0.0066  0.0209  0.0223  0.0152
                                           -0.0036  0.0018 -0.0073  0.0085
                ( 63.21%)  -0.7950* H  10 s( 99.90%)p 0.00(  0.10%)
                                           -0.9995  0.0040  0.0222 -0.0212 -0.0060
    95. (0.00346) BD*( 1) C   4 - H  11  
                ( 36.54%)   0.6045* C   4 s( 24.28%)p 3.12( 75.68%)d 0.00(  0.04%)
                                           -0.0003  0.4928 -0.0038 -0.7136  0.0096
                                           -0.4965 -0.0047 -0.0236 -0.0204  0.0150
                                           -0.0035 -0.0019  0.0081 -0.0083
                ( 63.46%)  -0.7966* H  11 s( 99.90%)p 0.00(  0.10%)
                                            0.9995 -0.0010  0.0234  0.0197  0.0058


 NHO Directionality and "Bond Bending" (deviations from line of nuclear centers)

         [Thresholds for printing:  angular deviation  >  1.0 degree]
                                    hybrid p-character > 25.0%
                                    orbital occupancy  >  0.10e

                                Line of Centers        Hybrid 1              Hybrid 2
                                ---------------  -------------------   ------------------
                NBO               Theta   Phi    Theta   Phi    Dev    Theta   Phi    Dev
 ========================================================================================
     1. BD (   1) C   1 - C   2   146.9   90.0   144.5   89.9   2.4     29.6  273.6   4.0
     2. BD (   1) C   1 - H   5    88.2  214.8    87.1  215.5   1.3      --     --    --
     3. BD (   1) C   1 - H   6    88.3  323.2    87.2  322.8   1.2      --     --    --
     4. BD (   1) C   1 - H   7    35.7   88.8    33.7   89.1   2.0      --     --    --
     5. BD (   1) C   2 -Cl   3    90.0   36.8     --     --    --      90.0  213.2   3.5
     6. BD (   1) C   2 - C   4   146.9  270.0   150.4  273.6   4.0     35.5   89.9   2.4
     7. BD (   1) C   2 - H   8    90.0  140.9    90.0  138.9   2.0      --     --    --
     8. BD (   1) C   4 - H   9   144.3   88.8   146.3   89.1   2.0      --     --    --
     9. BD (   1) C   4 - H  10    91.7  323.2    92.8  322.8   1.2      --     --    --
    10. BD (   1) C   4 - H  11    91.8  214.8    92.9  215.5   1.3      --     --    --
    20. LP (   2)Cl   3             --     --      0.0    0.0   --       --     --    --
    21. LP*(   3)Cl   3             --     --     90.0  303.2   --       --     --    --


 Second Order Perturbation Theory Analysis of Fock Matrix in NBO Basis

     Threshold for printing:   0.25 kcal/mol
                                                                              E(2)  E(j)-E(i) F(i,j)
         Donor NBO (i)                     Acceptor NBO (j)                 kcal/mol   a.u.    a.u. 
 ===================================================================================================

 within unit  1
   1. BD (   1) C   1 - C   2        / 21. LP*(   3)Cl   3                    0.83    0.35    0.024
   1. BD (   1) C   1 - C   2        / 40. RY*(   1)Cl   3                    0.30    1.41    0.026
   1. BD (   1) C   1 - C   2        / 49. RY*(   1) C   4                    0.79    1.38    0.042
   1. BD (   1) C   1 - C   2        / 89. BD*(   1) C   1 - H   7            0.25    1.13    0.022
   1. BD (   1) C   1 - C   2        / 91. BD*(   1) C   2 - C   4            0.77    1.02    0.036
   1. BD (   1) C   1 - C   2        / 92. BD*(   1) C   2 - H   8            0.80    1.09    0.038
   1. BD (   1) C   1 - C   2        / 93. BD*(   1) C   4 - H   9            0.83    1.13    0.039
   2. BD (   1) C   1 - H   5        / 90. BD*(   1) C   2 -Cl   3            3.83    0.53    0.057
   3. BD (   1) C   1 - H   6        / 31. RY*(   1) C   2                    0.31    1.10    0.024
   3. BD (   1) C   1 - H   6        / 92. BD*(   1) C   2 - H   8            1.70    0.92    0.051
   4. BD (   1) C   1 - H   7        / 91. BD*(   1) C   2 - C   4            1.85    0.85    0.050
   5. BD (   1) C   2 -Cl   3        / 23. RY*(   2) C   1                    0.39    1.38    0.029
   5. BD (   1) C   2 -Cl   3        / 50. RY*(   2) C   4                    0.39    1.38    0.029
   5. BD (   1) C   2 -Cl   3        / 87. BD*(   1) C   1 - H   5            0.97    1.18    0.043
   5. BD (   1) C   2 -Cl   3        / 95. BD*(   1) C   4 - H  11            0.97    1.18    0.043
   6. BD (   1) C   2 - C   4        / 21. LP*(   3)Cl   3                    0.83    0.35    0.024
   6. BD (   1) C   2 - C   4        / 22. RY*(   1) C   1                    0.79    1.38    0.042
   6. BD (   1) C   2 - C   4        / 40. RY*(   1)Cl   3                    0.30    1.41    0.026
   6. BD (   1) C   2 - C   4        / 86. BD*(   1) C   1 - C   2            0.77    1.02    0.036
   6. BD (   1) C   2 - C   4        / 89. BD*(   1) C   1 - H   7            0.83    1.13    0.039
   6. BD (   1) C   2 - C   4        / 92. BD*(   1) C   2 - H   8            0.80    1.09    0.038
   6. BD (   1) C   2 - C   4        / 93. BD*(   1) C   4 - H   9            0.25    1.13    0.022
   7. BD (   1) C   2 - H   8        / 21. LP*(   3)Cl   3                    6.44    0.23    0.052
   7. BD (   1) C   2 - H   8        / 42. RY*(   3)Cl   3                    0.50    1.31    0.035
   7. BD (   1) C   2 - H   8        / 88. BD*(   1) C   1 - H   6            1.23    1.00    0.047
   7. BD (   1) C   2 - H   8        / 90. BD*(   1) C   2 -Cl   3            0.41    0.58    0.020
   7. BD (   1) C   2 - H   8        / 92. BD*(   1) C   2 - H   8            0.42    0.97    0.027
   7. BD (   1) C   2 - H   8        / 94. BD*(   1) C   4 - H  10            1.23    1.00    0.047
   8. BD (   1) C   4 - H   9        / 86. BD*(   1) C   1 - C   2            1.85    0.85    0.050
   9. BD (   1) C   4 - H  10        / 31. RY*(   1) C   2                    0.31    1.10    0.024
   9. BD (   1) C   4 - H  10        / 92. BD*(   1) C   2 - H   8            1.70    0.92    0.051
  10. BD (   1) C   4 - H  11        / 90. BD*(   1) C   2 -Cl   3            3.83    0.53    0.057
  11. CR (   1) C   1                / 31. RY*(   1) C   2                    0.75   10.70    0.114
  11. CR (   1) C   1                / 58. RY*(   1) H   5                    0.43   10.53    0.085
  11. CR (   1) C   1                / 62. RY*(   1) H   6                    0.41   10.54    0.083
  11. CR (   1) C   1                / 66. RY*(   1) H   7                    0.41   10.51    0.082
  12. CR (   1) C   2                / 24. RY*(   3) C   1                    0.65   10.82    0.106
  12. CR (   1) C   2                / 51. RY*(   3) C   4                    0.65   10.82    0.106
  12. CR (   1) C   2                / 70. RY*(   1) H   8                    0.64   10.52    0.103
  12. CR (   1) C   2                / 90. BD*(   1) C   2 -Cl   3            0.88   10.23    0.122
  14. CR (   2)Cl   3                / 32. RY*(   2) C   2                    0.87   10.70    0.122
  16. CR (   4)Cl   3                / 21. LP*(   3)Cl   3                    0.42    7.02    0.080
  18. CR (   1) C   4                / 31. RY*(   1) C   2                    0.75   10.70    0.114
  18. CR (   1) C   4                / 74. RY*(   1) H   9                    0.41   10.51    0.082
  18. CR (   1) C   4                / 78. RY*(   1) H  10                    0.41   10.54    0.083
  18. CR (   1) C   4                / 82. RY*(   1) H  11                    0.43   10.53    0.085
  19. LP (   1)Cl   3                / 32. RY*(   2) C   2                    1.53    1.66    0.064
  20. LP (   2)Cl   3                / 31. RY*(   1) C   2                    0.36    1.00    0.024
  20. LP (   2)Cl   3                / 86. BD*(   1) C   1 - C   2            1.09    0.74    0.036
  20. LP (   2)Cl   3                / 87. BD*(   1) C   1 - H   5            0.39    0.84    0.023
  20. LP (   2)Cl   3                / 91. BD*(   1) C   2 - C   4            1.09    0.74    0.036
  20. LP (   2)Cl   3                / 95. BD*(   1) C   4 - H  11            0.39    0.84    0.023
  21. LP*(   3)Cl   3                / 42. RY*(   3)Cl   3                    0.54    1.08    0.059
  21. LP*(   3)Cl   3                / 92. BD*(   1) C   2 - H   8            0.57    0.74    0.049
  90. BD*(   1) C   2 -Cl   3        / 41. RY*(   2)Cl   3                    1.00    0.67    0.165


 Natural Bond Orbitals (Summary):

                                                            Principal Delocalizations
           NBO                        Occupancy    Energy   (geminal,vicinal,remote)
 ====================================================================================
 Molecular unit  1  (C3H7Cl)
     1. BD (   1) C   1 - C   2          0.96463    -0.86228  21(v),93(v),92(g),49(v)
                                                    91(g),40(v),89(g)
     2. BD (   1) C   1 - H   5          0.97588    -0.68938  90(v),21(r)
     3. BD (   1) C   1 - H   6          0.96605    -0.69013  92(v),31(v)
     4. BD (   1) C   1 - H   7          0.98504    -0.68900  91(v)
     5. BD (   1) C   2 -Cl   3          0.99391    -0.92438  87(v),95(v),23(v),50(v)
     6. BD (   1) C   2 - C   4          0.96463    -0.86228  21(v),89(v),92(g),22(v)
                                                    86(g),40(v),93(g)
     7. BD (   1) C   2 - H   8          0.87070    -0.74133  21(v),88(v),94(v),42(v)
                                                    92(g),90(g)
     8. BD (   1) C   4 - H   9          0.98504    -0.68900  86(v)
     9. BD (   1) C   4 - H  10          0.96605    -0.69013  92(v),31(v)
    10. BD (   1) C   4 - H  11          0.97588    -0.68938  90(v),21(r)
    11. CR (   1) C   1                  0.99956   -10.28181  31(v),58(v),62(v),66(v)
    12. CR (   1) C   2                  0.99943   -10.39234  90(g),24(v),51(v),70(v)
    13. CR (   1)Cl   3                  1.00000  -101.01138   
    14. CR (   2)Cl   3                  0.99990   -10.25407  32(v)
    15. CR (   3)Cl   3                  0.99991    -7.53437  21(g)
    16. CR (   4)Cl   3                  0.99990    -7.53367  21(g)
    17. CR (   5)Cl   3                  0.99999    -7.52824   
    18. CR (   1) C   4                  0.99956   -10.28181  31(v),82(v),78(v),74(v)
    19. LP (   1)Cl   3                  0.99759    -1.20571  32(v)
    20. LP (   2)Cl   3                  0.99066    -0.58254  86(v),91(v),87(r),95(r)
                                                    31(v)
    21. LP*(   3)Cl   3                  0.26512    -0.51239  92(v),42(g)
    22. RY*(   1) C   1                  0.00204     0.51615   
    23. RY*(   2) C   1                  0.00104     0.45628   
    24. RY*(   3) C   1                  0.00033     0.43159   
    25. RY*(   4) C   1                  0.00013     0.57058   
    26. RY*(   5) C   1                  0.00005     2.05277   
    27. RY*(   6) C   1                  0.00000     1.89972   
    28. RY*(   7) C   1                  0.00001     2.10099   
    29. RY*(   8) C   1                  0.00000     1.91190   
    30. RY*(   9) C   1                  0.00000     2.02285   
    31. RY*(   1) C   2                  0.00220     0.41464   
    32. RY*(   2) C   2                  0.00178     0.44949   
    33. RY*(   3) C   2                  0.00091     1.02677   
    34. RY*(   4) C   2                  0.00073     1.75877   
    35. RY*(   5) C   2                  0.00037     1.60888   
    36. RY*(   6) C   2                  0.00020     1.96344   
    37. RY*(   7) C   2                  0.00008     0.82786   
    38. RY*(   8) C   2                  0.00005     1.27609   
    39. RY*(   9) C   2                  0.00000     1.68729   
    40. RY*(   1)Cl   3                  0.00111     0.54691   
    41. RY*(   2)Cl   3                  0.00078     0.50359   
    42. RY*(   3)Cl   3                  0.00028     0.56965   
    43. RY*(   4)Cl   3                  0.00006     0.87209   
    44. RY*(   5)Cl   3                  0.00003     0.58477   
    45. RY*(   6)Cl   3                  0.00000     0.63184   
    46. RY*(   7)Cl   3                  0.00000     0.54965   
    47. RY*(   8)Cl   3                  0.00000     0.72186   
    48. RY*(   9)Cl   3                  0.00001     0.61781   
    49. RY*(   1) C   4                  0.00204     0.51615   
    50. RY*(   2) C   4                  0.00104     0.45628   
    51. RY*(   3) C   4                  0.00033     0.43159   
    52. RY*(   4) C   4                  0.00013     0.57058   
    53. RY*(   5) C   4                  0.00005     2.05277   
    54. RY*(   6) C   4                  0.00000     1.89972   
    55. RY*(   7) C   4                  0.00001     2.10099   
    56. RY*(   8) C   4                  0.00000     1.91190   
    57. RY*(   9) C   4                  0.00000     2.02285   
    58. RY*(   1) H   5                  0.00047     0.24838   
    59. RY*(   2) H   5                  0.00007     1.58207   
    60. RY*(   3) H   5                  0.00007     1.59290   
    61. RY*(   4) H   5                  0.00002     2.05671   
    62. RY*(   1) H   6                  0.00048     0.26101   
    63. RY*(   2) H   6                  0.00007     1.60423   
    64. RY*(   3) H   6                  0.00007     1.59391   
    65. RY*(   4) H   6                  0.00001     2.01926   
    66. RY*(   1) H   7                  0.00063     0.22768   
    67. RY*(   2) H   7                  0.00007     1.58822   
    68. RY*(   3) H   7                  0.00006     1.67575   
    69. RY*(   4) H   7                  0.00001     1.98744   
    70. RY*(   1) H   8                  0.00137     0.13136   
    71. RY*(   2) H   8                  0.00006     1.74931   
    72. RY*(   3) H   8                  0.00006     1.54255   
    73. RY*(   4) H   8                  0.00001     1.86622   
    74. RY*(   1) H   9                  0.00063     0.22768   
    75. RY*(   2) H   9                  0.00007     1.58822   
    76. RY*(   3) H   9                  0.00006     1.67575   
    77. RY*(   4) H   9                  0.00001     1.98744   
    78. RY*(   1) H  10                  0.00048     0.26101   
    79. RY*(   2) H  10                  0.00007     1.60423   
    80. RY*(   3) H  10                  0.00007     1.59391   
    81. RY*(   4) H  10                  0.00001     2.01926   
    82. RY*(   1) H  11                  0.00047     0.24838   
    83. RY*(   2) H  11                  0.00007     1.58207   
    84. RY*(   3) H  11                  0.00007     1.59290   
    85. RY*(   4) H  11                  0.00002     2.05671   
    86. BD*(   1) C   1 - C   2          0.00755     0.15744   
    87. BD*(   1) C   1 - H   5          0.00346     0.25630   
    88. BD*(   1) C   1 - H   6          0.00262     0.25639   
    89. BD*(   1) C   1 - H   7          0.00230     0.26338   
    90. BD*(   1) C   2 -Cl   3          0.03834    -0.16418   
    91. BD*(   1) C   2 - C   4          0.00755     0.15744   
    92. BD*(   1) C   2 - H   8          0.00901     0.23016   
    93. BD*(   1) C   4 - H   9          0.00230     0.26338   
    94. BD*(   1) C   4 - H  10          0.00262     0.25639   
    95. BD*(   1) C   4 - H  11          0.00346     0.25630   
       -------------------------------
              Total Lewis   19.63430  ( 98.1715%)
        Valence non-Lewis    0.34434  (  1.7217%)
        Rydberg non-Lewis    0.02136  (  0.1068%)
       -------------------------------
            Total unit  1   20.00000  (100.0000%)
           Charge unit  1    1.00000
 Unable to Open any file for archive entry.
 1\1\GINC-COMPUTE-0-2\SP\UB3LYP\def2SVP\C3H7Cl1(1+,2)\ZAHRT2\13-Mar-202
 1\0\\# b3lyp/def2svp geom=NewRedundant pop=NBO\\79\\1,2\C,0,1.28676731
 49,-0.13375002,0.1481350554\C,0,-0.0524211347,0.5573545261,-0.04707374
 98\Cl,0,-0.0714174874,1.3753239415,-1.6847142386\C,0,-1.2443629523,-0.
 3797077692,0.0546446503\H,0,1.3289134722,-0.5887849002,1.1519092287\H,
 0,1.4249679536,-0.9300132793,-0.5996198393\H,0,2.1190130594,0.57826550
 73,0.0534265906\H,0,-0.1593287607,1.3854774246,0.6686562112\H,0,-2.188
 7895375,0.1596630181,-0.1056873891\H,0,-1.1718643427,-1.1823554976,-0.
 6955370296\H,0,-1.2714775887,-0.8414729347,1.0558605911\\Version=ES64L
 -G16RevC.01\State=2-A'\HF=-578.1357283\S2=0.752175\S2-1=0.\S2A=0.75000
 4\RMSD=3.291e-09\Dipole=-0.0152606,0.0065196,0.3960077\Quadrupole=-0.7
 807351,-0.0397593,0.8204944,-0.0084415,0.1073881,-1.7125652\PG=CS [SG(
 C1H1Cl1),X(C2H6)]\\@
 The archive entry for this job was punched.


 THE PROMISED LAND ALWAYS LIES ON THE OTHER SIDE OF A WILDERNESS.

                         -- HAVELOCK ELLIS
 File lengths (MBytes):  RWF=     10 Int=      0 D2E=      0 Chk=      2 Scr=      1
 Normal termination of Gaussian 16
