# Supplementary material for: Machine-Learning-Guided Discovery of Electrochemical Reactions
Source: J Am Chem Soc. 2022 Dec 2;144(49):22599–610. doi: 10.1021/jacs.2c08997 (PMC9756344; doi:10.1021/jacs.2c08997)
Supplement: Supplementary file 4 — ja2c08997_si_004.zip [file ja2c08997_si_004.zip › Reactivity Prediction/Ologs_notimes/46.log]

 Entering Gaussian System, Link 0=g16
 Input=46.com
 Output=46.log
 Initial command:
  
 Copyright (c) 1988-2019, Gaussian, Inc.  All Rights Reserved.
  
 This is part of the Gaussian(R) 16 program.  It is based on
 the Gaussian(R) 09 system (copyright 2009, Gaussian, Inc.),
 the Gaussian(R) 03 system (copyright 2003, Gaussian, Inc.),
 the Gaussian(R) 98 system (copyright 1998, Gaussian, Inc.),
 the Gaussian(R) 94 system (copyright 1995, Gaussian, Inc.),
 the Gaussian 92(TM) system (copyright 1992, Gaussian, Inc.),
 the Gaussian 90(TM) system (copyright 1990, Gaussian, Inc.),
 the Gaussian 88(TM) system (copyright 1988, Gaussian, Inc.),
 the Gaussian 86(TM) system (copyright 1986, Carnegie Mellon
 University), and the Gaussian 82(TM) system (copyright 1983,
 Carnegie Mellon University). Gaussian is a federally registered
 trademark of Gaussian, Inc.
  
 This software contains proprietary and confidential information,
 including trade secrets, belonging to Gaussian, Inc.
  
 This software is provided under written license and may be
 used, copied, transmitted, or stored only in accord with that
 written license.
  
 The following legend is applicable only to US Government
 contracts under FAR:
  
                    RESTRICTED RIGHTS LEGEND
  
 Use, reproduction and disclosure by the US Government is
 subject to restrictions as set forth in subparagraphs (a)
 and (c) of the Commercial Computer Software - Restricted
 Rights clause in FAR 52.227-19.
  
 Gaussian, Inc.
 340 Quinnipiac St., Bldg. 40, Wallingford CT 06492
  
  
 ---------------------------------------------------------------
 Warning -- This program may not be used in any manner that
 competes with the business of Gaussian, Inc. or will provide
 assistance to any competitor of Gaussian, Inc.  The licensee
 of this program is prohibited from giving any competitor of
 Gaussian, Inc. access to this program.  By using this program,
 the user acknowledges that Gaussian, Inc. is engaged in the
 business of creating and licensing software in the field of
 computational chemistry and represents and warrants to the
 licensee that it is not a competitor of Gaussian, Inc. and that
 it will not use this program in any manner prohibited above.
 ---------------------------------------------------------------
  

 Cite this work as:
 Gaussian 16, Revision C.01,
 M. J. Frisch, G. W. Trucks, H. B. Schlegel, G. E. Scuseria, 
 M. A. Robb, J. R. Cheeseman, G. Scalmani, V. Barone, 
 G. A. Petersson, H. Nakatsuji, X. Li, M. Caricato, A. V. Marenich, 
 J. Bloino, B. G. Janesko, R. Gomperts, B. Mennucci, H. P. Hratchian, 
 J. V. Ortiz, A. F. Izmaylov, J. L. Sonnenberg, D. Williams-Young, 
 F. Ding, F. Lipparini, F. Egidi, J. Goings, B. Peng, A. Petrone, 
 T. Henderson, D. Ranasinghe, V. G. Zakrzewski, J. Gao, N. Rega, 
 G. Zheng, W. Liang, M. Hada, M. Ehara, K. Toyota, R. Fukuda, 
 J. Hasegawa, M. Ishida, T. Nakajima, Y. Honda, O. Kitao, H. Nakai, 
 T. Vreven, K. Throssell, J. A. Montgomery, Jr., J. E. Peralta, 
 F. Ogliaro, M. J. Bearpark, J. J. Heyd, E. N. Brothers, K. N. Kudin, 
 V. N. Staroverov, T. A. Keith, R. Kobayashi, J. Normand, 
 K. Raghavachari, A. P. Rendell, J. C. Burant, S. S. Iyengar, 
 J. Tomasi, M. Cossi, J. M. Millam, M. Klene, C. Adamo, R. Cammi, 
 J. W. Ochterski, R. L. Martin, K. Morokuma, O. Farkas, 
 J. B. Foresman, and D. J. Fox, Gaussian, Inc., Wallingford CT, 2019.
 
 ******************************************
 Gaussian 16:  ES64L-G16RevC.01  3-Jul-2019
                13-Mar-2021 
 ******************************************
 %nprocshared=16
 Will use up to   16 processors via shared memory.
 %mem=7GB
 -----------------------------------------
 # b3lyp/def2svp geom=NewRedundant pop=NBO
 -----------------------------------------
 1/29=4000,38=1,172=1/1;
 2/12=2,17=6,18=5,40=1/2;
 3/5=43,7=101,11=2,25=1,30=1,74=-5/1,2,3;
 4//1;
 5/5=2,38=5/2;
 6/7=2,8=2,9=2,10=2,28=1,40=1/1,7;
 99/5=1,9=1/99;
 --
 46
 --
 Symbolic Z-matrix:
 Charge =  1 Multiplicity = 2
 O                     3.1038   -0.88551  -0.11566 
 C                     2.06123  -0.3926   -0.44556 
 O                     1.95595   0.3148   -1.59162 
 C                     0.78381  -0.47486   0.38954 
 C                    -0.50204  -0.45574  -0.40785 
 C                    -1.77527   0.04582   0.20944 
 C                    -1.10363   0.86616  -0.86169 
 H                     1.03839   0.61096  -1.70257 
 H                     0.86616  -1.38106   1.00717 
 H                     0.80284   0.38094   1.08832 
 H                    -0.60876  -1.29033  -1.10981 
 H                    -2.70776  -0.46535  -0.04223 
 H                    -1.72971   0.41651   1.23747 
 H                    -1.57484   0.91741  -1.84714 
 H                    -0.61017   1.79286  -0.54989 
 
                          Input orientation:                          
 ---------------------------------------------------------------------
 Center     Atomic      Atomic             Coordinates (Angstroms)
 Number     Number       Type             X           Y           Z
 ---------------------------------------------------------------------
      1          8           0        3.103802   -0.885511   -0.115656
      2          6           0        2.061235   -0.392604   -0.445562
      3          8           0        1.955955    0.314800   -1.591618
      4          6           0        0.783808   -0.474865    0.389539
      5          6           0       -0.502041   -0.455739   -0.407849
      6          6           0       -1.775275    0.045823    0.209439
      7          6           0       -1.103627    0.866164   -0.861689
      8          1           0        1.038391    0.610958   -1.702571
      9          1           0        0.866158   -1.381063    1.007165
     10          1           0        0.802838    0.380943    1.088320
     11          1           0       -0.608764   -1.290334   -1.109809
     12          1           0       -2.707762   -0.465354   -0.042225
     13          1           0       -1.729710    0.416512    1.237466
     14          1           0       -1.574841    0.917407   -1.847139
     15          1           0       -0.610167    1.792863   -0.549886
 ---------------------------------------------------------------------
                    Distance matrix (angstroms):
                    1          2          3          4          5
     1  O    0.000000
     2  C    1.199476   0.000000
     3  O    2.221883   1.350907   0.000000
     4  C    2.409611   1.528391   2.433616   0.000000
     5  C    3.643101   2.564330   2.834922   1.513142   0.000000
     6  C    4.977797   3.916637   4.151895   2.617719   1.501244
     7  C    4.618159   3.431328   3.193406   2.631794   1.521613
     8  H    3.003938   1.906153   0.970538   2.370812   2.277515
     9  H    2.552127   2.125012   3.288964   1.099745   2.174961
    10  H    2.889273   2.129490   2.918239   1.105017   2.154359
    11  H    3.864630   2.894138   3.063719   2.202791   1.095759
    12  H    5.827195   4.786575   4.975893   3.518177   2.235840
    13  H    5.185464   4.225933   4.647385   2.798446   2.230483
    14  H    5.304549   4.111154   3.590953   3.536152   2.260085
    15  H    4.599545   3.453047   3.139245   2.822813   2.255676
                    6          7          8          9         10
     6  C    0.000000
     7  C    1.507111   0.000000
     8  H    3.448459   2.315265   0.000000
     9  H    3.106370   3.524585   3.367563   0.000000
    10  H    2.744340   2.769942   2.810242   1.765010   0.000000
    11  H    2.210538   2.226418   2.584453   2.581706   3.101218
    12  H    1.092781   2.240025   4.236609   3.835707   3.784001
    13  H    1.093768   2.236206   4.042772   3.165887   2.537185
    14  H    2.242619   1.093517   2.635107   4.403236   3.815503
    15  H    2.232979   1.095214   2.333093   3.831155   2.583373
                   11         12         13         14         15
    11  H    0.000000
    12  H    2.495220   0.000000
    13  H    3.111197   1.836270   0.000000
    14  H    2.520135   2.540325   3.128844   0.000000
    15  H    3.133627   3.123646   2.518401   1.838446   0.000000
 Stoichiometry    C5H8O2(1+,2)
 Framework group  C1[X(C5H8O2)]
 Deg. of freedom    39
 Full point group                 C1      NOp   1
 Largest Abelian subgroup         C1      NOp   1
 Largest concise Abelian subgroup C1      NOp   1
                         Standard orientation:                         
 ---------------------------------------------------------------------
 Center     Atomic      Atomic             Coordinates (Angstroms)
 Number     Number       Type             X           Y           Z
 ---------------------------------------------------------------------
      1          8           0       -2.569816   -0.565652    0.007856
      2          6           0       -1.480570   -0.064271   -0.022194
      3          8           0       -1.327861    1.276370    0.043463
      4          6           0       -0.185296   -0.861393   -0.173323
      5          6           0        1.027245   -0.238975    0.483900
      6          6           0        2.407762   -0.534272   -0.026693
      7          6           0        1.822816    0.838494   -0.238201
      8          1           0       -0.381731    1.492346    0.031802
      9          1           0       -0.386172   -1.870184    0.215817
     10          1           0       -0.004986   -0.976112   -1.257477
     11          1           0        0.936592   -0.113702    1.568693
     12          1           0        3.215455   -0.643288    0.701260
     13          1           0        2.497673   -1.188614   -0.898519
     14          1           0        2.228731    1.670193    0.344286
     15          1           0        1.524116    1.106114   -1.257344
 ---------------------------------------------------------------------
 Rotational constants (GHZ):           6.6202054           1.5891795           1.3575041
 Standard basis: def2SVP (5D, 7F)
 There are   145 symmetry adapted cartesian basis functions of A   symmetry.
 There are   138 symmetry adapted basis functions of A   symmetry.
   138 basis functions,   231 primitive gaussians,   145 cartesian basis functions
    27 alpha electrons       26 beta electrons
       nuclear repulsion energy       299.9942498019 Hartrees.
 NAtoms=   15 NActive=   15 NUniq=   15 SFac= 1.00D+00 NAtFMM=   60 NAOKFM=F Big=F
 Integral buffers will be    131072 words long.
 Raffenetti 2 integral format.
 Two-electron integral symmetry is turned on.
 One-electron integrals computed using PRISM.
   1 Symmetry operations used in ECPInt.
 ECPInt:  NShTT=    2211 NPrTT=    7865 LenC2=    2193 LenP2D=    6462.
 LDataN:  DoStor=T MaxTD1= 4 Len=   56
 NBasis=   138 RedAO= T EigKep=  1.41D-03  NBF=   138
 NBsUse=   138 1.00D-06 EigRej= -1.00D+00 NBFU=   138
 ExpMin= 1.22D-01 ExpMax= 2.27D+03 ExpMxC= 3.41D+02 IAcc=3 IRadAn=         5 AccDes= 0.00D+00
 Harris functional with IExCor=  402 and IRadAn=       5 diagonalized for initial guess.
 HarFok:  IExCor=  402 AccDes= 0.00D+00 IRadAn=         5 IDoV= 1 UseB2=F ITyADJ=14
 ICtDFT=  3500011 ScaDFX=  1.000000  1.000000  1.000000  1.000000
 FoFCou: FMM=F IPFlag=           0 FMFlag=      100000 FMFlg1=           0
         NFxFlg=           0 DoJE=T BraDBF=F KetDBF=T FulRan=T
         wScrn=  0.000000 ICntrl=       500 IOpCl=  0 I1Cent=   200000004 NGrid=           0
         NMat0=    1 NMatS0=      1 NMatT0=    0 NMatD0=    1 NMtDS0=    0 NMtDT0=    0
 Petite list used in FoFCou.
 Initial guess <Sx>= 0.0000 <Sy>= 0.0000 <Sz>= 0.5000 <S**2>= 0.7500 S= 0.5000
 Requested convergence on RMS density matrix=1.00D-08 within 128 cycles.
 Requested convergence on MAX density matrix=1.00D-06.
 Requested convergence on             energy=1.00D-06.
 No special actions if energy rises.
 Integral accuracy reduced to 1.0D-05 until final iterations.
 EnCoef did     2 forward-backward iterations
 Initial convergence to 1.0D-05 achieved.  Increase integral accuracy.
 SCF Done:  E(UB3LYP) =  -345.164860641     A.U. after   24 cycles
            NFock= 24  Conv=0.40D-08     -V/T= 2.0096
 <Sx>= 0.0000 <Sy>= 0.0000 <Sz>= 0.5000 <S**2>= 0.7557 S= 0.5029
 <L.S>= 0.000000000000E+00
 Annihilation of the first spin contaminant:
 S**2 before annihilation     0.7557,   after     0.7500

 **********************************************************************

            Population analysis using the SCF Density.

 **********************************************************************

 Orbital symmetries:
 Alpha Orbitals:
       Occupied  (A) (A) (A) (A) (A) (A) (A) (A) (A) (A) (A) (A)
                 (A) (A) (A) (A) (A) (A) (A) (A) (A) (A) (A) (A)
                 (A) (A) (A)
       Virtual   (A) (A) (A) (A) (A) (A) (A) (A) (A) (A) (A) (A)
                 (A) (A) (A) (A) (A) (A) (A) (A) (A) (A) (A) (A)
                 (A) (A) (A) (A) (A) (A) (A) (A) (A) (A) (A) (A)
                 (A) (A) (A) (A) (A) (A) (A) (A) (A) (A) (A) (A)
                 (A) (A) (A) (A) (A) (A) (A) (A) (A) (A) (A) (A)
                 (A) (A) (A) (A) (A) (A) (A) (A) (A) (A) (A) (A)
                 (A) (A) (A) (A) (A) (A) (A) (A) (A) (A) (A) (A)
                 (A) (A) (A) (A) (A) (A) (A) (A) (A) (A) (A) (A)
                 (A) (A) (A) (A) (A) (A) (A) (A) (A) (A) (A) (A)
                 (A) (A) (A)
 Beta  Orbitals:
       Occupied  (A) (A) (A) (A) (A) (A) (A) (A) (A) (A) (A) (A)
                 (A) (A) (A) (A) (A) (A) (A) (A) (A) (A) (A) (A)
                 (A) (A)
       Virtual   (A) (A) (A) (A) (A) (A) (A) (A) (A) (A) (A) (A)
                 (A) (A) (A) (A) (A) (A) (A) (A) (A) (A) (A) (A)
                 (A) (A) (A) (A) (A) (A) (A) (A) (A) (A) (A) (A)
                 (A) (A) (A) (A) (A) (A) (A) (A) (A) (A) (A) (A)
                 (A) (A) (A) (A) (A) (A) (A) (A) (A) (A) (A) (A)
                 (A) (A) (A) (A) (A) (A) (A) (A) (A) (A) (A) (A)
                 (A) (A) (A) (A) (A) (A) (A) (A) (A) (A) (A) (A)
                 (A) (A) (A) (A) (A) (A) (A) (A) (A) (A) (A) (A)
                 (A) (A) (A) (A) (A) (A) (A) (A) (A) (A) (A) (A)
                 (A) (A) (A) (A)
 The electronic state is 2-A.
 Alpha  occ. eigenvalues --  -19.45064 -19.42261 -10.58202 -10.44517 -10.43430
 Alpha  occ. eigenvalues --  -10.41306 -10.40135  -1.36773  -1.28408  -1.08634
 Alpha  occ. eigenvalues --   -0.98511  -0.85901  -0.81284  -0.80211  -0.76144
 Alpha  occ. eigenvalues --   -0.72859  -0.71637  -0.69998  -0.68045  -0.64409
 Alpha  occ. eigenvalues --   -0.61623  -0.58963  -0.57999  -0.57915  -0.56597
 Alpha  occ. eigenvalues --   -0.52503  -0.51280
 Alpha virt. eigenvalues --   -0.24661  -0.13496  -0.11271  -0.11006  -0.09173
 Alpha virt. eigenvalues --   -0.07624  -0.06280  -0.04115  -0.03125  -0.01487
 Alpha virt. eigenvalues --    0.00954   0.01614   0.05576   0.06444   0.08656
 Alpha virt. eigenvalues --    0.12542   0.18115   0.20691   0.22566   0.25371
 Alpha virt. eigenvalues --    0.28382   0.29886   0.30517   0.34297   0.35198
 Alpha virt. eigenvalues --    0.36369   0.36917   0.40457   0.41138   0.43965
 Alpha virt. eigenvalues --    0.45368   0.46489   0.47473   0.48283   0.48958
 Alpha virt. eigenvalues --    0.49533   0.50349   0.51304   0.55916   0.60955
 Alpha virt. eigenvalues --    0.62358   0.64219   0.67870   0.73418   0.79358
 Alpha virt. eigenvalues --    0.81400   0.85323   0.89386   0.90223   1.02856
 Alpha virt. eigenvalues --    1.09017   1.10813   1.13055   1.14268   1.21030
 Alpha virt. eigenvalues --    1.24203   1.28860   1.30911   1.33768   1.38281
 Alpha virt. eigenvalues --    1.42035   1.42778   1.44398   1.48889   1.50474
 Alpha virt. eigenvalues --    1.50960   1.51778   1.55467   1.56657   1.58779
 Alpha virt. eigenvalues --    1.61003   1.64221   1.67630   1.69923   1.74223
 Alpha virt. eigenvalues --    1.76465   1.77777   1.82269   1.86747   1.92006
 Alpha virt. eigenvalues --    1.93673   1.97086   1.99721   2.04414   2.07361
 Alpha virt. eigenvalues --    2.09793   2.13831   2.15668   2.22802   2.29354
 Alpha virt. eigenvalues --    2.33556   2.35691   2.39370   2.40131   2.43184
 Alpha virt. eigenvalues --    2.54515   2.57209   2.60674   2.62575   2.68291
 Alpha virt. eigenvalues --    2.73667   2.74450   2.75264   2.80776   2.85582
 Alpha virt. eigenvalues --    2.89877   2.92918   3.09568   3.15603   3.36637
 Alpha virt. eigenvalues --    3.57926
  Beta  occ. eigenvalues --  -19.43460 -19.42061 -10.58250 -10.44330 -10.43250
  Beta  occ. eigenvalues --  -10.41041 -10.40113  -1.34683  -1.26806  -1.07933
  Beta  occ. eigenvalues --   -0.97475  -0.84907  -0.80397  -0.79400  -0.74874
  Beta  occ. eigenvalues --   -0.71317  -0.71057  -0.69639  -0.67363  -0.62917
  Beta  occ. eigenvalues --   -0.60382  -0.57928  -0.57140  -0.56428  -0.51418
  Beta  occ. eigenvalues --   -0.50977
  Beta virt. eigenvalues --   -0.44639  -0.24203  -0.13293  -0.11172  -0.10772
  Beta virt. eigenvalues --   -0.08609  -0.07432  -0.05959  -0.03712  -0.02947
  Beta virt. eigenvalues --   -0.00964   0.01052   0.02012   0.05924   0.07160
  Beta virt. eigenvalues --    0.08933   0.13131   0.18221   0.20817   0.22655
  Beta virt. eigenvalues --    0.25538   0.29428   0.30162   0.30807   0.34835
  Beta virt. eigenvalues --    0.35673   0.36654   0.37633   0.41090   0.41452
  Beta virt. eigenvalues --    0.44265   0.45542   0.46793   0.47706   0.48468
  Beta virt. eigenvalues --    0.49100   0.49670   0.50563   0.51549   0.56425
  Beta virt. eigenvalues --    0.61445   0.62586   0.64491   0.68183   0.73838
  Beta virt. eigenvalues --    0.79770   0.82555   0.87027   0.90455   0.91144
  Beta virt. eigenvalues --    1.03105   1.09531   1.11106   1.13675   1.14689
  Beta virt. eigenvalues --    1.21143   1.24767   1.29216   1.31320   1.33972
  Beta virt. eigenvalues --    1.38484   1.42543   1.43000   1.44668   1.49388
  Beta virt. eigenvalues --    1.50798   1.51414   1.52134   1.55631   1.56820
  Beta virt. eigenvalues --    1.58956   1.61139   1.64361   1.68322   1.70179
  Beta virt. eigenvalues --    1.74583   1.76879   1.78109   1.82407   1.87321
  Beta virt. eigenvalues --    1.92578   1.94151   1.97570   2.00119   2.04808
  Beta virt. eigenvalues --    2.07679   2.10047   2.14496   2.16296   2.23272
  Beta virt. eigenvalues --    2.30120   2.36253   2.37682   2.40783   2.42751
  Beta virt. eigenvalues --    2.44235   2.54836   2.57924   2.61210   2.63027
  Beta virt. eigenvalues --    2.68693   2.73882   2.74710   2.75642   2.82039
  Beta virt. eigenvalues --    2.85807   2.90084   2.93590   3.10744   3.16948
  Beta virt. eigenvalues --    3.38290   3.58450
          Condensed to atoms (all electrons):
               1          2          3          4          5          6
     1  O    7.435256   0.591812  -0.060352  -0.052837   0.001260  -0.000010
     2  C    0.591812   4.567504   0.422376   0.232069  -0.013430   0.008993
     3  O   -0.060352   0.422376   7.471156  -0.080787  -0.003394   0.000905
     4  C   -0.052837   0.232069  -0.080787   4.946220   0.275542  -0.014579
     5  C    0.001260  -0.013430  -0.003394   0.275542   5.221329   0.174067
     6  C   -0.000010   0.008993   0.000905  -0.014579   0.174067   4.733726
     7  C   -0.000026  -0.013895  -0.003757  -0.029886   0.229743   0.305037
     8  H    0.002300  -0.003994   0.334694  -0.018388   0.014691  -0.003511
     9  H   -0.000061  -0.003321   0.002754   0.360509  -0.012927  -0.004402
    10  H   -0.000437   0.000968  -0.001333   0.346347  -0.003315  -0.002493
    11  H    0.000132   0.000398  -0.000122  -0.035902   0.389213  -0.002104
    12  H    0.000000  -0.000308  -0.000016   0.001770   0.005448   0.378887
    13  H   -0.000003   0.000737  -0.000027  -0.012191  -0.005538   0.393372
    14  H    0.000000   0.000875   0.000122   0.000870  -0.008974   0.001032
    15  H   -0.000014  -0.001755   0.000688  -0.001203  -0.025998  -0.009753
               7          8          9         10         11         12
     1  O   -0.000026   0.002300  -0.000061  -0.000437   0.000132   0.000000
     2  C   -0.013895  -0.003994  -0.003321   0.000968   0.000398  -0.000308
     3  O   -0.003757   0.334694   0.002754  -0.001333  -0.000122  -0.000016
     4  C   -0.029886  -0.018388   0.360509   0.346347  -0.035902   0.001770
     5  C    0.229743   0.014691  -0.012927  -0.003315   0.389213   0.005448
     6  C    0.305037  -0.003511  -0.004402  -0.002493  -0.002104   0.378887
     7  C    4.823313   0.022244   0.006344  -0.004558  -0.020614  -0.006675
     8  H    0.022244   0.431364   0.000804  -0.000384  -0.001200   0.000138
     9  H    0.006344   0.000804   0.548356  -0.010365  -0.005586   0.000288
    10  H   -0.004558  -0.000384  -0.010365   0.548522   0.005585  -0.000244
    11  H   -0.020614  -0.001200  -0.005586   0.005585   0.574065  -0.007957
    12  H   -0.006675   0.000138   0.000288  -0.000244  -0.007957   0.538439
    13  H   -0.013227   0.000129   0.000319   0.004091   0.002188  -0.019021
    14  H    0.383189  -0.000148  -0.000183   0.000009  -0.006117  -0.008184
    15  H    0.396413   0.002159   0.000145   0.003303   0.003119   0.002257
              13         14         15
     1  O   -0.000003   0.000000  -0.000014
     2  C    0.000737   0.000875  -0.001755
     3  O   -0.000027   0.000122   0.000688
     4  C   -0.012191   0.000870  -0.001203
     5  C   -0.005538  -0.008974  -0.025998
     6  C    0.393372   0.001032  -0.009753
     7  C   -0.013227   0.383189   0.396413
     8  H    0.000129  -0.000148   0.002159
     9  H    0.000319  -0.000183   0.000145
    10  H    0.004091   0.000009   0.003303
    11  H    0.002188  -0.006117   0.003119
    12  H   -0.019021  -0.008184   0.002257
    13  H    0.557540   0.002139  -0.008665
    14  H    0.002139   0.547588  -0.024703
    15  H   -0.008665  -0.024703   0.568421
          Atomic-Atomic Spin Densities.
               1          2          3          4          5          6
     1  O    0.636111  -0.030176  -0.004486  -0.016721   0.001337  -0.000052
     2  C   -0.030176  -0.061789  -0.004257   0.076518  -0.010865  -0.000133
     3  O   -0.004486  -0.004257   0.075107  -0.014437   0.007711  -0.000289
     4  C   -0.016721   0.076518  -0.014437   0.087432  -0.026305   0.002058
     5  C    0.001337  -0.010865   0.007711  -0.026305   0.102093   0.028297
     6  C   -0.000052  -0.000133  -0.000289   0.002058   0.028297   0.144415
     7  C    0.000039   0.000393   0.000728  -0.005999   0.004587  -0.011442
     8  H    0.000071   0.002729  -0.000064   0.001411  -0.003607   0.000455
     9  H    0.003792   0.000108   0.000675  -0.010435   0.002815  -0.002371
    10  H    0.001327   0.000017   0.000970  -0.007564   0.003766  -0.002222
    11  H    0.000054  -0.000133   0.000296  -0.002711   0.003142  -0.002687
    12  H    0.000000   0.000007   0.000003  -0.000193  -0.002053  -0.000046
    13  H    0.000002   0.000007   0.000008  -0.000055  -0.000113  -0.001120
    14  H   -0.000000   0.000013  -0.000068   0.000622  -0.001222   0.000449
    15  H   -0.000005   0.000019  -0.000306   0.001699  -0.002500   0.001037
               7          8          9         10         11         12
     1  O    0.000039   0.000071   0.003792   0.001327   0.000054   0.000000
     2  C    0.000393   0.002729   0.000108   0.000017  -0.000133   0.000007
     3  O    0.000728  -0.000064   0.000675   0.000970   0.000296   0.000003
     4  C   -0.005999   0.001411  -0.010435  -0.007564  -0.002711  -0.000193
     5  C    0.004587  -0.003607   0.002815   0.003766   0.003142  -0.002053
     6  C   -0.011442   0.000455  -0.002371  -0.002222  -0.002687  -0.000046
     7  C    0.018137  -0.000813   0.000782   0.001545   0.001891   0.002418
     8  H   -0.000813  -0.002127  -0.000138  -0.000291  -0.000255  -0.000017
     9  H    0.000782  -0.000138   0.003657   0.002494   0.000513   0.000065
    10  H    0.001545  -0.000291   0.002494   0.004226   0.000099   0.000052
    11  H    0.001891  -0.000255   0.000513   0.000099  -0.001222   0.000251
    12  H    0.002418  -0.000017   0.000065   0.000052   0.000251  -0.000471
    13  H    0.001165  -0.000020   0.000130   0.000231   0.000013   0.000687
    14  H    0.000318   0.000404  -0.000025  -0.000061  -0.000230  -0.000279
    15  H    0.000146   0.000656  -0.000083  -0.000566  -0.000132  -0.000141
              13         14         15
     1  O    0.000002  -0.000000  -0.000005
     2  C    0.000007   0.000013   0.000019
     3  O    0.000008  -0.000068  -0.000306
     4  C   -0.000055   0.000622   0.001699
     5  C   -0.000113  -0.001222  -0.002500
     6  C   -0.001120   0.000449   0.001037
     7  C    0.001165   0.000318   0.000146
     8  H   -0.000020   0.000404   0.000656
     9  H    0.000130  -0.000025  -0.000083
    10  H    0.000231  -0.000061  -0.000566
    11  H    0.000013  -0.000230  -0.000132
    12  H    0.000687  -0.000279  -0.000141
    13  H   -0.006749  -0.000087  -0.000095
    14  H   -0.000087   0.006088   0.000627
    15  H   -0.000095   0.000627   0.007537
 Mulliken charges and spin densities:
               1          2
     1  O    0.082979   0.591294
     2  C    0.210971  -0.027542
     3  O   -0.082909   0.061592
     4  C    0.082447   0.085321
     5  C   -0.237718   0.107084
     6  C    0.040834   0.156349
     7  C   -0.073644   0.013895
     8  H    0.219102  -0.001608
     9  H    0.117328   0.001978
    10  H    0.114303   0.004022
    11  H    0.104903  -0.001112
    12  H    0.115179   0.000282
    13  H    0.098159  -0.005996
    14  H    0.112481   0.006549
    15  H    0.095585   0.007892
 Sum of Mulliken charges =   1.00000   1.00000
 Mulliken charges and spin densities with hydrogens summed into heavy atoms:
               1          2
     1  O    0.082979   0.591294
     2  C    0.210971  -0.027542
     3  O    0.136193   0.059984
     4  C    0.314078   0.091321
     5  C   -0.132814   0.105971
     6  C    0.254171   0.150635
     7  C    0.134423   0.028336
 Electronic spatial extent (au):  <R**2>=            839.1988
 Charge=              1.0000 electrons
 Dipole moment (field-independent basis, Debye):
    X=              2.7336    Y=             -0.5511    Z=             -0.2163  Tot=              2.7970
 Quadrupole moment (field-independent basis, Debye-Ang):
   XX=            -28.9356   YY=            -34.3998   ZZ=            -36.1041
   XY=              0.9879   XZ=              0.9605   YZ=              0.5816
 Traceless Quadrupole moment (field-independent basis, Debye-Ang):
   XX=              4.2109   YY=             -1.2533   ZZ=             -2.9576
   XY=              0.9879   XZ=              0.9605   YZ=              0.5816
 Octapole moment (field-independent basis, Debye-Ang**2):
  XXX=             11.7164  YYY=              3.7561  ZZZ=             -0.4991  XYY=              1.2345
  XXY=             -2.8183  XXZ=              3.5858  XZZ=             -1.6989  YZZ=             -0.0588
  YYZ=             -0.8890  XYZ=              1.3396
 Hexadecapole moment (field-independent basis, Debye-Ang**3):
 XXXX=           -677.2579 YYYY=           -176.5103 ZZZZ=            -63.9965 XXXY=            -14.8070
 XXXZ=             15.1104 YYYX=              9.5137 YYYZ=              1.6740 ZZZX=              0.5922
 ZZZY=              1.3953 XXYY=           -151.5144 XXZZ=           -128.1216 YYZZ=            -42.1784
 XXYZ=              2.7664 YYXZ=             -1.5268 ZZXY=             -0.7031
 N-N= 2.999942498019D+02 E-N=-1.392630242758D+03  KE= 3.418689274832D+02
                          Isotropic Fermi Contact Couplings
        Atom                 a.u.       MegaHertz       Gauss      10(-4) cm-1
     1  O(17)              0.18880    -114.44791     -40.83786     -38.17571
     2  C(13)             -0.00397      -4.46530      -1.59333      -1.48947
     3  O(17)              0.01281      -7.76261      -2.76989      -2.58933
     4  C(13)              0.01102      12.39181       4.42171       4.13346
     5  C(13)              0.00277       3.10924       1.10945       1.03713
     6  C(13)              0.02714      30.51198      10.88743      10.17770
     7  C(13)             -0.00346      -3.89023      -1.38813      -1.29764
     8  H(1)              -0.00102      -4.55992      -1.62709      -1.52103
     9  H(1)              -0.00059      -2.61836      -0.93430      -0.87339
    10  H(1)               0.00147       6.55462       2.33885       2.18639
    11  H(1)               0.00016       0.73129       0.26094       0.24393
    12  H(1)               0.00101       4.50924       1.60901       1.50412
    13  H(1)              -0.00220      -9.82940      -3.50737      -3.27873
    14  H(1)               0.00315      14.09896       5.03086       4.70291
    15  H(1)               0.00374      16.73122       5.97012       5.58093
 --------------------------------------------------------
       Center         ----  Spin Dipole Couplings  ----
                      3XX-RR        3YY-RR        3ZZ-RR
 --------------------------------------------------------
     1   Atom       -0.288069      1.326189     -1.038120
     2   Atom        0.118709     -0.030044     -0.088665
     3   Atom       -0.153259      0.341595     -0.188336
     4   Atom        0.136524     -0.045622     -0.090901
     5   Atom        0.084740      0.006098     -0.090839
     6   Atom        0.087349     -0.025061     -0.062288
     7   Atom       -0.030892      0.050029     -0.019137
     8   Atom        0.014286      0.001697     -0.015983
     9   Atom        0.004550      0.007233     -0.011783
    10   Atom        0.000512     -0.011068      0.010555
    11   Atom       -0.003323     -0.010156      0.013479
    12   Atom        0.006307     -0.010191      0.003884
    13   Atom       -0.004405     -0.001902      0.006307
    14   Atom       -0.001461      0.002171     -0.000710
    15   Atom       -0.002087     -0.001225      0.003312
 --------------------------------------------------------
                        XY            XZ            YZ
 --------------------------------------------------------
     1   Atom       -1.538942     -0.113534      0.195883
     2   Atom       -0.005934     -0.011629      0.005782
     3   Atom        0.004782     -0.002603      0.102594
     4   Atom       -0.099171     -0.029997      0.014511
     5   Atom       -0.128065      0.006624     -0.009522
     6   Atom        0.127835     -0.101453     -0.065505
     7   Atom       -0.000181      0.005531     -0.025759
     8   Atom        0.003376     -0.000287      0.000575
     9   Atom       -0.003013     -0.000966     -0.006336
    10   Atom       -0.002318     -0.002316      0.003294
    11   Atom       -0.003188      0.001148      0.000567
    12   Atom       -0.002133      0.011522     -0.007518
    13   Atom       -0.000141     -0.007584      0.011759
    14   Atom        0.003147      0.003192      0.002400
    15   Atom        0.001479      0.001270     -0.001747
 --------------------------------------------------------


 ---------------------------------------------------------------------------------
              Anisotropic Spin Dipole Couplings in Principal Axis System
 ---------------------------------------------------------------------------------

       Atom             a.u.   MegaHertz   Gauss  10(-4) cm-1        Axes

              Baa    -1.2188    88.192    31.469    29.418  0.8546  0.5187 -0.0254
     1 O(17)  Bbb    -1.0535    76.230    27.201    25.428  0.0570 -0.0452  0.9973
              Bcc     2.2723  -164.422   -58.670   -54.845 -0.5162  0.8538  0.0682
 
              Baa    -0.0898   -12.052    -4.300    -4.020  0.0529 -0.0910  0.9945
     2 C(13)  Bbb    -0.0298    -4.000    -1.427    -1.334  0.0467  0.9950  0.0885
              Bcc     0.1196    16.052     5.728     5.354  0.9975 -0.0417 -0.0569
 
              Baa    -0.2077    15.031     5.363     5.014  0.0630 -0.1838  0.9809
     3 O(17)  Bbb    -0.1531    11.076     3.952     3.695  0.9980  0.0035 -0.0635
              Bcc     0.3608   -26.107    -9.316    -8.708  0.0082  0.9830  0.1836
 
              Baa    -0.0952   -12.772    -4.557    -4.260  0.0280 -0.2289  0.9730
     4 C(13)  Bbb    -0.0889   -11.936    -4.259    -3.981  0.4166  0.8876  0.1968
              Bcc     0.1841    24.708     8.816     8.242  0.9087 -0.3998 -0.1202
 
              Baa    -0.0939   -12.597    -4.495    -4.202  0.3135  0.4796  0.8196
     5 C(13)  Bbb    -0.0860   -11.534    -4.116    -3.847  0.5065  0.6456 -0.5715
              Bcc     0.1798    24.132     8.611     8.049  0.8032 -0.5943  0.0406
 
              Baa    -0.1136   -15.248    -5.441    -5.086  0.3838  0.1229  0.9152
     6 C(13)  Bbb    -0.1084   -14.552    -5.192    -4.854 -0.5080  0.8558  0.0980
              Bcc     0.2221    29.800    10.633     9.940  0.7712  0.5025 -0.3909
 
              Baa    -0.0347    -4.663    -1.664    -1.555  0.8058 -0.1706 -0.5671
     7 C(13)  Bbb    -0.0239    -3.202    -1.143    -1.068  0.5918  0.2666  0.7607
              Bcc     0.0586     7.865     2.806     2.623 -0.0214  0.9486 -0.3158
 
              Baa    -0.0160    -8.541    -3.047    -2.849  0.0134 -0.0350  0.9993
     8 H(1)   Bbb     0.0009     0.465     0.166     0.155 -0.2431  0.9693  0.0372
              Bcc     0.0151     8.075     2.881     2.694  0.9699  0.2435 -0.0045
 
              Baa    -0.0139    -7.405    -2.642    -2.470  0.0986  0.2989  0.9492
     9 H(1)   Bbb     0.0035     1.884     0.672     0.628  0.9033  0.3733 -0.2114
              Bcc     0.0103     5.521     1.970     1.842 -0.4175  0.8782 -0.2332
 
              Baa    -0.0119    -6.335    -2.261    -2.113  0.1594  0.9790 -0.1273
    10 H(1)   Bbb     0.0002     0.105     0.038     0.035  0.9594 -0.1232  0.2537
              Bcc     0.0117     6.230     2.223     2.078 -0.2327  0.1626  0.9589
 
              Baa    -0.0114    -6.109    -2.180    -2.038  0.3696  0.9284 -0.0381
    11 H(1)   Bbb    -0.0021    -1.128    -0.402    -0.376  0.9269 -0.3713 -0.0547
              Bcc     0.0136     7.236     2.582     2.414  0.0650  0.0151  0.9978
 
              Baa    -0.0139    -7.439    -2.654    -2.481 -0.1827  0.8580  0.4800
    12 H(1)   Bbb    -0.0043    -2.303    -0.822    -0.768  0.6941  0.4583 -0.5551
              Bcc     0.0183     9.742     3.476     3.250  0.6963 -0.2317  0.6793
 
              Baa    -0.0129    -6.859    -2.448    -2.288 -0.5164  0.6235 -0.5870
    13 H(1)   Bbb    -0.0037    -1.992    -0.711    -0.664  0.8042  0.5887 -0.0821
              Bcc     0.0166     8.851     3.158     2.952 -0.2944  0.5144  0.8054
 
              Baa    -0.0044    -2.365    -0.844    -0.789  0.7999 -0.1723 -0.5748
    14 H(1)   Bbb    -0.0016    -0.870    -0.310    -0.290 -0.3241  0.6822 -0.6554
              Bcc     0.0061     3.235     1.154     1.079  0.5051  0.7106  0.4899
 
              Baa    -0.0038    -2.030    -0.724    -0.677  0.7372 -0.6138 -0.2823
    15 H(1)   Bbb    -0.0002    -0.105    -0.038    -0.035  0.6630  0.7377  0.1273
              Bcc     0.0040     2.135     0.762     0.712  0.1301 -0.2810  0.9509
 

 ---------------------------------------------------------------------------------

 ******************************Gaussian NBO Version 3.1******************************
             N A T U R A L   A T O M I C   O R B I T A L   A N D
          N A T U R A L   B O N D   O R B I T A L   A N A L Y S I S
 ******************************Gaussian NBO Version 3.1******************************
       /RESON  / : Allow strongly delocalized NBO set

 Analyzing the SCF density

 Job title: 46                                                              

 Storage needed:     57960 in NPA,     76829 in NBO ( 939522821 available)
 GSVD:  LWork=       11610 too small for GESVD, short by        2727 words or        2727 for optimal perf.


 NATURAL POPULATIONS:  Natural atomic orbital occupancies 
                                                          
   NAO  Atom  No  lang   Type(AO)    Occupancy
 --------------------------------------------
     1    O    1  S      Cor( 1S)     1.99971
     2    O    1  S      Val( 2S)     1.71060
     3    O    1  S      Ryd( 3S)     0.00185
     4    O    1  px     Val( 2p)     1.52135
     5    O    1  px     Ryd( 3p)     0.00081
     6    O    1  py     Val( 2p)     1.41628
     7    O    1  py     Ryd( 3p)     0.00176
     8    O    1  pz     Val( 2p)     1.53103
     9    O    1  pz     Ryd( 3p)     0.00078
    10    O    1  dxy    Ryd( 3d)     0.00157
    11    O    1  dxz    Ryd( 3d)     0.00208
    12    O    1  dyz    Ryd( 3d)     0.00041
    13    O    1  dx2y2  Ryd( 3d)     0.00144
    14    O    1  dz2    Ryd( 3d)     0.00043

    15    C    2  S      Cor( 1S)     1.99926
    16    C    2  S      Val( 2S)     0.76503
    17    C    2  S      Ryd( 3S)     0.00568
    18    C    2  px     Val( 2p)     0.83263
    19    C    2  px     Ryd( 3p)     0.01640
    20    C    2  py     Val( 2p)     0.75063
    21    C    2  py     Ryd( 3p)     0.00785
    22    C    2  pz     Val( 2p)     0.72776
    23    C    2  pz     Ryd( 3p)     0.00165
    24    C    2  dxy    Ryd( 3d)     0.00362
    25    C    2  dxz    Ryd( 3d)     0.00349
    26    C    2  dyz    Ryd( 3d)     0.00316
    27    C    2  dx2y2  Ryd( 3d)     0.00431
    28    C    2  dz2    Ryd( 3d)     0.00107

    29    O    3  S      Cor( 1S)     1.99968
    30    O    3  S      Val( 2S)     1.67398
    31    O    3  S      Ryd( 3S)     0.00105
    32    O    3  px     Val( 2p)     1.65100
    33    O    3  px     Ryd( 3p)     0.00144
    34    O    3  py     Val( 2p)     1.50049
    35    O    3  py     Ryd( 3p)     0.00155
    36    O    3  pz     Val( 2p)     1.76531
    37    O    3  pz     Ryd( 3p)     0.00086
    38    O    3  dxy    Ryd( 3d)     0.00106
    39    O    3  dxz    Ryd( 3d)     0.00056
    40    O    3  dyz    Ryd( 3d)     0.00117
    41    O    3  dx2y2  Ryd( 3d)     0.00169
    42    O    3  dz2    Ryd( 3d)     0.00075

    43    C    4  S      Cor( 1S)     1.99899
    44    C    4  S      Val( 2S)     1.06281
    45    C    4  S      Ryd( 3S)     0.00167
    46    C    4  px     Val( 2p)     1.00464
    47    C    4  px     Ryd( 3p)     0.00440
    48    C    4  py     Val( 2p)     1.19609
    49    C    4  py     Ryd( 3p)     0.00331
    50    C    4  pz     Val( 2p)     1.24488
    51    C    4  pz     Ryd( 3p)     0.00331
    52    C    4  dxy    Ryd( 3d)     0.00083
    53    C    4  dxz    Ryd( 3d)     0.00035
    54    C    4  dyz    Ryd( 3d)     0.00033
    55    C    4  dx2y2  Ryd( 3d)     0.00057
    56    C    4  dz2    Ryd( 3d)     0.00084

    57    C    5  S      Cor( 1S)     1.99894
    58    C    5  S      Val( 2S)     0.95156
    59    C    5  S      Ryd( 3S)     0.00395
    60    C    5  px     Val( 2p)     0.97067
    61    C    5  px     Ryd( 3p)     0.00414
    62    C    5  py     Val( 2p)     1.09970
    63    C    5  py     Ryd( 3p)     0.00269
    64    C    5  pz     Val( 2p)     1.20581
    65    C    5  pz     Ryd( 3p)     0.00388
    66    C    5  dxy    Ryd( 3d)     0.00094
    67    C    5  dxz    Ryd( 3d)     0.00094
    68    C    5  dyz    Ryd( 3d)     0.00071
    69    C    5  dx2y2  Ryd( 3d)     0.00097
    70    C    5  dz2    Ryd( 3d)     0.00080

    71    C    6  S      Cor( 1S)     1.99903
    72    C    6  S      Val( 2S)     1.03203
    73    C    6  S      Ryd( 3S)     0.00119
    74    C    6  px     Val( 2p)     1.00234
    75    C    6  px     Ryd( 3p)     0.00408
    76    C    6  py     Val( 2p)     1.05948
    77    C    6  py     Ryd( 3p)     0.00285
    78    C    6  pz     Val( 2p)     1.20017
    79    C    6  pz     Ryd( 3p)     0.00371
    80    C    6  dxy    Ryd( 3d)     0.00094
    81    C    6  dxz    Ryd( 3d)     0.00069
    82    C    6  dyz    Ryd( 3d)     0.00059
    83    C    6  dx2y2  Ryd( 3d)     0.00100
    84    C    6  dz2    Ryd( 3d)     0.00055

    85    C    7  S      Cor( 1S)     1.99907
    86    C    7  S      Val( 2S)     1.03387
    87    C    7  S      Ryd( 3S)     0.00196
    88    C    7  px     Val( 2p)     1.14311
    89    C    7  px     Ryd( 3p)     0.00225
    90    C    7  py     Val( 2p)     1.04828
    91    C    7  py     Ryd( 3p)     0.00369
    92    C    7  pz     Val( 2p)     1.20330
    93    C    7  pz     Ryd( 3p)     0.00282
    94    C    7  dxy    Ryd( 3d)     0.00086
    95    C    7  dxz    Ryd( 3d)     0.00055
    96    C    7  dyz    Ryd( 3d)     0.00077
    97    C    7  dx2y2  Ryd( 3d)     0.00086
    98    C    7  dz2    Ryd( 3d)     0.00052

    99    H    8  S      Val( 1S)     0.46929
   100    H    8  S      Ryd( 2S)     0.00074
   101    H    8  px     Ryd( 2p)     0.00226
   102    H    8  py     Ryd( 2p)     0.00125
   103    H    8  pz     Ryd( 2p)     0.00119

   104    H    9  S      Val( 1S)     0.69885
   105    H    9  S      Ryd( 2S)     0.00219
   106    H    9  px     Ryd( 2p)     0.00013
   107    H    9  py     Ryd( 2p)     0.00071
   108    H    9  pz     Ryd( 2p)     0.00021

   109    H   10  S      Val( 1S)     0.70021
   110    H   10  S      Ryd( 2S)     0.00167
   111    H   10  px     Ryd( 2p)     0.00016
   112    H   10  py     Ryd( 2p)     0.00023
   113    H   10  pz     Ryd( 2p)     0.00074

   114    H   11  S      Val( 1S)     0.72261
   115    H   11  S      Ryd( 2S)     0.00214
   116    H   11  px     Ryd( 2p)     0.00006
   117    H   11  py     Ryd( 2p)     0.00013
   118    H   11  pz     Ryd( 2p)     0.00081

   119    H   12  S      Val( 1S)     0.72738
   120    H   12  S      Ryd( 2S)     0.00107
   121    H   12  px     Ryd( 2p)     0.00053
   122    H   12  py     Ryd( 2p)     0.00012
   123    H   12  pz     Ryd( 2p)     0.00040

   124    H   13  S      Val( 1S)     0.74680
   125    H   13  S      Ryd( 2S)     0.00119
   126    H   13  px     Ryd( 2p)     0.00013
   127    H   13  py     Ryd( 2p)     0.00036
   128    H   13  pz     Ryd( 2p)     0.00055

   129    H   14  S      Val( 1S)     0.73001
   130    H   14  S      Ryd( 2S)     0.00110
   131    H   14  px     Ryd( 2p)     0.00027
   132    H   14  py     Ryd( 2p)     0.00048
   133    H   14  pz     Ryd( 2p)     0.00028

   134    H   15  S      Val( 1S)     0.74890
   135    H   15  S      Ryd( 2S)     0.00130
   136    H   15  px     Ryd( 2p)     0.00019
   137    H   15  py     Ryd( 2p)     0.00013
   138    H   15  pz     Ryd( 2p)     0.00074

 WARNING:  1 low occupancy (<1.9990e) core orbital  found on  C    4
           1 low occupancy (<1.9990e) core orbital  found on  C    5


 Summary of Natural Population Analysis:                  
                                                          
                                       Natural Population 
                Natural  -----------------------------------------------
    Atom  No    Charge         Core      Valence    Rydberg      Total
 -----------------------------------------------------------------------
      O    1   -0.19008      1.99971     6.17925    0.01113     8.19008
      C    2    0.87748      1.99926     3.07604    0.04722     5.12252
      O    3   -0.60058      1.99968     6.59077    0.01013     8.60058
      C    4   -0.52302      1.99899     4.50842    0.01561     6.52302
      C    5   -0.24571      1.99894     4.22775    0.01902     6.24571
      C    6   -0.30866      1.99903     4.29402    0.01561     6.30866
      C    7   -0.44191      1.99907     4.42856    0.01428     6.44191
      H    8    0.52526      0.00000     0.46929    0.00544     0.47474
      H    9    0.29791      0.00000     0.69885    0.00324     0.70209
      H   10    0.29699      0.00000     0.70021    0.00280     0.70301
      H   11    0.27426      0.00000     0.72261    0.00313     0.72574
      H   12    0.27050      0.00000     0.72738    0.00212     0.72950
      H   13    0.25096      0.00000     0.74680    0.00224     0.74904
      H   14    0.26786      0.00000     0.73001    0.00213     0.73214
      H   15    0.24873      0.00000     0.74890    0.00237     0.75127
 =======================================================================
   * Total *    1.00000     13.99469    38.84884    0.15646    53.00000

                                 Natural Population      
 --------------------------------------------------------
   Core                      13.99469 ( 99.9621% of  14)
   Valence                   38.84884 ( 99.6124% of  39)
   Natural Minimal Basis     52.84354 ( 99.7048% of  53)
   Natural Rydberg Basis      0.15646 (  0.2952% of  53)
 --------------------------------------------------------

    Atom  No          Natural Electron Configuration
 ----------------------------------------------------------------------------
      O    1      [core]2S( 1.71)2p( 4.47)3d( 0.01)
      C    2      [core]2S( 0.77)2p( 2.31)3S( 0.01)3p( 0.03)3d( 0.02)
      O    3      [core]2S( 1.67)2p( 4.92)3d( 0.01)
      C    4      [core]2S( 1.06)2p( 3.45)3p( 0.01)
      C    5      [core]2S( 0.95)2p( 3.28)3p( 0.01)
      C    6      [core]2S( 1.03)2p( 3.26)3p( 0.01)
      C    7      [core]2S( 1.03)2p( 3.39)3p( 0.01)
      H    8            1S( 0.47)
      H    9            1S( 0.70)
      H   10            1S( 0.70)
      H   11            1S( 0.72)
      H   12            1S( 0.73)
      H   13            1S( 0.75)
      H   14            1S( 0.73)
      H   15            1S( 0.75)


 ***************************************************
 *******         Alpha spin orbitals         *******
 ***************************************************


 NATURAL POPULATIONS:  Natural atomic orbital occupancies 
                                                          
   NAO  Atom  No  lang   Type(AO)    Occupancy      Energy
 ----------------------------------------------------------
     1    O    1  S      Cor( 1S)     0.99985     -19.19455
     2    O    1  S      Val( 2S)     0.85981      -1.18984
     3    O    1  S      Ryd( 3S)     0.00088       1.20915
     4    O    1  px     Val( 2p)     0.83243      -0.60645
     5    O    1  px     Ryd( 3p)     0.00046       0.79322
     6    O    1  py     Val( 2p)     0.91657      -0.59582
     7    O    1  py     Ryd( 3p)     0.00108       0.85924
     8    O    1  pz     Val( 2p)     0.78060      -0.54674
     9    O    1  pz     Ryd( 3p)     0.00036       0.81140
    10    O    1  dxy    Ryd( 3d)     0.00085       2.81968
    11    O    1  dxz    Ryd( 3d)     0.00104       2.54418
    12    O    1  dyz    Ryd( 3d)     0.00020       2.37868
    13    O    1  dx2y2  Ryd( 3d)     0.00087       2.78343
    14    O    1  dz2    Ryd( 3d)     0.00023       2.56443

    15    C    2  S      Cor( 1S)     0.99965     -10.48308
    16    C    2  S      Val( 2S)     0.38430      -0.40260
    17    C    2  S      Ryd( 3S)     0.00276       0.29797
    18    C    2  px     Val( 2p)     0.41851      -0.26881
    19    C    2  px     Ryd( 3p)     0.00795       0.37043
    20    C    2  py     Val( 2p)     0.36413      -0.27428
    21    C    2  py     Ryd( 3p)     0.00414       0.38590
    22    C    2  pz     Val( 2p)     0.35373      -0.37969
    23    C    2  pz     Ryd( 3p)     0.00082       0.29423
    24    C    2  dxy    Ryd( 3d)     0.00229       2.07081
    25    C    2  dxz    Ryd( 3d)     0.00171       1.68246
    26    C    2  dyz    Ryd( 3d)     0.00157       1.62885
    27    C    2  dx2y2  Ryd( 3d)     0.00253       2.08386
    28    C    2  dz2    Ryd( 3d)     0.00055       1.85583

    29    O    3  S      Cor( 1S)     0.99984     -19.23415
    30    O    3  S      Val( 2S)     0.83644      -1.13073
    31    O    3  S      Ryd( 3S)     0.00052       1.27502
    32    O    3  px     Val( 2p)     0.82591      -0.56211
    33    O    3  px     Ryd( 3p)     0.00080       1.06481
    34    O    3  py     Val( 2p)     0.78302      -0.58184
    35    O    3  py     Ryd( 3p)     0.00079       0.90054
    36    O    3  pz     Val( 2p)     0.88114      -0.55747
    37    O    3  pz     Ryd( 3p)     0.00039       0.78027
    38    O    3  dxy    Ryd( 3d)     0.00054       2.69150
    39    O    3  dxz    Ryd( 3d)     0.00028       2.50413
    40    O    3  dyz    Ryd( 3d)     0.00060       2.47812
    41    O    3  dx2y2  Ryd( 3d)     0.00088       3.14466
    42    O    3  dz2    Ryd( 3d)     0.00039       2.78670

    43    C    4  S      Cor( 1S)     0.99950     -10.32397
    44    C    4  S      Val( 2S)     0.53215      -0.47686
    45    C    4  S      Ryd( 3S)     0.00080       0.66287
    46    C    4  px     Val( 2p)     0.53630      -0.34185
    47    C    4  px     Ryd( 3p)     0.00226       0.41257
    48    C    4  py     Val( 2p)     0.60820      -0.33855
    49    C    4  py     Ryd( 3p)     0.00177       0.44885
    50    C    4  pz     Val( 2p)     0.62380      -0.33609
    51    C    4  pz     Ryd( 3p)     0.00166       0.48464
    52    C    4  dxy    Ryd( 3d)     0.00058       1.97893
    53    C    4  dxz    Ryd( 3d)     0.00018       1.87377
    54    C    4  dyz    Ryd( 3d)     0.00016       1.91883
    55    C    4  dx2y2  Ryd( 3d)     0.00029       2.01561
    56    C    4  dz2    Ryd( 3d)     0.00045       2.16355

    57    C    5  S      Cor( 1S)     0.99947     -10.31222
    58    C    5  S      Val( 2S)     0.47636      -0.42281
    59    C    5  S      Ryd( 3S)     0.00197       0.56731
    60    C    5  px     Val( 2p)     0.51309      -0.31477
    61    C    5  px     Ryd( 3p)     0.00211       0.43905
    62    C    5  py     Val( 2p)     0.57165      -0.32612
    63    C    5  py     Ryd( 3p)     0.00141       0.40203
    64    C    5  pz     Val( 2p)     0.60329      -0.30479
    65    C    5  pz     Ryd( 3p)     0.00195       0.62877
    66    C    5  dxy    Ryd( 3d)     0.00054       1.94835
    67    C    5  dxz    Ryd( 3d)     0.00048       1.99473
    68    C    5  dyz    Ryd( 3d)     0.00036       1.88477
    69    C    5  dx2y2  Ryd( 3d)     0.00051       1.92050
    70    C    5  dz2    Ryd( 3d)     0.00042       2.17185

    71    C    6  S      Cor( 1S)     0.99952     -10.29288
    72    C    6  S      Val( 2S)     0.51853      -0.42631
    73    C    6  S      Ryd( 3S)     0.00062       0.54906
    74    C    6  px     Val( 2p)     0.54033      -0.27973
    75    C    6  px     Ryd( 3p)     0.00209       0.35767
    76    C    6  py     Val( 2p)     0.55100      -0.28628
    77    C    6  py     Ryd( 3p)     0.00147       0.33435
    78    C    6  pz     Val( 2p)     0.61193      -0.28120
    79    C    6  pz     Ryd( 3p)     0.00195       0.51498
    80    C    6  dxy    Ryd( 3d)     0.00045       1.89890
    81    C    6  dxz    Ryd( 3d)     0.00040       2.14460
    82    C    6  dyz    Ryd( 3d)     0.00029       2.05274
    83    C    6  dx2y2  Ryd( 3d)     0.00056       2.09517
    84    C    6  dz2    Ryd( 3d)     0.00028       1.98379

    85    C    7  S      Cor( 1S)     0.99954     -10.28414
    86    C    7  S      Val( 2S)     0.51645      -0.42501
    87    C    7  S      Ryd( 3S)     0.00100       0.56586
    88    C    7  px     Val( 2p)     0.56635      -0.29954
    89    C    7  px     Ryd( 3p)     0.00112       0.41776
    90    C    7  py     Val( 2p)     0.53838      -0.27422
    91    C    7  py     Ryd( 3p)     0.00192       0.35427
    92    C    7  pz     Val( 2p)     0.60184      -0.27479
    93    C    7  pz     Ryd( 3p)     0.00141       0.51154
    94    C    7  dxy    Ryd( 3d)     0.00044       2.06872
    95    C    7  dxz    Ryd( 3d)     0.00029       1.94769
    96    C    7  dyz    Ryd( 3d)     0.00038       2.15753
    97    C    7  dx2y2  Ryd( 3d)     0.00043       1.91291
    98    C    7  dz2    Ryd( 3d)     0.00027       2.11737

    99    H    8  S      Val( 1S)     0.23382      -0.10929
   100    H    8  S      Ryd( 2S)     0.00037       0.28937
   101    H    8  px     Ryd( 2p)     0.00114       2.24180
   102    H    8  py     Ryd( 2p)     0.00063       1.61929
   103    H    8  pz     Ryd( 2p)     0.00059       1.44404

   104    H    9  S      Val( 1S)     0.34940      -0.11223
   105    H    9  S      Ryd( 2S)     0.00119       0.16156
   106    H    9  px     Ryd( 2p)     0.00006       1.64073
   107    H    9  py     Ryd( 2p)     0.00035       2.07521
   108    H    9  pz     Ryd( 2p)     0.00011       1.67067

   109    H   10  S      Val( 1S)     0.35091      -0.13878
   110    H   10  S      Ryd( 2S)     0.00086       0.17749
   111    H   10  px     Ryd( 2p)     0.00008       1.59234
   112    H   10  py     Ryd( 2p)     0.00011       1.60694
   113    H   10  pz     Ryd( 2p)     0.00037       2.12053

   114    H   11  S      Val( 1S)     0.36127      -0.09140
   115    H   11  S      Ryd( 2S)     0.00109       0.15535
   116    H   11  px     Ryd( 2p)     0.00003       1.73179
   117    H   11  py     Ryd( 2p)     0.00006       1.56827
   118    H   11  pz     Ryd( 2p)     0.00040       2.16339

   119    H   12  S      Val( 1S)     0.36421      -0.08271
   120    H   12  S      Ryd( 2S)     0.00054       0.17144
   121    H   12  px     Ryd( 2p)     0.00025       1.92325
   122    H   12  py     Ryd( 2p)     0.00007       1.59317
   123    H   12  pz     Ryd( 2p)     0.00021       1.85819

   124    H   13  S      Val( 1S)     0.37121      -0.09519
   125    H   13  S      Ryd( 2S)     0.00060       0.18239
   126    H   13  px     Ryd( 2p)     0.00006       1.62116
   127    H   13  py     Ryd( 2p)     0.00018       1.77468
   128    H   13  pz     Ryd( 2p)     0.00027       1.96105

   129    H   14  S      Val( 1S)     0.36746      -0.08460
   130    H   14  S      Ryd( 2S)     0.00056       0.16668
   131    H   14  px     Ryd( 2p)     0.00014       1.62845
   132    H   14  py     Ryd( 2p)     0.00024       1.97681
   133    H   14  pz     Ryd( 2p)     0.00014       1.78859

   134    H   15  S      Val( 1S)     0.37749      -0.10752
   135    H   15  S      Ryd( 2S)     0.00065       0.17869
   136    H   15  px     Ryd( 2p)     0.00010       1.55958
   137    H   15  py     Ryd( 2p)     0.00006       1.68895
   138    H   15  pz     Ryd( 2p)     0.00038       2.09578


 Summary of Natural Population Analysis:                  
                                                          
                                       Natural Population 
                Natural  -----------------------------------------------
    Atom  No    Charge         Core      Valence    Rydberg      Total
 -----------------------------------------------------------------------
      O    1   -0.39524      0.99985     3.38942    0.00597     4.39524
      C    2    0.45537      0.99965     1.52067    0.02431     2.54463
      O    3   -0.33154      0.99984     3.32651    0.00519     4.33154
      C    4   -0.30811      0.99950     2.30045    0.00816     3.30811
      C    5   -0.17360      0.99947     2.16440    0.00973     3.17360
      C    6   -0.22941      0.99952     2.22179    0.00810     3.22941
      C    7   -0.22981      0.99954     2.22302    0.00725     3.22981
      H    8    0.26344      0.00000     0.23382    0.00274     0.23656
      H    9    0.14889      0.00000     0.34940    0.00171     0.35111
      H   10    0.14767      0.00000     0.35091    0.00142     0.35233
      H   11    0.13715      0.00000     0.36127    0.00158     0.36285
      H   12    0.13472      0.00000     0.36421    0.00107     0.36528
      H   13    0.12768      0.00000     0.37121    0.00111     0.37232
      H   14    0.13146      0.00000     0.36746    0.00107     0.36854
      H   15    0.12133      0.00000     0.37749    0.00118     0.37867
 =======================================================================
   * Total *   -0.00000      6.99736    19.92202    0.08061    27.00000

                                 Natural Population      
 --------------------------------------------------------
   Core                       6.99736 ( 99.9623% of   7)
   Valence                   19.92202 ( 99.6101% of  20)
   Natural Minimal Basis     26.91939 ( 99.7014% of  27)
   Natural Rydberg Basis      0.08061 (  0.2986% of  27)
 --------------------------------------------------------

    Atom  No          Natural Electron Configuration
 ----------------------------------------------------------------------------
      O    1      [core]2S( 0.86)2p( 2.53)
      C    2      [core]2S( 0.38)2p( 1.14)3p( 0.01)3d( 0.01)
      O    3      [core]2S( 0.84)2p( 2.49)
      C    4      [core]2S( 0.53)2p( 1.77)3p( 0.01)
      C    5      [core]2S( 0.48)2p( 1.69)3p( 0.01)
      C    6      [core]2S( 0.52)2p( 1.70)3p( 0.01)
      C    7      [core]2S( 0.52)2p( 1.71)
      H    8            1S( 0.23)
      H    9            1S( 0.35)
      H   10            1S( 0.35)
      H   11            1S( 0.36)
      H   12            1S( 0.36)
      H   13            1S( 0.37)
      H   14            1S( 0.37)
      H   15            1S( 0.38)


 NATURAL BOND ORBITAL ANALYSIS, alpha spin orbitals:

                       Occupancies       Lewis Structure    Low   High
           Occ.    -------------------  -----------------   occ   occ
  Cycle   Thresh.   Lewis   Non-Lewis     CR  BD  3C  LP    (L)   (NL)   Dev
 =============================================================================
   1(1)    0.90    26.60897   0.39103      7  16   0   4     1      0    0.04
   2(2)    0.90    26.60897   0.39103      7  16   0   4     1      0    0.04
   3(1)    0.80    26.61754   0.38246      7  16   0   4     0      0    0.04
 -----------------------------------------------------------------------------

 Structure accepted: No low occupancy Lewis orbitals

 --------------------------------------------------------
   Core                      6.99737 ( 99.962% of   7)
   Valence Lewis            19.62017 ( 98.101% of  20)
  ==================       ============================
   Total Lewis              26.61754 ( 98.583% of  27)
  -----------------------------------------------------
   Valence non-Lewis         0.32711 (  1.212% of  27)
   Rydberg non-Lewis         0.05535 (  0.205% of  27)
  ==================       ============================
   Total non-Lewis           0.38246 (  1.417% of  27)
 --------------------------------------------------------


       (Occupancy)   Bond orbital/ Coefficients/ Hybrids
 ---------------------------------------------------------------------------------
     1. (0.99657) BD ( 1) O   1 - C   2  
                ( 69.72%)   0.8350* O   1 s( 28.75%)p 2.47( 71.14%)d 0.00(  0.11%)
                                           -0.0000  0.5357 -0.0222  0.5983 -0.0143
                                            0.2463 -0.0068  0.5408  0.0003  0.0143
                                            0.0192  0.0089  0.0148 -0.0156
                ( 30.28%)   0.5503* C   2 s( 22.28%)p 3.47( 77.33%)d 0.02(  0.39%)
                                           -0.0001  0.4705 -0.0381 -0.5956 -0.0457
                                           -0.2938 -0.0048  0.5745 -0.0056  0.0292
                                           -0.0419 -0.0202  0.0233 -0.0195
     2. (0.99619) BD ( 2) O   1 - C   2  
                ( 72.38%)   0.8508* O   1 s( 13.05%)p 6.65( 86.81%)d 0.01(  0.14%)
                                            0.0000 -0.3609  0.0145 -0.3409  0.0095
                                           -0.2251  0.0047  0.8374 -0.0004 -0.0108
                                            0.0313  0.0137 -0.0066  0.0083
                ( 27.62%)   0.5255* C   2 s(  9.91%)p 9.03( 89.55%)d 0.05(  0.53%)
                                            0.0000 -0.3138  0.0261  0.4705  0.0281
                                            0.1269  0.0031  0.8105 -0.0170 -0.0173
                                           -0.0583 -0.0283 -0.0219  0.0179
     3. (0.99836) BD ( 1) C   2 - O   3  
                ( 31.29%)   0.5594* C   2 s( 27.33%)p 2.65( 72.34%)d 0.01(  0.33%)
                                            0.0001 -0.5225  0.0145 -0.0418  0.0251
                                           -0.8467 -0.0441 -0.0465 -0.0025 -0.0131
                                           -0.0015 -0.0049  0.0489  0.0271
                ( 68.71%)   0.8289* O   3 s( 33.82%)p 1.95( 66.10%)d 0.00(  0.08%)
                                            0.0000 -0.5815  0.0001  0.1087  0.0096
                                            0.8050  0.0046  0.0320  0.0004  0.0049
                                            0.0002 -0.0028  0.0236  0.0153
     4. (0.99404) BD ( 1) C   2 - C   4  
                ( 48.88%)   0.6991* C   2 s( 40.22%)p 1.48( 59.70%)d 0.00(  0.07%)
                                            0.0002  0.6333  0.0335  0.6456 -0.0328
                                           -0.4183 -0.0099 -0.0640 -0.0029 -0.0203
                                           -0.0035  0.0019  0.0135 -0.0112
                ( 51.12%)   0.7150* C   4 s( 24.35%)p 3.10( 75.56%)d 0.00(  0.09%)
                                            0.0001  0.4934  0.0062 -0.7240 -0.0183
                                            0.4697 -0.0025  0.1016 -0.0066 -0.0243
                                           -0.0043  0.0030  0.0097 -0.0135
     5. (0.99245) BD ( 1) O   3 - H   8  
                ( 76.75%)   0.8761* O   3 s( 24.78%)p 3.03( 75.14%)d 0.00(  0.08%)
                                            0.0002  0.4977  0.0104  0.8302  0.0148
                                            0.2469  0.0299 -0.0071  0.0015 -0.0051
                                           -0.0016  0.0002  0.0243 -0.0140
                ( 23.25%)   0.4821* H   8 s( 99.48%)p 0.01(  0.52%)
                                            0.9974 -0.0029 -0.0673 -0.0258 -0.0002
     6. (0.98917) BD ( 1) C   4 - C   5  
                ( 50.87%)   0.7132* C   4 s( 30.21%)p 2.31( 69.76%)d 0.00(  0.04%)
                                            0.0001  0.5496  0.0078  0.6587  0.0022
                                            0.3591 -0.0148  0.3667  0.0089  0.0125
                                            0.0088  0.0100  0.0033 -0.0048
                ( 49.13%)   0.7009* C   5 s( 29.63%)p 2.37( 70.32%)d 0.00(  0.04%)
                                            0.0002  0.5443  0.0041 -0.6762 -0.0051
                                           -0.3392 -0.0211 -0.3606  0.0205  0.0082
                                            0.0142  0.0069  0.0101 -0.0009
     7. (0.98299) BD ( 1) C   4 - H   9  
                ( 64.88%)   0.8055* C   4 s( 23.42%)p 3.27( 76.55%)d 0.00(  0.03%)
                                            0.0002 -0.4839  0.0002  0.1452 -0.0058
                                            0.8009 -0.0014 -0.3205  0.0150 -0.0091
                                            0.0059  0.0096  0.0102  0.0048
                ( 35.12%)   0.5926* H   9 s( 99.90%)p 0.00(  0.10%)
                                           -0.9995  0.0030 -0.0021 -0.0301  0.0107
     8. (0.97544) BD ( 1) C   4 - H  10  
                ( 64.38%)   0.8024* C   4 s( 21.99%)p 3.55( 77.97%)d 0.00(  0.04%)
                                            0.0003 -0.4689  0.0061 -0.1398  0.0081
                                            0.0892  0.0207  0.8670 -0.0038  0.0005
                                           -0.0003  0.0028 -0.0005 -0.0198
                ( 35.62%)   0.5968* H  10 s( 99.90%)p 0.00(  0.10%)
                                           -0.9995  0.0025  0.0060 -0.0082 -0.0307
     9. (0.97607) BD ( 1) C   5 - C   6  
                ( 52.43%)   0.7241* C   5 s( 23.15%)p 3.32( 76.77%)d 0.00(  0.08%)
                                            0.0001  0.4811  0.0109  0.7158 -0.0031
                                           -0.4763 -0.0063 -0.1667  0.0231 -0.0135
                                           -0.0147  0.0056  0.0150 -0.0099
                ( 47.57%)   0.6897* C   6 s( 22.58%)p 3.42( 77.32%)d 0.00(  0.10%)
                                            0.0004  0.4752  0.0065 -0.7709  0.0051
                                           -0.1507 -0.0159  0.3944  0.0177 -0.0030
                                           -0.0187  0.0013  0.0233 -0.0098
    10. (0.97549) BD ( 1) C   5 - C   7  
                ( 52.19%)   0.7224* C   5 s( 20.85%)p 3.79( 79.08%)d 0.00(  0.07%)
                                            0.0001  0.4563 -0.0170  0.1483  0.0116
                                            0.8051  0.0010 -0.3464  0.0223  0.0113
                                           -0.0086 -0.0190 -0.0088 -0.0051
                ( 47.81%)   0.6915* C   7 s( 21.84%)p 3.58( 78.08%)d 0.00(  0.08%)
                                            0.0003  0.4672 -0.0094 -0.6939  0.0119
                                           -0.3436  0.0035  0.4255  0.0099  0.0176
                                           -0.0139 -0.0148 -0.0001 -0.0059
    11. (0.98901) BD ( 1) C   5 - H  11  
                ( 64.12%)   0.8008* C   5 s( 26.26%)p 2.81( 73.71%)d 0.00(  0.03%)
                                           -0.0003  0.5124 -0.0073 -0.0858  0.0032
                                            0.0909 -0.0084  0.8494 -0.0015 -0.0008
                                            0.0001  0.0056  0.0006  0.0148
                ( 35.88%)   0.5990* H  11 s( 99.90%)p 0.00(  0.10%)
                                            0.9995 -0.0054  0.0000 -0.0023 -0.0317
    12. (0.97923) BD ( 1) C   6 - C   7  
                ( 49.74%)   0.7052* C   6 s( 21.44%)p 3.66( 78.48%)d 0.00(  0.08%)
                                            0.0002  0.4630  0.0087 -0.0211  0.0211
                                            0.8409  0.0024 -0.2772 -0.0039 -0.0164
                                            0.0034 -0.0062 -0.0167 -0.0129
                ( 50.26%)   0.7090* C   7 s( 21.92%)p 3.56( 78.00%)d 0.00(  0.07%)
                                            0.0002  0.4680  0.0144  0.6050  0.0099
                                           -0.6416  0.0125 -0.0448 -0.0046 -0.0169
                                            0.0031 -0.0048 -0.0162 -0.0121
    13. (0.99195) BD ( 1) C   6 - H  12  
                ( 63.58%)   0.7974* C   6 s( 28.19%)p 2.55( 71.79%)d 0.00(  0.03%)
                                           -0.0002  0.5309 -0.0031  0.6303  0.0042
                                           -0.0925 -0.0180  0.5578 -0.0231  0.0011
                                            0.0133  0.0002  0.0052  0.0074
                ( 36.42%)   0.6035* H  12 s( 99.90%)p 0.00(  0.10%)
                                            0.9995 -0.0029 -0.0243  0.0052 -0.0194
    14. (0.99286) BD ( 1) C   6 - H  13  
                ( 62.94%)   0.7933* C   6 s( 27.67%)p 2.61( 72.30%)d 0.00(  0.03%)
                                           -0.0002  0.5259 -0.0100  0.0791  0.0316
                                           -0.5104 -0.0058 -0.6746  0.0154  0.0032
                                            0.0032  0.0129 -0.0038  0.0089
                ( 37.06%)   0.6088* H  13 s( 99.90%)p 0.00(  0.10%)
                                            0.9995 -0.0032 -0.0068  0.0185  0.0237
    15. (0.99299) BD ( 1) C   7 - H  14  
                ( 63.31%)   0.7957* C   7 s( 28.42%)p 2.52( 71.55%)d 0.00(  0.03%)
                                           -0.0002  0.5331  0.0007  0.3092  0.0023
                                            0.6497  0.0109  0.4442 -0.0224  0.0055
                                            0.0069  0.0123 -0.0049  0.0030
                ( 36.69%)   0.6057* H  14 s( 99.90%)p 0.00(  0.10%)
                                            0.9995 -0.0021 -0.0139 -0.0242 -0.0144
    16. (0.99344) BD ( 1) C   7 - H  15  
                ( 62.35%)   0.7896* C   7 s( 27.70%)p 2.61( 72.27%)d 0.00(  0.03%)
                                            0.0002 -0.5262  0.0082  0.2354 -0.0237
                                           -0.2174 -0.0273  0.7866  0.0002  0.0013
                                           -0.0110  0.0021 -0.0021 -0.0131
                ( 37.65%)   0.6136* H  15 s( 99.90%)p 0.00(  0.10%)
                                           -0.9995  0.0024 -0.0027  0.0088 -0.0296
    17. (0.99985) CR ( 1) O   1           s(100.00%)p 0.00(  0.00%)
                                            1.0000 -0.0004 -0.0000  0.0003 -0.0000
                                            0.0002  0.0000 -0.0000  0.0000  0.0000
                                           -0.0000 -0.0000  0.0000 -0.0000
    18. (0.99965) CR ( 1) C   2           s(100.00%)p 0.00(  0.00%)
                                            1.0000 -0.0001 -0.0000 -0.0002  0.0000
                                            0.0001  0.0000  0.0000  0.0000  0.0000
                                            0.0000  0.0000 -0.0000 -0.0000
    19. (0.99984) CR ( 1) O   3           s(100.00%)p 0.00(  0.00%)
                                            1.0000 -0.0002 -0.0000 -0.0002 -0.0000
                                           -0.0001 -0.0000 -0.0000 -0.0000 -0.0000
                                           -0.0000  0.0000 -0.0000  0.0000
    20. (0.99950) CR ( 1) C   4           s(100.00%)p 0.00(  0.00%)
                                            1.0000  0.0001 -0.0000  0.0000  0.0000
                                           -0.0003 -0.0000 -0.0002 -0.0000  0.0000
                                           -0.0000 -0.0000 -0.0000  0.0000
    21. (0.99947) CR ( 1) C   5           s(100.00%)p 0.00(  0.00%)
                                            1.0000 -0.0001 -0.0000 -0.0000  0.0000
                                            0.0000  0.0000  0.0004 -0.0000 -0.0000
                                            0.0000  0.0000 -0.0000  0.0000
    22. (0.99952) CR ( 1) C   6           s(100.00%)p 0.00(  0.00%)
                                            1.0000 -0.0001 -0.0000  0.0004 -0.0000
                                           -0.0002  0.0000 -0.0001 -0.0000  0.0000
                                            0.0000  0.0000 -0.0000  0.0000
    23. (0.99954) CR ( 1) C   7           s(100.00%)p 0.00(  0.00%)
                                            1.0000 -0.0001 -0.0000  0.0001 -0.0000
                                            0.0004  0.0000 -0.0002 -0.0000 -0.0000
                                            0.0000  0.0000  0.0000  0.0000
    24. (0.99042) LP ( 1) O   1           s( 58.22%)p 0.72( 41.75%)d 0.00(  0.03%)
                                            0.0005  0.7629  0.0136 -0.5949  0.0042
                                           -0.2516  0.0000  0.0184 -0.0003 -0.0135
                                            0.0002  0.0009 -0.0107  0.0037
    25. (0.94444) LP ( 2) O   1           s(  0.06%)p99.99( 99.84%)d 1.86(  0.10%)
                                            0.0001  0.0236  0.0002  0.4122  0.0021
                                           -0.9078 -0.0066 -0.0660 -0.0006 -0.0212
                                           -0.0023 -0.0000  0.0241 -0.0005
    26. (0.98710) LP ( 1) O   3           s( 41.36%)p 1.42( 58.59%)d 0.00(  0.05%)
                                            0.0001  0.6431 -0.0031 -0.5439  0.0072
                                            0.5353 -0.0040  0.0582 -0.0006  0.0218
                                            0.0019 -0.0015 -0.0001  0.0079
    27. (0.88195) LP ( 2) O   3           s(  0.02%)p99.99( 99.88%)d 4.13(  0.10%)
                                           -0.0000  0.0153 -0.0000 -0.0341  0.0006
                                            0.0553 -0.0009 -0.9972  0.0118  0.0020
                                           -0.0172  0.0256  0.0007  0.0033
    28. (0.00122) RY*( 1) O   1           s(  0.01%)p99.99( 98.02%)d99.99(  1.97%)
                                            0.0000  0.0015  0.0099  0.0004 -0.4113
                                           -0.0024  0.8988 -0.0003  0.0568 -0.0921
                                           -0.0121  0.0028  0.1049 -0.0082
    29. (0.00037) RY*( 2) O   1           s(  0.04%)p99.99( 96.95%)d85.60(  3.01%)
                                           -0.0000  0.0003  0.0188  0.0008  0.0616
                                           -0.0001 -0.0348  0.0063  0.9821  0.0004
                                           -0.1057 -0.1375 -0.0018 -0.0012
    30. (0.00026) RY*( 3) O   1           s( 95.62%)p 0.00(  0.10%)d 0.04(  4.28%)
                                            0.0000  0.0060  0.9778  0.0202  0.0023
                                            0.0091 -0.0060 -0.0003 -0.0209  0.1645
                                            0.0033 -0.0170  0.1238 -0.0121
    31. (0.00004) RY*( 4) O   1           s(  0.01%)p99.99( 98.99%)d91.10(  0.99%)
    32. (0.00001) RY*( 5) O   1           s(  2.69%)p 0.53(  1.44%)d35.68( 95.88%)
    33. (0.00000) RY*( 6) O   1           s(  0.00%)p 1.00(  1.36%)d72.41( 98.64%)
    34. (0.00000) RY*( 7) O   1           s(  0.04%)p57.64(  2.12%)d99.99( 97.84%)
    35. (0.00001) RY*( 8) O   1           s(  1.51%)p 0.91(  1.38%)d64.17( 97.10%)
    36. (0.00000) RY*( 9) O   1           s(  0.02%)p 3.96(  0.08%)d99.99( 99.90%)
    37. (0.00742) RY*( 1) C   2           s( 13.25%)p 6.48( 85.86%)d 0.07(  0.89%)
                                            0.0000  0.0590  0.3592 -0.0397  0.8827
                                           -0.0200  0.2764  0.0049 -0.0332 -0.0456
                                            0.0313  0.0200 -0.0726  0.0111
    38. (0.00464) RY*( 2) C   2           s(  2.11%)p26.46( 55.77%)d19.98( 42.12%)
                                            0.0000  0.0310  0.1418 -0.0231  0.1741
                                            0.0617 -0.7175  0.0045 -0.0905 -0.4691
                                           -0.0379  0.0201  0.4422  0.0613
    39. (0.00331) RY*( 3) C   2           s(  0.03%)p62.94(  2.09%)d99.99( 97.88%)
                                           -0.0000 -0.0040  0.0178  0.0040 -0.0512
                                           -0.0057  0.0187  0.0705 -0.1136  0.0176
                                            0.6457  0.7468  0.0623 -0.0016
    40. (0.00210) RY*( 4) C   2           s(  0.27%)p99.99( 41.74%)d99.99( 57.99%)
                                            0.0000  0.0118  0.0507  0.0015  0.1424
                                           -0.0125 -0.6220 -0.0028 -0.1002  0.4634
                                            0.0441  0.0102 -0.6017 -0.0327
    41. (0.00141) RY*( 5) C   2           s( 21.22%)p 1.38( 29.25%)d 2.33( 49.53%)
                                            0.0000 -0.0057  0.4607 -0.0491 -0.2930
                                           -0.0135  0.1163 -0.0230 -0.4359 -0.4088
                                           -0.3104  0.2151 -0.4177  0.1051
    42. (0.00109) RY*( 6) C   2           s(  0.10%)p99.99( 25.99%)d99.99( 73.92%)
                                           -0.0000 -0.0026  0.0310  0.0203  0.0332
                                            0.0238  0.0340 -0.0290 -0.5058  0.5524
                                           -0.4068  0.2277  0.4528  0.1079
    43. (0.00038) RY*( 7) C   2           s( 60.81%)p 0.21( 12.73%)d 0.44( 26.46%)
                                            0.0000 -0.0095  0.7797 -0.0215 -0.2753
                                            0.0213 -0.0147  0.0158  0.2239  0.2920
                                            0.2597 -0.2536  0.2155  0.0340
    44. (0.00003) RY*( 8) C   2           s(  0.41%)p99.99( 41.49%)d99.99( 58.10%)
    45. (0.00001) RY*( 9) C   2           s(  2.05%)p 3.00(  6.15%)d44.76( 91.80%)
    46. (0.00063) RY*( 1) O   3           s( 26.17%)p 2.78( 72.76%)d 0.04(  1.07%)
                                            0.0000 -0.0027  0.5116 -0.0064  0.7878
                                           -0.0097 -0.2819 -0.0012 -0.1651 -0.0925
                                           -0.0071  0.0134  0.0310  0.0311
    47. (0.00041) RY*( 2) O   3           s( 65.47%)p 0.38( 24.62%)d 0.15(  9.91%)
                                            0.0000 -0.0007  0.8091 -0.0063 -0.4926
                                           -0.0027  0.0195  0.0005  0.0555  0.2050
                                           -0.0003 -0.0213  0.2372  0.0200
    48. (0.00027) RY*( 3) O   3           s(  0.10%)p99.99( 94.02%)d56.92(  5.88%)
                                            0.0000 -0.0004  0.0321 -0.0014  0.1555
                                           -0.0027 -0.0684  0.0087  0.9546 -0.0144
                                           -0.1417 -0.1959 -0.0097 -0.0005
    49. (0.00004) RY*( 4) O   3           s(  0.05%)p99.99( 83.57%)d99.99( 16.38%)
    50. (0.00001) RY*( 5) O   3           s(  1.83%)p 2.33(  4.26%)d51.36( 93.91%)
    51. (0.00000) RY*( 6) O   3           s(  0.01%)p 1.00(  2.70%)d36.10( 97.30%)
    52. (0.00000) RY*( 7) O   3           s(  0.04%)p99.99(  3.89%)d99.99( 96.07%)
    53. (0.00000) RY*( 8) O   3           s(  6.22%)p 2.20( 13.68%)d12.87( 80.09%)
    54. (0.00000) RY*( 9) O   3           s(  0.13%)p 6.05(  0.79%)d99.99( 99.08%)
    55. (0.00329) RY*( 1) C   4           s(  1.12%)p86.64( 97.44%)d 1.27(  1.43%)
                                           -0.0000  0.0118  0.1054  0.0037  0.7009
                                            0.0173  0.4466 -0.0171 -0.5320  0.0404
                                           -0.0549 -0.0319 -0.0109 -0.0923
    56. (0.00109) RY*( 2) C   4           s(  2.27%)p36.17( 81.97%)d 6.96( 15.77%)
                                            0.0000 -0.0158  0.1497  0.0005  0.2092
                                           -0.0054 -0.7986  0.0051 -0.3717 -0.2047
                                            0.0536 -0.1051  0.3070 -0.0872
    57. (0.00090) RY*( 3) C   4           s( 42.94%)p 1.26( 54.08%)d 0.07(  2.98%)
                                            0.0000 -0.0069  0.6552  0.0131 -0.5607
                                           -0.0024  0.1485 -0.0086 -0.4518  0.1300
                                           -0.0315 -0.0162 -0.0403 -0.1003
    58. (0.00063) RY*( 4) C   4           s( 48.99%)p 0.86( 42.22%)d 0.18(  8.79%)
                                            0.0000  0.0028  0.6999 -0.0078  0.3095
                                           -0.0124  0.0702 -0.0033  0.5668 -0.1483
                                            0.0685  0.0064  0.2322  0.0850
    59. (0.00010) RY*( 5) C   4           s(  2.76%)p 6.20( 17.12%)d29.02( 80.12%)
                                           -0.0000 -0.0030  0.1661 -0.0289  0.2191
                                            0.0151 -0.3427  0.0005  0.0683  0.7478
                                           -0.0919  0.1391 -0.4236  0.1866
    60. (0.00009) RY*( 6) C   4           s(  0.05%)p49.58(  2.64%)d99.99( 97.30%)
    61. (0.00005) RY*( 7) C   4           s(  1.89%)p 0.92(  1.73%)d51.07( 96.38%)
    62. (0.00005) RY*( 8) C   4           s(  0.00%)p 1.00(  2.67%)d36.49( 97.33%)
    63. (0.00001) RY*( 9) C   4           s(  0.00%)p 1.00(  0.29%)d99.99( 99.70%)
    64. (0.00319) RY*( 1) C   5           s( 23.78%)p 2.78( 66.22%)d 0.42( 10.01%)
                                           -0.0000  0.0180  0.4873 -0.0018  0.6008
                                            0.0002  0.2907 -0.0094 -0.4654  0.2002
                                           -0.0870  0.0342  0.1882  0.1257
    65. (0.00213) RY*( 2) C   5           s( 40.98%)p 1.25( 51.28%)d 0.19(  7.74%)
                                           -0.0000 -0.0045  0.6402 -0.0079 -0.4613
                                            0.0168  0.3670  0.0144  0.4059  0.1348
                                           -0.0319 -0.0356  0.1940 -0.1389
    66. (0.00114) RY*( 3) C   5           s(  2.21%)p36.46( 80.61%)d 7.77( 17.18%)
                                            0.0000 -0.0273  0.1462  0.0014  0.5371
                                           -0.0026 -0.4190  0.0188  0.5845  0.2622
                                            0.0695 -0.0113 -0.0332 -0.3115
    67. (0.00065) RY*( 4) C   5           s( 13.43%)p 5.31( 71.30%)d 1.14( 15.27%)
                                           -0.0000 -0.0039  0.3664  0.0074 -0.3042
                                            0.0147 -0.7362 -0.0052 -0.2796  0.1830
                                           -0.2764 -0.0261  0.0138  0.2048
    68. (0.00019) RY*( 5) C   5           s(  0.95%)p 6.65(  6.33%)d97.43( 92.72%)
                                           -0.0000 -0.0033  0.0975  0.0085  0.0016
                                            0.0187 -0.2322  0.0003 -0.0945 -0.3638
                                            0.6206 -0.2013  0.6061 -0.0416
    69. (0.00015) RY*( 6) C   5           s(  0.46%)p 6.92(  3.17%)d99.99( 96.37%)
                                           -0.0000  0.0072  0.0673  0.0239 -0.1346
                                            0.0072 -0.0145 -0.0066 -0.1129  0.3906
                                            0.6505  0.5507 -0.2767  0.0898
    70. (0.00008) RY*( 7) C   5           s(  0.88%)p 1.59(  1.39%)d99.99( 97.74%)
    71. (0.00004) RY*( 8) C   5           s( 16.99%)p 0.06(  0.98%)d 4.83( 82.03%)
    72. (0.00003) RY*( 9) C   5           s(  0.43%)p44.12( 18.83%)d99.99( 80.74%)
    73. (0.00250) RY*( 1) C   6           s( 10.53%)p 7.53( 79.27%)d 0.97( 10.20%)
                                           -0.0000  0.0241  0.3236 -0.0110 -0.7075
                                           -0.0135  0.1783 -0.0253 -0.5092 -0.2064
                                            0.1816  0.0018  0.1427 -0.0778
    74. (0.00202) RY*( 2) C   6           s(  3.33%)p25.64( 85.49%)d 3.35( 11.17%)
                                            0.0000  0.0132  0.1821  0.0189 -0.1172
                                           -0.0027  0.7068  0.0170  0.5839 -0.2141
                                           -0.0634  0.2448 -0.0368 -0.0245
    75. (0.00027) RY*( 3) C   6           s( 17.61%)p 3.90( 68.60%)d 0.78( 13.80%)
                                            0.0000  0.0013  0.4196  0.0192 -0.3961
                                            0.0120 -0.5648 -0.0111  0.4576  0.2544
                                           -0.1664  0.2115 -0.0133 -0.0255
    76. (0.00015) RY*( 4) C   6           s( 41.06%)p 0.77( 31.71%)d 0.66( 27.23%)
                                            0.0000 -0.0199  0.6405 -0.0071  0.5024
                                           -0.0122 -0.0985  0.0105 -0.2339 -0.2955
                                            0.1115  0.3552 -0.2004  0.0786
    77. (0.00011) RY*( 5) C   6           s(  0.48%)p 6.58(  3.18%)d99.99( 96.33%)
                                            0.0000 -0.0024  0.0695  0.0059 -0.0381
                                            0.0060 -0.1276 -0.0068  0.1182 -0.4635
                                           -0.2471 -0.3418  0.2680  0.7062
    78. (0.00004) RY*( 6) C   6           s( 13.72%)p 0.21(  2.94%)d 6.08( 83.34%)
    79. (0.00001) RY*( 7) C   6           s(  0.95%)p 9.74(  9.23%)d94.75( 89.82%)
    80. (0.00001) RY*( 8) C   6           s( 11.35%)p 0.94( 10.67%)d 6.87( 77.98%)
    81. (0.00001) RY*( 9) C   6           s(  1.09%)p 8.30(  9.01%)d82.73( 89.90%)
    82. (0.00233) RY*( 1) C   7           s( 23.11%)p 2.87( 66.41%)d 0.45( 10.48%)
                                           -0.0000  0.0243  0.4801 -0.0137 -0.3737
                                            0.0027 -0.7005 -0.0203 -0.1821  0.1628
                                            0.0911  0.0081 -0.2552 -0.0697
    83. (0.00148) RY*( 2) C   7           s(  2.18%)p38.71( 84.50%)d 6.10( 13.32%)
                                            0.0000  0.0036  0.1477  0.0153  0.3729
                                            0.0182 -0.2648  0.0073  0.7970 -0.0039
                                            0.1188 -0.3013 -0.1143  0.1232
    84. (0.00042) RY*( 3) C   7           s( 31.75%)p 1.84( 58.54%)d 0.31(  9.72%)
                                           -0.0000  0.0005  0.5634 -0.0062 -0.4997
                                            0.0013  0.5349  0.0052  0.2223  0.0220
                                            0.0321 -0.1622  0.1211  0.2339
    85. (0.00017) RY*( 4) C   7           s( 27.78%)p 2.08( 57.78%)d 0.52( 14.44%)
                                            0.0000 -0.0266  0.5264 -0.0203  0.6148
                                           -0.0000  0.2172  0.0123 -0.3900 -0.1545
                                            0.2348 -0.0009 -0.2536  0.0318
    86. (0.00012) RY*( 5) C   7           s(  0.44%)p 2.34(  1.03%)d99.99( 98.53%)
                                           -0.0000  0.0055  0.0661 -0.0034 -0.0085
                                            0.0017 -0.0926  0.0032 -0.0405 -0.1554
                                            0.5383 -0.2216  0.6345 -0.4687
    87. (0.00004) RY*( 6) C   7           s(  8.41%)p 0.56(  4.70%)d10.34( 86.89%)
    88. (0.00001) RY*( 7) C   7           s(  0.11%)p73.82(  7.80%)d99.99( 92.09%)
    89. (0.00001) RY*( 8) C   7           s(  5.21%)p 1.70(  8.87%)d16.48( 85.92%)
    90. (0.00001) RY*( 9) C   7           s(  1.14%)p 9.18( 10.45%)d77.64( 88.41%)
    91. (0.00075) RY*( 1) H   8           s( 35.18%)p 1.84( 64.82%)
                                            0.0069  0.5931 -0.2189  0.7728 -0.0550
    92. (0.00060) RY*( 2) H   8           s(  0.50%)p99.99( 99.50%)
                                            0.0009  0.0705  0.0560 -0.1087 -0.9900
    93. (0.00020) RY*( 3) H   8           s( 49.37%)p 1.03( 50.63%)
                                            0.0333  0.7018  0.6013 -0.3598  0.1235
    94. (0.00004) RY*( 4) H   8           s( 15.47%)p 5.46( 84.53%)
    95. (0.00121) RY*( 1) H   9           s( 99.41%)p 0.01(  0.59%)
                                            0.0039  0.9971 -0.0350 -0.0438 -0.0523
    96. (0.00007) RY*( 2) H   9           s(  0.02%)p99.99( 99.98%)
    97. (0.00004) RY*( 3) H   9           s(  0.38%)p99.99( 99.62%)
    98. (0.00002) RY*( 4) H   9           s(  0.30%)p99.99( 99.70%)
    99. (0.00087) RY*( 1) H  10           s( 99.38%)p 0.01(  0.62%)
                                            0.0050  0.9969  0.0135 -0.0033 -0.0776
   100. (0.00010) RY*( 2) H  10           s(  0.05%)p99.99( 99.95%)
                                           -0.0021  0.0218  0.1371 -0.9288  0.3435
   101. (0.00007) RY*( 3) H  10           s(  0.00%)p 1.00(100.00%)
   102. (0.00001) RY*( 4) H  10           s(  0.67%)p99.99( 99.33%)
   103. (0.00110) RY*( 1) H  11           s( 99.92%)p 0.00(  0.08%)
                                            0.0056  0.9996  0.0054  0.0264  0.0067
   104. (0.00006) RY*( 2) H  11           s(  0.06%)p99.99( 99.94%)
   105. (0.00003) RY*( 3) H  11           s(  0.01%)p99.99( 99.99%)
   106. (0.00003) RY*( 4) H  11           s(  0.10%)p99.99( 99.90%)
   107. (0.00055) RY*( 1) H  12           s( 99.18%)p 0.01(  0.82%)
                                            0.0049  0.9959  0.0170 -0.0510  0.0730
   108. (0.00007) RY*( 2) H  12           s(  0.13%)p99.99( 99.87%)
   109. (0.00006) RY*( 3) H  12           s(  0.45%)p99.99( 99.55%)
   110. (0.00001) RY*( 4) H  12           s(  0.34%)p99.99( 99.66%)
   111. (0.00060) RY*( 1) H  13           s( 99.31%)p 0.01(  0.69%)
                                            0.0055  0.9965 -0.0183 -0.0508 -0.0632
   112. (0.00009) RY*( 2) H  13           s(  0.04%)p99.99( 99.96%)
   113. (0.00006) RY*( 3) H  13           s(  0.43%)p99.99( 99.57%)
   114. (0.00001) RY*( 4) H  13           s(  0.32%)p99.99( 99.68%)
   115. (0.00056) RY*( 1) H  14           s( 98.76%)p 0.01(  1.24%)
                                            0.0039  0.9938 -0.0559  0.0583  0.0768
   116. (0.00007) RY*( 2) H  14           s(  1.02%)p96.69( 98.98%)
   117. (0.00005) RY*( 3) H  14           s(  0.09%)p99.99( 99.91%)
   118. (0.00001) RY*( 4) H  14           s(  0.22%)p99.99( 99.78%)
   119. (0.00066) RY*( 1) H  15           s( 98.64%)p 0.01(  1.36%)
                                            0.0044  0.9932 -0.1012  0.0092 -0.0576
   120. (0.00009) RY*( 2) H  15           s(  0.70%)p99.99( 99.30%)
   121. (0.00005) RY*( 3) H  15           s(  0.48%)p99.99( 99.52%)
   122. (0.00001) RY*( 4) H  15           s(  0.28%)p99.99( 99.72%)
   123. (0.05290) BD*( 1) O   1 - C   2  
                ( 30.28%)   0.5503* O   1 s( 28.75%)p 2.47( 71.14%)d 0.00(  0.11%)
                                            0.0000 -0.5357  0.0222 -0.5983  0.0143
                                           -0.2463  0.0068 -0.5408 -0.0003 -0.0143
                                           -0.0192 -0.0089 -0.0148  0.0156
                ( 69.72%)  -0.8350* C   2 s( 22.28%)p 3.47( 77.33%)d 0.02(  0.39%)
                                            0.0001 -0.4705  0.0381  0.5956  0.0457
                                            0.2938  0.0048 -0.5745  0.0056 -0.0292
                                            0.0419  0.0202 -0.0233  0.0195
   124. (0.09680) BD*( 2) O   1 - C   2  
                ( 27.62%)   0.5255* O   1 s( 13.05%)p 6.65( 86.81%)d 0.01(  0.14%)
                                           -0.0000  0.3609 -0.0145  0.3409 -0.0095
                                            0.2251 -0.0047 -0.8374  0.0004  0.0108
                                           -0.0313 -0.0137  0.0066 -0.0083
                ( 72.38%)  -0.8508* C   2 s(  9.91%)p 9.03( 89.55%)d 0.05(  0.53%)
                                           -0.0000  0.3138 -0.0261 -0.4705 -0.0281
                                           -0.1269 -0.0031 -0.8105  0.0170  0.0173
                                            0.0583  0.0283  0.0219 -0.0179
   125. (0.03932) BD*( 1) C   2 - O   3  
                ( 68.71%)   0.8289* C   2 s( 27.33%)p 2.65( 72.34%)d 0.01(  0.33%)
                                            0.0001 -0.5225  0.0145 -0.0418  0.0251
                                           -0.8467 -0.0441 -0.0465 -0.0025 -0.0131
                                           -0.0015 -0.0049  0.0489  0.0271
                ( 31.29%)  -0.5594* O   3 s( 33.82%)p 1.95( 66.10%)d 0.00(  0.08%)
                                            0.0000 -0.5815  0.0001  0.1087  0.0096
                                            0.8050  0.0046  0.0320  0.0004  0.0049
                                            0.0002 -0.0028  0.0236  0.0153
   126. (0.03023) BD*( 1) C   2 - C   4  
                ( 51.12%)   0.7150* C   2 s( 40.22%)p 1.48( 59.70%)d 0.00(  0.07%)
                                            0.0002  0.6333  0.0335  0.6456 -0.0328
                                           -0.4183 -0.0099 -0.0640 -0.0029 -0.0203
                                           -0.0035  0.0019  0.0135 -0.0112
                ( 48.88%)  -0.6991* C   4 s( 24.35%)p 3.10( 75.56%)d 0.00(  0.09%)
                                            0.0001  0.4934  0.0062 -0.7240 -0.0183
                                            0.4697 -0.0025  0.1016 -0.0066 -0.0243
                                           -0.0043  0.0030  0.0097 -0.0135
   127. (0.00556) BD*( 1) O   3 - H   8  
                ( 23.25%)   0.4821* O   3 s( 24.78%)p 3.03( 75.14%)d 0.00(  0.08%)
                                           -0.0002 -0.4977 -0.0104 -0.8302 -0.0148
                                           -0.2469 -0.0299  0.0071 -0.0015  0.0051
                                            0.0016 -0.0002 -0.0243  0.0140
                ( 76.75%)  -0.8761* H   8 s( 99.48%)p 0.01(  0.52%)
                                           -0.9974  0.0029  0.0673  0.0258  0.0002
   128. (0.01189) BD*( 1) C   4 - C   5  
                ( 49.13%)   0.7009* C   4 s( 30.21%)p 2.31( 69.76%)d 0.00(  0.04%)
                                           -0.0001 -0.5496 -0.0078 -0.6587 -0.0022
                                           -0.3591  0.0148 -0.3667 -0.0089 -0.0125
                                           -0.0088 -0.0100 -0.0033  0.0048
                ( 50.87%)  -0.7132* C   5 s( 29.63%)p 2.37( 70.32%)d 0.00(  0.04%)
                                           -0.0002 -0.5443 -0.0041  0.6762  0.0051
                                            0.3392  0.0211  0.3606 -0.0205 -0.0082
                                           -0.0142 -0.0069 -0.0101  0.0009
   129. (0.00702) BD*( 1) C   4 - H   9  
                ( 35.12%)   0.5926* C   4 s( 23.42%)p 3.27( 76.55%)d 0.00(  0.03%)
                                           -0.0002  0.4839 -0.0002 -0.1452  0.0058
                                           -0.8009  0.0014  0.3205 -0.0150  0.0091
                                           -0.0059 -0.0096 -0.0102 -0.0048
                ( 64.88%)  -0.8055* H   9 s( 99.90%)p 0.00(  0.10%)
                                            0.9995 -0.0030  0.0021  0.0301 -0.0107
   130. (0.00598) BD*( 1) C   4 - H  10  
                ( 35.62%)   0.5968* C   4 s( 21.99%)p 3.55( 77.97%)d 0.00(  0.04%)
                                           -0.0003  0.4689 -0.0061  0.1398 -0.0081
                                           -0.0892 -0.0207 -0.8670  0.0038 -0.0005
                                            0.0003 -0.0028  0.0005  0.0198
                ( 64.38%)  -0.8024* H  10 s( 99.90%)p 0.00(  0.10%)
                                            0.9995 -0.0025 -0.0060  0.0082  0.0307
   131. (0.01562) BD*( 1) C   5 - C   6  
                ( 47.57%)   0.6897* C   5 s( 23.15%)p 3.32( 76.77%)d 0.00(  0.08%)
                                           -0.0001 -0.4811 -0.0109 -0.7158  0.0031
                                            0.4763  0.0063  0.1667 -0.0231  0.0135
                                            0.0147 -0.0056 -0.0150  0.0099
                ( 52.43%)  -0.7241* C   6 s( 22.58%)p 3.42( 77.32%)d 0.00(  0.10%)
                                           -0.0004 -0.4752 -0.0065  0.7709 -0.0051
                                            0.1507  0.0159 -0.3944 -0.0177  0.0030
                                            0.0187 -0.0013 -0.0233  0.0098
   132. (0.01736) BD*( 1) C   5 - C   7  
                ( 47.81%)   0.6915* C   5 s( 20.85%)p 3.79( 79.08%)d 0.00(  0.07%)
                                           -0.0001 -0.4563  0.0170 -0.1483 -0.0116
                                           -0.8051 -0.0010  0.3464 -0.0223 -0.0113
                                            0.0086  0.0190  0.0088  0.0051
                ( 52.19%)  -0.7224* C   7 s( 21.84%)p 3.58( 78.08%)d 0.00(  0.08%)
                                           -0.0003 -0.4672  0.0094  0.6939 -0.0119
                                            0.3436 -0.0035 -0.4255 -0.0099 -0.0176
                                            0.0139  0.0148  0.0001  0.0059
   133. (0.01059) BD*( 1) C   5 - H  11  
                ( 35.88%)   0.5990* C   5 s( 26.26%)p 2.81( 73.71%)d 0.00(  0.03%)
                                            0.0003 -0.5124  0.0073  0.0858 -0.0032
                                           -0.0909  0.0084 -0.8494  0.0015  0.0008
                                           -0.0001 -0.0056 -0.0006 -0.0148
                ( 64.12%)  -0.8008* H  11 s( 99.90%)p 0.00(  0.10%)
                                           -0.9995  0.0054 -0.0000  0.0023  0.0317
   134. (0.01123) BD*( 1) C   6 - C   7  
                ( 50.26%)   0.7090* C   6 s( 21.44%)p 3.66( 78.48%)d 0.00(  0.08%)
                                            0.0002  0.4630  0.0087 -0.0211  0.0211
                                            0.8409  0.0024 -0.2772 -0.0039 -0.0164
                                            0.0034 -0.0062 -0.0167 -0.0129
                ( 49.74%)  -0.7052* C   7 s( 21.92%)p 3.56( 78.00%)d 0.00(  0.07%)
                                            0.0002  0.4680  0.0144  0.6050  0.0099
                                           -0.6416  0.0125 -0.0448 -0.0046 -0.0169
                                            0.0031 -0.0048 -0.0162 -0.0121
   135. (0.00519) BD*( 1) C   6 - H  12  
                ( 36.42%)   0.6035* C   6 s( 28.19%)p 2.55( 71.79%)d 0.00(  0.03%)
                                            0.0002 -0.5309  0.0031 -0.6303 -0.0042
                                            0.0925  0.0180 -0.5578  0.0231 -0.0011
                                           -0.0133 -0.0002 -0.0052 -0.0074
                ( 63.58%)  -0.7974* H  12 s( 99.90%)p 0.00(  0.10%)
                                           -0.9995  0.0029  0.0243 -0.0052  0.0194
   136. (0.00574) BD*( 1) C   6 - H  13  
                ( 37.06%)   0.6088* C   6 s( 27.67%)p 2.61( 72.30%)d 0.00(  0.03%)
                                            0.0002 -0.5259  0.0100 -0.0791 -0.0316
                                            0.5104  0.0058  0.6746 -0.0154 -0.0032
                                           -0.0032 -0.0129  0.0038 -0.0089
                ( 62.94%)  -0.7933* H  13 s( 99.90%)p 0.00(  0.10%)
                                           -0.9995  0.0032  0.0068 -0.0185 -0.0237
   137. (0.00555) BD*( 1) C   7 - H  14  
                ( 36.69%)   0.6057* C   7 s( 28.42%)p 2.52( 71.55%)d 0.00(  0.03%)
                                            0.0002 -0.5331 -0.0007 -0.3092 -0.0023
                                           -0.6497 -0.0109 -0.4442  0.0224 -0.0055
                                           -0.0069 -0.0123  0.0049 -0.0030
                ( 63.31%)  -0.7957* H  14 s( 99.90%)p 0.00(  0.10%)
                                           -0.9995  0.0021  0.0139  0.0242  0.0144
   138. (0.00612) BD*( 1) C   7 - H  15  
                ( 37.65%)   0.6136* C   7 s( 27.70%)p 2.61( 72.27%)d 0.00(  0.03%)
                                           -0.0002  0.5262 -0.0082 -0.2354  0.0237
                                            0.2174  0.0273 -0.7866 -0.0002 -0.0013
                                            0.0110 -0.0021  0.0021  0.0131
                ( 62.35%)  -0.7896* H  15 s( 99.90%)p 0.00(  0.10%)
                                            0.9995 -0.0024  0.0027 -0.0088  0.0296


 NHO Directionality and "Bond Bending" (deviations from line of nuclear centers)

         [Thresholds for printing:  angular deviation  >  1.0 degree]
                                    hybrid p-character > 25.0%
                                    orbital occupancy  >  0.10e

                                Line of Centers        Hybrid 1              Hybrid 2
                                ---------------  -------------------   ------------------
                NBO               Theta   Phi    Theta   Phi    Dev    Theta   Phi    Dev
 ========================================================================================
     1. BD (   1) O   1 - C   2    91.4   24.7    49.4   22.3  42.1     51.2  205.0  37.4
     2. BD (   2) O   1 - C   2    91.4   24.7   154.6   33.6  63.5    147.0  194.6  59.0
     3. BD (   1) C   2 - O   3    87.2   83.5    86.9   88.9   5.4     92.3  261.7   1.9
     4. BD (   1) C   2 - C   4    95.7  328.4    95.1  325.1   3.4      --     --    --
     5. BD (   1) O   3 - H   8    90.7   12.9    90.4   18.1   5.3      --     --    --
     6. BD (   1) C   4 - C   5    64.3   27.2    63.3   27.5   1.1    113.8  207.9   2.0
     7. BD (   1) C   4 - H   9    69.3  258.7    69.4  260.1   1.3      --     --    --
     8. BD (   1) C   4 - H  10   168.8  327.5   168.8  320.2   1.4      --     --    --
     9. BD (   1) C   5 - C   6   109.9  347.9    99.5  325.9  23.7     62.3  192.3  23.6
    10. BD (   1) C   5 - C   7   118.3   53.6   111.5   78.8  23.8     60.3  206.5  23.6
    11. BD (   1) C   5 - H  11     8.1  125.9     7.8  135.1   1.3      --     --    --
    12. BD (   1) C   6 - C   7    98.1  113.1   108.4   90.0  24.7     93.2  314.3  24.0
    13. BD (   1) C   6 - H  12    48.2  352.3    50.3  350.1   2.6      --     --    --
    14. BD (   1) C   6 - H  13   142.9  277.8   141.3  282.1   3.1      --     --    --
    15. BD (   1) C   7 - H  14    57.8   64.0    60.0   64.8   2.3      --     --    --
    16. BD (   1) C   7 - H  15   158.5  138.1   157.6  130.9   2.9      --     --    --
    24. LP (   1) O   1             --     --     88.4  203.1   --       --     --    --
    25. LP (   2) O   1             --     --     93.8  294.4   --       --     --    --
    26. LP (   1) O   3             --     --     85.6  135.3   --       --     --    --
    27. LP (   2) O   3             --     --    176.3  121.7   --       --     --    --


 Second Order Perturbation Theory Analysis of Fock Matrix in NBO Basis

     Threshold for printing:   0.25 kcal/mol
                                                                              E(2)  E(j)-E(i) F(i,j)
         Donor NBO (i)                     Acceptor NBO (j)                 kcal/mol   a.u.    a.u. 
 ===================================================================================================

 within unit  1
   1. BD (   1) O   1 - C   2        / 37. RY*(   1) C   2                    0.65    1.47    0.039
   1. BD (   1) O   1 - C   2        / 55. RY*(   1) C   4                    0.31    1.77    0.029
   1. BD (   1) O   1 - C   2        /123. BD*(   1) O   1 - C   2            0.31    1.32    0.026
   1. BD (   1) O   1 - C   2        /124. BD*(   2) O   1 - C   2            0.51    1.10    0.031
   1. BD (   1) O   1 - C   2        /126. BD*(   1) C   2 - C   4            0.44    1.27    0.030
   1. BD (   1) O   1 - C   2        /127. BD*(   1) O   3 - H   8            0.45    1.36    0.031
   1. BD (   1) O   1 - C   2        /130. BD*(   1) C   4 - H  10            0.27    1.37    0.024
   2. BD (   2) O   1 - C   2        / 37. RY*(   1) C   2                    0.28    1.20    0.023
   2. BD (   2) O   1 - C   2        /123. BD*(   1) O   1 - C   2            0.48    1.05    0.029
   2. BD (   2) O   1 - C   2        /124. BD*(   2) O   1 - C   2            0.73    0.83    0.033
   2. BD (   2) O   1 - C   2        /126. BD*(   1) C   2 - C   4            0.28    1.01    0.022
   2. BD (   2) O   1 - C   2        /127. BD*(   1) O   3 - H   8            0.26    1.09    0.021
   2. BD (   2) O   1 - C   2        /128. BD*(   1) C   4 - C   5            0.47    1.07    0.028
   3. BD (   1) C   2 - O   3        / 55. RY*(   1) C   4                    0.32    1.79    0.030
   3. BD (   1) C   2 - O   3        /129. BD*(   1) C   4 - H   9            0.34    1.41    0.028
   4. BD (   1) C   2 - C   4        / 28. RY*(   1) O   1                    0.87    1.79    0.050
   4. BD (   1) C   2 - C   4        / 46. RY*(   1) O   3                    0.37    2.07    0.035
   4. BD (   1) C   2 - C   4        / 65. RY*(   2) C   5                    0.46    1.53    0.034
   4. BD (   1) C   2 - C   4        /123. BD*(   1) O   1 - C   2            0.39    1.07    0.026
   4. BD (   1) C   2 - C   4        /128. BD*(   1) C   4 - C   5            0.49    1.08    0.029
   4. BD (   1) C   2 - C   4        /131. BD*(   1) C   5 - C   6            1.19    1.05    0.045
   5. BD (   1) O   3 - H   8        / 38. RY*(   2) C   2                    0.27    2.07    0.030
   5. BD (   1) O   3 - H   8        / 40. RY*(   4) C   2                    0.45    2.32    0.041
   5. BD (   1) O   3 - H   8        / 41. RY*(   5) C   2                    0.45    2.16    0.039
   5. BD (   1) O   3 - H   8        /123. BD*(   1) O   1 - C   2            2.15    1.16    0.064
   5. BD (   1) O   3 - H   8        /124. BD*(   2) O   1 - C   2            1.30    0.93    0.046
   6. BD (   1) C   4 - C   5        / 74. RY*(   2) C   6                    0.52    1.49    0.035
   6. BD (   1) C   4 - C   5        / 83. RY*(   2) C   7                    0.37    1.58    0.031
   6. BD (   1) C   4 - C   5        /123. BD*(   1) O   1 - C   2            0.66    1.02    0.034
   6. BD (   1) C   4 - C   5        /124. BD*(   2) O   1 - C   2            1.54    0.80    0.046
   6. BD (   1) C   4 - C   5        /129. BD*(   1) C   4 - H   9            0.50    1.10    0.030
   6. BD (   1) C   4 - C   5        /130. BD*(   1) C   4 - H  10            0.41    1.07    0.026
   6. BD (   1) C   4 - C   5        /131. BD*(   1) C   5 - C   6            0.47    1.00    0.028
   6. BD (   1) C   4 - C   5        /132. BD*(   1) C   5 - C   7            0.29    0.97    0.021
   6. BD (   1) C   4 - C   5        /133. BD*(   1) C   5 - H  11            0.25    1.13    0.021
   6. BD (   1) C   4 - C   5        /135. BD*(   1) C   6 - H  12            0.41    1.15    0.027
   6. BD (   1) C   4 - C   5        /137. BD*(   1) C   7 - H  14            0.45    1.15    0.029
   7. BD (   1) C   4 - H   9        / 66. RY*(   3) C   5                    0.45    1.52    0.033
   7. BD (   1) C   4 - H   9        /123. BD*(   1) O   1 - C   2            0.57    0.88    0.029
   7. BD (   1) C   4 - H   9        /125. BD*(   1) C   2 - O   3            2.37    0.83    0.057
   7. BD (   1) C   4 - H   9        /128. BD*(   1) C   4 - C   5            0.51    0.90    0.027
   7. BD (   1) C   4 - H   9        /132. BD*(   1) C   5 - C   7            2.11    0.83    0.053
   8. BD (   1) C   4 - H  10        /123. BD*(   1) O   1 - C   2            1.67    0.89    0.049
   8. BD (   1) C   4 - H  10        /124. BD*(   2) O   1 - C   2            1.20    0.66    0.037
   8. BD (   1) C   4 - H  10        /133. BD*(   1) C   5 - H  11            1.73    1.00    0.053
   9. BD (   1) C   5 - C   6        / 55. RY*(   1) C   4                    0.31    1.39    0.026
   9. BD (   1) C   5 - C   6        / 56. RY*(   2) C   4                    0.60    1.42    0.037
   9. BD (   1) C   5 - C   6        / 82. RY*(   1) C   7                    0.91    1.38    0.045
   9. BD (   1) C   5 - C   6        /126. BD*(   1) C   2 - C   4            1.52    0.89    0.047
   9. BD (   1) C   5 - C   6        /128. BD*(   1) C   4 - C   5            0.81    0.96    0.035
   9. BD (   1) C   5 - C   6        /132. BD*(   1) C   5 - C   7            3.31    0.89    0.069
   9. BD (   1) C   5 - C   6        /133. BD*(   1) C   5 - H  11            0.43    1.05    0.027
   9. BD (   1) C   5 - C   6        /134. BD*(   1) C   6 - C   7            2.77    0.92    0.064
   9. BD (   1) C   5 - C   6        /137. BD*(   1) C   7 - H  14            1.50    1.07    0.051
   9. BD (   1) C   5 - C   6        /138. BD*(   1) C   7 - H  15            1.47    1.05    0.050
  10. BD (   1) C   5 - C   7        / 55. RY*(   1) C   4                    0.53    1.36    0.034
  10. BD (   1) C   5 - C   7        / 57. RY*(   3) C   4                    0.34    1.32    0.027
  10. BD (   1) C   5 - C   7        / 73. RY*(   1) C   6                    0.71    1.38    0.040
  10. BD (   1) C   5 - C   7        / 74. RY*(   2) C   6                    0.35    1.38    0.028
  10. BD (   1) C   5 - C   7        /127. BD*(   1) O   3 - H   8            0.47    0.95    0.027
  10. BD (   1) C   5 - C   7        /128. BD*(   1) C   4 - C   5            0.40    0.93    0.024
  10. BD (   1) C   5 - C   7        /129. BD*(   1) C   4 - H   9            1.10    0.99    0.042
  10. BD (   1) C   5 - C   7        /131. BD*(   1) C   5 - C   6            3.28    0.89    0.069
  10. BD (   1) C   5 - C   7        /133. BD*(   1) C   5 - H  11            0.31    1.03    0.023
  10. BD (   1) C   5 - C   7        /134. BD*(   1) C   6 - C   7            2.94    0.90    0.065
  10. BD (   1) C   5 - C   7        /135. BD*(   1) C   6 - H  12            1.36    1.04    0.048
  10. BD (   1) C   5 - C   7        /136. BD*(   1) C   6 - H  13            1.34    1.03    0.047
  11. BD (   1) C   5 - H  11        / 55. RY*(   1) C   4                    0.39    1.33    0.029
  11. BD (   1) C   5 - H  11        / 73. RY*(   1) C   6                    0.37    1.34    0.028
  11. BD (   1) C   5 - H  11        /130. BD*(   1) C   4 - H  10            1.31    0.93    0.044
  11. BD (   1) C   5 - H  11        /136. BD*(   1) C   6 - H  13            0.78    0.99    0.035
  11. BD (   1) C   5 - H  11        /138. BD*(   1) C   7 - H  15            0.80    0.99    0.036
  12. BD (   1) C   6 - C   7        / 64. RY*(   1) C   5                    1.02    1.39    0.048
  12. BD (   1) C   6 - C   7        / 65. RY*(   2) C   5                    0.34    1.37    0.027
  12. BD (   1) C   6 - C   7        /128. BD*(   1) C   4 - C   5            2.47    0.92    0.060
  12. BD (   1) C   6 - C   7        /131. BD*(   1) C   5 - C   6            2.83    0.88    0.063
  12. BD (   1) C   6 - C   7        /132. BD*(   1) C   5 - C   7            2.99    0.85    0.064
  12. BD (   1) C   6 - C   7        /133. BD*(   1) C   5 - H  11            1.58    1.01    0.051
  12. BD (   1) C   6 - C   7        /137. BD*(   1) C   7 - H  14            0.27    1.03    0.021
  13. BD (   1) C   6 - H  12        / 64. RY*(   1) C   5                    0.29    1.36    0.025
  13. BD (   1) C   6 - H  12        / 82. RY*(   1) C   7                    0.35    1.30    0.027
  13. BD (   1) C   6 - H  12        /128. BD*(   1) C   4 - C   5            1.14    0.88    0.040
  13. BD (   1) C   6 - H  12        /138. BD*(   1) C   7 - H  15            0.77    0.97    0.035
  14. BD (   1) C   6 - H  13        / 64. RY*(   1) C   5                    0.30    1.36    0.026
  14. BD (   1) C   6 - H  13        / 83. RY*(   2) C   7                    0.41    1.43    0.031
  14. BD (   1) C   6 - H  13        /133. BD*(   1) C   5 - H  11            0.99    0.98    0.039
  14. BD (   1) C   6 - H  13        /137. BD*(   1) C   7 - H  14            0.76    0.99    0.035
  15. BD (   1) C   7 - H  14        / 73. RY*(   1) C   6                    0.43    1.33    0.030
  15. BD (   1) C   7 - H  14        /128. BD*(   1) C   4 - C   5            1.02    0.88    0.038
  15. BD (   1) C   7 - H  14        /136. BD*(   1) C   6 - H  13            0.70    0.98    0.033
  16. BD (   1) C   7 - H  15        / 64. RY*(   1) C   5                    0.30    1.36    0.026
  16. BD (   1) C   7 - H  15        / 74. RY*(   2) C   6                    0.48    1.33    0.032
  16. BD (   1) C   7 - H  15        /133. BD*(   1) C   5 - H  11            0.85    0.98    0.037
  16. BD (   1) C   7 - H  15        /135. BD*(   1) C   6 - H  12            0.68    1.00    0.033
  17. CR (   1) O   1                / 37. RY*(   1) C   2                    3.74   19.51    0.342
  17. CR (   1) O   1                /126. BD*(   1) C   2 - C   4            0.33   19.32    0.103
  18. CR (   1) C   2                / 57. RY*(   3) C   4                    0.40   11.05    0.084
  18. CR (   1) C   2                /127. BD*(   1) O   3 - H   8            0.26   10.68    0.067
  19. CR (   1) O   3                / 38. RY*(   2) C   2                    1.38   20.32    0.212
  19. CR (   1) O   3                / 40. RY*(   4) C   2                    0.39   20.57    0.114
  19. CR (   1) O   3                / 93. RY*(   3) H   8                    0.37   20.50    0.109
  20. CR (   1) C   4                / 38. RY*(   2) C   2                    0.36   11.40    0.081
  20. CR (   1) C   4                / 67. RY*(   4) C   5                    0.51   11.01    0.095
  20. CR (   1) C   4                / 95. RY*(   1) H   9                    0.42   10.50    0.084
  20. CR (   1) C   4                / 99. RY*(   1) H  10                    0.45   10.53    0.087
  21. CR (   1) C   5                / 58. RY*(   4) C   4                    0.43   10.98    0.086
  21. CR (   1) C   5                / 75. RY*(   3) C   6                    0.29   10.91    0.072
  21. CR (   1) C   5                / 82. RY*(   1) C   7                    0.34   10.92    0.077
  21. CR (   1) C   5                /103. RY*(   1) H  11                    0.42   10.47    0.084
  22. CR (   1) C   6                / 64. RY*(   1) C   5                    0.40   10.95    0.084
  22. CR (   1) C   6                /107. RY*(   1) H  12                    0.44   10.49    0.086
  22. CR (   1) C   6                /111. RY*(   1) H  13                    0.41   10.50    0.083
  22. CR (   1) C   6                /128. BD*(   1) C   4 - C   5            0.32   10.47    0.074
  23. CR (   1) C   7                / 64. RY*(   1) C   5                    0.47   10.94    0.091
  23. CR (   1) C   7                / 74. RY*(   2) C   6                    0.26   10.91    0.067
  23. CR (   1) C   7                /115. RY*(   1) H  14                    0.45   10.48    0.086
  23. CR (   1) C   7                /119. RY*(   1) H  15                    0.42   10.50    0.083
  23. CR (   1) C   7                /128. BD*(   1) C   4 - C   5            0.27   10.47    0.068
  24. LP (   1) O   1                / 37. RY*(   1) C   2                    6.76    1.28    0.118
  24. LP (   1) O   1                /125. BD*(   1) C   2 - O   3            0.43    1.08    0.028
  24. LP (   1) O   1                /126. BD*(   1) C   2 - C   4            1.28    1.09    0.048
  25. LP (   2) O   1                / 38. RY*(   2) C   2                    1.42    1.68    0.063
  25. LP (   2) O   1                / 40. RY*(   4) C   2                    1.68    1.93    0.074
  25. LP (   2) O   1                /125. BD*(   1) C   2 - O   3           14.40    0.71    0.129
  25. LP (   2) O   1                /126. BD*(   1) C   2 - C   4            7.68    0.72    0.095
  26. LP (   1) O   3                / 38. RY*(   2) C   2                    1.38    1.88    0.065
  26. LP (   1) O   3                / 91. RY*(   1) H   8                    0.59    1.89    0.042
  26. LP (   1) O   3                /123. BD*(   1) O   1 - C   2            0.61    0.97    0.031
  26. LP (   1) O   3                /124. BD*(   2) O   1 - C   2            0.37    0.74    0.022
  26. LP (   1) O   3                /126. BD*(   1) C   2 - C   4            2.95    0.92    0.066
  27. LP (   2) O   3                / 39. RY*(   3) C   2                    1.28    2.20    0.071
  27. LP (   2) O   3                / 44. RY*(   8) C   2                    0.45    1.66    0.037
  27. LP (   2) O   3                / 92. RY*(   2) H   8                    0.80    2.00    0.054
  27. LP (   2) O   3                /123. BD*(   1) O   1 - C   2            3.58    0.73    0.067
  27. LP (   2) O   3                /124. BD*(   2) O   1 - C   2           11.34    0.50    0.096
 123. BD*(   1) O   1 - C   2        / 30. RY*(   3) O   1                    0.43    1.16    0.123
 123. BD*(   1) O   1 - C   2        / 31. RY*(   4) O   1                    0.62    0.61    0.107
 123. BD*(   1) O   1 - C   2        / 37. RY*(   1) C   2                    4.05    0.15    0.125
 123. BD*(   1) O   1 - C   2        / 41. RY*(   5) C   2                    0.72    1.00    0.145
 123. BD*(   1) O   1 - C   2        / 42. RY*(   6) C   2                    0.59    1.32    0.151
 123. BD*(   1) O   1 - C   2        / 45. RY*(   9) C   2                    0.36    1.56    0.130
 123. BD*(   1) O   1 - C   2        /127. BD*(   1) O   3 - H   8            0.77    0.03    0.026
 123. BD*(   1) O   1 - C   2        /128. BD*(   1) C   4 - C   5            1.56    0.01    0.024
 123. BD*(   1) O   1 - C   2        /129. BD*(   1) C   4 - H   9            1.14    0.08    0.048
 123. BD*(   1) O   1 - C   2        /130. BD*(   1) C   4 - H  10            0.82    0.05    0.033
 124. BD*(   2) O   1 - C   2        / 29. RY*(   2) O   1                    0.48    0.90    0.084
 124. BD*(   2) O   1 - C   2        / 30. RY*(   3) O   1                    0.33    1.39    0.086
 124. BD*(   2) O   1 - C   2        / 31. RY*(   4) O   1                    0.42    0.84    0.076
 124. BD*(   2) O   1 - C   2        / 37. RY*(   1) C   2                    1.08    0.37    0.078
 124. BD*(   2) O   1 - C   2        / 39. RY*(   3) C   2                    0.86    1.70    0.153
 124. BD*(   2) O   1 - C   2        / 41. RY*(   5) C   2                    0.65    1.23    0.114
 124. BD*(   2) O   1 - C   2        / 44. RY*(   8) C   2                    0.48    1.17    0.096
 124. BD*(   2) O   1 - C   2        /123. BD*(   1) O   1 - C   2           32.15    0.23    0.278
 124. BD*(   2) O   1 - C   2        /128. BD*(   1) C   4 - C   5            0.72    0.24    0.051
 124. BD*(   2) O   1 - C   2        /130. BD*(   1) C   4 - H  10            0.44    0.27    0.043


 Natural Bond Orbitals (Summary):

                                                            Principal Delocalizations
           NBO                        Occupancy    Energy   (geminal,vicinal,remote)
 ====================================================================================
 Molecular unit  1  (C5H8O2)
     1. BD (   1) O   1 - C   2          0.99657    -1.15568  37(g),124(g),126(g),127(v)
                                                    123(g),55(v),130(v)
     2. BD (   2) O   1 - C   2          0.99619    -0.88807  124(g),123(g),128(v),126(g)
                                                    37(g),127(v)
     3. BD (   1) C   2 - O   3          0.99836    -1.17114  129(v),55(v)
     4. BD (   1) C   2 - C   4          0.99404    -0.90182  131(v),28(v),128(g),65(v)
                                                    123(g),46(v)
     5. BD (   1) O   3 - H   8          0.99245    -0.99003  123(v),124(v),40(v),41(v)
                                                    38(v)
     6. BD (   1) C   4 - C   5          0.98917    -0.85700  124(v),123(v),74(v),129(g)
                                                    131(g),137(v),130(g),135(v)
                                                    83(v),132(g)
     7. BD (   1) C   4 - H   9          0.98299    -0.71381  125(v),132(v),123(v),128(g)
                                                    66(v)
     8. BD (   1) C   4 - H  10          0.97544    -0.72019  133(v),123(v),124(v)
     9. BD (   1) C   5 - C   6          0.97607    -0.77456  132(g),134(g),126(v),137(v)
                                                    138(v),82(v),128(g),56(v)
                                                    133(g),55(v)
    10. BD (   1) C   5 - C   7          0.97549    -0.75002  131(g),134(g),135(v),136(v)
                                                    129(v),73(v),55(v),127(r)
                                                    128(g),74(v),57(v),133(g)
    11. BD (   1) C   5 - H  11          0.98901    -0.71204  130(v),138(v),136(v),55(v)
                                                    73(v)
    12. BD (   1) C   6 - C   7          0.97923    -0.73496  132(g),131(g),128(v),133(v)
                                                    64(v),65(v),137(g)
    13. BD (   1) C   6 - H  12          0.99195    -0.69939  128(v),138(v),82(v),64(v)
    14. BD (   1) C   6 - H  13          0.99286    -0.70112  133(v),137(v),83(v),64(v)
    15. BD (   1) C   7 - H  14          0.99299    -0.69887  128(v),136(v),73(v)
    16. BD (   1) C   7 - H  15          0.99344    -0.70613  133(v),135(v),74(v),64(v)
    17. CR (   1) O   1                  0.99985   -19.19603  37(v),126(v)
    18. CR (   1) C   2                  0.99965   -10.48302  57(v),127(v)
    19. CR (   1) O   3                  0.99984   -19.23473  38(v),40(v),93(v)
    20. CR (   1) C   4                  0.99950   -10.32409  67(v),99(v),95(v),38(v)
    21. CR (   1) C   5                  0.99947   -10.31216  58(v),103(v),82(v),75(v)
    22. CR (   1) C   6                  0.99952   -10.29278  107(v),111(v),64(v),128(v)
    23. CR (   1) C   7                  0.99954   -10.28408  64(v),115(v),119(v),128(v)
                                                    74(v)
    24. LP (   1) O   1                  0.99042    -0.97013  37(v),126(v),125(v)
    25. LP (   2) O   1                  0.94444    -0.59925  125(v),126(v),40(v),38(v)
    26. LP (   1) O   3                  0.98710    -0.79989  126(v),38(v),123(v),91(v)
                                                    124(v)
    27. LP (   2) O   3                  0.88195    -0.55869  124(v),123(v),39(v),92(v)
                                                    44(v)
    28. RY*(   1) O   1                  0.00122     0.88872   
    29. RY*(   2) O   1                  0.00037     0.84351   
    30. RY*(   3) O   1                  0.00026     1.32891   
    31. RY*(   4) O   1                  0.00004     0.77984   
    32. RY*(   5) O   1                  0.00001     2.74048   
    33. RY*(   6) O   1                  0.00000     2.53560   
    34. RY*(   7) O   1                  0.00000     2.35029   
    35. RY*(   8) O   1                  0.00001     2.72726   
    36. RY*(   9) O   1                  0.00000     2.56196   
    37. RY*(   1) C   2                  0.00742     0.31344   
    38. RY*(   2) C   2                  0.00464     1.08032   
    39. RY*(   3) C   2                  0.00331     1.64039   
    40. RY*(   4) C   2                  0.00210     1.33272   
    41. RY*(   5) C   2                  0.00141     1.16655   
    42. RY*(   6) C   2                  0.00109     1.48989   
    43. RY*(   7) C   2                  0.00038     0.75489   
    44. RY*(   8) C   2                  0.00003     1.10585   
    45. RY*(   9) C   2                  0.00001     1.72611   
    46. RY*(   1) O   3                  0.00063     1.16954   
    47. RY*(   2) O   3                  0.00041     1.34742   
    48. RY*(   3) O   3                  0.00027     0.86657   
    49. RY*(   4) O   3                  0.00004     1.19670   
    50. RY*(   5) O   3                  0.00001     2.60991   
    51. RY*(   6) O   3                  0.00000     2.46013   
    52. RY*(   7) O   3                  0.00000     2.43341   
    53. RY*(   8) O   3                  0.00000     2.76565   
    54. RY*(   9) O   3                  0.00000     2.77255   
    55. RY*(   1) C   4                  0.00329     0.61482   
    56. RY*(   2) C   4                  0.00109     0.64906   
    57. RY*(   3) C   4                  0.00090     0.57087   
    58. RY*(   4) C   4                  0.00063     0.66348   
    59. RY*(   5) C   4                  0.00010     1.66015   
    60. RY*(   6) C   4                  0.00009     1.86901   
    61. RY*(   7) C   4                  0.00005     1.89370   
    62. RY*(   8) C   4                  0.00005     2.10066   
    63. RY*(   9) C   4                  0.00001     1.92199   
    64. RY*(   1) C   5                  0.00319     0.65823   
    65. RY*(   2) C   5                  0.00213     0.63235   
    66. RY*(   3) C   5                  0.00114     0.80248   
    67. RY*(   4) C   5                  0.00065     0.68429   
    68. RY*(   5) C   5                  0.00019     1.76995   
    69. RY*(   6) C   5                  0.00015     1.95744   
    70. RY*(   7) C   5                  0.00008     1.89862   
    71. RY*(   8) C   5                  0.00004     1.72646   
    72. RY*(   9) C   5                  0.00003     1.81774   
    73. RY*(   1) C   6                  0.00250     0.63003   
    74. RY*(   2) C   6                  0.00202     0.62846   
    75. RY*(   3) C   6                  0.00027     0.59525   
    76. RY*(   4) C   6                  0.00015     0.83304   
    77. RY*(   5) C   6                  0.00011     1.78098   
    78. RY*(   6) C   6                  0.00004     1.76107   
    79. RY*(   7) C   6                  0.00001     1.96888   
    80. RY*(   8) C   6                  0.00001     1.73516   
    81. RY*(   9) C   6                  0.00001     1.98073   
    82. RY*(   1) C   7                  0.00233     0.60495   
    83. RY*(   2) C   7                  0.00148     0.72695   
    84. RY*(   3) C   7                  0.00042     0.64410   
    85. RY*(   4) C   7                  0.00017     0.59716   
    86. RY*(   5) C   7                  0.00012     1.83775   
    87. RY*(   6) C   7                  0.00004     1.75290   
    88. RY*(   7) C   7                  0.00001     2.03594   
    89. RY*(   8) C   7                  0.00001     1.84420   
    90. RY*(   9) C   7                  0.00001     1.99700   
    91. RY*(   1) H   8                  0.00075     1.09125   
    92. RY*(   2) H   8                  0.00060     1.43986   
    93. RY*(   3) H   8                  0.00020     1.26870   
    94. RY*(   4) H   8                  0.00004     1.76323   
    95. RY*(   1) H   9                  0.00121     0.17448   
    96. RY*(   2) H   9                  0.00007     1.69131   
    97. RY*(   3) H   9                  0.00004     1.59493   
    98. RY*(   4) H   9                  0.00002     2.07820   
    99. RY*(   1) H  10                  0.00087     0.20330   
   100. RY*(   2) H  10                  0.00010     1.61544   
   101. RY*(   3) H  10                  0.00007     1.59041   
   102. RY*(   4) H  10                  0.00001     2.07933   
   103. RY*(   1) H  11                  0.00110     0.15612   
   104. RY*(   2) H  11                  0.00006     1.55594   
   105. RY*(   3) H  11                  0.00003     1.74606   
   106. RY*(   4) H  11                  0.00003     2.15032   
   107. RY*(   1) H  12                  0.00055     0.19754   
   108. RY*(   2) H  12                  0.00007     1.58945   
   109. RY*(   3) H  12                  0.00006     1.76604   
   110. RY*(   4) H  12                  0.00001     1.98358   
   111. RY*(   1) H  13                  0.00060     0.21018   
   112. RY*(   2) H  13                  0.00009     1.49907   
   113. RY*(   3) H  13                  0.00006     1.84332   
   114. RY*(   4) H  13                  0.00001     1.97756   
   115. RY*(   1) H  14                  0.00056     0.19745   
   116. RY*(   2) H  14                  0.00007     1.54187   
   117. RY*(   3) H  14                  0.00005     1.83392   
   118. RY*(   4) H  14                  0.00001     1.97817   
   119. RY*(   1) H  15                  0.00066     0.21664   
   120. RY*(   2) H  15                  0.00009     1.49158   
   121. RY*(   3) H  15                  0.00005     1.81765   
   122. RY*(   4) H  15                  0.00001     1.98835   
   123. BD*(   1) O   1 - C   2          0.05290     0.16664   
   124. BD*(   2) O   1 - C   2          0.09680    -0.05920   
   125. BD*(   1) C   2 - O   3          0.03932     0.11222   
   126. BD*(   1) C   2 - C   4          0.03023     0.11902   
   127. BD*(   1) O   3 - H   8          0.00556     0.19986   
   128. BD*(   1) C   4 - C   5          0.01189     0.18163   
   129. BD*(   1) C   4 - H   9          0.00702     0.24206   
   130. BD*(   1) C   4 - H  10          0.00598     0.21559   
   131. BD*(   1) C   5 - C   6          0.01562     0.14450   
   132. BD*(   1) C   5 - C   7          0.01736     0.11486   
   133. BD*(   1) C   5 - H  11          0.01059     0.27777   
   134. BD*(   1) C   6 - C   7          0.01123     0.14570   
   135. BD*(   1) C   6 - H  12          0.00519     0.29257   
   136. BD*(   1) C   6 - H  13          0.00574     0.28250   
   137. BD*(   1) C   7 - H  14          0.00555     0.29181   
   138. BD*(   1) C   7 - H  15          0.00612     0.27342   
       -------------------------------
              Total Lewis   26.61754  ( 98.5835%)
        Valence non-Lewis    0.32711  (  1.2115%)
        Rydberg non-Lewis    0.05535  (  0.2050%)
       -------------------------------
            Total unit  1   27.00000  (100.0000%)
           Charge unit  1    0.00000


 ***************************************************
 *******         Beta  spin orbitals         *******
 ***************************************************


 NATURAL POPULATIONS:  Natural atomic orbital occupancies 
                                                          
   NAO  Atom  No  lang   Type(AO)    Occupancy      Energy
 ----------------------------------------------------------
     1    O    1  S      Cor( 1S)     0.99985     -19.18026
     2    O    1  S      Val( 2S)     0.85078      -1.13462
     3    O    1  S      Ryd( 3S)     0.00098       1.22454
     4    O    1  px     Val( 2p)     0.68892      -0.55233
     5    O    1  px     Ryd( 3p)     0.00034       0.81066
     6    O    1  py     Val( 2p)     0.49970      -0.47878
     7    O    1  py     Ryd( 3p)     0.00069       0.89472
     8    O    1  pz     Val( 2p)     0.75043      -0.52182
     9    O    1  pz     Ryd( 3p)     0.00041       0.82156
    10    O    1  dxy    Ryd( 3d)     0.00072       2.86680
    11    O    1  dxz    Ryd( 3d)     0.00104       2.56455
    12    O    1  dyz    Ryd( 3d)     0.00020       2.41800
    13    O    1  dx2y2  Ryd( 3d)     0.00057       2.82968
    14    O    1  dz2    Ryd( 3d)     0.00020       2.58951

    15    C    2  S      Cor( 1S)     0.99961     -10.48341
    16    C    2  S      Val( 2S)     0.38073      -0.40258
    17    C    2  S      Ryd( 3S)     0.00292       0.29782
    18    C    2  px     Val( 2p)     0.41412      -0.26341
    19    C    2  px     Ryd( 3p)     0.00845       0.37522
    20    C    2  py     Val( 2p)     0.38650      -0.27841
    21    C    2  py     Ryd( 3p)     0.00371       0.38929
    22    C    2  pz     Val( 2p)     0.37402      -0.38433
    23    C    2  pz     Ryd( 3p)     0.00084       0.29363
    24    C    2  dxy    Ryd( 3d)     0.00133       2.07472
    25    C    2  dxz    Ryd( 3d)     0.00177       1.68361
    26    C    2  dyz    Ryd( 3d)     0.00159       1.62504
    27    C    2  dx2y2  Ryd( 3d)     0.00178       2.08666
    28    C    2  dz2    Ryd( 3d)     0.00052       1.85426

    29    O    3  S      Cor( 1S)     0.99984     -19.23235
    30    O    3  S      Val( 2S)     0.83754      -1.12449
    31    O    3  S      Ryd( 3S)     0.00053       1.27701
    32    O    3  px     Val( 2p)     0.82509      -0.55993
    33    O    3  px     Ryd( 3p)     0.00064       1.06601
    34    O    3  py     Val( 2p)     0.71747      -0.56199
    35    O    3  py     Ryd( 3p)     0.00076       0.90626
    36    O    3  pz     Val( 2p)     0.88417      -0.55635
    37    O    3  pz     Ryd( 3p)     0.00047       0.78100
    38    O    3  dxy    Ryd( 3d)     0.00052       2.69754
    39    O    3  dxz    Ryd( 3d)     0.00028       2.50475
    40    O    3  dyz    Ryd( 3d)     0.00057       2.48382
    41    O    3  dx2y2  Ryd( 3d)     0.00081       3.15049
    42    O    3  dz2    Ryd( 3d)     0.00036       2.78888

    43    C    4  S      Cor( 1S)     0.99950     -10.32228
    44    C    4  S      Val( 2S)     0.53066      -0.46908
    45    C    4  S      Ryd( 3S)     0.00087       0.66428
    46    C    4  px     Val( 2p)     0.46834      -0.32301
    47    C    4  px     Ryd( 3p)     0.00214       0.41624
    48    C    4  py     Val( 2p)     0.58789      -0.33231
    49    C    4  py     Ryd( 3p)     0.00154       0.45049
    50    C    4  pz     Val( 2p)     0.62107      -0.33328
    51    C    4  pz     Ryd( 3p)     0.00165       0.48518
    52    C    4  dxy    Ryd( 3d)     0.00025       1.98811
    53    C    4  dxz    Ryd( 3d)     0.00017       1.88121
    54    C    4  dyz    Ryd( 3d)     0.00017       1.92110
    55    C    4  dx2y2  Ryd( 3d)     0.00027       2.02329
    56    C    4  dz2    Ryd( 3d)     0.00039       2.16705

    57    C    5  S      Cor( 1S)     0.99947     -10.31060
    58    C    5  S      Val( 2S)     0.47520      -0.41428
    59    C    5  S      Ryd( 3S)     0.00199       0.56983
    60    C    5  px     Val( 2p)     0.45757      -0.29861
    61    C    5  px     Ryd( 3p)     0.00203       0.44220
    62    C    5  py     Val( 2p)     0.52805      -0.31488
    63    C    5  py     Ryd( 3p)     0.00128       0.40539
    64    C    5  pz     Val( 2p)     0.60253      -0.30188
    65    C    5  pz     Ryd( 3p)     0.00193       0.63000
    66    C    5  dxy    Ryd( 3d)     0.00041       1.95812
    67    C    5  dxz    Ryd( 3d)     0.00046       2.00061
    68    C    5  dyz    Ryd( 3d)     0.00035       1.88888
    69    C    5  dx2y2  Ryd( 3d)     0.00046       1.92880
    70    C    5  dz2    Ryd( 3d)     0.00038       2.17565

    71    C    6  S      Cor( 1S)     0.99952     -10.29048
    72    C    6  S      Val( 2S)     0.51350      -0.41332
    73    C    6  S      Ryd( 3S)     0.00057       0.55150
    74    C    6  px     Val( 2p)     0.46200      -0.25834
    75    C    6  px     Ryd( 3p)     0.00200       0.36185
    76    C    6  py     Val( 2p)     0.50849      -0.27375
    77    C    6  py     Ryd( 3p)     0.00138       0.33756
    78    C    6  pz     Val( 2p)     0.58824      -0.27204
    79    C    6  pz     Ryd( 3p)     0.00177       0.51724
    80    C    6  dxy    Ryd( 3d)     0.00048       1.90959
    81    C    6  dxz    Ryd( 3d)     0.00029       2.15493
    82    C    6  dyz    Ryd( 3d)     0.00030       2.05937
    83    C    6  dx2y2  Ryd( 3d)     0.00045       2.10621
    84    C    6  dz2    Ryd( 3d)     0.00028       1.99101

    85    C    7  S      Cor( 1S)     0.99954     -10.28394
    86    C    7  S      Val( 2S)     0.51743      -0.42384
    87    C    7  S      Ryd( 3S)     0.00096       0.56663
    88    C    7  px     Val( 2p)     0.57676      -0.30073
    89    C    7  px     Ryd( 3p)     0.00113       0.41781
    90    C    7  py     Val( 2p)     0.50989      -0.26831
    91    C    7  py     Ryd( 3p)     0.00177       0.35565
    92    C    7  pz     Val( 2p)     0.60146      -0.27440
    93    C    7  pz     Ryd( 3p)     0.00141       0.51226
    94    C    7  dxy    Ryd( 3d)     0.00042       2.07054
    95    C    7  dxz    Ryd( 3d)     0.00026       1.94747
    96    C    7  dyz    Ryd( 3d)     0.00039       2.15927
    97    C    7  dx2y2  Ryd( 3d)     0.00043       1.91429
    98    C    7  dz2    Ryd( 3d)     0.00026       2.11798

    99    H    8  S      Val( 1S)     0.23547      -0.10986
   100    H    8  S      Ryd( 2S)     0.00037       0.28948
   101    H    8  px     Ryd( 2p)     0.00112       2.24171
   102    H    8  py     Ryd( 2p)     0.00062       1.61956
   103    H    8  pz     Ryd( 2p)     0.00060       1.44362

   104    H    9  S      Val( 1S)     0.34945      -0.11220
   105    H    9  S      Ryd( 2S)     0.00100       0.16161
   106    H    9  px     Ryd( 2p)     0.00007       1.64105
   107    H    9  py     Ryd( 2p)     0.00036       2.07545
   108    H    9  pz     Ryd( 2p)     0.00010       1.67077

   109    H   10  S      Val( 1S)     0.34930      -0.13743
   110    H   10  S      Ryd( 2S)     0.00081       0.17775
   111    H   10  px     Ryd( 2p)     0.00008       1.59310
   112    H   10  py     Ryd( 2p)     0.00012       1.60766
   113    H   10  pz     Ryd( 2p)     0.00036       2.12176

   114    H   11  S      Val( 1S)     0.36134      -0.09107
   115    H   11  S      Ryd( 2S)     0.00105       0.15550
   116    H   11  px     Ryd( 2p)     0.00003       1.73231
   117    H   11  py     Ryd( 2p)     0.00006       1.56874
   118    H   11  pz     Ryd( 2p)     0.00040       2.16413

   119    H   12  S      Val( 1S)     0.36317      -0.08151
   120    H   12  S      Ryd( 2S)     0.00053       0.17160
   121    H   12  px     Ryd( 2p)     0.00028       1.92410
   122    H   12  py     Ryd( 2p)     0.00006       1.59417
   123    H   12  pz     Ryd( 2p)     0.00019       1.85982

   124    H   13  S      Val( 1S)     0.37559      -0.09655
   125    H   13  S      Ryd( 2S)     0.00059       0.18219
   126    H   13  px     Ryd( 2p)     0.00007       1.62101
   127    H   13  py     Ryd( 2p)     0.00018       1.77456
   128    H   13  pz     Ryd( 2p)     0.00028       1.96095

   129    H   14  S      Val( 1S)     0.36255      -0.08215
   130    H   14  S      Ryd( 2S)     0.00054       0.16701
   131    H   14  px     Ryd( 2p)     0.00013       1.62961
   132    H   14  py     Ryd( 2p)     0.00024       1.97796
   133    H   14  pz     Ryd( 2p)     0.00013       1.79009

   134    H   15  S      Val( 1S)     0.37141      -0.10468
   135    H   15  S      Ryd( 2S)     0.00066       0.17912
   136    H   15  px     Ryd( 2p)     0.00010       1.56083
   137    H   15  py     Ryd( 2p)     0.00007       1.69046
   138    H   15  pz     Ryd( 2p)     0.00036       2.09736


 Summary of Natural Population Analysis:                  
                                                          
                                       Natural Population 
                Natural  -----------------------------------------------
    Atom  No    Charge         Core      Valence    Rydberg      Total
 -----------------------------------------------------------------------
      O    1    0.20516      0.99985     2.78983    0.00515     3.79484
      C    2    0.42211      0.99961     1.55537    0.02291     2.57789
      O    3   -0.26904      0.99984     3.26426    0.00494     4.26904
      C    4   -0.21491      0.99950     2.20796    0.00745     3.21491
      C    5   -0.07211      0.99947     2.06335    0.00929     3.07211
      C    6   -0.07926      0.99952     2.07223    0.00751     3.07926
      C    7   -0.21210      0.99954     2.20554    0.00702     3.21210
      H    8    0.26182      0.00000     0.23547    0.00271     0.23818
      H    9    0.14902      0.00000     0.34945    0.00153     0.35098
      H   10    0.14932      0.00000     0.34930    0.00137     0.35068
      H   11    0.13712      0.00000     0.36134    0.00154     0.36288
      H   12    0.13578      0.00000     0.36317    0.00105     0.36422
      H   13    0.12329      0.00000     0.37559    0.00112     0.37671
      H   14    0.13640      0.00000     0.36255    0.00106     0.36360
      H   15    0.12740      0.00000     0.37141    0.00119     0.37260
 =======================================================================
   * Total *    1.00000      6.99733    18.92682    0.07585    26.00000

                                 Natural Population      
 --------------------------------------------------------
   Core                       6.99733 ( 99.9618% of   7)
   Valence                   18.92682 ( 99.6148% of  19)
   Natural Minimal Basis     25.92415 ( 99.7083% of  26)
   Natural Rydberg Basis      0.07585 (  0.2917% of  26)
 --------------------------------------------------------

    Atom  No          Natural Electron Configuration
 ----------------------------------------------------------------------------
      O    1      [core]2S( 0.85)2p( 1.94)
      C    2      [core]2S( 0.38)2p( 1.17)3p( 0.01)3d( 0.01)
      O    3      [core]2S( 0.84)2p( 2.43)
      C    4      [core]2S( 0.53)2p( 1.68)3p( 0.01)
      C    5      [core]2S( 0.48)2p( 1.59)3p( 0.01)
      C    6      [core]2S( 0.51)2p( 1.56)3p( 0.01)
      C    7      [core]2S( 0.52)2p( 1.69)
      H    8            1S( 0.24)
      H    9            1S( 0.35)
      H   10            1S( 0.35)
      H   11            1S( 0.36)
      H   12            1S( 0.36)
      H   13            1S( 0.38)
      H   14            1S( 0.36)
      H   15            1S( 0.37)


 NATURAL BOND ORBITAL ANALYSIS, beta spin orbitals:

                       Occupancies       Lewis Structure    Low   High
           Occ.    -------------------  -----------------   occ   occ
  Cycle   Thresh.   Lewis   Non-Lewis     CR  BD  3C  LP    (L)   (NL)   Dev
 =============================================================================
   1(1)    0.90    24.88075   1.11925      7  15   0   4     2      0    0.18
   2(2)    0.90    24.88075   1.11925      7  15   0   4     2      0    0.18
   3(1)    0.80    25.26102   0.73898      7  16   0   3     0      0    0.06
 -----------------------------------------------------------------------------

 Structure accepted: No low occupancy Lewis orbitals

 --------------------------------------------------------
   Core                      6.99734 ( 99.962% of   7)
   Valence Lewis            18.26368 ( 96.125% of  19)
  ==================       ============================
   Total Lewis              25.26102 ( 97.158% of  26)
  -----------------------------------------------------
   Valence non-Lewis         0.68820 (  2.647% of  26)
   Rydberg non-Lewis         0.05078 (  0.195% of  26)
  ==================       ============================
   Total non-Lewis           0.73898 (  2.842% of  26)
 --------------------------------------------------------


       (Occupancy)   Bond orbital/ Coefficients/ Hybrids
 ---------------------------------------------------------------------------------
     1. (0.99710) BD ( 1) O   1 - C   2  
                ( 67.15%)   0.8195* O   1 s( 36.89%)p 1.71( 62.99%)d 0.00(  0.12%)
                                           -0.0001  0.6069 -0.0249  0.6181 -0.0159
                                            0.3429 -0.0076  0.3606  0.0021  0.0230
                                            0.0133  0.0053  0.0166 -0.0129
                ( 32.85%)   0.5731* C   2 s( 28.48%)p 2.50( 71.19%)d 0.01(  0.33%)
                                           -0.0001  0.5319 -0.0425 -0.6862 -0.0497
                                           -0.2863 -0.0056  0.3957 -0.0045  0.0293
                                           -0.0286 -0.0133  0.0309 -0.0228
     2. (0.99675) BD ( 2) O   1 - C   2  
                ( 71.02%)   0.8428* O   1 s(  6.04%)p15.52( 93.79%)d 0.03(  0.16%)
                                            0.0000 -0.2457  0.0097 -0.1936  0.0065
                                           -0.1928  0.0030  0.9291  0.0037 -0.0104
                                            0.0351  0.0158 -0.0036  0.0032
                ( 28.98%)   0.5383* C   2 s(  4.12%)p23.11( 95.31%)d 0.14(  0.56%)
                                            0.0000 -0.2023  0.0177  0.3433  0.0166
                                            0.0599  0.0029  0.9115 -0.0237 -0.0097
                                           -0.0641 -0.0304 -0.0185  0.0131
     3. (0.97566) BD ( 1) C   2 - O   3  
                ( 34.75%)   0.5895* C   2 s( 30.49%)p 2.27( 69.30%)d 0.01(  0.21%)
                                            0.0010 -0.5522  0.0078 -0.1026  0.0244
                                           -0.8245 -0.0344 -0.0300 -0.0021 -0.0055
                                            0.0007 -0.0029  0.0372  0.0254
                ( 65.25%)   0.8078* O   3 s( 27.90%)p 2.58( 72.03%)d 0.00(  0.08%)
                                            0.0000 -0.5282 -0.0043  0.0637  0.0080
                                            0.8431  0.0024  0.0735 -0.0002  0.0066
                                            0.0011 -0.0035  0.0221  0.0151
     4. (0.90113) BD ( 1) C   2 - C   4  
                ( 52.74%)   0.7262* C   2 s( 36.53%)p 1.74( 63.46%)d 0.00(  0.01%)
                                            0.0013  0.6036  0.0313  0.6290 -0.0416
                                           -0.4817  0.0098 -0.0712 -0.0006 -0.0020
                                           -0.0016  0.0013 -0.0038 -0.0096
                ( 47.26%)   0.6875* C   4 s( 25.21%)p 2.96( 74.75%)d 0.00(  0.04%)
                                            0.0007  0.5020  0.0079 -0.7264 -0.0114
                                            0.4603  0.0008  0.0882 -0.0051 -0.0154
                                           -0.0038  0.0037  0.0053 -0.0099
     5. (0.99087) BD ( 1) O   3 - H   8  
                ( 76.61%)   0.8753* O   3 s( 25.24%)p 2.96( 74.68%)d 0.00(  0.08%)
                                            0.0002  0.5023  0.0092  0.8259  0.0143
                                            0.2522  0.0300 -0.0044  0.0015 -0.0048
                                           -0.0015 -0.0002  0.0248 -0.0136
                ( 23.39%)   0.4836* H   8 s( 99.48%)p 0.01(  0.52%)
                                            0.9974 -0.0022 -0.0666 -0.0270 -0.0003
     6. (0.97547) BD ( 1) C   4 - C   5  
                ( 51.18%)   0.7154* C   4 s( 30.43%)p 2.28( 69.53%)d 0.00(  0.03%)
                                            0.0000  0.5516  0.0059  0.6539  0.0019
                                            0.3593 -0.0186  0.3718  0.0075  0.0110
                                            0.0098  0.0093  0.0042 -0.0048
                ( 48.82%)   0.6987* C   5 s( 28.87%)p 2.46( 71.09%)d 0.00(  0.04%)
                                            0.0002  0.5373  0.0034 -0.6872 -0.0058
                                           -0.3336 -0.0203 -0.3556  0.0219  0.0084
                                            0.0138  0.0067  0.0095 -0.0011
     7. (0.97969) BD ( 1) C   4 - H   9  
                ( 64.77%)   0.8048* C   4 s( 22.85%)p 3.37( 77.11%)d 0.00(  0.03%)
                                            0.0002 -0.4781  0.0016  0.1416 -0.0059
                                            0.8056  0.0003 -0.3190  0.0158 -0.0084
                                            0.0052  0.0103  0.0108  0.0045
                ( 35.23%)   0.5936* H   9 s( 99.89%)p 0.00(  0.11%)
                                           -0.9995  0.0043 -0.0017 -0.0308  0.0102
     8. (0.96677) BD ( 1) C   4 - H  10  
                ( 64.25%)   0.8015* C   4 s( 21.47%)p 3.66( 78.49%)d 0.00(  0.04%)
                                            0.0003 -0.4633  0.0079 -0.1541  0.0082
                                            0.0955  0.0232  0.8668 -0.0039  0.0008
                                           -0.0001  0.0030 -0.0004 -0.0203
                ( 35.75%)   0.5979* H  10 s( 99.89%)p 0.00(  0.11%)
                                           -0.9995  0.0028  0.0079 -0.0093 -0.0304
     9. (0.82080) BD ( 1) C   5 - C   6  
                ( 54.76%)   0.7400* C   5 s( 26.21%)p 2.81( 73.74%)d 0.00(  0.05%)
                                           -0.0006  0.5117  0.0161  0.7106 -0.0031
                                           -0.4472 -0.0018 -0.1788  0.0222 -0.0029
                                           -0.0150  0.0066  0.0157 -0.0048
                ( 45.24%)   0.6726* C   6 s( 26.29%)p 2.80( 73.63%)d 0.00(  0.09%)
                                            0.0011  0.5124  0.0162 -0.7466  0.0029
                                           -0.1137 -0.0120  0.4070  0.0081 -0.0098
                                           -0.0122  0.0048  0.0226 -0.0098
    10. (0.95101) BD ( 1) C   5 - C   7  
                ( 50.99%)   0.7141* C   5 s( 19.17%)p 4.21( 80.76%)d 0.00(  0.07%)
                                           -0.0001 -0.4375  0.0180 -0.1179 -0.0102
                                           -0.8235  0.0004  0.3390 -0.0231 -0.0117
                                            0.0080  0.0194  0.0090  0.0049
                ( 49.01%)   0.7001* C   7 s( 22.95%)p 3.35( 76.97%)d 0.00(  0.08%)
                                           -0.0007 -0.4790  0.0048  0.6952 -0.0131
                                            0.3284  0.0035 -0.4222 -0.0106 -0.0184
                                            0.0121  0.0157  0.0035  0.0054
    11. (0.98542) BD ( 1) C   5 - H  11  
                ( 63.99%)   0.7999* C   5 s( 25.67%)p 2.89( 74.31%)d 0.00(  0.03%)
                                           -0.0003  0.5066 -0.0073 -0.0906  0.0026
                                            0.0946 -0.0083  0.8520 -0.0019 -0.0000
                                            0.0004  0.0049  0.0004  0.0153
                ( 36.01%)   0.6001* H  11 s( 99.90%)p 0.00(  0.10%)
                                            0.9995 -0.0045  0.0010 -0.0035 -0.0316
    12. (0.92973) BD ( 1) C   6 - C   7  
                ( 48.08%)   0.6934* C   6 s( 18.85%)p 4.30( 81.06%)d 0.00(  0.08%)
                                           -0.0005  0.4342  0.0048  0.0056  0.0243
                                            0.8489  0.0013 -0.2988 -0.0029 -0.0169
                                            0.0043 -0.0063 -0.0190 -0.0116
                ( 51.92%)   0.7205* C   7 s( 23.25%)p 3.30( 76.67%)d 0.00(  0.08%)
                                            0.0006  0.4817  0.0209  0.6018  0.0064
                                           -0.6341  0.0047 -0.0484 -0.0028 -0.0144
                                            0.0047 -0.0062 -0.0205 -0.0112
    13. (0.98101) BD ( 1) C   6 - H  12  
                ( 63.32%)   0.7957* C   6 s( 26.64%)p 2.75( 73.33%)d 0.00(  0.03%)
                                           -0.0004  0.5162 -0.0050  0.6599  0.0055
                                           -0.0785 -0.0171  0.5392 -0.0234 -0.0001
                                            0.0147  0.0005  0.0033  0.0084
                ( 36.68%)   0.6056* H  12 s( 99.90%)p 0.00(  0.10%)
                                            0.9995 -0.0013 -0.0262  0.0036 -0.0180
    14. (0.99272) BD ( 1) C   6 - H  13  
                ( 62.49%)   0.7905* C   6 s( 28.10%)p 2.56( 71.86%)d 0.00(  0.03%)
                                           -0.0002  0.5300 -0.0097  0.0745  0.0318
                                           -0.5090 -0.0056 -0.6728  0.0159  0.0015
                                            0.0037  0.0136 -0.0040  0.0097
                ( 37.51%)   0.6125* H  13 s( 99.90%)p 0.00(  0.10%)
                                            0.9995 -0.0014 -0.0070  0.0186  0.0240
    15. (0.98337) BD ( 1) C   7 - H  14  
                ( 63.47%)   0.7967* C   7 s( 27.29%)p 2.66( 72.68%)d 0.00(  0.03%)
                                           -0.0003  0.5224 -0.0016  0.3132  0.0020
                                            0.6606  0.0133  0.4379 -0.0234  0.0051
                                            0.0066  0.0132 -0.0029  0.0034
                ( 36.53%)   0.6044* H  14 s( 99.90%)p 0.00(  0.10%)
                                            0.9995 -0.0024 -0.0134 -0.0248 -0.0136
    16. (0.98294) BD ( 1) C   7 - H  15  
                ( 62.58%)   0.7911* C   7 s( 26.45%)p 2.78( 73.52%)d 0.00(  0.03%)
                                            0.0004 -0.5141  0.0107  0.2344 -0.0236
                                           -0.2284 -0.0300  0.7916  0.0003  0.0016
                                           -0.0105  0.0009 -0.0041 -0.0134
                ( 37.42%)   0.6117* H  15 s( 99.90%)p 0.00(  0.10%)
                                           -0.9995  0.0023 -0.0028  0.0100 -0.0292
    17. (0.99985) CR ( 1) O   1           s(100.00%)p 0.00(  0.00%)
                                            1.0000 -0.0004 -0.0000  0.0003 -0.0000
                                            0.0002  0.0000 -0.0000  0.0000  0.0000
                                           -0.0000 -0.0000  0.0000 -0.0000
    18. (0.99962) CR ( 1) C   2           s(100.00%)p 0.00(  0.00%)
                                            1.0000 -0.0002 -0.0000 -0.0007  0.0000
                                            0.0014  0.0000  0.0001  0.0000  0.0000
                                            0.0000  0.0000 -0.0000 -0.0000
    19. (0.99984) CR ( 1) O   3           s(100.00%)p 0.00(  0.00%)
                                            1.0000 -0.0002 -0.0000 -0.0002 -0.0000
                                           -0.0001 -0.0000 -0.0000 -0.0000 -0.0000
                                            0.0000  0.0000 -0.0000  0.0000
    20. (0.99949) CR ( 1) C   4           s(100.00%)p 0.00(  0.00%)
                                            1.0000 -0.0001 -0.0000  0.0005  0.0000
                                           -0.0006 -0.0000 -0.0003  0.0000  0.0000
                                            0.0000 -0.0000 -0.0000  0.0000
    21. (0.99947) CR ( 1) C   5           s(100.00%)p 0.00(  0.00%)
                                            1.0000  0.0003  0.0000  0.0005 -0.0000
                                           -0.0003  0.0000  0.0002  0.0000 -0.0000
                                           -0.0000  0.0000  0.0000  0.0000
    22. (0.99952) CR ( 1) C   6           s(100.00%)p 0.00(  0.00%)
                                            1.0000 -0.0000 -0.0000  0.0011  0.0000
                                            0.0004  0.0000 -0.0005 -0.0000  0.0000
                                            0.0000 -0.0000 -0.0000  0.0000
    23. (0.99954) CR ( 1) C   7           s(100.00%)p 0.00(  0.00%)
                                            1.0000 -0.0003 -0.0000  0.0001 -0.0000
                                            0.0009  0.0000 -0.0004 -0.0000 -0.0000
                                            0.0000  0.0000  0.0000  0.0000
    24. (0.98950) LP ( 1) O   1           s( 57.11%)p 0.75( 42.87%)d 0.00(  0.02%)
                                            0.0005  0.7555  0.0164 -0.5659 -0.0015
                                           -0.3291 -0.0043  0.0133 -0.0002 -0.0074
                                            0.0007 -0.0002 -0.0045  0.0090
    25. (0.38390) LP*( 2) O   1           s(  0.01%)p 1.00( 99.85%)d 0.00(  0.14%)
                                           -0.0000  0.0083 -0.0044  0.5081  0.0024
                                           -0.8575 -0.0061 -0.0698 -0.0015 -0.0230
                                           -0.0030  0.0002  0.0300 -0.0020
    26. (0.97717) LP ( 1) O   3           s( 46.76%)p 1.14( 53.19%)d 0.00(  0.05%)
                                            0.0001  0.6838 -0.0069 -0.5584  0.0064
                                            0.4688 -0.0050  0.0162 -0.0002  0.0209
                                            0.0012 -0.0007 -0.0015  0.0075
    27. (0.88657) LP ( 2) O   3           s(  0.09%)p99.99( 99.82%)d 1.03(  0.09%)
                                            0.0000  0.0301 -0.0013  0.0081 -0.0010
                                           -0.0687  0.0005  0.9966 -0.0131 -0.0014
                                            0.0173 -0.0248 -0.0017 -0.0033
    28. (0.00074) RY*( 1) O   1           s(  0.13%)p99.99( 98.05%)d14.21(  1.82%)
                                            0.0000  0.0035  0.0356  0.0006 -0.3690
                                           -0.0015  0.9150 -0.0002  0.0847 -0.0828
                                           -0.0130 -0.0046  0.1041 -0.0186
    29. (0.00038) RY*( 2) O   1           s(  0.17%)p99.99( 97.00%)d16.91(  2.83%)
                                           -0.0000  0.0002  0.0409  0.0016  0.0721
                                           -0.0003 -0.0647  0.0018  0.9801  0.0043
                                           -0.1016 -0.1342 -0.0033 -0.0010
    30. (0.00026) RY*( 3) O   1           s( 96.26%)p 0.00(  0.39%)d 0.03(  3.35%)
                                           -0.0000  0.0027  0.9811  0.0236  0.0252
                                            0.0094 -0.0239 -0.0004 -0.0458  0.1434
                                            0.0041 -0.0107  0.1106 -0.0238
    31. (0.00004) RY*( 4) O   1           s(  0.03%)p99.99( 98.66%)d49.48(  1.32%)
    32. (0.00001) RY*( 5) O   1           s(  1.97%)p 0.84(  1.65%)d48.89( 96.37%)
    33. (0.00000) RY*( 6) O   1           s(  0.00%)p 1.00(  1.30%)d76.08( 98.70%)
    34. (0.00000) RY*( 7) O   1           s(  0.03%)p78.27(  2.01%)d99.99( 97.96%)
    35. (0.00001) RY*( 8) O   1           s(  1.31%)p 0.87(  1.13%)d74.47( 97.56%)
    36. (0.00000) RY*( 9) O   1           s(  0.06%)p 5.34(  0.30%)d99.99( 99.64%)
    37. (0.00805) RY*( 1) C   2           s( 14.75%)p 5.70( 84.07%)d 0.08(  1.17%)
                                            0.0000  0.0553  0.3801 -0.0390  0.8452
                                           -0.0228  0.3515  0.0040 -0.0269 -0.0007
                                            0.0257  0.0156 -0.1038  0.0062
    38. (0.00312) RY*( 2) C   2           s(  0.03%)p73.12(  1.98%)d99.99( 97.99%)
                                            0.0000 -0.0057  0.0154  0.0033 -0.0719
                                           -0.0046  0.0891  0.0688 -0.0442  0.0232
                                            0.6376  0.7549  0.0541 -0.0028
    39. (0.00290) RY*( 3) C   2           s(  0.95%)p96.31( 91.57%)d 7.86(  7.48%)
                                           -0.0000 -0.0500  0.0837 -0.0160 -0.4136
                                           -0.0219  0.8615 -0.0107  0.0402  0.1439
                                           -0.1042 -0.0417 -0.2035 -0.0052
    40. (0.00165) RY*( 4) C   2           s( 23.81%)p 1.04( 24.80%)d 2.16( 51.39%)
                                            0.0000 -0.0005  0.4880 -0.0463 -0.1925
                                           -0.0108 -0.2952 -0.0157 -0.3482 -0.0008
                                           -0.1475  0.1613 -0.6802  0.0589
    41. (0.00111) RY*( 5) C   2           s(  0.01%)p 1.00( 11.20%)d 7.93( 88.79%)
                                            0.0000  0.0098 -0.0010 -0.0273 -0.0538
                                           -0.0152  0.0639  0.0192  0.3220 -0.8733
                                            0.2078 -0.1262 -0.2538 -0.0405
    42. (0.00099) RY*( 6) C   2           s(  0.10%)p99.99( 32.97%)d99.99( 66.93%)
                                            0.0000 -0.0101  0.0298  0.0046  0.0145
                                           -0.0125 -0.1520  0.0306  0.5526  0.4600
                                            0.4409 -0.3115 -0.3827 -0.1405
    43. (0.00022) RY*( 7) C   2           s( 56.70%)p 0.14(  7.95%)d 0.62( 35.35%)
                                            0.0000  0.0004  0.7530 -0.0213 -0.2504
                                            0.0323 -0.0605  0.0121  0.1072 -0.0324
                                            0.1747 -0.2091  0.5080  0.1420
    44. (0.00003) RY*( 8) C   2           s(  0.30%)p99.99( 39.46%)d99.99( 60.24%)
    45. (0.00001) RY*( 9) C   2           s(  3.72%)p 1.81(  6.73%)d24.05( 89.55%)
    46. (0.00058) RY*( 1) O   3           s( 46.56%)p 0.96( 44.52%)d 0.19(  8.92%)
                                            0.0000  0.0006  0.6823 -0.0059 -0.6469
                                            0.0028  0.0859  0.0020  0.1391  0.2152
                                            0.0059 -0.0328  0.2044  0.0005
    47. (0.00034) RY*( 2) O   3           s( 18.08%)p 4.28( 77.34%)d 0.25(  4.58%)
                                            0.0000 -0.0009  0.4252 -0.0043  0.2559
                                           -0.0009 -0.1170 -0.0081 -0.8332 -0.0359
                                            0.1204  0.1595  0.0664  0.0115
    48. (0.00032) RY*( 3) O   3           s( 28.63%)p 2.40( 68.64%)d 0.10(  2.73%)
                                            0.0000 -0.0019  0.5350 -0.0064  0.6148
                                           -0.0042 -0.2832  0.0060  0.4777 -0.0944
                                           -0.0697 -0.1098  0.0371  0.0090
    49. (0.00003) RY*( 4) O   3           s(  0.31%)p99.99( 85.95%)d43.76( 13.74%)
    50. (0.00001) RY*( 5) O   3           s(  0.98%)p 5.96(  5.83%)d95.34( 93.19%)
    51. (0.00000) RY*( 6) O   3           s(  0.05%)p47.27(  2.51%)d99.99( 97.44%)
    52. (0.00000) RY*( 7) O   3           s(  0.02%)p99.99(  3.85%)d99.99( 96.13%)
    53. (0.00000) RY*( 8) O   3           s(  5.35%)p 2.02( 10.78%)d15.68( 83.87%)
    54. (0.00000) RY*( 9) O   3           s(  0.04%)p21.97(  0.85%)d99.99( 99.11%)
    55. (0.00334) RY*( 1) C   4           s(  1.25%)p77.99( 97.36%)d 1.11(  1.39%)
                                           -0.0000  0.0107  0.1112  0.0092  0.7045
                                            0.0142  0.4426 -0.0183 -0.5300  0.0298
                                           -0.0470 -0.0378  0.0069 -0.0964
    56. (0.00098) RY*( 2) C   4           s( 62.01%)p 0.51( 31.35%)d 0.11(  6.64%)
                                            0.0000 -0.0100  0.7874  0.0074 -0.3226
                                           -0.0072 -0.2056 -0.0062 -0.4087 -0.0272
                                            0.0268 -0.0740  0.2104 -0.1231
    57. (0.00078) RY*( 3) C   4           s( 18.14%)p 3.61( 65.54%)d 0.90( 16.32%)
                                            0.0000  0.0031  0.4259 -0.0091  0.4819
                                           -0.0137 -0.0678  0.0001  0.6468 -0.1925
                                            0.0844 -0.0224  0.3359  0.0756
    58. (0.00054) RY*( 4) C   4           s(  7.57%)p11.60( 87.81%)d 0.61(  4.62%)
                                            0.0000  0.0155  0.2747  0.0142 -0.3510
                                           -0.0035  0.8230 -0.0092  0.2779 -0.0087
                                           -0.0557  0.0573 -0.1994 -0.0055
    59. (0.00010) RY*( 5) C   4           s(  2.05%)p 3.50(  7.15%)d44.39( 90.80%)
                                           -0.0000 -0.0025  0.1430  0.0013  0.1083
                                            0.0064 -0.1787 -0.0066  0.1666  0.2479
                                           -0.8174 -0.0041 -0.2738 -0.3217
    60. (0.00006) RY*( 6) C   4           s(  6.61%)p 1.13(  7.50%)d12.99( 85.88%)
    61. (0.00005) RY*( 7) C   4           s(  1.93%)p 1.12(  2.17%)d49.58( 95.90%)
    62. (0.00003) RY*( 8) C   4           s(  0.44%)p 2.26(  1.00%)d99.99( 98.56%)
    63. (0.00001) RY*( 9) C   4           s(  0.03%)p 7.35(  0.24%)d99.99( 99.73%)
    64. (0.00319) RY*( 1) C   5           s( 28.48%)p 2.17( 61.91%)d 0.34(  9.61%)
                                           -0.0000  0.0152  0.5335 -0.0091  0.5807
                                            0.0068  0.3010 -0.0080 -0.4371  0.1818
                                           -0.0939  0.0234  0.2085  0.1009
    65. (0.00201) RY*( 2) C   5           s( 41.64%)p 1.19( 49.71%)d 0.21(  8.65%)
                                           -0.0000 -0.0121  0.6452 -0.0099 -0.4621
                                            0.0199  0.2564  0.0174  0.4659  0.1453
                                           -0.0229 -0.0363  0.1902 -0.1653
    66. (0.00110) RY*( 3) C   5           s(  0.55%)p99.99( 83.48%)d29.12( 15.98%)
                                            0.0000 -0.0256  0.0695  0.0031  0.5910
                                           -0.0064 -0.4148  0.0180  0.5595  0.2232
                                            0.0723 -0.0131 -0.0553 -0.3186
    67. (0.00065) RY*( 4) C   5           s( 11.97%)p 6.37( 76.21%)d 0.99( 11.82%)
                                           -0.0000 -0.0053  0.3459  0.0050 -0.2388
                                            0.0141 -0.7896 -0.0051 -0.2852  0.1053
                                           -0.2750 -0.0507  0.0306  0.1675
    68. (0.00020) RY*( 5) C   5           s(  0.40%)p11.86(  4.69%)d99.99( 94.91%)
                                            0.0000 -0.0008  0.0629  0.0103  0.0222
                                            0.0162 -0.2029 -0.0008 -0.0699 -0.4088
                                            0.6271 -0.1554  0.6021 -0.0460
    69. (0.00014) RY*( 6) C   5           s(  2.04%)p 2.13(  4.34%)d45.98( 93.62%)
                                            0.0000  0.0065  0.1425  0.0184 -0.1174
                                            0.0124 -0.0675 -0.0065 -0.1566  0.3028
                                            0.6125  0.6011 -0.3286  0.0087
    70. (0.00008) RY*( 7) C   5           s(  0.06%)p 5.66(  0.37%)d99.99( 99.57%)
    71. (0.00004) RY*( 8) C   5           s( 14.90%)p 0.10(  1.43%)d 5.61( 83.67%)
    72. (0.00003) RY*( 9) C   5           s(  0.04%)p99.99( 17.98%)d99.99( 81.98%)
    73. (0.00225) RY*( 1) C   6           s(  9.00%)p 8.88( 79.87%)d 1.24( 11.13%)
                                            0.0000  0.0220  0.2991  0.0004 -0.7183
                                           -0.0081  0.2518 -0.0294 -0.4674 -0.2306
                                            0.1768  0.0058  0.1413 -0.0829
    74. (0.00199) RY*( 2) C   6           s(  2.46%)p35.25( 86.65%)d 4.43( 10.90%)
                                            0.0000  0.0107  0.1564  0.0206 -0.0723
                                            0.0002  0.6787  0.0183  0.6324 -0.1947
                                           -0.0826  0.2478 -0.0498 -0.0194
    75. (0.00022) RY*( 3) C   6           s( 19.38%)p 3.47( 67.29%)d 0.69( 13.33%)
                                            0.0000  0.0034  0.4402  0.0179 -0.3977
                                            0.0118 -0.5802 -0.0107  0.4214  0.2251
                                           -0.1507  0.2407 -0.0072 -0.0436
    76. (0.00012) RY*( 4) C   6           s( 42.56%)p 0.76( 32.38%)d 0.59( 25.06%)
                                           -0.0000 -0.0245  0.6520 -0.0002  0.5028
                                           -0.0126 -0.0522  0.0070 -0.2608 -0.2881
                                            0.1291  0.3178 -0.2224  0.0207
    77. (0.00010) RY*( 5) C   6           s(  0.88%)p 3.95(  3.47%)d99.99( 95.66%)
                                            0.0000 -0.0048  0.0936  0.0056 -0.0175
                                            0.0055 -0.1476 -0.0058  0.1117 -0.4951
                                           -0.2435 -0.3071  0.2643  0.6986
    78. (0.00004) RY*( 6) C   6           s( 14.49%)p 0.24(  3.50%)d 5.66( 82.01%)
    79. (0.00001) RY*( 7) C   6           s(  0.47%)p18.28(  8.52%)d99.99( 91.01%)
    80. (0.00001) RY*( 8) C   6           s(  9.86%)p 0.94(  9.31%)d 8.20( 80.83%)
    81. (0.00001) RY*( 9) C   6           s(  1.02%)p 8.92(  9.13%)d87.79( 89.85%)
    82. (0.00200) RY*( 1) C   7           s( 17.33%)p 4.23( 73.38%)d 0.54(  9.29%)
                                           -0.0000  0.0176  0.4159 -0.0189 -0.4806
                                            0.0080 -0.5848 -0.0254 -0.3996  0.1659
                                            0.0517  0.0913 -0.2057 -0.1097
    83. (0.00132) RY*( 2) C   7           s(  7.50%)p10.39( 77.87%)d 1.95( 14.63%)
                                            0.0000  0.0070  0.2737  0.0115  0.2259
                                            0.0281 -0.4551 -0.0026  0.7209  0.0544
                                            0.1381 -0.2919 -0.1775  0.0870
    84. (0.00042) RY*( 3) C   7           s( 28.63%)p 2.15( 61.60%)d 0.34(  9.77%)
                                           -0.0000  0.0005  0.5350 -0.0078 -0.5150
                                            0.0015  0.5468  0.0062  0.2275  0.0222
                                            0.0267 -0.1694  0.1128  0.2347
    85. (0.00017) RY*( 4) C   7           s( 28.08%)p 1.95( 54.78%)d 0.61( 17.14%)
                                            0.0000 -0.0272  0.5292 -0.0180  0.5955
                                            0.0024  0.2301  0.0103 -0.3740 -0.1121
                                            0.2386 -0.0312 -0.3153  0.0385
    86. (0.00012) RY*( 5) C   7           s(  0.79%)p 1.13(  0.90%)d99.99( 98.31%)
                                           -0.0000  0.0049  0.0890 -0.0041  0.0102
                                            0.0002 -0.0752  0.0042 -0.0564 -0.1724
                                            0.5531 -0.2179  0.6263 -0.4557
    87. (0.00004) RY*( 6) C   7           s( 11.21%)p 0.39(  4.40%)d 7.53( 84.39%)
    88. (0.00001) RY*( 7) C   7           s(  0.69%)p10.56(  7.25%)d99.99( 92.06%)
    89. (0.00001) RY*( 8) C   7           s(  5.59%)p 1.51(  8.46%)d15.36( 85.95%)
    90. (0.00001) RY*( 9) C   7           s(  0.25%)p45.66( 11.49%)d99.99( 88.26%)
    91. (0.00073) RY*( 1) H   8           s( 39.11%)p 1.56( 60.89%)
                                            0.0093  0.6253 -0.1868  0.7546 -0.0675
    92. (0.00061) RY*( 2) H   8           s(  0.17%)p99.99( 99.83%)
                                            0.0001  0.0417  0.0490 -0.1111 -0.9917
    93. (0.00019) RY*( 3) H   8           s( 42.98%)p 1.33( 57.02%)
                                            0.0347  0.6547  0.6485 -0.3734  0.1013
    94. (0.00004) RY*( 4) H   8           s( 18.25%)p 4.48( 81.75%)
    95. (0.00101) RY*( 1) H   9           s( 99.46%)p 0.01(  0.54%)
                                            0.0055  0.9973 -0.0435 -0.0486 -0.0336
    96. (0.00008) RY*( 2) H   9           s(  0.01%)p 1.00( 99.99%)
    97. (0.00005) RY*( 3) H   9           s(  0.26%)p99.99( 99.74%)
    98. (0.00002) RY*( 4) H   9           s(  0.38%)p99.99( 99.62%)
    99. (0.00082) RY*( 1) H  10           s( 99.05%)p 0.01(  0.95%)
                                            0.0055  0.9952 -0.0132  0.0120 -0.0961
   100. (0.00010) RY*( 2) H  10           s(  0.13%)p99.99( 99.87%)
   101. (0.00006) RY*( 3) H  10           s(  0.17%)p99.99( 99.83%)
   102. (0.00002) RY*( 4) H  10           s(  0.77%)p99.99( 99.23%)
   103. (0.00106) RY*( 1) H  11           s( 99.95%)p 0.00(  0.05%)
                                            0.0050  0.9998  0.0094  0.0126  0.0150
   104. (0.00006) RY*( 2) H  11           s(  0.02%)p99.99( 99.98%)
   105. (0.00003) RY*( 3) H  11           s(  0.02%)p99.99( 99.98%)
   106. (0.00003) RY*( 4) H  11           s(  0.11%)p99.99( 99.89%)
   107. (0.00053) RY*( 1) H  12           s( 98.68%)p 0.01(  1.32%)
                                            0.0036  0.9934  0.0139 -0.0653  0.0934
   108. (0.00006) RY*( 2) H  12           s(  0.24%)p99.99( 99.76%)
   109. (0.00006) RY*( 3) H  12           s(  0.70%)p99.99( 99.30%)
   110. (0.00002) RY*( 4) H  12           s(  0.48%)p99.99( 99.52%)
   111. (0.00060) RY*( 1) H  13           s( 99.15%)p 0.01(  0.85%)
                                            0.0040  0.9957 -0.0120 -0.0500 -0.0765
   112. (0.00008) RY*( 2) H  13           s(  0.03%)p99.99( 99.97%)
   113. (0.00006) RY*( 3) H  13           s(  0.50%)p99.99( 99.50%)
   114. (0.00001) RY*( 4) H  13           s(  0.41%)p99.99( 99.59%)
   115. (0.00055) RY*( 1) H  14           s( 98.71%)p 0.01(  1.29%)
                                            0.0042  0.9935 -0.0560  0.0599  0.0786
   116. (0.00008) RY*( 2) H  14           s(  1.04%)p94.89( 98.96%)
   117. (0.00005) RY*( 3) H  14           s(  0.11%)p99.99( 99.89%)
   118. (0.00001) RY*( 4) H  14           s(  0.23%)p99.99( 99.77%)
   119. (0.00066) RY*( 1) H  15           s( 98.72%)p 0.01(  1.28%)
                                            0.0043  0.9936 -0.0973  0.0142 -0.0561
   120. (0.00009) RY*( 2) H  15           s(  0.68%)p99.99( 99.32%)
   121. (0.00005) RY*( 3) H  15           s(  0.39%)p99.99( 99.61%)
   122. (0.00001) RY*( 4) H  15           s(  0.31%)p99.99( 99.69%)
   123. (0.03052) BD*( 1) O   1 - C   2  
                ( 32.85%)   0.5731* O   1 s( 36.89%)p 1.71( 62.99%)d 0.00(  0.12%)
                                            0.0001 -0.6069  0.0249 -0.6181  0.0159
                                           -0.3429  0.0076 -0.3606 -0.0021 -0.0230
                                           -0.0133 -0.0053 -0.0166  0.0129
                ( 67.15%)  -0.8195* C   2 s( 28.48%)p 2.50( 71.19%)d 0.01(  0.33%)
                                            0.0001 -0.5319  0.0425  0.6862  0.0497
                                            0.2863  0.0056 -0.3957  0.0045 -0.0293
                                            0.0286  0.0133 -0.0309  0.0228
   124. (0.11262) BD*( 2) O   1 - C   2  
                ( 28.98%)   0.5383* O   1 s(  6.04%)p15.52( 93.79%)d 0.03(  0.16%)
                                           -0.0000  0.2457 -0.0097  0.1936 -0.0065
                                            0.1928 -0.0030 -0.9291 -0.0037  0.0104
                                           -0.0351 -0.0158  0.0036 -0.0032
                ( 71.02%)  -0.8428* C   2 s(  4.12%)p23.11( 95.31%)d 0.14(  0.56%)
                                           -0.0000  0.2023 -0.0177 -0.3433 -0.0166
                                           -0.0599 -0.0029 -0.9115  0.0237  0.0097
                                            0.0641  0.0304  0.0185 -0.0131
   125. (0.02008) BD*( 1) C   2 - O   3  
                ( 65.25%)   0.8078* C   2 s( 30.49%)p 2.27( 69.30%)d 0.01(  0.21%)
                                            0.0010 -0.5522  0.0078 -0.1026  0.0244
                                           -0.8245 -0.0344 -0.0300 -0.0021 -0.0055
                                            0.0007 -0.0029  0.0372  0.0254
                ( 34.75%)  -0.5895* O   3 s( 27.90%)p 2.58( 72.03%)d 0.00(  0.08%)
                                            0.0000 -0.5282 -0.0043  0.0637  0.0080
                                            0.8431  0.0024  0.0735 -0.0002  0.0066
                                            0.0011 -0.0035  0.0221  0.0151
   126. (0.03375) BD*( 1) C   2 - C   4  
                ( 47.26%)   0.6875* C   2 s( 36.53%)p 1.74( 63.46%)d 0.00(  0.01%)
                                           -0.0013 -0.6036 -0.0313 -0.6290  0.0416
                                            0.4817 -0.0098  0.0712  0.0006  0.0020
                                            0.0016 -0.0013  0.0038  0.0096
                ( 52.74%)  -0.7262* C   4 s( 25.21%)p 2.96( 74.75%)d 0.00(  0.04%)
                                           -0.0007 -0.5020 -0.0079  0.7264  0.0114
                                           -0.4603 -0.0008 -0.0882  0.0051  0.0154
                                            0.0038 -0.0037 -0.0053  0.0099
   127. (0.00634) BD*( 1) O   3 - H   8  
                ( 23.39%)   0.4836* O   3 s( 25.24%)p 2.96( 74.68%)d 0.00(  0.08%)
                                           -0.0002 -0.5023 -0.0092 -0.8259 -0.0143
                                           -0.2522 -0.0300  0.0044 -0.0015  0.0048
                                            0.0015  0.0002 -0.0248  0.0136
                ( 76.61%)  -0.8753* H   8 s( 99.48%)p 0.01(  0.52%)
                                           -0.9974  0.0022  0.0666  0.0270  0.0003
   128. (0.01272) BD*( 1) C   4 - C   5  
                ( 48.82%)   0.6987* C   4 s( 30.43%)p 2.28( 69.53%)d 0.00(  0.03%)
                                           -0.0000 -0.5516 -0.0059 -0.6539 -0.0019
                                           -0.3593  0.0186 -0.3718 -0.0075 -0.0110
                                           -0.0098 -0.0093 -0.0042  0.0048
                ( 51.18%)  -0.7154* C   5 s( 28.87%)p 2.46( 71.09%)d 0.00(  0.04%)
                                           -0.0002 -0.5373 -0.0034  0.6872  0.0058
                                            0.3336  0.0203  0.3556 -0.0219 -0.0084
                                           -0.0138 -0.0067 -0.0095  0.0011
   129. (0.00715) BD*( 1) C   4 - H   9  
                ( 35.23%)   0.5936* C   4 s( 22.85%)p 3.37( 77.11%)d 0.00(  0.03%)
                                           -0.0002  0.4781 -0.0016 -0.1416  0.0059
                                           -0.8056 -0.0003  0.3190 -0.0158  0.0084
                                           -0.0052 -0.0103 -0.0108 -0.0045
                ( 64.77%)  -0.8048* H   9 s( 99.89%)p 0.00(  0.11%)
                                            0.9995 -0.0043  0.0017  0.0308 -0.0102
   130. (0.00628) BD*( 1) C   4 - H  10  
                ( 35.75%)   0.5979* C   4 s( 21.47%)p 3.66( 78.49%)d 0.00(  0.04%)
                                           -0.0003  0.4633 -0.0079  0.1541 -0.0082
                                           -0.0955 -0.0232 -0.8668  0.0039 -0.0008
                                            0.0001 -0.0030  0.0004  0.0203
                ( 64.25%)  -0.8015* H  10 s( 99.89%)p 0.00(  0.11%)
                                            0.9995 -0.0028 -0.0079  0.0093  0.0304
   131. (0.00855) BD*( 1) C   5 - C   6  
                ( 45.24%)   0.6726* C   5 s( 26.21%)p 2.81( 73.74%)d 0.00(  0.05%)
                                            0.0006 -0.5117 -0.0161 -0.7106  0.0031
                                            0.4472  0.0018  0.1788 -0.0222  0.0029
                                            0.0150 -0.0066 -0.0157  0.0048
                ( 54.76%)  -0.7400* C   6 s( 26.29%)p 2.80( 73.63%)d 0.00(  0.09%)
                                           -0.0011 -0.5124 -0.0162  0.7466 -0.0029
                                            0.1137  0.0120 -0.4070 -0.0081  0.0098
                                            0.0122 -0.0048 -0.0226  0.0098
   132. (0.02015) BD*( 1) C   5 - C   7  
                ( 49.01%)   0.7001* C   5 s( 19.17%)p 4.21( 80.76%)d 0.00(  0.07%)
                                            0.0001  0.4375 -0.0180  0.1179  0.0102
                                            0.8235 -0.0004 -0.3390  0.0231  0.0117
                                           -0.0080 -0.0194 -0.0090 -0.0049
                ( 50.99%)  -0.7141* C   7 s( 22.95%)p 3.35( 76.97%)d 0.00(  0.08%)
                                            0.0007  0.4790 -0.0048 -0.6952  0.0131
                                           -0.3284 -0.0035  0.4222  0.0106  0.0184
                                           -0.0121 -0.0157 -0.0035 -0.0054
   133. (0.01066) BD*( 1) C   5 - H  11  
                ( 36.01%)   0.6001* C   5 s( 25.67%)p 2.89( 74.31%)d 0.00(  0.03%)
                                            0.0003 -0.5066  0.0073  0.0906 -0.0026
                                           -0.0946  0.0083 -0.8520  0.0019  0.0000
                                           -0.0004 -0.0049 -0.0004 -0.0153
                ( 63.99%)  -0.7999* H  11 s( 99.90%)p 0.00(  0.10%)
                                           -0.9995  0.0045 -0.0010  0.0035  0.0316
   134. (0.01181) BD*( 1) C   6 - C   7  
                ( 51.92%)   0.7205* C   6 s( 18.85%)p 4.30( 81.06%)d 0.00(  0.08%)
                                           -0.0005  0.4342  0.0048  0.0056  0.0243
                                            0.8489  0.0013 -0.2988 -0.0029 -0.0169
                                            0.0043 -0.0063 -0.0190 -0.0116
                ( 48.08%)  -0.6934* C   7 s( 23.25%)p 3.30( 76.67%)d 0.00(  0.08%)
                                            0.0006  0.4817  0.0209  0.6018  0.0064
                                           -0.6341  0.0047 -0.0484 -0.0028 -0.0144
                                            0.0047 -0.0062 -0.0205 -0.0112
   135. (0.00587) BD*( 1) C   6 - H  12  
                ( 36.68%)   0.6056* C   6 s( 26.64%)p 2.75( 73.33%)d 0.00(  0.03%)
                                            0.0004 -0.5162  0.0050 -0.6599 -0.0055
                                            0.0785  0.0171 -0.5392  0.0234  0.0001
                                           -0.0147 -0.0005 -0.0033 -0.0084
                ( 63.32%)  -0.7957* H  12 s( 99.90%)p 0.00(  0.10%)
                                           -0.9995  0.0013  0.0262 -0.0036  0.0180
   136. (0.00574) BD*( 1) C   6 - H  13  
                ( 37.51%)   0.6125* C   6 s( 28.10%)p 2.56( 71.86%)d 0.00(  0.03%)
                                            0.0002 -0.5300  0.0097 -0.0745 -0.0318
                                            0.5090  0.0056  0.6728 -0.0159 -0.0015
                                           -0.0037 -0.0136  0.0040 -0.0097
                ( 62.49%)  -0.7905* H  13 s( 99.90%)p 0.00(  0.10%)
                                           -0.9995  0.0014  0.0070 -0.0186 -0.0240
   137. (0.00580) BD*( 1) C   7 - H  14  
                ( 36.53%)   0.6044* C   7 s( 27.29%)p 2.66( 72.68%)d 0.00(  0.03%)
                                            0.0003 -0.5224  0.0016 -0.3132 -0.0020
                                           -0.6606 -0.0133 -0.4379  0.0234 -0.0051
                                           -0.0066 -0.0132  0.0029 -0.0034
                ( 63.47%)  -0.7967* H  14 s( 99.90%)p 0.00(  0.10%)
                                           -0.9995  0.0024  0.0134  0.0248  0.0136
   138. (0.00627) BD*( 1) C   7 - H  15  
                ( 37.42%)   0.6117* C   7 s( 26.45%)p 2.78( 73.52%)d 0.00(  0.03%)
                                           -0.0004  0.5141 -0.0107 -0.2344  0.0236
                                            0.2284  0.0300 -0.7916 -0.0003 -0.0016
                                            0.0105 -0.0009  0.0041  0.0134
                ( 62.58%)  -0.7911* H  15 s( 99.90%)p 0.00(  0.10%)
                                            0.9995 -0.0023  0.0028 -0.0100  0.0292


 NHO Directionality and "Bond Bending" (deviations from line of nuclear centers)

         [Thresholds for printing:  angular deviation  >  1.0 degree]
                                    hybrid p-character > 25.0%
                                    orbital occupancy  >  0.10e

                                Line of Centers        Hybrid 1              Hybrid 2
                                ---------------  -------------------   ------------------
                NBO               Theta   Phi    Theta   Phi    Dev    Theta   Phi    Dev
 ========================================================================================
     1. BD (   1) O   1 - C   2    91.4   24.7    62.2   29.1  29.5     63.7  201.6  25.0
     2. BD (   2) O   1 - C   2    91.4   24.7   164.1   45.4  73.7    157.6  189.9  69.8
     3. BD (   1) C   2 - O   3    87.2   83.5    87.9   84.8   1.5     94.9  265.2   2.7
     4. BD (   1) C   2 - C   4    95.7  328.4    95.4  321.2   7.1      --     --    --
     5. BD (   1) O   3 - H   8    90.7   12.9    90.2   18.6   5.7      --     --    --
     6. BD (   1) C   4 - C   5    64.3   27.2    62.8   27.5   1.4    113.2  207.1   2.5
     7. BD (   1) C   4 - H   9    69.3  258.7    69.7  260.4   1.6      --     --    --
     8. BD (   1) C   4 - H  10   168.8  327.5   167.7  320.9   1.8      --     --    --
     9. BD (   1) C   5 - C   6   109.9  347.9   100.6  327.6  21.7     61.2  189.6  21.6
    10. BD (   1) C   5 - C   7   118.3   53.6   110.8   81.2  26.1     60.3  206.0  24.1
    11. BD (   1) C   5 - H  11     8.1  125.9     8.2  135.5   1.4      --     --    --
    12. BD (   1) C   6 - C   7    98.1  113.1   109.5   88.0  26.9     93.3  314.0  23.8
    13. BD (   1) C   6 - H  12    48.2  352.3    52.5  351.8   4.3      --     --    --
    14. BD (   1) C   6 - H  13   142.9  277.8   141.3  281.7   2.8      --     --    --
    15. BD (   1) C   7 - H  14    57.8   64.0    60.9   64.9   3.2      --     --    --
    16. BD (   1) C   7 - H  15   158.5  138.1   157.2  129.2   3.6      --     --    --
    24. LP (   1) O   1             --     --     88.9  210.4   --       --     --    --
    25. LP*(   2) O   1             --     --     94.1  300.6   --       --     --    --
    26. LP (   1) O   3             --     --     88.7  140.0   --       --     --    --
    27. LP (   2) O   3             --     --      4.0  275.9   --       --     --    --
   124. BD*(   2) O   1 - C   2    91.4   24.7   164.1   45.4  73.7    157.6  189.9  69.8


 Second Order Perturbation Theory Analysis of Fock Matrix in NBO Basis

     Threshold for printing:   0.25 kcal/mol
                                                                              E(2)  E(j)-E(i) F(i,j)
         Donor NBO (i)                     Acceptor NBO (j)                 kcal/mol   a.u.    a.u. 
 ===================================================================================================

 within unit  1
   1. BD (   1) O   1 - C   2        / 25. LP*(   2) O   1                    0.42    0.81    0.030
   1. BD (   1) O   1 - C   2        / 37. RY*(   1) C   2                    0.83    1.59    0.046
   1. BD (   1) O   1 - C   2        / 55. RY*(   1) C   4                    0.35    1.88    0.032
   1. BD (   1) O   1 - C   2        /126. BD*(   1) C   2 - C   4            0.56    1.38    0.036
   1. BD (   1) O   1 - C   2        /127. BD*(   1) O   3 - H   8            0.60    1.46    0.037
   2. BD (   2) O   1 - C   2        /124. BD*(   2) O   1 - C   2            0.55    0.60    0.024
   2. BD (   2) O   1 - C   2        /128. BD*(   1) C   4 - C   5            0.43    0.94    0.026
   2. BD (   2) O   1 - C   2        /130. BD*(   1) C   4 - H  10            0.37    0.97    0.024
   3. BD (   1) C   2 - O   3        / 25. LP*(   2) O   1                    1.42    0.69    0.049
   3. BD (   1) C   2 - O   3        / 55. RY*(   1) C   4                    0.28    1.75    0.028
   3. BD (   1) C   2 - O   3        /126. BD*(   1) C   2 - C   4            1.15    1.25    0.048
   3. BD (   1) C   2 - O   3        /129. BD*(   1) C   4 - H   9            0.43    1.38    0.031
   4. BD (   1) C   2 - C   4        / 25. LP*(   2) O   1                    9.61    0.43    0.096
   4. BD (   1) C   2 - C   4        / 28. RY*(   1) O   1                    1.01    1.81    0.057
   4. BD (   1) C   2 - C   4        / 46. RY*(   1) O   3                    0.31    2.12    0.034
   4. BD (   1) C   2 - C   4        / 65. RY*(   2) C   5                    0.32    1.53    0.029
   4. BD (   1) C   2 - C   4        /123. BD*(   1) O   1 - C   2            0.58    1.15    0.034
   4. BD (   1) C   2 - C   4        /125. BD*(   1) C   2 - O   3            0.33    0.98    0.024
   4. BD (   1) C   2 - C   4        /126. BD*(   1) C   2 - C   4            0.40    0.99    0.026
   4. BD (   1) C   2 - C   4        /128. BD*(   1) C   4 - C   5            0.53    1.06    0.031
   4. BD (   1) C   2 - C   4        /130. BD*(   1) C   4 - H  10            0.29    1.09    0.024
   4. BD (   1) C   2 - C   4        /131. BD*(   1) C   5 - C   6            0.98    1.04    0.042
   5. BD (   1) O   3 - H   8        / 25. LP*(   2) O   1                    0.37    0.54    0.023
   5. BD (   1) O   3 - H   8        / 39. RY*(   3) C   2                    1.12    1.52    0.052
   5. BD (   1) O   3 - H   8        / 41. RY*(   5) C   2                    0.40    2.82    0.043
   5. BD (   1) O   3 - H   8        /123. BD*(   1) O   1 - C   2            2.27    1.27    0.069
   5. BD (   1) O   3 - H   8        /124. BD*(   2) O   1 - C   2            0.67    0.83    0.032
   6. BD (   1) C   4 - C   5        / 25. LP*(   2) O   1                    0.25    0.40    0.016
   6. BD (   1) C   4 - C   5        / 40. RY*(   4) C   2                    0.39    2.04    0.036
   6. BD (   1) C   4 - C   5        / 74. RY*(   2) C   6                    0.54    1.51    0.036
   6. BD (   1) C   4 - C   5        / 83. RY*(   2) C   7                    0.30    1.50    0.027
   6. BD (   1) C   4 - C   5        /123. BD*(   1) O   1 - C   2            1.06    1.13    0.044
   6. BD (   1) C   4 - C   5        /124. BD*(   2) O   1 - C   2            1.30    0.70    0.040
   6. BD (   1) C   4 - C   5        /129. BD*(   1) C   4 - H   9            0.57    1.10    0.032
   6. BD (   1) C   4 - C   5        /130. BD*(   1) C   4 - H  10            0.41    1.07    0.027
   6. BD (   1) C   4 - C   5        /132. BD*(   1) C   5 - C   7            0.32    0.96    0.022
   6. BD (   1) C   4 - C   5        /133. BD*(   1) C   5 - H  11            0.28    1.13    0.023
   6. BD (   1) C   4 - C   5        /135. BD*(   1) C   6 - H  12            0.45    1.15    0.029
   6. BD (   1) C   4 - C   5        /137. BD*(   1) C   7 - H  14            0.45    1.14    0.029
   7. BD (   1) C   4 - H   9        / 66. RY*(   3) C   5                    0.44    1.49    0.033
   7. BD (   1) C   4 - H   9        /123. BD*(   1) O   1 - C   2            0.35    0.99    0.024
   7. BD (   1) C   4 - H   9        /124. BD*(   2) O   1 - C   2            0.26    0.55    0.016
   7. BD (   1) C   4 - H   9        /125. BD*(   1) C   2 - O   3            1.97    0.82    0.051
   7. BD (   1) C   4 - H   9        /128. BD*(   1) C   4 - C   5            0.47    0.90    0.026
   7. BD (   1) C   4 - H   9        /132. BD*(   1) C   5 - C   7            2.19    0.82    0.054
   8. BD (   1) C   4 - H  10        / 42. RY*(   6) C   2                    0.30    2.08    0.032
   8. BD (   1) C   4 - H  10        /123. BD*(   1) O   1 - C   2            1.07    1.00    0.041
   8. BD (   1) C   4 - H  10        /124. BD*(   2) O   1 - C   2            2.05    0.56    0.045
   8. BD (   1) C   4 - H  10        /128. BD*(   1) C   4 - C   5            0.27    0.90    0.020
   8. BD (   1) C   4 - H  10        /133. BD*(   1) C   5 - H  11            1.76    1.00    0.053
   9. BD (   1) C   5 - C   6        / 55. RY*(   1) C   4                    0.32    1.37    0.029
   9. BD (   1) C   5 - C   6        / 58. RY*(   4) C   4                    0.38    1.21    0.030
   9. BD (   1) C   5 - C   6        / 82. RY*(   1) C   7                    0.50    1.44    0.037
   9. BD (   1) C   5 - C   6        / 83. RY*(   2) C   7                    0.45    1.40    0.035
   9. BD (   1) C   5 - C   6        /126. BD*(   1) C   2 - C   4            1.66    0.88    0.052
   9. BD (   1) C   5 - C   6        /128. BD*(   1) C   4 - C   5            1.00    0.94    0.042
   9. BD (   1) C   5 - C   6        /132. BD*(   1) C   5 - C   7            4.26    0.87    0.084
   9. BD (   1) C   5 - C   6        /133. BD*(   1) C   5 - H  11            0.54    1.04    0.033
   9. BD (   1) C   5 - C   6        /134. BD*(   1) C   6 - C   7            3.50    0.90    0.078
   9. BD (   1) C   5 - C   6        /135. BD*(   1) C   6 - H  12            0.69    1.05    0.037
   9. BD (   1) C   5 - C   6        /137. BD*(   1) C   7 - H  14            1.46    1.05    0.054
   9. BD (   1) C   5 - C   6        /138. BD*(   1) C   7 - H  15            1.58    1.03    0.056
  10. BD (   1) C   5 - C   7        / 55. RY*(   1) C   4                    0.51    1.36    0.034
  10. BD (   1) C   5 - C   7        / 57. RY*(   3) C   4                    0.31    1.47    0.027
  10. BD (   1) C   5 - C   7        / 73. RY*(   1) C   6                    0.65    1.36    0.038
  10. BD (   1) C   5 - C   7        /127. BD*(   1) O   3 - H   8            0.53    0.94    0.029
  10. BD (   1) C   5 - C   7        /128. BD*(   1) C   4 - C   5            0.52    0.93    0.028
  10. BD (   1) C   5 - C   7        /129. BD*(   1) C   4 - H   9            1.11    0.98    0.043
  10. BD (   1) C   5 - C   7        /131. BD*(   1) C   5 - C   6            2.15    0.91    0.057
  10. BD (   1) C   5 - C   7        /133. BD*(   1) C   5 - H  11            0.34    1.02    0.024
  10. BD (   1) C   5 - C   7        /134. BD*(   1) C   6 - C   7            2.67    0.89    0.063
  10. BD (   1) C   5 - C   7        /135. BD*(   1) C   6 - H  12            1.47    1.04    0.050
  10. BD (   1) C   5 - C   7        /136. BD*(   1) C   6 - H  13            1.23    1.02    0.046
  10. BD (   1) C   5 - C   7        /137. BD*(   1) C   7 - H  14            0.30    1.03    0.023
  11. BD (   1) C   5 - H  11        / 55. RY*(   1) C   4                    0.39    1.32    0.029
  11. BD (   1) C   5 - H  11        / 73. RY*(   1) C   6                    0.39    1.33    0.029
  11. BD (   1) C   5 - H  11        /130. BD*(   1) C   4 - H  10            1.31    0.93    0.044
  11. BD (   1) C   5 - H  11        /136. BD*(   1) C   6 - H  13            0.77    0.99    0.035
  11. BD (   1) C   5 - H  11        /138. BD*(   1) C   7 - H  15            0.80    0.98    0.036
  12. BD (   1) C   6 - C   7        / 64. RY*(   1) C   5                    0.96    1.37    0.047
  12. BD (   1) C   6 - C   7        / 65. RY*(   2) C   5                    0.26    1.38    0.025
  12. BD (   1) C   6 - C   7        /128. BD*(   1) C   4 - C   5            2.51    0.90    0.062
  12. BD (   1) C   6 - C   7        /131. BD*(   1) C   5 - C   6            0.83    0.89    0.035
  12. BD (   1) C   6 - C   7        /132. BD*(   1) C   5 - C   7            3.01    0.83    0.065
  12. BD (   1) C   6 - C   7        /133. BD*(   1) C   5 - H  11            1.55    1.00    0.051
  12. BD (   1) C   6 - C   7        /137. BD*(   1) C   7 - H  14            0.35    1.01    0.024
  12. BD (   1) C   6 - C   7        /138. BD*(   1) C   7 - H  15            0.32    0.99    0.023
  13. BD (   1) C   6 - H  12        / 64. RY*(   1) C   5                    0.30    1.34    0.025
  13. BD (   1) C   6 - H  12        / 82. RY*(   1) C   7                    0.38    1.37    0.029
  13. BD (   1) C   6 - H  12        /128. BD*(   1) C   4 - C   5            1.15    0.88    0.040
  13. BD (   1) C   6 - H  12        /138. BD*(   1) C   7 - H  15            0.73    0.97    0.034
  14. BD (   1) C   6 - H  13        / 64. RY*(   1) C   5                    0.30    1.35    0.025
  14. BD (   1) C   6 - H  13        / 83. RY*(   2) C   7                    0.44    1.35    0.031
  14. BD (   1) C   6 - H  13        /133. BD*(   1) C   5 - H  11            1.00    0.98    0.040
  14. BD (   1) C   6 - H  13        /137. BD*(   1) C   7 - H  14            0.78    0.99    0.035
  15. BD (   1) C   7 - H  14        / 64. RY*(   1) C   5                    0.25    1.34    0.023
  15. BD (   1) C   7 - H  14        / 73. RY*(   1) C   6                    0.45    1.31    0.031
  15. BD (   1) C   7 - H  14        /128. BD*(   1) C   4 - C   5            0.97    0.88    0.037
  15. BD (   1) C   7 - H  14        /136. BD*(   1) C   6 - H  13            0.67    0.98    0.033
  16. BD (   1) C   7 - H  15        / 64. RY*(   1) C   5                    0.33    1.35    0.027
  16. BD (   1) C   7 - H  15        / 74. RY*(   2) C   6                    0.50    1.36    0.033
  16. BD (   1) C   7 - H  15        /133. BD*(   1) C   5 - H  11            0.83    0.98    0.036
  16. BD (   1) C   7 - H  15        /135. BD*(   1) C   6 - H  12            0.63    1.00    0.032
  17. CR (   1) O   1                / 37. RY*(   1) C   2                    3.72   19.51    0.342
  17. CR (   1) O   1                /126. BD*(   1) C   2 - C   4            0.27   19.30    0.093
  18. CR (   1) C   2                / 58. RY*(   4) C   4                    0.44   10.94    0.087
  18. CR (   1) C   2                /126. BD*(   1) C   2 - C   4            0.31   10.60    0.074
  18. CR (   1) C   2                /127. BD*(   1) O   3 - H   8            0.27   10.68    0.068
  19. CR (   1) O   3                / 39. RY*(   3) C   2                    1.32   19.76    0.205
  19. CR (   1) O   3                / 93. RY*(   3) H   8                    0.35   20.62    0.107
  19. CR (   1) O   3                /126. BD*(   1) C   2 - C   4            0.38   19.35    0.110
  20. CR (   1) C   4                / 39. RY*(   3) C   2                    0.50   10.85    0.094
  20. CR (   1) C   4                / 67. RY*(   4) C   5                    0.46   10.96    0.089
  20. CR (   1) C   4                / 95. RY*(   1) H   9                    0.43   10.50    0.085
  20. CR (   1) C   4                / 99. RY*(   1) H  10                    0.45   10.53    0.087
  20. CR (   1) C   4                /123. BD*(   1) O   1 - C   2            0.30   10.60    0.073
  21. CR (   1) C   5                / 57. RY*(   3) C   4                    0.43   11.04    0.087
  21. CR (   1) C   5                / 73. RY*(   1) C   6                    0.26   10.93    0.067
  21. CR (   1) C   5                / 75. RY*(   3) C   6                    0.28   10.91    0.070
  21. CR (   1) C   5                / 83. RY*(   2) C   7                    0.30   10.96    0.073
  21. CR (   1) C   5                /103. RY*(   1) H  11                    0.42   10.47    0.083
  22. CR (   1) C   6                / 64. RY*(   1) C   5                    0.44   10.94    0.087
  22. CR (   1) C   6                / 83. RY*(   2) C   7                    0.31   10.94    0.074
  22. CR (   1) C   6                /107. RY*(   1) H  12                    0.44   10.50    0.086
  22. CR (   1) C   6                /111. RY*(   1) H  13                    0.41   10.51    0.083
  22. CR (   1) C   6                /128. BD*(   1) C   4 - C   5            0.36   10.48    0.078
  23. CR (   1) C   7                / 64. RY*(   1) C   5                    0.48   10.93    0.091
  23. CR (   1) C   7                /115. RY*(   1) H  14                    0.45   10.48    0.086
  23. CR (   1) C   7                /119. RY*(   1) H  15                    0.41   10.50    0.083
  23. CR (   1) C   7                /128. BD*(   1) C   4 - C   5            0.29   10.47    0.070
  24. LP (   1) O   1                / 37. RY*(   1) C   2                    7.10    1.25    0.119
  24. LP (   1) O   1                /125. BD*(   1) C   2 - O   3            1.04    1.04    0.042
  24. LP (   1) O   1                /126. BD*(   1) C   2 - C   4            0.70    1.05    0.035
  25. LP*(   2) O   1                / 28. RY*(   1) O   1                    0.71    1.38    0.064
  25. LP*(   2) O   1                / 39. RY*(   3) C   2                    0.31    0.98    0.035
  25. LP*(   2) O   1                / 42. RY*(   6) C   2                    0.55    1.81    0.064
  25. LP*(   2) O   1                / 43. RY*(   7) C   2                    0.28    1.36    0.040
  25. LP*(   2) O   1                /123. BD*(   1) O   1 - C   2            0.46    0.73    0.036
  25. LP*(   2) O   1                /125. BD*(   1) C   2 - O   3            6.48    0.56    0.119
  25. LP*(   2) O   1                /126. BD*(   1) C   2 - C   4            5.07    0.57    0.105
  26. LP (   1) O   3                / 25. LP*(   2) O   1                    0.26    0.38    0.016
  26. LP (   1) O   3                / 39. RY*(   3) C   2                    1.20    1.35    0.051
  26. LP (   1) O   3                / 40. RY*(   4) C   2                    0.27    2.01    0.030
  26. LP (   1) O   3                / 91. RY*(   1) H   8                    0.52    1.87    0.040
  26. LP (   1) O   3                /123. BD*(   1) O   1 - C   2            0.76    1.10    0.037
  26. LP (   1) O   3                /124. BD*(   2) O   1 - C   2            0.31    0.67    0.019
  26. LP (   1) O   3                /125. BD*(   1) C   2 - O   3            0.37    0.93    0.024
  26. LP (   1) O   3                /126. BD*(   1) C   2 - C   4            3.79    0.94    0.076
  27. LP (   2) O   3                / 38. RY*(   2) C   2                    1.30    2.20    0.072
  27. LP (   2) O   3                / 44. RY*(   8) C   2                    0.36    1.70    0.033
  27. LP (   2) O   3                / 92. RY*(   2) H   8                    0.80    2.00    0.054
  27. LP (   2) O   3                /123. BD*(   1) O   1 - C   2            1.42    0.84    0.046
  27. LP (   2) O   3                /124. BD*(   2) O   1 - C   2           17.66    0.40    0.106
 123. BD*(   1) O   1 - C   2        / 30. RY*(   3) O   1                    0.40    1.05    0.148
 123. BD*(   1) O   1 - C   2        / 31. RY*(   4) O   1                    0.61    0.51    0.127
 123. BD*(   1) O   1 - C   2        / 37. RY*(   1) C   2                    9.91    0.04    0.133
 123. BD*(   1) O   1 - C   2        / 40. RY*(   4) C   2                    0.36    0.91    0.128
 123. BD*(   1) O   1 - C   2        / 41. RY*(   5) C   2                    0.52    1.55    0.201
 123. BD*(   1) O   1 - C   2        / 45. RY*(   9) C   2                    0.26    1.42    0.139
 124. BD*(   2) O   1 - C   2        / 29. RY*(   2) O   1                    0.65    1.01    0.096
 124. BD*(   2) O   1 - C   2        / 37. RY*(   1) C   2                    0.40    0.48    0.051
 124. BD*(   2) O   1 - C   2        / 38. RY*(   2) C   2                    1.04    1.80    0.160
 124. BD*(   2) O   1 - C   2        / 44. RY*(   8) C   2                    0.47    1.29    0.093
 124. BD*(   2) O   1 - C   2        /123. BD*(   1) O   1 - C   2            9.19    0.44    0.212
 124. BD*(   2) O   1 - C   2        /128. BD*(   1) C   4 - C   5            0.44    0.34    0.044
 124. BD*(   2) O   1 - C   2        /130. BD*(   1) C   4 - H  10            0.47    0.37    0.049
 126. BD*(   1) C   2 - C   4        / 58. RY*(   4) C   4                    0.59    0.33    0.096
 126. BD*(   1) C   2 - C   4        /123. BD*(   1) O   1 - C   2            0.28    0.16    0.033
 126. BD*(   1) C   2 - C   4        /127. BD*(   1) O   3 - H   8            0.48    0.08    0.039
 126. BD*(   1) C   2 - C   4        /131. BD*(   1) C   5 - C   6            1.03    0.05    0.043


 Natural Bond Orbitals (Summary):

                                                            Principal Delocalizations
           NBO                        Occupancy    Energy   (geminal,vicinal,remote)
 ====================================================================================
 Molecular unit  1  (C5H8O2)
     1. BD (   1) O   1 - C   2          0.99710    -1.26170  37(g),25(g),127(v),126(g)
                                                    55(v)
     2. BD (   2) O   1 - C   2          0.99675    -0.75377  124(g),128(v),130(v)
     3. BD (   1) C   2 - O   3          0.97566    -1.13272  25(v),126(g),129(v),55(v)
     4. BD (   1) C   2 - C   4          0.90113    -0.87328  25(v),28(v),131(v),123(g)
                                                    128(g),126(g),125(g),65(v)
                                                    46(v),130(g)
     5. BD (   1) O   3 - H   8          0.99087    -0.99020  123(v),39(v),124(v),25(r)
                                                    41(v)
     6. BD (   1) C   4 - C   5          0.97547    -0.85132  124(v),123(v),129(g),74(v)
                                                    135(v),137(v),130(g),40(v)
                                                    25(r),132(g),83(v),133(g)
     7. BD (   1) C   4 - H   9          0.97969    -0.71099  132(v),125(v),128(g),66(v)
                                                    123(v),124(v)
     8. BD (   1) C   4 - H  10          0.96677    -0.71564  124(v),133(v),123(v),25(r)
                                                    42(v),128(g)
     9. BD (   1) C   5 - C   6          0.82080    -0.75603  132(g),134(g),126(v),138(v)
                                                    137(v),128(g),135(g),133(g)
                                                    82(v),83(v),58(v),55(v)
    10. BD (   1) C   5 - C   7          0.95101    -0.73986  134(g),131(g),135(v),136(v)
                                                    129(v),73(v),127(r),128(g)
                                                    55(v),133(g),57(v),137(g)
    11. BD (   1) C   5 - H  11          0.98542    -0.70824  130(v),138(v),136(v),73(v)
                                                    55(v)
    12. BD (   1) C   6 - C   7          0.92973    -0.71946  132(g),128(v),133(v),64(v)
                                                    131(g),137(g),138(g),65(v)
    13. BD (   1) C   6 - H  12          0.98101    -0.69149  128(v),138(v),82(v),64(v)
    14. BD (   1) C   6 - H  13          0.99272    -0.69918  133(v),137(v),83(v),64(v)
    15. BD (   1) C   7 - H  14          0.98337    -0.69452  128(v),136(v),73(v),64(v)
    16. BD (   1) C   7 - H  15          0.98294    -0.70122  133(v),135(v),74(v),64(v)
    17. CR (   1) O   1                  0.99985   -19.18174  37(v),126(v)
    18. CR (   1) C   2                  0.99962   -10.48325  58(v),126(g),127(v)
    19. CR (   1) O   3                  0.99984   -19.23286  39(v),126(v),93(v)
    20. CR (   1) C   4                  0.99949   -10.32213  39(v),67(v),99(v),95(v)
                                                    123(v)
    21. CR (   1) C   5                  0.99947   -10.31097  57(v),103(v),83(v),75(v)
                                                    73(v)
    22. CR (   1) C   6                  0.99952   -10.29047  64(v),107(v),111(v),128(v)
                                                    83(v)
    23. CR (   1) C   7                  0.99954   -10.28360  64(v),115(v),119(v),128(v)
    24. LP (   1) O   1                  0.98950    -0.92899  37(v),125(v),126(v)
    25. LP*(   2) O   1                  0.38390    -0.44672  125(v),126(v),28(g),42(v)
                                                    123(g),39(v),43(v)
    26. LP (   1) O   3                  0.97717    -0.82249  126(v),39(v),123(v),91(v)
                                                    25(r),125(g),124(v),40(v)
    27. LP (   2) O   3                  0.88657    -0.55829  124(v),123(v),38(v),92(v)
                                                    44(v)
    28. RY*(   1) O   1                  0.00074     0.93425   
    29. RY*(   2) O   1                  0.00038     0.85238   
    30. RY*(   3) O   1                  0.00026     1.32936   
    31. RY*(   4) O   1                  0.00004     0.78757   
    32. RY*(   5) O   1                  0.00001     2.79390   
    33. RY*(   6) O   1                  0.00000     2.55633   
    34. RY*(   7) O   1                  0.00000     2.39153   
    35. RY*(   8) O   1                  0.00001     2.78756   
    36. RY*(   9) O   1                  0.00000     2.57989   
    37. RY*(   1) C   2                  0.00805     0.32463   
    38. RY*(   2) C   2                  0.00312     1.64057   
    39. RY*(   3) C   2                  0.00290     0.52913   
    40. RY*(   4) C   2                  0.00165     1.18901   
    41. RY*(   5) C   2                  0.00111     1.83138   
    42. RY*(   6) C   2                  0.00099     1.36314   
    43. RY*(   7) C   2                  0.00022     0.91618   
    44. RY*(   8) C   2                  0.00003     1.13821   
    45. RY*(   9) C   2                  0.00001     1.70011   
    46. RY*(   1) O   3                  0.00058     1.25035   
    47. RY*(   2) O   3                  0.00034     0.99011   
    48. RY*(   3) O   3                  0.00032     1.12398   
    49. RY*(   4) O   3                  0.00003     1.15524   
    50. RY*(   5) O   3                  0.00001     2.60340   
    51. RY*(   6) O   3                  0.00000     2.46224   
    52. RY*(   7) O   3                  0.00000     2.43933   
    53. RY*(   8) O   3                  0.00000     2.85063   
    54. RY*(   9) O   3                  0.00000     2.77638   
    55. RY*(   1) C   4                  0.00334     0.61554   
    56. RY*(   2) C   4                  0.00098     0.67694   
    57. RY*(   3) C   4                  0.00078     0.73079   
    58. RY*(   4) C   4                  0.00054     0.45362   
    59. RY*(   5) C   4                  0.00010     1.75734   
    60. RY*(   6) C   4                  0.00006     1.76356   
    61. RY*(   7) C   4                  0.00005     2.07550   
    62. RY*(   8) C   4                  0.00003     1.97381   
    63. RY*(   9) C   4                  0.00001     1.93570   
    64. RY*(   1) C   5                  0.00319     0.64907   
    65. RY*(   2) C   5                  0.00201     0.66040   
    66. RY*(   3) C   5                  0.00110     0.78391   
    67. RY*(   4) C   5                  0.00065     0.64031   
    68. RY*(   5) C   5                  0.00020     1.82047   
    69. RY*(   6) C   5                  0.00014     1.91077   
    70. RY*(   7) C   5                  0.00008     1.94230   
    71. RY*(   8) C   5                  0.00004     1.75860   
    72. RY*(   9) C   5                  0.00003     1.82480   
    73. RY*(   1) C   6                  0.00225     0.61905   
    74. RY*(   2) C   6                  0.00199     0.65485   
    75. RY*(   3) C   6                  0.00022     0.59420   
    76. RY*(   4) C   6                  0.00012     0.80548   
    77. RY*(   5) C   6                  0.00010     1.78235   
    78. RY*(   6) C   6                  0.00004     1.74219   
    79. RY*(   7) C   6                  0.00001     1.99634   
    80. RY*(   8) C   6                  0.00001     1.79339   
    81. RY*(   9) C   6                  0.00001     1.98288   
    82. RY*(   1) C   7                  0.00200     0.68259   
    83. RY*(   2) C   7                  0.00132     0.64871   
    84. RY*(   3) C   7                  0.00042     0.64007   
    85. RY*(   4) C   7                  0.00017     0.63374   
    86. RY*(   5) C   7                  0.00012     1.83787   
    87. RY*(   6) C   7                  0.00004     1.72554   
    88. RY*(   7) C   7                  0.00001     2.05019   
    89. RY*(   8) C   7                  0.00001     1.84044   
    90. RY*(   9) C   7                  0.00001     1.98657   
    91. RY*(   1) H   8                  0.00073     1.04319   
    92. RY*(   2) H   8                  0.00061     1.44150   
    93. RY*(   3) H   8                  0.00019     1.38536   
    94. RY*(   4) H   8                  0.00004     1.69332   
    95. RY*(   1) H   9                  0.00101     0.17620   
    96. RY*(   2) H   9                  0.00008     1.68091   
    97. RY*(   3) H   9                  0.00005     1.60517   
    98. RY*(   4) H   9                  0.00002     2.07672   
    99. RY*(   1) H  10                  0.00082     0.21163   
   100. RY*(   2) H  10                  0.00010     1.62390   
   101. RY*(   3) H  10                  0.00006     1.57344   
   102. RY*(   4) H  10                  0.00002     2.08226   
   103. RY*(   1) H  11                  0.00106     0.15767   
   104. RY*(   2) H  11                  0.00006     1.58318   
   105. RY*(   3) H  11                  0.00003     1.74630   
   106. RY*(   4) H  11                  0.00003     2.12344   
   107. RY*(   1) H  12                  0.00053     0.20890   
   108. RY*(   2) H  12                  0.00006     1.59956   
   109. RY*(   3) H  12                  0.00006     1.75087   
   110. RY*(   4) H  12                  0.00002     1.98138   
   111. RY*(   1) H  13                  0.00060     0.21608   
   112. RY*(   2) H  13                  0.00008     1.50727   
   113. RY*(   3) H  13                  0.00006     1.83099   
   114. RY*(   4) H  13                  0.00001     1.97580   
   115. RY*(   1) H  14                  0.00055     0.19900   
   116. RY*(   2) H  14                  0.00008     1.53870   
   117. RY*(   3) H  14                  0.00005     1.84059   
   118. RY*(   4) H  14                  0.00001     1.97718   
   119. RY*(   1) H  15                  0.00066     0.21582   
   120. RY*(   2) H  15                  0.00009     1.49415   
   121. RY*(   3) H  15                  0.00005     1.81915   
   122. RY*(   4) H  15                  0.00001     1.98992   
   123. BD*(   1) O   1 - C   2          0.03052     0.28130   
   124. BD*(   2) O   1 - C   2          0.11262    -0.15632  123(g),38(g),29(g),44(g)
                                                    130(v),128(v),37(g)
   125. BD*(   1) C   2 - O   3          0.02008     0.10983   
   126. BD*(   1) C   2 - C   4          0.03375     0.12117   
   127. BD*(   1) O   3 - H   8          0.00634     0.20044   
   128. BD*(   1) C   4 - C   5          0.01272     0.18534   
   129. BD*(   1) C   4 - H   9          0.00715     0.24450   
   130. BD*(   1) C   4 - H  10          0.00628     0.21854   
   131. BD*(   1) C   5 - C   6          0.00855     0.16963   
   132. BD*(   1) C   5 - C   7          0.02015     0.11308   
   133. BD*(   1) C   5 - H  11          0.01066     0.27975   
   134. BD*(   1) C   6 - C   7          0.01181     0.14713   
   135. BD*(   1) C   6 - H  12          0.00587     0.29584   
   136. BD*(   1) C   6 - H  13          0.00574     0.28481   
   137. BD*(   1) C   7 - H  14          0.00580     0.29344   
   138. BD*(   1) C   7 - H  15          0.00627     0.27518   
       -------------------------------
              Total Lewis   25.26102  ( 97.1578%)
        Valence non-Lewis    0.68820  (  2.6469%)
        Rydberg non-Lewis    0.05078  (  0.1953%)
       -------------------------------
            Total unit  1   26.00000  (100.0000%)
           Charge unit  1    1.00000
 Unable to Open any file for archive entry.
 1\1\GINC-COMPUTE-0-2\SP\UB3LYP\def2SVP\C5H8O2(1+,2)\ZAHRT2\13-Mar-2021
 \0\\# b3lyp/def2svp geom=NewRedundant pop=NBO\\46\\1,2\O,0,3.103802111
 6,-0.8855114421,-0.1156563109\C,0,2.0612345926,-0.3926043304,-0.445561
 5937\O,0,1.9559548189,0.3147998035,-1.5916184071\C,0,0.7838077316,-0.4
 748648282,0.3895392539\C,0,-0.5020406065,-0.4557387482,-0.4078486652\C
 ,0,-1.7752746328,0.0458231587,0.2094387023\C,0,-1.1036269262,0.8661644
 678,-0.8616886195\H,0,1.0383905061,0.6109583464,-1.7025706245\H,0,0.86
 61575184,-1.3810633001,1.0071652898\H,0,0.8028379693,0.3809429994,1.08
 83196216\H,0,-0.6087637688,-1.2903340273,-1.109808845\H,0,-2.707762222
 4,-0.4653538338,-0.0422254337\H,0,-1.729709511,0.4165123436,1.23746633
 02\H,0,-1.5748405277,0.9174067104,-1.8471385588\H,0,-0.610167053,1.792
 8626804,-0.5498855252\\Version=ES64L-G16RevC.01\State=2-A\HF=-345.1648
 606\S2=0.755733\S2-1=0.\S2A=0.750022\RMSD=4.006e-09\Dipole=-1.0492781,
 0.1423016,0.2994499\Quadrupole=3.1323355,-2.1022021,-1.0301335,-0.8001
 719,0.6405811,-0.5405328\PG=C01 [X(C5H8O2)]\\@
 The archive entry for this job was punched.


 THE NUMBERS ARE MEANINGLESS, BUT THE TRENDS ARE IMPORTANT.
     -- LARRY BURGGRAF
 File lengths (MBytes):  RWF=     21 Int=      0 D2E=      0 Chk=      2 Scr=      1
 Normal termination of Gaussian 16
