# Supplementary material for: Machine-Learning-Guided Discovery of Electrochemical Reactions
Source: J Am Chem Soc. 2022 Dec 2;144(49):22599–610. doi: 10.1021/jacs.2c08997 (PMC9756344; doi:10.1021/jacs.2c08997)
Supplement: Supplementary file 4 — ja2c08997_si_004.zip [file ja2c08997_si_004.zip › Reactivity Prediction/Ologs_notimes/47.log]

 Entering Gaussian System, Link 0=g16
 Input=47.com
 Output=47.log
 Initial command:
  
 Copyright (c) 1988-2019, Gaussian, Inc.  All Rights Reserved.
  
 This is part of the Gaussian(R) 16 program.  It is based on
 the Gaussian(R) 09 system (copyright 2009, Gaussian, Inc.),
 the Gaussian(R) 03 system (copyright 2003, Gaussian, Inc.),
 the Gaussian(R) 98 system (copyright 1998, Gaussian, Inc.),
 the Gaussian(R) 94 system (copyright 1995, Gaussian, Inc.),
 the Gaussian 92(TM) system (copyright 1992, Gaussian, Inc.),
 the Gaussian 90(TM) system (copyright 1990, Gaussian, Inc.),
 the Gaussian 88(TM) system (copyright 1988, Gaussian, Inc.),
 the Gaussian 86(TM) system (copyright 1986, Carnegie Mellon
 University), and the Gaussian 82(TM) system (copyright 1983,
 Carnegie Mellon University). Gaussian is a federally registered
 trademark of Gaussian, Inc.
  
 This software contains proprietary and confidential information,
 including trade secrets, belonging to Gaussian, Inc.
  
 This software is provided under written license and may be
 used, copied, transmitted, or stored only in accord with that
 written license.
  
 The following legend is applicable only to US Government
 contracts under FAR:
  
                    RESTRICTED RIGHTS LEGEND
  
 Use, reproduction and disclosure by the US Government is
 subject to restrictions as set forth in subparagraphs (a)
 and (c) of the Commercial Computer Software - Restricted
 Rights clause in FAR 52.227-19.
  
 Gaussian, Inc.
 340 Quinnipiac St., Bldg. 40, Wallingford CT 06492
  
  
 ---------------------------------------------------------------
 Warning -- This program may not be used in any manner that
 competes with the business of Gaussian, Inc. or will provide
 assistance to any competitor of Gaussian, Inc.  The licensee
 of this program is prohibited from giving any competitor of
 Gaussian, Inc. access to this program.  By using this program,
 the user acknowledges that Gaussian, Inc. is engaged in the
 business of creating and licensing software in the field of
 computational chemistry and represents and warrants to the
 licensee that it is not a competitor of Gaussian, Inc. and that
 it will not use this program in any manner prohibited above.
 ---------------------------------------------------------------
  

 Cite this work as:
 Gaussian 16, Revision C.01,
 M. J. Frisch, G. W. Trucks, H. B. Schlegel, G. E. Scuseria, 
 M. A. Robb, J. R. Cheeseman, G. Scalmani, V. Barone, 
 G. A. Petersson, H. Nakatsuji, X. Li, M. Caricato, A. V. Marenich, 
 J. Bloino, B. G. Janesko, R. Gomperts, B. Mennucci, H. P. Hratchian, 
 J. V. Ortiz, A. F. Izmaylov, J. L. Sonnenberg, D. Williams-Young, 
 F. Ding, F. Lipparini, F. Egidi, J. Goings, B. Peng, A. Petrone, 
 T. Henderson, D. Ranasinghe, V. G. Zakrzewski, J. Gao, N. Rega, 
 G. Zheng, W. Liang, M. Hada, M. Ehara, K. Toyota, R. Fukuda, 
 J. Hasegawa, M. Ishida, T. Nakajima, Y. Honda, O. Kitao, H. Nakai, 
 T. Vreven, K. Throssell, J. A. Montgomery, Jr., J. E. Peralta, 
 F. Ogliaro, M. J. Bearpark, J. J. Heyd, E. N. Brothers, K. N. Kudin, 
 V. N. Staroverov, T. A. Keith, R. Kobayashi, J. Normand, 
 K. Raghavachari, A. P. Rendell, J. C. Burant, S. S. Iyengar, 
 J. Tomasi, M. Cossi, J. M. Millam, M. Klene, C. Adamo, R. Cammi, 
 J. W. Ochterski, R. L. Martin, K. Morokuma, O. Farkas, 
 J. B. Foresman, and D. J. Fox, Gaussian, Inc., Wallingford CT, 2019.
 
 ******************************************
 Gaussian 16:  ES64L-G16RevC.01  3-Jul-2019
                13-Mar-2021 
 ******************************************
 %nprocshared=16
 Will use up to   16 processors via shared memory.
 %mem=7GB
 -----------------------------------------
 # b3lyp/def2svp geom=NewRedundant pop=NBO
 -----------------------------------------
 1/29=4000,38=1,172=1/1;
 2/12=2,17=6,18=5,40=1/2;
 3/5=43,7=101,11=2,25=1,30=1,74=-5/1,2,3;
 4//1;
 5/5=2,38=5/2;
 6/7=2,8=2,9=2,10=2,28=1,40=1/1,7;
 99/5=1,9=1/99;
 --
 47
 --
 Symbolic Z-matrix:
 Charge =  1 Multiplicity = 2
 O                     1.68274   1.01242  -0.4277 
 C                     1.66058  -0.21783   0.13991 
 C                     0.26051  -0.73144   0.34389 
 C                    -0.70258   0.27255   1.05487 
 C                    -1.36482   0.59508  -0.30708 
 C                    -0.65587  -0.63843  -0.91809 
 O                     2.67377  -0.80245   0.43392 
 H                     2.61908   1.25772  -0.51876 
 H                     0.3531   -1.72324   0.80403 
 H                    -0.23022   1.1069    1.59284 
 H                    -1.3775   -0.25387   1.74541 
 H                    -0.99362   1.53705  -0.73323 
 H                    -2.46451   0.60096  -0.33583 
 H                    -1.31272  -1.51746  -0.99123 
 H                    -0.14794  -0.49798  -1.88296 
 
                          Input orientation:                          
 ---------------------------------------------------------------------
 Center     Atomic      Atomic             Coordinates (Angstroms)
 Number     Number       Type             X           Y           Z
 ---------------------------------------------------------------------
      1          8           0        1.682737    1.012423   -0.427698
      2          6           0        1.660576   -0.217828    0.139905
      3          6           0        0.260510   -0.731437    0.343888
      4          6           0       -0.702579    0.272546    1.054869
      5          6           0       -1.364817    0.595076   -0.307078
      6          6           0       -0.655874   -0.638432   -0.918094
      7          8           0        2.673771   -0.802446    0.433924
      8          1           0        2.619084    1.257720   -0.518755
      9          1           0        0.353097   -1.723239    0.804030
     10          1           0       -0.230223    1.106904    1.592845
     11          1           0       -1.377499   -0.253865    1.745410
     12          1           0       -0.993616    1.537054   -0.733231
     13          1           0       -2.464509    0.600961   -0.335826
     14          1           0       -1.312716   -1.517456   -0.991227
     15          1           0       -0.147941   -0.497980   -1.882961
 ---------------------------------------------------------------------
                    Distance matrix (angstroms):
                    1          2          3          4          5
     1  O    0.000000
     2  C    1.355058   0.000000
     3  C    2.378890   1.505186   0.000000
     4  C    2.904334   2.581110   1.562376   0.000000
     5  C    3.078361   3.164428   2.196607   1.548381   0.000000
     6  C    2.904292   2.581125   1.562372   2.173625   1.548381
     7  O    2.240154   1.206147   2.415984   3.597350   4.337320
     8  H    0.972218   1.878780   3.203712   3.805300   4.044177
     9  H    3.281607   2.101624   1.097258   2.271680   3.091986
    10  H    2.784050   2.727832   2.276008   1.099406   2.271338
    11  H    3.961177   3.436400   2.208034   1.099760   2.221164
    12  H    2.744349   3.299501   2.806968   2.209295   1.098507
    13  H    4.168619   4.232382   3.108541   2.268543   1.100084
    14  H    3.961135   3.436417   2.208030   2.786195   2.221163
    15  H    2.783970   2.727858   2.276003   3.087423   2.271336
                    6          7          8          9         10
     6  C    0.000000
     7  O    3.597414   0.000000
     8  H    3.805288   2.270434   0.000000
     9  H    2.271682   2.523959   3.971218   0.000000
    10  H    3.087424   3.663591   3.549668   2.995364   0.000000
    11  H    2.786196   4.293452   4.835701   2.457686   1.786397
    12  H    2.209295   4.503913   3.629824   3.847898   2.485644
    13  H    2.268544   5.381820   5.129104   3.826236   2.994626
    14  H    1.099760   4.293528   4.835689   2.457688   3.838813
    15  H    1.099405   3.663702   3.549644   2.995366   3.829315
                   11         12         13         14         15
    11  H    0.000000
    12  H    3.081951   0.000000
    13  H    2.498773   1.788219   0.000000
    14  H    3.014969   3.081950   2.498773   0.000000
    15  H    3.838813   2.485640   2.994626   1.786399   0.000000
 Stoichiometry    C5H8O2(1+,2)
 Framework group  C1[X(C5H8O2)]
 Deg. of freedom    39
 Full point group                 C1      NOp   1
 Largest Abelian subgroup         C1      NOp   1
 Largest concise Abelian subgroup C1      NOp   1
                         Standard orientation:                         
 ---------------------------------------------------------------------
 Center     Atomic      Atomic             Coordinates (Angstroms)
 Number     Number       Type             X           Y           Z
 ---------------------------------------------------------------------
      1          8           0       -1.062572    1.268169   -0.000111
      2          6           0       -1.185964   -0.081259    0.000022
      3          6           0        0.147106   -0.780195    0.000129
      4          6           0        1.147458   -0.271333   -1.086781
      5          6           0        1.921975    0.513992   -0.000102
      6          6           0        1.147494   -0.271001    1.086844
      7          8           0       -2.263741   -0.622726    0.000035
      8          1           0       -1.965724    1.628065   -0.000186
      9          1           0       -0.062323   -1.857281    0.000292
     10          1           0        0.717121    0.310077   -1.914709
     11          1           0        1.727268   -1.105855   -1.507336
     12          1           0        1.663804    1.581731   -0.000260
     13          1           0        3.017434    0.413221   -0.000105
     14          1           0        1.727319   -1.105394    1.507633
     15          1           0        0.717184    0.310665    1.914606
 ---------------------------------------------------------------------
 Rotational constants (GHZ):           5.2631913           1.9756197           1.8635335
 Standard basis: def2SVP (5D, 7F)
 There are   145 symmetry adapted cartesian basis functions of A   symmetry.
 There are   138 symmetry adapted basis functions of A   symmetry.
   138 basis functions,   231 primitive gaussians,   145 cartesian basis functions
    27 alpha electrons       26 beta electrons
       nuclear repulsion energy       309.6772103737 Hartrees.
 NAtoms=   15 NActive=   15 NUniq=   15 SFac= 1.00D+00 NAtFMM=   60 NAOKFM=F Big=F
 Integral buffers will be    131072 words long.
 Raffenetti 2 integral format.
 Two-electron integral symmetry is turned on.
 One-electron integrals computed using PRISM.
   1 Symmetry operations used in ECPInt.
 ECPInt:  NShTT=    2211 NPrTT=    7865 LenC2=    2202 LenP2D=    6552.
 LDataN:  DoStor=T MaxTD1= 4 Len=   56
 NBasis=   138 RedAO= T EigKep=  6.97D-04  NBF=   138
 NBsUse=   138 1.00D-06 EigRej= -1.00D+00 NBFU=   138
 ExpMin= 1.22D-01 ExpMax= 2.27D+03 ExpMxC= 3.41D+02 IAcc=3 IRadAn=         5 AccDes= 0.00D+00
 Harris functional with IExCor=  402 and IRadAn=       5 diagonalized for initial guess.
 HarFok:  IExCor=  402 AccDes= 0.00D+00 IRadAn=         5 IDoV= 1 UseB2=F ITyADJ=14
 ICtDFT=  3500011 ScaDFX=  1.000000  1.000000  1.000000  1.000000
 FoFCou: FMM=F IPFlag=           0 FMFlag=      100000 FMFlg1=           0
         NFxFlg=           0 DoJE=T BraDBF=F KetDBF=T FulRan=T
         wScrn=  0.000000 ICntrl=       500 IOpCl=  0 I1Cent=   200000004 NGrid=           0
         NMat0=    1 NMatS0=      1 NMatT0=    0 NMatD0=    1 NMtDS0=    0 NMtDT0=    0
 Petite list used in FoFCou.
 Initial guess <Sx>= 0.0000 <Sy>= 0.0000 <Sz>= 0.5000 <S**2>= 0.7500 S= 0.5000
 Requested convergence on RMS density matrix=1.00D-08 within 128 cycles.
 Requested convergence on MAX density matrix=1.00D-06.
 Requested convergence on             energy=1.00D-06.
 No special actions if energy rises.
 Integral accuracy reduced to 1.0D-05 until final iterations.
 EnCoef did     2 forward-backward iterations
 Initial convergence to 1.0D-05 achieved.  Increase integral accuracy.
 SCF Done:  E(UB3LYP) =  -345.170487464     A.U. after   23 cycles
            NFock= 23  Conv=0.43D-08     -V/T= 2.0095
 <Sx>= 0.0000 <Sy>= 0.0000 <Sz>= 0.5000 <S**2>= 0.7549 S= 0.5025
 <L.S>= 0.000000000000E+00
 Annihilation of the first spin contaminant:
 S**2 before annihilation     0.7549,   after     0.7500

 **********************************************************************

            Population analysis using the SCF Density.

 **********************************************************************

 Orbital symmetries:
 Alpha Orbitals:
       Occupied  (A) (A) (A) (A) (A) (A) (A) (A) (A) (A) (A) (A)
                 (A) (A) (A) (A) (A) (A) (A) (A) (A) (A) (A) (A)
                 (A) (A) (A)
       Virtual   (A) (A) (A) (A) (A) (A) (A) (A) (A) (A) (A) (A)
                 (A) (A) (A) (A) (A) (A) (A) (A) (A) (A) (A) (A)
                 (A) (A) (A) (A) (A) (A) (A) (A) (A) (A) (A) (A)
                 (A) (A) (A) (A) (A) (A) (A) (A) (A) (A) (A) (A)
                 (A) (A) (A) (A) (A) (A) (A) (A) (A) (A) (A) (A)
                 (A) (A) (A) (A) (A) (A) (A) (A) (A) (A) (A) (A)
                 (A) (A) (A) (A) (A) (A) (A) (A) (A) (A) (A) (A)
                 (A) (A) (A) (A) (A) (A) (A) (A) (A) (A) (A) (A)
                 (A) (A) (A) (A) (A) (A) (A) (A) (A) (A) (A) (A)
                 (A) (A) (A)
 Beta  Orbitals:
       Occupied  (A) (A) (A) (A) (A) (A) (A) (A) (A) (A) (A) (A)
                 (A) (A) (A) (A) (A) (A) (A) (A) (A) (A) (A) (A)
                 (A) (A)
       Virtual   (A) (A) (A) (A) (A) (A) (A) (A) (A) (A) (A) (A)
                 (A) (A) (A) (A) (A) (A) (A) (A) (A) (A) (A) (A)
                 (A) (A) (A) (A) (A) (A) (A) (A) (A) (A) (A) (A)
                 (A) (A) (A) (A) (A) (A) (A) (A) (A) (A) (A) (A)
                 (A) (A) (A) (A) (A) (A) (A) (A) (A) (A) (A) (A)
                 (A) (A) (A) (A) (A) (A) (A) (A) (A) (A) (A) (A)
                 (A) (A) (A) (A) (A) (A) (A) (A) (A) (A) (A) (A)
                 (A) (A) (A) (A) (A) (A) (A) (A) (A) (A) (A) (A)
                 (A) (A) (A) (A) (A) (A) (A) (A) (A) (A) (A) (A)
                 (A) (A) (A) (A)
 The electronic state is 2-A.
 Alpha  occ. eigenvalues --  -19.45864 -19.42926 -10.58253 -10.44151 -10.40016
 Alpha  occ. eigenvalues --  -10.40012 -10.38248  -1.37669  -1.28218  -1.06829
 Alpha  occ. eigenvalues --   -0.93364  -0.86232  -0.84123  -0.78018  -0.75938
 Alpha  occ. eigenvalues --   -0.71259  -0.71057  -0.69002  -0.66511  -0.63080
 Alpha  occ. eigenvalues --   -0.59621  -0.59254  -0.58099  -0.57737  -0.53273
 Alpha  occ. eigenvalues --   -0.51934  -0.51899
 Alpha virt. eigenvalues --   -0.25227  -0.14046  -0.11657  -0.08806  -0.08298
 Alpha virt. eigenvalues --   -0.06635  -0.03309  -0.02706  -0.02137  -0.01473
 Alpha virt. eigenvalues --    0.00176   0.03210   0.03717   0.05792   0.07584
 Alpha virt. eigenvalues --    0.14236   0.20817   0.23977   0.24540   0.26331
 Alpha virt. eigenvalues --    0.28456   0.32015   0.32548   0.33484   0.36182
 Alpha virt. eigenvalues --    0.39221   0.39623   0.40990   0.41951   0.42354
 Alpha virt. eigenvalues --    0.47029   0.48008   0.48617   0.49551   0.50486
 Alpha virt. eigenvalues --    0.50879   0.51195   0.52308   0.54099   0.58340
 Alpha virt. eigenvalues --    0.66879   0.70253   0.72536   0.79025   0.79958
 Alpha virt. eigenvalues --    0.81124   0.84860   0.91133   0.98814   1.06197
 Alpha virt. eigenvalues --    1.08083   1.12338   1.13128   1.14998   1.18104
 Alpha virt. eigenvalues --    1.20099   1.23314   1.33395   1.35857   1.39660
 Alpha virt. eigenvalues --    1.42950   1.44350   1.48637   1.54627   1.54821
 Alpha virt. eigenvalues --    1.56175   1.58642   1.59266   1.62425   1.64560
 Alpha virt. eigenvalues --    1.65257   1.67613   1.69388   1.71953   1.74778
 Alpha virt. eigenvalues --    1.75130   1.76814   1.79381   1.84452   1.85956
 Alpha virt. eigenvalues --    1.91154   1.95678   2.02741   2.09370   2.10864
 Alpha virt. eigenvalues --    2.11472   2.16285   2.16689   2.24530   2.29861
 Alpha virt. eigenvalues --    2.32151   2.34362   2.39354   2.39814   2.52702
 Alpha virt. eigenvalues --    2.56653   2.59203   2.60722   2.64534   2.66356
 Alpha virt. eigenvalues --    2.68766   2.69763   2.75238   2.76449   2.82995
 Alpha virt. eigenvalues --    2.92445   2.94195   2.99476   3.24549   3.35414
 Alpha virt. eigenvalues --    3.53868
  Beta  occ. eigenvalues --  -19.44262 -19.42741 -10.58293 -10.43880 -10.39896
  Beta  occ. eigenvalues --  -10.39892 -10.38126  -1.35679  -1.26564  -1.06031
  Beta  occ. eigenvalues --   -0.92232  -0.85796  -0.83482  -0.76216  -0.74227
  Beta  occ. eigenvalues --   -0.70624  -0.69875  -0.68285  -0.64894  -0.61865
  Beta  occ. eigenvalues --   -0.59019  -0.57332  -0.57207  -0.53268  -0.51665
  Beta  occ. eigenvalues --   -0.51603
  Beta virt. eigenvalues --   -0.44878  -0.24729  -0.13791  -0.11467  -0.08633
  Beta virt. eigenvalues --   -0.07883  -0.06552  -0.02826  -0.02608  -0.01974
  Beta virt. eigenvalues --   -0.01371   0.00641   0.03533   0.04133   0.06420
  Beta virt. eigenvalues --    0.08369   0.14682   0.21189   0.24147   0.24780
  Beta virt. eigenvalues --    0.26404   0.29065   0.32731   0.32918   0.33894
  Beta virt. eigenvalues --    0.36738   0.39663   0.39730   0.41341   0.42510
  Beta virt. eigenvalues --    0.42645   0.47313   0.48265   0.48929   0.49730
  Beta virt. eigenvalues --    0.50887   0.51268   0.51436   0.52410   0.54641
  Beta virt. eigenvalues --    0.59028   0.67090   0.70669   0.72975   0.79389
  Beta virt. eigenvalues --    0.80506   0.81467   0.87473   0.92565   0.99232
  Beta virt. eigenvalues --    1.06524   1.08364   1.12901   1.13376   1.15104
  Beta virt. eigenvalues --    1.18947   1.20177   1.23735   1.33991   1.36125
  Beta virt. eigenvalues --    1.39906   1.43386   1.44734   1.49355   1.54856
  Beta virt. eigenvalues --    1.55052   1.56592   1.58825   1.59746   1.62760
  Beta virt. eigenvalues --    1.65009   1.65450   1.67906   1.69611   1.72505
  Beta virt. eigenvalues --    1.75226   1.75449   1.77165   1.79820   1.84908
  Beta virt. eigenvalues --    1.86367   1.91530   1.95951   2.03312   2.09754
  Beta virt. eigenvalues --    2.11083   2.11876   2.17076   2.17311   2.25686
  Beta virt. eigenvalues --    2.30065   2.35316   2.35873   2.40504   2.43691
  Beta virt. eigenvalues --    2.53191   2.57036   2.59724   2.61062   2.64793
  Beta virt. eigenvalues --    2.66973   2.69509   2.70109   2.75398   2.76963
  Beta virt. eigenvalues --    2.84280   2.93039   2.95098   2.99924   3.26066
  Beta virt. eigenvalues --    3.37001   3.54275
          Condensed to atoms (all electrons):
               1          2          3          4          5          6
     1  O    7.530603   0.432241  -0.139011   0.004880   0.004417   0.004880
     2  C    0.432241   4.596796   0.205949  -0.022104  -0.004466  -0.022104
     3  C   -0.139011   0.205949   5.367449   0.318555  -0.127859   0.318552
     4  C    0.004880  -0.022104   0.318555   4.646606   0.418860  -0.158516
     5  C    0.004417  -0.004466  -0.127859   0.418860   4.590259   0.418861
     6  C    0.004880  -0.022104   0.318552  -0.158516   0.418861   4.646599
     7  O   -0.061497   0.587470  -0.052340  -0.000239   0.000121  -0.000238
     8  H    0.320126  -0.006866   0.011207  -0.000269  -0.000253  -0.000269
     9  H    0.003943  -0.013503   0.326825   0.005647   0.003806   0.005646
    10  H    0.001443  -0.005558  -0.018150   0.371213  -0.002007   0.006293
    11  H    0.000134   0.005811   0.002347   0.354250  -0.008735  -0.002043
    12  H    0.005385   0.001031   0.002550  -0.011713   0.364555  -0.011714
    13  H    0.000083  -0.000052  -0.001514   0.003737   0.353798   0.003737
    14  H    0.000134   0.005811   0.002348  -0.002043  -0.008734   0.354248
    15  H    0.001444  -0.005560  -0.018147   0.006292  -0.002007   0.371214
               7          8          9         10         11         12
     1  O   -0.061497   0.320126   0.003943   0.001443   0.000134   0.005385
     2  C    0.587470  -0.006866  -0.013503  -0.005558   0.005811   0.001031
     3  C   -0.052340   0.011207   0.326825  -0.018150   0.002347   0.002550
     4  C   -0.000239  -0.000269   0.005647   0.371213   0.354250  -0.011713
     5  C    0.000121  -0.000253   0.003806  -0.002007  -0.008735   0.364555
     6  C   -0.000238  -0.000269   0.005646   0.006293  -0.002043  -0.011714
     7  O    7.456362  -0.000562   0.003892   0.000199  -0.000011   0.000025
     8  H   -0.000562   0.437021  -0.000395  -0.000260   0.000020   0.000107
     9  H    0.003892  -0.000395   0.584620   0.002479  -0.011593  -0.000764
    10  H    0.000199  -0.000260   0.002479   0.594599  -0.019063  -0.012859
    11  H   -0.000011   0.000020  -0.011593  -0.019063   0.588718   0.005917
    12  H    0.000025   0.000107  -0.000764  -0.012859   0.005917   0.614092
    13  H    0.000003  -0.000004  -0.000182   0.002297  -0.010945  -0.022909
    14  H   -0.000011   0.000020  -0.011593  -0.000832   0.002485   0.005917
    15  H    0.000199  -0.000260   0.002479  -0.000356  -0.000832  -0.012859
              13         14         15
     1  O    0.000083   0.000134   0.001444
     2  C   -0.000052   0.005811  -0.005560
     3  C   -0.001514   0.002348  -0.018147
     4  C    0.003737  -0.002043   0.006292
     5  C    0.353798  -0.008734  -0.002007
     6  C    0.003737   0.354248   0.371214
     7  O    0.000003  -0.000011   0.000199
     8  H   -0.000004   0.000020  -0.000260
     9  H   -0.000182  -0.011593   0.002479
    10  H    0.002297  -0.000832  -0.000356
    11  H   -0.010945   0.002485  -0.000832
    12  H   -0.022909   0.005917  -0.012859
    13  H    0.574221  -0.010945   0.002297
    14  H   -0.010945   0.588720  -0.019063
    15  H    0.002297  -0.019063   0.594598
          Atomic-Atomic Spin Densities.
               1          2          3          4          5          6
     1  O    0.057896   0.007334   0.002635   0.000415  -0.000362   0.000415
     2  C    0.007334  -0.068757   0.070324  -0.004729   0.001072  -0.004730
     3  C    0.002635   0.070324   0.039172   0.012782  -0.006829   0.012784
     4  C    0.000415  -0.004729   0.012782   0.056715  -0.006090   0.004838
     5  C   -0.000362   0.001072  -0.006829  -0.006090   0.070046  -0.006091
     6  C    0.000415  -0.004730   0.012784   0.004838  -0.006091   0.056719
     7  O   -0.007395  -0.037198  -0.015521   0.001155  -0.000189   0.001155
     8  H   -0.000939   0.000155   0.000296  -0.000250   0.000270  -0.000250
     9  H   -0.000180  -0.004098   0.010048  -0.000699  -0.000350  -0.000699
    10  H    0.000136  -0.000194  -0.001073   0.004412  -0.002065   0.000426
    11  H   -0.000037  -0.000006  -0.000920  -0.000877   0.004429  -0.000886
    12  H    0.000020   0.000056  -0.000308   0.000289   0.001470   0.000289
    13  H   -0.000014   0.000003   0.000634  -0.000639   0.004868  -0.000639
    14  H   -0.000037  -0.000006  -0.000920  -0.000886   0.004429  -0.000877
    15  H    0.000136  -0.000193  -0.001074   0.000426  -0.002065   0.004412
               7          8          9         10         11         12
     1  O   -0.007395  -0.000939  -0.000180   0.000136  -0.000037   0.000020
     2  C   -0.037198   0.000155  -0.004098  -0.000194  -0.000006   0.000056
     3  C   -0.015521   0.000296   0.010048  -0.001073  -0.000920  -0.000308
     4  C    0.001155  -0.000250  -0.000699   0.004412  -0.000877   0.000289
     5  C   -0.000189   0.000270  -0.000350  -0.002065   0.004429   0.001470
     6  C    0.001155  -0.000250  -0.000699   0.000426  -0.000886   0.000289
     7  O    0.642856   0.003032  -0.000682   0.000059  -0.000073  -0.000004
     8  H    0.003032  -0.000428   0.000012  -0.000083   0.000012   0.000025
     9  H   -0.000682   0.000012  -0.002933   0.000037  -0.000015   0.000020
    10  H    0.000059  -0.000083   0.000037   0.002071  -0.001227  -0.000035
    11  H   -0.000073   0.000012  -0.000015  -0.001227   0.010418   0.000080
    12  H   -0.000004   0.000025   0.000020  -0.000035   0.000080  -0.003349
    13  H    0.000004  -0.000012   0.000094   0.000429  -0.001853  -0.001593
    14  H   -0.000073   0.000012  -0.000015  -0.000050   0.000419   0.000080
    15  H    0.000059  -0.000083   0.000037   0.000030  -0.000050  -0.000035
              13         14         15
     1  O   -0.000014  -0.000037   0.000136
     2  C    0.000003  -0.000006  -0.000193
     3  C    0.000634  -0.000920  -0.001074
     4  C   -0.000639  -0.000886   0.000426
     5  C    0.004868   0.004429  -0.002065
     6  C   -0.000639  -0.000877   0.004412
     7  O    0.000004  -0.000073   0.000059
     8  H   -0.000012   0.000012  -0.000083
     9  H    0.000094  -0.000015   0.000037
    10  H    0.000429  -0.000050   0.000030
    11  H   -0.001853   0.000419  -0.000050
    12  H   -0.001593   0.000080  -0.000035
    13  H    0.051677  -0.001853   0.000429
    14  H   -0.001853   0.010419  -0.001227
    15  H    0.000429  -0.001227   0.002072
 Mulliken charges and spin densities:
               1          2
     1  O   -0.109205   0.060022
     2  C    0.245104  -0.040968
     3  C   -0.198761   0.122031
     4  C    0.064844   0.066863
     5  C   -0.000615   0.062540
     6  C    0.064854   0.066867
     7  O    0.066627   0.587185
     8  H    0.240636   0.001768
     9  H    0.098694   0.000576
    10  H    0.080564   0.002873
    11  H    0.093540   0.009416
    12  H    0.073240  -0.002996
    13  H    0.106377   0.051534
    14  H    0.093539   0.009417
    15  H    0.080564   0.002873
 Sum of Mulliken charges =   1.00000   1.00000
 Mulliken charges and spin densities with hydrogens summed into heavy atoms:
               1          2
     1  O    0.131431   0.061790
     2  C    0.245104  -0.040968
     3  C   -0.100067   0.122607
     4  C    0.238948   0.079152
     5  C    0.179001   0.111077
     6  C    0.238956   0.079157
     7  O    0.066627   0.587185
 Electronic spatial extent (au):  <R**2>=            708.7328
 Charge=              1.0000 electrons
 Dipole moment (field-independent basis, Debye):
    X=             -0.0165    Y=              0.4415    Z=             -0.0001  Tot=              0.4418
 Quadrupole moment (field-independent basis, Debye-Ang):
   XX=            -24.6649   YY=            -33.5751   ZZ=            -35.7974
   XY=             -5.6263   XZ=              0.0006   YZ=             -0.0003
 Traceless Quadrupole moment (field-independent basis, Debye-Ang):
   XX=              6.6809   YY=             -2.2293   ZZ=             -4.4516
   XY=             -5.6263   XZ=              0.0006   YZ=             -0.0003
 Octapole moment (field-independent basis, Debye-Ang**2):
  XXX=             -7.4867  YYY=              5.6315  ZZZ=             -0.0002  XYY=             -9.6416
  XXY=             14.0544  XXZ=             -0.0016  XZZ=             -0.8994  YZZ=              0.3976
  YYZ=             -0.0006  XYZ=              0.0012
 Hexadecapole moment (field-independent basis, Debye-Ang**3):
 XXXX=           -455.6247 YYYY=           -144.3940 ZZZZ=           -141.9020 XXXY=            -32.6109
 XXXZ=              0.0033 YYYX=            -18.5907 YYYZ=             -0.0033 ZZZX=              0.0024
 ZZZY=              0.0001 XXYY=            -92.4806 XXZZ=           -108.5003 YYZZ=            -51.7013
 XXYZ=             -0.0028 YYXZ=              0.0008 ZZXY=             -4.9398
 N-N= 3.096772103737D+02 E-N=-1.412494933677D+03  KE= 3.419108003960D+02
                          Isotropic Fermi Contact Couplings
        Atom                 a.u.       MegaHertz       Gauss      10(-4) cm-1
     1  O(17)             -0.00071       0.43080       0.15372       0.14370
     2  C(13)             -0.00378      -4.24455      -1.51456      -1.41583
     3  C(13)             -0.00343      -3.85110      -1.37417      -1.28459
     4  C(13)              0.00399       4.48459       1.60021       1.49590
     5  C(13)              0.01084      12.18910       4.34937       4.06585
     6  C(13)              0.00399       4.48522       1.60044       1.49611
     7  O(17)              0.19257    -116.73254     -41.65307     -38.93778
     8  H(1)              -0.00111      -4.95737      -1.76891      -1.65360
     9  H(1)               0.00198       8.83486       3.15250       2.94699
    10  H(1)               0.00173       7.74305       2.76291       2.58280
    11  H(1)               0.00424      18.96635       6.76767       6.32649
    12  H(1)              -0.00084      -3.76803      -1.34453      -1.25688
    13  H(1)               0.02357     105.36154      37.59562      35.14483
    14  H(1)               0.00424      18.96714       6.76795       6.32676
    15  H(1)               0.00173       7.74435       2.76338       2.58324
 --------------------------------------------------------
       Center         ----  Spin Dipole Couplings  ----
                      3XX-RR        3YY-RR        3ZZ-RR
 --------------------------------------------------------
     1   Atom       -0.036620      0.237575     -0.200954
     2   Atom        0.108721     -0.021223     -0.087498
     3   Atom        0.271672     -0.133276     -0.138396
     4   Atom        0.109526     -0.057993     -0.051533
     5   Atom        0.083405     -0.021528     -0.061877
     6   Atom        0.109533     -0.057995     -0.051539
     7   Atom       -0.257106      1.318794     -1.061687
     8   Atom        0.004012      0.013593     -0.017605
     9   Atom       -0.001980      0.021726     -0.019745
    10   Atom       -0.004472     -0.002685      0.007157
    11   Atom       -0.003755      0.005580     -0.001825
    12   Atom        0.001505      0.008290     -0.009795
    13   Atom        0.017417     -0.006430     -0.010987
    14   Atom       -0.003755      0.005575     -0.001819
    15   Atom       -0.004473     -0.002679      0.007151
 --------------------------------------------------------
                        XY            XZ            YZ
 --------------------------------------------------------
     1   Atom        0.205603     -0.000013     -0.000033
     2   Atom       -0.005533      0.000008     -0.000006
     3   Atom        0.040850     -0.000011     -0.000001
     4   Atom        0.039354     -0.010632     -0.002858
     5   Atom        0.080685     -0.000017     -0.000009
     6   Atom        0.039358      0.010614      0.002858
     7   Atom       -1.558686      0.000225     -0.000361
     8   Atom       -0.004462      0.000001     -0.000003
     9   Atom       -0.008613      0.000002     -0.000006
    10   Atom        0.001084     -0.001382     -0.010355
    11   Atom       -0.002941     -0.004759      0.009598
    12   Atom       -0.001714      0.000000     -0.000003
    13   Atom       -0.008411      0.000001     -0.000001
    14   Atom       -0.002940      0.004760     -0.009600
    15   Atom        0.001084      0.001382      0.010359
 --------------------------------------------------------


 ---------------------------------------------------------------------------------
              Anisotropic Spin Dipole Couplings in Principal Axis System
 ---------------------------------------------------------------------------------

       Atom             a.u.   MegaHertz   Gauss  10(-4) cm-1        Axes

              Baa    -0.2010    14.541     5.189     4.850 -0.0000  0.0001  1.0000
     1 O(17)  Bbb    -0.1466    10.611     3.786     3.539  0.8817 -0.4718  0.0001
              Bcc     0.3476   -25.152    -8.975    -8.390  0.4718  0.8817 -0.0001
 
              Baa    -0.0875   -11.741    -4.190    -3.917 -0.0000  0.0001  1.0000
     2 C(13)  Bbb    -0.0215    -2.880    -1.027    -0.961  0.0425  0.9991 -0.0001
              Bcc     0.1090    14.621     5.217     4.877  0.9991 -0.0425  0.0000
 
              Baa    -0.1384   -18.571    -6.627    -6.195 -0.0000  0.0003  1.0000
     3 C(13)  Bbb    -0.1374   -18.432    -6.577    -6.148 -0.0994  0.9950 -0.0003
              Bcc     0.2758    37.003    13.204    12.343  0.9950  0.0994 -0.0000
 
              Baa    -0.0668    -8.963    -3.198    -2.990 -0.2159  0.9759  0.0324
     4 C(13)  Bbb    -0.0522    -7.008    -2.501    -2.338  0.0698 -0.0176  0.9974
              Bcc     0.1190    15.971     5.699     5.327  0.9739  0.2176 -0.0644
 
              Baa    -0.0653    -8.763    -3.127    -2.923 -0.4769  0.8790 -0.0001
     5 C(13)  Bbb    -0.0619    -8.303    -2.963    -2.770  0.0000  0.0002  1.0000
              Bcc     0.1272    17.067     6.090     5.693  0.8790  0.4769 -0.0001
 
              Baa    -0.0668    -8.963    -3.198    -2.990 -0.2159  0.9759 -0.0326
     6 C(13)  Bbb    -0.0522    -7.009    -2.501    -2.338 -0.0698  0.0179  0.9974
              Bcc     0.1190    15.972     5.699     5.328  0.9739  0.2176  0.0643
 
              Baa    -1.2157    87.966    31.389    29.342  0.8518  0.5239 -0.0000
     7 O(17)  Bbb    -1.0617    76.823    27.412    25.625 -0.0001  0.0001  1.0000
              Bcc     2.2774  -164.789   -58.801   -54.968 -0.5239  0.8518 -0.0001
 
              Baa    -0.0176    -9.393    -3.352    -3.133 -0.0000  0.0001  1.0000
     8 H(1)   Bbb     0.0023     1.204     0.429     0.401  0.9305  0.3662  0.0000
              Bcc     0.0153     8.189     2.922     2.732 -0.3662  0.9305 -0.0001
 
              Baa    -0.0197   -10.535    -3.759    -3.514 -0.0000  0.0001  1.0000
     9 H(1)   Bbb    -0.0048    -2.550    -0.910    -0.851  0.9510  0.3090 -0.0000
              Bcc     0.0245    13.085     4.669     4.365 -0.3090  0.9510 -0.0001
 
              Baa    -0.0092    -4.928    -1.758    -1.644 -0.0383  0.8463  0.5313
    10 H(1)   Bbb    -0.0046    -2.471    -0.882    -0.824  0.9948 -0.0182  0.1007
              Bcc     0.0139     7.399     2.640     2.468 -0.0949 -0.5324  0.8412
 
              Baa    -0.0095    -5.084    -1.814    -1.696  0.4412 -0.4184  0.7939
    11 H(1)   Bbb    -0.0042    -2.219    -0.792    -0.740  0.8510  0.4759 -0.2221
              Bcc     0.0137     7.303     2.606     2.436 -0.2849  0.7736  0.5661
 
              Baa    -0.0098    -5.226    -1.865    -1.743  0.0000  0.0002  1.0000
    12 H(1)   Bbb     0.0011     0.585     0.209     0.195  0.9728  0.2318 -0.0001
              Bcc     0.0087     4.641     1.656     1.548 -0.2318  0.9728 -0.0001
 
              Baa    -0.0110    -5.862    -2.092    -1.955  0.0000  0.0002  1.0000
    13 H(1)   Bbb    -0.0091    -4.855    -1.732    -1.619  0.3024  0.9532 -0.0002
              Bcc     0.0201    10.716     3.824     3.575  0.9532 -0.3024  0.0000
 
              Baa    -0.0095    -5.084    -1.814    -1.696 -0.4412  0.4187  0.7938
    14 H(1)   Bbb    -0.0042    -2.219    -0.792    -0.740  0.8510  0.4760  0.2219
              Bcc     0.0137     7.303     2.606     2.436 -0.2849  0.7734 -0.5663
 
              Baa    -0.0092    -4.928    -1.758    -1.644 -0.0383  0.8461 -0.5316
    15 H(1)   Bbb    -0.0046    -2.472    -0.882    -0.824  0.9947 -0.0182 -0.1007
              Bcc     0.0139     7.399     2.640     2.468  0.0949  0.5327  0.8410
 

 ---------------------------------------------------------------------------------

 ******************************Gaussian NBO Version 3.1******************************
             N A T U R A L   A T O M I C   O R B I T A L   A N D
          N A T U R A L   B O N D   O R B I T A L   A N A L Y S I S
 ******************************Gaussian NBO Version 3.1******************************
       /RESON  / : Allow strongly delocalized NBO set

 Analyzing the SCF density

 Job title: 47                                                              

 Storage needed:     57960 in NPA,     76829 in NBO ( 939522821 available)
 GSVD:  LWork=       11610 too small for GESVD, short by        2727 words or        2727 for optimal perf.


 NATURAL POPULATIONS:  Natural atomic orbital occupancies 
                                                          
   NAO  Atom  No  lang   Type(AO)    Occupancy
 --------------------------------------------
     1    O    1  S      Cor( 1S)     1.99970
     2    O    1  S      Val( 2S)     1.68920
     3    O    1  S      Ryd( 3S)     0.00132
     4    O    1  px     Val( 2p)     1.67234
     5    O    1  px     Ryd( 3p)     0.00145
     6    O    1  py     Val( 2p)     1.46648
     7    O    1  py     Ryd( 3p)     0.00164
     8    O    1  pz     Val( 2p)     1.78461
     9    O    1  pz     Ryd( 3p)     0.00075
    10    O    1  dxy    Ryd( 3d)     0.00107
    11    O    1  dxz    Ryd( 3d)     0.00071
    12    O    1  dyz    Ryd( 3d)     0.00085
    13    O    1  dx2y2  Ryd( 3d)     0.00161
    14    O    1  dz2    Ryd( 3d)     0.00070

    15    C    2  S      Cor( 1S)     1.99916
    16    C    2  S      Val( 2S)     0.76157
    17    C    2  S      Ryd( 3S)     0.00547
    18    C    2  px     Val( 2p)     0.84960
    19    C    2  px     Ryd( 3p)     0.01787
    20    C    2  py     Val( 2p)     0.73938
    21    C    2  py     Ryd( 3p)     0.00935
    22    C    2  pz     Val( 2p)     0.71300
    23    C    2  pz     Ryd( 3p)     0.00231
    24    C    2  dxy    Ryd( 3d)     0.00357
    25    C    2  dxz    Ryd( 3d)     0.00351
    26    C    2  dyz    Ryd( 3d)     0.00309
    27    C    2  dx2y2  Ryd( 3d)     0.00435
    28    C    2  dz2    Ryd( 3d)     0.00105

    29    C    3  S      Cor( 1S)     1.99891
    30    C    3  S      Val( 2S)     1.01529
    31    C    3  S      Ryd( 3S)     0.00243
    32    C    3  px     Val( 2p)     0.93627
    33    C    3  px     Ryd( 3p)     0.00536
    34    C    3  py     Val( 2p)     1.23494
    35    C    3  py     Ryd( 3p)     0.00701
    36    C    3  pz     Val( 2p)     1.11173
    37    C    3  pz     Ryd( 3p)     0.00132
    38    C    3  dxy    Ryd( 3d)     0.00120
    39    C    3  dxz    Ryd( 3d)     0.00055
    40    C    3  dyz    Ryd( 3d)     0.00081
    41    C    3  dx2y2  Ryd( 3d)     0.00067
    42    C    3  dz2    Ryd( 3d)     0.00098

    43    C    4  S      Cor( 1S)     1.99913
    44    C    4  S      Val( 2S)     1.05362
    45    C    4  S      Ryd( 3S)     0.00084
    46    C    4  px     Val( 2p)     1.01048
    47    C    4  px     Ryd( 3p)     0.00310
    48    C    4  py     Val( 2p)     1.18093
    49    C    4  py     Ryd( 3p)     0.00320
    50    C    4  pz     Val( 2p)     1.11492
    51    C    4  pz     Ryd( 3p)     0.00385
    52    C    4  dxy    Ryd( 3d)     0.00074
    53    C    4  dxz    Ryd( 3d)     0.00085
    54    C    4  dyz    Ryd( 3d)     0.00066
    55    C    4  dx2y2  Ryd( 3d)     0.00040
    56    C    4  dz2    Ryd( 3d)     0.00098

    57    C    5  S      Cor( 1S)     1.99911
    58    C    5  S      Val( 2S)     1.05528
    59    C    5  S      Ryd( 3S)     0.00069
    60    C    5  px     Val( 2p)     1.14264
    61    C    5  px     Ryd( 3p)     0.00443
    62    C    5  py     Val( 2p)     1.17030
    63    C    5  py     Ryd( 3p)     0.00291
    64    C    5  pz     Val( 2p)     1.00889
    65    C    5  pz     Ryd( 3p)     0.00154
    66    C    5  dxy    Ryd( 3d)     0.00073
    67    C    5  dxz    Ryd( 3d)     0.00060
    68    C    5  dyz    Ryd( 3d)     0.00067
    69    C    5  dx2y2  Ryd( 3d)     0.00072
    70    C    5  dz2    Ryd( 3d)     0.00074

    71    C    6  S      Cor( 1S)     1.99913
    72    C    6  S      Val( 2S)     1.05362
    73    C    6  S      Ryd( 3S)     0.00084
    74    C    6  px     Val( 2p)     1.01048
    75    C    6  px     Ryd( 3p)     0.00310
    76    C    6  py     Val( 2p)     1.18093
    77    C    6  py     Ryd( 3p)     0.00320
    78    C    6  pz     Val( 2p)     1.11493
    79    C    6  pz     Ryd( 3p)     0.00385
    80    C    6  dxy    Ryd( 3d)     0.00074
    81    C    6  dxz    Ryd( 3d)     0.00085
    82    C    6  dyz    Ryd( 3d)     0.00066
    83    C    6  dx2y2  Ryd( 3d)     0.00040
    84    C    6  dz2    Ryd( 3d)     0.00098

    85    O    7  S      Cor( 1S)     1.99971
    86    O    7  S      Val( 2S)     1.71257
    87    O    7  S      Ryd( 3S)     0.00144
    88    O    7  px     Val( 2p)     1.52707
    89    O    7  px     Ryd( 3p)     0.00083
    90    O    7  py     Val( 2p)     1.42274
    91    O    7  py     Ryd( 3p)     0.00195
    92    O    7  pz     Val( 2p)     1.54715
    93    O    7  pz     Ryd( 3p)     0.00063
    94    O    7  dxy    Ryd( 3d)     0.00148
    95    O    7  dxz    Ryd( 3d)     0.00192
    96    O    7  dyz    Ryd( 3d)     0.00052
    97    O    7  dx2y2  Ryd( 3d)     0.00143
    98    O    7  dz2    Ryd( 3d)     0.00043

    99    H    8  S      Val( 1S)     0.47304
   100    H    8  S      Ryd( 2S)     0.00127
   101    H    8  px     Ryd( 2p)     0.00212
   102    H    8  py     Ryd( 2p)     0.00132
   103    H    8  pz     Ryd( 2p)     0.00112

   104    H    9  S      Val( 1S)     0.70527
   105    H    9  S      Ryd( 2S)     0.00188
   106    H    9  px     Ryd( 2p)     0.00013
   107    H    9  py     Ryd( 2p)     0.00083
   108    H    9  pz     Ryd( 2p)     0.00006

   109    H   10  S      Val( 1S)     0.74060
   110    H   10  S      Ryd( 2S)     0.00154
   111    H   10  px     Ryd( 2p)     0.00017
   112    H   10  py     Ryd( 2p)     0.00031
   113    H   10  pz     Ryd( 2p)     0.00055

   114    H   11  S      Val( 1S)     0.72458
   115    H   11  S      Ryd( 2S)     0.00161
   116    H   11  px     Ryd( 2p)     0.00031
   117    H   11  py     Ryd( 2p)     0.00047
   118    H   11  pz     Ryd( 2p)     0.00026

   119    H   12  S      Val( 1S)     0.74696
   120    H   12  S      Ryd( 2S)     0.00175
   121    H   12  px     Ryd( 2p)     0.00012
   122    H   12  py     Ryd( 2p)     0.00074
   123    H   12  pz     Ryd( 2p)     0.00013

   124    H   13  S      Val( 1S)     0.71039
   125    H   13  S      Ryd( 2S)     0.00125
   126    H   13  px     Ryd( 2p)     0.00082
   127    H   13  py     Ryd( 2p)     0.00014
   128    H   13  pz     Ryd( 2p)     0.00011

   129    H   14  S      Val( 1S)     0.72458
   130    H   14  S      Ryd( 2S)     0.00161
   131    H   14  px     Ryd( 2p)     0.00031
   132    H   14  py     Ryd( 2p)     0.00047
   133    H   14  pz     Ryd( 2p)     0.00026

   134    H   15  S      Val( 1S)     0.74060
   135    H   15  S      Ryd( 2S)     0.00154
   136    H   15  px     Ryd( 2p)     0.00017
   137    H   15  py     Ryd( 2p)     0.00031
   138    H   15  pz     Ryd( 2p)     0.00055

 WARNING:  1 low occupancy (<1.9990e) core orbital  found on  C    3


 Summary of Natural Population Analysis:                  
                                                          
                                       Natural Population 
                Natural  -----------------------------------------------
    Atom  No    Charge         Core      Valence    Rydberg      Total
 -----------------------------------------------------------------------
      O    1   -0.62244      1.99970     6.61263    0.01011     8.62244
      C    2    0.88671      1.99916     3.06354    0.05058     5.11329
      C    3   -0.31746      1.99891     4.29822    0.02032     6.31746
      C    4   -0.37370      1.99913     4.35996    0.01461     6.37370
      C    5   -0.38927      1.99911     4.37711    0.01305     6.38927
      C    6   -0.37370      1.99913     4.35996    0.01462     6.37370
      O    7   -0.21987      1.99971     6.20953    0.01063     8.21987
      H    8    0.52112      0.00000     0.47304    0.00583     0.47888
      H    9    0.29183      0.00000     0.70527    0.00290     0.70817
      H   10    0.25682      0.00000     0.74060    0.00258     0.74318
      H   11    0.27278      0.00000     0.72458    0.00265     0.72722
      H   12    0.25030      0.00000     0.74696    0.00274     0.74970
      H   13    0.28729      0.00000     0.71039    0.00232     0.71271
      H   14    0.27278      0.00000     0.72458    0.00265     0.72722
      H   15    0.25682      0.00000     0.74060    0.00258     0.74318
 =======================================================================
   * Total *    1.00000     13.99485    38.84696    0.15818    53.00000

                                 Natural Population      
 --------------------------------------------------------
   Core                      13.99485 ( 99.9632% of  14)
   Valence                   38.84696 ( 99.6076% of  39)
   Natural Minimal Basis     52.84182 ( 99.7015% of  53)
   Natural Rydberg Basis      0.15818 (  0.2985% of  53)
 --------------------------------------------------------

    Atom  No          Natural Electron Configuration
 ----------------------------------------------------------------------------
      O    1      [core]2S( 1.69)2p( 4.92)
      C    2      [core]2S( 0.76)2p( 2.30)3S( 0.01)3p( 0.03)3d( 0.02)
      C    3      [core]2S( 1.02)2p( 3.28)3p( 0.01)
      C    4      [core]2S( 1.05)2p( 3.31)3p( 0.01)
      C    5      [core]2S( 1.06)2p( 3.32)3p( 0.01)
      C    6      [core]2S( 1.05)2p( 3.31)3p( 0.01)
      O    7      [core]2S( 1.71)2p( 4.50)3d( 0.01)
      H    8            1S( 0.47)
      H    9            1S( 0.71)
      H   10            1S( 0.74)
      H   11            1S( 0.72)
      H   12            1S( 0.75)
      H   13            1S( 0.71)
      H   14            1S( 0.72)
      H   15            1S( 0.74)


 ***************************************************
 *******         Alpha spin orbitals         *******
 ***************************************************


 NATURAL POPULATIONS:  Natural atomic orbital occupancies 
                                                          
   NAO  Atom  No  lang   Type(AO)    Occupancy      Energy
 ----------------------------------------------------------
     1    O    1  S      Cor( 1S)     0.99985     -19.24123
     2    O    1  S      Val( 2S)     0.84376      -1.14439
     3    O    1  S      Ryd( 3S)     0.00061       1.24679
     4    O    1  px     Val( 2p)     0.84311      -0.57319
     5    O    1  px     Ryd( 3p)     0.00074       1.03872
     6    O    1  py     Val( 2p)     0.75876      -0.58375
     7    O    1  py     Ryd( 3p)     0.00080       0.86113
     8    O    1  pz     Val( 2p)     0.88945      -0.56542
     9    O    1  pz     Ryd( 3p)     0.00034       0.77841
    10    O    1  dxy    Ryd( 3d)     0.00055       2.77350
    11    O    1  dxz    Ryd( 3d)     0.00036       2.49187
    12    O    1  dyz    Ryd( 3d)     0.00043       2.47447
    13    O    1  dx2y2  Ryd( 3d)     0.00082       3.01975
    14    O    1  dz2    Ryd( 3d)     0.00036       2.79465

    15    C    2  S      Cor( 1S)     0.99960     -10.47935
    16    C    2  S      Val( 2S)     0.38157      -0.39672
    17    C    2  S      Ryd( 3S)     0.00269       0.31536
    18    C    2  px     Val( 2p)     0.42656      -0.27404
    19    C    2  px     Ryd( 3p)     0.00852       0.36825
    20    C    2  py     Val( 2p)     0.35950      -0.28042
    21    C    2  py     Ryd( 3p)     0.00493       0.40430
    22    C    2  pz     Val( 2p)     0.34646      -0.38056
    23    C    2  pz     Ryd( 3p)     0.00115       0.29833
    24    C    2  dxy    Ryd( 3d)     0.00206       2.10145
    25    C    2  dxz    Ryd( 3d)     0.00170       1.66236
    26    C    2  dyz    Ryd( 3d)     0.00153       1.61693
    27    C    2  dx2y2  Ryd( 3d)     0.00249       2.11962
    28    C    2  dz2    Ryd( 3d)     0.00053       1.87889

    29    C    3  S      Cor( 1S)     0.99945     -10.32144
    30    C    3  S      Val( 2S)     0.50685      -0.45272
    31    C    3  S      Ryd( 3S)     0.00111       0.71663
    32    C    3  px     Val( 2p)     0.53430      -0.34414
    33    C    3  px     Ryd( 3p)     0.00266       0.48813
    34    C    3  py     Val( 2p)     0.61712      -0.32281
    35    C    3  py     Ryd( 3p)     0.00341       0.66183
    36    C    3  pz     Val( 2p)     0.55352      -0.33210
    37    C    3  pz     Ryd( 3p)     0.00071       0.38911
    38    C    3  dxy    Ryd( 3d)     0.00065       1.98446
    39    C    3  dxz    Ryd( 3d)     0.00029       1.93643
    40    C    3  dyz    Ryd( 3d)     0.00040       1.79759
    41    C    3  dx2y2  Ryd( 3d)     0.00036       2.12654
    42    C    3  dz2    Ryd( 3d)     0.00061       1.91373

    43    C    4  S      Cor( 1S)     0.99956     -10.28241
    44    C    4  S      Val( 2S)     0.52732      -0.43132
    45    C    4  S      Ryd( 3S)     0.00043       0.71281
    46    C    4  px     Val( 2p)     0.53801      -0.28811
    47    C    4  px     Ryd( 3p)     0.00165       0.45499
    48    C    4  py     Val( 2p)     0.59057      -0.28108
    49    C    4  py     Ryd( 3p)     0.00169       0.52697
    50    C    4  pz     Val( 2p)     0.55643      -0.26723
    51    C    4  pz     Ryd( 3p)     0.00196       0.36247
    52    C    4  dxy    Ryd( 3d)     0.00038       2.05873
    53    C    4  dxz    Ryd( 3d)     0.00046       2.10160
    54    C    4  dyz    Ryd( 3d)     0.00037       2.16428
    55    C    4  dx2y2  Ryd( 3d)     0.00020       1.83695
    56    C    4  dz2    Ryd( 3d)     0.00048       1.92897

    57    C    5  S      Cor( 1S)     0.99956     -10.26520
    58    C    5  S      Val( 2S)     0.52770      -0.41959
    59    C    5  S      Ryd( 3S)     0.00038       0.72300
    60    C    5  px     Val( 2p)     0.60179      -0.26486
    61    C    5  px     Ryd( 3p)     0.00239       0.54085
    62    C    5  py     Val( 2p)     0.59322      -0.25989
    63    C    5  py     Ryd( 3p)     0.00144       0.46861
    64    C    5  pz     Val( 2p)     0.50245      -0.26748
    65    C    5  pz     Ryd( 3p)     0.00082       0.35895
    66    C    5  dxy    Ryd( 3d)     0.00036       2.01454
    67    C    5  dxz    Ryd( 3d)     0.00031       1.94300
    68    C    5  dyz    Ryd( 3d)     0.00035       1.95192
    69    C    5  dx2y2  Ryd( 3d)     0.00039       2.29876
    70    C    5  dz2    Ryd( 3d)     0.00042       1.99138

    71    C    6  S      Cor( 1S)     0.99956     -10.28241
    72    C    6  S      Val( 2S)     0.52731      -0.43132
    73    C    6  S      Ryd( 3S)     0.00043       0.71280
    74    C    6  px     Val( 2p)     0.53801      -0.28811
    75    C    6  px     Ryd( 3p)     0.00165       0.45499
    76    C    6  py     Val( 2p)     0.59057      -0.28108
    77    C    6  py     Ryd( 3p)     0.00169       0.52700
    78    C    6  pz     Val( 2p)     0.55643      -0.26723
    79    C    6  pz     Ryd( 3p)     0.00196       0.36244
    80    C    6  dxy    Ryd( 3d)     0.00038       2.05871
    81    C    6  dxz    Ryd( 3d)     0.00046       2.10161
    82    C    6  dyz    Ryd( 3d)     0.00037       2.16442
    83    C    6  dx2y2  Ryd( 3d)     0.00020       1.83693
    84    C    6  dz2    Ryd( 3d)     0.00048       1.92887

    85    O    7  S      Cor( 1S)     0.99986     -19.20175
    86    O    7  S      Val( 2S)     0.86076      -1.20108
    87    O    7  S      Ryd( 3S)     0.00069       1.22915
    88    O    7  px     Val( 2p)     0.83737      -0.61599
    89    O    7  px     Ryd( 3p)     0.00049       0.78213
    90    O    7  py     Val( 2p)     0.91671      -0.60859
    91    O    7  py     Ryd( 3p)     0.00118       0.84907
    92    O    7  pz     Val( 2p)     0.78638      -0.55603
    93    O    7  pz     Ryd( 3p)     0.00029       0.80281
    94    O    7  dxy    Ryd( 3d)     0.00079       2.83244
    95    O    7  dxz    Ryd( 3d)     0.00096       2.52325
    96    O    7  dyz    Ryd( 3d)     0.00026       2.37360
    97    O    7  dx2y2  Ryd( 3d)     0.00087       2.74976
    98    O    7  dz2    Ryd( 3d)     0.00023       2.55333

    99    H    8  S      Val( 1S)     0.23616      -0.11493
   100    H    8  S      Ryd( 2S)     0.00075       0.19977
   101    H    8  px     Ryd( 2p)     0.00106       2.12986
   102    H    8  py     Ryd( 2p)     0.00066       1.69087
   103    H    8  pz     Ryd( 2p)     0.00055       1.39844

   104    H    9  S      Val( 1S)     0.35279      -0.09156
   105    H    9  S      Ryd( 2S)     0.00091       0.15950
   106    H    9  px     Ryd( 2p)     0.00006       1.78076
   107    H    9  py     Ryd( 2p)     0.00042       2.15562
   108    H    9  pz     Ryd( 2p)     0.00003       1.57683

   109    H   10  S      Val( 1S)     0.37135      -0.08826
   110    H   10  S      Ryd( 2S)     0.00077       0.18064
   111    H   10  px     Ryd( 2p)     0.00008       1.66580
   112    H   10  py     Ryd( 2p)     0.00016       1.79545
   113    H   10  pz     Ryd( 2p)     0.00028       1.99296

   114    H   11  S      Val( 1S)     0.36571      -0.08681
   115    H   11  S      Ryd( 2S)     0.00083       0.18068
   116    H   11  px     Ryd( 2p)     0.00015       1.73695
   117    H   11  py     Ryd( 2p)     0.00025       1.92332
   118    H   11  pz     Ryd( 2p)     0.00013       1.75886

   119    H   12  S      Val( 1S)     0.37248      -0.07851
   120    H   12  S      Ryd( 2S)     0.00088       0.20366
   121    H   12  px     Ryd( 2p)     0.00007       1.75386
   122    H   12  py     Ryd( 2p)     0.00037       2.18783
   123    H   12  pz     Ryd( 2p)     0.00006       1.54664

   124    H   13  S      Val( 1S)     0.37397      -0.08366
   125    H   13  S      Ryd( 2S)     0.00069       0.17966
   126    H   13  px     Ryd( 2p)     0.00044       2.18930
   127    H   13  py     Ryd( 2p)     0.00008       1.72533
   128    H   13  pz     Ryd( 2p)     0.00006       1.53747

   129    H   14  S      Val( 1S)     0.36571      -0.08681
   130    H   14  S      Ryd( 2S)     0.00083       0.18068
   131    H   14  px     Ryd( 2p)     0.00015       1.73696
   132    H   14  py     Ryd( 2p)     0.00025       1.92322
   133    H   14  pz     Ryd( 2p)     0.00013       1.75895

   134    H   15  S      Val( 1S)     0.37135      -0.08826
   135    H   15  S      Ryd( 2S)     0.00077       0.18064
   136    H   15  px     Ryd( 2p)     0.00008       1.66580
   137    H   15  py     Ryd( 2p)     0.00016       1.79557
   138    H   15  pz     Ryd( 2p)     0.00028       1.99285


 Summary of Natural Population Analysis:                  
                                                          
                                       Natural Population 
                Natural  -----------------------------------------------
    Atom  No    Charge         Core      Valence    Rydberg      Total
 -----------------------------------------------------------------------
      O    1   -0.33995      0.99985     3.33508    0.00502     4.33995
      C    2    0.46070      0.99960     1.51409    0.02561     2.53930
      C    3   -0.22145      0.99945     2.21179    0.01020     3.22145
      C    4   -0.21949      0.99956     2.21232    0.00760     3.21949
      C    5   -0.23159      0.99956     2.22516    0.00687     3.23159
      C    6   -0.21949      0.99956     2.21232    0.00760     3.21949
      O    7   -0.40682      0.99986     3.40121    0.00575     4.40682
      H    8    0.26081      0.00000     0.23616    0.00303     0.23919
      H    9    0.14579      0.00000     0.35279    0.00142     0.35421
      H   10    0.12736      0.00000     0.37135    0.00129     0.37264
      H   11    0.13293      0.00000     0.36571    0.00136     0.36707
      H   12    0.12614      0.00000     0.37248    0.00138     0.37386
      H   13    0.12477      0.00000     0.37397    0.00126     0.37523
      H   14    0.13293      0.00000     0.36571    0.00136     0.36707
      H   15    0.12736      0.00000     0.37135    0.00129     0.37264
 =======================================================================
   * Total *   -0.00000      6.99745    19.92150    0.08105    27.00000

                                 Natural Population      
 --------------------------------------------------------
   Core                       6.99745 ( 99.9635% of   7)
   Valence                   19.92150 ( 99.6075% of  20)
   Natural Minimal Basis     26.91895 ( 99.6998% of  27)
   Natural Rydberg Basis      0.08105 (  0.3002% of  27)
 --------------------------------------------------------

    Atom  No          Natural Electron Configuration
 ----------------------------------------------------------------------------
      O    1      [core]2S( 0.84)2p( 2.49)
      C    2      [core]2S( 0.38)2p( 1.13)3p( 0.01)3d( 0.01)
      C    3      [core]2S( 0.51)2p( 1.70)3p( 0.01)
      C    4      [core]2S( 0.53)2p( 1.69)3p( 0.01)
      C    5      [core]2S( 0.53)2p( 1.70)
      C    6      [core]2S( 0.53)2p( 1.69)3p( 0.01)
      O    7      [core]2S( 0.86)2p( 2.54)
      H    8            1S( 0.24)
      H    9            1S( 0.35)
      H   10            1S( 0.37)
      H   11            1S( 0.37)
      H   12            1S( 0.37)
      H   13            1S( 0.37)
      H   14            1S( 0.37)
      H   15            1S( 0.37)


 NATURAL BOND ORBITAL ANALYSIS, alpha spin orbitals:

                       Occupancies       Lewis Structure    Low   High
           Occ.    -------------------  -----------------   occ   occ
  Cycle   Thresh.   Lewis   Non-Lewis     CR  BD  3C  LP    (L)   (NL)   Dev
 =============================================================================
   1(1)    0.90    26.66846   0.33154      7  16   0   4     1      1    0.04
   2(2)    0.90    26.56669   0.43331      7  16   0   4     1      1    0.04
   3(3)    0.90    26.66846   0.33154      7  16   0   4     1      1    0.04
   4(1)    0.80    26.66846   0.33154      7  16   0   4     0      1    0.04
 -----------------------------------------------------------------------------

 Structure accepted: No low occupancy Lewis orbitals

 --------------------------------------------------------
   Core                      6.99745 ( 99.964% of   7)
   Valence Lewis            19.67101 ( 98.355% of  20)
  ==================       ============================
   Total Lewis              26.66846 ( 98.772% of  27)
  -----------------------------------------------------
   Valence non-Lewis         0.27756 (  1.028% of  27)
   Rydberg non-Lewis         0.05399 (  0.200% of  27)
  ==================       ============================
   Total non-Lewis           0.33154 (  1.228% of  27)
 --------------------------------------------------------


       (Occupancy)   Bond orbital/ Coefficients/ Hybrids
 ---------------------------------------------------------------------------------
     1. (0.99769) BD ( 1) O   1 - C   2  
                ( 68.96%)   0.8304* O   1 s( 34.31%)p 1.91( 65.61%)d 0.00(  0.08%)
                                            0.0000 -0.5857  0.0012  0.0751 -0.0014
                                            0.8065  0.0032 -0.0001 -0.0000 -0.0143
                                            0.0000  0.0000  0.0190  0.0157
                ( 31.04%)   0.5571* C   2 s( 26.40%)p 2.78( 73.27%)d 0.01(  0.33%)
                                            0.0001 -0.5136  0.0158  0.0055  0.0043
                                           -0.8550 -0.0407  0.0001  0.0000 -0.0025
                                            0.0000  0.0000  0.0504  0.0274
     2. (0.99285) BD ( 1) O   1 - H   8  
                ( 76.44%)   0.8743* O   1 s( 21.15%)p 3.72( 78.77%)d 0.00(  0.09%)
                                           -0.0002 -0.4598 -0.0103  0.7882  0.0096
                                           -0.4067 -0.0311  0.0001  0.0000  0.0036
                                           -0.0000 -0.0000 -0.0257  0.0136
                ( 23.56%)   0.4854* H   8 s( 99.47%)p 0.01(  0.53%)
                                           -0.9973  0.0056 -0.0640  0.0348 -0.0000
     3. (0.98981) BD ( 1) C   2 - C   3  
                ( 49.37%)   0.7027* C   2 s( 41.40%)p 1.41( 58.54%)d 0.00(  0.06%)
                                            0.0001  0.6427  0.0308  0.6628 -0.0336
                                           -0.3807 -0.0038  0.0001  0.0000 -0.0171
                                            0.0000 -0.0000  0.0135 -0.0107
                ( 50.63%)   0.7115* C   3 s( 25.13%)p 2.98( 74.79%)d 0.00(  0.08%)
                                            0.0002  0.5012  0.0129 -0.7595 -0.0276
                                            0.4125 -0.0121 -0.0001  0.0000 -0.0206
                                            0.0000 -0.0000  0.0125 -0.0144
     4. (0.99821) BD ( 1) C   2 - O   7  
                ( 32.26%)   0.5679* C   2 s( 32.00%)p 2.12( 67.71%)d 0.01(  0.29%)
                                            0.0001  0.5643 -0.0398 -0.7455 -0.0568
                                           -0.3432 -0.0161  0.0000 -0.0000  0.0352
                                           -0.0000 -0.0000  0.0310 -0.0266
                ( 67.74%)   0.8231* O   7 s( 41.69%)p 1.40( 58.23%)d 0.00(  0.09%)
                                           -0.0000  0.6452 -0.0228  0.6765 -0.0152
                                            0.3526 -0.0083  0.0000  0.0000  0.0193
                                            0.0000 -0.0000  0.0138 -0.0177
     5. (0.99709) BD ( 2) C   2 - O   7  
                ( 24.35%)   0.4934* C   2 s(  0.00%)p 1.00( 99.32%)d 0.01(  0.68%)
                                            0.0000 -0.0000 -0.0000 -0.0000  0.0000
                                            0.0001 -0.0000  0.9965 -0.0140 -0.0000
                                           -0.0742 -0.0357  0.0000  0.0000
                ( 75.65%)   0.8698* O   7 s(  0.00%)p 1.00( 99.84%)d 0.00(  0.16%)
                                            0.0000 -0.0000  0.0000 -0.0001  0.0000
                                            0.0001  0.0000  0.9992 -0.0001  0.0000
                                            0.0353  0.0183 -0.0000 -0.0000
     6. (0.97639) BD ( 1) C   3 - C   4  
                ( 53.94%)   0.7344* C   3 s( 24.86%)p 3.02( 75.10%)d 0.00(  0.05%)
                                           -0.0001  0.4985 -0.0067  0.4489 -0.0156
                                            0.2194 -0.0369 -0.7067 -0.0169  0.0082
                                           -0.0118 -0.0148  0.0050  0.0065
                ( 46.06%)   0.6787* C   4 s( 23.71%)p 3.21( 76.21%)d 0.00(  0.08%)
                                            0.0005  0.4869 -0.0015 -0.6403 -0.0150
                                           -0.3333 -0.0220  0.4898 -0.0194  0.0102
                                           -0.0218 -0.0104  0.0087  0.0051
     7. (0.97639) BD ( 1) C   3 - C   6  
                ( 53.94%)   0.7344* C   3 s( 24.86%)p 3.02( 75.09%)d 0.00(  0.05%)
                                           -0.0001  0.4985 -0.0067  0.4489 -0.0156
                                            0.2196 -0.0369  0.7066  0.0169  0.0082
                                            0.0118  0.0148  0.0049  0.0065
                ( 46.06%)   0.6787* C   6 s( 23.71%)p 3.21( 76.21%)d 0.00(  0.08%)
                                            0.0005  0.4869 -0.0015 -0.6403 -0.0150
                                           -0.3335 -0.0220 -0.4897  0.0194  0.0102
                                            0.0218  0.0104  0.0087  0.0051
     8. (0.98741) BD ( 1) C   3 - H   9  
                ( 64.81%)   0.8051* C   3 s( 24.96%)p 3.01( 75.01%)d 0.00(  0.03%)
                                            0.0002 -0.4995 -0.0098  0.1355 -0.0110
                                            0.8553 -0.0044 -0.0001  0.0000 -0.0096
                                            0.0000  0.0000  0.0111  0.0102
                ( 35.19%)   0.5932* H   9 s( 99.89%)p 0.00(  0.11%)
                                           -0.9994  0.0056 -0.0034 -0.0329  0.0000
     9. (0.99298) BD ( 1) C   4 - C   5  
                ( 50.87%)   0.7132* C   4 s( 25.98%)p 2.85( 73.95%)d 0.00(  0.06%)
                                            0.0001  0.5097 -0.0004  0.5057  0.0175
                                            0.4922  0.0161  0.4903 -0.0244  0.0092
                                            0.0146  0.0157  0.0005  0.0080
                ( 49.13%)   0.7009* C   5 s( 24.81%)p 3.03( 75.12%)d 0.00(  0.07%)
                                            0.0002  0.4981 -0.0002 -0.3363  0.0229
                                           -0.3717  0.0084 -0.7063 -0.0233  0.0125
                                            0.0158  0.0160 -0.0007  0.0044
    10. (0.99460) BD ( 1) C   4 - H  10  
                ( 63.01%)   0.7938* C   4 s( 25.78%)p 2.88( 74.18%)d 0.00(  0.03%)
                                           -0.0000  0.5078  0.0021 -0.3438  0.0203
                                            0.4632 -0.0135 -0.6390 -0.0111 -0.0091
                                            0.0100 -0.0112  0.0001  0.0035
                ( 36.99%)   0.6082* H  10 s( 99.90%)p 0.00(  0.10%)
                                            0.9995 -0.0029  0.0073 -0.0161  0.0261
    11. (0.98943) BD ( 1) C   4 - H  11  
                ( 63.34%)   0.7958* C   4 s( 24.36%)p 3.10( 75.60%)d 0.00(  0.04%)
                                            0.0002 -0.4936 -0.0004 -0.4626  0.0073
                                            0.6562 -0.0134  0.3325  0.0225  0.0145
                                            0.0041 -0.0064  0.0071  0.0084
                ( 36.66%)   0.6055* H  11 s( 99.90%)p 0.00(  0.10%)
                                           -0.9995  0.0023  0.0157 -0.0226 -0.0157
    12. (0.99298) BD ( 1) C   5 - C   6  
                ( 49.13%)   0.7009* C   5 s( 24.81%)p 3.03( 75.12%)d 0.00(  0.07%)
                                            0.0002  0.4981 -0.0002 -0.3362  0.0229
                                           -0.3715  0.0084  0.7064  0.0233  0.0125
                                           -0.0158 -0.0160 -0.0007  0.0044
                ( 50.87%)   0.7132* C   6 s( 25.98%)p 2.85( 73.95%)d 0.00(  0.06%)
                                            0.0001  0.5097 -0.0004  0.5057  0.0175
                                            0.4921  0.0162 -0.4904  0.0244  0.0092
                                           -0.0146 -0.0157  0.0005  0.0080
    13. (0.99139) BD ( 1) C   5 - H  12  
                ( 62.76%)   0.7922* C   5 s( 24.29%)p 3.11( 75.67%)d 0.00(  0.04%)
                                           -0.0001  0.4929 -0.0044 -0.2029  0.0271
                                            0.8455  0.0006 -0.0001 -0.0000 -0.0113
                                            0.0000 -0.0000 -0.0115 -0.0102
                ( 37.24%)   0.6102* H  12 s( 99.91%)p 0.00(  0.09%)
                                            0.9995 -0.0034  0.0041 -0.0304  0.0000
    14. (0.99479) BD ( 1) C   5 - H  13  
                ( 62.76%)   0.7922* C   5 s( 25.95%)p 2.85( 74.01%)d 0.00(  0.04%)
                                           -0.0000  0.5094  0.0068  0.8552 -0.0074
                                           -0.0914  0.0199 -0.0000 -0.0000 -0.0050
                                            0.0000 -0.0000  0.0156 -0.0102
                ( 37.24%)   0.6102* H  13 s( 99.89%)p 0.00(  0.11%)
                                            0.9995 -0.0017 -0.0327  0.0012  0.0000
    15. (0.98943) BD ( 1) C   6 - H  14  
                ( 63.34%)   0.7958* C   6 s( 24.36%)p 3.10( 75.60%)d 0.00(  0.04%)
                                            0.0002 -0.4936 -0.0004 -0.4626  0.0073
                                            0.6561 -0.0134 -0.3327 -0.0225  0.0145
                                           -0.0041  0.0064  0.0071  0.0084
                ( 36.66%)   0.6055* H  14 s( 99.90%)p 0.00(  0.10%)
                                           -0.9995  0.0023  0.0157 -0.0225  0.0157
    16. (0.99460) BD ( 1) C   6 - H  15  
                ( 63.01%)   0.7938* C   6 s( 25.78%)p 2.88( 74.18%)d 0.00(  0.03%)
                                           -0.0000  0.5078  0.0021 -0.3438  0.0203
                                            0.4634 -0.0135  0.6389  0.0111 -0.0091
                                           -0.0100  0.0112  0.0001  0.0035
                ( 36.99%)   0.6082* H  15 s( 99.90%)p 0.00(  0.10%)
                                            0.9995 -0.0029  0.0073 -0.0161 -0.0261
    17. (0.99985) CR ( 1) O   1           s(100.00%)p 0.00(  0.00%)
                                            1.0000 -0.0002 -0.0000  0.0000  0.0000
                                           -0.0002 -0.0000  0.0000  0.0000  0.0000
                                           -0.0000 -0.0000 -0.0000  0.0000
    18. (0.99961) CR ( 1) C   2           s(100.00%)p 0.00(  0.00%)
                                            1.0000 -0.0000 -0.0000 -0.0000  0.0000
                                            0.0002  0.0000 -0.0000 -0.0000 -0.0000
                                            0.0000 -0.0000 -0.0000 -0.0000
    19. (0.99945) CR ( 1) C   3           s(100.00%)p 0.00(  0.00%)
                                            1.0000  0.0001 -0.0000  0.0002  0.0000
                                           -0.0002 -0.0000  0.0000 -0.0000  0.0000
                                           -0.0000 -0.0000 -0.0000  0.0000
    20. (0.99956) CR ( 1) C   4           s(100.00%)p 0.00(  0.00%)
                                            1.0000 -0.0002  0.0000  0.0003  0.0000
                                            0.0000  0.0000 -0.0004  0.0000 -0.0000
                                            0.0000  0.0000 -0.0000 -0.0000
    21. (0.99956) CR ( 1) C   5           s(100.00%)p 0.00(  0.00%)
                                            1.0000 -0.0001 -0.0000  0.0001 -0.0000
                                            0.0002 -0.0000 -0.0000  0.0000 -0.0000
                                            0.0000 -0.0000 -0.0000 -0.0000
    22. (0.99956) CR ( 1) C   6           s(100.00%)p 0.00(  0.00%)
                                            1.0000 -0.0002  0.0000  0.0003  0.0000
                                            0.0000  0.0000  0.0004 -0.0000 -0.0000
                                           -0.0000 -0.0000 -0.0000 -0.0000
    23. (0.99985) CR ( 1) O   7           s(100.00%)p 0.00(  0.00%)
                                            1.0000 -0.0004 -0.0000  0.0003 -0.0000
                                            0.0002 -0.0000 -0.0000  0.0000  0.0000
                                           -0.0000  0.0000  0.0000 -0.0000
    24. (0.98763) LP ( 1) O   1           s( 44.51%)p 1.25( 55.44%)d 0.00(  0.04%)
                                            0.0002  0.6672 -0.0016  0.6096 -0.0088
                                            0.4275 -0.0001 -0.0000 -0.0000 -0.0186
                                            0.0000 -0.0000 -0.0063  0.0063
    25. (0.89032) LP ( 2) O   1           s(  0.00%)p 1.00( 99.91%)d 0.00(  0.09%)
                                           -0.0000  0.0000  0.0000 -0.0000  0.0000
                                            0.0001 -0.0000  0.9995 -0.0104 -0.0000
                                           -0.0199 -0.0216  0.0000  0.0000
    26. (0.98940) LP ( 1) O   7           s( 58.35%)p 0.71( 41.62%)d 0.00(  0.03%)
                                            0.0005  0.7638  0.0115 -0.5791  0.0032
                                           -0.2843  0.0028  0.0000 -0.0000 -0.0147
                                            0.0000 -0.0000 -0.0095  0.0033
    27. (0.94762) LP ( 2) O   7           s(  0.01%)p99.99( 99.89%)d 6.66(  0.10%)
                                            0.0000  0.0119 -0.0019  0.4530  0.0021
                                           -0.8909 -0.0062  0.0001  0.0000 -0.0179
                                            0.0000  0.0000  0.0254  0.0002
    28. (0.00087) RY*( 1) O   1           s( 43.70%)p 1.21( 52.73%)d 0.08(  3.57%)
                                            0.0000  0.0049  0.6610  0.0023  0.7214
                                           -0.0003 -0.0831 -0.0000  0.0000 -0.1791
                                            0.0000 -0.0000  0.0584 -0.0148
    29. (0.00031) RY*( 2) O   1           s( 48.30%)p 0.96( 46.43%)d 0.11(  5.27%)
                                            0.0000 -0.0024  0.6950  0.0042 -0.6293
                                           -0.0044 -0.2611  0.0000 -0.0000  0.1809
                                           -0.0000  0.0000  0.1124  0.0858
    30. (0.00026) RY*( 3) O   1           s(  0.00%)p 1.00( 94.73%)d 0.06(  5.27%)
                                           -0.0000 -0.0000  0.0000  0.0000 -0.0000
                                            0.0000  0.0001  0.0048  0.9733  0.0000
                                           -0.0203 -0.2288  0.0000  0.0000
    31. (0.00005) RY*( 4) O   1           s(  5.64%)p13.92( 78.54%)d 2.80( 15.82%)
    32. (0.00002) RY*( 5) O   1           s(  0.89%)p24.03( 21.46%)d86.98( 77.65%)
    33. (0.00001) RY*( 6) O   1           s(  0.00%)p 1.00(  0.08%)d99.99( 99.92%)
    34. (0.00001) RY*( 7) O   1           s(  1.24%)p 0.42(  0.52%)d79.29( 98.24%)
    35. (0.00000) RY*( 8) O   1           s(  0.00%)p 1.00(  5.28%)d17.93( 94.72%)
    36. (0.00001) RY*( 9) O   1           s(  0.26%)p 1.95(  0.50%)d99.99( 99.24%)
    37. (0.00990) RY*( 1) C   2           s(  1.77%)p54.76( 97.12%)d 0.62(  1.11%)
                                           -0.0000  0.0425  0.1262 -0.0319  0.8069
                                           -0.0504  0.5627  0.0000 -0.0000 -0.0682
                                            0.0000 -0.0000 -0.0796  0.0097
    38. (0.00393) RY*( 2) C   2           s( 14.02%)p 2.82( 39.56%)d 3.31( 46.42%)
                                            0.0000  0.0341  0.3728 -0.0294  0.3306
                                            0.0484 -0.5321 -0.0000  0.0001 -0.4099
                                            0.0001  0.0000  0.5402  0.0662
    39. (0.00313) RY*( 3) C   2           s(  0.00%)p 1.00(  1.08%)d91.52( 98.92%)
                                           -0.0000  0.0000  0.0000 -0.0000  0.0000
                                            0.0000 -0.0000  0.0738 -0.0732  0.0000
                                            0.6377  0.7632 -0.0001 -0.0001
    40. (0.00218) RY*( 4) C   2           s( 34.88%)p 0.47( 16.31%)d 1.40( 48.81%)
                                           -0.0000  0.0134  0.5904 -0.0176  0.1577
                                           -0.0098 -0.3712  0.0000  0.0001  0.4940
                                           -0.0001 -0.0001 -0.4938 -0.0158
    41. (0.00161) RY*( 5) C   2           s(  0.00%)p 1.00( 67.20%)d 0.49( 32.80%)
                                           -0.0000 -0.0000 -0.0000 -0.0000 -0.0001
                                            0.0000  0.0001  0.0353  0.8190  0.0000
                                            0.4743 -0.3211  0.0000  0.0001
    42. (0.00099) RY*( 6) C   2           s(  0.06%)p41.71(  2.36%)d99.99( 97.58%)
                                            0.0000 -0.0059  0.0231  0.0334  0.0270
                                            0.0355  0.1433 -0.0000 -0.0000  0.7341
                                           -0.0000  0.0001  0.6596  0.0414
    43. (0.00030) RY*( 7) C   2           s( 49.21%)p 0.92( 45.08%)d 0.12(  5.71%)
                                            0.0000 -0.0196  0.7012 -0.0371 -0.4575
                                            0.0072  0.4899 -0.0000 -0.0001 -0.2065
                                           -0.0000  0.0000  0.1173  0.0263
    44. (0.00002) RY*( 8) C   2           s(  0.00%)p 1.00( 32.40%)d 2.09( 67.60%)
    45. (0.00001) RY*( 9) C   2           s(  0.26%)p 0.21(  0.05%)d99.99( 99.69%)
    46. (0.00337) RY*( 1) C   3           s(  1.06%)p89.29( 94.80%)d 3.89(  4.13%)
                                           -0.0000  0.0434  0.0935  0.0153  0.6770
                                            0.0401  0.6985 -0.0000 -0.0001  0.1142
                                           -0.0000 -0.0000 -0.0516 -0.1601
    47. (0.00118) RY*( 2) C   3           s( 73.07%)p 0.19( 13.80%)d 0.18( 13.14%)
                                            0.0000 -0.0096  0.8547  0.0193 -0.3481
                                            0.0023  0.1280 -0.0000 -0.0001  0.2452
                                           -0.0000 -0.0001  0.0622 -0.2596
    48. (0.00084) RY*( 3) C   3           s(  4.49%)p14.98( 67.24%)d 6.30( 28.28%)
                                            0.0000 -0.0162  0.2112 -0.0044  0.5572
                                           -0.0043 -0.6016  0.0000  0.0001 -0.0978
                                           -0.0000 -0.0000  0.3911 -0.3468
    49. (0.00042) RY*( 4) C   3           s(  0.00%)p 1.00( 91.09%)d 0.10(  8.91%)
                                            0.0000 -0.0000  0.0001  0.0000  0.0000
                                           -0.0000  0.0001 -0.0184  0.9542 -0.0001
                                           -0.2973  0.0273  0.0000  0.0001
    50. (0.00031) RY*( 5) C   3           s( 15.99%)p 0.13(  2.04%)d 5.13( 81.97%)
                                            0.0000  0.0091  0.3998  0.0139  0.1122
                                           -0.0060  0.0868  0.0000 -0.0001 -0.7078
                                            0.0002  0.0001  0.0770  0.5592
    51. (0.00023) RY*( 6) C   3           s(  0.00%)p 1.00(  4.30%)d22.28( 95.70%)
                                            0.0000  0.0000  0.0000  0.0000  0.0000
                                            0.0000 -0.0000 -0.0014 -0.2073 -0.0001
                                           -0.5936  0.7776 -0.0001 -0.0001
    52. (0.00014) RY*( 7) C   3           s(  5.17%)p 3.96( 20.44%)d14.40( 74.39%)
                                           -0.0000 -0.0026  0.2273 -0.0276  0.3092
                                            0.0135 -0.3285 -0.0000  0.0001  0.4887
                                           -0.0000  0.0001 -0.4912  0.5136
    53. (0.00004) RY*( 8) C   3           s(  0.00%)p 1.00(  4.69%)d20.32( 95.31%)
    54. (0.00003) RY*( 9) C   3           s(  0.42%)p 3.83(  1.62%)d99.99( 97.95%)
    55. (0.00218) RY*( 1) C   4           s(  0.09%)p99.99( 91.30%)d91.07(  8.61%)
                                            0.0000 -0.0069  0.0300 -0.0196 -0.6489
                                            0.0232  0.5868 -0.0100 -0.3828  0.0191
                                           -0.0884  0.1542 -0.0115 -0.2324
    56. (0.00152) RY*( 2) C   4           s( 11.66%)p 5.73( 66.81%)d 1.85( 21.53%)
                                           -0.0000  0.0274  0.3403 -0.0078 -0.1797
                                            0.0001  0.3802  0.0052  0.7009 -0.2390
                                           -0.0242  0.0685 -0.0492  0.3880
    57. (0.00043) RY*( 3) C   4           s( 26.53%)p 2.60( 68.86%)d 0.17(  4.60%)
                                            0.0000 -0.0000  0.5151  0.0243 -0.5542
                                            0.0110 -0.6135 -0.0028 -0.0663  0.0108
                                            0.1700 -0.0755  0.0910  0.0550
    58. (0.00026) RY*( 4) C   4           s( 49.26%)p 0.84( 41.27%)d 0.19(  9.47%)
                                           -0.0000 -0.0163  0.7017 -0.0135  0.4569
                                           -0.0152  0.3003  0.0042 -0.3365 -0.0020
                                            0.1425 -0.1347  0.2355 -0.0282
    59. (0.00014) RY*( 5) C   4           s(  4.53%)p 1.44(  6.54%)d19.64( 88.93%)
                                            0.0000 -0.0099  0.2126 -0.0071  0.0916
                                            0.0008 -0.0494  0.0009 -0.2334  0.0584
                                           -0.1578  0.1164 -0.8942  0.2188
    60. (0.00006) RY*( 6) C   4           s(  3.35%)p 5.25( 17.59%)d23.60( 79.06%)
    61. (0.00002) RY*( 7) C   4           s(  1.84%)p 2.14(  3.94%)d51.26( 94.22%)
    62. (0.00002) RY*( 8) C   4           s(  0.59%)p 3.32(  1.96%)d99.99( 97.44%)
    63. (0.00002) RY*( 9) C   4           s(  2.30%)p 0.77(  1.78%)d41.71( 95.92%)
    64. (0.00197) RY*( 1) C   5           s(  8.47%)p 9.13( 77.30%)d 1.68( 14.23%)
                                           -0.0000  0.0220  0.2902 -0.0320 -0.8617
                                            0.0118  0.1713 -0.0000 -0.0000  0.1676
                                           -0.0000 -0.0000  0.2630 -0.2122
    65. (0.00137) RY*( 2) C   5           s(  3.70%)p21.41( 79.23%)d 4.61( 17.07%)
                                           -0.0000  0.0155  0.1917  0.0085 -0.0434
                                           -0.0080 -0.8890  0.0000  0.0001  0.1665
                                           -0.0000 -0.0001 -0.1580 -0.3435
    66. (0.00032) RY*( 3) C   5           s(  0.00%)p 1.00( 89.65%)d 0.12( 10.35%)
                                           -0.0000  0.0000 -0.0000 -0.0000  0.0000
                                           -0.0000  0.0001 -0.0298  0.9463 -0.0000
                                           -0.1960  0.2552 -0.0000 -0.0001
    67. (0.00015) RY*( 4) C   5           s( 83.96%)p 0.17( 14.17%)d 0.02(  1.87%)
                                            0.0000 -0.0149  0.9162  0.0014  0.3117
                                            0.0012  0.2110 -0.0000 -0.0000 -0.0274
                                           -0.0000 -0.0000 -0.1309 -0.0279
    68. (0.00011) RY*( 5) C   5           s(  0.00%)p 1.00( 10.36%)d 8.66( 89.64%)
                                            0.0000 -0.0000 -0.0000  0.0000 -0.0000
                                            0.0000 -0.0001  0.0146 -0.3215 -0.0001
                                           -0.5780  0.7499 -0.0001 -0.0002
    69. (0.00006) RY*( 6) C   5           s(  2.86%)p 6.58( 18.79%)d27.44( 78.36%)
    70. (0.00001) RY*( 7) C   5           s(  0.05%)p 8.42(  0.44%)d99.99( 99.51%)
    71. (0.00001) RY*( 8) C   5           s(  1.10%)p 9.16( 10.04%)d81.04( 88.86%)
    72. (0.00002) RY*( 9) C   5           s(  0.00%)p 1.00(  0.10%)d99.99( 99.90%)
    73. (0.00218) RY*( 1) C   6           s(  0.09%)p99.99( 91.30%)d91.06(  8.61%)
                                            0.0000 -0.0069  0.0300 -0.0196 -0.6489
                                            0.0232  0.5869  0.0100  0.3827  0.0192
                                            0.0884 -0.1543 -0.0115 -0.2323
    74. (0.00152) RY*( 2) C   6           s( 11.66%)p 5.73( 66.81%)d 1.85( 21.53%)
                                           -0.0000  0.0274  0.3403 -0.0078 -0.1797
                                            0.0001  0.3799 -0.0052 -0.7010 -0.2390
                                            0.0243 -0.0683 -0.0492  0.3880
    75. (0.00043) RY*( 3) C   6           s( 26.53%)p 2.60( 68.87%)d 0.17(  4.60%)
                                            0.0000 -0.0000  0.5151  0.0243 -0.5543
                                            0.0110 -0.6135  0.0028  0.0665  0.0107
                                           -0.1700  0.0755  0.0910  0.0550
    76. (0.00026) RY*( 4) C   6           s( 49.27%)p 0.84( 41.26%)d 0.19(  9.47%)
                                           -0.0000 -0.0163  0.7017 -0.0135  0.4569
                                           -0.0152  0.3004 -0.0042  0.3364 -0.0020
                                           -0.1425  0.1348  0.2354 -0.0282
    77. (0.00014) RY*( 5) C   6           s(  4.53%)p 1.44(  6.54%)d19.64( 88.93%)
                                            0.0000 -0.0099  0.2126 -0.0071  0.0916
                                            0.0008 -0.0493 -0.0009  0.2334  0.0585
                                            0.1579 -0.1166 -0.8942  0.2188
    78. (0.00006) RY*( 6) C   6           s(  3.35%)p 5.25( 17.59%)d23.60( 79.06%)
    79. (0.00002) RY*( 7) C   6           s(  1.84%)p 2.14(  3.94%)d51.24( 94.22%)
    80. (0.00002) RY*( 8) C   6           s(  0.59%)p 3.32(  1.96%)d99.99( 97.45%)
    81. (0.00002) RY*( 9) C   6           s(  2.30%)p 0.77(  1.78%)d41.70( 95.92%)
    82. (0.00145) RY*( 1) O   7           s(  4.52%)p20.78( 94.03%)d 0.32(  1.44%)
                                            0.0000  0.0007  0.2127  0.0068 -0.4389
                                            0.0001  0.8647  0.0000 -0.0001 -0.0682
                                            0.0000  0.0000  0.0978 -0.0144
    83. (0.00030) RY*( 2) O   7           s(  0.00%)p 1.00( 96.07%)d 0.04(  3.93%)
                                           -0.0000  0.0000 -0.0000 -0.0000 -0.0000
                                            0.0000  0.0001  0.0072  0.9801 -0.0000
                                           -0.1206 -0.1572  0.0000  0.0000
    84. (0.00019) RY*( 3) O   7           s( 90.10%)p 0.05(  4.95%)d 0.05(  4.95%)
                                            0.0000  0.0057  0.9492  0.0152  0.1001
                                            0.0114 -0.1979 -0.0000  0.0000  0.0851
                                           -0.0000  0.0000  0.1997  0.0483
    85. (0.00004) RY*( 4) O   7           s(  0.39%)p99.99( 87.27%)d31.49( 12.34%)
    86. (0.00001) RY*( 5) O   7           s(  0.49%)p19.44(  9.45%)d99.99( 90.06%)
    87. (0.00000) RY*( 6) O   7           s(  0.00%)p 1.00(  1.62%)d60.84( 98.38%)
    88. (0.00000) RY*( 7) O   7           s(  0.00%)p 1.00(  2.47%)d39.53( 97.53%)
    89. (0.00001) RY*( 8) O   7           s(  4.23%)p 0.99(  4.18%)d21.67( 91.59%)
    90. (0.00000) RY*( 9) O   7           s(  0.22%)p 1.69(  0.38%)d99.99( 99.40%)
    91. (0.00091) RY*( 1) H   8           s( 77.15%)p 0.30( 22.85%)
                                            0.0180  0.8782  0.0548  0.4749 -0.0001
    92. (0.00055) RY*( 2) H   8           s(  0.00%)p 1.00(100.00%)
                                            0.0000  0.0000 -0.0000  0.0001  1.0000
    93. (0.00034) RY*( 3) H   8           s( 19.10%)p 4.24( 80.90%)
                                            0.0079  0.4369 -0.4945 -0.7513  0.0001
    94. (0.00001) RY*( 4) H   8           s(  4.28%)p22.36( 95.72%)
    95. (0.00092) RY*( 1) H   9           s( 99.69%)p 0.00(  0.31%)
                                            0.0064  0.9985  0.0468 -0.0294  0.0000
    96. (0.00005) RY*( 2) H   9           s(  0.28%)p99.99( 99.72%)
    97. (0.00002) RY*( 3) H   9           s(  0.13%)p99.99( 99.87%)
    98. (0.00003) RY*( 4) H   9           s(  0.00%)p 1.00(100.00%)
    99. (0.00078) RY*( 1) H  10           s( 99.68%)p 0.00(  0.32%)
                                            0.0042  0.9984 -0.0424  0.0344 -0.0155
   100. (0.00007) RY*( 2) H  10           s(  0.23%)p99.99( 99.77%)
   101. (0.00005) RY*( 3) H  10           s(  0.02%)p99.99( 99.98%)
   102. (0.00002) RY*( 4) H  10           s(  0.18%)p99.99( 99.82%)
   103. (0.00084) RY*( 1) H  11           s( 99.34%)p 0.01(  0.66%)
                                            0.0042  0.9967 -0.0072 -0.0787 -0.0189
   104. (0.00007) RY*( 2) H  11           s(  0.22%)p99.99( 99.78%)
   105. (0.00006) RY*( 3) H  11           s(  0.11%)p99.99( 99.89%)
   106. (0.00002) RY*( 4) H  11           s(  0.43%)p99.99( 99.57%)
   107. (0.00089) RY*( 1) H  12           s( 99.53%)p 0.00(  0.47%)
                                            0.0054  0.9976 -0.0254  0.0637 -0.0000
   108. (0.00006) RY*( 2) H  12           s(  0.15%)p99.99( 99.85%)
   109. (0.00006) RY*( 3) H  12           s(  0.00%)p 1.00(100.00%)
   110. (0.00001) RY*( 4) H  12           s(  0.41%)p99.99( 99.59%)
   111. (0.00070) RY*( 1) H  13           s( 99.46%)p 0.01(  0.54%)
                                            0.0037  0.9973  0.0620 -0.0391  0.0000
   112. (0.00008) RY*( 2) H  13           s(  0.29%)p99.99( 99.71%)
   113. (0.00006) RY*( 3) H  13           s(  0.00%)p 1.00(100.00%)
   114. (0.00002) RY*( 4) H  13           s(  0.36%)p99.99( 99.64%)
   115. (0.00084) RY*( 1) H  14           s( 99.34%)p 0.01(  0.66%)
                                            0.0042  0.9967 -0.0072 -0.0787  0.0189
   116. (0.00007) RY*( 2) H  14           s(  0.22%)p99.99( 99.78%)
   117. (0.00006) RY*( 3) H  14           s(  0.11%)p99.99( 99.89%)
   118. (0.00002) RY*( 4) H  14           s(  0.43%)p99.99( 99.57%)
   119. (0.00078) RY*( 1) H  15           s( 99.68%)p 0.00(  0.32%)
                                            0.0042  0.9984 -0.0424  0.0344  0.0155
   120. (0.00007) RY*( 2) H  15           s(  0.23%)p99.99( 99.77%)
   121. (0.00005) RY*( 3) H  15           s(  0.02%)p99.99( 99.98%)
   122. (0.00002) RY*( 4) H  15           s(  0.18%)p99.99( 99.82%)
   123. (0.04065) BD*( 1) O   1 - C   2  
                ( 31.04%)   0.5571* O   1 s( 34.31%)p 1.91( 65.61%)d 0.00(  0.08%)
                                           -0.0000  0.5857 -0.0012 -0.0751  0.0014
                                           -0.8065 -0.0032  0.0001  0.0000  0.0143
                                           -0.0000 -0.0000 -0.0190 -0.0157
                ( 68.96%)  -0.8304* C   2 s( 26.40%)p 2.78( 73.27%)d 0.01(  0.33%)
                                           -0.0001  0.5136 -0.0158 -0.0055 -0.0043
                                            0.8550  0.0407 -0.0001 -0.0000  0.0025
                                           -0.0000 -0.0000 -0.0504 -0.0274
   124. (0.00451) BD*( 1) O   1 - H   8  
                ( 23.56%)   0.4854* O   1 s( 21.15%)p 3.72( 78.77%)d 0.00(  0.09%)
                                            0.0002  0.4598  0.0103 -0.7882 -0.0096
                                            0.4067  0.0311 -0.0001 -0.0000 -0.0036
                                            0.0000  0.0000  0.0257 -0.0136
                ( 76.44%)  -0.8743* H   8 s( 99.47%)p 0.01(  0.53%)
                                            0.9973 -0.0056  0.0640 -0.0348  0.0000
   125. (0.02851) BD*( 1) C   2 - C   3  
                ( 50.63%)   0.7115* C   2 s( 41.40%)p 1.41( 58.54%)d 0.00(  0.06%)
                                            0.0001  0.6427  0.0308  0.6628 -0.0336
                                           -0.3807 -0.0038  0.0001  0.0000 -0.0171
                                            0.0000 -0.0000  0.0135 -0.0107
                ( 49.37%)  -0.7027* C   3 s( 25.13%)p 2.98( 74.79%)d 0.00(  0.08%)
                                            0.0002  0.5012  0.0129 -0.7595 -0.0276
                                            0.4125 -0.0121 -0.0001  0.0000 -0.0206
                                            0.0000 -0.0000  0.0125 -0.0144
   126. (0.01283) BD*( 1) C   2 - O   7  
                ( 67.74%)   0.8231* C   2 s( 32.00%)p 2.12( 67.71%)d 0.01(  0.29%)
                                            0.0001  0.5643 -0.0398 -0.7455 -0.0568
                                           -0.3432 -0.0161  0.0000 -0.0000  0.0352
                                           -0.0000 -0.0000  0.0310 -0.0266
                ( 32.26%)  -0.5679* O   7 s( 41.69%)p 1.40( 58.23%)d 0.00(  0.09%)
                                           -0.0000  0.6452 -0.0228  0.6765 -0.0152
                                            0.3526 -0.0083  0.0000  0.0000  0.0193
                                            0.0000 -0.0000  0.0138 -0.0177
   127. (0.13657) BD*( 2) C   2 - O   7  
                ( 75.65%)   0.8698* C   2 s(  0.00%)p 1.00( 99.32%)d 0.01(  0.68%)
                                            0.0000 -0.0000 -0.0000 -0.0000  0.0000
                                            0.0001 -0.0000  0.9965 -0.0140 -0.0000
                                           -0.0742 -0.0357  0.0000  0.0000
                ( 24.35%)  -0.4934* O   7 s(  0.00%)p 1.00( 99.84%)d 0.00(  0.16%)
                                            0.0000 -0.0000  0.0000 -0.0001  0.0000
                                            0.0001  0.0000  0.9992 -0.0001  0.0000
                                            0.0353  0.0183 -0.0000 -0.0000
   128. (0.00417) BD*( 1) C   3 - C   4  
                ( 46.06%)   0.6787* C   3 s( 24.86%)p 3.02( 75.10%)d 0.00(  0.05%)
                                            0.0001 -0.4985  0.0067 -0.4489  0.0156
                                           -0.2194  0.0369  0.7067  0.0169 -0.0082
                                            0.0118  0.0148 -0.0050 -0.0065
                ( 53.94%)  -0.7344* C   4 s( 23.71%)p 3.21( 76.21%)d 0.00(  0.08%)
                                           -0.0005 -0.4869  0.0015  0.6403  0.0150
                                            0.3333  0.0220 -0.4898  0.0194 -0.0102
                                            0.0218  0.0104 -0.0087 -0.0051
   129. (0.00417) BD*( 1) C   3 - C   6  
                ( 46.06%)   0.6787* C   3 s( 24.86%)p 3.02( 75.09%)d 0.00(  0.05%)
                                            0.0001 -0.4985  0.0067 -0.4489  0.0156
                                           -0.2196  0.0369 -0.7066 -0.0169 -0.0082
                                           -0.0118 -0.0148 -0.0049 -0.0065
                ( 53.94%)  -0.7344* C   6 s( 23.71%)p 3.21( 76.21%)d 0.00(  0.08%)
                                           -0.0005 -0.4869  0.0015  0.6403  0.0150
                                            0.3335  0.0220  0.4897 -0.0194 -0.0102
                                           -0.0218 -0.0104 -0.0087 -0.0051
   130. (0.00886) BD*( 1) C   3 - H   9  
                ( 35.19%)   0.5932* C   3 s( 24.96%)p 3.01( 75.01%)d 0.00(  0.03%)
                                           -0.0002  0.4995  0.0098 -0.1355  0.0110
                                           -0.8553  0.0044  0.0001 -0.0000  0.0096
                                           -0.0000 -0.0000 -0.0111 -0.0102
                ( 64.81%)  -0.8051* H   9 s( 99.89%)p 0.00(  0.11%)
                                            0.9994 -0.0056  0.0034  0.0329 -0.0000
   131. (0.00122) BD*( 1) C   4 - C   5  
                ( 49.13%)   0.7009* C   4 s( 25.98%)p 2.85( 73.95%)d 0.00(  0.06%)
                                           -0.0001 -0.5097  0.0004 -0.5057 -0.0175
                                           -0.4922 -0.0161 -0.4903  0.0244 -0.0092
                                           -0.0146 -0.0157 -0.0005 -0.0080
                ( 50.87%)  -0.7132* C   5 s( 24.81%)p 3.03( 75.12%)d 0.00(  0.07%)
                                           -0.0002 -0.4981  0.0002  0.3363 -0.0229
                                            0.3717 -0.0084  0.7063  0.0233 -0.0125
                                           -0.0158 -0.0160  0.0007 -0.0044
   132. (0.00611) BD*( 1) C   4 - H  10  
                ( 36.99%)   0.6082* C   4 s( 25.78%)p 2.88( 74.18%)d 0.00(  0.03%)
                                            0.0000 -0.5078 -0.0021  0.3438 -0.0203
                                           -0.4632  0.0135  0.6390  0.0111  0.0091
                                           -0.0100  0.0112 -0.0001 -0.0035
                ( 63.01%)  -0.7938* H  10 s( 99.90%)p 0.00(  0.10%)
                                           -0.9995  0.0029 -0.0073  0.0161 -0.0261
   133. (0.00524) BD*( 1) C   4 - H  11  
                ( 36.66%)   0.6055* C   4 s( 24.36%)p 3.10( 75.60%)d 0.00(  0.04%)
                                           -0.0002  0.4936  0.0004  0.4626 -0.0073
                                           -0.6562  0.0134 -0.3325 -0.0225 -0.0145
                                           -0.0041  0.0064 -0.0071 -0.0084
                ( 63.34%)  -0.7958* H  11 s( 99.90%)p 0.00(  0.10%)
                                            0.9995 -0.0023 -0.0157  0.0226  0.0157
   134. (0.00122) BD*( 1) C   5 - C   6  
                ( 50.87%)   0.7132* C   5 s( 24.81%)p 3.03( 75.12%)d 0.00(  0.07%)
                                            0.0002  0.4981 -0.0002 -0.3362  0.0229
                                           -0.3715  0.0084  0.7064  0.0233  0.0125
                                           -0.0158 -0.0160 -0.0007  0.0044
                ( 49.13%)  -0.7009* C   6 s( 25.98%)p 2.85( 73.95%)d 0.00(  0.06%)
                                            0.0001  0.5097 -0.0004  0.5057  0.0175
                                            0.4921  0.0162 -0.4904  0.0244  0.0092
                                           -0.0146 -0.0157  0.0005  0.0080
   135. (0.00584) BD*( 1) C   5 - H  12  
                ( 37.24%)   0.6102* C   5 s( 24.29%)p 3.11( 75.67%)d 0.00(  0.04%)
                                            0.0001 -0.4929  0.0044  0.2029 -0.0271
                                           -0.8455 -0.0006  0.0001  0.0000  0.0113
                                           -0.0000  0.0000  0.0115  0.0102
                ( 62.76%)  -0.7922* H  12 s( 99.91%)p 0.00(  0.09%)
                                           -0.9995  0.0034 -0.0041  0.0304 -0.0000
   136. (0.00630) BD*( 1) C   5 - H  13  
                ( 37.24%)   0.6102* C   5 s( 25.95%)p 2.85( 74.01%)d 0.00(  0.04%)
                                            0.0000 -0.5094 -0.0068 -0.8552  0.0074
                                            0.0914 -0.0199  0.0000  0.0000  0.0050
                                           -0.0000  0.0000 -0.0156  0.0102
                ( 62.76%)  -0.7922* H  13 s( 99.89%)p 0.00(  0.11%)
                                           -0.9995  0.0017  0.0327 -0.0012 -0.0000
   137. (0.00524) BD*( 1) C   6 - H  14  
                ( 36.66%)   0.6055* C   6 s( 24.36%)p 3.10( 75.60%)d 0.00(  0.04%)
                                           -0.0002  0.4936  0.0004  0.4626 -0.0073
                                           -0.6561  0.0134  0.3327  0.0225 -0.0145
                                            0.0041 -0.0064 -0.0071 -0.0084
                ( 63.34%)  -0.7958* H  14 s( 99.90%)p 0.00(  0.10%)
                                            0.9995 -0.0023 -0.0157  0.0225 -0.0157
   138. (0.00611) BD*( 1) C   6 - H  15  
                ( 36.99%)   0.6082* C   6 s( 25.78%)p 2.88( 74.18%)d 0.00(  0.03%)
                                            0.0000 -0.5078 -0.0021  0.3438 -0.0203
                                           -0.4634  0.0135 -0.6389 -0.0111  0.0091
                                            0.0100 -0.0112 -0.0001 -0.0035
                ( 63.01%)  -0.7938* H  15 s( 99.90%)p 0.00(  0.10%)
                                           -0.9995  0.0029 -0.0073  0.0161  0.0261


 NHO Directionality and "Bond Bending" (deviations from line of nuclear centers)

         [Thresholds for printing:  angular deviation  >  1.0 degree]
                                    hybrid p-character > 25.0%
                                    orbital occupancy  >  0.10e

                                Line of Centers        Hybrid 1              Hybrid 2
                                ---------------  -------------------   ------------------
                NBO               Theta   Phi    Theta   Phi    Dev    Theta   Phi    Dev
 ========================================================================================
     1. BD (   1) O   1 - C   2    90.0  264.8     --     --    --      90.0   90.6   5.8
     2. BD (   1) O   1 - H   8    90.0  158.3    90.0  151.2   7.0      --     --    --
     3. BD (   1) C   2 - C   3    90.0  332.3    90.0  328.6   3.8      --     --    --
     4. BD (   1) C   2 - O   7    90.0  206.7    90.0  204.1   2.6      --     --    --
     5. BD (   2) C   2 - O   7    90.0  206.7     0.0    0.0  90.0      0.0    0.0  90.0
     6. BD (   1) C   3 - C   4   134.1   27.0   147.0   22.8  13.2     57.7  208.5  11.9
     7. BD (   1) C   3 - C   6    45.9   27.0    33.0   22.9  13.2    122.2  208.5  11.9
     8. BD (   1) C   3 - H   9    90.0  259.0    90.0  261.7   2.7      --     --    --
     9. BD (   1) C   4 - C   5    45.4   45.4    57.4   44.2  12.0    146.7  229.2  12.3
    11. BD (   1) C   4 - H  11   112.5  304.8   114.3  305.3   1.8      --     --    --
    12. BD (   1) C   5 - C   6    45.4  225.4    33.3  229.2  12.3    122.6   44.2  12.0
    13. BD (   1) C   5 - H  12    90.0  103.6    90.0  101.7   1.9      --     --    --
    15. BD (   1) C   6 - H  14    67.5  304.8    65.7  305.3   1.8      --     --    --
    24. LP (   1) O   1             --     --     90.0   35.4   --       --     --    --
    25. LP (   2) O   1             --     --      0.0    0.0   --       --     --    --
    26. LP (   1) O   7             --     --     90.0  206.0   --       --     --    --
    27. LP (   2) O   7             --     --     90.0  296.9   --       --     --    --
   127. BD*(   2) C   2 - O   7    90.0  206.7     0.0    0.0  90.0      0.0    0.0  90.0


 Second Order Perturbation Theory Analysis of Fock Matrix in NBO Basis

     Threshold for printing:   0.25 kcal/mol
                                                                              E(2)  E(j)-E(i) F(i,j)
         Donor NBO (i)                     Acceptor NBO (j)                 kcal/mol   a.u.    a.u. 
 ===================================================================================================

 within unit  1
   1. BD (   1) O   1 - C   2        / 46. RY*(   1) C   3                    0.77    1.92    0.049
   1. BD (   1) O   1 - C   2        /130. BD*(   1) C   3 - H   9            0.50    1.45    0.034
   2. BD (   1) O   1 - H   8        / 37. RY*(   1) C   2                    0.34    1.36    0.027
   2. BD (   1) O   1 - H   8        / 38. RY*(   2) C   2                    0.46    2.08    0.039
   2. BD (   1) O   1 - H   8        / 46. RY*(   1) C   3                    0.30    1.71    0.029
   2. BD (   1) O   1 - H   8        /125. BD*(   1) C   2 - C   3            2.43    1.12    0.067
   2. BD (   1) O   1 - H   8        /126. BD*(   1) C   2 - O   7            0.62    1.30    0.036
   3. BD (   1) C   2 - C   3        / 28. RY*(   1) O   1                    0.35    2.05    0.034
   3. BD (   1) C   2 - C   3        / 55. RY*(   1) C   4                    0.72    1.70    0.044
   3. BD (   1) C   2 - C   3        / 73. RY*(   1) C   6                    0.72    1.70    0.044
   3. BD (   1) C   2 - C   3        / 82. RY*(   1) O   7                    0.90    1.80    0.051
   3. BD (   1) C   2 - C   3        /124. BD*(   1) O   1 - H   8            1.38    1.10    0.049
   3. BD (   1) C   2 - C   3        /126. BD*(   1) C   2 - O   7            0.64    1.24    0.036
   3. BD (   1) C   2 - C   3        /128. BD*(   1) C   3 - C   4            0.48    1.03    0.028
   3. BD (   1) C   2 - C   3        /129. BD*(   1) C   3 - C   6            0.48    1.03    0.028
   3. BD (   1) C   2 - C   3        /133. BD*(   1) C   4 - H  11            0.37    1.19    0.027
   3. BD (   1) C   2 - C   3        /137. BD*(   1) C   6 - H  14            0.37    1.19    0.027
   4. BD (   1) C   2 - O   7        / 37. RY*(   1) C   2                    0.94    1.77    0.052
   4. BD (   1) C   2 - O   7        / 46. RY*(   1) C   3                    0.41    2.12    0.037
   4. BD (   1) C   2 - O   7        /125. BD*(   1) C   2 - C   3            0.89    1.53    0.047
   5. BD (   2) C   2 - O   7        /127. BD*(   2) C   2 - O   7            0.39    0.42    0.017
   5. BD (   2) C   2 - O   7        /128. BD*(   1) C   3 - C   4            0.54    0.80    0.026
   5. BD (   2) C   2 - O   7        /129. BD*(   1) C   3 - C   6            0.54    0.80    0.026
   6. BD (   1) C   3 - C   4        / 41. RY*(   5) C   2                    0.48    1.50    0.034
   6. BD (   1) C   3 - C   4        / 64. RY*(   1) C   5                    0.26    1.65    0.026
   6. BD (   1) C   3 - C   4        /125. BD*(   1) C   2 - C   3            0.35    0.93    0.023
   6. BD (   1) C   3 - C   4        /126. BD*(   1) C   2 - O   7            0.99    1.11    0.042
   6. BD (   1) C   3 - C   4        /127. BD*(   2) C   2 - O   7            2.21    0.53    0.046
   6. BD (   1) C   3 - C   4        /129. BD*(   1) C   3 - C   6            0.48    0.91    0.027
   6. BD (   1) C   3 - C   4        /130. BD*(   1) C   3 - H   9            0.49    1.05    0.029
   6. BD (   1) C   3 - C   4        /136. BD*(   1) C   5 - H  13            1.14    1.07    0.045
   6. BD (   1) C   3 - C   4        /138. BD*(   1) C   6 - H  15            1.20    1.06    0.046
   7. BD (   1) C   3 - C   6        / 41. RY*(   5) C   2                    0.48    1.50    0.034
   7. BD (   1) C   3 - C   6        / 64. RY*(   1) C   5                    0.25    1.65    0.026
   7. BD (   1) C   3 - C   6        /125. BD*(   1) C   2 - C   3            0.35    0.93    0.023
   7. BD (   1) C   3 - C   6        /126. BD*(   1) C   2 - O   7            0.99    1.11    0.042
   7. BD (   1) C   3 - C   6        /127. BD*(   2) C   2 - O   7            2.20    0.53    0.046
   7. BD (   1) C   3 - C   6        /128. BD*(   1) C   3 - C   4            0.48    0.91    0.027
   7. BD (   1) C   3 - C   6        /130. BD*(   1) C   3 - H   9            0.49    1.05    0.029
   7. BD (   1) C   3 - C   6        /132. BD*(   1) C   4 - H  10            1.20    1.06    0.046
   7. BD (   1) C   3 - C   6        /136. BD*(   1) C   5 - H  13            1.14    1.07    0.045
   8. BD (   1) C   3 - H   9        /123. BD*(   1) O   1 - C   2            2.68    0.81    0.060
   8. BD (   1) C   3 - H   9        /128. BD*(   1) C   3 - C   4            0.27    0.84    0.019
   8. BD (   1) C   3 - H   9        /129. BD*(   1) C   3 - C   6            0.27    0.84    0.019
   8. BD (   1) C   3 - H   9        /132. BD*(   1) C   4 - H  10            0.28    1.00    0.021
   8. BD (   1) C   3 - H   9        /138. BD*(   1) C   6 - H  15            0.28    1.00    0.021
   9. BD (   1) C   4 - C   5        /125. BD*(   1) C   2 - C   3            0.36    0.91    0.023
   9. BD (   1) C   4 - C   5        /130. BD*(   1) C   3 - H   9            1.33    1.03    0.047
   9. BD (   1) C   4 - C   5        /132. BD*(   1) C   4 - H  10            0.28    1.04    0.021
   9. BD (   1) C   4 - C   5        /138. BD*(   1) C   6 - H  15            1.33    1.04    0.047
  10. BD (   1) C   4 - H  10        / 65. RY*(   2) C   5                    0.43    1.37    0.031
  10. BD (   1) C   4 - H  10        /130. BD*(   1) C   3 - H   9            0.35    0.96    0.023
  11. BD (   1) C   4 - H  11        / 64. RY*(   1) C   5                    0.35    1.55    0.030
  11. BD (   1) C   4 - H  11        /125. BD*(   1) C   2 - C   3            1.29    0.83    0.042
  11. BD (   1) C   4 - H  11        /135. BD*(   1) C   5 - H  12            0.87    0.97    0.037
  12. BD (   1) C   5 - C   6        /125. BD*(   1) C   2 - C   3            0.36    0.91    0.023
  12. BD (   1) C   5 - C   6        /130. BD*(   1) C   3 - H   9            1.33    1.03    0.047
  12. BD (   1) C   5 - C   6        /132. BD*(   1) C   4 - H  10            1.33    1.04    0.047
  12. BD (   1) C   5 - C   6        /138. BD*(   1) C   6 - H  15            0.28    1.04    0.021
  13. BD (   1) C   5 - H  12        / 55. RY*(   1) C   4                    0.36    1.46    0.029
  13. BD (   1) C   5 - H  12        / 73. RY*(   1) C   6                    0.36    1.46    0.029
  13. BD (   1) C   5 - H  12        /133. BD*(   1) C   4 - H  11            0.97    0.95    0.038
  13. BD (   1) C   5 - H  12        /137. BD*(   1) C   6 - H  14            0.97    0.95    0.038
  14. BD (   1) C   5 - H  13        / 56. RY*(   2) C   4                    0.28    1.37    0.025
  14. BD (   1) C   5 - H  13        / 74. RY*(   2) C   6                    0.28    1.37    0.025
  14. BD (   1) C   5 - H  13        /132. BD*(   1) C   4 - H  10            0.26    0.97    0.020
  14. BD (   1) C   5 - H  13        /138. BD*(   1) C   6 - H  15            0.26    0.97    0.020
  15. BD (   1) C   6 - H  14        / 64. RY*(   1) C   5                    0.35    1.55    0.030
  15. BD (   1) C   6 - H  14        /125. BD*(   1) C   2 - C   3            1.29    0.83    0.042
  15. BD (   1) C   6 - H  14        /135. BD*(   1) C   5 - H  12            0.87    0.97    0.037
  16. BD (   1) C   6 - H  15        / 65. RY*(   2) C   5                    0.43    1.37    0.031
  16. BD (   1) C   6 - H  15        /130. BD*(   1) C   3 - H   9            0.35    0.96    0.023
  17. CR (   1) O   1                / 37. RY*(   1) C   2                    0.63   19.63    0.141
  17. CR (   1) O   1                / 38. RY*(   2) C   2                    0.97   20.36    0.178
  17. CR (   1) O   1                / 40. RY*(   4) C   2                    0.26   20.39    0.092
  18. CR (   1) C   2                / 47. RY*(   2) C   3                    0.40   11.27    0.085
  18. CR (   1) C   2                /125. BD*(   1) C   2 - C   3            0.28   10.63    0.070
  19. CR (   1) C   3                / 38. RY*(   2) C   2                    0.27   11.43    0.070
  19. CR (   1) C   3                / 43. RY*(   7) C   2                    0.48   10.88    0.091
  19. CR (   1) C   3                / 57. RY*(   3) C   4                    0.38   10.87    0.081
  19. CR (   1) C   3                / 75. RY*(   3) C   6                    0.38   10.87    0.081
  19. CR (   1) C   3                / 95. RY*(   1) H   9                    0.44   10.49    0.086
  19. CR (   1) C   3                /126. BD*(   1) C   2 - O   7            0.36   10.65    0.079
  20. CR (   1) C   4                / 49. RY*(   4) C   3                    0.29   10.82    0.071
  20. CR (   1) C   4                / 66. RY*(   3) C   5                    0.35   10.79    0.077
  20. CR (   1) C   4                / 99. RY*(   1) H  10                    0.40   10.48    0.082
  20. CR (   1) C   4                /103. RY*(   1) H  11                    0.41   10.49    0.083
  21. CR (   1) C   5                /107. RY*(   1) H  12                    0.39   10.49    0.081
  21. CR (   1) C   5                /111. RY*(   1) H  13                    0.46   10.47    0.087
  22. CR (   1) C   6                / 49. RY*(   4) C   3                    0.29   10.82    0.071
  22. CR (   1) C   6                / 66. RY*(   3) C   5                    0.35   10.79    0.077
  22. CR (   1) C   6                /115. RY*(   1) H  14                    0.41   10.49    0.083
  22. CR (   1) C   6                /119. RY*(   1) H  15                    0.40   10.48    0.082
  23. CR (   1) O   7                / 37. RY*(   1) C   2                    3.51   19.59    0.333
  23. CR (   1) O   7                /125. BD*(   1) C   2 - C   3            0.39   19.36    0.112
  24. LP (   1) O   1                / 37. RY*(   1) C   2                    1.43    1.22    0.053
  24. LP (   1) O   1                / 40. RY*(   4) C   2                    0.54    1.99    0.042
  24. LP (   1) O   1                / 93. RY*(   3) H   8                    0.33    2.21    0.034
  24. LP (   1) O   1                /126. BD*(   1) C   2 - O   7            3.42    1.17    0.080
  25. LP (   2) O   1                / 39. RY*(   3) C   2                    1.19    2.22    0.069
  25. LP (   2) O   1                / 44. RY*(   8) C   2                    0.51    1.75    0.040
  25. LP (   2) O   1                / 92. RY*(   2) H   8                    0.84    1.96    0.054
  25. LP (   2) O   1                /127. BD*(   2) C   2 - O   7           26.78    0.32    0.118
  26. LP (   1) O   7                / 37. RY*(   1) C   2                    6.43    1.37    0.118
  26. LP (   1) O   7                /123. BD*(   1) O   1 - C   2            0.52    1.08    0.030
  26. LP (   1) O   7                /125. BD*(   1) C   2 - C   3            1.38    1.13    0.050
  27. LP (   2) O   7                / 38. RY*(   2) C   2                    1.44    1.72    0.065
  27. LP (   2) O   7                / 40. RY*(   4) C   2                    1.33    1.76    0.063
  27. LP (   2) O   7                / 43. RY*(   7) C   2                    0.38    1.17    0.027
  27. LP (   2) O   7                /123. BD*(   1) O   1 - C   2           14.42    0.71    0.129
  27. LP (   2) O   7                /125. BD*(   1) C   2 - C   3            7.01    0.77    0.094
 127. BD*(   2) C   2 - O   7        / 39. RY*(   3) C   2                    1.46    1.91    0.178
 127. BD*(   2) C   2 - O   7        / 44. RY*(   8) C   2                    0.40    1.43    0.081
 127. BD*(   2) C   2 - O   7        / 83. RY*(   2) O   7                    0.85    1.10    0.104
 127. BD*(   2) C   2 - O   7        / 87. RY*(   6) O   7                    0.32    2.76    0.101
 127. BD*(   2) C   2 - O   7        /128. BD*(   1) C   3 - C   4            0.60    0.38    0.051
 127. BD*(   2) C   2 - O   7        /129. BD*(   1) C   3 - C   6            0.60    0.38    0.051


 Natural Bond Orbitals (Summary):

                                                            Principal Delocalizations
           NBO                        Occupancy    Energy   (geminal,vicinal,remote)
 ====================================================================================
 Molecular unit  1  (C5H8O2)
     1. BD (   1) O   1 - C   2          0.99769    -1.17496  46(v),130(v)
     2. BD (   1) O   1 - H   8          0.99285    -0.96815  125(v),126(v),38(v),37(v)
                                                    46(r)
     3. BD (   1) C   2 - C   3          0.98981    -0.90536  124(v),82(v),55(v),73(v)
                                                    126(g),128(g),129(g),133(v)
                                                    137(v),28(v)
     4. BD (   1) C   2 - O   7          0.99821    -1.38021  37(g),125(g),46(v)
     5. BD (   2) C   2 - O   7          0.99709    -0.67396  128(v),129(v),127(g)
     6. BD (   1) C   3 - C   4          0.97639    -0.77940  127(v),138(v),136(v),126(v)
                                                    41(v),130(g),129(g),125(g)
                                                    64(v)
     7. BD (   1) C   3 - C   6          0.97639    -0.77941  127(v),132(v),136(v),126(v)
                                                    41(v),130(g),128(g),125(g)
                                                    64(v)
     8. BD (   1) C   3 - H   9          0.98741    -0.71421  123(v),132(v),138(v),128(g)
                                                    129(g)
     9. BD (   1) C   4 - C   5          0.99298    -0.75908  130(v),138(v),125(v),132(g)
    10. BD (   1) C   4 - H  10          0.99460    -0.68915  65(v),130(v)
    11. BD (   1) C   4 - H  11          0.98943    -0.68111  125(v),135(v),64(v)
    12. BD (   1) C   5 - C   6          0.99298    -0.75908  130(v),132(v),125(v),138(g)
    13. BD (   1) C   5 - H  12          0.99139    -0.66637  133(v),137(v),55(v),73(v)
    14. BD (   1) C   5 - H  13          0.99479    -0.68365  56(v),74(v),132(v),138(v)
    15. BD (   1) C   6 - H  14          0.98943    -0.68111  125(v),135(v),64(v)
    16. BD (   1) C   6 - H  15          0.99460    -0.68915  65(v),130(v)
    17. CR (   1) O   1                  0.99985   -19.24179  38(v),37(v),40(v)
    18. CR (   1) C   2                  0.99961   -10.47931  47(v),125(g)
    19. CR (   1) C   3                  0.99945   -10.32153  43(v),95(v),57(v),75(v)
                                                    126(v),38(v)
    20. CR (   1) C   4                  0.99956   -10.28215  103(v),99(v),66(v),49(v)
    21. CR (   1) C   5                  0.99956   -10.26507  111(v),107(v)
    22. CR (   1) C   6                  0.99956   -10.28214  115(v),119(v),66(v),49(v)
    23. CR (   1) O   7                  0.99985   -19.20330  37(v),125(v)
    24. LP (   1) O   1                  0.98763    -0.83427  126(v),37(v),40(v),93(v)
    25. LP (   2) O   1                  0.89032    -0.56653  127(v),39(v),92(v),44(v)
    26. LP (   1) O   7                  0.98940    -0.98077  37(v),125(v),123(v)
    27. LP (   2) O   7                  0.94762    -0.61144  123(v),125(v),38(v),40(v)
                                                    43(v)
    28. RY*(   1) O   1                  0.00087     1.14785   
    29. RY*(   2) O   1                  0.00031     1.35521   
    30. RY*(   3) O   1                  0.00026     0.84270   
    31. RY*(   4) O   1                  0.00005     1.12270   
    32. RY*(   5) O   1                  0.00002     2.37454   
    33. RY*(   6) O   1                  0.00001     2.49232   
    34. RY*(   7) O   1                  0.00001     2.97791   
    35. RY*(   8) O   1                  0.00000     2.41086   
    36. RY*(   9) O   1                  0.00001     2.75212   
    37. RY*(   1) C   2                  0.00990     0.38855   
    38. RY*(   2) C   2                  0.00393     1.11329   
    39. RY*(   3) C   2                  0.00313     1.65774   
    40. RY*(   4) C   2                  0.00218     1.15153   
    41. RY*(   5) C   2                  0.00161     0.72484   
    42. RY*(   6) C   2                  0.00099     2.05977   
    43. RY*(   7) C   2                  0.00030     0.55438   
    44. RY*(   8) C   2                  0.00002     1.18334   
    45. RY*(   9) C   2                  0.00001     1.87356   
    46. RY*(   1) C   3                  0.00337     0.74202   
    47. RY*(   2) C   3                  0.00118     0.79049   
    48. RY*(   3) C   3                  0.00084     0.93760   
    49. RY*(   4) C   3                  0.00042     0.53801   
    50. RY*(   5) C   3                  0.00031     1.75407   
    51. RY*(   6) C   3                  0.00023     1.68547   
    52. RY*(   7) C   3                  0.00014     1.62140   
    53. RY*(   8) C   3                  0.00004     1.89277   
    54. RY*(   9) C   3                  0.00003     2.04102   
    55. RY*(   1) C   4                  0.00218     0.79514   
    56. RY*(   2) C   4                  0.00152     0.69048   
    57. RY*(   3) C   4                  0.00043     0.55281   
    58. RY*(   4) C   4                  0.00026     0.69322   
    59. RY*(   5) C   4                  0.00014     1.67134   
    60. RY*(   6) C   4                  0.00006     1.58652   
    61. RY*(   7) C   4                  0.00002     2.04560   
    62. RY*(   8) C   4                  0.00002     2.07150   
    63. RY*(   9) C   4                  0.00002     2.02544   
    64. RY*(   1) C   5                  0.00197     0.87229   
    65. RY*(   2) C   5                  0.00137     0.68053   
    66. RY*(   3) C   5                  0.00032     0.50712   
    67. RY*(   4) C   5                  0.00015     0.69941   
    68. RY*(   5) C   5                  0.00011     1.66868   
    69. RY*(   6) C   5                  0.00006     1.63276   
    70. RY*(   7) C   5                  0.00001     2.09925   
    71. RY*(   8) C   5                  0.00001     2.04826   
    72. RY*(   9) C   5                  0.00002     2.06689   
    73. RY*(   1) C   6                  0.00218     0.79514   
    74. RY*(   2) C   6                  0.00152     0.69048   
    75. RY*(   3) C   6                  0.00043     0.55278   
    76. RY*(   4) C   6                  0.00026     0.69325   
    77. RY*(   5) C   6                  0.00014     1.67135   
    78. RY*(   6) C   6                  0.00006     1.58651   
    79. RY*(   7) C   6                  0.00002     2.04560   
    80. RY*(   8) C   6                  0.00002     2.07152   
    81. RY*(   9) C   6                  0.00002     2.02545   
    82. RY*(   1) O   7                  0.00145     0.89343   
    83. RY*(   2) O   7                  0.00030     0.84858   
    84. RY*(   3) O   7                  0.00019     1.32095   
    85. RY*(   4) O   7                  0.00004     0.98909   
    86. RY*(   5) O   7                  0.00001     2.66499   
    87. RY*(   6) O   7                  0.00000     2.51104   
    88. RY*(   7) O   7                  0.00000     2.34008   
    89. RY*(   8) O   7                  0.00001     2.57495   
    90. RY*(   9) O   7                  0.00000     2.54650   
    91. RY*(   1) H   8                  0.00091     0.53464   
    92. RY*(   2) H   8                  0.00055     1.39844   
    93. RY*(   3) H   8                  0.00034     1.38017   
    94. RY*(   4) H   8                  0.00001     2.07239   
    95. RY*(   1) H   9                  0.00092     0.16563   
    96. RY*(   2) H   9                  0.00005     1.75618   
    97. RY*(   3) H   9                  0.00002     2.16337   
    98. RY*(   4) H   9                  0.00003     1.57683   
    99. RY*(   1) H  10                  0.00078     0.19450   
   100. RY*(   2) H  10                  0.00007     1.78127   
   101. RY*(   3) H  10                  0.00005     1.54887   
   102. RY*(   4) H  10                  0.00002     2.10094   
   103. RY*(   1) H  11                  0.00084     0.20427   
   104. RY*(   2) H  11                  0.00007     1.69258   
   105. RY*(   3) H  11                  0.00006     1.59376   
   106. RY*(   4) H  11                  0.00002     2.10018   
   107. RY*(   1) H  12                  0.00089     0.22541   
   108. RY*(   2) H  12                  0.00006     1.81088   
   109. RY*(   3) H  12                  0.00006     1.54664   
   110. RY*(   4) H  12                  0.00001     2.09999   
   111. RY*(   1) H  13                  0.00070     0.20172   
   112. RY*(   2) H  13                  0.00008     1.76045   
   113. RY*(   3) H  13                  0.00006     1.53747   
   114. RY*(   4) H  13                  0.00002     2.12279   
   115. RY*(   1) H  14                  0.00084     0.20428   
   116. RY*(   2) H  14                  0.00007     1.69258   
   117. RY*(   3) H  14                  0.00006     1.59377   
   118. RY*(   4) H  14                  0.00002     2.10018   
   119. RY*(   1) H  15                  0.00078     0.19450   
   120. RY*(   2) H  15                  0.00007     1.78127   
   121. RY*(   3) H  15                  0.00005     1.54887   
   122. RY*(   4) H  15                  0.00002     2.10094   
   123. BD*(   1) O   1 - C   2          0.04065     0.09848   
   124. BD*(   1) O   1 - H   8          0.00451     0.19085   
   125. BD*(   1) C   2 - C   3          0.02851     0.15385   
   126. BD*(   1) C   2 - O   7          0.01283     0.33225   
   127. BD*(   2) C   2 - O   7          0.13657    -0.25095  39(g),83(g),128(v),129(v)
                                                    44(g),87(g)
   128. BD*(   1) C   3 - C   4          0.00417     0.12720   
   129. BD*(   1) C   3 - C   6          0.00417     0.12720   
   130. BD*(   1) C   3 - H   9          0.00886     0.27258   
   131. BD*(   1) C   4 - C   5          0.00122     0.17026   
   132. BD*(   1) C   4 - H  10          0.00611     0.28412   
   133. BD*(   1) C   4 - H  11          0.00524     0.28140   
   134. BD*(   1) C   5 - C   6          0.00122     0.17026   
   135. BD*(   1) C   5 - H  12          0.00584     0.29231   
   136. BD*(   1) C   5 - H  13          0.00630     0.29077   
   137. BD*(   1) C   6 - H  14          0.00524     0.28140   
   138. BD*(   1) C   6 - H  15          0.00611     0.28412   
       -------------------------------
              Total Lewis   26.66846  ( 98.7721%)
        Valence non-Lewis    0.27756  (  1.0280%)
        Rydberg non-Lewis    0.05399  (  0.2000%)
       -------------------------------
            Total unit  1   27.00000  (100.0000%)
           Charge unit  1    0.00000


 ***************************************************
 *******         Beta  spin orbitals         *******
 ***************************************************


 NATURAL POPULATIONS:  Natural atomic orbital occupancies 
                                                          
   NAO  Atom  No  lang   Type(AO)    Occupancy      Energy
 ----------------------------------------------------------
     1    O    1  S      Cor( 1S)     0.99985     -19.23957
     2    O    1  S      Val( 2S)     0.84544      -1.13860
     3    O    1  S      Ryd( 3S)     0.00071       1.24851
     4    O    1  px     Val( 2p)     0.82923      -0.56755
     5    O    1  px     Ryd( 3p)     0.00071       1.04097
     6    O    1  py     Val( 2p)     0.70772      -0.56817
     7    O    1  py     Ryd( 3p)     0.00084       0.86603
     8    O    1  pz     Val( 2p)     0.89516      -0.56508
     9    O    1  pz     Ryd( 3p)     0.00041       0.77887
    10    O    1  dxy    Ryd( 3d)     0.00053       2.77936
    11    O    1  dxz    Ryd( 3d)     0.00035       2.49334
    12    O    1  dyz    Ryd( 3d)     0.00042       2.47875
    13    O    1  dx2y2  Ryd( 3d)     0.00079       3.02557
    14    O    1  dz2    Ryd( 3d)     0.00033       2.79648

    15    C    2  S      Cor( 1S)     0.99956     -10.47962
    16    C    2  S      Val( 2S)     0.38000      -0.39694
    17    C    2  S      Ryd( 3S)     0.00278       0.31533
    18    C    2  px     Val( 2p)     0.42304      -0.26956
    19    C    2  px     Ryd( 3p)     0.00936       0.37280
    20    C    2  py     Val( 2p)     0.37988      -0.28382
    21    C    2  py     Ryd( 3p)     0.00442       0.40778
    22    C    2  pz     Val( 2p)     0.36654      -0.38532
    23    C    2  pz     Ryd( 3p)     0.00116       0.29761
    24    C    2  dxy    Ryd( 3d)     0.00151       2.10483
    25    C    2  dxz    Ryd( 3d)     0.00181       1.66278
    26    C    2  dyz    Ryd( 3d)     0.00156       1.61339
    27    C    2  dx2y2  Ryd( 3d)     0.00186       2.12172
    28    C    2  dz2    Ryd( 3d)     0.00052       1.87715

    29    C    3  S      Cor( 1S)     0.99946     -10.31903
    30    C    3  S      Val( 2S)     0.50844      -0.44197
    31    C    3  S      Ryd( 3S)     0.00132       0.71887
    32    C    3  px     Val( 2p)     0.40197      -0.30806
    33    C    3  px     Ryd( 3p)     0.00270       0.49351
    34    C    3  py     Val( 2p)     0.61782      -0.31939
    35    C    3  py     Ryd( 3p)     0.00361       0.66289
    36    C    3  pz     Val( 2p)     0.55821      -0.32959
    37    C    3  pz     Ryd( 3p)     0.00061       0.39006
    38    C    3  dxy    Ryd( 3d)     0.00055       1.99694
    39    C    3  dxz    Ryd( 3d)     0.00026       1.94931
    40    C    3  dyz    Ryd( 3d)     0.00040       1.79847
    41    C    3  dx2y2  Ryd( 3d)     0.00031       2.13890
    42    C    3  dz2    Ryd( 3d)     0.00038       1.91890

    43    C    4  S      Cor( 1S)     0.99957     -10.28133
    44    C    4  S      Val( 2S)     0.52631      -0.42564
    45    C    4  S      Ryd( 3S)     0.00041       0.71406
    46    C    4  px     Val( 2p)     0.47247      -0.27202
    47    C    4  px     Ryd( 3p)     0.00146       0.45839
    48    C    4  py     Val( 2p)     0.59037      -0.27913
    49    C    4  py     Ryd( 3p)     0.00151       0.52784
    50    C    4  pz     Val( 2p)     0.55849      -0.26553
    51    C    4  pz     Ryd( 3p)     0.00189       0.36317
    52    C    4  dxy    Ryd( 3d)     0.00036       2.06466
    53    C    4  dxz    Ryd( 3d)     0.00039       2.10786
    54    C    4  dyz    Ryd( 3d)     0.00029       2.16553
    55    C    4  dx2y2  Ryd( 3d)     0.00020       1.84288
    56    C    4  dz2    Ryd( 3d)     0.00050       1.93128

    57    C    5  S      Cor( 1S)     0.99955     -10.26409
    58    C    5  S      Val( 2S)     0.52758      -0.41418
    59    C    5  S      Ryd( 3S)     0.00032       0.72464
    60    C    5  px     Val( 2p)     0.54084      -0.25074
    61    C    5  px     Ryd( 3p)     0.00204       0.54413
    62    C    5  py     Val( 2p)     0.57708      -0.25444
    63    C    5  py     Ryd( 3p)     0.00148       0.47034
    64    C    5  pz     Val( 2p)     0.50644      -0.26626
    65    C    5  pz     Ryd( 3p)     0.00072       0.36002
    66    C    5  dxy    Ryd( 3d)     0.00037       2.02009
    67    C    5  dxz    Ryd( 3d)     0.00029       1.94765
    68    C    5  dyz    Ryd( 3d)     0.00033       1.95398
    69    C    5  dx2y2  Ryd( 3d)     0.00033       2.30504
    70    C    5  dz2    Ryd( 3d)     0.00031       1.99427

    71    C    6  S      Cor( 1S)     0.99957     -10.28132
    72    C    6  S      Val( 2S)     0.52631      -0.42564
    73    C    6  S      Ryd( 3S)     0.00041       0.71406
    74    C    6  px     Val( 2p)     0.47247      -0.27201
    75    C    6  px     Ryd( 3p)     0.00146       0.45839
    76    C    6  py     Val( 2p)     0.59037      -0.27913
    77    C    6  py     Ryd( 3p)     0.00151       0.52787
    78    C    6  pz     Val( 2p)     0.55850      -0.26553
    79    C    6  pz     Ryd( 3p)     0.00189       0.36314
    80    C    6  dxy    Ryd( 3d)     0.00036       2.06465
    81    C    6  dxz    Ryd( 3d)     0.00039       2.10787
    82    C    6  dyz    Ryd( 3d)     0.00029       2.16567
    83    C    6  dx2y2  Ryd( 3d)     0.00020       1.84286
    84    C    6  dz2    Ryd( 3d)     0.00050       1.93117

    85    O    7  S      Cor( 1S)     0.99986     -19.18748
    86    O    7  S      Val( 2S)     0.85181      -1.14618
    87    O    7  S      Ryd( 3S)     0.00075       1.24416
    88    O    7  px     Val( 2p)     0.68970      -0.56128
    89    O    7  px     Ryd( 3p)     0.00034       0.79978
    90    O    7  py     Val( 2p)     0.50603      -0.49308
    91    O    7  py     Ryd( 3p)     0.00077       0.88449
    92    O    7  pz     Val( 2p)     0.76078      -0.53239
    93    O    7  pz     Ryd( 3p)     0.00034       0.81257
    94    O    7  dxy    Ryd( 3d)     0.00069       2.87945
    95    O    7  dxz    Ryd( 3d)     0.00096       2.54347
    96    O    7  dyz    Ryd( 3d)     0.00027       2.41224
    97    O    7  dx2y2  Ryd( 3d)     0.00056       2.79599
    98    O    7  dz2    Ryd( 3d)     0.00020       2.57784

    99    H    8  S      Val( 1S)     0.23688      -0.11563
   100    H    8  S      Ryd( 2S)     0.00052       0.19968
   101    H    8  px     Ryd( 2p)     0.00107       2.12983
   102    H    8  py     Ryd( 2p)     0.00066       1.69080
   103    H    8  pz     Ryd( 2p)     0.00056       1.39799

   104    H    9  S      Val( 1S)     0.35248      -0.09023
   105    H    9  S      Ryd( 2S)     0.00097       0.15979
   106    H    9  px     Ryd( 2p)     0.00007       1.78183
   107    H    9  py     Ryd( 2p)     0.00041       2.15729
   108    H    9  pz     Ryd( 2p)     0.00003       1.57736

   109    H   10  S      Val( 1S)     0.36925      -0.08690
   110    H   10  S      Ryd( 2S)     0.00077       0.18088
   111    H   10  px     Ryd( 2p)     0.00009       1.66654
   112    H   10  py     Ryd( 2p)     0.00015       1.79641
   113    H   10  pz     Ryd( 2p)     0.00027       1.99389

   114    H   11  S      Val( 1S)     0.35886      -0.08347
   115    H   11  S      Ryd( 2S)     0.00078       0.18121
   116    H   11  px     Ryd( 2p)     0.00016       1.73850
   117    H   11  py     Ryd( 2p)     0.00022       1.92563
   118    H   11  pz     Ryd( 2p)     0.00013       1.76051

   119    H   12  S      Val( 1S)     0.37448      -0.07900
   120    H   12  S      Ryd( 2S)     0.00087       0.20361
   121    H   12  px     Ryd( 2p)     0.00006       1.75425
   122    H   12  py     Ryd( 2p)     0.00037       2.18782
   123    H   12  pz     Ryd( 2p)     0.00007       1.54634

   124    H   13  S      Val( 1S)     0.33642      -0.06558
   125    H   13  S      Ryd( 2S)     0.00056       0.18216
   126    H   13  px     Ryd( 2p)     0.00038       2.19866
   127    H   13  py     Ryd( 2p)     0.00007       1.73435
   128    H   13  pz     Ryd( 2p)     0.00006       1.54605

   129    H   14  S      Val( 1S)     0.35886      -0.08347
   130    H   14  S      Ryd( 2S)     0.00078       0.18121
   131    H   14  px     Ryd( 2p)     0.00016       1.73851
   132    H   14  py     Ryd( 2p)     0.00022       1.92554
   133    H   14  pz     Ryd( 2p)     0.00013       1.76060

   134    H   15  S      Val( 1S)     0.36925      -0.08690
   135    H   15  S      Ryd( 2S)     0.00077       0.18089
   136    H   15  px     Ryd( 2p)     0.00009       1.66653
   137    H   15  py     Ryd( 2p)     0.00015       1.79653
   138    H   15  pz     Ryd( 2p)     0.00027       1.99379


 Summary of Natural Population Analysis:                  
                                                          
                                       Natural Population 
                Natural  -----------------------------------------------
    Atom  No    Charge         Core      Valence    Rydberg      Total
 -----------------------------------------------------------------------
      O    1   -0.28249      0.99985     3.27755    0.00509     4.28249
      C    2    0.42601      0.99956     1.54946    0.02497     2.57399
      C    3   -0.09601      0.99946     2.08643    0.01012     3.09601
      C    4   -0.15421      0.99957     2.14764    0.00701     3.15421
      C    5   -0.15768      0.99955     2.15194    0.00618     3.15768
      C    6   -0.15421      0.99957     2.14764    0.00701     3.15421
      O    7    0.18695      0.99986     2.80832    0.00488     3.81305
      H    8    0.26031      0.00000     0.23688    0.00281     0.23969
      H    9    0.14604      0.00000     0.35248    0.00148     0.35396
      H   10    0.12946      0.00000     0.36925    0.00129     0.37054
      H   11    0.13985      0.00000     0.35886    0.00129     0.36015
      H   12    0.12416      0.00000     0.37448    0.00136     0.37584
      H   13    0.16251      0.00000     0.33642    0.00106     0.33749
      H   14    0.13985      0.00000     0.35886    0.00129     0.36015
      H   15    0.12947      0.00000     0.36925    0.00129     0.37053
 =======================================================================
   * Total *    1.00000      6.99741    18.92546    0.07713    26.00000

                                 Natural Population      
 --------------------------------------------------------
   Core                       6.99741 ( 99.9629% of   7)
   Valence                   18.92546 ( 99.6077% of  19)
   Natural Minimal Basis     25.92287 ( 99.7033% of  26)
   Natural Rydberg Basis      0.07713 (  0.2967% of  26)
 --------------------------------------------------------

    Atom  No          Natural Electron Configuration
 ----------------------------------------------------------------------------
      O    1      [core]2S( 0.85)2p( 2.43)
      C    2      [core]2S( 0.38)2p( 1.17)3p( 0.01)3d( 0.01)
      C    3      [core]2S( 0.51)2p( 1.58)3p( 0.01)
      C    4      [core]2S( 0.53)2p( 1.62)
      C    5      [core]2S( 0.53)2p( 1.62)
      C    6      [core]2S( 0.53)2p( 1.62)
      O    7      [core]2S( 0.85)2p( 1.96)
      H    8            1S( 0.24)
      H    9            1S( 0.35)
      H   10            1S( 0.37)
      H   11            1S( 0.36)
      H   12            1S( 0.37)
      H   13            1S( 0.34)
      H   14            1S( 0.36)
      H   15            1S( 0.37)


 NATURAL BOND ORBITAL ANALYSIS, beta spin orbitals:

                       Occupancies       Lewis Structure    Low   High
           Occ.    -------------------  -----------------   occ   occ
  Cycle   Thresh.   Lewis   Non-Lewis     CR  BD  3C  LP    (L)   (NL)   Dev
 =============================================================================
   1(1)    0.90    25.29153   0.70847      7  16   0   3     1      0    0.05
   2(2)    0.90    25.29153   0.70847      7  16   0   3     1      0    0.05
   3(1)    0.80    25.29153   0.70847      7  16   0   3     0      0    0.05
 -----------------------------------------------------------------------------

 Structure accepted: No low occupancy Lewis orbitals

 --------------------------------------------------------
   Core                      6.99742 ( 99.963% of   7)
   Valence Lewis            18.29411 ( 96.285% of  19)
  ==================       ============================
   Total Lewis              25.29153 ( 97.275% of  26)
  -----------------------------------------------------
   Valence non-Lewis         0.65755 (  2.529% of  26)
   Rydberg non-Lewis         0.05092 (  0.196% of  26)
  ==================       ============================
   Total non-Lewis           0.70847 (  2.725% of  26)
 --------------------------------------------------------


       (Occupancy)   Bond orbital/ Coefficients/ Hybrids
 ---------------------------------------------------------------------------------
     1. (0.97543) BD ( 1) O   1 - C   2  
                ( 66.20%)   0.8136* O   1 s( 26.70%)p 2.74( 73.22%)d 0.00(  0.08%)
                                           -0.0001 -0.5167 -0.0027  0.1178 -0.0064
                                            0.8475  0.0013 -0.0001 -0.0000 -0.0149
                                            0.0000  0.0000  0.0179  0.0155
                ( 33.80%)   0.5814* C   2 s( 28.56%)p 2.49( 71.19%)d 0.01(  0.24%)
                                            0.0011 -0.5343  0.0106 -0.0312 -0.0032
                                           -0.8425 -0.0340  0.0001  0.0000  0.0070
                                           -0.0000  0.0000  0.0414  0.0260
     2. (0.99303) BD ( 1) O   1 - H   8  
                ( 76.30%)   0.8735* O   1 s( 21.11%)p 3.73( 78.81%)d 0.00(  0.09%)
                                           -0.0002 -0.4593 -0.0099  0.7966  0.0091
                                           -0.3903 -0.0314  0.0001  0.0000  0.0038
                                           -0.0000 -0.0000 -0.0257  0.0134
                ( 23.70%)   0.4869* H   8 s( 99.47%)p 0.01(  0.53%)
                                           -0.9973  0.0053 -0.0637  0.0352 -0.0000
     3. (0.91135) BD ( 1) C   2 - C   3  
                ( 52.60%)   0.7252* C   2 s( 39.04%)p 1.56( 60.95%)d 0.00(  0.01%)
                                            0.0010  0.6242  0.0284  0.6563 -0.0392
                                           -0.4206  0.0183  0.0001 -0.0000 -0.0028
                                           -0.0000 -0.0000  0.0029 -0.0085
                ( 47.40%)   0.6885* C   3 s( 23.16%)p 3.32( 76.79%)d 0.00(  0.05%)
                                           -0.0003  0.4811  0.0119 -0.7621 -0.0203
                                            0.4320 -0.0088 -0.0001  0.0000 -0.0189
                                            0.0000 -0.0000  0.0078 -0.0074
     4. (0.99786) BD ( 1) C   2 - O   7  
                ( 33.38%)   0.5777* C   2 s( 32.17%)p 2.10( 67.53%)d 0.01(  0.30%)
                                            0.0001  0.5658 -0.0394 -0.7506 -0.0548
                                           -0.3295 -0.0174  0.0000 -0.0000  0.0331
                                           -0.0000 -0.0000  0.0353 -0.0264
                ( 66.62%)   0.8162* O   7 s( 42.69%)p 1.34( 57.20%)d 0.00(  0.11%)
                                           -0.0000  0.6530 -0.0229  0.6345 -0.0152
                                            0.4113 -0.0081  0.0000  0.0000  0.0263
                                           -0.0000  0.0000  0.0142 -0.0134
     5. (0.99663) BD ( 2) C   2 - O   7  
                ( 27.13%)   0.5209* C   2 s(  0.00%)p 1.00( 99.35%)d 0.01(  0.65%)
                                            0.0000 -0.0000 -0.0000 -0.0000  0.0000
                                            0.0001 -0.0000  0.9965 -0.0207 -0.0000
                                           -0.0727 -0.0342  0.0000  0.0000
                ( 72.87%)   0.8536* O   7 s(  0.00%)p 1.00( 99.84%)d 0.00(  0.16%)
                                            0.0000 -0.0000  0.0000 -0.0001  0.0000
                                            0.0001  0.0000  0.9992  0.0045  0.0000
                                            0.0359  0.0190 -0.0000 -0.0000
     6. (0.92059) BD ( 1) C   3 - C   4  
                ( 54.53%)   0.7384* C   3 s( 25.93%)p 2.85( 74.03%)d 0.00(  0.04%)
                                            0.0004  0.5092 -0.0100  0.4410 -0.0189
                                            0.2097 -0.0418 -0.7068 -0.0138  0.0066
                                           -0.0109 -0.0144  0.0036  0.0035
                ( 45.47%)   0.6743* C   4 s( 24.02%)p 3.16( 75.91%)d 0.00(  0.06%)
                                            0.0004  0.4901 -0.0007 -0.6362 -0.0182
                                           -0.3362 -0.0177  0.4900 -0.0246  0.0091
                                           -0.0204 -0.0079  0.0085  0.0031
     7. (0.92059) BD ( 1) C   3 - C   6  
                ( 54.53%)   0.7384* C   3 s( 25.93%)p 2.85( 74.03%)d 0.00(  0.04%)
                                            0.0004  0.5092 -0.0100  0.4410 -0.0189
                                            0.2099 -0.0418  0.7067  0.0138  0.0066
                                            0.0109  0.0144  0.0036  0.0035
                ( 45.47%)   0.6743* C   6 s( 24.02%)p 3.16( 75.91%)d 0.00(  0.06%)
                                            0.0004  0.4901 -0.0007 -0.6362 -0.0182
                                           -0.3363 -0.0177 -0.4899  0.0246  0.0091
                                            0.0204  0.0079  0.0085  0.0030
     8. (0.97763) BD ( 1) C   3 - H   9  
                ( 64.53%)   0.8033* C   3 s( 24.77%)p 3.04( 75.20%)d 0.00(  0.03%)
                                            0.0004 -0.4976 -0.0096  0.1684 -0.0118
                                            0.8505 -0.0080 -0.0001  0.0000 -0.0080
                                            0.0000  0.0000  0.0132  0.0081
                ( 35.47%)   0.5956* H   9 s( 99.89%)p 0.00(  0.11%)
                                           -0.9995  0.0019 -0.0057 -0.0324  0.0000
     9. (0.95175) BD ( 1) C   4 - C   5  
                ( 50.82%)   0.7129* C   4 s( 25.86%)p 2.87( 74.09%)d 0.00(  0.06%)
                                           -0.0001  0.5085 -0.0029  0.5023  0.0195
                                            0.5001  0.0131  0.4871 -0.0263  0.0095
                                            0.0140  0.0141 -0.0005  0.0082
                ( 49.18%)   0.7013* C   5 s( 26.18%)p 2.82( 73.76%)d 0.00(  0.06%)
                                            0.0008  0.5117  0.0021 -0.3260  0.0185
                                           -0.3624  0.0115 -0.7064 -0.0210  0.0134
                                            0.0152  0.0150  0.0013  0.0019
    10. (0.98772) BD ( 1) C   4 - H  10  
                ( 62.97%)   0.7936* C   4 s( 25.51%)p 2.92( 74.46%)d 0.00(  0.03%)
                                           -0.0000 -0.5051 -0.0027  0.3480 -0.0188
                                           -0.4598  0.0137  0.6414  0.0107  0.0094
                                           -0.0095  0.0111  0.0008 -0.0038
                ( 37.03%)   0.6085* H  10 s( 99.90%)p 0.00(  0.10%)
                                           -0.9995  0.0024 -0.0089  0.0155 -0.0259
    11. (0.97514) BD ( 1) C   4 - H  11  
                ( 63.49%)   0.7968* C   4 s( 24.43%)p 3.09( 75.53%)d 0.00(  0.04%)
                                            0.0003 -0.4943  0.0006 -0.4693  0.0054
                                            0.6512 -0.0138  0.3323  0.0216  0.0143
                                            0.0037 -0.0060  0.0085  0.0073
                ( 36.51%)   0.6042* H  11 s( 99.90%)p 0.00(  0.10%)
                                           -0.9995  0.0024  0.0177 -0.0213 -0.0155
    12. (0.95174) BD ( 1) C   5 - C   6  
                ( 49.18%)   0.7013* C   5 s( 26.18%)p 2.82( 73.76%)d 0.00(  0.06%)
                                            0.0008  0.5117  0.0021 -0.3260  0.0185
                                           -0.3622  0.0115  0.7065  0.0210  0.0134
                                           -0.0152 -0.0150  0.0013  0.0019
                ( 50.82%)   0.7129* C   6 s( 25.86%)p 2.87( 74.09%)d 0.00(  0.06%)
                                           -0.0001  0.5085 -0.0029  0.5023  0.0195
                                            0.5000  0.0131 -0.4872  0.0263  0.0095
                                           -0.0140 -0.0141 -0.0004  0.0082
    13. (0.98994) BD ( 1) C   5 - H  12  
                ( 62.50%)   0.7906* C   5 s( 23.67%)p 3.22( 76.29%)d 0.00(  0.04%)
                                           -0.0002  0.4865 -0.0050 -0.1840  0.0271
                                            0.8534  0.0005 -0.0001 -0.0000 -0.0124
                                            0.0000 -0.0000 -0.0123 -0.0094
                ( 37.50%)   0.6124* H  12 s( 99.91%)p 0.00(  0.09%)
                                            0.9995 -0.0022  0.0035 -0.0306  0.0000
    14. (0.92690) BD ( 1) C   5 - H  13  
                ( 64.09%)   0.8005* C   5 s( 23.84%)p 3.19( 76.13%)d 0.00(  0.03%)
                                           -0.0008  0.4883  0.0011  0.8675 -0.0068
                                           -0.0911  0.0204 -0.0000 -0.0000 -0.0091
                                            0.0000  0.0000  0.0129 -0.0064
                ( 35.91%)   0.5993* H  13 s( 99.89%)p 0.00(  0.11%)
                                            0.9995 -0.0040 -0.0323 -0.0027  0.0000
    15. (0.97514) BD ( 1) C   6 - H  14  
                ( 63.49%)   0.7968* C   6 s( 24.43%)p 3.09( 75.53%)d 0.00(  0.04%)
                                            0.0003 -0.4943  0.0006 -0.4693  0.0054
                                            0.6511 -0.0138 -0.3325 -0.0216  0.0143
                                           -0.0037  0.0060  0.0085  0.0073
                ( 36.51%)   0.6042* H  14 s( 99.90%)p 0.00(  0.10%)
                                           -0.9995  0.0024  0.0177 -0.0213  0.0155
    16. (0.98772) BD ( 1) C   6 - H  15  
                ( 62.97%)   0.7936* C   6 s( 25.51%)p 2.92( 74.46%)d 0.00(  0.03%)
                                            0.0000  0.5051  0.0027 -0.3479  0.0188
                                            0.4600 -0.0137  0.6413  0.0107 -0.0094
                                           -0.0095  0.0111 -0.0008  0.0038
                ( 37.03%)   0.6085* H  15 s( 99.90%)p 0.00(  0.10%)
                                            0.9995 -0.0024  0.0089 -0.0155 -0.0259
    17. (0.99985) CR ( 1) O   1           s(100.00%)p 0.00(  0.00%)
                                            1.0000 -0.0002 -0.0000  0.0001  0.0000
                                           -0.0000 -0.0000  0.0000  0.0000  0.0000
                                           -0.0000  0.0000 -0.0000  0.0000
    18. (0.99958) CR ( 1) C   2           s(100.00%)p 0.00(  0.00%)
                                            1.0000 -0.0001 -0.0000 -0.0005  0.0000
                                            0.0014  0.0000 -0.0000 -0.0000 -0.0000
                                            0.0000 -0.0000 -0.0001 -0.0000
    19. (0.99946) CR ( 1) C   3           s(100.00%)p 0.00(  0.00%)
                                            1.0000 -0.0001  0.0000 -0.0006  0.0000
                                           -0.0004  0.0000  0.0000 -0.0000 -0.0000
                                            0.0000 -0.0000 -0.0000 -0.0000
    20. (0.99957) CR ( 1) C   4           s(100.00%)p 0.00(  0.00%)
                                            1.0000 -0.0000 -0.0000  0.0005  0.0000
                                            0.0000  0.0000 -0.0002  0.0000 -0.0000
                                            0.0000  0.0000 -0.0000 -0.0000
    21. (0.99955) CR ( 1) C   5           s(100.00%)p 0.00(  0.00%)
                                            1.0000 -0.0003 -0.0000  0.0012 -0.0000
                                            0.0007 -0.0000 -0.0000  0.0000 -0.0000
                                            0.0000 -0.0000  0.0000 -0.0000
    22. (0.99957) CR ( 1) C   6           s(100.00%)p 0.00(  0.00%)
                                            1.0000 -0.0000 -0.0000  0.0005  0.0000
                                            0.0000  0.0000  0.0002 -0.0000 -0.0000
                                           -0.0000 -0.0000 -0.0000 -0.0000
    23. (0.99985) CR ( 1) O   7           s(100.00%)p 0.00(  0.00%)
                                            1.0000 -0.0004 -0.0000  0.0003  0.0000
                                            0.0002  0.0000 -0.0000 -0.0000  0.0000
                                           -0.0000 -0.0000  0.0000 -0.0000
    24. (0.97029) LP ( 1) O   1           s( 52.16%)p 0.92( 47.80%)d 0.00(  0.04%)
                                            0.0001  0.7222 -0.0052  0.5915 -0.0115
                                            0.3577 -0.0011 -0.0000 -0.0000 -0.0179
                                            0.0000 -0.0000 -0.0072  0.0055
    25. (0.89602) LP ( 2) O   1           s(  0.00%)p 1.00( 99.92%)d 0.00(  0.08%)
                                           -0.0000  0.0000  0.0000 -0.0000  0.0000
                                            0.0001 -0.0000  0.9995 -0.0115 -0.0000
                                           -0.0197 -0.0211  0.0000  0.0000
    26. (0.98864) LP ( 1) O   7           s( 57.27%)p 0.75( 42.71%)d 0.00(  0.02%)
                                            0.0005  0.7566  0.0140 -0.5673 -0.0025
                                           -0.3246 -0.0013  0.0000  0.0000 -0.0077
                                           -0.0000  0.0000 -0.0042  0.0088
    27. (0.39125) LP*( 2) O   7           s(  0.08%)p99.99( 99.79%)d 1.82(  0.14%)
                                           -0.0000  0.0274 -0.0001  0.5234  0.0015
                                           -0.8508 -0.0067  0.0001  0.0000 -0.0193
                                            0.0000  0.0000  0.0315 -0.0015
    28. (0.00078) RY*( 1) O   1           s( 65.09%)p 0.50( 32.46%)d 0.04(  2.46%)
                                           -0.0000  0.0046  0.8068  0.0050  0.5423
                                            0.0052 -0.1743 -0.0000  0.0000 -0.1415
                                            0.0000  0.0000  0.0673 -0.0028
    29. (0.00043) RY*( 2) O   1           s( 25.68%)p 2.59( 66.48%)d 0.31(  7.84%)
                                           -0.0000 -0.0023  0.5068  0.0026 -0.7780
                                           -0.0047 -0.2438  0.0000 -0.0000  0.2513
                                           -0.0000  0.0000  0.0955  0.0781
    30. (0.00031) RY*( 3) O   1           s(  0.00%)p 1.00( 94.81%)d 0.05(  5.19%)
                                           -0.0000 -0.0000  0.0000  0.0000 -0.0000
                                            0.0000  0.0001  0.0059  0.9737 -0.0000
                                           -0.0276 -0.2261  0.0000  0.0000
    31. (0.00005) RY*( 4) O   1           s(  6.76%)p10.82( 73.13%)d 2.97( 20.11%)
    32. (0.00002) RY*( 5) O   1           s(  0.01%)p 1.00( 17.01%)d 4.88( 82.98%)
    33. (0.00001) RY*( 6) O   1           s(  0.00%)p 1.00(  0.11%)d99.99( 99.89%)
    34. (0.00000) RY*( 7) O   1           s(  0.00%)p 1.00(  5.16%)d18.38( 94.84%)
    35. (0.00000) RY*( 8) O   1           s(  2.24%)p 4.23(  9.46%)d39.46( 88.30%)
    36. (0.00000) RY*( 9) O   1           s(  0.25%)p 6.43(  1.64%)d99.99( 98.11%)
    37. (0.01062) RY*( 1) C   2           s(  3.25%)p29.43( 95.71%)d 0.32(  1.04%)
                                           -0.0000  0.0372  0.1765 -0.0393  0.8210
                                           -0.0477  0.5284  0.0000 -0.0000 -0.0814
                                            0.0000 -0.0000 -0.0604  0.0116
    38. (0.00299) RY*( 2) C   2           s(  0.00%)p 1.00(  0.63%)d99.99( 99.37%)
                                            0.0000 -0.0000  0.0000 -0.0000 -0.0000
                                            0.0000  0.0000  0.0742  0.0288  0.0001
                                            0.6549  0.7515 -0.0002 -0.0001
    39. (0.00221) RY*( 3) C   2           s( 26.74%)p 0.18(  4.93%)d 2.56( 68.33%)
                                            0.0000 -0.0150  0.5169 -0.0300 -0.1895
                                           -0.0185  0.1101 -0.0000  0.0001  0.4490
                                           -0.0001 -0.0002 -0.6922 -0.0509
    40. (0.00208) RY*( 4) C   2           s( 32.04%)p 1.89( 60.62%)d 0.23(  7.33%)
                                           -0.0000  0.0397  0.5647 -0.0066  0.3501
                                            0.0238 -0.6950  0.0000  0.0001  0.0699
                                            0.0000  0.0001  0.2551  0.0579
    41. (0.00160) RY*( 5) C   2           s(  0.00%)p 1.00( 66.62%)d 0.50( 33.38%)
                                            0.0000  0.0000 -0.0000  0.0000 -0.0000
                                            0.0000  0.0001  0.0338  0.8155  0.0000
                                            0.4180 -0.3988  0.0001  0.0001
    42. (0.00097) RY*( 6) C   2           s(  1.42%)p 2.54(  3.61%)d66.80( 94.97%)
                                           -0.0000  0.0143  0.1184 -0.0359 -0.0322
                                           -0.0294 -0.1814  0.0000  0.0000 -0.8482
                                            0.0001 -0.0001 -0.4798 -0.0003
    43. (0.00023) RY*( 7) C   2           s( 36.19%)p 0.98( 35.44%)d 0.78( 28.37%)
                                            0.0000 -0.0174  0.6013 -0.0303 -0.4024
                                            0.0270  0.4369 -0.0000 -0.0001 -0.2533
                                            0.0000  0.0001  0.4581  0.0982
    44. (0.00002) RY*( 8) C   2           s(  0.00%)p 1.00( 33.39%)d 1.99( 66.61%)
    45. (0.00001) RY*( 9) C   2           s(  0.58%)p 0.03(  0.02%)d99.99( 99.40%)
    46. (0.00346) RY*( 1) C   3           s(  2.08%)p44.78( 93.12%)d 2.31(  4.80%)
                                           -0.0000  0.0444  0.1372  0.0262  0.6750
                                            0.0415  0.6879 -0.0000 -0.0001  0.1197
                                           -0.0000 -0.0001 -0.0312 -0.1808
    47. (0.00138) RY*( 2) C   3           s( 77.84%)p 0.11(  8.35%)d 0.18( 13.82%)
                                           -0.0000 -0.0083  0.8822  0.0150 -0.2885
                                            0.0007  0.0049 -0.0000 -0.0000  0.2235
                                           -0.0000 -0.0000  0.1355 -0.2643
    48. (0.00078) RY*( 3) C   3           s(  1.96%)p40.97( 80.49%)d 8.93( 17.55%)
                                            0.0000 -0.0138  0.1395 -0.0110  0.6258
                                           -0.0070 -0.6427  0.0000  0.0001 -0.1406
                                            0.0000  0.0000  0.3587 -0.1646
    49. (0.00041) RY*( 4) C   3           s(  0.00%)p 1.00( 91.35%)d 0.09(  8.65%)
                                           -0.0000 -0.0000  0.0000  0.0000 -0.0000
                                           -0.0000  0.0002 -0.0143  0.9557 -0.0001
                                           -0.2939  0.0091  0.0000  0.0001
    50. (0.00027) RY*( 5) C   3           s( 10.60%)p 0.35(  3.71%)d 8.09( 85.69%)
                                           -0.0000  0.0113  0.3254  0.0228  0.0079
                                           -0.0058  0.1910  0.0000 -0.0001 -0.7942
                                            0.0002  0.0001  0.1046  0.4639
    51. (0.00023) RY*( 6) C   3           s(  0.00%)p 1.00(  3.67%)d26.27( 96.33%)
                                           -0.0000  0.0000  0.0000  0.0000 -0.0000
                                           -0.0000 -0.0000 -0.0029 -0.1915 -0.0002
                                           -0.5983  0.7781 -0.0001 -0.0001
    52. (0.00009) RY*( 7) C   3           s(  7.64%)p 1.71( 13.08%)d10.38( 79.29%)
    53. (0.00004) RY*( 8) C   3           s(  0.00%)p 1.00(  5.05%)d18.81( 94.95%)
    54. (0.00002) RY*( 9) C   3           s(  0.08%)p14.11(  1.15%)d99.99( 98.77%)
    55. (0.00194) RY*( 1) C   4           s(  0.02%)p99.99( 89.45%)d99.99( 10.53%)
                                           -0.0000  0.0100  0.0115  0.0135  0.6061
                                           -0.0248 -0.5975  0.0128  0.4112 -0.0399
                                            0.1029 -0.1503  0.0114  0.2653
    56. (0.00150) RY*( 2) C   4           s( 10.81%)p 6.28( 67.84%)d 1.98( 21.35%)
                                           -0.0000  0.0285  0.3275 -0.0081 -0.1978
                                            0.0024  0.4304  0.0077  0.6737 -0.2345
                                           -0.0350  0.0747 -0.0579  0.3852
    57. (0.00042) RY*( 3) C   4           s( 25.10%)p 2.84( 71.16%)d 0.15(  3.74%)
                                            0.0000  0.0020  0.5010  0.0257 -0.6113
                                            0.0119 -0.5788 -0.0034 -0.0461  0.0252
                                            0.1412 -0.0750  0.0958  0.0451
    58. (0.00025) RY*( 4) C   4           s( 50.92%)p 0.68( 34.45%)d 0.29( 14.62%)
                                           -0.0000 -0.0132  0.7135 -0.0098  0.4323
                                           -0.0133  0.2812  0.0031 -0.2797  0.0291
                                            0.1496 -0.1491  0.3001 -0.1034
    59. (0.00014) RY*( 5) C   4           s(  7.51%)p 1.26(  9.48%)d11.06( 83.02%)
                                           -0.0000 -0.0139  0.2736 -0.0083  0.1187
                                           -0.0005 -0.0337  0.0011 -0.2819  0.0553
                                           -0.1297  0.1018 -0.8637  0.2323
    60. (0.00006) RY*( 6) C   4           s(  1.58%)p12.71( 20.14%)d49.41( 78.28%)
    61. (0.00002) RY*( 7) C   4           s(  1.75%)p 2.30(  4.02%)d53.89( 94.23%)
    62. (0.00001) RY*( 8) C   4           s(  0.48%)p 3.56(  1.72%)d99.99( 97.79%)
    63. (0.00001) RY*( 9) C   4           s(  2.01%)p 0.88(  1.76%)d48.00( 96.24%)
    64. (0.00162) RY*( 1) C   5           s(  6.86%)p11.95( 82.03%)d 1.62( 11.11%)
                                           -0.0000  0.0176  0.2614 -0.0252 -0.8668
                                            0.0177  0.2606 -0.0000 -0.0000  0.1189
                                           -0.0000  0.0000  0.2779 -0.1405
    65. (0.00135) RY*( 2) C   5           s(  4.85%)p15.88( 77.07%)d 3.73( 18.08%)
                                           -0.0000  0.0209  0.2193  0.0075 -0.1499
                                           -0.0069 -0.8649  0.0000  0.0001  0.1806
                                           -0.0000 -0.0001 -0.1242 -0.3644
    66. (0.00032) RY*( 3) C   5           s(  0.00%)p 1.00( 85.26%)d 0.17( 14.74%)
                                            0.0000  0.0000  0.0000 -0.0000  0.0000
                                           -0.0000  0.0001 -0.0261  0.9230 -0.0000
                                           -0.2361  0.3027 -0.0000 -0.0001
    67. (0.00014) RY*( 4) C   5           s( 85.79%)p 0.14( 12.36%)d 0.02(  1.84%)
                                            0.0000 -0.0126  0.9262  0.0054  0.2915
                                            0.0020  0.1966 -0.0000 -0.0000 -0.0330
                                           -0.0000 -0.0000 -0.1317 -0.0013
    68. (0.00010) RY*( 5) C   5           s(  0.00%)p 1.00( 14.74%)d 5.79( 85.26%)
                                           -0.0000 -0.0000 -0.0000  0.0000 -0.0000
                                            0.0000 -0.0001  0.0145 -0.3836 -0.0001
                                           -0.5691  0.7271 -0.0001 -0.0002
    69. (0.00005) RY*( 6) C   5           s(  1.38%)p12.93( 17.90%)d58.29( 80.71%)
    70. (0.00001) RY*( 7) C   5           s(  0.02%)p19.23(  0.38%)d99.99( 99.60%)
    71. (0.00002) RY*( 8) C   5           s(  0.00%)p 1.00(  0.09%)d99.99( 99.91%)
    72. (0.00001) RY*( 9) C   5           s(  1.22%)p 8.39( 10.23%)d72.58( 88.55%)
    73. (0.00194) RY*( 1) C   6           s(  0.02%)p99.99( 89.45%)d99.99( 10.53%)
                                           -0.0000  0.0100  0.0115  0.0135  0.6061
                                           -0.0248 -0.5977 -0.0128 -0.4110 -0.0399
                                           -0.1029  0.1504  0.0114  0.2652
    74. (0.00150) RY*( 2) C   6           s( 10.81%)p 6.28( 67.84%)d 1.98( 21.35%)
                                           -0.0000  0.0285  0.3275 -0.0081 -0.1978
                                            0.0024  0.4302 -0.0077 -0.6739 -0.2345
                                            0.0351 -0.0745 -0.0578  0.3853
    75. (0.00042) RY*( 3) C   6           s( 25.09%)p 2.84( 71.17%)d 0.15(  3.74%)
                                            0.0000  0.0020  0.5009  0.0257 -0.6113
                                            0.0119 -0.5788  0.0034  0.0463  0.0252
                                           -0.1412  0.0751  0.0957  0.0451
    76. (0.00025) RY*( 4) C   6           s( 50.93%)p 0.68( 34.45%)d 0.29( 14.62%)
                                           -0.0000 -0.0132  0.7135 -0.0098  0.4323
                                           -0.0133  0.2812 -0.0031  0.2796  0.0291
                                           -0.1497  0.1492  0.3001 -0.1035
    77. (0.00014) RY*( 5) C   6           s(  7.51%)p 1.26(  9.48%)d11.06( 83.02%)
                                           -0.0000 -0.0139  0.2736 -0.0083  0.1187
                                           -0.0005 -0.0337 -0.0011  0.2819  0.0553
                                            0.1297 -0.1020 -0.8637  0.2323
    78. (0.00006) RY*( 6) C   6           s(  1.58%)p12.71( 20.14%)d49.41( 78.28%)
    79. (0.00002) RY*( 7) C   6           s(  1.75%)p 2.30(  4.02%)d53.88( 94.23%)
    80. (0.00001) RY*( 8) C   6           s(  0.48%)p 3.56(  1.72%)d99.99( 97.80%)
    81. (0.00001) RY*( 9) C   6           s(  2.01%)p 0.88(  1.76%)d47.99( 96.24%)
    82. (0.00093) RY*( 1) O   7           s(  8.44%)p10.72( 90.47%)d 0.13(  1.09%)
                                           -0.0000  0.0023  0.2905  0.0085 -0.3882
                                            0.0023  0.8683  0.0000 -0.0001 -0.0534
                                            0.0000  0.0000  0.0889 -0.0130
    83. (0.00031) RY*( 2) O   7           s(  0.00%)p 1.00( 96.40%)d 0.04(  3.60%)
                                            0.0000 -0.0000 -0.0000 -0.0000 -0.0000
                                           -0.0000  0.0001  0.0027  0.9818 -0.0000
                                           -0.1177 -0.1488  0.0000  0.0000
    84. (0.00018) RY*( 3) O   7           s( 86.01%)p 0.10(  8.80%)d 0.06(  5.19%)
                                           -0.0000  0.0011  0.9274  0.0137  0.1051
                                            0.0156 -0.2766 -0.0000  0.0001  0.1014
                                           -0.0000  0.0000  0.1974  0.0517
    85. (0.00003) RY*( 4) O   7           s(  0.75%)p99.99( 80.43%)d24.96( 18.82%)
    86. (0.00000) RY*( 5) O   7           s(  0.38%)p41.97( 16.13%)d99.99( 83.49%)
    87. (0.00000) RY*( 6) O   7           s(  0.00%)p 1.00(  1.55%)d63.67( 98.45%)
    88. (0.00000) RY*( 7) O   7           s(  0.00%)p 1.00(  2.22%)d44.11( 97.78%)
    89. (0.00001) RY*( 8) O   7           s(  4.12%)p 0.97(  4.00%)d22.29( 91.88%)
    90. (0.00000) RY*( 9) O   7           s(  0.26%)p 1.81(  0.47%)d99.99( 99.27%)
    91. (0.00068) RY*( 1) H   8           s( 60.14%)p 0.66( 39.86%)
                                            0.0168  0.7753  0.1406  0.6155 -0.0001
    92. (0.00056) RY*( 2) H   8           s(  0.00%)p 1.00(100.00%)
                                            0.0000  0.0000 -0.0000  0.0001  1.0000
    93. (0.00033) RY*( 3) H   8           s( 35.34%)p 1.83( 64.66%)
                                            0.0121  0.5943 -0.4910 -0.6369  0.0001
    94. (0.00001) RY*( 4) H   8           s(  5.05%)p18.80( 94.95%)
    95. (0.00097) RY*( 1) H   9           s( 99.91%)p 0.00(  0.09%)
                                            0.0029  0.9995 -0.0086 -0.0296  0.0000
    96. (0.00006) RY*( 2) H   9           s(  0.00%)p 1.00(100.00%)
    97. (0.00002) RY*( 3) H   9           s(  0.20%)p99.99( 99.80%)
    98. (0.00003) RY*( 4) H   9           s(  0.00%)p 1.00(100.00%)
    99. (0.00077) RY*( 1) H  10           s( 99.70%)p 0.00(  0.30%)
                                            0.0038  0.9985 -0.0359  0.0370 -0.0177
   100. (0.00008) RY*( 2) H  10           s(  0.20%)p99.99( 99.80%)
   101. (0.00005) RY*( 3) H  10           s(  0.01%)p 1.00( 99.99%)
   102. (0.00002) RY*( 4) H  10           s(  0.19%)p99.99( 99.81%)
   103. (0.00078) RY*( 1) H  11           s( 99.03%)p 0.01(  0.97%)
                                            0.0045  0.9951 -0.0178 -0.0933 -0.0252
   104. (0.00007) RY*( 2) H  11           s(  0.22%)p99.99( 99.78%)
   105. (0.00005) RY*( 3) H  11           s(  0.23%)p99.99( 99.77%)
   106. (0.00001) RY*( 4) H  11           s(  0.62%)p99.99( 99.38%)
   107. (0.00088) RY*( 1) H  12           s( 99.45%)p 0.01(  0.55%)
                                            0.0044  0.9972  0.0022  0.0741 -0.0000
   108. (0.00007) RY*( 2) H  12           s(  0.00%)p 1.00(100.00%)
   109. (0.00006) RY*( 3) H  12           s(  0.07%)p99.99( 99.93%)
   110. (0.00001) RY*( 4) H  12           s(  0.57%)p99.99( 99.43%)
   111. (0.00057) RY*( 1) H  13           s( 98.99%)p 0.01(  1.01%)
                                            0.0062  0.9949  0.0751 -0.0668  0.0000
   112. (0.00007) RY*( 2) H  13           s(  0.68%)p99.99( 99.32%)
   113. (0.00006) RY*( 3) H  13           s(  0.00%)p 1.00(100.00%)
   114. (0.00002) RY*( 4) H  13           s(  0.44%)p99.99( 99.56%)
   115. (0.00078) RY*( 1) H  14           s( 99.03%)p 0.01(  0.97%)
                                            0.0045  0.9951 -0.0178 -0.0933  0.0253
   116. (0.00007) RY*( 2) H  14           s(  0.22%)p99.99( 99.78%)
   117. (0.00005) RY*( 3) H  14           s(  0.23%)p99.99( 99.77%)
   118. (0.00001) RY*( 4) H  14           s(  0.62%)p99.99( 99.38%)
   119. (0.00077) RY*( 1) H  15           s( 99.70%)p 0.00(  0.30%)
                                            0.0038  0.9985 -0.0359  0.0370  0.0177
   120. (0.00008) RY*( 2) H  15           s(  0.20%)p99.99( 99.80%)
   121. (0.00005) RY*( 3) H  15           s(  0.01%)p 1.00( 99.99%)
   122. (0.00002) RY*( 4) H  15           s(  0.19%)p99.99( 99.81%)
   123. (0.03111) BD*( 1) O   1 - C   2  
                ( 33.80%)   0.5814* O   1 s( 26.70%)p 2.74( 73.22%)d 0.00(  0.08%)
                                            0.0001  0.5167  0.0027 -0.1178  0.0064
                                           -0.8475 -0.0013  0.0001  0.0000  0.0149
                                           -0.0000 -0.0000 -0.0179 -0.0155
                ( 66.20%)  -0.8136* C   2 s( 28.56%)p 2.49( 71.19%)d 0.01(  0.24%)
                                           -0.0011  0.5343 -0.0106  0.0312  0.0032
                                            0.8425  0.0340 -0.0001 -0.0000 -0.0070
                                            0.0000 -0.0000 -0.0414 -0.0260
   124. (0.00359) BD*( 1) O   1 - H   8  
                ( 23.70%)   0.4869* O   1 s( 21.11%)p 3.73( 78.81%)d 0.00(  0.09%)
                                            0.0002  0.4593  0.0099 -0.7966 -0.0091
                                            0.3903  0.0314 -0.0001 -0.0000 -0.0038
                                            0.0000  0.0000  0.0257 -0.0134
                ( 76.30%)  -0.8735* H   8 s( 99.47%)p 0.01(  0.53%)
                                            0.9973 -0.0053  0.0637 -0.0352  0.0000
   125. (0.03068) BD*( 1) C   2 - C   3  
                ( 47.40%)   0.6885* C   2 s( 39.04%)p 1.56( 60.95%)d 0.00(  0.01%)
                                           -0.0010 -0.6242 -0.0284 -0.6563  0.0392
                                            0.4206 -0.0183 -0.0001  0.0000  0.0028
                                            0.0000  0.0000 -0.0029  0.0085
                ( 52.60%)  -0.7252* C   3 s( 23.16%)p 3.32( 76.79%)d 0.00(  0.05%)
                                            0.0003 -0.4811 -0.0119  0.7621  0.0203
                                           -0.4320  0.0088  0.0001 -0.0000  0.0189
                                           -0.0000  0.0000 -0.0078  0.0074
   126. (0.01496) BD*( 1) C   2 - O   7  
                ( 66.62%)   0.8162* C   2 s( 32.17%)p 2.10( 67.53%)d 0.01(  0.30%)
                                            0.0001  0.5658 -0.0394 -0.7506 -0.0548
                                           -0.3295 -0.0174  0.0000 -0.0000  0.0331
                                           -0.0000 -0.0000  0.0353 -0.0264
                ( 33.38%)  -0.5777* O   7 s( 42.69%)p 1.34( 57.20%)d 0.00(  0.11%)
                                           -0.0000  0.6530 -0.0229  0.6345 -0.0152
                                            0.4113 -0.0081  0.0000  0.0000  0.0263
                                           -0.0000  0.0000  0.0142 -0.0134
   127. (0.13185) BD*( 2) C   2 - O   7  
                ( 72.87%)   0.8536* C   2 s(  0.00%)p 1.00( 99.35%)d 0.01(  0.65%)
                                            0.0000 -0.0000 -0.0000 -0.0000  0.0000
                                            0.0001 -0.0000  0.9965 -0.0207 -0.0000
                                           -0.0727 -0.0342  0.0000  0.0000
                ( 27.13%)  -0.5209* O   7 s(  0.00%)p 1.00( 99.84%)d 0.00(  0.16%)
                                            0.0000 -0.0000  0.0000 -0.0001  0.0000
                                            0.0001  0.0000  0.9992  0.0045  0.0000
                                            0.0359  0.0190 -0.0000 -0.0000
   128. (0.00391) BD*( 1) C   3 - C   4  
                ( 45.47%)   0.6743* C   3 s( 25.93%)p 2.85( 74.03%)d 0.00(  0.04%)
                                           -0.0004 -0.5092  0.0100 -0.4410  0.0189
                                           -0.2097  0.0418  0.7068  0.0138 -0.0066
                                            0.0109  0.0144 -0.0036 -0.0035
                ( 54.53%)  -0.7384* C   4 s( 24.02%)p 3.16( 75.91%)d 0.00(  0.06%)
                                           -0.0004 -0.4901  0.0007  0.6362  0.0182
                                            0.3362  0.0177 -0.4900  0.0246 -0.0091
                                            0.0204  0.0079 -0.0085 -0.0031
   129. (0.00391) BD*( 1) C   3 - C   6  
                ( 45.47%)   0.6743* C   3 s( 25.93%)p 2.85( 74.03%)d 0.00(  0.04%)
                                           -0.0004 -0.5092  0.0100 -0.4410  0.0189
                                           -0.2099  0.0418 -0.7067 -0.0138 -0.0066
                                           -0.0109 -0.0144 -0.0036 -0.0035
                ( 54.53%)  -0.7384* C   6 s( 24.02%)p 3.16( 75.91%)d 0.00(  0.06%)
                                           -0.0004 -0.4901  0.0007  0.6362  0.0182
                                            0.3363  0.0177  0.4899 -0.0246 -0.0091
                                           -0.0204 -0.0079 -0.0085 -0.0030
   130. (0.00942) BD*( 1) C   3 - H   9  
                ( 35.47%)   0.5956* C   3 s( 24.77%)p 3.04( 75.20%)d 0.00(  0.03%)
                                           -0.0004  0.4976  0.0096 -0.1684  0.0118
                                           -0.8505  0.0080  0.0001 -0.0000  0.0080
                                           -0.0000 -0.0000 -0.0132 -0.0081
                ( 64.53%)  -0.8033* H   9 s( 99.89%)p 0.00(  0.11%)
                                            0.9995 -0.0019  0.0057  0.0324 -0.0000
   131. (0.00121) BD*( 1) C   4 - C   5  
                ( 49.18%)   0.7013* C   4 s( 25.86%)p 2.87( 74.09%)d 0.00(  0.06%)
                                            0.0001 -0.5085  0.0029 -0.5023 -0.0195
                                           -0.5001 -0.0131 -0.4871  0.0263 -0.0095
                                           -0.0140 -0.0141  0.0005 -0.0082
                ( 50.82%)  -0.7129* C   5 s( 26.18%)p 2.82( 73.76%)d 0.00(  0.06%)
                                           -0.0008 -0.5117 -0.0021  0.3260 -0.0185
                                            0.3624 -0.0115  0.7064  0.0210 -0.0134
                                           -0.0152 -0.0150 -0.0013 -0.0019
   132. (0.00620) BD*( 1) C   4 - H  10  
                ( 37.03%)   0.6085* C   4 s( 25.51%)p 2.92( 74.46%)d 0.00(  0.03%)
                                            0.0000  0.5051  0.0027 -0.3480  0.0188
                                            0.4598 -0.0137 -0.6414 -0.0107 -0.0094
                                            0.0095 -0.0111 -0.0008  0.0038
                ( 62.97%)  -0.7936* H  10 s( 99.90%)p 0.00(  0.10%)
                                            0.9995 -0.0024  0.0089 -0.0155  0.0259
   133. (0.00509) BD*( 1) C   4 - H  11  
                ( 36.51%)   0.6042* C   4 s( 24.43%)p 3.09( 75.53%)d 0.00(  0.04%)
                                           -0.0003  0.4943 -0.0006  0.4693 -0.0054
                                           -0.6512  0.0138 -0.3323 -0.0216 -0.0143
                                           -0.0037  0.0060 -0.0085 -0.0073
                ( 63.49%)  -0.7968* H  11 s( 99.90%)p 0.00(  0.10%)
                                            0.9995 -0.0024 -0.0177  0.0213  0.0155
   134. (0.00121) BD*( 1) C   5 - C   6  
                ( 50.82%)   0.7129* C   5 s( 26.18%)p 2.82( 73.76%)d 0.00(  0.06%)
                                            0.0008  0.5117  0.0021 -0.3260  0.0185
                                           -0.3622  0.0115  0.7065  0.0210  0.0134
                                           -0.0152 -0.0150  0.0013  0.0019
                ( 49.18%)  -0.7013* C   6 s( 25.86%)p 2.87( 74.09%)d 0.00(  0.06%)
                                           -0.0001  0.5085 -0.0029  0.5023  0.0195
                                            0.5000  0.0131 -0.4872  0.0263  0.0095
                                           -0.0140 -0.0141 -0.0004  0.0082
   135. (0.00579) BD*( 1) C   5 - H  12  
                ( 37.50%)   0.6124* C   5 s( 23.67%)p 3.22( 76.29%)d 0.00(  0.04%)
                                            0.0002 -0.4865  0.0050  0.1840 -0.0271
                                           -0.8534 -0.0005  0.0001  0.0000  0.0124
                                           -0.0000  0.0000  0.0123  0.0094
                ( 62.50%)  -0.7906* H  12 s( 99.91%)p 0.00(  0.09%)
                                           -0.9995  0.0022 -0.0035  0.0306 -0.0000
   136. (0.00608) BD*( 1) C   5 - H  13  
                ( 35.91%)   0.5993* C   5 s( 23.84%)p 3.19( 76.13%)d 0.00(  0.03%)
                                            0.0008 -0.4883 -0.0011 -0.8675  0.0068
                                            0.0911 -0.0204  0.0000  0.0000  0.0091
                                           -0.0000 -0.0000 -0.0129  0.0064
                ( 64.09%)  -0.8005* H  13 s( 99.89%)p 0.00(  0.11%)
                                           -0.9995  0.0040  0.0323  0.0027 -0.0000
   137. (0.00509) BD*( 1) C   6 - H  14  
                ( 36.51%)   0.6042* C   6 s( 24.43%)p 3.09( 75.53%)d 0.00(  0.04%)
                                           -0.0003  0.4943 -0.0006  0.4693 -0.0054
                                           -0.6511  0.0138  0.3325  0.0216 -0.0143
                                            0.0037 -0.0060 -0.0085 -0.0073
                ( 63.49%)  -0.7968* H  14 s( 99.90%)p 0.00(  0.10%)
                                            0.9995 -0.0024 -0.0177  0.0213 -0.0155
   138. (0.00620) BD*( 1) C   6 - H  15  
                ( 37.03%)   0.6085* C   6 s( 25.51%)p 2.92( 74.46%)d 0.00(  0.03%)
                                           -0.0000 -0.5051 -0.0027  0.3479 -0.0188
                                           -0.4600  0.0137 -0.6413 -0.0107  0.0094
                                            0.0095 -0.0111  0.0008 -0.0038
                ( 62.97%)  -0.7936* H  15 s( 99.90%)p 0.00(  0.10%)
                                           -0.9995  0.0024 -0.0089  0.0155  0.0259


 NHO Directionality and "Bond Bending" (deviations from line of nuclear centers)

         [Thresholds for printing:  angular deviation  >  1.0 degree]
                                    hybrid p-character > 25.0%
                                    orbital occupancy  >  0.10e

                                Line of Centers        Hybrid 1              Hybrid 2
                                ---------------  -------------------   ------------------
                NBO               Theta   Phi    Theta   Phi    Dev    Theta   Phi    Dev
 ========================================================================================
     1. BD (   1) O   1 - C   2    90.0  264.8    90.0  262.5   2.3     90.0   87.8   3.0
     2. BD (   1) O   1 - H   8    90.0  158.3    90.0  152.4   5.9      --     --    --
     3. BD (   1) C   2 - C   3    90.0  332.3    90.0  326.9   5.4      --     --    --
     4. BD (   1) C   2 - O   7    90.0  206.7    90.0  203.3   3.4     90.0   33.1   6.4
     5. BD (   2) C   2 - O   7    90.0  206.7     0.0    0.0  90.0      0.0    0.0  90.0
     6. BD (   1) C   3 - C   4   134.1   27.0   147.8   21.7  14.1     58.0  208.4  12.1
     7. BD (   1) C   3 - C   6    45.9   27.0    32.2   21.7  14.1    122.0  208.4  12.1
     9. BD (   1) C   4 - C   5    45.4   45.4    57.8   44.5  12.4    147.3  228.8  12.9
    11. BD (   1) C   4 - H  11   112.5  304.8   114.2  306.0   2.0      --     --    --
    12. BD (   1) C   5 - C   6    45.4  225.4    32.7  228.7  12.9    122.2   44.5  12.4
    13. BD (   1) C   5 - H  12    90.0  103.6    90.0  100.4   3.2      --     --    --
    15. BD (   1) C   6 - H  14    67.5  304.8    65.8  306.0   2.0      --     --    --
    24. LP (   1) O   1             --     --     90.0   31.6   --       --     --    --
    25. LP (   2) O   1             --     --      0.0    0.0   --       --     --    --
    26. LP (   1) O   7             --     --     90.0  209.8   --       --     --    --
    27. LP*(   2) O   7             --     --     90.0  301.5   --       --     --    --
   127. BD*(   2) C   2 - O   7    90.0  206.7     0.0    0.0  90.0      0.0    0.0  90.0


 Second Order Perturbation Theory Analysis of Fock Matrix in NBO Basis

     Threshold for printing:   0.25 kcal/mol
                                                                              E(2)  E(j)-E(i) F(i,j)
         Donor NBO (i)                     Acceptor NBO (j)                 kcal/mol   a.u.    a.u. 
 ===================================================================================================

 within unit  1
   1. BD (   1) O   1 - C   2        / 27. LP*(   2) O   7                    1.64    0.67    0.052
   1. BD (   1) O   1 - C   2        / 46. RY*(   1) C   3                    0.75    1.88    0.048
   1. BD (   1) O   1 - C   2        /125. BD*(   1) C   2 - C   3            1.11    1.28    0.048
   1. BD (   1) O   1 - C   2        /130. BD*(   1) C   3 - H   9            0.46    1.40    0.032
   2. BD (   1) O   1 - H   8        / 37. RY*(   1) C   2                    0.28    1.34    0.025
   2. BD (   1) O   1 - H   8        / 42. RY*(   6) C   2                    0.33    2.99    0.040
   2. BD (   1) O   1 - H   8        / 46. RY*(   1) C   3                    0.29    1.72    0.028
   2. BD (   1) O   1 - H   8        /125. BD*(   1) C   2 - C   3            2.68    1.12    0.070
   2. BD (   1) O   1 - H   8        /126. BD*(   1) C   2 - O   7            0.70    1.31    0.038
   3. BD (   1) C   2 - C   3        / 27. LP*(   2) O   7                    8.18    0.42    0.088
   3. BD (   1) C   2 - C   3        / 55. RY*(   1) C   4                    0.60    1.70    0.042
   3. BD (   1) C   2 - C   3        / 73. RY*(   1) C   6                    0.60    1.70    0.042
   3. BD (   1) C   2 - C   3        / 82. RY*(   1) O   7                    0.96    1.83    0.055
   3. BD (   1) C   2 - C   3        /124. BD*(   1) O   1 - H   8            1.20    1.07    0.047
   3. BD (   1) C   2 - C   3        /125. BD*(   1) C   2 - C   3            0.27    1.03    0.022
   3. BD (   1) C   2 - C   3        /126. BD*(   1) C   2 - O   7            0.64    1.22    0.037
   3. BD (   1) C   2 - C   3        /128. BD*(   1) C   3 - C   4            0.29    1.01    0.023
   3. BD (   1) C   2 - C   3        /129. BD*(   1) C   3 - C   6            0.29    1.01    0.023
   3. BD (   1) C   2 - C   3        /133. BD*(   1) C   4 - H  11            0.36    1.16    0.027
   3. BD (   1) C   2 - C   3        /137. BD*(   1) C   6 - H  14            0.36    1.16    0.027
   4. BD (   1) C   2 - O   7        / 27. LP*(   2) O   7                    0.61    0.90    0.038
   4. BD (   1) C   2 - O   7        / 37. RY*(   1) C   2                    0.96    1.74    0.052
   4. BD (   1) C   2 - O   7        / 46. RY*(   1) C   3                    0.45    2.12    0.039
   4. BD (   1) C   2 - O   7        /125. BD*(   1) C   2 - C   3            1.09    1.52    0.052
   5. BD (   2) C   2 - O   7        /127. BD*(   2) C   2 - O   7            0.43    0.41    0.018
   5. BD (   2) C   2 - O   7        /128. BD*(   1) C   3 - C   4            0.60    0.80    0.028
   5. BD (   2) C   2 - O   7        /129. BD*(   1) C   3 - C   6            0.60    0.80    0.027
   6. BD (   1) C   3 - C   4        / 27. LP*(   2) O   7                    0.45    0.31    0.018
   6. BD (   1) C   3 - C   4        / 40. RY*(   4) C   2                    0.31    1.19    0.025
   6. BD (   1) C   3 - C   4        / 41. RY*(   5) C   2                    0.43    1.50    0.033
   6. BD (   1) C   3 - C   4        /126. BD*(   1) C   2 - O   7            1.05    1.11    0.045
   6. BD (   1) C   3 - C   4        /127. BD*(   2) C   2 - O   7            2.37    0.52    0.046
   6. BD (   1) C   3 - C   4        /129. BD*(   1) C   3 - C   6            0.60    0.90    0.031
   6. BD (   1) C   3 - C   4        /130. BD*(   1) C   3 - H   9            0.69    1.04    0.035
   6. BD (   1) C   3 - C   4        /136. BD*(   1) C   5 - H  13            1.15    1.07    0.046
   6. BD (   1) C   3 - C   4        /138. BD*(   1) C   6 - H  15            1.16    1.05    0.046
   7. BD (   1) C   3 - C   6        / 27. LP*(   2) O   7                    0.45    0.31    0.018
   7. BD (   1) C   3 - C   6        / 40. RY*(   4) C   2                    0.31    1.19    0.025
   7. BD (   1) C   3 - C   6        / 41. RY*(   5) C   2                    0.43    1.50    0.033
   7. BD (   1) C   3 - C   6        /126. BD*(   1) C   2 - O   7            1.05    1.11    0.045
   7. BD (   1) C   3 - C   6        /127. BD*(   2) C   2 - O   7            2.36    0.52    0.046
   7. BD (   1) C   3 - C   6        /128. BD*(   1) C   3 - C   4            0.60    0.90    0.031
   7. BD (   1) C   3 - C   6        /130. BD*(   1) C   3 - H   9            0.69    1.04    0.035
   7. BD (   1) C   3 - C   6        /132. BD*(   1) C   4 - H  10            1.16    1.05    0.046
   7. BD (   1) C   3 - C   6        /136. BD*(   1) C   5 - H  13            1.15    1.07    0.046
   8. BD (   1) C   3 - H   9        /123. BD*(   1) O   1 - C   2            2.51    0.81    0.057
   8. BD (   1) C   3 - H   9        /125. BD*(   1) C   2 - C   3            0.35    0.86    0.022
   9. BD (   1) C   4 - C   5        /125. BD*(   1) C   2 - C   3            0.43    0.91    0.025
   9. BD (   1) C   4 - C   5        /130. BD*(   1) C   3 - H   9            1.42    1.03    0.049
   9. BD (   1) C   4 - C   5        /132. BD*(   1) C   4 - H  10            0.34    1.04    0.024
   9. BD (   1) C   4 - C   5        /135. BD*(   1) C   5 - H  12            0.29    1.05    0.023
   9. BD (   1) C   4 - C   5        /136. BD*(   1) C   5 - H  13            0.47    1.05    0.029
   9. BD (   1) C   4 - C   5        /138. BD*(   1) C   6 - H  15            1.30    1.04    0.047
  10. BD (   1) C   4 - H  10        / 65. RY*(   2) C   5                    0.40    1.35    0.030
  10. BD (   1) C   4 - H  10        /125. BD*(   1) C   2 - C   3            0.27    0.84    0.019
  10. BD (   1) C   4 - H  10        /130. BD*(   1) C   3 - H   9            0.34    0.96    0.023
  11. BD (   1) C   4 - H  11        / 64. RY*(   1) C   5                    0.37    1.54    0.031
  11. BD (   1) C   4 - H  11        /125. BD*(   1) C   2 - C   3            1.50    0.83    0.045
  11. BD (   1) C   4 - H  11        /135. BD*(   1) C   5 - H  12            0.87    0.97    0.037
  12. BD (   1) C   5 - C   6        /125. BD*(   1) C   2 - C   3            0.43    0.91    0.025
  12. BD (   1) C   5 - C   6        /130. BD*(   1) C   3 - H   9            1.42    1.03    0.049
  12. BD (   1) C   5 - C   6        /132. BD*(   1) C   4 - H  10            1.30    1.04    0.047
  12. BD (   1) C   5 - C   6        /135. BD*(   1) C   5 - H  12            0.29    1.05    0.023
  12. BD (   1) C   5 - C   6        /136. BD*(   1) C   5 - H  13            0.47    1.05    0.029
  12. BD (   1) C   5 - C   6        /138. BD*(   1) C   6 - H  15            0.34    1.04    0.024
  13. BD (   1) C   5 - H  12        / 55. RY*(   1) C   4                    0.37    1.49    0.030
  13. BD (   1) C   5 - H  12        / 73. RY*(   1) C   6                    0.37    1.49    0.030
  13. BD (   1) C   5 - H  12        /133. BD*(   1) C   4 - H  11            0.91    0.95    0.037
  13. BD (   1) C   5 - H  12        /137. BD*(   1) C   6 - H  14            0.91    0.95    0.037
  14. BD (   1) C   5 - H  13        / 56. RY*(   2) C   4                    0.31    1.36    0.027
  14. BD (   1) C   5 - H  13        / 74. RY*(   2) C   6                    0.31    1.36    0.027
  14. BD (   1) C   5 - H  13        /128. BD*(   1) C   3 - C   4            0.26    0.80    0.019
  14. BD (   1) C   5 - H  13        /129. BD*(   1) C   3 - C   6            0.26    0.80    0.019
  15. BD (   1) C   6 - H  14        / 64. RY*(   1) C   5                    0.37    1.54    0.031
  15. BD (   1) C   6 - H  14        /125. BD*(   1) C   2 - C   3            1.50    0.83    0.045
  15. BD (   1) C   6 - H  14        /135. BD*(   1) C   5 - H  12            0.87    0.97    0.037
  16. BD (   1) C   6 - H  15        / 65. RY*(   2) C   5                    0.40    1.35    0.030
  16. BD (   1) C   6 - H  15        /125. BD*(   1) C   2 - C   3            0.27    0.84    0.019
  16. BD (   1) C   6 - H  15        /130. BD*(   1) C   3 - H   9            0.34    0.96    0.023
  17. CR (   1) O   1                / 37. RY*(   1) C   2                    0.54   19.62    0.131
  17. CR (   1) O   1                / 40. RY*(   4) C   2                    1.30   19.66    0.202
  17. CR (   1) O   1                /125. BD*(   1) C   2 - C   3            0.30   19.39    0.097
  18. CR (   1) C   2                / 47. RY*(   2) C   3                    0.30   11.27    0.073
  18. CR (   1) C   2                / 48. RY*(   3) C   3                    0.39   11.30    0.084
  18. CR (   1) C   2                /125. BD*(   1) C   2 - C   3            0.49   10.63    0.092
  19. CR (   1) C   3                / 43. RY*(   7) C   2                    0.31   11.23    0.075
  19. CR (   1) C   3                / 57. RY*(   3) C   4                    0.42   10.84    0.085
  19. CR (   1) C   3                / 75. RY*(   3) C   6                    0.42   10.84    0.085
  19. CR (   1) C   3                / 95. RY*(   1) H   9                    0.43   10.49    0.085
  19. CR (   1) C   3                /126. BD*(   1) C   2 - O   7            0.39   10.66    0.082
  20. CR (   1) C   4                / 49. RY*(   4) C   3                    0.28   10.82    0.070
  20. CR (   1) C   4                / 66. RY*(   3) C   5                    0.32   10.85    0.074
  20. CR (   1) C   4                / 99. RY*(   1) H  10                    0.40   10.48    0.081
  20. CR (   1) C   4                /103. RY*(   1) H  11                    0.41   10.49    0.083
  21. CR (   1) C   5                /107. RY*(   1) H  12                    0.39   10.49    0.081
  21. CR (   1) C   5                /111. RY*(   1) H  13                    0.47   10.48    0.088
  22. CR (   1) C   6                / 49. RY*(   4) C   3                    0.28   10.82    0.070
  22. CR (   1) C   6                / 66. RY*(   3) C   5                    0.32   10.85    0.074
  22. CR (   1) C   6                /115. RY*(   1) H  14                    0.41   10.49    0.083
  22. CR (   1) C   6                /119. RY*(   1) H  15                    0.40   10.48    0.081
  23. CR (   1) O   7                / 37. RY*(   1) C   2                    3.65   19.57    0.339
  23. CR (   1) O   7                /125. BD*(   1) C   2 - C   3            0.35   19.34    0.106
  24. LP (   1) O   1                / 27. LP*(   2) O   7                    1.36    0.41    0.037
  24. LP (   1) O   1                / 37. RY*(   1) C   2                    1.37    1.25    0.053
  24. LP (   1) O   1                / 40. RY*(   4) C   2                    0.81    1.29    0.041
  24. LP (   1) O   1                /123. BD*(   1) O   1 - C   2            0.69    0.97    0.033
  24. LP (   1) O   1                /126. BD*(   1) C   2 - O   7            3.17    1.21    0.079
  25. LP (   2) O   1                / 38. RY*(   2) C   2                    1.18    2.23    0.068
  25. LP (   2) O   1                / 44. RY*(   8) C   2                    0.44    1.74    0.037
  25. LP (   2) O   1                / 92. RY*(   2) H   8                    0.85    1.96    0.054
  25. LP (   2) O   1                /127. BD*(   2) C   2 - O   7           25.51    0.32    0.116
  26. LP (   1) O   7                / 37. RY*(   1) C   2                    7.00    1.32    0.121
  26. LP (   1) O   7                /123. BD*(   1) O   1 - C   2            0.75    1.04    0.036
  26. LP (   1) O   7                /125. BD*(   1) C   2 - C   3            1.03    1.09    0.043
  27. LP*(   2) O   7                / 39. RY*(   3) C   2                    0.84    2.02    0.083
  27. LP*(   2) O   7                / 43. RY*(   7) C   2                    0.37    1.37    0.045
  27. LP*(   2) O   7                / 82. RY*(   1) O   7                    0.60    1.42    0.059
  27. LP*(   2) O   7                /123. BD*(   1) O   1 - C   2            7.22    0.56    0.123
  27. LP*(   2) O   7                /125. BD*(   1) C   2 - C   3            4.20    0.62    0.099
  27. LP*(   2) O   7                /126. BD*(   1) C   2 - O   7            0.45    0.80    0.038
 123. BD*(   1) O   1 - C   2        / 28. RY*(   1) O   1                    0.28    1.11    0.125
 123. BD*(   1) O   1 - C   2        / 40. RY*(   4) C   2                    0.93    0.32    0.120
 123. BD*(   1) O   1 - C   2        / 43. RY*(   7) C   2                    0.28    0.81    0.107
 123. BD*(   1) O   1 - C   2        /128. BD*(   1) C   3 - C   4            0.28    0.04    0.021
 123. BD*(   1) O   1 - C   2        /129. BD*(   1) C   3 - C   6            0.28    0.04    0.021
 125. BD*(   1) C   2 - C   3        / 39. RY*(   3) C   2                    0.36    1.40    0.157
 125. BD*(   1) C   2 - C   3        /126. BD*(   1) C   2 - O   7            0.25    0.19    0.041
 125. BD*(   1) C   2 - C   3        /132. BD*(   1) C   4 - H  10            0.44    0.13    0.050
 125. BD*(   1) C   2 - C   3        /138. BD*(   1) C   6 - H  15            0.44    0.13    0.050
 127. BD*(   2) C   2 - O   7        / 38. RY*(   2) C   2                    1.29    1.91    0.170
 127. BD*(   2) C   2 - O   7        / 44. RY*(   8) C   2                    0.41    1.42    0.084
 127. BD*(   2) C   2 - O   7        / 83. RY*(   2) O   7                    0.85    1.10    0.106
 127. BD*(   2) C   2 - O   7        / 87. RY*(   6) O   7                    0.30    2.78    0.101
 127. BD*(   2) C   2 - O   7        /128. BD*(   1) C   3 - C   4            0.54    0.38    0.049
 127. BD*(   2) C   2 - O   7        /129. BD*(   1) C   3 - C   6            0.54    0.38    0.049


 Natural Bond Orbitals (Summary):

                                                            Principal Delocalizations
           NBO                        Occupancy    Energy   (geminal,vicinal,remote)
 ====================================================================================
 Molecular unit  1  (C5H8O2)
     1. BD (   1) O   1 - C   2          0.97543    -1.12679  27(v),125(g),46(v),130(v)
     2. BD (   1) O   1 - H   8          0.99303    -0.96619  125(v),126(v),42(v),46(r)
                                                    37(v)
     3. BD (   1) C   2 - C   3          0.91135    -0.87709  27(v),124(v),82(v),126(g)
                                                    55(v),73(v),133(v),137(v)
                                                    128(g),129(g),125(g)
     4. BD (   1) C   2 - O   7          0.99786    -1.36392  125(g),27(g),37(g),46(v)
     5. BD (   2) C   2 - O   7          0.99663    -0.66127  128(v),129(v),127(g)
     6. BD (   1) C   3 - C   4          0.92059    -0.76741  127(v),138(v),136(v),126(v)
                                                    130(g),27(r),129(g),41(v)
                                                    40(v)
     7. BD (   1) C   3 - C   6          0.92059    -0.76742  127(v),132(v),136(v),126(v)
                                                    130(g),27(r),128(g),41(v)
                                                    40(v)
     8. BD (   1) C   3 - H   9          0.97763    -0.70965  123(v),125(g)
     9. BD (   1) C   4 - C   5          0.95175    -0.75194  130(v),138(v),136(g),125(v)
                                                    132(g),135(g)
    10. BD (   1) C   4 - H  10          0.98772    -0.68596  65(v),130(v),125(v)
    11. BD (   1) C   4 - H  11          0.97514    -0.67677  125(v),135(v),64(v)
    12. BD (   1) C   5 - C   6          0.95174    -0.75194  130(v),132(v),136(g),125(v)
                                                    138(g),135(g)
    13. BD (   1) C   5 - H  12          0.98994    -0.66382  133(v),137(v),55(v),73(v)
    14. BD (   1) C   5 - H  13          0.92690    -0.66275  56(v),74(v),128(v),129(v)
    15. BD (   1) C   6 - H  14          0.97514    -0.67677  125(v),135(v),64(v)
    16. BD (   1) C   6 - H  15          0.98772    -0.68596  65(v),130(v),125(v)
    17. CR (   1) O   1                  0.99985   -19.24014  40(v),37(v),125(v)
    18. CR (   1) C   2                  0.99958   -10.47953  125(g),48(v),47(v)
    19. CR (   1) C   3                  0.99946   -10.31898  95(v),57(v),75(v),126(v)
                                                    43(v)
    20. CR (   1) C   4                  0.99957   -10.28127  103(v),99(v),66(v),49(v)
    21. CR (   1) C   5                  0.99955   -10.26366  111(v),107(v)
    22. CR (   1) C   6                  0.99957   -10.28127  115(v),119(v),66(v),49(v)
    23. CR (   1) O   7                  0.99985   -19.18904  37(v),125(v)
    24. LP (   1) O   1                  0.97029    -0.86767  126(v),27(r),37(v),40(v)
                                                    123(g)
    25. LP (   2) O   1                  0.89602    -0.56621  127(v),38(v),92(v),44(v)
    26. LP (   1) O   7                  0.98864    -0.93979  37(v),125(v),123(v)
    27. LP*(   2) O   7                  0.39125    -0.46031  123(v),125(v),39(v),82(g)
                                                    126(g),43(v)
    28. RY*(   1) O   1                  0.00078     1.21195   
    29. RY*(   2) O   1                  0.00043     1.31622   
    30. RY*(   3) O   1                  0.00031     0.84233   
    31. RY*(   4) O   1                  0.00005     1.20901   
    32. RY*(   5) O   1                  0.00002     2.41693   
    33. RY*(   6) O   1                  0.00001     2.49331   
    34. RY*(   7) O   1                  0.00000     2.41645   
    35. RY*(   8) O   1                  0.00000     2.89881   
    36. RY*(   9) O   1                  0.00000     2.69951   
    37. RY*(   1) C   2                  0.01062     0.37755   
    38. RY*(   2) C   2                  0.00299     1.66346   
    39. RY*(   3) C   2                  0.00221     1.55910   
    40. RY*(   4) C   2                  0.00208     0.42031   
    41. RY*(   5) C   2                  0.00160     0.72907   
    42. RY*(   6) C   2                  0.00097     2.01992   
    43. RY*(   7) C   2                  0.00023     0.91305   
    44. RY*(   8) C   2                  0.00002     1.17123   
    45. RY*(   9) C   2                  0.00001     1.87139   
    46. RY*(   1) C   3                  0.00346     0.75620   
    47. RY*(   2) C   3                  0.00138     0.79393   
    48. RY*(   3) C   3                  0.00078     0.81977   
    49. RY*(   4) C   3                  0.00041     0.53865   
    50. RY*(   5) C   3                  0.00027     1.80434   
    51. RY*(   6) C   3                  0.00023     1.69770   
    52. RY*(   7) C   3                  0.00009     1.71660   
    53. RY*(   8) C   3                  0.00004     1.89551   
    54. RY*(   9) C   3                  0.00002     2.03796   
    55. RY*(   1) C   4                  0.00194     0.82455   
    56. RY*(   2) C   4                  0.00150     0.69490   
    57. RY*(   3) C   4                  0.00042     0.52590   
    58. RY*(   4) C   4                  0.00025     0.78553   
    59. RY*(   5) C   4                  0.00014     1.59670   
    60. RY*(   6) C   4                  0.00006     1.56268   
    61. RY*(   7) C   4                  0.00002     2.05313   
    62. RY*(   8) C   4                  0.00001     2.07800   
    63. RY*(   9) C   4                  0.00001     2.03974   
    64. RY*(   1) C   5                  0.00162     0.86060   
    65. RY*(   2) C   5                  0.00135     0.66520   
    66. RY*(   3) C   5                  0.00032     0.57341   
    67. RY*(   4) C   5                  0.00014     0.71033   
    68. RY*(   5) C   5                  0.00010     1.60436   
    69. RY*(   6) C   5                  0.00005     1.67975   
    70. RY*(   7) C   5                  0.00001     2.09929   
    71. RY*(   8) C   5                  0.00002     2.07359   
    72. RY*(   9) C   5                  0.00001     2.03832   
    73. RY*(   1) C   6                  0.00194     0.82454   
    74. RY*(   2) C   6                  0.00150     0.69490   
    75. RY*(   3) C   6                  0.00042     0.52587   
    76. RY*(   4) C   6                  0.00025     0.78557   
    77. RY*(   5) C   6                  0.00014     1.59671   
    78. RY*(   6) C   6                  0.00006     1.56267   
    79. RY*(   7) C   6                  0.00002     2.05313   
    80. RY*(   8) C   6                  0.00001     2.07802   
    81. RY*(   9) C   6                  0.00001     2.03974   
    82. RY*(   1) O   7                  0.00093     0.95471   
    83. RY*(   2) O   7                  0.00031     0.85407   
    84. RY*(   3) O   7                  0.00018     1.32445   
    85. RY*(   4) O   7                  0.00003     1.14794   
    86. RY*(   5) O   7                  0.00000     2.56275   
    87. RY*(   6) O   7                  0.00000     2.53176   
    88. RY*(   7) O   7                  0.00000     2.38276   
    89. RY*(   8) O   7                  0.00001     2.62502   
    90. RY*(   9) O   7                  0.00000     2.56036   
    91. RY*(   1) H   8                  0.00068     0.75554   
    92. RY*(   2) H   8                  0.00056     1.39799   
    93. RY*(   3) H   8                  0.00033     1.17994   
    94. RY*(   4) H   8                  0.00001     2.05175   
    95. RY*(   1) H   9                  0.00097     0.16714   
    96. RY*(   2) H   9                  0.00006     1.76140   
    97. RY*(   3) H   9                  0.00002     2.16104   
    98. RY*(   4) H   9                  0.00003     1.57736   
    99. RY*(   1) H  10                  0.00077     0.19472   
   100. RY*(   2) H  10                  0.00008     1.78327   
   101. RY*(   3) H  10                  0.00005     1.55567   
   102. RY*(   4) H  10                  0.00002     2.09495   
   103. RY*(   1) H  11                  0.00078     0.21150   
   104. RY*(   2) H  11                  0.00007     1.70549   
   105. RY*(   3) H  11                  0.00005     1.59383   
   106. RY*(   4) H  11                  0.00001     2.08595   
   107. RY*(   1) H  12                  0.00088     0.22897   
   108. RY*(   2) H  12                  0.00007     1.54634   
   109. RY*(   3) H  12                  0.00006     1.87224   
   110. RY*(   4) H  12                  0.00001     2.03582   
   111. RY*(   1) H  13                  0.00057     0.21472   
   112. RY*(   2) H  13                  0.00007     1.75875   
   113. RY*(   3) H  13                  0.00006     1.54605   
   114. RY*(   4) H  13                  0.00002     2.13147   
   115. RY*(   1) H  14                  0.00078     0.21150   
   116. RY*(   2) H  14                  0.00007     1.70549   
   117. RY*(   3) H  14                  0.00005     1.59383   
   118. RY*(   4) H  14                  0.00001     2.08595   
   119. RY*(   1) H  15                  0.00077     0.19472   
   120. RY*(   2) H  15                  0.00008     1.78327   
   121. RY*(   3) H  15                  0.00005     1.55567   
   122. RY*(   4) H  15                  0.00002     2.09496   
   123. BD*(   1) O   1 - C   2          0.03111     0.09872   
   124. BD*(   1) O   1 - H   8          0.00359     0.19152   
   125. BD*(   1) C   2 - C   3          0.03068     0.15479   
   126. BD*(   1) C   2 - O   7          0.01496     0.34419   
   127. BD*(   2) C   2 - O   7          0.13185    -0.24675  38(g),83(g),128(v),129(v)
                                                    44(g),87(g)
   128. BD*(   1) C   3 - C   4          0.00391     0.13391   
   129. BD*(   1) C   3 - C   6          0.00391     0.13391   
   130. BD*(   1) C   3 - H   9          0.00942     0.27538   
   131. BD*(   1) C   4 - C   5          0.00121     0.17438   
   132. BD*(   1) C   4 - H  10          0.00620     0.28592   
   133. BD*(   1) C   4 - H  11          0.00509     0.28450   
   134. BD*(   1) C   5 - C   6          0.00121     0.17438   
   135. BD*(   1) C   5 - H  12          0.00579     0.29335   
   136. BD*(   1) C   5 - H  13          0.00608     0.30112   
   137. BD*(   1) C   6 - H  14          0.00509     0.28450   
   138. BD*(   1) C   6 - H  15          0.00620     0.28592   
       -------------------------------
              Total Lewis   25.29153  ( 97.2751%)
        Valence non-Lewis    0.65755  (  2.5290%)
        Rydberg non-Lewis    0.05092  (  0.1958%)
       -------------------------------
            Total unit  1   26.00000  (100.0000%)
           Charge unit  1    1.00000
 Unable to Open any file for archive entry.
 1\1\GINC-COMPUTE-0-8\SP\UB3LYP\def2SVP\C5H8O2(1+,2)\ZAHRT2\13-Mar-2021
 \0\\# b3lyp/def2svp geom=NewRedundant pop=NBO\\47\\1,2\O,0,1.682736534
 6,1.0124226582,-0.4276980364\C,0,1.6605756774,-0.2178280253,0.13990540
 39\C,0,0.2605102887,-0.7314373375,0.3438875333\C,0,-0.7025793754,0.272
 5459439,1.054868905\C,0,-1.3648166817,0.5950762864,-0.3070776333\C,0,-
 0.6558739945,-0.6384323727,-0.9180935099\O,0,2.67377127,-0.8024457367,
 0.4339237361\H,0,2.6190835941,1.2577203782,-0.5187550464\H,0,0.3530970
 94,-1.7232393526,0.8040298618\H,0,-0.2302229045,1.1069044825,1.5928446
 101\H,0,-1.377499037,-0.2538654029,1.7454101147\H,0,-0.9936156438,1.53
 70536655,-0.733231403\H,0,-2.4645091945,0.6009608583,-0.3358263675\H,0
 ,-1.3127164582,-1.5174557222,-0.9912270638\H,0,-0.1479411693,-0.497980
 3233,-1.8829611048\\Version=ES64L-G16RevC.01\State=2-A\HF=-345.1704875
 \S2=0.754916\S2-1=0.\S2A=0.750017\RMSD=4.347e-09\Dipole=0.0250856,0.15
 63967,-0.0716244\Quadrupole=5.7793533,-2.5646928,-3.2146605,3.1495224,
 -1.2391198,-0.269331\PG=C01 [X(C5H8O2)]\\@
 The archive entry for this job was punched.


 WHEN ALL ELSE FAILS, TRY THE BOSS'S SUGGESTION.
 File lengths (MBytes):  RWF=     21 Int=      0 D2E=      0 Chk=      2 Scr=      1
 Normal termination of Gaussian 16
