# Supplementary material for: Machine-Learning-Guided Discovery of Electrochemical Reactions
Source: J Am Chem Soc. 2022 Dec 2;144(49):22599–610. doi: 10.1021/jacs.2c08997 (PMC9756344; doi:10.1021/jacs.2c08997)
Supplement: Supplementary file 4 — ja2c08997_si_004.zip [file ja2c08997_si_004.zip › Reactivity Prediction/Ologs_notimes/71.log]

 Entering Gaussian System, Link 0=g16
 Input=71.com
 Output=71.log
 Initial command:
  
 Copyright (c) 1988-2019, Gaussian, Inc.  All Rights Reserved.
  
 This is part of the Gaussian(R) 16 program.  It is based on
 the Gaussian(R) 09 system (copyright 2009, Gaussian, Inc.),
 the Gaussian(R) 03 system (copyright 2003, Gaussian, Inc.),
 the Gaussian(R) 98 system (copyright 1998, Gaussian, Inc.),
 the Gaussian(R) 94 system (copyright 1995, Gaussian, Inc.),
 the Gaussian 92(TM) system (copyright 1992, Gaussian, Inc.),
 the Gaussian 90(TM) system (copyright 1990, Gaussian, Inc.),
 the Gaussian 88(TM) system (copyright 1988, Gaussian, Inc.),
 the Gaussian 86(TM) system (copyright 1986, Carnegie Mellon
 University), and the Gaussian 82(TM) system (copyright 1983,
 Carnegie Mellon University). Gaussian is a federally registered
 trademark of Gaussian, Inc.
  
 This software contains proprietary and confidential information,
 including trade secrets, belonging to Gaussian, Inc.
  
 This software is provided under written license and may be
 used, copied, transmitted, or stored only in accord with that
 written license.
  
 The following legend is applicable only to US Government
 contracts under FAR:
  
                    RESTRICTED RIGHTS LEGEND
  
 Use, reproduction and disclosure by the US Government is
 subject to restrictions as set forth in subparagraphs (a)
 and (c) of the Commercial Computer Software - Restricted
 Rights clause in FAR 52.227-19.
  
 Gaussian, Inc.
 340 Quinnipiac St., Bldg. 40, Wallingford CT 06492
  
  
 ---------------------------------------------------------------
 Warning -- This program may not be used in any manner that
 competes with the business of Gaussian, Inc. or will provide
 assistance to any competitor of Gaussian, Inc.  The licensee
 of this program is prohibited from giving any competitor of
 Gaussian, Inc. access to this program.  By using this program,
 the user acknowledges that Gaussian, Inc. is engaged in the
 business of creating and licensing software in the field of
 computational chemistry and represents and warrants to the
 licensee that it is not a competitor of Gaussian, Inc. and that
 it will not use this program in any manner prohibited above.
 ---------------------------------------------------------------
  

 Cite this work as:
 Gaussian 16, Revision C.01,
 M. J. Frisch, G. W. Trucks, H. B. Schlegel, G. E. Scuseria, 
 M. A. Robb, J. R. Cheeseman, G. Scalmani, V. Barone, 
 G. A. Petersson, H. Nakatsuji, X. Li, M. Caricato, A. V. Marenich, 
 J. Bloino, B. G. Janesko, R. Gomperts, B. Mennucci, H. P. Hratchian, 
 J. V. Ortiz, A. F. Izmaylov, J. L. Sonnenberg, D. Williams-Young, 
 F. Ding, F. Lipparini, F. Egidi, J. Goings, B. Peng, A. Petrone, 
 T. Henderson, D. Ranasinghe, V. G. Zakrzewski, J. Gao, N. Rega, 
 G. Zheng, W. Liang, M. Hada, M. Ehara, K. Toyota, R. Fukuda, 
 J. Hasegawa, M. Ishida, T. Nakajima, Y. Honda, O. Kitao, H. Nakai, 
 T. Vreven, K. Throssell, J. A. Montgomery, Jr., J. E. Peralta, 
 F. Ogliaro, M. J. Bearpark, J. J. Heyd, E. N. Brothers, K. N. Kudin, 
 V. N. Staroverov, T. A. Keith, R. Kobayashi, J. Normand, 
 K. Raghavachari, A. P. Rendell, J. C. Burant, S. S. Iyengar, 
 J. Tomasi, M. Cossi, J. M. Millam, M. Klene, C. Adamo, R. Cammi, 
 J. W. Ochterski, R. L. Martin, K. Morokuma, O. Farkas, 
 J. B. Foresman, and D. J. Fox, Gaussian, Inc., Wallingford CT, 2019.
 
 ******************************************
 Gaussian 16:  ES64L-G16RevC.01  3-Jul-2019
                13-Mar-2021 
 ******************************************
 %nprocshared=16
 Will use up to   16 processors via shared memory.
 %mem=7GB
 -----------------------------------------
 # b3lyp/def2svp geom=NewRedundant pop=NBO
 -----------------------------------------
 1/29=4000,38=1,172=1/1;
 2/12=2,17=6,18=5,40=1/2;
 3/5=43,7=101,11=2,25=1,30=1,74=-5/1,2,3;
 4//1;
 5/5=2,38=5/2;
 6/7=2,8=2,9=2,10=2,28=1,40=1/1,7;
 99/5=1,9=1/99;
 --
 71
 --
 Symbolic Z-matrix:
 Charge =  1 Multiplicity = 2
 C                     2.20967   0.15199   0.09954 
 C                     0.90197  -0.52824  -0.3011 
 C                    -0.32488   0.35292  -0.06448 
 C                    -1.63312  -0.34556  -0.47254 
 C                    -2.8198    0.48235  -0.25352 
 N                    -3.74441   1.15616  -0.07127 
 H                     2.20887   0.41902   1.16912 
 H                     3.07584  -0.50324  -0.08086 
 H                     2.3676    1.0809   -0.47274 
 H                     0.78508  -1.47196   0.26145 
 H                     0.94253  -0.8154   -1.36722 
 H                    -0.38423   0.63762   0.99957 
 H                    -0.22666   1.29469  -0.63037 
 H                    -1.60033  -0.62665  -1.539 
 H                    -1.75812  -1.28461   0.09315 
 
                          Input orientation:                          
 ---------------------------------------------------------------------
 Center     Atomic      Atomic             Coordinates (Angstroms)
 Number     Number       Type             X           Y           Z
 ---------------------------------------------------------------------
      1          6           0        2.209666    0.151991    0.099540
      2          6           0        0.901972   -0.528240   -0.301097
      3          6           0       -0.324879    0.352919   -0.064485
      4          6           0       -1.633123   -0.345557   -0.472536
      5          6           0       -2.819795    0.482347   -0.253515
      6          7           0       -3.744415    1.156164   -0.071273
      7          1           0        2.208874    0.419022    1.169124
      8          1           0        3.075837   -0.503236   -0.080863
      9          1           0        2.367598    1.080898   -0.472742
     10          1           0        0.785077   -1.471956    0.261453
     11          1           0        0.942527   -0.815400   -1.367220
     12          1           0       -0.384234    0.637617    0.999575
     13          1           0       -0.226658    1.294687   -0.630367
     14          1           0       -1.600327   -0.626651   -1.538998
     15          1           0       -1.758119   -1.284605    0.093145
 ---------------------------------------------------------------------
                    Distance matrix (angstroms):
                    1          2          3          4          5
     1  C    0.000000
     2  C    1.527510   0.000000
     3  C    2.547782   1.528919   0.000000
     4  C    3.916867   2.547444   1.538141   0.000000
     5  C    5.052649   3.856825   2.505412   1.463416   0.000000
     6  N    6.040581   4.947620   3.512616   2.621780   1.158518
     7  H    1.102414   2.183311   2.818877   4.247419   5.226416
     8  H    1.100964   2.185136   3.506871   4.727851   5.979939
     9  H    1.102414   2.183311   2.818876   4.247416   5.226411
    10  H    2.166305   1.104865   2.160650   2.766804   4.132747
    11  H    2.166304   1.104865   2.160650   2.766800   4.132742
    12  H    2.788227   2.169169   1.103086   2.166441   2.743410
    13  H    2.788224   2.169168   1.103086   2.166439   2.743406
    14  H    4.219850   2.793490   2.181860   1.103372   2.090322
    15  H    4.219854   2.793492   2.181859   1.103372   2.090323
                    6          7          8          9         10
     6  N    0.000000
     7  H    6.125652   0.000000
     8  H    7.019226   1.778947   0.000000
     9  H    6.125646   1.777357   1.778947   0.000000
    10  H    5.247287   2.535126   2.510614   3.092003   0.000000
    11  H    5.247282   3.092002   2.510612   2.535127   1.763075
    12  H    3.564607   2.607823   3.800130   3.152268   2.522382
    13  H    3.564602   3.152265   3.800126   2.607818   3.077867
    14  H    3.151152   4.789297   4.899785   4.449388   3.105852
    15  H    3.151152   4.449394   4.899791   4.789298   2.555636
                   11         12         13         14         15
    11  H    0.000000
    12  H    3.077868   0.000000
    13  H    2.522383   1.764450   0.000000
    14  H    2.555629   3.085710   2.530635   0.000000
    15  H    3.105851   2.530635   3.085708   1.766832   0.000000
 Stoichiometry    C5H9N(1+,2)
 Framework group  C1[X(C5H9N)]
 Deg. of freedom    39
 Full point group                 C1      NOp   1
 Largest Abelian subgroup         C1      NOp   1
 Largest concise Abelian subgroup C1      NOp   1
                         Standard orientation:                         
 ---------------------------------------------------------------------
 Center     Atomic      Atomic             Coordinates (Angstroms)
 Number     Number       Type             X           Y           Z
 ---------------------------------------------------------------------
      1          6           0       -2.855052   -0.461981   -0.000002
      2          6           0       -1.653063    0.480627    0.000000
      3          6           0       -0.315316   -0.259660    0.000005
      4          6           0        0.884696    0.702551    0.000000
      5          6           0        2.175259    0.012599   -0.000002
      6          7           0        3.184801   -0.555722   -0.000001
      7          1           0       -2.850249   -1.114316    0.888678
      8          1           0       -3.804097    0.096084   -0.000007
      9          1           0       -2.850244   -1.114321   -0.888679
     10          1           0       -1.700327    1.144996    0.881536
     11          1           0       -1.700322    1.144993   -0.881539
     12          1           0       -0.249790   -0.918583    0.882232
     13          1           0       -0.249789   -0.918589   -0.882218
     14          1           0        0.846034    1.362482   -0.883417
     15          1           0        0.846037    1.362486    0.883415
 ---------------------------------------------------------------------
 Rotational constants (GHZ):          15.2161248           1.3191973           1.2518398
 Standard basis: def2SVP (5D, 7F)
 There are   135 symmetry adapted cartesian basis functions of A   symmetry.
 There are   129 symmetry adapted basis functions of A   symmetry.
   129 basis functions,   213 primitive gaussians,   135 cartesian basis functions
    23 alpha electrons       22 beta electrons
       nuclear repulsion energy       210.3687081760 Hartrees.
 NAtoms=   15 NActive=   15 NUniq=   15 SFac= 1.00D+00 NAtFMM=   60 NAOKFM=F Big=F
 Integral buffers will be    131072 words long.
 Raffenetti 2 integral format.
 Two-electron integral symmetry is turned on.
 One-electron integrals computed using PRISM.
   1 Symmetry operations used in ECPInt.
 ECPInt:  NShTT=    2016 NPrTT=    7008 LenC2=    1987 LenP2D=    5751.
 LDataN:  DoStor=T MaxTD1= 4 Len=   56
 NBasis=   129 RedAO= T EigKep=  6.58D-04  NBF=   129
 NBsUse=   129 1.00D-06 EigRej= -1.00D+00 NBFU=   129
 ExpMin= 1.22D-01 ExpMax= 1.71D+03 ExpMxC= 2.58D+02 IAcc=3 IRadAn=         5 AccDes= 0.00D+00
 Harris functional with IExCor=  402 and IRadAn=       5 diagonalized for initial guess.
 HarFok:  IExCor=  402 AccDes= 0.00D+00 IRadAn=         5 IDoV= 1 UseB2=F ITyADJ=14
 ICtDFT=  3500011 ScaDFX=  1.000000  1.000000  1.000000  1.000000
 FoFCou: FMM=F IPFlag=           0 FMFlag=      100000 FMFlg1=           0
         NFxFlg=           0 DoJE=T BraDBF=F KetDBF=T FulRan=T
         wScrn=  0.000000 ICntrl=       500 IOpCl=  0 I1Cent=   200000004 NGrid=           0
         NMat0=    1 NMatS0=      1 NMatT0=    0 NMatD0=    1 NMtDS0=    0 NMtDT0=    0
 Petite list used in FoFCou.
 Initial guess <Sx>= 0.0000 <Sy>= 0.0000 <Sz>= 0.5000 <S**2>= 0.7500 S= 0.5000
 Requested convergence on RMS density matrix=1.00D-08 within 128 cycles.
 Requested convergence on MAX density matrix=1.00D-06.
 Requested convergence on             energy=1.00D-06.
 No special actions if energy rises.
 Integral accuracy reduced to 1.0D-05 until final iterations.
 Rare condition: small coef for last iteration:  0.000D+00
 EnCoef did   100 forward-backward iterations
 Rare condition: small coef for last iteration:  0.000D+00
 Initial convergence to 1.0D-05 achieved.  Increase integral accuracy.
 SCF Done:  E(UB3LYP) =  -250.098534012     A.U. after   25 cycles
            NFock= 25  Conv=0.44D-08     -V/T= 2.0111
 <Sx>= 0.0000 <Sy>= 0.0000 <Sz>= 0.5000 <S**2>= 0.7531 S= 0.5016
 <L.S>= 0.000000000000E+00
 Annihilation of the first spin contaminant:
 S**2 before annihilation     0.7531,   after     0.7500

 **********************************************************************

            Population analysis using the SCF Density.

 **********************************************************************

 Orbital symmetries:
 Alpha Orbitals:
       Occupied  (A) (A) (A) (A) (A) (A) (A) (A) (A) (A) (A) (A)
                 (A) (A) (A) (A) (A) (A) (A) (A) (A) (A) (A)
       Virtual   (A) (A) (A) (A) (A) (A) (A) (A) (A) (A) (A) (A)
                 (A) (A) (A) (A) (A) (A) (A) (A) (A) (A) (A) (A)
                 (A) (A) (A) (A) (A) (A) (A) (A) (A) (A) (A) (A)
                 (A) (A) (A) (A) (A) (A) (A) (A) (A) (A) (A) (A)
                 (A) (A) (A) (A) (A) (A) (A) (A) (A) (A) (A) (A)
                 (A) (A) (A) (A) (A) (A) (A) (A) (A) (A) (A) (A)
                 (A) (A) (A) (A) (A) (A) (A) (A) (A) (A) (A) (A)
                 (A) (A) (A) (A) (A) (A) (A) (A) (A) (A) (A) (A)
                 (A) (A) (A) (A) (A) (A) (A) (A) (A) (A)
 Beta  Orbitals:
       Occupied  (A) (A) (A) (A) (A) (A) (A) (A) (A) (A) (A) (A)
                 (A) (A) (A) (A) (A) (A) (A) (A) (A) (A)
       Virtual   (A) (A) (A) (A) (A) (A) (A) (A) (A) (A) (A) (A)
                 (A) (A) (A) (A) (A) (A) (A) (A) (A) (A) (A) (A)
                 (A) (A) (A) (A) (A) (A) (A) (A) (A) (A) (A) (A)
                 (A) (A) (A) (A) (A) (A) (A) (A) (A) (A) (A) (A)
                 (A) (A) (A) (A) (A) (A) (A) (A) (A) (A) (A) (A)
                 (A) (A) (A) (A) (A) (A) (A) (A) (A) (A) (A) (A)
                 (A) (A) (A) (A) (A) (A) (A) (A) (A) (A) (A) (A)
                 (A) (A) (A) (A) (A) (A) (A) (A) (A) (A) (A) (A)
                 (A) (A) (A) (A) (A) (A) (A) (A) (A) (A) (A)
 The electronic state is 2-A.
 Alpha  occ. eigenvalues --  -14.57322 -10.46911 -10.45514 -10.42106 -10.40626
 Alpha  occ. eigenvalues --  -10.36941  -1.14627  -1.03504  -0.96358  -0.86769
 Alpha  occ. eigenvalues --   -0.80038  -0.73055  -0.71574  -0.65850  -0.65699
 Alpha  occ. eigenvalues --   -0.60746  -0.59411  -0.58450  -0.57318  -0.56686
 Alpha  occ. eigenvalues --   -0.55135  -0.54626  -0.53889
 Alpha virt. eigenvalues --   -0.19439  -0.18818  -0.13320  -0.10155  -0.10132
 Alpha virt. eigenvalues --   -0.08896  -0.04815  -0.03951  -0.02922  -0.02815
 Alpha virt. eigenvalues --   -0.01320  -0.00716   0.00802   0.03131   0.05309
 Alpha virt. eigenvalues --    0.11216   0.20621   0.20734   0.22511   0.24244
 Alpha virt. eigenvalues --    0.27211   0.29593   0.30896   0.34744   0.40482
 Alpha virt. eigenvalues --    0.40948   0.41829   0.42897   0.43893   0.44930
 Alpha virt. eigenvalues --    0.46287   0.47646   0.48383   0.48604   0.49276
 Alpha virt. eigenvalues --    0.50963   0.51514   0.51903   0.53138   0.54937
 Alpha virt. eigenvalues --    0.61982   0.69289   0.70852   0.73421   0.76843
 Alpha virt. eigenvalues --    0.80695   0.82270   0.85774   0.92749   0.93089
 Alpha virt. eigenvalues --    1.03084   1.09352   1.10660   1.13477   1.16186
 Alpha virt. eigenvalues --    1.27097   1.33545   1.35669   1.38982   1.39009
 Alpha virt. eigenvalues --    1.45566   1.51071   1.52463   1.53945   1.56183
 Alpha virt. eigenvalues --    1.56749   1.59500   1.60240   1.61635   1.61727
 Alpha virt. eigenvalues --    1.64267   1.66363   1.67738   1.70681   1.74415
 Alpha virt. eigenvalues --    1.74891   1.79726   1.82643   1.88251   1.88333
 Alpha virt. eigenvalues --    2.02867   2.03426   2.05950   2.06307   2.10512
 Alpha virt. eigenvalues --    2.16849   2.19499   2.23603   2.24575   2.26313
 Alpha virt. eigenvalues --    2.33055   2.38064   2.38366   2.44440   2.59520
 Alpha virt. eigenvalues --    2.62621   2.65545   2.69622   2.69845   2.77643
 Alpha virt. eigenvalues --    2.78018   2.81789   2.84989   2.85061   2.88427
 Alpha virt. eigenvalues --    3.24530
  Beta  occ. eigenvalues --  -14.56748 -10.46765 -10.45461 -10.42039 -10.40521
  Beta  occ. eigenvalues --  -10.36871  -1.12786  -1.02964  -0.95808  -0.86183
  Beta  occ. eigenvalues --   -0.78890  -0.72465  -0.69981  -0.65590  -0.63871
  Beta  occ. eigenvalues --   -0.60218  -0.57761  -0.57070  -0.56756  -0.54544
  Beta  occ. eigenvalues --   -0.53591  -0.51783
  Beta virt. eigenvalues --   -0.49117  -0.18418  -0.16951  -0.13088  -0.09905
  Beta virt. eigenvalues --   -0.09591  -0.08547  -0.04508  -0.03373  -0.02539
  Beta virt. eigenvalues --   -0.02293  -0.01146  -0.00247   0.01017   0.03379
  Beta virt. eigenvalues --    0.05599   0.11475   0.21043   0.21693   0.23317
  Beta virt. eigenvalues --    0.24554   0.27472   0.30383   0.31250   0.35003
  Beta virt. eigenvalues --    0.40907   0.41846   0.42299   0.43389   0.44588
  Beta virt. eigenvalues --    0.45415   0.47212   0.48145   0.48682   0.49375
  Beta virt. eigenvalues --    0.49635   0.51217   0.52063   0.52150   0.53514
  Beta virt. eigenvalues --    0.55249   0.63634   0.69634   0.71353   0.74467
  Beta virt. eigenvalues --    0.77383   0.81259   0.82664   0.86233   0.93543
  Beta virt. eigenvalues --    0.93767   1.03603   1.09793   1.11627   1.14616
  Beta virt. eigenvalues --    1.17177   1.27317   1.34678   1.36231   1.40019
  Beta virt. eigenvalues --    1.40195   1.46230   1.51546   1.53517   1.54414
  Beta virt. eigenvalues --    1.56628   1.57776   1.60212   1.61099   1.62166
  Beta virt. eigenvalues --    1.62560   1.65105   1.67089   1.68608   1.71349
  Beta virt. eigenvalues --    1.75090   1.75830   1.80579   1.83189   1.88959
  Beta virt. eigenvalues --    1.89110   2.04959   2.05176   2.06802   2.07200
  Beta virt. eigenvalues --    2.11085   2.17561   2.20222   2.24119   2.25303
  Beta virt. eigenvalues --    2.26667   2.33854   2.38800   2.39028   2.45054
  Beta virt. eigenvalues --    2.59718   2.63382   2.66072   2.70196   2.70860
  Beta virt. eigenvalues --    2.78213   2.78989   2.82220   2.85263   2.85931
  Beta virt. eigenvalues --    2.89449   3.25016
          Condensed to atoms (all electrons):
               1          2          3          4          5          6
     1  C    4.489624   0.435273  -0.054151   0.008071  -0.000408  -0.000001
     2  C    0.435273   4.646913   0.390997  -0.041429   0.006146  -0.000019
     3  C   -0.054151   0.390997   4.781623   0.348892  -0.025760  -0.001167
     4  C    0.008071  -0.041429   0.348892   4.747830   0.294510  -0.024528
     5  C   -0.000408   0.006146  -0.025760   0.294510   5.003252   0.807334
     6  N   -0.000001  -0.000019  -0.001167  -0.024528   0.807334   5.997521
     7  H    0.383496  -0.017751  -0.008988   0.000477  -0.000018  -0.000000
     8  H    0.387350  -0.009597   0.007257  -0.000429   0.000016   0.000000
     9  H    0.383497  -0.017751  -0.008988   0.000477  -0.000018  -0.000000
    10  H   -0.014702   0.354094  -0.018989  -0.008030   0.001028   0.000013
    11  H   -0.014703   0.354094  -0.018988  -0.008030   0.001028   0.000013
    12  H   -0.003143  -0.015782   0.363941  -0.017073  -0.008090  -0.000095
    13  H   -0.003143  -0.015783   0.363940  -0.017072  -0.008091  -0.000096
    14  H    0.000188  -0.006616  -0.006031   0.328710   0.014995   0.000874
    15  H    0.000188  -0.006616  -0.006031   0.328710   0.014995   0.000874
               7          8          9         10         11         12
     1  C    0.383496   0.387350   0.383497  -0.014702  -0.014703  -0.003143
     2  C   -0.017751  -0.009597  -0.017751   0.354094   0.354094  -0.015782
     3  C   -0.008988   0.007257  -0.008988  -0.018989  -0.018988   0.363941
     4  C    0.000477  -0.000429   0.000477  -0.008030  -0.008030  -0.017073
     5  C   -0.000018   0.000016  -0.000018   0.001028   0.001028  -0.008090
     6  N   -0.000000   0.000000  -0.000000   0.000013   0.000013  -0.000095
     7  H    0.581134  -0.016364  -0.013852  -0.004563   0.005215   0.003325
     8  H   -0.016364   0.573393  -0.016364  -0.005048  -0.005048  -0.000074
     9  H   -0.013852  -0.016364   0.581134   0.005215  -0.004563  -0.000306
    10  H   -0.004563  -0.005048   0.005215   0.591965  -0.011391  -0.004145
    11  H    0.005215  -0.005048  -0.004563  -0.011391   0.591965   0.005293
    12  H    0.003325  -0.000074  -0.000306  -0.004145   0.005293   0.567253
    13  H   -0.000306  -0.000074   0.003325   0.005293  -0.004144  -0.010714
    14  H   -0.000020   0.000005   0.000041   0.000245   0.003147   0.004417
    15  H    0.000041   0.000005  -0.000020   0.003147   0.000245  -0.003631
              13         14         15
     1  C   -0.003143   0.000188   0.000188
     2  C   -0.015783  -0.006616  -0.006616
     3  C    0.363940  -0.006031  -0.006031
     4  C   -0.017072   0.328710   0.328710
     5  C   -0.008091   0.014995   0.014995
     6  N   -0.000096   0.000874   0.000874
     7  H   -0.000306  -0.000020   0.000041
     8  H   -0.000074   0.000005   0.000005
     9  H    0.003325   0.000041  -0.000020
    10  H    0.005293   0.000245   0.003147
    11  H   -0.004144   0.003147   0.000245
    12  H   -0.010714   0.004417  -0.003631
    13  H    0.567254  -0.003631   0.004417
    14  H   -0.003631   0.527782  -0.000701
    15  H    0.004417  -0.000701   0.527781
          Atomic-Atomic Spin Densities.
               1          2          3          4          5          6
     1  C    0.021348  -0.007048   0.001972  -0.000124   0.000011   0.000000
     2  C   -0.007048   0.020806  -0.004525   0.002618  -0.000359  -0.000006
     3  C    0.001972  -0.004525   0.002694  -0.005140   0.004280   0.000190
     4  C   -0.000124   0.002618  -0.005140   0.010237  -0.015910  -0.001782
     5  C    0.000011  -0.000359   0.004280  -0.015910   0.065451   0.043138
     6  N    0.000000  -0.000006   0.000190  -0.001782   0.043138   0.250511
     7  H    0.012604  -0.001982   0.000481  -0.000033   0.000008   0.000000
     8  H    0.000752   0.000135  -0.000036   0.000002  -0.000000  -0.000000
     9  H    0.012603  -0.001982   0.000481  -0.000033   0.000008   0.000000
    10  H   -0.003054   0.019070  -0.002165   0.001153  -0.000143  -0.000004
    11  H   -0.003053   0.019070  -0.002166   0.001153  -0.000143  -0.000004
    12  H    0.001009  -0.002870   0.014861  -0.002984   0.002471   0.000306
    13  H    0.001009  -0.002869   0.014862  -0.002985   0.002472   0.000306
    14  H   -0.000042   0.000793  -0.001573   0.015027  -0.005055  -0.000554
    15  H   -0.000042   0.000793  -0.001573   0.015027  -0.005055  -0.000554
               7          8          9         10         11         12
     1  C    0.012604   0.000752   0.012603  -0.003054  -0.003053   0.001009
     2  C   -0.001982   0.000135  -0.001982   0.019070   0.019070  -0.002870
     3  C    0.000481  -0.000036   0.000481  -0.002165  -0.002166   0.014861
     4  C   -0.000033   0.000002  -0.000033   0.001153   0.001153  -0.002984
     5  C    0.000008  -0.000000   0.000008  -0.000143  -0.000143   0.002471
     6  N    0.000000  -0.000000   0.000000  -0.000004  -0.000004   0.000306
     7  H    0.039097  -0.000158  -0.005258  -0.002921   0.001210   0.002816
     8  H   -0.000158  -0.002528  -0.000157  -0.000043  -0.000043   0.000002
     9  H   -0.005258  -0.000157   0.039096   0.001210  -0.002921  -0.001158
    10  H   -0.002921  -0.000043   0.001210   0.078634  -0.012516  -0.004713
    11  H    0.001210  -0.000043  -0.002921  -0.012516   0.078635   0.001986
    12  H    0.002816   0.000002  -0.001158  -0.004713   0.001986   0.072278
    13  H   -0.001158   0.000002   0.002816   0.001986  -0.004713  -0.013054
    14  H    0.000040  -0.000000  -0.000085  -0.001652   0.004072   0.001717
    15  H   -0.000085  -0.000000   0.000040   0.004072  -0.001652  -0.004113
              13         14         15
     1  C    0.001009  -0.000042  -0.000042
     2  C   -0.002869   0.000793   0.000793
     3  C    0.014862  -0.001573  -0.001573
     4  C   -0.002985   0.015027   0.015027
     5  C    0.002472  -0.005055  -0.005055
     6  N    0.000306  -0.000554  -0.000554
     7  H   -0.001158   0.000040  -0.000085
     8  H    0.000002  -0.000000  -0.000000
     9  H    0.002816  -0.000085   0.000040
    10  H    0.001986  -0.001652   0.004072
    11  H   -0.004713   0.004072  -0.001652
    12  H   -0.013054   0.001717  -0.004113
    13  H    0.072279  -0.004113   0.001717
    14  H   -0.004113   0.059218  -0.009480
    15  H    0.001717  -0.009480   0.059221
 Mulliken charges and spin densities:
               1          2
     1  C    0.002563   0.037944
     2  C   -0.056173   0.041645
     3  C   -0.107556   0.022644
     4  C    0.058913   0.016227
     5  C   -0.100919   0.091173
     6  N    0.219278   0.291548
     7  H    0.088174   0.044661
     8  H    0.084973  -0.002073
     9  H    0.088173   0.044660
    10  H    0.105867   0.078916
    11  H    0.105867   0.078916
    12  H    0.118823   0.068554
    13  H    0.118823   0.068555
    14  H    0.136595   0.058314
    15  H    0.136596   0.058316
 Sum of Mulliken charges =   1.00000   1.00000
 Mulliken charges and spin densities with hydrogens summed into heavy atoms:
               1          2
     1  C    0.263883   0.125192
     2  C    0.155562   0.199477
     3  C    0.130091   0.159753
     4  C    0.332105   0.132857
     5  C   -0.100919   0.091173
     6  N    0.219278   0.291548
 Electronic spatial extent (au):  <R**2>=            896.4437
 Charge=              1.0000 electrons
 Dipole moment (field-independent basis, Debye):
    X=             -2.5819    Y=              1.6808    Z=              0.0000  Tot=              3.0808
 Quadrupole moment (field-independent basis, Debye-Ang):
   XX=            -23.9116   YY=            -31.0922   ZZ=            -31.5656
   XY=              3.4825   XZ=              0.0000   YZ=              0.0000
 Traceless Quadrupole moment (field-independent basis, Debye-Ang):
   XX=              4.9449   YY=             -2.2357   ZZ=             -2.7092
   XY=              3.4825   XZ=              0.0000   YZ=              0.0000
 Octapole moment (field-independent basis, Debye-Ang**2):
  XXX=            -45.0728  YYY=              3.7982  ZZZ=              0.0000  XYY=             -3.5416
  XXY=              4.9732  XXZ=             -0.0000  XZZ=             -0.8688  YZZ=              1.0770
  YYZ=              0.0000  XYZ=              0.0001
 Hexadecapole moment (field-independent basis, Debye-Ang**3):
 XXXX=           -954.7993 YYYY=           -109.6231 ZZZZ=            -53.3264 XXXY=             28.3102
 XXXZ=              0.0003 YYYX=              4.4896 YYYZ=              0.0001 ZZZX=             -0.0000
 ZZZY=             -0.0000 XXYY=           -180.2434 XXZZ=           -165.1177 YYZZ=            -21.0611
 XXYZ=              0.0001 YYXZ=             -0.0000 ZZXY=              2.3465
 N-N= 2.103687081760D+02 E-N=-9.898784712735D+02  KE= 2.473498138174D+02
                          Isotropic Fermi Contact Couplings
        Atom                 a.u.       MegaHertz       Gauss      10(-4) cm-1
     1  C(13)             -0.00583      -6.55833      -2.34018      -2.18762
     2  C(13)             -0.01045     -11.74252      -4.19002      -3.91688
     3  C(13)             -0.01298     -14.58668      -5.20489      -4.86559
     4  C(13)             -0.01269     -14.26105      -5.08870      -4.75698
     5  C(13)              0.00633       7.11596       2.53915       2.37363
     6  N(14)              0.05696      18.40424       6.56709       6.13900
     7  H(1)               0.01973      88.20197      31.47266      29.42101
     8  H(1)              -0.00077      -3.42878      -1.22347      -1.14372
     9  H(1)               0.01973      88.19836      31.47137      29.41981
    10  H(1)               0.03485     155.75392      55.57687      51.95391
    11  H(1)               0.03485     155.75555      55.57745      51.95446
    12  H(1)               0.02910     130.05413      46.40655      43.38139
    13  H(1)               0.02910     130.05533      46.40698      43.38179
    14  H(1)               0.02609     116.59995      41.60576      38.89356
    15  H(1)               0.02609     116.60481      41.60750      38.89518
 --------------------------------------------------------
       Center         ----  Spin Dipole Couplings  ----
                      3XX-RR        3YY-RR        3ZZ-RR
 --------------------------------------------------------
     1   Atom       -0.041124     -0.047636      0.088760
     2   Atom       -0.064573     -0.073835      0.138408
     3   Atom       -0.045941     -0.055393      0.101334
     4   Atom       -0.037365     -0.048388      0.085753
     5   Atom       -0.049734     -0.094885      0.144618
     6   Atom       -0.321894     -0.311707      0.633601
     7   Atom       -0.005181      0.005452     -0.000270
     8   Atom        0.005360     -0.002267     -0.003092
     9   Atom       -0.005181      0.005452     -0.000271
    10   Atom       -0.008981      0.008540      0.000441
    11   Atom       -0.008982      0.008540      0.000442
    12   Atom       -0.004615      0.005339     -0.000724
    13   Atom       -0.004615      0.005339     -0.000724
    14   Atom       -0.004196      0.004997     -0.000802
    15   Atom       -0.004196      0.004997     -0.000801
 --------------------------------------------------------
                        XY            XZ            YZ
 --------------------------------------------------------
     1   Atom        0.002878      0.000006     -0.000001
     2   Atom        0.000916      0.000007     -0.000000
     3   Atom       -0.000938      0.000007      0.000002
     4   Atom       -0.000590      0.000004      0.000004
     5   Atom       -0.036089      0.000006      0.000006
     6   Atom        0.008246      0.000009      0.000032
     7   Atom        0.001443     -0.000668     -0.012799
     8   Atom       -0.004814     -0.000000      0.000000
     9   Atom        0.001442      0.000667      0.012799
    10   Atom       -0.002432     -0.002295      0.019551
    11   Atom       -0.002431      0.002294     -0.019551
    12   Atom       -0.001238      0.000944     -0.015489
    13   Atom       -0.001239     -0.000945      0.015489
    14   Atom       -0.000515      0.000445     -0.013947
    15   Atom       -0.000516     -0.000446      0.013947
 --------------------------------------------------------


 ---------------------------------------------------------------------------------
              Anisotropic Spin Dipole Couplings in Principal Axis System
 ---------------------------------------------------------------------------------

       Atom             a.u.   MegaHertz   Gauss  10(-4) cm-1        Axes

              Baa    -0.0487    -6.538    -2.333    -2.181 -0.3540  0.9352  0.0000
     1 C(13)  Bbb    -0.0400    -5.372    -1.917    -1.792  0.9352  0.3540 -0.0000
              Bcc     0.0888    11.911     4.250     3.973  0.0000 -0.0000  1.0000
 
              Baa    -0.0739    -9.920    -3.540    -3.309 -0.0975  0.9952  0.0000
     2 C(13)  Bbb    -0.0645    -8.653    -3.088    -2.886  0.9952  0.0975 -0.0000
              Bcc     0.1384    18.573     6.627     6.195  0.0000  0.0000  1.0000
 
              Baa    -0.0555    -7.446    -2.657    -2.484  0.0978  0.9952 -0.0000
     3 C(13)  Bbb    -0.0458    -6.152    -2.195    -2.052  0.9952 -0.0978 -0.0000
              Bcc     0.1013    13.598     4.852     4.536  0.0000  0.0000  1.0000
 
              Baa    -0.0484    -6.497    -2.318    -2.167  0.0533  0.9986 -0.0000
     4 C(13)  Bbb    -0.0373    -5.010    -1.788    -1.671  0.9986 -0.0533 -0.0000
              Bcc     0.0858    11.507     4.106     3.838  0.0000  0.0000  1.0000
 
              Baa    -0.1149   -15.416    -5.501    -5.142  0.4846  0.8747 -0.0000
     5 C(13)  Bbb    -0.0297    -3.991    -1.424    -1.331  0.8747 -0.4846 -0.0000
              Bcc     0.1446    19.406     6.925     6.473  0.0000  0.0000  1.0000
 
              Baa    -0.3265   -12.592    -4.493    -4.200  0.8734 -0.4871  0.0000
     6 N(14)  Bbb    -0.3071   -11.845    -4.226    -3.951  0.4871  0.8734 -0.0000
              Bcc     0.6336    24.437     8.720     8.151  0.0000  0.0000  1.0000
 
              Baa    -0.0106    -5.630    -2.009    -1.878 -0.0719  0.6269  0.7758
     7 H(1)   Bbb    -0.0053    -2.810    -1.003    -0.937  0.9947 -0.0121  0.1020
              Bcc     0.0158     8.440     3.012     2.815  0.0733  0.7790 -0.6227
 
              Baa    -0.0046    -2.452    -0.875    -0.818  0.4353  0.9003 -0.0001
     8 H(1)   Bbb    -0.0031    -1.650    -0.589    -0.550  0.0001  0.0001  1.0000
              Bcc     0.0077     4.102     1.464     1.368  0.9003 -0.4353 -0.0000
 
              Baa    -0.0106    -5.630    -2.009    -1.878  0.0719 -0.6269  0.7758
     9 H(1)   Bbb    -0.0053    -2.810    -1.003    -0.937  0.9947 -0.0120 -0.1020
              Bcc     0.0158     8.440     3.012     2.815  0.0733  0.7790  0.6227
 
              Baa    -0.0155    -8.262    -2.948    -2.756  0.0392 -0.6283  0.7770
    10 H(1)   Bbb    -0.0093    -4.963    -1.771    -1.655  0.9944  0.1010  0.0315
              Bcc     0.0248    13.225     4.719     4.411 -0.0983  0.7714  0.6288
 
              Baa    -0.0155    -8.262    -2.948    -2.756 -0.0392  0.6283  0.7770
    11 H(1)   Bbb    -0.0093    -4.963    -1.771    -1.655  0.9944  0.1010 -0.0315
              Bcc     0.0248    13.225     4.719     4.411 -0.0982  0.7714 -0.6288
 
              Baa    -0.0135    -7.190    -2.566    -2.398  0.0067  0.6358  0.7718
    12 H(1)   Bbb    -0.0047    -2.519    -0.899    -0.840  0.9977  0.0483 -0.0484
              Bcc     0.0182     9.709     3.464     3.238 -0.0681  0.7703 -0.6340
 
              Baa    -0.0135    -7.190    -2.566    -2.398 -0.0066 -0.6358  0.7718
    13 H(1)   Bbb    -0.0047    -2.519    -0.899    -0.840  0.9977  0.0484  0.0484
              Bcc     0.0182     9.709     3.464     3.238 -0.0681  0.7703  0.6340
 
              Baa    -0.0121    -6.481    -2.313    -2.162 -0.0026  0.6310  0.7758
    14 H(1)   Bbb    -0.0042    -2.251    -0.803    -0.751  0.9994  0.0273 -0.0189
              Bcc     0.0164     8.732     3.116     2.913 -0.0331  0.7753 -0.6307
 
              Baa    -0.0121    -6.481    -2.313    -2.162  0.0026 -0.6310  0.7758
    15 H(1)   Bbb    -0.0042    -2.251    -0.803    -0.751  0.9994  0.0273  0.0189
              Bcc     0.0164     8.732     3.116     2.913 -0.0331  0.7753  0.6307
 

 ---------------------------------------------------------------------------------

 ******************************Gaussian NBO Version 3.1******************************
             N A T U R A L   A T O M I C   O R B I T A L   A N D
          N A T U R A L   B O N D   O R B I T A L   A N A L Y S I S
 ******************************Gaussian NBO Version 3.1******************************
       /RESON  / : Allow strongly delocalized NBO set

 Analyzing the SCF density

 Job title: 71                                                              

 Storage needed:     50742 in NPA,     67190 in NBO ( 939522821 available)
 GSVD:  LWork=       10817 too small for GESVD, short by         363 words or         363 for optimal perf.


 NATURAL POPULATIONS:  Natural atomic orbital occupancies 
                                                          
   NAO  Atom  No  lang   Type(AO)    Occupancy
 --------------------------------------------
     1    C    1  S      Cor( 1S)     1.99922
     2    C    1  S      Val( 2S)     1.10869
     3    C    1  S      Ryd( 3S)     0.00041
     4    C    1  px     Val( 2p)     1.13934
     5    C    1  px     Ryd( 3p)     0.00291
     6    C    1  py     Val( 2p)     1.17573
     7    C    1  py     Ryd( 3p)     0.00207
     8    C    1  pz     Val( 2p)     1.17644
     9    C    1  pz     Ryd( 3p)     0.00142
    10    C    1  dxy    Ryd( 3d)     0.00067
    11    C    1  dxz    Ryd( 3d)     0.00013
    12    C    1  dyz    Ryd( 3d)     0.00076
    13    C    1  dx2y2  Ryd( 3d)     0.00038
    14    C    1  dz2    Ryd( 3d)     0.00048

    15    C    2  S      Cor( 1S)     1.99909
    16    C    2  S      Val( 2S)     1.04257
    17    C    2  S      Ryd( 3S)     0.00103
    18    C    2  px     Val( 2p)     1.04405
    19    C    2  px     Ryd( 3p)     0.00260
    20    C    2  py     Val( 2p)     1.16646
    21    C    2  py     Ryd( 3p)     0.00176
    22    C    2  pz     Val( 2p)     1.15242
    23    C    2  pz     Ryd( 3p)     0.00201
    24    C    2  dxy    Ryd( 3d)     0.00071
    25    C    2  dxz    Ryd( 3d)     0.00038
    26    C    2  dyz    Ryd( 3d)     0.00091
    27    C    2  dx2y2  Ryd( 3d)     0.00071
    28    C    2  dz2    Ryd( 3d)     0.00050

    29    C    3  S      Cor( 1S)     1.99908
    30    C    3  S      Val( 2S)     1.03996
    31    C    3  S      Ryd( 3S)     0.00156
    32    C    3  px     Val( 2p)     1.02039
    33    C    3  px     Ryd( 3p)     0.00223
    34    C    3  py     Val( 2p)     1.14948
    35    C    3  py     Ryd( 3p)     0.00147
    36    C    3  pz     Val( 2p)     1.19269
    37    C    3  pz     Ryd( 3p)     0.00258
    38    C    3  dxy    Ryd( 3d)     0.00084
    39    C    3  dxz    Ryd( 3d)     0.00037
    40    C    3  dyz    Ryd( 3d)     0.00081
    41    C    3  dx2y2  Ryd( 3d)     0.00052
    42    C    3  dz2    Ryd( 3d)     0.00052

    43    C    4  S      Cor( 1S)     1.99901
    44    C    4  S      Val( 2S)     1.06027
    45    C    4  S      Ryd( 3S)     0.00085
    46    C    4  px     Val( 2p)     1.05734
    47    C    4  px     Ryd( 3p)     0.00247
    48    C    4  py     Val( 2p)     1.18758
    49    C    4  py     Ryd( 3p)     0.00107
    50    C    4  pz     Val( 2p)     1.23097
    51    C    4  pz     Ryd( 3p)     0.00140
    52    C    4  dxy    Ryd( 3d)     0.00077
    53    C    4  dxz    Ryd( 3d)     0.00041
    54    C    4  dyz    Ryd( 3d)     0.00069
    55    C    4  dx2y2  Ryd( 3d)     0.00068
    56    C    4  dz2    Ryd( 3d)     0.00060

    57    C    5  S      Cor( 1S)     1.99931
    58    C    5  S      Val( 2S)     0.85207
    59    C    5  S      Ryd( 3S)     0.00782
    60    C    5  px     Val( 2p)     0.96097
    61    C    5  px     Ryd( 3p)     0.01452
    62    C    5  py     Val( 2p)     0.93533
    63    C    5  py     Ryd( 3p)     0.00672
    64    C    5  pz     Val( 2p)     0.77498
    65    C    5  pz     Ryd( 3p)     0.00175
    66    C    5  dxy    Ryd( 3d)     0.00087
    67    C    5  dxz    Ryd( 3d)     0.00087
    68    C    5  dyz    Ryd( 3d)     0.00040
    69    C    5  dx2y2  Ryd( 3d)     0.00126
    70    C    5  dz2    Ryd( 3d)     0.00018

    71    N    6  S      Cor( 1S)     1.99959
    72    N    6  S      Val( 2S)     1.61355
    73    N    6  S      Ryd( 3S)     0.00764
    74    N    6  px     Val( 2p)     1.41734
    75    N    6  px     Ryd( 3p)     0.00112
    76    N    6  py     Val( 2p)     1.19248
    77    N    6  py     Ryd( 3p)     0.00054
    78    N    6  pz     Val( 2p)     0.86522
    79    N    6  pz     Ryd( 3p)     0.00011
    80    N    6  dxy    Ryd( 3d)     0.00405
    81    N    6  dxz    Ryd( 3d)     0.00275
    82    N    6  dyz    Ryd( 3d)     0.00084
    83    N    6  dx2y2  Ryd( 3d)     0.00434
    84    N    6  dz2    Ryd( 3d)     0.00131

    85    H    7  S      Val( 1S)     0.73002
    86    H    7  S      Ryd( 2S)     0.00127
    87    H    7  px     Ryd( 2p)     0.00017
    88    H    7  py     Ryd( 2p)     0.00040
    89    H    7  pz     Ryd( 2p)     0.00055

    90    H    8  S      Val( 1S)     0.74074
    91    H    8  S      Ryd( 2S)     0.00099
    92    H    8  px     Ryd( 2p)     0.00061
    93    H    8  py     Ryd( 2p)     0.00025
    94    H    8  pz     Ryd( 2p)     0.00014

    95    H    9  S      Val( 1S)     0.73002
    96    H    9  S      Ryd( 2S)     0.00127
    97    H    9  px     Ryd( 2p)     0.00017
    98    H    9  py     Ryd( 2p)     0.00040
    99    H    9  pz     Ryd( 2p)     0.00055

   100    H   10  S      Val( 1S)     0.70041
   101    H   10  S      Ryd( 2S)     0.00234
   102    H   10  px     Ryd( 2p)     0.00016
   103    H   10  py     Ryd( 2p)     0.00040
   104    H   10  pz     Ryd( 2p)     0.00058

   105    H   11  S      Val( 1S)     0.70041
   106    H   11  S      Ryd( 2S)     0.00234
   107    H   11  px     Ryd( 2p)     0.00016
   108    H   11  py     Ryd( 2p)     0.00040
   109    H   11  pz     Ryd( 2p)     0.00058

   110    H   12  S      Val( 1S)     0.69788
   111    H   12  S      Ryd( 2S)     0.00213
   112    H   12  px     Ryd( 2p)     0.00011
   113    H   12  py     Ryd( 2p)     0.00041
   114    H   12  pz     Ryd( 2p)     0.00057

   115    H   13  S      Val( 1S)     0.69788
   116    H   13  S      Ryd( 2S)     0.00213
   117    H   13  px     Ryd( 2p)     0.00011
   118    H   13  py     Ryd( 2p)     0.00041
   119    H   13  pz     Ryd( 2p)     0.00057

   120    H   14  S      Val( 1S)     0.66421
   121    H   14  S      Ryd( 2S)     0.00168
   122    H   14  px     Ryd( 2p)     0.00016
   123    H   14  py     Ryd( 2p)     0.00041
   124    H   14  pz     Ryd( 2p)     0.00057

   125    H   15  S      Val( 1S)     0.66421
   126    H   15  S      Ryd( 2S)     0.00168
   127    H   15  px     Ryd( 2p)     0.00016
   128    H   15  py     Ryd( 2p)     0.00041
   129    H   15  pz     Ryd( 2p)     0.00057


 Summary of Natural Population Analysis:                  
                                                          
                                       Natural Population 
                Natural  -----------------------------------------------
    Atom  No    Charge         Core      Valence    Rydberg      Total
 -----------------------------------------------------------------------
      C    1   -0.60865      1.99922     4.60019    0.00923     6.60865
      C    2   -0.41520      1.99909     4.40549    0.01062     6.41520
      C    3   -0.41249      1.99908     4.40251    0.01090     6.41249
      C    4   -0.54411      1.99901     4.53616    0.00894     6.54411
      C    5    0.44294      1.99931     3.52336    0.03439     5.55706
      N    6   -0.11089      1.99959     5.08859    0.02272     7.11089
      H    7    0.26759      0.00000     0.73002    0.00240     0.73241
      H    8    0.25726      0.00000     0.74074    0.00199     0.74274
      H    9    0.26759      0.00000     0.73002    0.00240     0.73241
      H   10    0.29610      0.00000     0.70041    0.00349     0.70390
      H   11    0.29610      0.00000     0.70041    0.00349     0.70390
      H   12    0.29890      0.00000     0.69788    0.00322     0.70110
      H   13    0.29890      0.00000     0.69788    0.00322     0.70110
      H   14    0.33297      0.00000     0.66421    0.00282     0.66703
      H   15    0.33298      0.00000     0.66421    0.00282     0.66702
 =======================================================================
   * Total *    1.00000     11.99531    32.88208    0.12261    45.00000

                                 Natural Population      
 --------------------------------------------------------
   Core                      11.99531 ( 99.9609% of  12)
   Valence                   32.88208 ( 99.6427% of  33)
   Natural Minimal Basis     44.87739 ( 99.7275% of  45)
   Natural Rydberg Basis      0.12261 (  0.2725% of  45)
 --------------------------------------------------------

    Atom  No          Natural Electron Configuration
 ----------------------------------------------------------------------------
      C    1      [core]2S( 1.11)2p( 3.49)3p( 0.01)
      C    2      [core]2S( 1.04)2p( 3.36)3p( 0.01)
      C    3      [core]2S( 1.04)2p( 3.36)3p( 0.01)
      C    4      [core]2S( 1.06)2p( 3.48)
      C    5      [core]2S( 0.85)2p( 2.67)3S( 0.01)3p( 0.02)
      N    6      [core]2S( 1.61)2p( 3.48)3S( 0.01)3d( 0.01)
      H    7            1S( 0.73)
      H    8            1S( 0.74)
      H    9            1S( 0.73)
      H   10            1S( 0.70)
      H   11            1S( 0.70)
      H   12            1S( 0.70)
      H   13            1S( 0.70)
      H   14            1S( 0.66)
      H   15            1S( 0.66)


 ***************************************************
 *******         Alpha spin orbitals         *******
 ***************************************************


 NATURAL POPULATIONS:  Natural atomic orbital occupancies 
                                                          
   NAO  Atom  No  lang   Type(AO)    Occupancy      Energy
 ----------------------------------------------------------
     1    C    1  S      Cor( 1S)     0.99961     -10.25443
     2    C    1  S      Val( 2S)     0.55388      -0.42806
     3    C    1  S      Ryd( 3S)     0.00020       0.69081
     4    C    1  px     Val( 2p)     0.56980      -0.25203
     5    C    1  px     Ryd( 3p)     0.00144       0.40931
     6    C    1  py     Val( 2p)     0.58554      -0.25584
     7    C    1  py     Ryd( 3p)     0.00105       0.39220
     8    C    1  pz     Val( 2p)     0.62056      -0.26658
     9    C    1  pz     Ryd( 3p)     0.00083       0.41519
    10    C    1  dxy    Ryd( 3d)     0.00033       2.16484
    11    C    1  dxz    Ryd( 3d)     0.00006       1.86819
    12    C    1  dyz    Ryd( 3d)     0.00046       2.27260
    13    C    1  dx2y2  Ryd( 3d)     0.00019       1.97412
    14    C    1  dz2    Ryd( 3d)     0.00025       2.12350

    15    C    2  S      Cor( 1S)     0.99954     -10.28503
    16    C    2  S      Val( 2S)     0.52039      -0.44055
    17    C    2  S      Ryd( 3S)     0.00049       0.69935
    18    C    2  px     Val( 2p)     0.52224      -0.28239
    19    C    2  px     Ryd( 3p)     0.00129       0.41082
    20    C    2  py     Val( 2p)     0.57928      -0.29064
    21    C    2  py     Ryd( 3p)     0.00090       0.38663
    22    C    2  pz     Val( 2p)     0.62275      -0.30275
    23    C    2  pz     Ryd( 3p)     0.00126       0.51910
    24    C    2  dxy    Ryd( 3d)     0.00035       2.06547
    25    C    2  dxz    Ryd( 3d)     0.00018       1.81460
    26    C    2  dyz    Ryd( 3d)     0.00061       2.26892
    27    C    2  dx2y2  Ryd( 3d)     0.00035       1.92997
    28    C    2  dz2    Ryd( 3d)     0.00027       2.04216

    29    C    3  S      Cor( 1S)     0.99954     -10.30030
    30    C    3  S      Val( 2S)     0.51883      -0.45018
    31    C    3  S      Ryd( 3S)     0.00076       0.66555
    32    C    3  px     Val( 2p)     0.50990      -0.29919
    33    C    3  px     Ryd( 3p)     0.00110       0.44616
    34    C    3  py     Val( 2p)     0.57126      -0.30385
    35    C    3  py     Ryd( 3p)     0.00076       0.39021
    36    C    3  pz     Val( 2p)     0.62893      -0.31756
    37    C    3  pz     Ryd( 3p)     0.00155       0.54299
    38    C    3  dxy    Ryd( 3d)     0.00041       2.04807
    39    C    3  dxz    Ryd( 3d)     0.00018       1.80439
    40    C    3  dyz    Ryd( 3d)     0.00055       2.25081
    41    C    3  dx2y2  Ryd( 3d)     0.00026       1.90606
    42    C    3  dz2    Ryd( 3d)     0.00028       2.03436

    43    C    4  S      Cor( 1S)     0.99950     -10.33506
    44    C    4  S      Val( 2S)     0.52907      -0.46901
    45    C    4  S      Ryd( 3S)     0.00041       0.67394
    46    C    4  px     Val( 2p)     0.52815      -0.32939
    47    C    4  px     Ryd( 3p)     0.00124       0.38769
    48    C    4  py     Val( 2p)     0.59053      -0.33629
    49    C    4  py     Ryd( 3p)     0.00055       0.34707
    50    C    4  pz     Val( 2p)     0.64180      -0.34946
    51    C    4  pz     Ryd( 3p)     0.00101       0.55672
    52    C    4  dxy    Ryd( 3d)     0.00038       2.05313
    53    C    4  dxz    Ryd( 3d)     0.00017       1.77758
    54    C    4  dyz    Ryd( 3d)     0.00047       2.22988
    55    C    4  dx2y2  Ryd( 3d)     0.00033       1.91164
    56    C    4  dz2    Ryd( 3d)     0.00031       2.02287

    57    C    5  S      Cor( 1S)     0.99966     -10.35115
    58    C    5  S      Val( 2S)     0.42676      -0.36925
    59    C    5  S      Ryd( 3S)     0.00395       0.37150
    60    C    5  px     Val( 2p)     0.47830      -0.19956
    61    C    5  px     Ryd( 3p)     0.00719       0.45484
    62    C    5  py     Val( 2p)     0.46337      -0.28547
    63    C    5  py     Ryd( 3p)     0.00332       0.37997
    64    C    5  pz     Val( 2p)     0.44163      -0.33430
    65    C    5  pz     Ryd( 3p)     0.00093       0.33414
    66    C    5  dxy    Ryd( 3d)     0.00045       2.39194
    67    C    5  dxz    Ryd( 3d)     0.00062       1.98719
    68    C    5  dyz    Ryd( 3d)     0.00029       1.64874
    69    C    5  dx2y2  Ryd( 3d)     0.00064       2.25016
    70    C    5  dz2    Ryd( 3d)     0.00007       1.86042

    71    N    6  S      Cor( 1S)     0.99980     -14.33368
    72    N    6  S      Val( 2S)     0.80940      -0.81259
    73    N    6  S      Ryd( 3S)     0.00378       0.99713
    74    N    6  px     Val( 2p)     0.70903      -0.40119
    75    N    6  px     Ryd( 3p)     0.00049       0.64590
    76    N    6  py     Val( 2p)     0.60019      -0.37981
    77    N    6  py     Ryd( 3p)     0.00025       0.65198
    78    N    6  pz     Val( 2p)     0.56919      -0.39200
    79    N    6  pz     Ryd( 3p)     0.00007       0.64479
    80    N    6  dxy    Ryd( 3d)     0.00206       2.37240
    81    N    6  dxz    Ryd( 3d)     0.00189       1.98894
    82    N    6  dyz    Ryd( 3d)     0.00058       1.94154
    83    N    6  dx2y2  Ryd( 3d)     0.00220       2.15438
    84    N    6  dz2    Ryd( 3d)     0.00063       2.10300

    85    H    7  S      Val( 1S)     0.38183      -0.10169
    86    H    7  S      Ryd( 2S)     0.00065       0.20369
    87    H    7  px     Ryd( 2p)     0.00009       1.57721
    88    H    7  py     Ryd( 2p)     0.00023       1.79213
    89    H    7  pz     Ryd( 2p)     0.00028       1.97666

    90    H    8  S      Val( 1S)     0.36959      -0.07393
    91    H    8  S      Ryd( 2S)     0.00050       0.20403
    92    H    8  px     Ryd( 2p)     0.00030       2.05725
    93    H    8  py     Ryd( 2p)     0.00012       1.73352
    94    H    8  pz     Ryd( 2p)     0.00008       1.61625

    95    H    9  S      Val( 1S)     0.38183      -0.10169
    96    H    9  S      Ryd( 2S)     0.00065       0.20369
    97    H    9  px     Ryd( 2p)     0.00009       1.57721
    98    H    9  py     Ryd( 2p)     0.00023       1.79213
    99    H    9  pz     Ryd( 2p)     0.00028       1.97666

   100    H   10  S      Val( 1S)     0.37914      -0.12895
   101    H   10  S      Ryd( 2S)     0.00128       0.18476
   102    H   10  px     Ryd( 2p)     0.00009       1.59120
   103    H   10  py     Ryd( 2p)     0.00024       1.78874
   104    H   10  pz     Ryd( 2p)     0.00030       1.95093

   105    H   11  S      Val( 1S)     0.37914      -0.12895
   106    H   11  S      Ryd( 2S)     0.00128       0.18476
   107    H   11  px     Ryd( 2p)     0.00009       1.59120
   108    H   11  py     Ryd( 2p)     0.00024       1.78873
   109    H   11  pz     Ryd( 2p)     0.00030       1.95093

   110    H   12  S      Val( 1S)     0.37367      -0.13131
   111    H   12  S      Ryd( 2S)     0.00121       0.17714
   112    H   12  px     Ryd( 2p)     0.00006       1.60289
   113    H   12  py     Ryd( 2p)     0.00024       1.78467
   114    H   12  pz     Ryd( 2p)     0.00029       1.95012

   115    H   13  S      Val( 1S)     0.37367      -0.13131
   116    H   13  S      Ryd( 2S)     0.00121       0.17714
   117    H   13  px     Ryd( 2p)     0.00006       1.60289
   118    H   13  py     Ryd( 2p)     0.00024       1.78467
   119    H   13  pz     Ryd( 2p)     0.00029       1.95012

   120    H   14  S      Val( 1S)     0.35396      -0.14369
   121    H   14  S      Ryd( 2S)     0.00099       0.15714
   122    H   14  px     Ryd( 2p)     0.00008       1.57320
   123    H   14  py     Ryd( 2p)     0.00024       1.76111
   124    H   14  pz     Ryd( 2p)     0.00029       1.93156

   125    H   15  S      Val( 1S)     0.35396      -0.14369
   126    H   15  S      Ryd( 2S)     0.00099       0.15714
   127    H   15  px     Ryd( 2p)     0.00008       1.57320
   128    H   15  py     Ryd( 2p)     0.00024       1.76111
   129    H   15  pz     Ryd( 2p)     0.00029       1.93156


 Summary of Natural Population Analysis:                  
                                                          
                                       Natural Population 
                Natural  -----------------------------------------------
    Atom  No    Charge         Core      Valence    Rydberg      Total
 -----------------------------------------------------------------------
      C    1   -0.33420      0.99961     2.32978    0.00481     3.33420
      C    2   -0.24990      0.99954     2.24466    0.00570     3.24990
      C    3   -0.23430      0.99954     2.22892    0.00585     3.23430
      C    4   -0.29393      0.99950     2.28955    0.00488     3.29393
      C    5    0.17282      0.99966     1.81007    0.01745     2.82718
      N    6   -0.19956      0.99980     2.68781    0.01195     3.69956
      H    7    0.11692      0.00000     0.38183    0.00125     0.38308
      H    8    0.12940      0.00000     0.36959    0.00100     0.37060
      H    9    0.11692      0.00000     0.38183    0.00125     0.38308
      H   10    0.11894      0.00000     0.37914    0.00191     0.38106
      H   11    0.11894      0.00000     0.37914    0.00191     0.38106
      H   12    0.12453      0.00000     0.37367    0.00180     0.37547
      H   13    0.12453      0.00000     0.37367    0.00180     0.37547
      H   14    0.14444      0.00000     0.35396    0.00160     0.35556
      H   15    0.14444      0.00000     0.35396    0.00160     0.35556
 =======================================================================
   * Total *   -0.00000      5.99764    16.93760    0.06476    23.00000

                                 Natural Population      
 --------------------------------------------------------
   Core                       5.99764 ( 99.9607% of   6)
   Valence                   16.93760 ( 99.6329% of  17)
   Natural Minimal Basis     22.93524 ( 99.7184% of  23)
   Natural Rydberg Basis      0.06476 (  0.2816% of  23)
 --------------------------------------------------------

    Atom  No          Natural Electron Configuration
 ----------------------------------------------------------------------------
      C    1      [core]2S( 0.55)2p( 1.78)
      C    2      [core]2S( 0.52)2p( 1.72)
      C    3      [core]2S( 0.52)2p( 1.71)
      C    4      [core]2S( 0.53)2p( 1.76)
      C    5      [core]2S( 0.43)2p( 1.38)3p( 0.01)
      N    6      [core]2S( 0.81)2p( 1.88)3d( 0.01)
      H    7            1S( 0.38)
      H    8            1S( 0.37)
      H    9            1S( 0.38)
      H   10            1S( 0.38)
      H   11            1S( 0.38)
      H   12            1S( 0.37)
      H   13            1S( 0.37)
      H   14            1S( 0.35)
      H   15            1S( 0.35)


 NATURAL BOND ORBITAL ANALYSIS, alpha spin orbitals:

                       Occupancies       Lewis Structure    Low   High
           Occ.    -------------------  -----------------   occ   occ
  Cycle   Thresh.   Lewis   Non-Lewis     CR  BD  3C  LP    (L)   (NL)   Dev
 =============================================================================
   1(1)    0.90    22.83575   0.16425      6  16   0   1     0      0    0.01
 -----------------------------------------------------------------------------

 Structure accepted: No low occupancy Lewis orbitals

 --------------------------------------------------------
   Core                      5.99764 ( 99.961% of   6)
   Valence Lewis            16.83811 ( 99.048% of  17)
  ==================       ============================
   Total Lewis              22.83575 ( 99.286% of  23)
  -----------------------------------------------------
   Valence non-Lewis         0.12478 (  0.543% of  23)
   Rydberg non-Lewis         0.03948 (  0.172% of  23)
  ==================       ============================
   Total non-Lewis           0.16425 (  0.714% of  23)
 --------------------------------------------------------


       (Occupancy)   Bond orbital/ Coefficients/ Hybrids
 ---------------------------------------------------------------------------------
     1. (0.99313) BD ( 1) C   1 - C   2  
                ( 47.71%)   0.6908* C   1 s( 28.77%)p 2.47( 71.19%)d 0.00(  0.04%)
                                            0.0004  0.5363  0.0087  0.6633 -0.0025
                                            0.5212  0.0168  0.0000 -0.0000  0.0177
                                            0.0000  0.0000  0.0059 -0.0100
                ( 52.29%)   0.7231* C   2 s( 28.47%)p 2.51( 71.49%)d 0.00(  0.04%)
                                            0.0002  0.5335  0.0109 -0.6631 -0.0068
                                           -0.5243  0.0151 -0.0000 -0.0000  0.0163
                                            0.0000  0.0000  0.0026 -0.0089
     2. (0.99436) BD ( 1) C   1 - H   7  
                ( 61.77%)   0.7860* C   1 s( 23.54%)p 3.25( 76.41%)d 0.00(  0.05%)
                                           -0.0000 -0.4852  0.0036 -0.0117  0.0207
                                            0.5136  0.0061 -0.7069  0.0032  0.0017
                                           -0.0023  0.0175  0.0061 -0.0109
                ( 38.23%)   0.6183* H   7 s( 99.90%)p 0.00(  0.10%)
                                           -0.9995  0.0018 -0.0043 -0.0201  0.0238
     3. (0.99292) BD ( 1) C   1 - H   8  
                ( 62.88%)   0.7930* C   1 s( 24.11%)p 3.15( 75.85%)d 0.00(  0.04%)
                                           -0.0000 -0.4910 -0.0019  0.7474 -0.0014
                                           -0.4467  0.0173  0.0000 -0.0000  0.0154
                                           -0.0000  0.0000 -0.0068  0.0088
                ( 37.12%)   0.6093* H   8 s( 99.91%)p 0.00(  0.09%)
                                           -0.9995  0.0010 -0.0271  0.0130 -0.0000
     4. (0.99436) BD ( 1) C   1 - H   9  
                ( 61.77%)   0.7860* C   1 s( 23.54%)p 3.25( 76.41%)d 0.00(  0.05%)
                                           -0.0000 -0.4852  0.0036 -0.0117  0.0207
                                            0.5136  0.0061  0.7069 -0.0032  0.0017
                                            0.0023 -0.0175  0.0061 -0.0109
                ( 38.23%)   0.6183* H   9 s( 99.90%)p 0.00(  0.10%)
                                           -0.9995  0.0018 -0.0043 -0.0201 -0.0238
     5. (0.98997) BD ( 1) C   2 - C   3  
                ( 48.90%)   0.6993* C   2 s( 27.33%)p 2.66( 72.63%)d 0.00(  0.04%)
                                            0.0003  0.5227  0.0064  0.7460  0.0002
                                           -0.4119 -0.0061  0.0000  0.0000 -0.0150
                                            0.0000 -0.0000  0.0111 -0.0098
                ( 51.10%)   0.7148* C   3 s( 28.85%)p 2.46( 71.11%)d 0.00(  0.04%)
                                            0.0002  0.5371  0.0034 -0.7330  0.0043
                                            0.4169 -0.0049 -0.0000  0.0000 -0.0154
                                            0.0000 -0.0000  0.0071 -0.0096
     6. (0.98998) BD ( 1) C   2 - H  10  
                ( 62.18%)   0.7885* C   2 s( 22.09%)p 3.52( 77.85%)d 0.00(  0.06%)
                                           -0.0001  0.4700 -0.0061 -0.0382 -0.0135
                                            0.5265  0.0071  0.7068 -0.0085  0.0002
                                            0.0005  0.0191 -0.0074  0.0115
                ( 37.82%)   0.6150* H  10 s( 99.89%)p 0.00(  0.11%)
                                            0.9994 -0.0028  0.0055 -0.0216 -0.0246
     7. (0.98998) BD ( 1) C   2 - H  11  
                ( 62.18%)   0.7885* C   2 s( 22.09%)p 3.52( 77.85%)d 0.00(  0.06%)
                                           -0.0001  0.4700 -0.0061 -0.0382 -0.0135
                                            0.5265  0.0071 -0.7068  0.0085  0.0002
                                           -0.0005 -0.0191 -0.0074  0.0115
                ( 37.82%)   0.6150* H  11 s( 99.89%)p 0.00(  0.11%)
                                            0.9994 -0.0028  0.0055 -0.0216  0.0246
     8. (0.98383) BD ( 1) C   3 - C   4  
                ( 47.74%)   0.6910* C   3 s( 26.11%)p 2.83( 73.83%)d 0.00(  0.05%)
                                            0.0004  0.5108  0.0140  0.6759  0.0011
                                            0.5305  0.0004 -0.0000  0.0000  0.0192
                                           -0.0000 -0.0000  0.0055 -0.0107
                ( 52.26%)   0.7229* C   4 s( 29.27%)p 2.42( 70.70%)d 0.00(  0.03%)
                                            0.0001  0.5410  0.0004 -0.6448  0.0110
                                           -0.5396 -0.0006  0.0000  0.0000  0.0141
                                           -0.0000 -0.0000 -0.0022 -0.0094
     9. (0.98985) BD ( 1) C   3 - H  12  
                ( 62.69%)   0.7917* C   3 s( 22.52%)p 3.44( 77.43%)d 0.00(  0.05%)
                                            0.0001 -0.4745  0.0050 -0.0510  0.0008
                                            0.5214  0.0106 -0.7068  0.0092  0.0022
                                           -0.0035  0.0179  0.0061 -0.0115
                ( 37.31%)   0.6109* H  12 s( 99.89%)p 0.00(  0.11%)
                                           -0.9995  0.0014  0.0006 -0.0222  0.0245
    10. (0.98985) BD ( 1) C   3 - H  13  
                ( 62.69%)   0.7917* C   3 s( 22.52%)p 3.44( 77.43%)d 0.00(  0.05%)
                                            0.0001 -0.4745  0.0050 -0.0510  0.0008
                                            0.5214  0.0106  0.7068 -0.0092  0.0022
                                            0.0035 -0.0179  0.0061 -0.0115
                ( 37.31%)   0.6109* H  13 s( 99.89%)p 0.00(  0.11%)
                                           -0.9995  0.0014  0.0006 -0.0222 -0.0245
    11. (0.99449) BD ( 1) C   4 - C   5  
                ( 50.34%)   0.7095* C   4 s( 24.84%)p 3.02( 75.09%)d 0.00(  0.07%)
                                            0.0001  0.4983  0.0104  0.7625  0.0094
                                           -0.4116  0.0067 -0.0000 -0.0000 -0.0188
                                           -0.0000  0.0000  0.0127 -0.0121
                ( 49.66%)   0.7047* C   5 s( 54.71%)p 0.83( 45.26%)d 0.00(  0.03%)
                                            0.0001  0.7387  0.0388 -0.5891  0.0238
                                            0.3239  0.0020  0.0000 -0.0000 -0.0129
                                            0.0000  0.0000  0.0094 -0.0068
    12. (0.98030) BD ( 1) C   4 - H  14  
                ( 64.36%)   0.8022* C   4 s( 22.93%)p 3.36( 77.03%)d 0.00(  0.04%)
                                           -0.0002  0.4788 -0.0028 -0.0326  0.0087
                                            0.5190  0.0084 -0.7069  0.0083  0.0015
                                           -0.0042 -0.0161 -0.0049  0.0117
                ( 35.64%)   0.5970* H  14 s( 99.88%)p 0.00(  0.12%)
                                            0.9994 -0.0010  0.0020 -0.0229  0.0252
    13. (0.98030) BD ( 1) C   4 - H  15  
                ( 64.36%)   0.8022* C   4 s( 22.93%)p 3.36( 77.03%)d 0.00(  0.04%)
                                           -0.0002  0.4788 -0.0028 -0.0326  0.0087
                                            0.5190  0.0084  0.7069 -0.0083  0.0015
                                            0.0042  0.0161 -0.0049  0.0117
                ( 35.64%)   0.5970* H  15 s( 99.88%)p 0.00(  0.12%)
                                            0.9994 -0.0010  0.0020 -0.0229 -0.0252
    14. (0.99887) BD ( 1) C   5 - N   6  
                ( 41.28%)   0.6425* C   5 s( 45.35%)p 1.20( 54.61%)d 0.00(  0.04%)
                                           -0.0001  0.6714 -0.0520  0.6493  0.0477
                                           -0.3483 -0.0283  0.0000  0.0000 -0.0160
                                            0.0000  0.0000  0.0097 -0.0072
                ( 58.72%)   0.7663* N   6 s( 44.58%)p 1.24( 55.09%)d 0.01(  0.33%)
                                            0.0000  0.6649 -0.0607 -0.6399  0.0139
                                            0.3757 -0.0088 -0.0000  0.0000 -0.0443
                                            0.0000  0.0000  0.0263 -0.0253
    15. (0.99487) BD ( 2) C   5 - N   6  
                ( 43.36%)   0.6585* C   5 s(  0.00%)p 1.00( 99.85%)d 0.00(  0.15%)
                                            0.0000 -0.0000 -0.0000  0.0000 -0.0000
                                            0.0000 -0.0000  0.9992 -0.0074  0.0000
                                            0.0323 -0.0203  0.0000  0.0000
                ( 56.64%)   0.7526* N   6 s(  0.00%)p 1.00( 99.57%)d 0.00(  0.43%)
                                           -0.0000  0.0000  0.0000  0.0000 -0.0000
                                            0.0000 -0.0000  0.9978 -0.0097 -0.0000
                                           -0.0574  0.0317 -0.0000 -0.0000
    16. (0.99433) BD ( 3) C   5 - N   6  
                ( 45.22%)   0.6725* C   5 s(  0.01%)p 1.00( 99.87%)d 0.00(  0.12%)
                                           -0.0000 -0.0049 -0.0075  0.4760 -0.0115
                                            0.8785 -0.0142 -0.0000  0.0000  0.0180
                                           -0.0000  0.0000  0.0300  0.0005
                ( 54.78%)   0.7401* N   6 s(  0.01%)p 1.00( 99.58%)d 0.00(  0.41%)
                                           -0.0000 -0.0084 -0.0003  0.4987 -0.0041
                                            0.8643 -0.0078 -0.0000  0.0000 -0.0330
                                            0.0000 -0.0000 -0.0550  0.0005
    17. (0.99961) CR ( 1) C   1           s(100.00%)p 0.00(  0.00%)
                                            1.0000 -0.0002 -0.0000 -0.0002  0.0000
                                           -0.0002 -0.0000 -0.0000  0.0000 -0.0000
                                           -0.0000 -0.0000 -0.0000  0.0000
    18. (0.99954) CR ( 1) C   2           s(100.00%)p 0.00(  0.00%)
                                            1.0000 -0.0002 -0.0000 -0.0001 -0.0000
                                            0.0003  0.0000 -0.0000 -0.0000  0.0000
                                           -0.0000  0.0000 -0.0000  0.0000
    19. (0.99954) CR ( 1) C   3           s(100.00%)p 0.00(  0.00%)
                                            1.0000 -0.0002 -0.0000 -0.0002 -0.0000
                                           -0.0004 -0.0000  0.0000 -0.0000 -0.0000
                                            0.0000  0.0000 -0.0000  0.0000
    20. (0.99950) CR ( 1) C   4           s(100.00%)p 0.00(  0.00%)
                                            1.0000  0.0002 -0.0000 -0.0001  0.0000
                                            0.0003  0.0000  0.0000  0.0000  0.0000
                                            0.0000  0.0000 -0.0000  0.0000
    21. (0.99966) CR ( 1) C   5           s(100.00%)p 0.00(  0.00%)
                                            1.0000  0.0000 -0.0000  0.0001  0.0000
                                           -0.0000 -0.0000 -0.0000  0.0000 -0.0000
                                           -0.0000  0.0000  0.0000 -0.0000
    22. (0.99979) CR ( 1) N   6           s(100.00%)p 0.00(  0.00%)
                                            1.0000 -0.0005 -0.0000 -0.0004 -0.0000
                                            0.0002  0.0000  0.0000  0.0000 -0.0000
                                           -0.0000 -0.0000  0.0000 -0.0000
    23. (0.98671) LP ( 1) N   6           s( 55.74%)p 0.79( 44.19%)d 0.00(  0.07%)
                                            0.0007  0.7460  0.0312  0.5786  0.0172
                                           -0.3267 -0.0101 -0.0000 -0.0000  0.0173
                                            0.0000  0.0000 -0.0108  0.0158
    24. (0.00164) RY*( 1) C   1           s(  4.65%)p19.12( 88.98%)d 1.37(  6.37%)
                                           -0.0000  0.0116  0.2154  0.0181  0.7345
                                           -0.0162 -0.5914  0.0000 -0.0000 -0.0972
                                            0.0000 -0.0000  0.2281 -0.0470
    25. (0.00098) RY*( 2) C   1           s(  0.00%)p 1.00( 84.70%)d 0.18( 15.30%)
                                           -0.0000 -0.0000 -0.0000  0.0000 -0.0000
                                            0.0000 -0.0000  0.0112  0.9202 -0.0000
                                            0.2303  0.3162  0.0000 -0.0000
    26. (0.00021) RY*( 3) C   1           s(  9.33%)p 9.71( 90.51%)d 0.02(  0.16%)
                                            0.0000  0.0150  0.3050 -0.0187  0.5479
                                           -0.0198  0.7773  0.0000  0.0000  0.0170
                                            0.0000  0.0000 -0.0336 -0.0145
    27. (0.00007) RY*( 4) C   1           s( 69.47%)p 0.13(  8.87%)d 0.31( 21.66%)
    28. (0.00001) RY*( 5) C   1           s(  1.85%)p 1.06(  1.97%)d51.86( 96.18%)
    29. (0.00000) RY*( 6) C   1           s(  0.00%)p 1.00(  5.90%)d15.95( 94.10%)
    30. (0.00000) RY*( 7) C   1           s(  0.00%)p 1.00(  9.47%)d 9.56( 90.53%)
    31. (0.00000) RY*( 8) C   1           s( 14.73%)p 0.64(  9.48%)d 5.15( 75.79%)
    32. (0.00000) RY*( 9) C   1           s(  0.00%)p 1.00(  0.27%)d99.99( 99.73%)
    33. (0.00178) RY*( 1) C   2           s( 14.33%)p 5.57( 79.84%)d 0.41(  5.83%)
                                            0.0000  0.0035  0.3785  0.0067  0.7009
                                            0.0160  0.5540 -0.0000 -0.0000  0.1403
                                           -0.0000  0.0000  0.1892 -0.0531
    34. (0.00142) RY*( 2) C   2           s(  0.00%)p 1.00( 86.13%)d 0.16( 13.87%)
                                            0.0000 -0.0000  0.0000 -0.0000  0.0000
                                            0.0000  0.0000  0.0211  0.9278  0.0000
                                            0.0554 -0.3683  0.0000  0.0000
    35. (0.00044) RY*( 3) C   2           s( 14.81%)p 3.62( 53.56%)d 2.14( 31.63%)
                                            0.0000 -0.0156  0.3845  0.0014 -0.6174
                                            0.0072  0.3928  0.0000 -0.0000 -0.2259
                                            0.0000 -0.0000  0.5007 -0.1205
    36. (0.00019) RY*( 4) C   2           s(  0.00%)p 1.00(  0.30%)d99.99( 99.70%)
                                           -0.0000 -0.0000 -0.0000  0.0000 -0.0000
                                           -0.0000  0.0000 -0.0077  0.0544  0.0000
                                            0.9583  0.2806 -0.0000  0.0000
    37. (0.00018) RY*( 5) C   2           s( 14.26%)p 4.08( 58.13%)d 1.94( 27.61%)
                                            0.0000  0.0112  0.3774 -0.0184  0.2497
                                            0.0191 -0.7199 -0.0000  0.0000 -0.1358
                                            0.0000  0.0000  0.4887 -0.1371
    38. (0.00007) RY*( 6) C   2           s( 53.82%)p 0.05(  2.42%)d 0.81( 43.76%)
    39. (0.00004) RY*( 7) C   2           s(  2.18%)p 2.77(  6.04%)d42.13( 91.78%)
    40. (0.00000) RY*( 8) C   2           s(  0.00%)p 1.00( 13.65%)d 6.33( 86.35%)
    41. (0.00000) RY*( 9) C   2           s(  0.62%)p 0.16(  0.10%)d99.99( 99.28%)
    42. (0.00169) RY*( 1) C   3           s(  0.00%)p 1.00( 89.14%)d 0.12( 10.86%)
                                           -0.0000 -0.0000 -0.0000  0.0000  0.0000
                                            0.0000  0.0000  0.0208  0.9439 -0.0000
                                           -0.0205  0.3289 -0.0000 -0.0000
    43. (0.00147) RY*( 2) C   3           s( 26.54%)p 2.46( 65.32%)d 0.31(  8.14%)
                                            0.0000 -0.0067  0.5151 -0.0080 -0.6548
                                           -0.0055 -0.4736  0.0000  0.0000  0.2010
                                           -0.0000  0.0000  0.1954 -0.0531
    44. (0.00090) RY*( 3) C   3           s( 21.79%)p 3.11( 67.76%)d 0.48( 10.44%)
                                            0.0000 -0.0088  0.4668  0.0036  0.7153
                                           -0.0095 -0.4074  0.0000  0.0000 -0.1260
                                            0.0000  0.0000  0.2889 -0.0712
    45. (0.00020) RY*( 4) C   3           s( 38.31%)p 1.55( 59.40%)d 0.06(  2.29%)
                                            0.0000  0.0070  0.6189 -0.0055 -0.0287
                                           -0.0188  0.7699 -0.0000 -0.0000 -0.0140
                                            0.0000 -0.0000  0.1329 -0.0714
    46. (0.00017) RY*( 5) C   3           s(  0.00%)p 1.00(  0.33%)d99.99( 99.67%)
                                            0.0000 -0.0000 -0.0000  0.0000  0.0000
                                            0.0000 -0.0000 -0.0067  0.0568  0.0000
                                            0.9933 -0.1009 -0.0000  0.0000
    47. (0.00006) RY*( 6) C   3           s( 12.55%)p 0.13(  1.62%)d 6.84( 85.83%)
    48. (0.00004) RY*( 7) C   3           s(  0.53%)p11.19(  5.95%)d99.99( 93.51%)
    49. (0.00000) RY*( 8) C   3           s(  0.00%)p 1.00( 10.60%)d 8.43( 89.40%)
    50. (0.00000) RY*( 9) C   3           s(  0.27%)p 0.26(  0.07%)d99.99( 99.65%)
    51. (0.00148) RY*( 1) C   4           s( 13.52%)p 5.64( 76.20%)d 0.76( 10.28%)
                                           -0.0000  0.0094  0.3676 -0.0105 -0.7839
                                            0.0039  0.3840 -0.0000 -0.0000 -0.0691
                                            0.0000  0.0000  0.3082 -0.0552
    52. (0.00115) RY*( 2) C   4           s(  0.00%)p 1.00( 83.62%)d 0.20( 16.38%)
                                           -0.0000  0.0000  0.0000 -0.0000 -0.0000
                                            0.0000  0.0000  0.0202  0.9142 -0.0000
                                           -0.0997 -0.3923  0.0000  0.0000
    53. (0.00042) RY*( 3) C   4           s(  8.55%)p 8.20( 70.08%)d 2.50( 21.37%)
                                            0.0000 -0.0182  0.2919 -0.0014  0.5485
                                            0.0027  0.6324  0.0000 -0.0000  0.3255
                                           -0.0000 -0.0000  0.3180 -0.0811
    54. (0.00017) RY*( 4) C   4           s( 76.40%)p 0.28( 21.06%)d 0.03(  2.54%)
                                            0.0000 -0.0005  0.8741 -0.0051  0.1550
                                            0.0089 -0.4318 -0.0000  0.0000 -0.0823
                                            0.0000  0.0000 -0.1338 -0.0272
    55. (0.00014) RY*( 5) C   4           s(  0.00%)p 1.00(  1.68%)d58.47( 98.32%)
                                            0.0000 -0.0000 -0.0000  0.0000 -0.0000
                                           -0.0000  0.0000 -0.0055  0.1296  0.0000
                                            0.9903  0.0499  0.0000 -0.0000
    56. (0.00007) RY*( 6) C   4           s(  1.36%)p12.52( 16.99%)d60.16( 81.65%)
    57. (0.00004) RY*( 7) C   4           s(  0.08%)p99.99( 15.09%)d99.99( 84.83%)
    58. (0.00000) RY*( 8) C   4           s(  0.00%)p 1.00( 14.76%)d 5.78( 85.24%)
    59. (0.00000) RY*( 9) C   4           s(  0.13%)p 5.16(  0.67%)d99.99( 99.20%)
    60. (0.00865) RY*( 1) C   5           s( 17.80%)p 4.60( 81.84%)d 0.02(  0.36%)
                                            0.0000  0.0477  0.4192  0.0467 -0.7663
                                           -0.0240  0.4780  0.0000 -0.0000 -0.0393
                                           -0.0000 -0.0000  0.0300 -0.0345
    61. (0.00226) RY*( 2) C   5           s( 12.03%)p 6.27( 75.49%)d 1.04( 12.48%)
                                            0.0000 -0.0152  0.3465  0.0367  0.5857
                                            0.0148  0.6405 -0.0000 -0.0000 -0.1887
                                            0.0000 -0.0000 -0.2940  0.0526
    62. (0.00137) RY*( 3) C   5           s(  0.00%)p 1.00( 69.49%)d 0.44( 30.51%)
                                           -0.0000 -0.0000  0.0000  0.0000  0.0000
                                           -0.0000  0.0000  0.0272  0.8332  0.0000
                                           -0.4382  0.3363 -0.0000  0.0000
    63. (0.00060) RY*( 4) C   5           s( 66.06%)p 0.33( 21.93%)d 0.18( 12.00%)
                                            0.0000 -0.0055  0.8128  0.0318  0.1602
                                           -0.0266 -0.4381  0.0000 -0.0000  0.2987
                                            0.0000 -0.0000  0.1500  0.0912
    64. (0.00004) RY*( 5) C   5           s(  1.64%)p 0.90(  1.47%)d59.01( 96.89%)
    65. (0.00000) RY*( 6) C   5           s(  0.00%)p 1.00( 21.76%)d 3.60( 78.24%)
    66. (0.00001) RY*( 7) C   5           s(  0.00%)p 1.00(  8.90%)d10.24( 91.10%)
    67. (0.00001) RY*( 8) C   5           s(  2.36%)p 7.27( 17.17%)d34.05( 80.46%)
    68. (0.00000) RY*( 9) C   5           s(  0.03%)p77.21(  2.36%)d99.99( 97.61%)
    69. (0.00085) RY*( 1) N   6           s( 89.65%)p 0.11( 10.24%)d 0.00(  0.11%)
                                            0.0000  0.0241  0.9465 -0.0551 -0.1834
                                            0.0317  0.2544  0.0000 -0.0000  0.0005
                                            0.0000 -0.0000 -0.0334  0.0011
    70. (0.00007) RY*( 2) N   6           s(  6.18%)p12.59( 77.82%)d 2.59( 16.00%)
    71. (0.00003) RY*( 3) N   6           s(  0.00%)p 1.00( 96.51%)d 0.04(  3.49%)
    72. (0.00002) RY*( 4) N   6           s(  2.78%)p34.04( 94.76%)d 0.88(  2.46%)
    73. (0.00000) RY*( 5) N   6           s(  0.70%)p14.72( 10.30%)d99.99( 89.00%)
    74. (0.00000) RY*( 6) N   6           s(  0.00%)p 1.00(  3.64%)d26.50( 96.36%)
    75. (0.00000) RY*( 7) N   6           s(  0.00%)p 1.00(  0.28%)d99.99( 99.72%)
    76. (0.00000) RY*( 8) N   6           s(  0.12%)p42.15(  5.18%)d99.99( 94.69%)
    77. (0.00000) RY*( 9) N   6           s(  0.23%)p12.30(  2.84%)d99.99( 96.93%)
    78. (0.00066) RY*( 1) H   7           s( 98.11%)p 0.02(  1.89%)
                                            0.0059  0.9905 -0.0098 -0.1181  0.0698
    79. (0.00010) RY*( 2) H   7           s(  0.18%)p99.99( 99.82%)
                                            0.0002  0.0427 -0.5153  0.6959  0.4984
    80. (0.00008) RY*( 3) H   7           s(  0.00%)p 1.00(100.00%)
    81. (0.00002) RY*( 4) H   7           s(  1.81%)p54.39( 98.19%)
    82. (0.00051) RY*( 1) H   8           s( 98.10%)p 0.02(  1.90%)
                                            0.0051  0.9904 -0.1338  0.0329  0.0000
    83. (0.00008) RY*( 2) H   8           s(  0.00%)p 1.00(100.00%)
    84. (0.00006) RY*( 3) H   8           s(  0.01%)p 1.00( 99.99%)
    85. (0.00002) RY*( 4) H   8           s(  1.98%)p49.43( 98.02%)
    86. (0.00066) RY*( 1) H   9           s( 98.11%)p 0.02(  1.89%)
                                            0.0059  0.9905 -0.0098 -0.1181 -0.0698
    87. (0.00010) RY*( 2) H   9           s(  0.18%)p99.99( 99.82%)
                                            0.0002  0.0427 -0.5153  0.6959 -0.4984
    88. (0.00008) RY*( 3) H   9           s(  0.00%)p 1.00(100.00%)
    89. (0.00002) RY*( 4) H   9           s(  1.81%)p54.39( 98.19%)
    90. (0.00130) RY*( 1) H  10           s( 99.45%)p 0.01(  0.55%)
                                            0.0046  0.9972  0.0265  0.0667  0.0197
    91. (0.00010) RY*( 2) H  10           s(  0.04%)p99.99( 99.96%)
                                            0.0003  0.0189  0.4014 -0.6372  0.6576
    92. (0.00007) RY*( 3) H  10           s(  0.16%)p99.99( 99.84%)
    93. (0.00002) RY*( 4) H  10           s(  0.47%)p99.99( 99.53%)
    94. (0.00130) RY*( 1) H  11           s( 99.45%)p 0.01(  0.55%)
                                            0.0046  0.9972  0.0265  0.0667 -0.0197
    95. (0.00010) RY*( 2) H  11           s(  0.04%)p99.99( 99.96%)
                                            0.0003  0.0189  0.4014 -0.6372 -0.6576
    96. (0.00007) RY*( 3) H  11           s(  0.16%)p99.99( 99.84%)
    97. (0.00002) RY*( 4) H  11           s(  0.47%)p99.99( 99.53%)
    98. (0.00122) RY*( 1) H  12           s( 99.64%)p 0.00(  0.36%)
                                            0.0030  0.9982  0.0131 -0.0564  0.0147
    99. (0.00009) RY*( 2) H  12           s(  0.07%)p99.99( 99.93%)
   100. (0.00005) RY*( 3) H  12           s(  0.04%)p99.99( 99.96%)
   101. (0.00002) RY*( 4) H  12           s(  0.36%)p99.99( 99.64%)
   102. (0.00122) RY*( 1) H  13           s( 99.64%)p 0.00(  0.36%)
                                            0.0030  0.9982  0.0131 -0.0564 -0.0147
   103. (0.00009) RY*( 2) H  13           s(  0.07%)p99.99( 99.93%)
   104. (0.00005) RY*( 3) H  13           s(  0.04%)p99.99( 99.96%)
   105. (0.00002) RY*( 4) H  13           s(  0.36%)p99.99( 99.64%)
   106. (0.00100) RY*( 1) H  14           s( 99.25%)p 0.01(  0.75%)
                                            0.0034  0.9962 -0.0250  0.0810 -0.0178
   107. (0.00010) RY*( 2) H  14           s(  0.20%)p99.99( 99.80%)
   108. (0.00007) RY*( 3) H  14           s(  0.01%)p 1.00( 99.99%)
   109. (0.00002) RY*( 4) H  14           s(  0.66%)p99.99( 99.34%)
   110. (0.00100) RY*( 1) H  15           s( 99.25%)p 0.01(  0.75%)
                                            0.0034  0.9962 -0.0250  0.0810  0.0178
   111. (0.00010) RY*( 2) H  15           s(  0.20%)p99.99( 99.80%)
   112. (0.00007) RY*( 3) H  15           s(  0.01%)p 1.00( 99.99%)
   113. (0.00002) RY*( 4) H  15           s(  0.66%)p99.99( 99.34%)
   114. (0.00294) BD*( 1) C   1 - C   2  
                ( 52.29%)   0.7231* C   1 s( 28.77%)p 2.47( 71.19%)d 0.00(  0.04%)
                                            0.0004  0.5363  0.0087  0.6633 -0.0025
                                            0.5212  0.0168  0.0000 -0.0000  0.0177
                                            0.0000  0.0000  0.0059 -0.0100
                ( 47.71%)  -0.6908* C   2 s( 28.47%)p 2.51( 71.49%)d 0.00(  0.04%)
                                            0.0002  0.5335  0.0109 -0.6631 -0.0068
                                           -0.5243  0.0151 -0.0000 -0.0000  0.0163
                                            0.0000  0.0000  0.0026 -0.0089
   115. (0.00343) BD*( 1) C   1 - H   7  
                ( 38.23%)   0.6183* C   1 s( 23.54%)p 3.25( 76.41%)d 0.00(  0.05%)
                                            0.0000  0.4852 -0.0036  0.0117 -0.0207
                                           -0.5136 -0.0061  0.7069 -0.0032 -0.0017
                                            0.0023 -0.0175 -0.0061  0.0109
                ( 61.77%)  -0.7860* H   7 s( 99.90%)p 0.00(  0.10%)
                                            0.9995 -0.0018  0.0043  0.0201 -0.0238
   116. (0.00215) BD*( 1) C   1 - H   8  
                ( 37.12%)   0.6093* C   1 s( 24.11%)p 3.15( 75.85%)d 0.00(  0.04%)
                                            0.0000  0.4910  0.0019 -0.7474  0.0014
                                            0.4467 -0.0173 -0.0000  0.0000 -0.0154
                                            0.0000 -0.0000  0.0068 -0.0088
                ( 62.88%)  -0.7930* H   8 s( 99.91%)p 0.00(  0.09%)
                                            0.9995 -0.0010  0.0271 -0.0130  0.0000
   117. (0.00343) BD*( 1) C   1 - H   9  
                ( 38.23%)   0.6183* C   1 s( 23.54%)p 3.25( 76.41%)d 0.00(  0.05%)
                                            0.0000  0.4852 -0.0036  0.0117 -0.0207
                                           -0.5136 -0.0061 -0.7069  0.0032 -0.0017
                                           -0.0023  0.0175 -0.0061  0.0109
                ( 61.77%)  -0.7860* H   9 s( 99.90%)p 0.00(  0.10%)
                                            0.9995 -0.0018  0.0043  0.0201  0.0238
   118. (0.00797) BD*( 1) C   2 - C   3  
                ( 51.10%)   0.7148* C   2 s( 27.33%)p 2.66( 72.63%)d 0.00(  0.04%)
                                            0.0003  0.5227  0.0064  0.7460  0.0002
                                           -0.4119 -0.0061  0.0000  0.0000 -0.0150
                                            0.0000 -0.0000  0.0111 -0.0098
                ( 48.90%)  -0.6993* C   3 s( 28.85%)p 2.46( 71.11%)d 0.00(  0.04%)
                                            0.0002  0.5371  0.0034 -0.7330  0.0043
                                            0.4169 -0.0049 -0.0000  0.0000 -0.0154
                                            0.0000 -0.0000  0.0071 -0.0096
   119. (0.00828) BD*( 1) C   2 - H  10  
                ( 37.82%)   0.6150* C   2 s( 22.09%)p 3.52( 77.85%)d 0.00(  0.06%)
                                            0.0001 -0.4700  0.0061  0.0382  0.0135
                                           -0.5265 -0.0071 -0.7068  0.0085 -0.0002
                                           -0.0005 -0.0191  0.0074 -0.0115
                ( 62.18%)  -0.7885* H  10 s( 99.89%)p 0.00(  0.11%)
                                           -0.9994  0.0028 -0.0055  0.0216  0.0246
   120. (0.00828) BD*( 1) C   2 - H  11  
                ( 37.82%)   0.6150* C   2 s( 22.09%)p 3.52( 77.85%)d 0.00(  0.06%)
                                            0.0001 -0.4700  0.0061  0.0382  0.0135
                                           -0.5265 -0.0071  0.7068 -0.0085 -0.0002
                                            0.0005  0.0191  0.0074 -0.0115
                ( 62.18%)  -0.7885* H  11 s( 99.89%)p 0.00(  0.11%)
                                           -0.9994  0.0028 -0.0055  0.0216 -0.0246
   121. (0.00793) BD*( 1) C   3 - C   4  
                ( 52.26%)   0.7229* C   3 s( 26.11%)p 2.83( 73.83%)d 0.00(  0.05%)
                                            0.0004  0.5108  0.0140  0.6759  0.0011
                                            0.5305  0.0004 -0.0000  0.0000  0.0192
                                           -0.0000 -0.0000  0.0055 -0.0107
                ( 47.74%)  -0.6910* C   4 s( 29.27%)p 2.42( 70.70%)d 0.00(  0.03%)
                                            0.0001  0.5410  0.0004 -0.6448  0.0110
                                           -0.5396 -0.0006  0.0000  0.0000  0.0141
                                           -0.0000 -0.0000 -0.0022 -0.0094
   122. (0.00754) BD*( 1) C   3 - H  12  
                ( 37.31%)   0.6109* C   3 s( 22.52%)p 3.44( 77.43%)d 0.00(  0.05%)
                                           -0.0001  0.4745 -0.0050  0.0510 -0.0008
                                           -0.5214 -0.0106  0.7068 -0.0092 -0.0022
                                            0.0035 -0.0179 -0.0061  0.0115
                ( 62.69%)  -0.7917* H  12 s( 99.89%)p 0.00(  0.11%)
                                            0.9995 -0.0014 -0.0006  0.0222 -0.0245
   123. (0.00754) BD*( 1) C   3 - H  13  
                ( 37.31%)   0.6109* C   3 s( 22.52%)p 3.44( 77.43%)d 0.00(  0.05%)
                                           -0.0001  0.4745 -0.0050  0.0510 -0.0008
                                           -0.5214 -0.0106 -0.7068  0.0092 -0.0022
                                           -0.0035  0.0179 -0.0061  0.0115
                ( 62.69%)  -0.7917* H  13 s( 99.89%)p 0.00(  0.11%)
                                            0.9995 -0.0014 -0.0006  0.0222  0.0245
   124. (0.01028) BD*( 1) C   4 - C   5  
                ( 49.66%)   0.7047* C   4 s( 24.84%)p 3.02( 75.09%)d 0.00(  0.07%)
                                           -0.0001 -0.4983 -0.0104 -0.7625 -0.0094
                                            0.4116 -0.0067  0.0000  0.0000  0.0188
                                            0.0000 -0.0000 -0.0127  0.0121
                ( 50.34%)  -0.7095* C   5 s( 54.71%)p 0.83( 45.26%)d 0.00(  0.03%)
                                           -0.0001 -0.7387 -0.0388  0.5891 -0.0238
                                           -0.3239 -0.0020 -0.0000  0.0000  0.0129
                                           -0.0000 -0.0000 -0.0094  0.0068
   125. (0.00771) BD*( 1) C   4 - H  14  
                ( 35.64%)   0.5970* C   4 s( 22.93%)p 3.36( 77.03%)d 0.00(  0.04%)
                                            0.0002 -0.4788  0.0028  0.0326 -0.0087
                                           -0.5190 -0.0084  0.7069 -0.0083 -0.0015
                                            0.0042  0.0161  0.0049 -0.0117
                ( 64.36%)  -0.8022* H  14 s( 99.88%)p 0.00(  0.12%)
                                           -0.9994  0.0010 -0.0020  0.0229 -0.0252
   126. (0.00771) BD*( 1) C   4 - H  15  
                ( 35.64%)   0.5970* C   4 s( 22.93%)p 3.36( 77.03%)d 0.00(  0.04%)
                                            0.0002 -0.4788  0.0028  0.0326 -0.0087
                                           -0.5190 -0.0084 -0.7069  0.0083 -0.0015
                                           -0.0042 -0.0161  0.0049 -0.0117
                ( 64.36%)  -0.8022* H  15 s( 99.88%)p 0.00(  0.12%)
                                           -0.9994  0.0010 -0.0020  0.0229  0.0252
   127. (0.00510) BD*( 1) C   5 - N   6  
                ( 58.72%)   0.7663* C   5 s( 45.35%)p 1.20( 54.61%)d 0.00(  0.04%)
                                           -0.0001  0.6714 -0.0520  0.6493  0.0477
                                           -0.3483 -0.0283  0.0000  0.0000 -0.0160
                                            0.0000  0.0000  0.0097 -0.0072
                ( 41.28%)  -0.6425* N   6 s( 44.58%)p 1.24( 55.09%)d 0.01(  0.33%)
                                            0.0000  0.6649 -0.0607 -0.6399  0.0139
                                            0.3757 -0.0088 -0.0000  0.0000 -0.0443
                                            0.0000  0.0000  0.0263 -0.0253
   128. (0.01893) BD*( 2) C   5 - N   6  
                ( 56.64%)   0.7526* C   5 s(  0.00%)p 1.00( 99.85%)d 0.00(  0.15%)
                                            0.0000 -0.0000 -0.0000  0.0000 -0.0000
                                            0.0000 -0.0000  0.9992 -0.0074  0.0000
                                            0.0323 -0.0203  0.0000  0.0000
                ( 43.36%)  -0.6585* N   6 s(  0.00%)p 1.00( 99.57%)d 0.00(  0.43%)
                                           -0.0000  0.0000  0.0000  0.0000 -0.0000
                                            0.0000 -0.0000  0.9978 -0.0097 -0.0000
                                           -0.0574  0.0317 -0.0000 -0.0000
   129. (0.01558) BD*( 3) C   5 - N   6  
                ( 54.78%)   0.7401* C   5 s(  0.01%)p 1.00( 99.87%)d 0.00(  0.12%)
                                           -0.0000 -0.0049 -0.0075  0.4760 -0.0115
                                            0.8785 -0.0142 -0.0000  0.0000  0.0180
                                           -0.0000  0.0000  0.0300  0.0005
                ( 45.22%)  -0.6725* N   6 s(  0.01%)p 1.00( 99.58%)d 0.00(  0.41%)
                                           -0.0000 -0.0084 -0.0003  0.4987 -0.0041
                                            0.8643 -0.0078 -0.0000  0.0000 -0.0330
                                            0.0000 -0.0000 -0.0550  0.0005


 NHO Directionality and "Bond Bending" (deviations from line of nuclear centers)

         [Thresholds for printing:  angular deviation  >  1.0 degree]
                                    hybrid p-character > 25.0%
                                    orbital occupancy  >  0.10e

                                Line of Centers        Hybrid 1              Hybrid 2
                                ---------------  -------------------   ------------------
                NBO               Theta   Phi    Theta   Phi    Dev    Theta   Phi    Dev
 ========================================================================================
     1. BD (   1) C   1 - C   2    90.0   38.1    90.0   39.2   1.1      --     --    --
     8. BD (   1) C   3 - C   4    90.0   38.7     --     --    --      90.0  220.4   1.7
    11. BD (   1) C   4 - C   5    90.0  331.9     --     --    --      90.0  150.0   1.8
    15. BD (   2) C   5 - N   6    90.0  330.6     0.0    0.0  90.0      0.0    0.0  90.0
    16. BD (   3) C   5 - N   6    90.0  330.6    90.0  241.7  88.9     90.0  240.0  89.4
    23. LP (   1) N   6             --     --     90.0  330.5   --       --     --    --


 Second Order Perturbation Theory Analysis of Fock Matrix in NBO Basis

     Threshold for printing:   0.25 kcal/mol
                                                                              E(2)  E(j)-E(i) F(i,j)
         Donor NBO (i)                     Acceptor NBO (j)                 kcal/mol   a.u.    a.u. 
 ===================================================================================================

 within unit  1
   1. BD (   1) C   1 - C   2        / 43. RY*(   2) C   3                    0.58    1.47    0.037
   1. BD (   1) C   1 - C   2        /118. BD*(   1) C   2 - C   3            0.56    0.98    0.029
   1. BD (   1) C   1 - C   2        /119. BD*(   1) C   2 - H  10            0.29    1.03    0.022
   1. BD (   1) C   1 - C   2        /120. BD*(   1) C   2 - H  11            0.29    1.03    0.022
   1. BD (   1) C   1 - C   2        /121. BD*(   1) C   3 - C   4            1.32    0.94    0.045
   2. BD (   1) C   1 - H   7        /120. BD*(   1) C   2 - H  11            1.59    0.91    0.048
   3. BD (   1) C   1 - H   8        /118. BD*(   1) C   2 - C   3            1.89    0.84    0.050
   4. BD (   1) C   1 - H   9        /119. BD*(   1) C   2 - H  10            1.59    0.91    0.048
   5. BD (   1) C   2 - C   3        / 24. RY*(   1) C   1                    0.64    1.41    0.038
   5. BD (   1) C   2 - C   3        / 51. RY*(   1) C   4                    0.63    1.45    0.038
   5. BD (   1) C   2 - C   3        /114. BD*(   1) C   1 - C   2            0.43    1.02    0.026
   5. BD (   1) C   2 - C   3        /116. BD*(   1) C   1 - H   8            0.72    1.10    0.036
   5. BD (   1) C   2 - C   3        /121. BD*(   1) C   3 - C   4            0.48    0.96    0.027
   5. BD (   1) C   2 - C   3        /122. BD*(   1) C   3 - H  12            0.28    1.05    0.021
   5. BD (   1) C   2 - C   3        /123. BD*(   1) C   3 - H  13            0.28    1.05    0.021
   5. BD (   1) C   2 - C   3        /124. BD*(   1) C   4 - C   5            1.16    1.03    0.044
   6. BD (   1) C   2 - H  10        / 25. RY*(   2) C   1                    0.33    1.37    0.027
   6. BD (   1) C   2 - H  10        /117. BD*(   1) C   1 - H   9            1.36    0.97    0.046
   6. BD (   1) C   2 - H  10        /123. BD*(   1) C   3 - H  13            1.58    0.93    0.048
   7. BD (   1) C   2 - H  11        / 25. RY*(   2) C   1                    0.33    1.37    0.027
   7. BD (   1) C   2 - H  11        /115. BD*(   1) C   1 - H   7            1.36    0.97    0.046
   7. BD (   1) C   2 - H  11        /122. BD*(   1) C   3 - H  12            1.58    0.93    0.048
   8. BD (   1) C   3 - C   4        / 33. RY*(   1) C   2                    0.59    1.43    0.037
   8. BD (   1) C   3 - C   4        / 60. RY*(   1) C   5                    0.25    1.09    0.021
   8. BD (   1) C   3 - C   4        / 61. RY*(   2) C   5                    0.98    1.46    0.048
   8. BD (   1) C   3 - C   4        /114. BD*(   1) C   1 - C   2            0.98    1.03    0.040
   8. BD (   1) C   3 - C   4        /118. BD*(   1) C   2 - C   3            0.36    1.01    0.024
   8. BD (   1) C   3 - C   4        /124. BD*(   1) C   4 - C   5            0.67    1.05    0.034
   8. BD (   1) C   3 - C   4        /125. BD*(   1) C   4 - H  14            0.33    1.04    0.024
   8. BD (   1) C   3 - C   4        /126. BD*(   1) C   4 - H  15            0.33    1.04    0.024
   8. BD (   1) C   3 - C   4        /127. BD*(   1) C   5 - N   6            1.94    1.45    0.067
   8. BD (   1) C   3 - C   4        /129. BD*(   3) C   5 - N   6            1.97    0.71    0.047
   9. BD (   1) C   3 - H  12        / 34. RY*(   2) C   2                    0.29    1.52    0.027
   9. BD (   1) C   3 - H  12        / 52. RY*(   2) C   4                    0.27    1.60    0.026
   9. BD (   1) C   3 - H  12        /120. BD*(   1) C   2 - H  11            1.43    0.95    0.047
   9. BD (   1) C   3 - H  12        /125. BD*(   1) C   4 - H  14            1.50    0.92    0.047
  10. BD (   1) C   3 - H  13        / 34. RY*(   2) C   2                    0.29    1.52    0.027
  10. BD (   1) C   3 - H  13        / 52. RY*(   2) C   4                    0.27    1.60    0.026
  10. BD (   1) C   3 - H  13        /119. BD*(   1) C   2 - H  10            1.43    0.95    0.047
  10. BD (   1) C   3 - H  13        /126. BD*(   1) C   4 - H  15            1.50    0.92    0.047
  11. BD (   1) C   4 - C   5        / 44. RY*(   3) C   3                    0.36    1.58    0.030
  11. BD (   1) C   4 - C   5        / 69. RY*(   1) N   6                    0.85    1.96    0.052
  11. BD (   1) C   4 - C   5        /118. BD*(   1) C   2 - C   3            1.03    1.11    0.043
  11. BD (   1) C   4 - C   5        /121. BD*(   1) C   3 - C   4            0.46    1.08    0.028
  11. BD (   1) C   4 - C   5        /127. BD*(   1) C   5 - N   6            2.15    1.55    0.073
  12. BD (   1) C   4 - H  14        / 42. RY*(   1) C   3                    0.33    1.51    0.028
  12. BD (   1) C   4 - H  14        / 60. RY*(   1) C   5                    0.27    1.00    0.021
  12. BD (   1) C   4 - H  14        / 62. RY*(   3) C   5                    0.55    1.60    0.038
  12. BD (   1) C   4 - H  14        /122. BD*(   1) C   3 - H  12            1.36    0.97    0.046
  12. BD (   1) C   4 - H  14        /127. BD*(   1) C   5 - N   6            1.61    1.36    0.059
  12. BD (   1) C   4 - H  14        /128. BD*(   2) C   5 - N   6            2.67    0.60    0.051
  12. BD (   1) C   4 - H  14        /129. BD*(   3) C   5 - N   6            0.89    0.61    0.030
  13. BD (   1) C   4 - H  15        / 42. RY*(   1) C   3                    0.33    1.51    0.028
  13. BD (   1) C   4 - H  15        / 60. RY*(   1) C   5                    0.27    1.00    0.021
  13. BD (   1) C   4 - H  15        / 62. RY*(   3) C   5                    0.55    1.60    0.038
  13. BD (   1) C   4 - H  15        /123. BD*(   1) C   3 - H  13            1.36    0.97    0.046
  13. BD (   1) C   4 - H  15        /127. BD*(   1) C   5 - N   6            1.61    1.36    0.059
  13. BD (   1) C   4 - H  15        /128. BD*(   2) C   5 - N   6            2.67    0.60    0.051
  13. BD (   1) C   4 - H  15        /129. BD*(   3) C   5 - N   6            0.89    0.61    0.030
  14. BD (   1) C   5 - N   6        / 60. RY*(   1) C   5                    0.68    1.53    0.041
  14. BD (   1) C   5 - N   6        /124. BD*(   1) C   4 - C   5            1.80    1.49    0.066
  15. BD (   2) C   5 - N   6        /125. BD*(   1) C   4 - H  14            0.86    0.80    0.033
  15. BD (   2) C   5 - N   6        /126. BD*(   1) C   4 - H  15            0.86    0.80    0.033
  16. BD (   3) C   5 - N   6        / 53. RY*(   3) C   4                    0.29    1.32    0.025
  16. BD (   3) C   5 - N   6        /121. BD*(   1) C   3 - C   4            1.30    0.72    0.039
  16. BD (   3) C   5 - N   6        /125. BD*(   1) C   4 - H  14            0.36    0.78    0.021
  16. BD (   3) C   5 - N   6        /126. BD*(   1) C   4 - H  15            0.36    0.78    0.021
  17. CR (   1) C   1                / 33. RY*(   1) C   2                    0.28   10.86    0.069
  17. CR (   1) C   1                / 78. RY*(   1) H   7                    0.41   10.52    0.083
  17. CR (   1) C   1                / 82. RY*(   1) H   8                    0.38   10.52    0.080
  17. CR (   1) C   1                / 86. RY*(   1) H   9                    0.41   10.52    0.083
  18. CR (   1) C   2                / 26. RY*(   3) C   1                    0.65   10.64    0.105
  18. CR (   1) C   2                / 45. RY*(   4) C   3                    0.25   10.79    0.066
  18. CR (   1) C   2                / 90. RY*(   1) H  10                    0.43   10.49    0.085
  18. CR (   1) C   2                / 94. RY*(   1) H  11                    0.43   10.49    0.085
  19. CR (   1) C   3                / 37. RY*(   5) C   2                    0.44   11.14    0.088
  19. CR (   1) C   3                / 98. RY*(   1) H  12                    0.43   10.49    0.085
  19. CR (   1) C   3                /102. RY*(   1) H  13                    0.43   10.49    0.085
  20. CR (   1) C   4                / 45. RY*(   4) C   3                    0.32   10.84    0.074
  20. CR (   1) C   4                / 60. RY*(   1) C   5                    0.41   10.60    0.084
  20. CR (   1) C   4                /106. RY*(   1) H  14                    0.49   10.52    0.091
  20. CR (   1) C   4                /110. RY*(   1) H  15                    0.49   10.52    0.091
  20. CR (   1) C   4                /127. BD*(   1) C   5 - N   6            1.46   10.96    0.160
  21. CR (   1) C   5                / 51. RY*(   1) C   4                    0.30   10.99    0.072
  21. CR (   1) C   5                / 54. RY*(   4) C   4                    0.40   10.92    0.083
  21. CR (   1) C   5                / 70. RY*(   2) N   6                    0.44   11.19    0.089
  21. CR (   1) C   5                /127. BD*(   1) C   5 - N   6            0.31   10.97    0.073
  22. CR (   1) N   6                / 60. RY*(   1) C   5                    3.52   14.60    0.287
  22. CR (   1) N   6                /124. BD*(   1) C   4 - C   5            1.58   14.55    0.192
  23. LP (   1) N   6                / 60. RY*(   1) C   5                    6.70    0.99    0.103
  23. LP (   1) N   6                /124. BD*(   1) C   4 - C   5            4.75    0.95    0.085


 Natural Bond Orbitals (Summary):

                                                            Principal Delocalizations
           NBO                        Occupancy    Energy   (geminal,vicinal,remote)
 ====================================================================================
 Molecular unit  1  (C5H9N)
     1. BD (   1) C   1 - C   2          0.99313    -0.79214  121(v),43(v),118(g),119(g)
                                                    120(g)
     2. BD (   1) C   1 - H   7          0.99436    -0.67143  120(v)
     3. BD (   1) C   1 - H   8          0.99292    -0.65684  118(v)
     4. BD (   1) C   1 - H   9          0.99436    -0.67143  119(v)
     5. BD (   1) C   2 - C   3          0.98997    -0.81197  124(v),116(v),24(v),51(v)
                                                    121(g),114(g),122(g),123(g)
     6. BD (   1) C   2 - H  10          0.98998    -0.69932  123(v),117(v),25(v)
     7. BD (   1) C   2 - H  11          0.98998    -0.69932  122(v),115(v),25(v)
     8. BD (   1) C   3 - C   4          0.98383    -0.82761  129(v),127(v),61(v),114(v)
                                                    124(g),33(v),118(g),125(g)
                                                    126(g)
     9. BD (   1) C   3 - H  12          0.98985    -0.71045  125(v),120(v),34(v),52(v)
    10. BD (   1) C   3 - H  13          0.98985    -0.71045  126(v),119(v),34(v),52(v)
    11. BD (   1) C   4 - C   5          0.99449    -0.92531  127(g),118(v),69(v),121(g)
                                                    44(v)
    12. BD (   1) C   4 - H  14          0.98030    -0.73352  128(v),127(v),122(v),129(v)
                                                    62(v),42(v),60(v)
    13. BD (   1) C   4 - H  15          0.98030    -0.73352  128(v),127(v),123(v),129(v)
                                                    62(v),42(v),60(v)
    14. BD (   1) C   5 - N   6          0.99887    -1.26862  124(g),60(g)
    15. BD (   2) C   5 - N   6          0.99487    -0.58821  125(v),126(v)
    16. BD (   3) C   5 - N   6          0.99433    -0.57175  121(v),125(v),126(v),53(v)
    17. CR (   1) C   1                  0.99961   -10.25412  78(v),86(v),82(v),33(v)
    18. CR (   1) C   2                  0.99954   -10.28481  26(v),90(v),94(v),45(v)
    19. CR (   1) C   3                  0.99954   -10.29997  37(v),98(v),102(v)
    20. CR (   1) C   4                  0.99950   -10.33529  127(v),106(v),110(v),60(v)
                                                    45(v)
    21. CR (   1) C   5                  0.99966   -10.35117  70(v),54(v),127(g),51(v)
    22. CR (   1) N   6                  0.99979   -14.33538  60(v),124(v)
    23. LP (   1) N   6                  0.98671    -0.72817  60(v),124(v)
    24. RY*(   1) C   1                  0.00164     0.60000   
    25. RY*(   2) C   1                  0.00098     0.67441   
    26. RY*(   3) C   1                  0.00021     0.35830   
    27. RY*(   4) C   1                  0.00007     0.95526   
    28. RY*(   5) C   1                  0.00001     2.08797   
    29. RY*(   6) C   1                  0.00000     1.80850   
    30. RY*(   7) C   1                  0.00000     2.06845   
    31. RY*(   8) C   1                  0.00000     1.63507   
    32. RY*(   9) C   1                  0.00000     2.10617   
    33. RY*(   1) C   2                  0.00178     0.60565   
    34. RY*(   2) C   2                  0.00142     0.81133   
    35. RY*(   3) C   2                  0.00044     0.96300   
    36. RY*(   4) C   2                  0.00019     1.82526   
    37. RY*(   5) C   2                  0.00018     0.84470   
    38. RY*(   6) C   2                  0.00007     1.24154   
    39. RY*(   7) C   2                  0.00004     1.90629   
    40. RY*(   8) C   2                  0.00000     1.96100   
    41. RY*(   9) C   2                  0.00000     1.96302   
    42. RY*(   1) C   3                  0.00169     0.77862   
    43. RY*(   2) C   3                  0.00147     0.67546   
    44. RY*(   3) C   3                  0.00090     0.65758   
    45. RY*(   4) C   3                  0.00020     0.50093   
    46. RY*(   5) C   3                  0.00017     1.81172   
    47. RY*(   6) C   3                  0.00006     1.76243   
    48. RY*(   7) C   3                  0.00004     1.91514   
    49. RY*(   8) C   3                  0.00000     2.00295   
    50. RY*(   9) C   3                  0.00000     1.96907   
    51. RY*(   1) C   4                  0.00148     0.64141   
    52. RY*(   2) C   4                  0.00115     0.88598   
    53. RY*(   3) C   4                  0.00042     0.74951   
    54. RY*(   4) C   4                  0.00017     0.56798   
    55. RY*(   5) C   4                  0.00014     1.75961   
    56. RY*(   6) C   4                  0.00007     1.75474   
    57. RY*(   7) C   4                  0.00004     1.76161   
    58. RY*(   8) C   4                  0.00000     1.91439   
    59. RY*(   9) C   4                  0.00000     1.91288   
    60. RY*(   1) C   5                  0.00865     0.26629   
    61. RY*(   2) C   5                  0.00226     0.63227   
    62. RY*(   3) C   5                  0.00137     0.86291   
    63. RY*(   4) C   5                  0.00060     0.74074   
    64. RY*(   5) C   5                  0.00004     2.72787   
    65. RY*(   6) C   5                  0.00000     1.64027   
    66. RY*(   7) C   5                  0.00001     1.46294   
    67. RY*(   8) C   5                  0.00001     1.77629   
    68. RY*(   9) C   5                  0.00000     1.54678   
    69. RY*(   1) N   6                  0.00085     1.03226   
    70. RY*(   2) N   6                  0.00007     0.83851   
    71. RY*(   3) N   6                  0.00003     0.73084   
    72. RY*(   4) N   6                  0.00002     0.73727   
    73. RY*(   5) N   6                  0.00000     2.22687   
    74. RY*(   6) N   6                  0.00000     1.90935   
    75. RY*(   7) N   6                  0.00000     1.93384   
    76. RY*(   8) N   6                  0.00000     2.05256   
    77. RY*(   9) N   6                  0.00000     2.03281   
    78. RY*(   1) H   7                  0.00066     0.26303   
    79. RY*(   2) H   7                  0.00010     1.60240   
    80. RY*(   3) H   7                  0.00008     1.58929   
    81. RY*(   4) H   7                  0.00002     2.08658   
    82. RY*(   1) H   8                  0.00051     0.26810   
    83. RY*(   2) H   8                  0.00008     1.61625   
    84. RY*(   3) H   8                  0.00006     1.63113   
    85. RY*(   4) H   8                  0.00002     2.08762   
    86. RY*(   1) H   9                  0.00066     0.26304   
    87. RY*(   2) H   9                  0.00010     1.60240   
    88. RY*(   3) H   9                  0.00008     1.58929   
    89. RY*(   4) H   9                  0.00002     2.08658   
    90. RY*(   1) H  10                  0.00130     0.20362   
    91. RY*(   2) H  10                  0.00010     1.56942   
    92. RY*(   3) H  10                  0.00007     1.61723   
    93. RY*(   4) H  10                  0.00002     2.11612   
    94. RY*(   1) H  11                  0.00130     0.20362   
    95. RY*(   2) H  11                  0.00010     1.56942   
    96. RY*(   3) H  11                  0.00007     1.61723   
    97. RY*(   4) H  11                  0.00002     2.11611   
    98. RY*(   1) H  12                  0.00122     0.19148   
    99. RY*(   2) H  12                  0.00009     1.60411   
   100. RY*(   3) H  12                  0.00005     1.60426   
   101. RY*(   4) H  12                  0.00002     2.10627   
   102. RY*(   1) H  13                  0.00122     0.19148   
   103. RY*(   2) H  13                  0.00009     1.60411   
   104. RY*(   3) H  13                  0.00005     1.60426   
   105. RY*(   4) H  13                  0.00002     2.10627   
   106. RY*(   1) H  14                  0.00100     0.18156   
   107. RY*(   2) H  14                  0.00010     1.60293   
   108. RY*(   3) H  14                  0.00007     1.55971   
   109. RY*(   4) H  14                  0.00002     2.06984   
   110. RY*(   1) H  15                  0.00100     0.18156   
   111. RY*(   2) H  15                  0.00010     1.60293   
   112. RY*(   3) H  15                  0.00007     1.55971   
   113. RY*(   4) H  15                  0.00002     2.06983   
   114. BD*(   1) C   1 - C   2          0.00294     0.20612   
   115. BD*(   1) C   1 - H   7          0.00343     0.27067   
   116. BD*(   1) C   1 - H   8          0.00215     0.29298   
   117. BD*(   1) C   1 - H   9          0.00343     0.27067   
   118. BD*(   1) C   2 - C   3          0.00797     0.18311   
   119. BD*(   1) C   2 - H  10          0.00828     0.23866   
   120. BD*(   1) C   2 - H  11          0.00828     0.23866   
   121. BD*(   1) C   3 - C   4          0.00793     0.15020   
   122. BD*(   1) C   3 - H  12          0.00754     0.23323   
   123. BD*(   1) C   3 - H  13          0.00754     0.23323   
   124. BD*(   1) C   4 - C   5          0.01028     0.21948   
   125. BD*(   1) C   4 - H  14          0.00771     0.21261   
   126. BD*(   1) C   4 - H  15          0.00771     0.21261   
   127. BD*(   1) C   5 - N   6          0.00510     0.62324   
   128. BD*(   2) C   5 - N   6          0.01893    -0.13292   
   129. BD*(   3) C   5 - N   6          0.01558    -0.11877   
       -------------------------------
              Total Lewis   22.83575  ( 99.2858%)
        Valence non-Lewis    0.12478  (  0.5425%)
        Rydberg non-Lewis    0.03948  (  0.1716%)
       -------------------------------
            Total unit  1   23.00000  (100.0000%)
           Charge unit  1    0.00000


 ***************************************************
 *******         Beta  spin orbitals         *******
 ***************************************************


 NATURAL POPULATIONS:  Natural atomic orbital occupancies 
                                                          
   NAO  Atom  No  lang   Type(AO)    Occupancy      Energy
 ----------------------------------------------------------
     1    C    1  S      Cor( 1S)     0.99961     -10.25379
     2    C    1  S      Val( 2S)     0.55481      -0.42442
     3    C    1  S      Ryd( 3S)     0.00021       0.69277
     4    C    1  px     Val( 2p)     0.56953      -0.25083
     5    C    1  px     Ryd( 3p)     0.00146       0.41023
     6    C    1  py     Val( 2p)     0.59019      -0.25577
     7    C    1  py     Ryd( 3p)     0.00102       0.39308
     8    C    1  pz     Val( 2p)     0.55588      -0.25325
     9    C    1  pz     Ryd( 3p)     0.00059       0.41881
    10    C    1  dxy    Ryd( 3d)     0.00034       2.16493
    11    C    1  dxz    Ryd( 3d)     0.00007       1.87268
    12    C    1  dyz    Ryd( 3d)     0.00031       2.27692
    13    C    1  dx2y2  Ryd( 3d)     0.00019       1.97408
    14    C    1  dz2    Ryd( 3d)     0.00023       2.12938

    15    C    2  S      Cor( 1S)     0.99955     -10.28409
    16    C    2  S      Val( 2S)     0.52218      -0.43529
    17    C    2  S      Ryd( 3S)     0.00054       0.70260
    18    C    2  px     Val( 2p)     0.52181      -0.28085
    19    C    2  px     Ryd( 3p)     0.00131       0.41257
    20    C    2  py     Val( 2p)     0.58718      -0.29072
    21    C    2  py     Ryd( 3p)     0.00086       0.38817
    22    C    2  pz     Val( 2p)     0.52966      -0.28277
    23    C    2  pz     Ryd( 3p)     0.00075       0.52499
    24    C    2  dxy    Ryd( 3d)     0.00036       2.06544
    25    C    2  dxz    Ryd( 3d)     0.00020       1.82081
    26    C    2  dyz    Ryd( 3d)     0.00030       2.27560
    27    C    2  dx2y2  Ryd( 3d)     0.00036       1.92974
    28    C    2  dz2    Ryd( 3d)     0.00023       2.05109

    29    C    3  S      Cor( 1S)     0.99955     -10.29969
    30    C    3  S      Val( 2S)     0.52113      -0.44683
    31    C    3  S      Ryd( 3S)     0.00080       0.66779
    32    C    3  px     Val( 2p)     0.51049      -0.29844
    33    C    3  px     Ryd( 3p)     0.00113       0.44769
    34    C    3  py     Val( 2p)     0.57822      -0.30427
    35    C    3  py     Ryd( 3p)     0.00071       0.39143
    36    C    3  pz     Val( 2p)     0.56376      -0.30360
    37    C    3  pz     Ryd( 3p)     0.00103       0.54775
    38    C    3  dxy    Ryd( 3d)     0.00043       2.04784
    39    C    3  dxz    Ryd( 3d)     0.00019       1.80865
    40    C    3  dyz    Ryd( 3d)     0.00025       2.25552
    41    C    3  dx2y2  Ryd( 3d)     0.00026       1.90563
    42    C    3  dz2    Ryd( 3d)     0.00025       2.04053

    43    C    4  S      Cor( 1S)     0.99951     -10.33458
    44    C    4  S      Val( 2S)     0.53121      -0.46632
    45    C    4  S      Ryd( 3S)     0.00043       0.67638
    46    C    4  px     Val( 2p)     0.52920      -0.32905
    47    C    4  px     Ryd( 3p)     0.00124       0.38894
    48    C    4  py     Val( 2p)     0.59705      -0.33684
    49    C    4  py     Ryd( 3p)     0.00052       0.34804
    50    C    4  pz     Val( 2p)     0.58916      -0.33784
    51    C    4  pz     Ryd( 3p)     0.00039       0.56127
    52    C    4  dxy    Ryd( 3d)     0.00039       2.05276
    53    C    4  dxz    Ryd( 3d)     0.00024       1.78094
    54    C    4  dyz    Ryd( 3d)     0.00021       2.23383
    55    C    4  dx2y2  Ryd( 3d)     0.00035       1.91106
    56    C    4  dz2    Ryd( 3d)     0.00028       2.02796

    57    C    5  S      Cor( 1S)     0.99965     -10.34979
    58    C    5  S      Val( 2S)     0.42531      -0.36056
    59    C    5  S      Ryd( 3S)     0.00387       0.37332
    60    C    5  px     Val( 2p)     0.48267      -0.19673
    61    C    5  px     Ryd( 3p)     0.00733       0.45702
    62    C    5  py     Val( 2p)     0.47196      -0.28436
    63    C    5  py     Ryd( 3p)     0.00340       0.38088
    64    C    5  pz     Val( 2p)     0.33335      -0.30954
    65    C    5  pz     Ryd( 3p)     0.00082       0.34084
    66    C    5  dxy    Ryd( 3d)     0.00042       2.39345
    67    C    5  dxz    Ryd( 3d)     0.00025       1.99761
    68    C    5  dyz    Ryd( 3d)     0.00011       1.65776
    69    C    5  dx2y2  Ryd( 3d)     0.00062       2.25132
    70    C    5  dz2    Ryd( 3d)     0.00011       1.87112

    71    N    6  S      Cor( 1S)     0.99979     -14.32860
    72    N    6  S      Val( 2S)     0.80415      -0.78718
    73    N    6  S      Ryd( 3S)     0.00386       1.00409
    74    N    6  px     Val( 2p)     0.70831      -0.39273
    75    N    6  px     Ryd( 3p)     0.00063       0.64923
    76    N    6  py     Val( 2p)     0.59229      -0.37037
    77    N    6  py     Ryd( 3p)     0.00029       0.65552
    78    N    6  pz     Val( 2p)     0.29602      -0.32315
    79    N    6  pz     Ryd( 3p)     0.00004       0.66367
    80    N    6  dxy    Ryd( 3d)     0.00199       2.37718
    81    N    6  dxz    Ryd( 3d)     0.00086       2.01364
    82    N    6  dyz    Ryd( 3d)     0.00027       1.96610
    83    N    6  dx2y2  Ryd( 3d)     0.00213       2.15875
    84    N    6  dz2    Ryd( 3d)     0.00069       2.13324

    85    H    7  S      Val( 1S)     0.34819      -0.08647
    86    H    7  S      Ryd( 2S)     0.00062       0.20606
    87    H    7  px     Ryd( 2p)     0.00008       1.58501
    88    H    7  py     Ryd( 2p)     0.00018       1.80027
    89    H    7  pz     Ryd( 2p)     0.00027       1.98400

    90    H    8  S      Val( 1S)     0.37115      -0.07444
    91    H    8  S      Ryd( 2S)     0.00049       0.20397
    92    H    8  px     Ryd( 2p)     0.00031       2.05713
    93    H    8  py     Ryd( 2p)     0.00013       1.73331
    94    H    8  pz     Ryd( 2p)     0.00007       1.61645

    95    H    9  S      Val( 1S)     0.34819      -0.08647
    96    H    9  S      Ryd( 2S)     0.00062       0.20606
    97    H    9  px     Ryd( 2p)     0.00008       1.58501
    98    H    9  py     Ryd( 2p)     0.00018       1.80027
    99    H    9  pz     Ryd( 2p)     0.00027       1.98400

   100    H   10  S      Val( 1S)     0.32126      -0.10249
   101    H   10  S      Ryd( 2S)     0.00106       0.18886
   102    H   10  px     Ryd( 2p)     0.00007       1.60442
   103    H   10  py     Ryd( 2p)     0.00016       1.80264
   104    H   10  pz     Ryd( 2p)     0.00028       1.96368

   105    H   11  S      Val( 1S)     0.32126      -0.10249
   106    H   11  S      Ryd( 2S)     0.00106       0.18886
   107    H   11  px     Ryd( 2p)     0.00007       1.60442
   108    H   11  py     Ryd( 2p)     0.00016       1.80264
   109    H   11  pz     Ryd( 2p)     0.00028       1.96368

   110    H   12  S      Val( 1S)     0.32421      -0.10901
   111    H   12  S      Ryd( 2S)     0.00092       0.18050
   112    H   12  px     Ryd( 2p)     0.00005       1.61394
   113    H   12  py     Ryd( 2p)     0.00017       1.79606
   114    H   12  pz     Ryd( 2p)     0.00028       1.96079

   115    H   13  S      Val( 1S)     0.32421      -0.10901
   116    H   13  S      Ryd( 2S)     0.00092       0.18050
   117    H   13  px     Ryd( 2p)     0.00005       1.61394
   118    H   13  py     Ryd( 2p)     0.00017       1.79607
   119    H   13  pz     Ryd( 2p)     0.00028       1.96078

   120    H   14  S      Val( 1S)     0.31024      -0.12349
   121    H   14  S      Ryd( 2S)     0.00069       0.16007
   122    H   14  px     Ryd( 2p)     0.00008       1.58319
   123    H   14  py     Ryd( 2p)     0.00018       1.77153
   124    H   14  pz     Ryd( 2p)     0.00027       1.94135

   125    H   15  S      Val( 1S)     0.31024      -0.12349
   126    H   15  S      Ryd( 2S)     0.00069       0.16007
   127    H   15  px     Ryd( 2p)     0.00008       1.58319
   128    H   15  py     Ryd( 2p)     0.00018       1.77153
   129    H   15  pz     Ryd( 2p)     0.00027       1.94135


 Summary of Natural Population Analysis:                  
                                                          
                                       Natural Population 
                Natural  -----------------------------------------------
    Atom  No    Charge         Core      Valence    Rydberg      Total
 -----------------------------------------------------------------------
      C    1   -0.27445      0.99961     2.27042    0.00442     3.27445
      C    2   -0.16530      0.99955     2.16083    0.00492     3.16530
      C    3   -0.17819      0.99955     2.17360    0.00505     3.17819
      C    4   -0.25018      0.99951     2.24662    0.00406     3.25018
      C    5    0.27012      0.99965     1.71329    0.01694     2.72988
      N    6    0.08867      0.99979     2.40077    0.01077     3.41133
      H    7    0.15066      0.00000     0.34819    0.00115     0.34934
      H    8    0.12786      0.00000     0.37115    0.00099     0.37214
      H    9    0.15066      0.00000     0.34819    0.00115     0.34934
      H   10    0.17716      0.00000     0.32126    0.00157     0.32284
      H   11    0.17716      0.00000     0.32126    0.00157     0.32284
      H   12    0.17437      0.00000     0.32421    0.00141     0.32563
      H   13    0.17438      0.00000     0.32421    0.00141     0.32562
      H   14    0.18854      0.00000     0.31024    0.00122     0.31146
      H   15    0.18854      0.00000     0.31024    0.00122     0.31146
 =======================================================================
   * Total *    1.00000      5.99767    15.94448    0.05785    22.00000

                                 Natural Population      
 --------------------------------------------------------
   Core                       5.99767 ( 99.9611% of   6)
   Valence                   15.94448 ( 99.6530% of  16)
   Natural Minimal Basis     21.94215 ( 99.7370% of  22)
   Natural Rydberg Basis      0.05785 (  0.2630% of  22)
 --------------------------------------------------------

    Atom  No          Natural Electron Configuration
 ----------------------------------------------------------------------------
      C    1      [core]2S( 0.55)2p( 1.72)
      C    2      [core]2S( 0.52)2p( 1.64)
      C    3      [core]2S( 0.52)2p( 1.65)
      C    4      [core]2S( 0.53)2p( 1.72)
      C    5      [core]2S( 0.43)2p( 1.29)3p( 0.01)
      N    6      [core]2S( 0.80)2p( 1.60)3d( 0.01)
      H    7            1S( 0.35)
      H    8            1S( 0.37)
      H    9            1S( 0.35)
      H   10            1S( 0.32)
      H   11            1S( 0.32)
      H   12            1S( 0.32)
      H   13            1S( 0.32)
      H   14            1S( 0.31)
      H   15            1S( 0.31)


 NATURAL BOND ORBITAL ANALYSIS, beta spin orbitals:

                       Occupancies       Lewis Structure    Low   High
           Occ.    -------------------  -----------------   occ   occ
  Cycle   Thresh.   Lewis   Non-Lewis     CR  BD  3C  LP    (L)   (NL)   Dev
 =============================================================================
   1(1)    0.90    21.23948   0.76052      6  15   0   1     2      0    0.03
   2(2)    0.90    21.23948   0.76052      6  15   0   1     2      0    0.03
   3(1)    0.80    21.23948   0.76052      6  15   0   1     0      0    0.03
 -----------------------------------------------------------------------------

 Structure accepted: No low occupancy Lewis orbitals

 --------------------------------------------------------
   Core                      5.99766 ( 99.961% of   6)
   Valence Lewis            15.24182 ( 95.261% of  16)
  ==================       ============================
   Total Lewis              21.23948 ( 96.543% of  22)
  -----------------------------------------------------
   Valence non-Lewis         0.72485 (  3.295% of  22)
   Rydberg non-Lewis         0.03566 (  0.162% of  22)
  ==================       ============================
   Total non-Lewis           0.76052 (  3.457% of  22)
 --------------------------------------------------------


       (Occupancy)   Bond orbital/ Coefficients/ Hybrids
 ---------------------------------------------------------------------------------
     1. (0.99294) BD ( 1) C   1 - C   2  
                ( 47.80%)   0.6914* C   1 s( 29.04%)p 2.44( 70.91%)d 0.00(  0.05%)
                                            0.0004  0.5389  0.0084  0.6630 -0.0024
                                            0.5189  0.0168  0.0000  0.0000  0.0180
                                            0.0000  0.0000  0.0059 -0.0107
                ( 52.20%)   0.7225* C   2 s( 29.10%)p 2.44( 70.86%)d 0.00(  0.04%)
                                            0.0002  0.5393  0.0106 -0.6637 -0.0074
                                           -0.5175  0.0148 -0.0000 -0.0000  0.0165
                                            0.0000  0.0000  0.0024 -0.0100
     2. (0.93145) BD ( 1) C   1 - H   7  
                ( 62.81%)   0.7925* C   1 s( 23.26%)p 3.30( 76.70%)d 0.00(  0.04%)
                                            0.0000 -0.4823  0.0050 -0.0125  0.0206
                                            0.5164  0.0039 -0.7069  0.0033  0.0017
                                           -0.0038  0.0148  0.0063 -0.0095
                ( 37.19%)   0.6099* H   7 s( 99.90%)p 0.00(  0.10%)
                                           -0.9995  0.0020 -0.0047 -0.0169  0.0257
     3. (0.99293) BD ( 1) C   1 - H   8  
                ( 62.72%)   0.7920* C   1 s( 24.40%)p 3.10( 75.56%)d 0.00(  0.04%)
                                            0.0000 -0.4940 -0.0020  0.7476 -0.0011
                                           -0.4431  0.0173  0.0000  0.0000  0.0154
                                            0.0000  0.0000 -0.0065  0.0094
                ( 37.28%)   0.6105* H   8 s( 99.91%)p 0.00(  0.09%)
                                           -0.9995  0.0004 -0.0272  0.0130 -0.0000
     4. (0.93146) BD ( 1) C   1 - H   9  
                ( 62.81%)   0.7925* C   1 s( 23.26%)p 3.30( 76.70%)d 0.00(  0.04%)
                                            0.0000 -0.4823  0.0050 -0.0125  0.0206
                                            0.5164  0.0039  0.7069 -0.0033  0.0017
                                            0.0038 -0.0148  0.0063 -0.0095
                ( 37.19%)   0.6099* H   9 s( 99.90%)p 0.00(  0.10%)
                                           -0.9995  0.0020 -0.0047 -0.0169 -0.0257
     5. (0.98983) BD ( 1) C   2 - C   3  
                ( 48.85%)   0.6989* C   2 s( 27.68%)p 2.61( 72.28%)d 0.00(  0.05%)
                                            0.0003  0.5261  0.0062  0.7456  0.0005
                                           -0.4084 -0.0062  0.0000  0.0000 -0.0153
                                            0.0000 -0.0000  0.0110 -0.0109
                ( 51.15%)   0.7152* C   3 s( 29.35%)p 2.41( 70.61%)d 0.00(  0.04%)
                                            0.0002  0.5417  0.0031 -0.7326  0.0040
                                            0.4115 -0.0048 -0.0000 -0.0000 -0.0156
                                            0.0000 -0.0000  0.0070 -0.0103
     6. (0.89217) BD ( 1) C   2 - H  10  
                ( 64.45%)   0.8028* C   2 s( 21.61%)p 3.63( 78.36%)d 0.00(  0.03%)
                                           -0.0002  0.4648 -0.0083 -0.0366 -0.0129
                                            0.5313  0.0036  0.7069 -0.0066  0.0001
                                            0.0007  0.0137 -0.0076  0.0093
                ( 35.55%)   0.5963* H  10 s( 99.89%)p 0.00(  0.11%)
                                            0.9995 -0.0063  0.0041 -0.0164 -0.0278
     7. (0.89217) BD ( 1) C   2 - H  11  
                ( 64.45%)   0.8028* C   2 s( 21.61%)p 3.63( 78.36%)d 0.00(  0.03%)
                                           -0.0002  0.4648 -0.0083 -0.0366 -0.0129
                                            0.5313  0.0036 -0.7069  0.0066  0.0001
                                           -0.0007 -0.0137 -0.0076  0.0093
                ( 35.55%)   0.5963* H  11 s( 99.89%)p 0.00(  0.11%)
                                            0.9995 -0.0063  0.0041 -0.0164  0.0278
     8. (0.98385) BD ( 1) C   3 - C   4  
                ( 47.76%)   0.6911* C   3 s( 26.34%)p 2.79( 73.60%)d 0.00(  0.05%)
                                            0.0004  0.5131  0.0138  0.6760  0.0015
                                            0.5283  0.0004 -0.0000  0.0000  0.0194
                                           -0.0000  0.0000  0.0052 -0.0113
                ( 52.24%)   0.7227* C   4 s( 29.79%)p 2.36( 70.18%)d 0.00(  0.03%)
                                            0.0000  0.5458  0.0003 -0.6457  0.0108
                                           -0.5336 -0.0007  0.0000 -0.0000  0.0142
                                           -0.0000  0.0000 -0.0023 -0.0100
     9. (0.91417) BD ( 1) C   3 - H  12  
                ( 64.89%)   0.8056* C   3 s( 22.16%)p 3.51( 77.81%)d 0.00(  0.03%)
                                            0.0002 -0.4707  0.0068 -0.0532  0.0012
                                            0.5247  0.0080 -0.7070  0.0069  0.0022
                                           -0.0023  0.0127  0.0063 -0.0098
                ( 35.11%)   0.5925* H  12 s( 99.89%)p 0.00(  0.11%)
                                           -0.9995  0.0067  0.0006 -0.0182  0.0268
    10. (0.91417) BD ( 1) C   3 - H  13  
                ( 64.89%)   0.8056* C   3 s( 22.16%)p 3.51( 77.81%)d 0.00(  0.03%)
                                            0.0002 -0.4707  0.0068 -0.0532  0.0012
                                            0.5247  0.0080  0.7070 -0.0069  0.0022
                                            0.0023 -0.0127  0.0063 -0.0098
                ( 35.11%)   0.5925* H  13 s( 99.89%)p 0.00(  0.11%)
                                           -0.9995  0.0067  0.0006 -0.0182 -0.0268
    11. (0.99429) BD ( 1) C   4 - C   5  
                ( 50.51%)   0.7107* C   4 s( 25.15%)p 2.97( 74.78%)d 0.00(  0.07%)
                                            0.0001  0.5014  0.0104  0.7618  0.0099
                                           -0.4090  0.0067 -0.0000 -0.0000 -0.0191
                                           -0.0000 -0.0000  0.0127 -0.0124
                ( 49.49%)   0.7035* C   5 s( 54.55%)p 0.83( 45.42%)d 0.00(  0.03%)
                                            0.0001  0.7376  0.0379 -0.5904  0.0244
                                            0.3241  0.0015  0.0000 -0.0000 -0.0128
                                            0.0000 -0.0000  0.0094 -0.0093
    12. (0.91643) BD ( 1) C   4 - H  14  
                ( 66.51%)   0.8155* C   4 s( 22.51%)p 3.44( 77.46%)d 0.00(  0.03%)
                                           -0.0003  0.4745 -0.0046 -0.0312  0.0081
                                            0.5231  0.0062 -0.7070  0.0053  0.0016
                                           -0.0056 -0.0112 -0.0050  0.0104
                ( 33.49%)   0.5787* H  14 s( 99.89%)p 0.00(  0.11%)
                                            0.9994 -0.0065  0.0031 -0.0198  0.0271
    13. (0.91642) BD ( 1) C   4 - H  15  
                ( 66.51%)   0.8155* C   4 s( 22.51%)p 3.44( 77.46%)d 0.00(  0.03%)
                                           -0.0003  0.4745 -0.0046 -0.0312  0.0081
                                            0.5231  0.0062  0.7070 -0.0053  0.0016
                                            0.0056  0.0112 -0.0050  0.0104
                ( 33.49%)   0.5787* H  15 s( 99.89%)p 0.00(  0.11%)
                                            0.9994 -0.0065  0.0031 -0.0198 -0.0271
    14. (0.99876) BD ( 1) C   5 - N   6  
                ( 41.55%)   0.6446* C   5 s( 45.49%)p 1.20( 54.46%)d 0.00(  0.04%)
                                           -0.0001  0.6726 -0.0509  0.6480  0.0472
                                           -0.3488 -0.0283 -0.0000  0.0000 -0.0146
                                           -0.0000 -0.0000  0.0088 -0.0116
                ( 58.45%)   0.7645* N   6 s( 45.50%)p 1.19( 54.14%)d 0.01(  0.35%)
                                            0.0000  0.6718 -0.0610 -0.6349  0.0155
                                            0.3716 -0.0098 -0.0000  0.0000 -0.0433
                                            0.0000 -0.0000  0.0258 -0.0315
    15. (0.99409) BD ( 2) C   5 - N   6  
                ( 46.32%)   0.6806* C   5 s(  0.01%)p 1.00( 99.88%)d 0.00(  0.11%)
                                           -0.0000 -0.0038 -0.0073  0.4764 -0.0127
                                            0.8783 -0.0165 -0.0000  0.0000  0.0174
                                           -0.0000  0.0000  0.0290  0.0006
                ( 53.68%)   0.7327* N   6 s(  0.01%)p 1.00( 99.59%)d 0.00(  0.41%)
                                           -0.0000 -0.0079 -0.0004  0.4978 -0.0038
                                            0.8649 -0.0071 -0.0000  0.0000 -0.0329
                                            0.0000 -0.0000 -0.0546  0.0006
    16. (0.99961) CR ( 1) C   1           s(100.00%)p 0.00(  0.00%)
                                            1.0000 -0.0002 -0.0000 -0.0002  0.0000
                                           -0.0002 -0.0000 -0.0000  0.0000 -0.0000
                                           -0.0000  0.0000 -0.0000  0.0000
    17. (0.99955) CR ( 1) C   2           s(100.00%)p 0.00(  0.00%)
                                            1.0000 -0.0001 -0.0000 -0.0001 -0.0000
                                            0.0004  0.0000 -0.0000  0.0000  0.0000
                                           -0.0000 -0.0000 -0.0000  0.0000
    18. (0.99954) CR ( 1) C   3           s(100.00%)p 0.00(  0.00%)
                                            1.0000 -0.0001 -0.0000 -0.0001 -0.0000
                                           -0.0005 -0.0000  0.0000 -0.0000 -0.0000
                                            0.0000 -0.0000 -0.0000  0.0000
    19. (0.99951) CR ( 1) C   4           s(100.00%)p 0.00(  0.00%)
                                            1.0000  0.0002 -0.0000 -0.0001  0.0000
                                            0.0004  0.0000  0.0000 -0.0000  0.0000
                                            0.0000  0.0000 -0.0000  0.0000
    20. (0.99965) CR ( 1) C   5           s(100.00%)p 0.00(  0.00%)
                                            1.0000  0.0000 -0.0000  0.0001  0.0000
                                           -0.0000 -0.0000 -0.0000  0.0000 -0.0000
                                           -0.0000  0.0000  0.0000 -0.0000
    21. (0.99979) CR ( 1) N   6           s(100.00%)p 0.00(  0.00%)
                                            1.0000 -0.0005 -0.0000 -0.0004 -0.0000
                                            0.0002  0.0000 -0.0000  0.0000 -0.0000
                                            0.0000 -0.0000  0.0000 -0.0000
    22. (0.33345) LP*( 1) C   5           s(  0.00%)p 1.00( 99.98%)d 0.00(  0.02%)
                                            0.0000 -0.0000  0.0000  0.0000 -0.0000
                                            0.0000  0.0000  0.9999 -0.0075  0.0000
                                            0.0142 -0.0058  0.0000  0.0000
    23. (0.98669) LP ( 1) N   6           s( 54.79%)p 0.82( 45.15%)d 0.00(  0.05%)
                                            0.0007  0.7395  0.0322  0.5849  0.0205
                                           -0.3299 -0.0119  0.0000 -0.0000  0.0175
                                           -0.0000  0.0000 -0.0109  0.0103
    24. (0.29715) LP*( 2) N   6           s(  0.00%)p 1.00( 99.62%)d 0.00(  0.38%)
                                           -0.0000 -0.0000 -0.0000  0.0000 -0.0000
                                            0.0000 -0.0000  0.9981 -0.0017 -0.0000
                                           -0.0537  0.0300 -0.0000 -0.0000
    25. (0.00167) RY*( 1) C   1           s(  5.01%)p17.66( 88.54%)d 1.29(  6.45%)
                                            0.0000  0.0130  0.2235  0.0179  0.7360
                                           -0.0178 -0.5857 -0.0000 -0.0000 -0.0993
                                           -0.0000 -0.0000  0.2292 -0.0454
    26. (0.00071) RY*( 2) C   1           s(  0.00%)p 1.00( 82.42%)d 0.21( 17.58%)
                                           -0.0000  0.0000  0.0000 -0.0000  0.0000
                                           -0.0000 -0.0000  0.0097  0.9078 -0.0000
                                            0.2633  0.3264  0.0000 -0.0000
    27. (0.00022) RY*( 3) C   1           s(  8.57%)p10.65( 91.31%)d 0.01(  0.11%)
                                            0.0000  0.0136  0.2925 -0.0186  0.5441
                                           -0.0183  0.7851 -0.0000 -0.0000  0.0089
                                           -0.0000 -0.0000 -0.0265 -0.0188
    28. (0.00007) RY*( 4) C   1           s( 68.91%)p 0.12(  7.94%)d 0.34( 23.15%)
    29. (0.00001) RY*( 5) C   1           s(  1.82%)p 1.17(  2.12%)d52.77( 96.06%)
    30. (0.00000) RY*( 6) C   1           s(  0.00%)p 1.00(  7.76%)d11.88( 92.24%)
    31. (0.00000) RY*( 7) C   1           s(  0.00%)p 1.00(  9.87%)d 9.14( 90.13%)
    32. (0.00000) RY*( 8) C   1           s( 15.72%)p 0.63(  9.89%)d 4.73( 74.39%)
    33. (0.00000) RY*( 9) C   1           s(  0.00%)p 1.00(  0.28%)d99.99( 99.72%)
    34. (0.00182) RY*( 1) C   2           s( 14.52%)p 5.48( 79.51%)d 0.41(  5.97%)
                                            0.0000  0.0058  0.3810  0.0062  0.7004
                                            0.0182  0.5515 -0.0000 -0.0000  0.1428
                                            0.0000  0.0000  0.1918 -0.0498
    35. (0.00085) RY*( 2) C   2           s(  0.00%)p 1.00( 86.10%)d 0.16( 13.90%)
                                           -0.0000 -0.0000  0.0000 -0.0000  0.0000
                                            0.0000  0.0000  0.0154  0.9278 -0.0000
                                            0.1103 -0.3562  0.0000 -0.0000
    36. (0.00046) RY*( 3) C   2           s( 15.13%)p 3.57( 53.99%)d 2.04( 30.88%)
                                            0.0000 -0.0135  0.3888  0.0015 -0.6197
                                            0.0093  0.3947 -0.0000 -0.0000 -0.2270
                                            0.0000  0.0000  0.4950 -0.1105
    37. (0.00021) RY*( 4) C   2           s(  0.00%)p 0.00(  0.01%)d 1.00( 99.99%)
                                            0.0000  0.0000  0.0000 -0.0000  0.0000
                                            0.0000 -0.0000 -0.0066 -0.0029 -0.0000
                                            0.9574  0.2886  0.0000  0.0000
    38. (0.00018) RY*( 5) C   2           s( 16.80%)p 3.47( 58.21%)d 1.49( 24.99%)
                                            0.0000  0.0089  0.4097 -0.0179  0.2369
                                            0.0172 -0.7248 -0.0000 -0.0000 -0.1281
                                           -0.0000 -0.0000  0.4635 -0.1367
    39. (0.00007) RY*( 6) C   2           s( 52.34%)p 0.05(  2.73%)d 0.86( 44.94%)
    40. (0.00004) RY*( 7) C   2           s(  0.66%)p 8.39(  5.54%)d99.99( 93.80%)
    41. (0.00000) RY*( 8) C   2           s(  0.00%)p 1.00( 13.93%)d 6.18( 86.07%)
    42. (0.00000) RY*( 9) C   2           s(  0.55%)p 0.24(  0.13%)d99.99( 99.31%)
    43. (0.00149) RY*( 1) C   3           s( 26.28%)p 2.49( 65.32%)d 0.32(  8.40%)
                                            0.0000 -0.0048  0.5126 -0.0077 -0.6539
                                           -0.0073 -0.4748  0.0000  0.0000  0.2050
                                           -0.0000  0.0000  0.1985 -0.0506
    44. (0.00109) RY*( 2) C   3           s(  0.00%)p 1.00( 91.97%)d 0.09(  8.03%)
                                            0.0000  0.0000 -0.0000 -0.0000  0.0000
                                            0.0000  0.0000  0.0143  0.9589 -0.0000
                                            0.0358  0.2812 -0.0000  0.0000
    45. (0.00093) RY*( 3) C   3           s( 22.32%)p 3.01( 67.10%)d 0.47( 10.58%)
                                            0.0000 -0.0068  0.4724  0.0035  0.7147
                                           -0.0116 -0.4000  0.0000  0.0000 -0.1274
                                            0.0000  0.0000  0.2917 -0.0671
    46. (0.00021) RY*( 4) C   3           s( 37.52%)p 1.60( 60.03%)d 0.07(  2.45%)
                                            0.0000  0.0061  0.6125 -0.0056 -0.0372
                                           -0.0178  0.7737 -0.0000 -0.0000 -0.0106
                                            0.0000 -0.0000  0.1383 -0.0724
    47. (0.00019) RY*( 5) C   3           s(  0.00%)p 1.00(  0.02%)d99.99( 99.98%)
                                           -0.0000 -0.0000 -0.0000  0.0000  0.0000
                                            0.0000 -0.0000 -0.0050 -0.0119  0.0000
                                            0.9962 -0.0863 -0.0000  0.0000
    48. (0.00006) RY*( 6) C   3           s( 12.96%)p 0.12(  1.51%)d 6.60( 85.53%)
    49. (0.00004) RY*( 7) C   3           s(  0.67%)p 9.05(  6.10%)d99.99( 93.23%)
    50. (0.00000) RY*( 8) C   3           s(  0.00%)p 1.00(  8.05%)d11.42( 91.95%)
    51. (0.00000) RY*( 9) C   3           s(  0.23%)p 0.35(  0.08%)d99.99( 99.69%)
    52. (0.00150) RY*( 1) C   4           s( 13.74%)p 5.50( 75.60%)d 0.78( 10.66%)
                                            0.0000  0.0103  0.3705 -0.0104 -0.7771
                                            0.0049  0.3898  0.0000  0.0000 -0.0687
                                            0.0000 -0.0000  0.3147 -0.0534
    53. (0.00052) RY*( 2) C   4           s(  0.00%)p 1.00( 67.49%)d 0.48( 32.51%)
                                            0.0000  0.0000 -0.0000 -0.0000 -0.0000
                                           -0.0000 -0.0001  0.0154  0.8214 -0.0000
                                           -0.4304 -0.3740 -0.0000  0.0000
    54. (0.00043) RY*( 3) C   4           s(  8.06%)p 8.64( 69.59%)d 2.77( 22.35%)
                                           -0.0000 -0.0162  0.2834 -0.0015  0.5536
                                            0.0047  0.6240  0.0000  0.0001  0.3380
                                           -0.0001 -0.0000  0.3218 -0.0753
    55. (0.00017) RY*( 4) C   4           s( 75.59%)p 0.30( 22.42%)d 0.03(  1.99%)
                                            0.0000 -0.0001  0.8694 -0.0061  0.1647
                                            0.0102 -0.4437 -0.0000  0.0000 -0.0973
                                            0.0001 -0.0000 -0.0952 -0.0371
    56. (0.00014) RY*( 5) C   4           s(  0.00%)p 1.00( 16.83%)d 4.94( 83.17%)
                                           -0.0000 -0.0000 -0.0001  0.0000 -0.0000
                                           -0.0000  0.0000 -0.0019  0.4103  0.0000
                                            0.9016 -0.1368  0.0000  0.0000
    57. (0.00006) RY*( 6) C   4           s(  2.50%)p 6.52( 16.28%)d32.53( 81.22%)
    58. (0.00004) RY*( 7) C   4           s(  0.04%)p99.99( 15.51%)d99.99( 84.45%)
    59. (0.00000) RY*( 8) C   4           s(  0.00%)p 1.00( 15.71%)d 5.36( 84.29%)
    60. (0.00000) RY*( 9) C   4           s(  0.10%)p 6.70(  0.70%)d99.99( 99.19%)
    61. (0.00881) RY*( 1) C   5           s( 17.74%)p 4.62( 81.94%)d 0.02(  0.32%)
                                            0.0000  0.0481  0.4185  0.0454 -0.7674
                                           -0.0233  0.4775 -0.0000 -0.0000 -0.0383
                                            0.0000 -0.0000  0.0298 -0.0284
    62. (0.00231) RY*( 2) C   5           s( 11.59%)p 6.56( 75.99%)d 1.07( 12.42%)
                                            0.0000 -0.0147  0.3401  0.0371  0.5843
                                            0.0166  0.6456 -0.0000 -0.0000 -0.1914
                                            0.0000 -0.0000 -0.2916  0.0507
    63. (0.00108) RY*( 3) C   5           s(  0.00%)p 1.00( 74.32%)d 0.35( 25.68%)
                                            0.0000 -0.0000  0.0000  0.0000  0.0000
                                           -0.0000  0.0000  0.0140  0.8620 -0.0000
                                           -0.4161  0.2893 -0.0000  0.0000
    64. (0.00056) RY*( 4) C   5           s( 66.55%)p 0.32( 21.54%)d 0.18( 11.91%)
                                            0.0000 -0.0058  0.8158  0.0309  0.1669
                                           -0.0267 -0.4311 -0.0000 -0.0000  0.2975
                                           -0.0000  0.0000  0.1534  0.0840
    65. (0.00004) RY*( 5) C   5           s(  1.63%)p 0.83(  1.35%)d59.52( 97.02%)
    66. (0.00000) RY*( 6) C   5           s(  0.00%)p 1.00( 18.91%)d 4.29( 81.09%)
    67. (0.00001) RY*( 7) C   5           s(  0.00%)p 1.00(  6.80%)d13.71( 93.20%)
    68. (0.00001) RY*( 8) C   5           s(  2.34%)p 8.27( 19.33%)d33.52( 78.33%)
    69. (0.00000) RY*( 9) C   5           s(  0.10%)p 0.78(  0.08%)d99.99( 99.82%)
    70. (0.00085) RY*( 1) N   6           s( 89.98%)p 0.11(  9.92%)d 0.00(  0.10%)
                                           -0.0000  0.0253  0.9482 -0.0555 -0.1779
                                            0.0319  0.2519 -0.0000 -0.0000 -0.0034
                                            0.0000 -0.0000 -0.0296  0.0103
    71. (0.00007) RY*( 2) N   6           s(  5.85%)p13.17( 77.00%)d 2.93( 17.15%)
    72. (0.00004) RY*( 3) N   6           s(  0.00%)p 1.00( 95.50%)d 0.05(  4.50%)
    73. (0.00002) RY*( 4) N   6           s(  2.78%)p34.00( 94.52%)d 0.97(  2.70%)
    74. (0.00000) RY*( 5) N   6           s(  0.72%)p14.12( 10.11%)d99.99( 89.17%)
    75. (0.00000) RY*( 6) N   6           s(  0.00%)p 1.00(  4.35%)d22.00( 95.65%)
    76. (0.00000) RY*( 7) N   6           s(  0.00%)p 1.00(  0.54%)d99.99( 99.46%)
    77. (0.00000) RY*( 8) N   6           s(  0.16%)p34.81(  5.55%)d99.99( 94.29%)
    78. (0.00000) RY*( 9) N   6           s(  0.21%)p18.76(  4.01%)d99.99( 95.77%)
    79. (0.00064) RY*( 1) H   7           s( 98.07%)p 0.02(  1.93%)
                                            0.0058  0.9903 -0.0120 -0.1231  0.0632
    80. (0.00009) RY*( 2) H   7           s(  0.22%)p99.99( 99.78%)
    81. (0.00008) RY*( 3) H   7           s(  0.00%)p 1.00(100.00%)
    82. (0.00002) RY*( 4) H   7           s(  1.80%)p54.57( 98.20%)
    83. (0.00050) RY*( 1) H   8           s( 97.97%)p 0.02(  2.03%)
                                            0.0046  0.9898 -0.1398  0.0284  0.0000
    84. (0.00006) RY*( 2) H   8           s(  0.01%)p 1.00( 99.99%)
    85. (0.00007) RY*( 3) H   8           s(  0.00%)p 1.00(100.00%)
    86. (0.00002) RY*( 4) H   8           s(  2.12%)p46.19( 97.88%)
    87. (0.00064) RY*( 1) H   9           s( 98.07%)p 0.02(  1.93%)
                                            0.0058  0.9903 -0.0120 -0.1231 -0.0632
    88. (0.00009) RY*( 2) H   9           s(  0.22%)p99.99( 99.78%)
    89. (0.00008) RY*( 3) H   9           s(  0.00%)p 1.00(100.00%)
    90. (0.00002) RY*( 4) H   9           s(  1.80%)p54.57( 98.20%)
    91. (0.00107) RY*( 1) H  10           s( 99.13%)p 0.01(  0.87%)
                                            0.0077  0.9956  0.0168  0.0915  0.0015
    92. (0.00009) RY*( 2) H  10           s(  0.21%)p99.99( 99.79%)
    93. (0.00007) RY*( 3) H  10           s(  0.17%)p99.99( 99.83%)
    94. (0.00002) RY*( 4) H  10           s(  0.59%)p99.99( 99.41%)
    95. (0.00107) RY*( 1) H  11           s( 99.13%)p 0.01(  0.87%)
                                            0.0077  0.9956  0.0168  0.0915 -0.0015
    96. (0.00009) RY*( 2) H  11           s(  0.21%)p99.99( 99.79%)
    97. (0.00007) RY*( 3) H  11           s(  0.17%)p99.99( 99.83%)
    98. (0.00002) RY*( 4) H  11           s(  0.59%)p99.99( 99.41%)
    99. (0.00093) RY*( 1) H  12           s( 98.79%)p 0.01(  1.21%)
                                            0.0083  0.9939  0.0166 -0.1078 -0.0128
   100. (0.00008) RY*( 2) H  12           s(  0.51%)p99.99( 99.49%)
   101. (0.00005) RY*( 3) H  12           s(  0.09%)p99.99( 99.91%)
   102. (0.00002) RY*( 4) H  12           s(  0.71%)p99.99( 99.29%)
   103. (0.00093) RY*( 1) H  13           s( 98.79%)p 0.01(  1.21%)
                                            0.0083  0.9939  0.0166 -0.1078  0.0128
   104. (0.00008) RY*( 2) H  13           s(  0.51%)p99.99( 99.49%)
   105. (0.00005) RY*( 3) H  13           s(  0.09%)p99.99( 99.91%)
   106. (0.00002) RY*( 4) H  13           s(  0.71%)p99.99( 99.29%)
   107. (0.00070) RY*( 1) H  14           s( 98.22%)p 0.02(  1.78%)
                                            0.0088  0.9910 -0.0007  0.1331  0.0089
   108. (0.00010) RY*( 2) H  14           s(  0.39%)p99.99( 99.61%)
   109. (0.00006) RY*( 3) H  14           s(  0.32%)p99.99( 99.68%)
   110. (0.00002) RY*( 4) H  14           s(  1.18%)p83.47( 98.82%)
   111. (0.00070) RY*( 1) H  15           s( 98.22%)p 0.02(  1.78%)
                                            0.0088  0.9910 -0.0007  0.1331 -0.0089
   112. (0.00010) RY*( 2) H  15           s(  0.39%)p99.99( 99.61%)
   113. (0.00006) RY*( 3) H  15           s(  0.32%)p99.99( 99.68%)
   114. (0.00002) RY*( 4) H  15           s(  1.18%)p83.47( 98.82%)
   115. (0.00285) BD*( 1) C   1 - C   2  
                ( 52.20%)   0.7225* C   1 s( 29.04%)p 2.44( 70.91%)d 0.00(  0.05%)
                                            0.0004  0.5389  0.0084  0.6630 -0.0024
                                            0.5189  0.0168  0.0000  0.0000  0.0180
                                            0.0000  0.0000  0.0059 -0.0107
                ( 47.80%)  -0.6914* C   2 s( 29.10%)p 2.44( 70.86%)d 0.00(  0.04%)
                                            0.0002  0.5393  0.0106 -0.6637 -0.0074
                                           -0.5175  0.0148 -0.0000 -0.0000  0.0165
                                            0.0000  0.0000  0.0024 -0.0100
   116. (0.00328) BD*( 1) C   1 - H   7  
                ( 37.19%)   0.6099* C   1 s( 23.26%)p 3.30( 76.70%)d 0.00(  0.04%)
                                           -0.0000  0.4823 -0.0050  0.0125 -0.0206
                                           -0.5164 -0.0039  0.7069 -0.0033 -0.0017
                                            0.0038 -0.0148 -0.0063  0.0095
                ( 62.81%)  -0.7925* H   7 s( 99.90%)p 0.00(  0.10%)
                                            0.9995 -0.0020  0.0047  0.0169 -0.0257
   117. (0.00217) BD*( 1) C   1 - H   8  
                ( 37.28%)   0.6105* C   1 s( 24.40%)p 3.10( 75.56%)d 0.00(  0.04%)
                                           -0.0000  0.4940  0.0020 -0.7476  0.0011
                                            0.4431 -0.0173 -0.0000 -0.0000 -0.0154
                                           -0.0000 -0.0000  0.0065 -0.0094
                ( 62.72%)  -0.7920* H   8 s( 99.91%)p 0.00(  0.09%)
                                            0.9995 -0.0004  0.0272 -0.0130  0.0000
   118. (0.00328) BD*( 1) C   1 - H   9  
                ( 37.19%)   0.6099* C   1 s( 23.26%)p 3.30( 76.70%)d 0.00(  0.04%)
                                           -0.0000  0.4823 -0.0050  0.0125 -0.0206
                                           -0.5164 -0.0039 -0.7069  0.0033 -0.0017
                                           -0.0038  0.0148 -0.0063  0.0095
                ( 62.81%)  -0.7925* H   9 s( 99.90%)p 0.00(  0.10%)
                                            0.9995 -0.0020  0.0047  0.0169  0.0257
   119. (0.00790) BD*( 1) C   2 - C   3  
                ( 51.15%)   0.7152* C   2 s( 27.68%)p 2.61( 72.28%)d 0.00(  0.05%)
                                            0.0003  0.5261  0.0062  0.7456  0.0005
                                           -0.4084 -0.0062  0.0000  0.0000 -0.0153
                                            0.0000 -0.0000  0.0110 -0.0109
                ( 48.85%)  -0.6989* C   3 s( 29.35%)p 2.41( 70.61%)d 0.00(  0.04%)
                                            0.0002  0.5417  0.0031 -0.7326  0.0040
                                            0.4115 -0.0048 -0.0000 -0.0000 -0.0156
                                            0.0000 -0.0000  0.0070 -0.0103
   120. (0.00683) BD*( 1) C   2 - H  10  
                ( 35.55%)   0.5963* C   2 s( 21.61%)p 3.63( 78.36%)d 0.00(  0.03%)
                                            0.0002 -0.4648  0.0083  0.0366  0.0129
                                           -0.5313 -0.0036 -0.7069  0.0066 -0.0001
                                           -0.0007 -0.0137  0.0076 -0.0093
                ( 64.45%)  -0.8028* H  10 s( 99.89%)p 0.00(  0.11%)
                                           -0.9995  0.0063 -0.0041  0.0164  0.0278
   121. (0.00683) BD*( 1) C   2 - H  11  
                ( 35.55%)   0.5963* C   2 s( 21.61%)p 3.63( 78.36%)d 0.00(  0.03%)
                                            0.0002 -0.4648  0.0083  0.0366  0.0129
                                           -0.5313 -0.0036  0.7069 -0.0066 -0.0001
                                            0.0007  0.0137  0.0076 -0.0093
                ( 64.45%)  -0.8028* H  11 s( 99.89%)p 0.00(  0.11%)
                                           -0.9995  0.0063 -0.0041  0.0164 -0.0278
   122. (0.00797) BD*( 1) C   3 - C   4  
                ( 52.24%)   0.7227* C   3 s( 26.34%)p 2.79( 73.60%)d 0.00(  0.05%)
                                            0.0004  0.5131  0.0138  0.6760  0.0015
                                            0.5283  0.0004 -0.0000  0.0000  0.0194
                                           -0.0000  0.0000  0.0052 -0.0113
                ( 47.76%)  -0.6911* C   4 s( 29.79%)p 2.36( 70.18%)d 0.00(  0.03%)
                                            0.0000  0.5458  0.0003 -0.6457  0.0108
                                           -0.5336 -0.0007  0.0000 -0.0000  0.0142
                                           -0.0000  0.0000 -0.0023 -0.0100
   123. (0.00559) BD*( 1) C   3 - H  12  
                ( 35.11%)   0.5925* C   3 s( 22.16%)p 3.51( 77.81%)d 0.00(  0.03%)
                                           -0.0002  0.4707 -0.0068  0.0532 -0.0012
                                           -0.5247 -0.0080  0.7070 -0.0069 -0.0022
                                            0.0023 -0.0127 -0.0063  0.0098
                ( 64.89%)  -0.8056* H  12 s( 99.89%)p 0.00(  0.11%)
                                            0.9995 -0.0067 -0.0006  0.0182 -0.0268
   124. (0.00559) BD*( 1) C   3 - H  13  
                ( 35.11%)   0.5925* C   3 s( 22.16%)p 3.51( 77.81%)d 0.00(  0.03%)
                                           -0.0002  0.4707 -0.0068  0.0532 -0.0012
                                           -0.5247 -0.0080 -0.7070  0.0069 -0.0022
                                           -0.0023  0.0127 -0.0063  0.0098
                ( 64.89%)  -0.8056* H  13 s( 99.89%)p 0.00(  0.11%)
                                            0.9995 -0.0067 -0.0006  0.0182  0.0268
   125. (0.01021) BD*( 1) C   4 - C   5  
                ( 49.49%)   0.7035* C   4 s( 25.15%)p 2.97( 74.78%)d 0.00(  0.07%)
                                           -0.0001 -0.5014 -0.0104 -0.7618 -0.0099
                                            0.4090 -0.0067  0.0000  0.0000  0.0191
                                            0.0000  0.0000 -0.0127  0.0124
                ( 50.51%)  -0.7107* C   5 s( 54.55%)p 0.83( 45.42%)d 0.00(  0.03%)
                                           -0.0001 -0.7376 -0.0379  0.5904 -0.0244
                                           -0.3241 -0.0015 -0.0000  0.0000  0.0128
                                           -0.0000  0.0000 -0.0094  0.0093
   126. (0.00556) BD*( 1) C   4 - H  14  
                ( 33.49%)   0.5787* C   4 s( 22.51%)p 3.44( 77.46%)d 0.00(  0.03%)
                                            0.0003 -0.4745  0.0046  0.0312 -0.0081
                                           -0.5231 -0.0062  0.7070 -0.0053 -0.0016
                                            0.0056  0.0112  0.0050 -0.0104
                ( 66.51%)  -0.8155* H  14 s( 99.89%)p 0.00(  0.11%)
                                           -0.9994  0.0065 -0.0031  0.0198 -0.0271
   127. (0.00556) BD*( 1) C   4 - H  15  
                ( 33.49%)   0.5787* C   4 s( 22.51%)p 3.44( 77.46%)d 0.00(  0.03%)
                                            0.0003 -0.4745  0.0046  0.0312 -0.0081
                                           -0.5231 -0.0062 -0.7070  0.0053 -0.0016
                                           -0.0056 -0.0112  0.0050 -0.0104
                ( 66.51%)  -0.8155* H  15 s( 99.89%)p 0.00(  0.11%)
                                           -0.9994  0.0065 -0.0031  0.0198  0.0271
   128. (0.00513) BD*( 1) C   5 - N   6  
                ( 58.45%)   0.7645* C   5 s( 45.49%)p 1.20( 54.46%)d 0.00(  0.04%)
                                           -0.0001  0.6726 -0.0509  0.6480  0.0472
                                           -0.3488 -0.0283 -0.0000  0.0000 -0.0146
                                           -0.0000 -0.0000  0.0088 -0.0116
                ( 41.55%)  -0.6446* N   6 s( 45.50%)p 1.19( 54.14%)d 0.01(  0.35%)
                                            0.0000  0.6718 -0.0610 -0.6349  0.0155
                                            0.3716 -0.0098 -0.0000  0.0000 -0.0433
                                            0.0000 -0.0000  0.0258 -0.0315
   129. (0.01549) BD*( 2) C   5 - N   6  
                ( 53.68%)   0.7327* C   5 s(  0.01%)p 1.00( 99.88%)d 0.00(  0.11%)
                                           -0.0000 -0.0038 -0.0073  0.4764 -0.0127
                                            0.8783 -0.0165 -0.0000  0.0000  0.0174
                                           -0.0000  0.0000  0.0290  0.0006
                ( 46.32%)  -0.6806* N   6 s(  0.01%)p 1.00( 99.59%)d 0.00(  0.41%)
                                           -0.0000 -0.0079 -0.0004  0.4978 -0.0038
                                            0.8649 -0.0071 -0.0000  0.0000 -0.0329
                                            0.0000 -0.0000 -0.0546  0.0006


 NHO Directionality and "Bond Bending" (deviations from line of nuclear centers)

         [Thresholds for printing:  angular deviation  >  1.0 degree]
                                    hybrid p-character > 25.0%
                                    orbital occupancy  >  0.10e

                                Line of Centers        Hybrid 1              Hybrid 2
                                ---------------  -------------------   ------------------
                NBO               Theta   Phi    Theta   Phi    Dev    Theta   Phi    Dev
 ========================================================================================
     1. BD (   1) C   1 - C   2    90.0   38.1     --     --    --      90.0  216.8   1.3
     8. BD (   1) C   3 - C   4    90.0   38.7     --     --    --      90.0  220.1   1.4
    11. BD (   1) C   4 - C   5    90.0  331.9     --     --    --      90.0  150.1   1.8
    15. BD (   2) C   5 - N   6    90.0  330.6    90.0  241.7  88.9     90.0  240.1  89.4
    22. LP*(   1) C   5             --     --      0.0    0.0   --       --     --    --
    23. LP (   1) N   6             --     --     90.0  330.5   --       --     --    --
    24. LP*(   2) N   6             --     --      0.0    0.0   --       --     --    --


 Second Order Perturbation Theory Analysis of Fock Matrix in NBO Basis

     Threshold for printing:   0.25 kcal/mol
                                                                              E(2)  E(j)-E(i) F(i,j)
         Donor NBO (i)                     Acceptor NBO (j)                 kcal/mol   a.u.    a.u. 
 ===================================================================================================

 within unit  1
   1. BD (   1) C   1 - C   2        / 43. RY*(   1) C   3                    0.57    1.47    0.037
   1. BD (   1) C   1 - C   2        /119. BD*(   1) C   2 - C   3            0.55    0.98    0.029
   1. BD (   1) C   1 - C   2        /120. BD*(   1) C   2 - H  10            0.46    1.05    0.028
   1. BD (   1) C   1 - C   2        /121. BD*(   1) C   2 - H  11            0.46    1.05    0.028
   1. BD (   1) C   1 - C   2        /122. BD*(   1) C   3 - C   4            1.30    0.94    0.044
   2. BD (   1) C   1 - H   7        /121. BD*(   1) C   2 - H  11            1.52    0.91    0.049
   3. BD (   1) C   1 - H   8        /119. BD*(   1) C   2 - C   3            1.87    0.84    0.050
   4. BD (   1) C   1 - H   9        /120. BD*(   1) C   2 - H  10            1.52    0.91    0.049
   5. BD (   1) C   2 - C   3        / 25. RY*(   1) C   1                    0.63    1.42    0.038
   5. BD (   1) C   2 - C   3        / 52. RY*(   1) C   4                    0.62    1.46    0.038
   5. BD (   1) C   2 - C   3        /115. BD*(   1) C   1 - C   2            0.41    1.02    0.026
   5. BD (   1) C   2 - C   3        /117. BD*(   1) C   1 - H   8            0.72    1.11    0.036
   5. BD (   1) C   2 - C   3        /120. BD*(   1) C   2 - H  10            0.27    1.07    0.021
   5. BD (   1) C   2 - C   3        /121. BD*(   1) C   2 - H  11            0.27    1.07    0.021
   5. BD (   1) C   2 - C   3        /122. BD*(   1) C   3 - C   4            0.47    0.96    0.027
   5. BD (   1) C   2 - C   3        /123. BD*(   1) C   3 - H  12            0.42    1.06    0.027
   5. BD (   1) C   2 - C   3        /124. BD*(   1) C   3 - H  13            0.42    1.06    0.027
   5. BD (   1) C   2 - C   3        /125. BD*(   1) C   4 - C   5            1.14    1.04    0.043
   6. BD (   1) C   2 - H  10        / 26. RY*(   2) C   1                    0.30    1.38    0.027
   6. BD (   1) C   2 - H  10        /118. BD*(   1) C   1 - H   9            1.33    0.95    0.047
   6. BD (   1) C   2 - H  10        /124. BD*(   1) C   3 - H  13            1.48    0.92    0.049
   7. BD (   1) C   2 - H  11        / 26. RY*(   2) C   1                    0.30    1.38    0.027
   7. BD (   1) C   2 - H  11        /116. BD*(   1) C   1 - H   7            1.33    0.95    0.047
   7. BD (   1) C   2 - H  11        /123. BD*(   1) C   3 - H  12            1.48    0.92    0.049
   8. BD (   1) C   3 - C   4        / 34. RY*(   1) C   2                    0.59    1.44    0.037
   8. BD (   1) C   3 - C   4        / 61. RY*(   1) C   5                    0.25    1.10    0.021
   8. BD (   1) C   3 - C   4        / 62. RY*(   2) C   5                    0.97    1.46    0.048
   8. BD (   1) C   3 - C   4        /115. BD*(   1) C   1 - C   2            0.97    1.04    0.040
   8. BD (   1) C   3 - C   4        /119. BD*(   1) C   2 - C   3            0.35    1.01    0.024
   8. BD (   1) C   3 - C   4        /125. BD*(   1) C   4 - C   5            0.67    1.05    0.034
   8. BD (   1) C   3 - C   4        /126. BD*(   1) C   4 - H  14            0.49    1.05    0.029
   8. BD (   1) C   3 - C   4        /127. BD*(   1) C   4 - H  15            0.49    1.05    0.029
   8. BD (   1) C   3 - C   4        /128. BD*(   1) C   5 - N   6            1.94    1.46    0.068
   8. BD (   1) C   3 - C   4        /129. BD*(   2) C   5 - N   6            1.90    0.71    0.047
   9. BD (   1) C   3 - H  12        / 35. RY*(   2) C   2                    0.28    1.50    0.027
   9. BD (   1) C   3 - H  12        / 53. RY*(   2) C   4                    0.28    1.74    0.029
   9. BD (   1) C   3 - H  12        /121. BD*(   1) C   2 - H  11            1.37    0.94    0.047
   9. BD (   1) C   3 - H  12        /126. BD*(   1) C   4 - H  14            1.42    0.91    0.047
  10. BD (   1) C   3 - H  13        / 35. RY*(   2) C   2                    0.28    1.50    0.027
  10. BD (   1) C   3 - H  13        / 53. RY*(   2) C   4                    0.28    1.74    0.029
  10. BD (   1) C   3 - H  13        /120. BD*(   1) C   2 - H  10            1.37    0.94    0.047
  10. BD (   1) C   3 - H  13        /127. BD*(   1) C   4 - H  15            1.42    0.91    0.047
  11. BD (   1) C   4 - C   5        / 45. RY*(   3) C   3                    0.35    1.59    0.030
  11. BD (   1) C   4 - C   5        / 70. RY*(   1) N   6                    0.86    1.96    0.052
  11. BD (   1) C   4 - C   5        /119. BD*(   1) C   2 - C   3            1.02    1.11    0.043
  11. BD (   1) C   4 - C   5        /122. BD*(   1) C   3 - C   4            0.46    1.08    0.028
  11. BD (   1) C   4 - C   5        /126. BD*(   1) C   4 - H  14            0.29    1.15    0.023
  11. BD (   1) C   4 - C   5        /127. BD*(   1) C   4 - H  15            0.29    1.15    0.023
  11. BD (   1) C   4 - C   5        /128. BD*(   1) C   5 - N   6            2.30    1.56    0.076
  12. BD (   1) C   4 - H  14        / 22. LP*(   1) C   5                    4.93    0.41    0.065
  12. BD (   1) C   4 - H  14        / 44. RY*(   2) C   3                    0.33    1.44    0.029
  12. BD (   1) C   4 - H  14        / 61. RY*(   1) C   5                    0.25    0.99    0.021
  12. BD (   1) C   4 - H  14        / 63. RY*(   3) C   5                    0.55    1.50    0.038
  12. BD (   1) C   4 - H  14        /123. BD*(   1) C   3 - H  12            1.29    0.96    0.046
  12. BD (   1) C   4 - H  14        /126. BD*(   1) C   4 - H  14            0.31    0.94    0.023
  12. BD (   1) C   4 - H  14        /128. BD*(   1) C   5 - N   6            1.48    1.35    0.059
  12. BD (   1) C   4 - H  14        /129. BD*(   2) C   5 - N   6            0.91    0.60    0.031
  13. BD (   1) C   4 - H  15        / 22. LP*(   1) C   5                    4.93    0.41    0.065
  13. BD (   1) C   4 - H  15        / 44. RY*(   2) C   3                    0.33    1.44    0.029
  13. BD (   1) C   4 - H  15        / 61. RY*(   1) C   5                    0.25    0.99    0.021
  13. BD (   1) C   4 - H  15        / 63. RY*(   3) C   5                    0.55    1.50    0.038
  13. BD (   1) C   4 - H  15        /124. BD*(   1) C   3 - H  13            1.29    0.96    0.046
  13. BD (   1) C   4 - H  15        /127. BD*(   1) C   4 - H  15            0.31    0.94    0.023
  13. BD (   1) C   4 - H  15        /128. BD*(   1) C   5 - N   6            1.48    1.35    0.059
  13. BD (   1) C   4 - H  15        /129. BD*(   2) C   5 - N   6            0.91    0.60    0.031
  14. BD (   1) C   5 - N   6        / 61. RY*(   1) C   5                    0.67    1.52    0.040
  14. BD (   1) C   5 - N   6        /125. BD*(   1) C   4 - C   5            1.86    1.48    0.066
  15. BD (   2) C   5 - N   6        / 54. RY*(   3) C   4                    0.30    1.33    0.025
  15. BD (   2) C   5 - N   6        /122. BD*(   1) C   3 - C   4            1.36    0.72    0.039
  15. BD (   2) C   5 - N   6        /126. BD*(   1) C   4 - H  14            0.36    0.79    0.021
  15. BD (   2) C   5 - N   6        /127. BD*(   1) C   4 - H  15            0.36    0.79    0.021
  16. CR (   1) C   1                / 34. RY*(   1) C   2                    0.27   10.86    0.069
  16. CR (   1) C   1                / 79. RY*(   1) H   7                    0.41   10.52    0.083
  16. CR (   1) C   1                / 83. RY*(   1) H   8                    0.38   10.52    0.080
  16. CR (   1) C   1                / 87. RY*(   1) H   9                    0.41   10.52    0.083
  17. CR (   1) C   2                / 27. RY*(   3) C   1                    0.65   10.64    0.105
  17. CR (   1) C   2                / 46. RY*(   4) C   3                    0.26   10.79    0.067
  17. CR (   1) C   2                / 91. RY*(   1) H  10                    0.43   10.50    0.085
  17. CR (   1) C   2                / 95. RY*(   1) H  11                    0.43   10.50    0.085
  18. CR (   1) C   3                / 38. RY*(   5) C   2                    0.44   11.11    0.088
  18. CR (   1) C   3                / 99. RY*(   1) H  12                    0.44   10.51    0.086
  18. CR (   1) C   3                /103. RY*(   1) H  13                    0.44   10.51    0.086
  19. CR (   1) C   4                / 46. RY*(   4) C   3                    0.31   10.84    0.074
  19. CR (   1) C   4                / 61. RY*(   1) C   5                    0.41   10.60    0.083
  19. CR (   1) C   4                /107. RY*(   1) H  14                    0.50   10.53    0.092
  19. CR (   1) C   4                /111. RY*(   1) H  15                    0.50   10.53    0.092
  19. CR (   1) C   4                /128. BD*(   1) C   5 - N   6            1.45   10.97    0.160
  20. CR (   1) C   5                / 52. RY*(   1) C   4                    0.29   11.00    0.072
  20. CR (   1) C   5                / 55. RY*(   4) C   4                    0.42   10.91    0.086
  20. CR (   1) C   5                / 71. RY*(   2) N   6                    0.45   11.21    0.090
  20. CR (   1) C   5                /128. BD*(   1) C   5 - N   6            0.32   10.99    0.075
  21. CR (   1) N   6                / 61. RY*(   1) C   5                    3.52   14.60    0.287
  21. CR (   1) N   6                /125. BD*(   1) C   4 - C   5            1.60   14.55    0.193
  22. LP*(   1) C   5                / 66. RY*(   6) C   5                    0.69    2.01    0.082
  22. LP*(   1) C   5                / 72. RY*(   3) N   6                    0.96    1.08    0.070
  22. LP*(   1) C   5                / 75. RY*(   6) N   6                    0.57    2.23    0.078
  22. LP*(   1) C   5                /126. BD*(   1) C   4 - H  14            1.63    0.53    0.064
  22. LP*(   1) C   5                /127. BD*(   1) C   4 - H  15            1.63    0.53    0.064
  23. LP (   1) N   6                / 61. RY*(   1) C   5                    6.74    0.98    0.103
  23. LP (   1) N   6                /125. BD*(   1) C   4 - C   5            4.62    0.93    0.083
  24. LP*(   2) N   6                / 22. LP*(   1) C   5                 1292.93    0.01    0.209
  24. LP*(   2) N   6                / 66. RY*(   6) C   5                    1.06    2.02    0.107
  24. LP*(   2) N   6                / 67. RY*(   7) C   5                    0.28    1.83    0.053
  24. LP*(   2) N   6                / 72. RY*(   3) N   6                    0.81    1.09    0.069
  24. LP*(   2) N   6                / 75. RY*(   6) N   6                    0.55    2.24    0.081


 Natural Bond Orbitals (Summary):

                                                            Principal Delocalizations
           NBO                        Occupancy    Energy   (geminal,vicinal,remote)
 ====================================================================================
 Molecular unit  1  (C5H9N)
     1. BD (   1) C   1 - C   2          0.99294    -0.79286  122(v),43(v),119(g),120(g)
                                                    121(g)
     2. BD (   1) C   1 - H   7          0.93145    -0.65619  121(v)
     3. BD (   1) C   1 - H   8          0.99293    -0.65673  119(v)
     4. BD (   1) C   1 - H   9          0.93146    -0.65619  120(v)
     5. BD (   1) C   2 - C   3          0.98983    -0.81268  125(v),117(v),25(v),52(v)
                                                    122(g),123(g),124(g),115(g)
                                                    120(g),121(g)
     6. BD (   1) C   2 - H  10          0.89217    -0.67426  124(v),118(v),26(v)
     7. BD (   1) C   2 - H  11          0.89217    -0.67426  123(v),116(v),26(v)
     8. BD (   1) C   3 - C   4          0.98385    -0.82847  128(v),129(v),62(v),115(v)
                                                    125(g),34(v),126(g),127(g)
                                                    119(g),61(v)
     9. BD (   1) C   3 - H  12          0.91417    -0.69066  126(v),121(v),53(v),35(v)
    10. BD (   1) C   3 - H  13          0.91417    -0.69066  127(v),120(v),53(v),35(v)
    11. BD (   1) C   4 - C   5          0.99429    -0.92493  128(g),119(v),70(v),122(g)
                                                    45(v),126(g),127(g)
    12. BD (   1) C   4 - H  14          0.91643    -0.71572  22(v),128(v),123(v),129(v)
                                                    63(v),44(v),126(g)
    13. BD (   1) C   4 - H  15          0.91642    -0.71572  22(v),128(v),124(v),129(v)
                                                    63(v),44(v),127(g)
    14. BD (   1) C   5 - N   6          0.99876    -1.25479  125(g),61(g)
    15. BD (   2) C   5 - N   6          0.99409    -0.56607  122(v),126(v),127(v),54(v)
    16. CR (   1) C   1                  0.99961   -10.25354  79(v),87(v),83(v),34(v)
    17. CR (   1) C   2                  0.99955   -10.28401  27(v),91(v),95(v),46(v)
    18. CR (   1) C   3                  0.99954   -10.29949  38(v),99(v),103(v)
    19. CR (   1) C   4                  0.99951   -10.33495  128(v),107(v),111(v),61(v)
                                                    46(v)
    20. CR (   1) C   5                  0.99965   -10.34982  71(v),55(v),128(g),52(v)
    21. CR (   1) N   6                  0.99979   -14.33031  61(v),125(v)
    22. LP*(   1) C   5                  0.33345    -0.30927  24(v),127(v),126(v),72(v)
                                                    66(g),75(v)
    23. LP (   1) N   6                  0.98669    -0.71219  61(v),125(v)
    24. LP*(   2) N   6                  0.29715    -0.32260  22(v),66(v),72(g),75(g)
                                                    67(v)
    25. RY*(   1) C   1                  0.00167     0.60331   
    26. RY*(   2) C   1                  0.00071     0.71027   
    27. RY*(   3) C   1                  0.00022     0.35591   
    28. RY*(   4) C   1                  0.00007     0.97972   
    29. RY*(   5) C   1                  0.00001     2.08562   
    30. RY*(   6) C   1                  0.00000     1.78951   
    31. RY*(   7) C   1                  0.00000     2.06490   
    32. RY*(   8) C   1                  0.00000     1.61612   
    33. RY*(   9) C   1                  0.00000     2.11197   
    34. RY*(   1) C   2                  0.00182     0.61011   
    35. RY*(   2) C   2                  0.00085     0.81074   
    36. RY*(   3) C   2                  0.00046     0.95181   
    37. RY*(   4) C   2                  0.00021     1.84141   
    38. RY*(   5) C   2                  0.00018     0.81046   
    39. RY*(   6) C   2                  0.00007     1.25816   
    40. RY*(   7) C   2                  0.00004     1.93501   
    41. RY*(   8) C   2                  0.00000     1.96602   
    42. RY*(   9) C   2                  0.00000     1.97384   
    43. RY*(   1) C   3                  0.00149     0.68048   
    44. RY*(   2) C   3                  0.00109     0.72496   
    45. RY*(   3) C   3                  0.00093     0.66235   
    46. RY*(   4) C   3                  0.00021     0.50210   
    47. RY*(   5) C   3                  0.00019     1.82040   
    48. RY*(   6) C   3                  0.00006     1.76031   
    49. RY*(   7) C   3                  0.00004     1.90965   
    50. RY*(   8) C   3                  0.00000     2.06343   
    51. RY*(   9) C   3                  0.00000     1.97616   
    52. RY*(   1) C   4                  0.00150     0.64904   
    53. RY*(   2) C   4                  0.00052     1.05370   
    54. RY*(   3) C   4                  0.00043     0.76420   
    55. RY*(   4) C   4                  0.00017     0.55776   
    56. RY*(   5) C   4                  0.00014     1.61657   
    57. RY*(   6) C   4                  0.00006     1.74834   
    58. RY*(   7) C   4                  0.00004     1.75666   
    59. RY*(   8) C   4                  0.00000     1.90315   
    60. RY*(   9) C   4                  0.00000     1.92078   
    61. RY*(   1) C   5                  0.00881     0.26977   
    62. RY*(   2) C   5                  0.00231     0.63028   
    63. RY*(   3) C   5                  0.00108     0.78433   
    64. RY*(   4) C   5                  0.00056     0.74059   
    65. RY*(   5) C   5                  0.00004     2.73360   
    66. RY*(   6) C   5                  0.00000     1.69963   
    67. RY*(   7) C   5                  0.00001     1.51198   
    68. RY*(   8) C   5                  0.00001     1.76612   
    69. RY*(   9) C   5                  0.00000     1.56858   
    70. RY*(   1) N   6                  0.00085     1.03845   
    71. RY*(   2) N   6                  0.00007     0.86473   
    72. RY*(   3) N   6                  0.00004     0.77065   
    73. RY*(   4) N   6                  0.00002     0.74627   
    74. RY*(   5) N   6                  0.00000     2.22834   
    75. RY*(   6) N   6                  0.00000     1.92047   
    76. RY*(   7) N   6                  0.00000     1.95176   
    77. RY*(   8) N   6                  0.00000     2.05814   
    78. RY*(   9) N   6                  0.00000     2.03714   
    79. RY*(   1) H   7                  0.00064     0.26560   
    80. RY*(   2) H   7                  0.00009     1.60758   
    81. RY*(   3) H   7                  0.00008     1.60900   
    82. RY*(   4) H   7                  0.00002     2.08469   
    83. RY*(   1) H   8                  0.00050     0.27120   
    84. RY*(   2) H   8                  0.00006     1.63907   
    85. RY*(   3) H   8                  0.00007     1.61645   
    86. RY*(   4) H   8                  0.00002     2.07641   
    87. RY*(   1) H   9                  0.00064     0.26560   
    88. RY*(   2) H   9                  0.00009     1.60757   
    89. RY*(   3) H   9                  0.00008     1.60900   
    90. RY*(   4) H   9                  0.00002     2.08469   
    91. RY*(   1) H  10                  0.00107     0.21142   
    92. RY*(   2) H  10                  0.00009     1.59781   
    93. RY*(   3) H  10                  0.00007     1.63241   
    94. RY*(   4) H  10                  0.00002     2.10731   
    95. RY*(   1) H  11                  0.00107     0.21142   
    96. RY*(   2) H  11                  0.00009     1.59780   
    97. RY*(   3) H  11                  0.00007     1.63241   
    98. RY*(   4) H  11                  0.00002     2.10731   
    99. RY*(   1) H  12                  0.00093     0.20709   
   100. RY*(   2) H  12                  0.00008     1.64433   
   101. RY*(   3) H  12                  0.00005     1.60962   
   102. RY*(   4) H  12                  0.00002     2.07940   
   103. RY*(   1) H  13                  0.00093     0.20709   
   104. RY*(   2) H  13                  0.00008     1.64433   
   105. RY*(   3) H  13                  0.00005     1.60961   
   106. RY*(   4) H  13                  0.00002     2.07940   
   107. RY*(   1) H  14                  0.00070     0.19968   
   108. RY*(   2) H  14                  0.00010     1.61358   
   109. RY*(   3) H  14                  0.00006     1.59935   
   110. RY*(   4) H  14                  0.00002     2.03228   
   111. RY*(   1) H  15                  0.00070     0.19968   
   112. RY*(   2) H  15                  0.00010     1.61358   
   113. RY*(   3) H  15                  0.00006     1.59935   
   114. RY*(   4) H  15                  0.00002     2.03229   
   115. BD*(   1) C   1 - C   2          0.00285     0.20875   
   116. BD*(   1) C   1 - H   7          0.00328     0.27825   
   117. BD*(   1) C   1 - H   8          0.00217     0.29379   
   118. BD*(   1) C   1 - H   9          0.00328     0.27825   
   119. BD*(   1) C   2 - C   3          0.00790     0.18573   
   120. BD*(   1) C   2 - H  10          0.00683     0.25251   
   121. BD*(   1) C   2 - H  11          0.00683     0.25251   
   122. BD*(   1) C   3 - C   4          0.00797     0.15210   
   123. BD*(   1) C   3 - H  12          0.00559     0.24535   
   124. BD*(   1) C   3 - H  13          0.00559     0.24535   
   125. BD*(   1) C   4 - C   5          0.01021     0.22248   
   126. BD*(   1) C   4 - H  14          0.00556     0.22363   
   127. BD*(   1) C   4 - H  15          0.00556     0.22363   
   128. BD*(   1) C   5 - N   6          0.00513     0.63630   
   129. BD*(   2) C   5 - N   6          0.01549    -0.11478   
       -------------------------------
              Total Lewis   21.23948  ( 96.5431%)
        Valence non-Lewis    0.72485  (  3.2948%)
        Rydberg non-Lewis    0.03566  (  0.1621%)
       -------------------------------
            Total unit  1   22.00000  (100.0000%)
           Charge unit  1    1.00000
 Unable to Open any file for archive entry.
 1\1\GINC-COMPUTE-0-2\SP\UB3LYP\def2SVP\C5H9N1(1+,2)\ZAHRT2\13-Mar-2021
 \0\\# b3lyp/def2svp geom=NewRedundant pop=NBO\\71\\1,2\C,0,2.209665703
 3,0.1519914381,0.0995395959\C,0,0.9019720446,-0.5282403384,-0.30109650
 43\C,0,-0.3248794811,0.3529193253,-0.0644847738\C,0,-1.6331230183,-0.3
 455573957,-0.4725360453\C,0,-2.8197952664,0.4823468075,-0.2535151514\N
 ,0,-3.7444148772,1.1561639286,-0.0712733378\H,0,2.2088739244,0.4190221
 398,1.1691238615\H,0,3.0758372666,-0.5032361668,-0.0808633493\H,0,2.36
 75979744,1.080898195,-0.4727420159\H,0,0.7850768505,-1.4719562485,0.26
 14525383\H,0,0.9425267087,-0.8154001615,-1.3672204274\H,0,-0.384234172
 8,0.6376170162,0.9995746312\H,0,-0.2266578609,1.2946874402,-0.63036749
 58\H,0,-1.6003267214,-0.6266506814,-1.538998163\H,0,-1.7581190745,-1.2
 846052984,0.0931454352\\Version=ES64L-G16RevC.01\State=2-A\HF=-250.098
 534\S2=0.75312\S2-1=0.\S2A=0.750006\RMSD=4.431e-09\Dipole=0.9189256,-0
 .7598894,-0.2174882\Quadrupole=4.1972354,-2.308437,-1.8887984,1.477736
 9,1.1961982,0.0242378\PG=C01 [X(C5H9N1)]\\@
 The archive entry for this job was punched.


 THE ... SCIENTISTS WERE WRONG ... THE MOST PERSISTENT PRINCIPLES 
 OF THE UNIVERSE WERE ACCIDENT AND ERROR.

                          -- FRANK HERBERT IN DUNE
 File lengths (MBytes):  RWF=     22 Int=      0 D2E=      0 Chk=      2 Scr=      1
 Normal termination of Gaussian 16
