# Supplementary material for: Machine-Learning-Guided Discovery of Electrochemical Reactions
Source: J Am Chem Soc. 2022 Dec 2;144(49):22599–610. doi: 10.1021/jacs.2c08997 (PMC9756344; doi:10.1021/jacs.2c08997)
Supplement: Supplementary file 4 — ja2c08997_si_004.zip [file ja2c08997_si_004.zip › Reactivity Prediction/Ologs_notimes/72.log]

 Entering Gaussian System, Link 0=g16
 Input=72.com
 Output=72.log
 Initial command:
  
 Copyright (c) 1988-2019, Gaussian, Inc.  All Rights Reserved.
  
 This is part of the Gaussian(R) 16 program.  It is based on
 the Gaussian(R) 09 system (copyright 2009, Gaussian, Inc.),
 the Gaussian(R) 03 system (copyright 2003, Gaussian, Inc.),
 the Gaussian(R) 98 system (copyright 1998, Gaussian, Inc.),
 the Gaussian(R) 94 system (copyright 1995, Gaussian, Inc.),
 the Gaussian 92(TM) system (copyright 1992, Gaussian, Inc.),
 the Gaussian 90(TM) system (copyright 1990, Gaussian, Inc.),
 the Gaussian 88(TM) system (copyright 1988, Gaussian, Inc.),
 the Gaussian 86(TM) system (copyright 1986, Carnegie Mellon
 University), and the Gaussian 82(TM) system (copyright 1983,
 Carnegie Mellon University). Gaussian is a federally registered
 trademark of Gaussian, Inc.
  
 This software contains proprietary and confidential information,
 including trade secrets, belonging to Gaussian, Inc.
  
 This software is provided under written license and may be
 used, copied, transmitted, or stored only in accord with that
 written license.
  
 The following legend is applicable only to US Government
 contracts under FAR:
  
                    RESTRICTED RIGHTS LEGEND
  
 Use, reproduction and disclosure by the US Government is
 subject to restrictions as set forth in subparagraphs (a)
 and (c) of the Commercial Computer Software - Restricted
 Rights clause in FAR 52.227-19.
  
 Gaussian, Inc.
 340 Quinnipiac St., Bldg. 40, Wallingford CT 06492
  
  
 ---------------------------------------------------------------
 Warning -- This program may not be used in any manner that
 competes with the business of Gaussian, Inc. or will provide
 assistance to any competitor of Gaussian, Inc.  The licensee
 of this program is prohibited from giving any competitor of
 Gaussian, Inc. access to this program.  By using this program,
 the user acknowledges that Gaussian, Inc. is engaged in the
 business of creating and licensing software in the field of
 computational chemistry and represents and warrants to the
 licensee that it is not a competitor of Gaussian, Inc. and that
 it will not use this program in any manner prohibited above.
 ---------------------------------------------------------------
  

 Cite this work as:
 Gaussian 16, Revision C.01,
 M. J. Frisch, G. W. Trucks, H. B. Schlegel, G. E. Scuseria, 
 M. A. Robb, J. R. Cheeseman, G. Scalmani, V. Barone, 
 G. A. Petersson, H. Nakatsuji, X. Li, M. Caricato, A. V. Marenich, 
 J. Bloino, B. G. Janesko, R. Gomperts, B. Mennucci, H. P. Hratchian, 
 J. V. Ortiz, A. F. Izmaylov, J. L. Sonnenberg, D. Williams-Young, 
 F. Ding, F. Lipparini, F. Egidi, J. Goings, B. Peng, A. Petrone, 
 T. Henderson, D. Ranasinghe, V. G. Zakrzewski, J. Gao, N. Rega, 
 G. Zheng, W. Liang, M. Hada, M. Ehara, K. Toyota, R. Fukuda, 
 J. Hasegawa, M. Ishida, T. Nakajima, Y. Honda, O. Kitao, H. Nakai, 
 T. Vreven, K. Throssell, J. A. Montgomery, Jr., J. E. Peralta, 
 F. Ogliaro, M. J. Bearpark, J. J. Heyd, E. N. Brothers, K. N. Kudin, 
 V. N. Staroverov, T. A. Keith, R. Kobayashi, J. Normand, 
 K. Raghavachari, A. P. Rendell, J. C. Burant, S. S. Iyengar, 
 J. Tomasi, M. Cossi, J. M. Millam, M. Klene, C. Adamo, R. Cammi, 
 J. W. Ochterski, R. L. Martin, K. Morokuma, O. Farkas, 
 J. B. Foresman, and D. J. Fox, Gaussian, Inc., Wallingford CT, 2019.
 
 ******************************************
 Gaussian 16:  ES64L-G16RevC.01  3-Jul-2019
                28-Apr-2021 
 ******************************************
 %nprocshared=16
 Will use up to   16 processors via shared memory.
 %mem=7GB
 -----------------------
 # b3lyp/def2svp pop=nbo
 -----------------------
 1/38=1,172=1/1;
 2/12=2,17=6,18=5,40=1/2;
 3/5=43,7=101,11=2,25=1,30=1,74=-5/1,2,3;
 4//1;
 5/5=2,38=5/2;
 6/7=2,8=2,9=2,10=2,28=1,40=1/1,7;
 99/5=1,9=1/99;
 --
 72
 --
 Symbolic Z-matrix:
 Charge =  1 Multiplicity = 2
 C                    -1.88918   0.54747   0. 
 C                    -0.66727  -0.37274   0. 
 C                     0.66727   0.37274   0. 
 C                     1.88918  -0.54747   0. 
 C                     3.21753   0.20734   0. 
 H                    -4.07745   0.48113   0. 
 H                    -3.3082   -0.85479  -0.88823 
 H                    -3.3082   -0.85479   0.88823 
 H                    -1.84082   1.2131   -0.88084 
 H                    -1.84082   1.2131    0.88084 
 H                    -0.71334  -1.03948  -0.88119 
 H                    -0.71334  -1.03948   0.88119 
 H                     0.71334   1.03948  -0.88119 
 H                     0.71334   1.03948   0.88119 
 H                     1.84082  -1.2131    0.88084 
 H                     1.84082  -1.2131   -0.88084 
 H                     3.3082    0.85479  -0.88823 
 H                     3.3082    0.85479   0.88823 
 H                     4.07745  -0.48113   0. 
 
                          Input orientation:                          
 ---------------------------------------------------------------------
 Center     Atomic      Atomic             Coordinates (Angstroms)
 Number     Number       Type             X           Y           Z
 ---------------------------------------------------------------------
      1          6           0       -1.889178    0.547472    0.000000
      2          6           0       -0.667268   -0.372742    0.000000
      3          6           0        0.667268    0.372742    0.000000
      4          6           0        1.889178   -0.547472    0.000000
      5          6           0        3.217527    0.207339    0.000000
      6          1           0       -4.077447    0.481128    0.000000
      7          1           0       -3.308201   -0.854785   -0.888233
      8          1           0       -3.308201   -0.854785    0.888233
      9          1           0       -1.840823    1.213100   -0.880842
     10          1           0       -1.840823    1.213100    0.880842
     11          1           0       -0.713335   -1.039478   -0.881190
     12          1           0       -0.713335   -1.039478    0.881190
     13          1           0        0.713335    1.039478   -0.881190
     14          1           0        0.713335    1.039478    0.881190
     15          1           0        1.840823   -1.213100    0.880842
     16          1           0        1.840823   -1.213100   -0.880842
     17          1           0        3.308201    0.854785   -0.888233
     18          1           0        3.308201    0.854785    0.888233
     19          1           0        4.077447   -0.481128    0.000000
 ---------------------------------------------------------------------
                    Distance matrix (angstroms):
                    1          2          3          4          5
     1  C    0.000000
     2  C    1.529659   0.000000
     3  C    2.562410   1.528638   0.000000
     4  C    3.933812   2.562410   1.529659   0.000000
     5  C    5.118020   3.927865   2.555617   1.527825   0.000000
     6  H    2.189274   3.515454   4.745953   6.054637   7.300110
     7  H    2.183783   2.827693   4.254425   5.281680   6.670996
     8  H    2.183783   2.827693   4.254425   5.281680   6.670996
     9  H    1.105116   2.160558   2.787939   4.217630   5.232050
    10  H    1.105116   2.160558   2.787939   4.217630   5.232050
    11  H    2.162756   1.105963   2.162620   2.791351   4.216957
    12  H    2.162756   1.105963   2.162620   2.791351   4.216957
    13  H    2.791351   2.162620   1.105963   2.162756   2.782073
    14  H    2.791351   2.162620   1.105963   2.162756   2.782073
    15  H    4.217630   2.787939   2.160558   1.105116   2.165374
    16  H    4.217630   2.787939   2.160558   1.105116   2.165374
    17  H    5.281680   4.254425   2.827693   2.183783   1.102890
    18  H    5.281680   4.254425   2.827693   2.183783   1.102890
    19  H    6.054637   4.745953   3.515454   2.189274   1.101567
                    6          7          8          9         10
     6  H    0.000000
     7  H    1.779146   0.000000
     8  H    1.779146   1.776466   0.000000
     9  H    2.512798   2.535626   3.091759   0.000000
    10  H    2.512798   3.091759   2.535626   1.761684   0.000000
    11  H    3.795522   2.601440   3.146156   2.518995   3.074100
    12  H    3.795522   3.146156   2.601440   3.074100   2.518995
    13  H    4.903044   4.445338   4.784542   2.560052   3.107833
    14  H    4.903044   4.784542   4.445338   3.107833   2.560052
    15  H    6.218698   5.456232   5.161482   4.748104   4.409191
    16  H    6.218698   5.161482   5.456232   4.409191   4.748104
    17  H    7.448246   6.833696   7.060824   5.161482   5.456232
    18  H    7.448246   7.060824   6.833696   5.456232   5.161482
    19  H    8.211470   7.448246   7.448246   6.218698   6.218698
                   11         12         13         14         15
    11  H    0.000000
    12  H    1.762380   0.000000
    13  H    2.521397   3.076269   0.000000
    14  H    3.076269   2.521397   1.762380   0.000000
    15  H    3.107833   2.560052   3.074100   2.518995   0.000000
    16  H    2.560052   3.107833   2.518995   3.074100   1.761684
    17  H    4.445338   4.784542   2.601440   3.146156   3.091759
    18  H    4.784542   4.445338   3.146156   2.601440   2.535626
    19  H    4.903044   4.903044   3.795522   3.795522   2.512798
                   16         17         18         19
    16  H    0.000000
    17  H    2.535626   0.000000
    18  H    3.091759   1.776466   0.000000
    19  H    2.512798   1.779146   1.779146   0.000000
 Stoichiometry    C5H14(1+,2)
 Framework group  CS[SG(C5H2),X(H12)]
 Deg. of freedom    29
 Full point group                 CS      NOp   2
 Largest Abelian subgroup         CS      NOp   2
 Largest concise Abelian subgroup CS      NOp   2
                         Standard orientation:                         
 ---------------------------------------------------------------------
 Center     Atomic      Atomic             Coordinates (Angstroms)
 Number     Number       Type             X           Y           Z
 ---------------------------------------------------------------------
      1          6           0        0.359249   -2.357917    0.000000
      2          6           0       -0.475501   -1.076102    0.000000
      3          6           0        0.359249    0.204493    0.000000
      4          6           0       -0.475501    1.486308    0.000000
      5          6           0        0.368132    2.760095    0.000000
      6          1           0        0.143842   -4.536569    0.000000
      7          1           0       -1.136507   -3.678018    0.888233
      8          1           0       -1.136507   -3.678018   -0.888233
      9          1           0        1.026625   -2.355064    0.880842
     10          1           0        1.026625   -2.355064   -0.880842
     11          1           0       -1.143827   -1.076597    0.881190
     12          1           0       -1.143827   -1.076597   -0.881190
     13          1           0        1.027574    0.204988    0.881190
     14          1           0        1.027574    0.204988   -0.881190
     15          1           0       -1.142877    1.483455   -0.880842
     16          1           0       -1.142877    1.483455    0.880842
     17          1           0        1.020254    2.806409    0.888233
     18          1           0        1.020254    2.806409   -0.888233
     19          1           0       -0.260094    3.664960    0.000000
 ---------------------------------------------------------------------
 Rotational constants (GHZ):          15.0081300           1.6642770           1.5869505
 Standard basis: def2SVP (5D, 7F)
 There are    93 symmetry adapted cartesian basis functions of A'  symmetry.
 There are    52 symmetry adapted cartesian basis functions of A"  symmetry.
 There are    88 symmetry adapted basis functions of A'  symmetry.
 There are    52 symmetry adapted basis functions of A"  symmetry.
   140 basis functions,   223 primitive gaussians,   145 cartesian basis functions
    22 alpha electrons       21 beta electrons
       nuclear repulsion energy       193.8434075905 Hartrees.
 NAtoms=   19 NActive=   19 NUniq=   13 SFac= 2.14D+00 NAtFMM=   60 NAOKFM=F Big=F
 Integral buffers will be    131072 words long.
 Raffenetti 2 integral format.
 Two-electron integral symmetry is turned on.
 One-electron integrals computed using PRISM.
   2 Symmetry operations used in ECPInt.
 ECPInt:  NShTT=    2628 NPrTT=    8622 LenC2=    2587 LenP2D=    7107.
 LDataN:  DoStor=T MaxTD1= 4 Len=   56
 NBasis=   140 RedAO= T EigKep=  1.46D-03  NBF=    88    52
 NBsUse=   140 1.00D-06 EigRej= -1.00D+00 NBFU=    88    52
 ExpMin= 1.22D-01 ExpMax= 1.24D+03 ExpMxC= 1.86D+02 IAcc=3 IRadAn=         5 AccDes= 0.00D+00
 Harris functional with IExCor=  402 and IRadAn=       5 diagonalized for initial guess.
 HarFok:  IExCor=  402 AccDes= 0.00D+00 IRadAn=         5 IDoV= 1 UseB2=F ITyADJ=14
 ICtDFT=  3500011 ScaDFX=  1.000000  1.000000  1.000000  1.000000
 FoFCou: FMM=F IPFlag=           0 FMFlag=      100000 FMFlg1=           0
         NFxFlg=           0 DoJE=T BraDBF=F KetDBF=T FulRan=T
         wScrn=  0.000000 ICntrl=       500 IOpCl=  0 I1Cent=   200000004 NGrid=           0
         NMat0=    1 NMatS0=      1 NMatT0=    0 NMatD0=    1 NMtDS0=    0 NMtDT0=    0
 Petite list used in FoFCou.
 Initial guess orbital symmetries:
 Alpha Orbitals:
       Occupied  (A') (A') (A') (A') (A') (A') (A') (A') (A') (A')
                 (A") (A') (A") (A') (A") (A') (A') (A') (A") (A")
                 (A') (A')
       Virtual   (A') (A") (A') (A") (A') (A') (A') (A") (A') (A")
                 (A') (A") (A') (A") (A') (A') (A') (A') (A") (A')
                 (A") (A') (A') (A") (A') (A') (A') (A") (A') (A')
                 (A') (A") (A') (A') (A") (A") (A') (A") (A') (A')
                 (A") (A') (A") (A') (A') (A') (A") (A') (A') (A')
                 (A') (A") (A') (A') (A') (A") (A") (A") (A") (A')
                 (A") (A') (A') (A") (A") (A') (A') (A") (A') (A')
                 (A") (A') (A") (A") (A') (A") (A') (A") (A") (A")
                 (A') (A") (A') (A") (A") (A') (A") (A') (A') (A')
                 (A") (A') (A') (A") (A') (A') (A") (A') (A') (A')
                 (A') (A') (A") (A') (A') (A') (A") (A') (A") (A')
                 (A') (A') (A") (A') (A") (A') (A") (A")
 Beta  Orbitals:
       Occupied  (A') (A') (A') (A') (A') (A') (A') (A') (A') (A')
                 (A") (A') (A") (A') (A") (A') (A') (A') (A") (A")
                 (A')
       Virtual   (A') (A') (A") (A') (A") (A') (A') (A') (A") (A')
                 (A") (A') (A") (A') (A") (A') (A') (A') (A') (A")
                 (A') (A") (A') (A') (A") (A') (A') (A') (A") (A')
                 (A') (A') (A") (A') (A') (A") (A") (A') (A") (A')
                 (A') (A") (A') (A") (A') (A') (A') (A") (A') (A')
                 (A') (A') (A") (A') (A') (A') (A") (A") (A") (A")
                 (A') (A") (A') (A') (A") (A") (A') (A') (A") (A')
                 (A') (A") (A') (A") (A") (A') (A") (A') (A") (A")
                 (A") (A') (A") (A') (A") (A") (A') (A") (A') (A')
                 (A') (A") (A') (A') (A") (A') (A') (A") (A') (A')
                 (A') (A') (A') (A") (A') (A') (A') (A") (A') (A")
                 (A') (A') (A') (A") (A') (A") (A') (A") (A")
 The electronic state of the initial guess is 2-A'.
 Initial guess <Sx>= 0.0000 <Sy>= 0.0000 <Sz>= 0.5000 <S**2>= 0.7500 S= 0.5000
 Requested convergence on RMS density matrix=1.00D-08 within 128 cycles.
 Requested convergence on MAX density matrix=1.00D-06.
 Requested convergence on             energy=1.00D-06.
 No special actions if energy rises.
 Integral accuracy reduced to 1.0D-05 until final iterations.
 EnCoef did     5 forward-backward iterations
 Initial convergence to 1.0D-05 achieved.  Increase integral accuracy.
 SCF Done:  E(UB3LYP) =  -198.160388476     A.U. after   27 cycles
            NFock= 27  Conv=0.19D-08     -V/T= 2.0146
 <Sx>= 0.0000 <Sy>= 0.0000 <Sz>= 0.5000 <S**2>= 0.7763 S= 0.5131
 <L.S>= 0.000000000000E+00
 Annihilation of the first spin contaminant:
 S**2 before annihilation     0.7763,   after     0.7500

 **********************************************************************

            Population analysis using the SCF Density.

 **********************************************************************

 Orbital symmetries:
 Alpha Orbitals:
       Occupied  (A') (A') (A') (A') (A') (A') (A') (A') (A') (A')
                 (A") (A') (A') (A") (A') (A") (A') (A") (A') (A')
                 (A") (A')
       Virtual   (A") (A') (A') (A") (A') (A') (A") (A') (A") (A')
                 (A") (A') (A') (A") (A') (A') (A') (A') (A") (A')
                 (A') (A") (A') (A") (A') (A") (A') (A') (A') (A')
                 (A") (A') (A") (A') (A") (A') (A') (A") (A') (A')
                 (A") (A') (A') (A") (A') (A') (A") (A') (A') (A')
                 (A') (A') (A") (A') (A') (A") (A') (A") (A") (A")
                 (A") (A') (A") (A') (A") (A') (A") (A') (A") (A')
                 (A") (A') (A') (A") (A') (A') (A") (A') (A") (A")
                 (A") (A") (A') (A") (A") (A') (A") (A') (A') (A')
                 (A") (A') (A') (A") (A') (A') (A') (A") (A') (A')
                 (A') (A') (A') (A") (A') (A') (A") (A') (A") (A')
                 (A') (A') (A") (A') (A") (A') (A") (A")
 Beta  Orbitals:
       Occupied  (A') (A') (A') (A') (A') (A') (A') (A') (A') (A')
                 (A") (A') (A") (A') (A') (A") (A') (A") (A') (A')
                 (A")
       Virtual   (A') (A") (A') (A') (A") (A') (A') (A") (A') (A")
                 (A') (A") (A') (A') (A") (A') (A') (A') (A') (A")
                 (A') (A') (A") (A') (A") (A') (A") (A') (A') (A')
                 (A') (A") (A') (A") (A') (A") (A') (A") (A') (A')
                 (A') (A") (A') (A') (A") (A') (A') (A") (A') (A')
                 (A') (A') (A') (A") (A') (A') (A') (A") (A") (A")
                 (A") (A") (A") (A') (A') (A') (A") (A") (A') (A')
                 (A") (A") (A') (A") (A') (A') (A") (A') (A') (A")
                 (A") (A") (A") (A') (A") (A") (A') (A") (A') (A')
                 (A') (A") (A') (A') (A") (A') (A') (A') (A") (A')
                 (A') (A') (A') (A') (A") (A') (A') (A") (A') (A")
                 (A') (A') (A') (A") (A') (A") (A') (A") (A")
 The electronic state is 2-A'.
 Alpha  occ. eigenvalues --  -10.50102 -10.39631 -10.36681 -10.33192 -10.30286
 Alpha  occ. eigenvalues --   -0.99879  -0.92103  -0.84415  -0.77872  -0.72598
 Alpha  occ. eigenvalues --   -0.68357  -0.64480  -0.61702  -0.61490  -0.58042
 Alpha  occ. eigenvalues --   -0.55793  -0.53463  -0.51137  -0.49752  -0.47762
 Alpha  occ. eigenvalues --   -0.46590  -0.43634
 Alpha virt. eigenvalues --   -0.38578  -0.35820  -0.10943  -0.08585  -0.07520
 Alpha virt. eigenvalues --   -0.05539  -0.03280  -0.02127  -0.00469   0.00178
 Alpha virt. eigenvalues --    0.02264   0.03190   0.03322   0.04537   0.05906
 Alpha virt. eigenvalues --    0.08579   0.11162   0.19914   0.21462   0.23968
 Alpha virt. eigenvalues --    0.25551   0.25613   0.27531   0.28885   0.29831
 Alpha virt. eigenvalues --    0.32655   0.32974   0.40282   0.42166   0.43175
 Alpha virt. eigenvalues --    0.43991   0.45089   0.45992   0.47406   0.49137
 Alpha virt. eigenvalues --    0.49749   0.50630   0.51992   0.53090   0.54168
 Alpha virt. eigenvalues --    0.55670   0.56441   0.57315   0.57718   0.59339
 Alpha virt. eigenvalues --    0.64011   0.71434   0.75661   0.82202   0.86865
 Alpha virt. eigenvalues --    0.88429   0.89049   0.94976   1.02722   1.03046
 Alpha virt. eigenvalues --    1.03188   1.05184   1.13528   1.17749   1.21276
 Alpha virt. eigenvalues --    1.23016   1.23391   1.24340   1.27341   1.31768
 Alpha virt. eigenvalues --    1.34650   1.42232   1.47959   1.51339   1.51755
 Alpha virt. eigenvalues --    1.55080   1.55710   1.57702   1.59301   1.60258
 Alpha virt. eigenvalues --    1.60921   1.61022   1.62823   1.63476   1.64457
 Alpha virt. eigenvalues --    1.66721   1.67663   1.68972   1.70845   1.73198
 Alpha virt. eigenvalues --    1.73223   1.74237   1.76056   1.78534   1.83199
 Alpha virt. eigenvalues --    1.85765   1.87388   1.94405   2.00533   2.13268
 Alpha virt. eigenvalues --    2.14989   2.18831   2.19738   2.22502   2.23319
 Alpha virt. eigenvalues --    2.26930   2.33506   2.34850   2.35820   2.40130
 Alpha virt. eigenvalues --    2.44268   2.47065   2.55296   2.63621   2.64283
 Alpha virt. eigenvalues --    2.71930   2.73223   2.74812   2.81257   2.83348
 Alpha virt. eigenvalues --    2.88347   2.91263   2.93472
  Beta  occ. eigenvalues --  -10.50132 -10.39634 -10.36716 -10.33204 -10.30294
  Beta  occ. eigenvalues --   -0.99966  -0.92170  -0.84472  -0.77879  -0.72617
  Beta  occ. eigenvalues --   -0.68358  -0.62422  -0.61501  -0.61212  -0.56705
  Beta  occ. eigenvalues --   -0.55800  -0.53479  -0.51150  -0.49555  -0.47773
  Beta  occ. eigenvalues --   -0.46595
  Beta virt. eigenvalues --   -0.35734  -0.34952  -0.26566  -0.10936  -0.08608
  Beta virt. eigenvalues --   -0.07507  -0.05523  -0.03291  -0.02067  -0.00458
  Beta virt. eigenvalues --    0.00193   0.02262   0.03190   0.03501   0.04533
  Beta virt. eigenvalues --    0.05897   0.08622   0.11214   0.21009   0.22412
  Beta virt. eigenvalues --    0.25476   0.26056   0.26280   0.28149   0.29267
  Beta virt. eigenvalues --    0.32673   0.33062   0.35144   0.40465   0.42616
  Beta virt. eigenvalues --    0.43405   0.44066   0.45537   0.46074   0.47393
  Beta virt. eigenvalues --    0.49142   0.49826   0.52004   0.52713   0.53242
  Beta virt. eigenvalues --    0.54213   0.55670   0.56440   0.57292   0.57718
  Beta virt. eigenvalues --    0.59398   0.64802   0.71537   0.75888   0.82333
  Beta virt. eigenvalues --    0.86866   0.88456   0.92997   0.94927   1.03002
  Beta virt. eigenvalues --    1.05365   1.07363   1.08595   1.14253   1.17851
  Beta virt. eigenvalues --    1.21458   1.23674   1.25196   1.27065   1.28735
  Beta virt. eigenvalues --    1.36349   1.38150   1.42221   1.49410   1.52631
  Beta virt. eigenvalues --    1.53814   1.57440   1.59233   1.59542   1.60593
  Beta virt. eigenvalues --    1.61035   1.61356   1.62317   1.63002   1.63504
  Beta virt. eigenvalues --    1.64494   1.66732   1.67661   1.69010   1.70932
  Beta virt. eigenvalues --    1.73190   1.73264   1.74267   1.76357   1.79573
  Beta virt. eigenvalues --    1.83416   1.85721   1.87499   1.94469   2.00440
  Beta virt. eigenvalues --    2.13452   2.15034   2.18953   2.19661   2.22483
  Beta virt. eigenvalues --    2.23293   2.26925   2.33479   2.34831   2.35757
  Beta virt. eigenvalues --    2.40101   2.44256   2.47006   2.55285   2.63644
  Beta virt. eigenvalues --    2.64242   2.71873   2.73173   2.74826   2.81226
  Beta virt. eigenvalues --    2.83345   2.88309   2.91247   2.93458
          Condensed to atoms (all electrons):
               1          2          3          4          5          6
     1  C    4.900159   0.311897  -0.001141   0.003669  -0.000174   0.092538
     2  C    0.311897   4.838933   0.285622  -0.013317   0.006208   0.004989
     3  C   -0.001141   0.285622   4.767251   0.370650  -0.043670  -0.000328
     4  C    0.003669  -0.013317   0.370650   4.575797   0.436865   0.000006
     5  C   -0.000174   0.006208  -0.043670   0.436865   4.466282   0.000000
     6  H    0.092538   0.004989  -0.000328   0.000006   0.000000   1.052868
     7  H    0.055939  -0.029690   0.002015  -0.000071   0.000001  -0.075942
     8  H    0.055939  -0.029690   0.002015  -0.000071   0.000001  -0.075942
     9  H    0.368447  -0.022212   0.000051  -0.000073   0.000017  -0.009959
    10  H    0.368447  -0.022212   0.000051  -0.000073   0.000017  -0.009959
    11  H   -0.028385   0.369415  -0.006577  -0.006251   0.000338  -0.000958
    12  H   -0.028385   0.369415  -0.006577  -0.006251   0.000338  -0.000958
    13  H   -0.005544  -0.029605   0.376142  -0.018617  -0.002177   0.000000
    14  H   -0.005544  -0.029605   0.376142  -0.018617  -0.002177   0.000000
    15  H    0.000431  -0.008641  -0.024265   0.377104  -0.018798   0.000000
    16  H    0.000431  -0.008641  -0.024265   0.377104  -0.018798   0.000000
    17  H    0.000005   0.000436  -0.009429  -0.021054   0.393093   0.000000
    18  H    0.000005   0.000436  -0.009429  -0.021054   0.393093   0.000000
    19  H    0.000005  -0.000400   0.007435  -0.009250   0.383546  -0.000000
               7          8          9         10         11         12
     1  C    0.055939   0.055939   0.368447   0.368447  -0.028385  -0.028385
     2  C   -0.029690  -0.029690  -0.022212  -0.022212   0.369415   0.369415
     3  C    0.002015   0.002015   0.000051   0.000051  -0.006577  -0.006577
     4  C   -0.000071  -0.000071  -0.000073  -0.000073  -0.006251  -0.006251
     5  C    0.000001   0.000001   0.000017   0.000017   0.000338   0.000338
     6  H   -0.075942  -0.075942  -0.009959  -0.009959  -0.000958  -0.000958
     7  H    0.661800   0.175129   0.000388  -0.001465   0.001341  -0.000323
     8  H    0.175129   0.661800  -0.001465   0.000388  -0.000323   0.001341
     9  H    0.000388  -0.001465   0.525113  -0.016198  -0.008348   0.006920
    10  H   -0.001465   0.000388  -0.016198   0.525113   0.006920  -0.008348
    11  H    0.001341  -0.000323  -0.008348   0.006920   0.631093  -0.026442
    12  H   -0.000323   0.001341   0.006920  -0.008348  -0.026442   0.631093
    13  H   -0.000103   0.000019   0.007395  -0.002115  -0.010229   0.008245
    14  H    0.000019  -0.000103  -0.002115   0.007395   0.008245  -0.010229
    15  H   -0.000004   0.000007   0.000032  -0.000052  -0.001842   0.008085
    16  H    0.000007  -0.000004  -0.000052   0.000032   0.008085  -0.001842
    17  H   -0.000000   0.000000  -0.000004   0.000002  -0.000055   0.000033
    18  H    0.000000  -0.000000   0.000002  -0.000004   0.000033  -0.000055
    19  H   -0.000000  -0.000000  -0.000000  -0.000000  -0.000006  -0.000006
              13         14         15         16         17         18
     1  C   -0.005544  -0.005544   0.000431   0.000431   0.000005   0.000005
     2  C   -0.029605  -0.029605  -0.008641  -0.008641   0.000436   0.000436
     3  C    0.376142   0.376142  -0.024265  -0.024265  -0.009429  -0.009429
     4  C   -0.018617  -0.018617   0.377104   0.377104  -0.021054  -0.021054
     5  C   -0.002177  -0.002177  -0.018798  -0.018798   0.393093   0.393093
     6  H    0.000000   0.000000   0.000000   0.000000   0.000000   0.000000
     7  H   -0.000103   0.000019  -0.000004   0.000007  -0.000000   0.000000
     8  H    0.000019  -0.000103   0.000007  -0.000004   0.000000  -0.000000
     9  H    0.007395  -0.002115   0.000032  -0.000052  -0.000004   0.000002
    10  H   -0.002115   0.007395  -0.000052   0.000032   0.000002  -0.000004
    11  H   -0.010229   0.008245  -0.001842   0.008085  -0.000055   0.000033
    12  H    0.008245  -0.010229   0.008085  -0.001842   0.000033  -0.000055
    13  H    0.658662  -0.030226   0.008539  -0.010272   0.007340  -0.001726
    14  H   -0.030226   0.658662  -0.010272   0.008539  -0.001726   0.007340
    15  H    0.008539  -0.010272   0.670662  -0.028760   0.007436  -0.008509
    16  H   -0.010272   0.008539  -0.028760   0.670662  -0.008509   0.007436
    17  H    0.007340  -0.001726   0.007436  -0.008509   0.640477  -0.023842
    18  H   -0.001726   0.007340  -0.008509   0.007436  -0.023842   0.640477
    19  H   -0.000130  -0.000130  -0.005603  -0.005603  -0.019372  -0.019372
              19
     1  C    0.000005
     2  C   -0.000400
     3  C    0.007435
     4  C   -0.009250
     5  C    0.383546
     6  H   -0.000000
     7  H   -0.000000
     8  H   -0.000000
     9  H   -0.000000
    10  H   -0.000000
    11  H   -0.000006
    12  H   -0.000006
    13  H   -0.000130
    14  H   -0.000130
    15  H   -0.005603
    16  H   -0.005603
    17  H   -0.019372
    18  H   -0.019372
    19  H    0.610229
          Atomic-Atomic Spin Densities.
               1          2          3          4          5          6
     1  C   -0.036823   0.000109   0.008437  -0.000651   0.000036   0.050424
     2  C    0.000109   0.057148  -0.029634   0.004540  -0.000299   0.009278
     3  C    0.008437  -0.029634   0.002382  -0.005194   0.000961  -0.000583
     4  C   -0.000651   0.004540  -0.005194  -0.003914  -0.000268   0.000009
     5  C    0.000036  -0.000299   0.000961  -0.000268  -0.003470  -0.000000
     6  H    0.050424   0.009278  -0.000583   0.000009  -0.000000   0.951162
     7  H   -0.040746  -0.007757   0.000832  -0.000028   0.000000  -0.126128
     8  H   -0.040746  -0.007757   0.000832  -0.000028   0.000000  -0.126128
     9  H    0.003287  -0.007829   0.001597  -0.000057   0.000003  -0.008197
    10  H    0.003287  -0.007829   0.001597  -0.000057   0.000003  -0.008197
    11  H    0.001121  -0.006970   0.002486  -0.000467   0.000022  -0.000810
    12  H    0.001121  -0.006970   0.002486  -0.000467   0.000022  -0.000810
    13  H   -0.000248   0.000551  -0.000394  -0.000020   0.000036   0.000009
    14  H   -0.000248   0.000551  -0.000394  -0.000020   0.000036   0.000009
    15  H   -0.000009   0.000108  -0.000204   0.000049  -0.000045   0.000000
    16  H   -0.000009   0.000108  -0.000204   0.000049  -0.000045   0.000000
    17  H   -0.000001   0.000015   0.000006  -0.000005  -0.000126   0.000000
    18  H   -0.000001   0.000015   0.000006  -0.000005  -0.000126   0.000000
    19  H   -0.000000   0.000000  -0.000026   0.000191  -0.000215  -0.000000
               7          8          9         10         11         12
     1  C   -0.040746  -0.040746   0.003287   0.003287   0.001121   0.001121
     2  C   -0.007757  -0.007757  -0.007829  -0.007829  -0.006970  -0.006970
     3  C    0.000832   0.000832   0.001597   0.001597   0.002486   0.002486
     4  C   -0.000028  -0.000028  -0.000057  -0.000057  -0.000467  -0.000467
     5  C    0.000000   0.000000   0.000003   0.000003   0.000022   0.000022
     6  H   -0.126128  -0.126128  -0.008197  -0.008197  -0.000810  -0.000810
     7  H    0.250909   0.074327   0.004656   0.001953   0.003159   0.001248
     8  H    0.074327   0.250909   0.001953   0.004656   0.001248   0.003159
     9  H    0.004656   0.001953   0.009026   0.001030   0.000345   0.000218
    10  H    0.001953   0.004656   0.001030   0.009026   0.000218   0.000345
    11  H    0.003159   0.001248   0.000345   0.000218   0.000968   0.000601
    12  H    0.001248   0.003159   0.000218   0.000345   0.000601   0.000968
    13  H   -0.000021   0.000003  -0.000008  -0.000063  -0.000063  -0.000016
    14  H    0.000003  -0.000021  -0.000063  -0.000008  -0.000016  -0.000063
    15  H   -0.000002  -0.000000  -0.000000  -0.000003  -0.000018  -0.000028
    16  H   -0.000000  -0.000002  -0.000003  -0.000000  -0.000028  -0.000018
    17  H   -0.000000  -0.000000  -0.000000  -0.000000  -0.000002  -0.000001
    18  H   -0.000000  -0.000000  -0.000000  -0.000000  -0.000001  -0.000002
    19  H    0.000000   0.000000  -0.000000  -0.000000  -0.000000  -0.000000
              13         14         15         16         17         18
     1  C   -0.000248  -0.000248  -0.000009  -0.000009  -0.000001  -0.000001
     2  C    0.000551   0.000551   0.000108   0.000108   0.000015   0.000015
     3  C   -0.000394  -0.000394  -0.000204  -0.000204   0.000006   0.000006
     4  C   -0.000020  -0.000020   0.000049   0.000049  -0.000005  -0.000005
     5  C    0.000036   0.000036  -0.000045  -0.000045  -0.000126  -0.000126
     6  H    0.000009   0.000009   0.000000   0.000000   0.000000   0.000000
     7  H   -0.000021   0.000003  -0.000002  -0.000000  -0.000000  -0.000000
     8  H    0.000003  -0.000021  -0.000000  -0.000002  -0.000000  -0.000000
     9  H   -0.000008  -0.000063  -0.000000  -0.000003  -0.000000  -0.000000
    10  H   -0.000063  -0.000008  -0.000003  -0.000000  -0.000000  -0.000000
    11  H   -0.000063  -0.000016  -0.000018  -0.000028  -0.000002  -0.000001
    12  H   -0.000016  -0.000063  -0.000028  -0.000018  -0.000001  -0.000002
    13  H    0.000384  -0.000015   0.000001   0.000015   0.000004   0.000005
    14  H   -0.000015   0.000384   0.000015   0.000001   0.000005   0.000004
    15  H    0.000001   0.000015   0.000260   0.000043   0.000003   0.000007
    16  H    0.000015   0.000001   0.000043   0.000260   0.000007   0.000003
    17  H    0.000004   0.000005   0.000003   0.000007   0.000176  -0.000001
    18  H    0.000005   0.000004   0.000007   0.000003  -0.000001   0.000176
    19  H   -0.000006  -0.000006  -0.000001  -0.000001   0.000047   0.000047
              19
     1  C   -0.000000
     2  C    0.000000
     3  C   -0.000026
     4  C    0.000191
     5  C   -0.000215
     6  H   -0.000000
     7  H    0.000000
     8  H    0.000000
     9  H   -0.000000
    10  H   -0.000000
    11  H   -0.000000
    12  H   -0.000000
    13  H   -0.000006
    14  H   -0.000006
    15  H   -0.000001
    16  H   -0.000001
    17  H    0.000047
    18  H    0.000047
    19  H   -0.002169
 Mulliken charges and spin densities:
               1          2
     1  C   -0.088740  -0.051660
     2  C    0.006661  -0.002624
     3  C   -0.061695  -0.015012
     4  C   -0.026497  -0.006345
     5  C    0.005994  -0.003475
     6  H    0.023641   0.740039
     7  H    0.210960   0.162405
     8  H    0.210960   0.162405
     9  H    0.152062   0.005956
    10  H    0.152062   0.005956
    11  H    0.063946   0.001793
    12  H    0.063946   0.001793
    13  H    0.044402   0.000153
    14  H    0.044402   0.000153
    15  H    0.034449   0.000173
    16  H    0.034449   0.000173
    17  H    0.035169   0.000127
    18  H    0.035169   0.000127
    19  H    0.058658  -0.002138
 Sum of Mulliken charges =   1.00000   1.00000
 Mulliken charges and spin densities with hydrogens summed into heavy atoms:
               1          2
     1  C    0.660946   1.025101
     2  C    0.134553   0.000962
     3  C    0.027110  -0.014706
     4  C    0.042401  -0.005999
     5  C    0.134990  -0.005358
 Electronic spatial extent (au):  <R**2>=            840.6803
 Charge=              1.0000 electrons
 Dipole moment (field-independent basis, Debye):
    X=             -1.0305    Y=             -9.0397    Z=             -0.0000  Tot=              9.0983
 Quadrupole moment (field-independent basis, Debye-Ang):
   XX=            -31.5568   YY=              3.0307   ZZ=            -31.6817
   XY=              5.4488   XZ=             -0.0000   YZ=              0.0000
 Traceless Quadrupole moment (field-independent basis, Debye-Ang):
   XX=            -11.4876   YY=             23.1000   ZZ=            -11.6124
   XY=              5.4488   XZ=             -0.0000   YZ=              0.0000
 Octapole moment (field-independent basis, Debye-Ang**2):
  XXX=              0.6957  YYY=            -94.5254  ZZZ=             -0.0000  XYY=            -25.6880
  XXY=             -7.3004  XXZ=             -0.0000  XZZ=             -0.9618  YZZ=             -7.8664
  YYZ=             -0.0000  XYZ=             -0.0000
 Hexadecapole moment (field-independent basis, Debye-Ang**3):
 XXXX=           -126.2878 YYYY=           -579.5837 ZZZZ=            -73.3169 XXXY=            -18.4925
 XXXZ=              0.0000 YYYX=             82.5205 YYYZ=              0.0000 ZZZX=             -0.0000
 ZZZY=              0.0000 XXYY=           -159.0283 XXZZ=            -26.2384 YYZZ=           -148.2594
 XXYZ=              0.0000 YYXZ=              0.0000 ZZXY=              1.0572
 N-N= 1.938434075905D+02 E-N=-8.357523553840D+02  KE= 1.952994450753D+02
 Symmetry A'   KE= 1.853471946088D+02
 Symmetry A"   KE= 9.952250466451D+00
 Symmetry A'   SP= 1.000000000000D+00
 Symmetry A"   SP=-1.339646133554D-15
                          Isotropic Fermi Contact Couplings
        Atom                 a.u.       MegaHertz       Gauss      10(-4) cm-1
     1  C(13)              0.01988      22.34782       7.97426       7.45443
     2  C(13)              0.01834      20.61224       7.35496       6.87550
     3  C(13)             -0.00468      -5.26589      -1.87900      -1.75651
     4  C(13)             -0.00116      -1.30332      -0.46506      -0.43474
     5  C(13)             -0.00137      -1.54013      -0.54956      -0.51373
     6  H(1)               0.23076    1031.45456     368.04863     344.05621
     7  H(1)               0.05569     248.93471      88.82609      83.03568
     8  H(1)               0.05569     248.93471      88.82609      83.03568
     9  H(1)               0.00314      14.04247       5.01070       4.68406
    10  H(1)               0.00314      14.04247       5.01070       4.68406
    11  H(1)              -0.00029      -1.28250      -0.45763      -0.42779
    12  H(1)              -0.00029      -1.28250      -0.45763      -0.42779
    13  H(1)               0.00009       0.40736       0.14535       0.13588
    14  H(1)               0.00009       0.40736       0.14535       0.13588
    15  H(1)               0.00007       0.32750       0.11686       0.10924
    16  H(1)               0.00007       0.32750       0.11686       0.10924
    17  H(1)               0.00003       0.15392       0.05492       0.05134
    18  H(1)               0.00003       0.15392       0.05492       0.05134
    19  H(1)              -0.00095      -4.22896      -1.50900      -1.41063
 --------------------------------------------------------
       Center         ----  Spin Dipole Couplings  ----
                      3XX-RR        3YY-RR        3ZZ-RR
 --------------------------------------------------------
     1   Atom        0.054992     -0.055431      0.000440
     2   Atom        0.008007     -0.013699      0.005693
     3   Atom        0.012520     -0.024686      0.012166
     4   Atom        0.004543     -0.009622      0.005079
     5   Atom        0.002845     -0.005645      0.002800
     6   Atom        0.000563      0.001565     -0.002128
     7   Atom        0.002183     -0.009784      0.007600
     8   Atom        0.002183     -0.009784      0.007600
     9   Atom       -0.004079      0.007576     -0.003497
    10   Atom       -0.004079      0.007576     -0.003497
    11   Atom       -0.003205      0.006614     -0.003409
    12   Atom       -0.003205      0.006614     -0.003409
    13   Atom       -0.001154      0.002636     -0.001481
    14   Atom       -0.001154      0.002636     -0.001481
    15   Atom       -0.000763      0.001389     -0.000625
    16   Atom       -0.000763      0.001389     -0.000625
    17   Atom       -0.000270      0.000609     -0.000339
    18   Atom       -0.000270      0.000609     -0.000339
    19   Atom       -0.000552      0.000335      0.000217
 --------------------------------------------------------
                        XY            XZ            YZ
 --------------------------------------------------------
     1   Atom       -0.004663      0.000000      0.000000
     2   Atom       -0.009771      0.000000      0.000000
     3   Atom       -0.009687     -0.000000     -0.000000
     4   Atom        0.004288      0.000000      0.000000
     5   Atom       -0.000995      0.000000     -0.000000
     6   Atom        0.004366     -0.000000      0.000000
     7   Atom       -0.018083     -0.006123      0.010004
     8   Atom       -0.018083      0.006123     -0.010004
     9   Atom        0.006773      0.000017      0.005732
    10   Atom        0.006773     -0.000017     -0.005732
    11   Atom       -0.001053      0.001041      0.001907
    12   Atom       -0.001053     -0.001041     -0.001907
    13   Atom        0.000483     -0.001771      0.000349
    14   Atom        0.000483      0.001771     -0.000349
    15   Atom        0.000120     -0.000837     -0.000090
    16   Atom        0.000120      0.000837      0.000090
    17   Atom       -0.000039     -0.000452     -0.000118
    18   Atom       -0.000039      0.000452      0.000118
    19   Atom        0.000588     -0.000000      0.000000
 --------------------------------------------------------


 ---------------------------------------------------------------------------------
              Anisotropic Spin Dipole Couplings in Principal Axis System
 ---------------------------------------------------------------------------------

       Atom             a.u.   MegaHertz   Gauss  10(-4) cm-1        Axes

              Baa    -0.0556    -7.465    -2.664    -2.490  0.0421  0.9991 -0.0000
     1 C(13)  Bbb     0.0004     0.059     0.021     0.020 -0.0000  0.0000  1.0000
              Bcc     0.0552     7.406     2.643     2.470  0.9991 -0.0421  0.0000
 
              Baa    -0.0175    -2.342    -0.836    -0.781  0.3583  0.9336 -0.0000
     2 C(13)  Bbb     0.0057     0.764     0.273     0.255 -0.0000  0.0000  1.0000
              Bcc     0.0118     1.578     0.563     0.526  0.9336 -0.3583  0.0000
 
              Baa    -0.0271    -3.631    -1.296    -1.211  0.2377  0.9713  0.0000
     3 C(13)  Bbb     0.0122     1.633     0.583     0.545  0.0000 -0.0000  1.0000
              Bcc     0.0149     1.998     0.713     0.667  0.9713 -0.2377 -0.0000
 
              Baa    -0.0108    -1.452    -0.518    -0.484 -0.2688  0.9632 -0.0000
     4 C(13)  Bbb     0.0051     0.682     0.243     0.227 -0.0000 -0.0000  1.0000
              Bcc     0.0057     0.770     0.275     0.257  0.9632  0.2688  0.0000
 
              Baa    -0.0058    -0.773    -0.276    -0.258  0.1148  0.9934  0.0000
     5 C(13)  Bbb     0.0028     0.376     0.134     0.125 -0.0000  0.0000  1.0000
              Bcc     0.0030     0.397     0.142     0.132  0.9934 -0.1148  0.0000
 
              Baa    -0.0033    -1.777    -0.634    -0.593  0.7463 -0.6656  0.0000
     6 H(1)   Bbb    -0.0021    -1.135    -0.405    -0.379 -0.0000  0.0000  1.0000
              Bcc     0.0055     2.912     1.039     0.971  0.6656  0.7463 -0.0000
 
              Baa    -0.0236   -12.578    -4.488    -4.196  0.5418  0.8254 -0.1585
     7 H(1)   Bbb     0.0005     0.279     0.099     0.093  0.5646 -0.2177  0.7962
              Bcc     0.0231    12.299     4.389     4.103  0.6227 -0.5208 -0.5840
 
              Baa    -0.0236   -12.578    -4.488    -4.196  0.5418  0.8254  0.1585
     8 H(1)   Bbb     0.0005     0.279     0.099     0.093 -0.5646  0.2177  0.7962
              Bcc     0.0231    12.299     4.389     4.103  0.6227 -0.5208  0.5840
 
              Baa    -0.0087    -4.631    -1.653    -1.545  0.7025 -0.4785  0.5269
     9 H(1)   Bbb    -0.0037    -1.998    -0.713    -0.666 -0.6137 -0.0323  0.7889
              Bcc     0.0124     6.629     2.365     2.211  0.3604  0.8775  0.3163
 
              Baa    -0.0087    -4.631    -1.653    -1.545  0.7025 -0.4785 -0.5269
    10 H(1)   Bbb    -0.0037    -1.998    -0.713    -0.666  0.6137  0.0323  0.7889
              Bcc     0.0124     6.629     2.365     2.211  0.3604  0.8775 -0.3163
 
              Baa    -0.0048    -2.536    -0.905    -0.846 -0.6320 -0.1848  0.7526
    11 H(1)   Bbb    -0.0023    -1.218    -0.435    -0.406  0.7704 -0.0452  0.6359
              Bcc     0.0070     3.754     1.340     1.252 -0.0836  0.9817  0.1709
 
              Baa    -0.0048    -2.536    -0.905    -0.846  0.6320  0.1848  0.7526
    12 H(1)   Bbb    -0.0023    -1.218    -0.435    -0.406  0.7704 -0.0452 -0.6359
              Bcc     0.0070     3.754     1.340     1.252 -0.0836  0.9817 -0.1709
 
              Baa    -0.0032    -1.683    -0.601    -0.562  0.6729 -0.1003  0.7329
    13 H(1)   Bbb     0.0005     0.242     0.086     0.081  0.7319 -0.0534 -0.6793
              Bcc     0.0027     1.441     0.514     0.481  0.1073  0.9935  0.0375
 
              Baa    -0.0032    -1.683    -0.601    -0.562 -0.6729  0.1003  0.7329
    14 H(1)   Bbb     0.0005     0.242     0.086     0.081  0.7319 -0.0534  0.6793
              Bcc     0.0027     1.441     0.514     0.481  0.1073  0.9935 -0.0375
 
              Baa    -0.0015    -0.819    -0.292    -0.273  0.7361 -0.0092  0.6768
    15 H(1)   Bbb     0.0001     0.068     0.024     0.023 -0.6715  0.1162  0.7318
              Bcc     0.0014     0.750     0.268     0.250  0.0854  0.9932 -0.0794
 
              Baa    -0.0015    -0.819    -0.292    -0.273  0.7361 -0.0092 -0.6768
    16 H(1)   Bbb     0.0001     0.068     0.024     0.023  0.6715 -0.1162  0.7318
              Bcc     0.0014     0.750     0.268     0.250  0.0854  0.9932  0.0794
 
              Baa    -0.0008    -0.410    -0.146    -0.137  0.6738  0.0818  0.7343
    17 H(1)   Bbb     0.0001     0.076     0.027     0.026  0.7385 -0.1063 -0.6658
              Bcc     0.0006     0.333     0.119     0.111  0.0236  0.9910 -0.1321
 
              Baa    -0.0008    -0.410    -0.146    -0.137 -0.6738 -0.0818  0.7343
    18 H(1)   Bbb     0.0001     0.076     0.027     0.026  0.7385 -0.1063  0.6658
              Bcc     0.0006     0.333     0.119     0.111  0.0236  0.9910  0.1321
 
              Baa    -0.0008    -0.451    -0.161    -0.150  0.8950 -0.4461  0.0000
    19 H(1)   Bbb     0.0002     0.116     0.041     0.039 -0.0000  0.0000  1.0000
              Bcc     0.0006     0.335     0.120     0.112  0.4461  0.8950 -0.0000
 

 ---------------------------------------------------------------------------------

 ******************************Gaussian NBO Version 3.1******************************
             N A T U R A L   A T O M I C   O R B I T A L   A N D
          N A T U R A L   B O N D   O R B I T A L   A N A L Y S I S
 ******************************Gaussian NBO Version 3.1******************************
       /RESON  / : Allow strongly delocalized NBO set

 Analyzing the SCF density

 Job title: 72                                                              

 Storage needed:     60042 in NPA,     79195 in NBO ( 939522101 available)
 GSVD:  LWork=       10086 too small for GESVD, short by        8339 words or        8339 for optimal perf.


 NATURAL POPULATIONS:  Natural atomic orbital occupancies 
                                                          
   NAO  Atom  No  lang   Type(AO)    Occupancy
 --------------------------------------------
     1    C    1  S      Cor( 1S)     1.99893
     2    C    1  S      Val( 2S)     1.18470
     3    C    1  S      Ryd( 3S)     0.00228
     4    C    1  px     Val( 2p)     1.01839
     5    C    1  px     Ryd( 3p)     0.00636
     6    C    1  py     Val( 2p)     0.73952
     7    C    1  py     Ryd( 3p)     0.00725
     8    C    1  pz     Val( 2p)     1.27407
     9    C    1  pz     Ryd( 3p)     0.00082
    10    C    1  dxy    Ryd( 3d)     0.00058
    11    C    1  dxz    Ryd( 3d)     0.00109
    12    C    1  dyz    Ryd( 3d)     0.00024
    13    C    1  dx2y2  Ryd( 3d)     0.00062
    14    C    1  dz2    Ryd( 3d)     0.00041

    15    C    2  S      Cor( 1S)     1.99906
    16    C    2  S      Val( 2S)     1.03609
    17    C    2  S      Ryd( 3S)     0.00177
    18    C    2  px     Val( 2p)     1.16527
    19    C    2  px     Ryd( 3p)     0.00147
    20    C    2  py     Val( 2p)     0.99829
    21    C    2  py     Ryd( 3p)     0.00265
    22    C    2  pz     Val( 2p)     1.25794
    23    C    2  pz     Ryd( 3p)     0.00303
    24    C    2  dxy    Ryd( 3d)     0.00073
    25    C    2  dxz    Ryd( 3d)     0.00100
    26    C    2  dyz    Ryd( 3d)     0.00040
    27    C    2  dx2y2  Ryd( 3d)     0.00055
    28    C    2  dz2    Ryd( 3d)     0.00061

    29    C    3  S      Cor( 1S)     1.99908
    30    C    3  S      Val( 2S)     1.02438
    31    C    3  S      Ryd( 3S)     0.00217
    32    C    3  px     Val( 2p)     1.15535
    33    C    3  px     Ryd( 3p)     0.00188
    34    C    3  py     Val( 2p)     0.97543
    35    C    3  py     Ryd( 3p)     0.00340
    36    C    3  pz     Val( 2p)     1.24337
    37    C    3  pz     Ryd( 3p)     0.00310
    38    C    3  dxy    Ryd( 3d)     0.00073
    39    C    3  dxz    Ryd( 3d)     0.00107
    40    C    3  dyz    Ryd( 3d)     0.00040
    41    C    3  dx2y2  Ryd( 3d)     0.00059
    42    C    3  dz2    Ryd( 3d)     0.00054

    43    C    4  S      Cor( 1S)     1.99912
    44    C    4  S      Val( 2S)     1.02103
    45    C    4  S      Ryd( 3S)     0.00127
    46    C    4  px     Val( 2p)     1.14275
    47    C    4  px     Ryd( 3p)     0.00169
    48    C    4  py     Val( 2p)     1.00434
    49    C    4  py     Ryd( 3p)     0.00276
    50    C    4  pz     Val( 2p)     1.23434
    51    C    4  pz     Ryd( 3p)     0.00311
    52    C    4  dxy    Ryd( 3d)     0.00076
    53    C    4  dxz    Ryd( 3d)     0.00102
    54    C    4  dyz    Ryd( 3d)     0.00036
    55    C    4  dx2y2  Ryd( 3d)     0.00059
    56    C    4  dz2    Ryd( 3d)     0.00054

    57    C    5  S      Cor( 1S)     1.99924
    58    C    5  S      Val( 2S)     1.09409
    59    C    5  S      Ryd( 3S)     0.00042
    60    C    5  px     Val( 2p)     1.18303
    61    C    5  px     Ryd( 3p)     0.00199
    62    C    5  py     Val( 2p)     1.10710
    63    C    5  py     Ryd( 3p)     0.00244
    64    C    5  pz     Val( 2p)     1.22993
    65    C    5  pz     Ryd( 3p)     0.00153
    66    C    5  dxy    Ryd( 3d)     0.00068
    67    C    5  dxz    Ryd( 3d)     0.00084
    68    C    5  dyz    Ryd( 3d)     0.00015
    69    C    5  dx2y2  Ryd( 3d)     0.00034
    70    C    5  dz2    Ryd( 3d)     0.00049

    71    H    6  S      Val( 1S)     0.97598
    72    H    6  S      Ryd( 2S)     0.00104
    73    H    6  px     Ryd( 2p)     0.00050
    74    H    6  py     Ryd( 2p)     0.00035
    75    H    6  pz     Ryd( 2p)     0.00002

    76    H    7  S      Val( 1S)     0.77242
    77    H    7  S      Ryd( 2S)     0.00064
    78    H    7  px     Ryd( 2p)     0.00036
    79    H    7  py     Ryd( 2p)     0.00014
    80    H    7  pz     Ryd( 2p)     0.00078

    81    H    8  S      Val( 1S)     0.77242
    82    H    8  S      Ryd( 2S)     0.00064
    83    H    8  px     Ryd( 2p)     0.00036
    84    H    8  py     Ryd( 2p)     0.00014
    85    H    8  pz     Ryd( 2p)     0.00078

    86    H    9  S      Val( 1S)     0.71946
    87    H    9  S      Ryd( 2S)     0.00213
    88    H    9  px     Ryd( 2p)     0.00043
    89    H    9  py     Ryd( 2p)     0.00009
    90    H    9  pz     Ryd( 2p)     0.00062

    91    H   10  S      Val( 1S)     0.71946
    92    H   10  S      Ryd( 2S)     0.00213
    93    H   10  px     Ryd( 2p)     0.00043
    94    H   10  py     Ryd( 2p)     0.00009
    95    H   10  pz     Ryd( 2p)     0.00062

    96    H   11  S      Val( 1S)     0.74427
    97    H   11  S      Ryd( 2S)     0.00262
    98    H   11  px     Ryd( 2p)     0.00040
    99    H   11  py     Ryd( 2p)     0.00012
   100    H   11  pz     Ryd( 2p)     0.00051

   101    H   12  S      Val( 1S)     0.74427
   102    H   12  S      Ryd( 2S)     0.00262
   103    H   12  px     Ryd( 2p)     0.00040
   104    H   12  py     Ryd( 2p)     0.00012
   105    H   12  pz     Ryd( 2p)     0.00051

   106    H   13  S      Val( 1S)     0.76021
   107    H   13  S      Ryd( 2S)     0.00280
   108    H   13  px     Ryd( 2p)     0.00039
   109    H   13  py     Ryd( 2p)     0.00012
   110    H   13  pz     Ryd( 2p)     0.00053

   111    H   14  S      Val( 1S)     0.76021
   112    H   14  S      Ryd( 2S)     0.00280
   113    H   14  px     Ryd( 2p)     0.00039
   114    H   14  py     Ryd( 2p)     0.00012
   115    H   14  pz     Ryd( 2p)     0.00053

   116    H   15  S      Val( 1S)     0.76887
   117    H   15  S      Ryd( 2S)     0.00255
   118    H   15  px     Ryd( 2p)     0.00038
   119    H   15  py     Ryd( 2p)     0.00013
   120    H   15  pz     Ryd( 2p)     0.00052

   121    H   16  S      Val( 1S)     0.76887
   122    H   16  S      Ryd( 2S)     0.00255
   123    H   16  px     Ryd( 2p)     0.00038
   124    H   16  py     Ryd( 2p)     0.00013
   125    H   16  pz     Ryd( 2p)     0.00052

   126    H   17  S      Val( 1S)     0.77595
   127    H   17  S      Ryd( 2S)     0.00147
   128    H   17  px     Ryd( 2p)     0.00037
   129    H   17  py     Ryd( 2p)     0.00016
   130    H   17  pz     Ryd( 2p)     0.00052

   131    H   18  S      Val( 1S)     0.77595
   132    H   18  S      Ryd( 2S)     0.00147
   133    H   18  px     Ryd( 2p)     0.00037
   134    H   18  py     Ryd( 2p)     0.00016
   135    H   18  pz     Ryd( 2p)     0.00052

   136    H   19  S      Val( 1S)     0.74857
   137    H   19  S      Ryd( 2S)     0.00101
   138    H   19  px     Ryd( 2p)     0.00029
   139    H   19  py     Ryd( 2p)     0.00055
   140    H   19  pz     Ryd( 2p)     0.00019

 WARNING:  1 low occupancy (<1.9990e) core orbital  found on  C    1


 Summary of Natural Population Analysis:                  
                                                          
                                       Natural Population 
                Natural  -----------------------------------------------
    Atom  No    Charge         Core      Valence    Rydberg      Total
 -----------------------------------------------------------------------
      C    1   -0.23527      1.99893     4.21668    0.01966     6.23527
      C    2   -0.46889      1.99906     4.45759    0.01223     6.46889
      C    3   -0.41148      1.99908     4.39853    0.01387     6.41148
      C    4   -0.41368      1.99912     4.40245    0.01211     6.41368
      C    5   -0.62226      1.99924     4.61415    0.00887     6.62226
      H    6    0.02211      0.00000     0.97598    0.00191     0.97789
      H    7    0.22566      0.00000     0.77242    0.00192     0.77434
      H    8    0.22566      0.00000     0.77242    0.00192     0.77434
      H    9    0.27727      0.00000     0.71946    0.00327     0.72273
      H   10    0.27727      0.00000     0.71946    0.00327     0.72273
      H   11    0.25207      0.00000     0.74427    0.00365     0.74793
      H   12    0.25207      0.00000     0.74427    0.00365     0.74793
      H   13    0.23595      0.00000     0.76021    0.00384     0.76405
      H   14    0.23595      0.00000     0.76021    0.00384     0.76405
      H   15    0.22755      0.00000     0.76887    0.00358     0.77245
      H   16    0.22755      0.00000     0.76887    0.00358     0.77245
      H   17    0.22154      0.00000     0.77595    0.00251     0.77846
      H   18    0.22154      0.00000     0.77595    0.00251     0.77846
      H   19    0.24939      0.00000     0.74857    0.00204     0.75061
 =======================================================================
   * Total *    1.00000      9.99542    32.89633    0.10825    43.00000

                                 Natural Population      
 --------------------------------------------------------
   Core                       9.99542 ( 99.9542% of  10)
   Valence                   32.89633 ( 99.6858% of  33)
   Natural Minimal Basis     42.89175 ( 99.7482% of  43)
   Natural Rydberg Basis      0.10825 (  0.2518% of  43)
 --------------------------------------------------------

    Atom  No          Natural Electron Configuration
 ----------------------------------------------------------------------------
      C    1      [core]2S( 1.18)2p( 3.03)3p( 0.01)
      C    2      [core]2S( 1.04)2p( 3.42)3p( 0.01)
      C    3      [core]2S( 1.02)2p( 3.37)3p( 0.01)
      C    4      [core]2S( 1.02)2p( 3.38)3p( 0.01)
      C    5      [core]2S( 1.09)2p( 3.52)3p( 0.01)
      H    6            1S( 0.98)
      H    7            1S( 0.77)
      H    8            1S( 0.77)
      H    9            1S( 0.72)
      H   10            1S( 0.72)
      H   11            1S( 0.74)
      H   12            1S( 0.74)
      H   13            1S( 0.76)
      H   14            1S( 0.76)
      H   15            1S( 0.77)
      H   16            1S( 0.77)
      H   17            1S( 0.78)
      H   18            1S( 0.78)
      H   19            1S( 0.75)


 ***************************************************
 *******         Alpha spin orbitals         *******
 ***************************************************


 NATURAL POPULATIONS:  Natural atomic orbital occupancies 
                                                          
   NAO  Atom  No  lang   Type(AO)    Occupancy      Energy
 ----------------------------------------------------------
     1    C    1  S      Cor( 1S)     0.99946     -10.39673
     2    C    1  S      Val( 2S)     0.59175      -0.55139
     3    C    1  S      Ryd( 3S)     0.00092       0.54693
     4    C    1  px     Val( 2p)     0.50527      -0.34223
     5    C    1  px     Ryd( 3p)     0.00291       0.36692
     6    C    1  py     Val( 2p)     0.35030      -0.35080
     7    C    1  py     Ryd( 3p)     0.00379       0.38593
     8    C    1  pz     Val( 2p)     0.63569      -0.33879
     9    C    1  pz     Ryd( 3p)     0.00042       0.41918
    10    C    1  dxy    Ryd( 3d)     0.00031       1.84111
    11    C    1  dxz    Ryd( 3d)     0.00055       2.21069
    12    C    1  dyz    Ryd( 3d)     0.00012       1.72440
    13    C    1  dx2y2  Ryd( 3d)     0.00037       1.79710
    14    C    1  dz2    Ryd( 3d)     0.00021       1.90430

    15    C    2  S      Cor( 1S)     0.99953     -10.27326
    16    C    2  S      Val( 2S)     0.51938      -0.42633
    17    C    2  S      Ryd( 3S)     0.00094       0.69862
    18    C    2  px     Val( 2p)     0.58414      -0.28596
    19    C    2  px     Ryd( 3p)     0.00076       0.39104
    20    C    2  py     Val( 2p)     0.49495      -0.28107
    21    C    2  py     Ryd( 3p)     0.00134       0.43890
    22    C    2  pz     Val( 2p)     0.62875      -0.28400
    23    C    2  pz     Ryd( 3p)     0.00150       0.53488
    24    C    2  dxy    Ryd( 3d)     0.00034       2.07132
    25    C    2  dxz    Ryd( 3d)     0.00050       2.28191
    26    C    2  dyz    Ryd( 3d)     0.00020       1.82556
    27    C    2  dx2y2  Ryd( 3d)     0.00029       1.92148
    28    C    2  dz2    Ryd( 3d)     0.00031       2.05398

    29    C    3  S      Cor( 1S)     0.99954     -10.24310
    30    C    3  S      Val( 2S)     0.51191      -0.38366
    31    C    3  S      Ryd( 3S)     0.00109       0.72226
    32    C    3  px     Val( 2p)     0.57745      -0.24731
    33    C    3  px     Ryd( 3p)     0.00092       0.43892
    34    C    3  py     Val( 2p)     0.48093      -0.24057
    35    C    3  py     Ryd( 3p)     0.00164       0.50414
    36    C    3  pz     Val( 2p)     0.62122      -0.25055
    37    C    3  pz     Ryd( 3p)     0.00155       0.59151
    38    C    3  dxy    Ryd( 3d)     0.00035       2.10533
    39    C    3  dxz    Ryd( 3d)     0.00053       2.31629
    40    C    3  dyz    Ryd( 3d)     0.00020       1.85740
    41    C    3  dx2y2  Ryd( 3d)     0.00030       1.96744
    42    C    3  dz2    Ryd( 3d)     0.00027       2.08850

    43    C    4  S      Cor( 1S)     0.99956     -10.21042
    44    C    4  S      Val( 2S)     0.51045      -0.35283
    45    C    4  S      Ryd( 3S)     0.00064       0.76624
    46    C    4  px     Val( 2p)     0.57142      -0.21200
    47    C    4  px     Ryd( 3p)     0.00083       0.44576
    48    C    4  py     Val( 2p)     0.49953      -0.20785
    49    C    4  py     Ryd( 3p)     0.00137       0.48719
    50    C    4  pz     Val( 2p)     0.61705      -0.21448
    51    C    4  pz     Ryd( 3p)     0.00155       0.58971
    52    C    4  dxy    Ryd( 3d)     0.00037       2.13958
    53    C    4  dxz    Ryd( 3d)     0.00051       2.35014
    54    C    4  dyz    Ryd( 3d)     0.00018       1.88809
    55    C    4  dx2y2  Ryd( 3d)     0.00030       1.99469
    56    C    4  dz2    Ryd( 3d)     0.00027       2.12015

    57    C    5  S      Cor( 1S)     0.99962     -10.18732
    58    C    5  S      Val( 2S)     0.54700      -0.35329
    59    C    5  S      Ryd( 3S)     0.00021       0.75018
    60    C    5  px     Val( 2p)     0.59161      -0.19062
    61    C    5  px     Ryd( 3p)     0.00098       0.46104
    62    C    5  py     Val( 2p)     0.55176      -0.18640
    63    C    5  py     Ryd( 3p)     0.00121       0.45760
    64    C    5  pz     Val( 2p)     0.61491      -0.19260
    65    C    5  pz     Ryd( 3p)     0.00076       0.47493
    66    C    5  dxy    Ryd( 3d)     0.00034       2.24327
    67    C    5  dxz    Ryd( 3d)     0.00042       2.34033
    68    C    5  dyz    Ryd( 3d)     0.00007       1.93910
    69    C    5  dx2y2  Ryd( 3d)     0.00017       2.02635
    70    C    5  dz2    Ryd( 3d)     0.00024       2.19138

    71    H    6  S      Val( 1S)     0.85566      -0.47131
    72    H    6  S      Ryd( 2S)     0.00081       0.29986
    73    H    6  px     Ryd( 2p)     0.00022       1.24652
    74    H    6  py     Ryd( 2p)     0.00020       1.42180
    75    H    6  pz     Ryd( 2p)     0.00001       1.21641

    76    H    7  S      Val( 1S)     0.46936      -0.45933
    77    H    7  S      Ryd( 2S)     0.00033       0.30110
    78    H    7  px     Ryd( 2p)     0.00021       1.30788
    79    H    7  py     Ryd( 2p)     0.00011       1.28505
    80    H    7  pz     Ryd( 2p)     0.00039       1.22289

    81    H    8  S      Val( 1S)     0.46936      -0.45933
    82    H    8  S      Ryd( 2S)     0.00033       0.30110
    83    H    8  px     Ryd( 2p)     0.00021       1.30788
    84    H    8  py     Ryd( 2p)     0.00011       1.28505
    85    H    8  pz     Ryd( 2p)     0.00039       1.22289

    86    H    9  S      Val( 1S)     0.36236      -0.13781
    87    H    9  S      Ryd( 2S)     0.00114       0.15632
    88    H    9  px     Ryd( 2p)     0.00022       1.73150
    89    H    9  py     Ryd( 2p)     0.00005       1.50505
    90    H    9  pz     Ryd( 2p)     0.00032       1.91363

    91    H   10  S      Val( 1S)     0.36236      -0.13781
    92    H   10  S      Ryd( 2S)     0.00114       0.15632
    93    H   10  px     Ryd( 2p)     0.00022       1.73150
    94    H   10  py     Ryd( 2p)     0.00005       1.50505
    95    H   10  pz     Ryd( 2p)     0.00032       1.91363

    96    H   11  S      Val( 1S)     0.37214      -0.09934
    97    H   11  S      Ryd( 2S)     0.00131       0.21046
    98    H   11  px     Ryd( 2p)     0.00020       1.81893
    99    H   11  py     Ryd( 2p)     0.00006       1.62303
   100    H   11  pz     Ryd( 2p)     0.00026       1.97830

   101    H   12  S      Val( 1S)     0.37214      -0.09934
   102    H   12  S      Ryd( 2S)     0.00131       0.21046
   103    H   12  px     Ryd( 2p)     0.00020       1.81893
   104    H   12  py     Ryd( 2p)     0.00006       1.62303
   105    H   12  pz     Ryd( 2p)     0.00026       1.97830

   106    H   13  S      Val( 1S)     0.38022      -0.07996
   107    H   13  S      Ryd( 2S)     0.00140       0.23268
   108    H   13  px     Ryd( 2p)     0.00020       1.84677
   109    H   13  py     Ryd( 2p)     0.00006       1.67524
   110    H   13  pz     Ryd( 2p)     0.00027       2.01199

   111    H   14  S      Val( 1S)     0.38022      -0.07996
   112    H   14  S      Ryd( 2S)     0.00140       0.23268
   113    H   14  px     Ryd( 2p)     0.00020       1.84677
   114    H   14  py     Ryd( 2p)     0.00006       1.67524
   115    H   14  pz     Ryd( 2p)     0.00027       2.01199

   116    H   15  S      Val( 1S)     0.38451      -0.05243
   117    H   15  S      Ryd( 2S)     0.00128       0.24564
   118    H   15  px     Ryd( 2p)     0.00019       1.86857
   119    H   15  py     Ryd( 2p)     0.00006       1.67621
   120    H   15  pz     Ryd( 2p)     0.00026       2.03345

   121    H   16  S      Val( 1S)     0.38451      -0.05243
   122    H   16  S      Ryd( 2S)     0.00128       0.24564
   123    H   16  px     Ryd( 2p)     0.00019       1.86857
   124    H   16  py     Ryd( 2p)     0.00006       1.67621
   125    H   16  pz     Ryd( 2p)     0.00026       2.03345

   126    H   17  S      Val( 1S)     0.38802      -0.03996
   127    H   17  S      Ryd( 2S)     0.00073       0.25743
   128    H   17  px     Ryd( 2p)     0.00019       1.86346
   129    H   17  py     Ryd( 2p)     0.00008       1.64523
   130    H   17  pz     Ryd( 2p)     0.00026       2.04403

   131    H   18  S      Val( 1S)     0.38802      -0.03996
   132    H   18  S      Ryd( 2S)     0.00073       0.25743
   133    H   18  px     Ryd( 2p)     0.00019       1.86346
   134    H   18  py     Ryd( 2p)     0.00008       1.64523
   135    H   18  pz     Ryd( 2p)     0.00026       2.04403

   136    H   19  S      Val( 1S)     0.37348      -0.02584
   137    H   19  S      Ryd( 2S)     0.00050       0.24747
   138    H   19  px     Ryd( 2p)     0.00015       1.82907
   139    H   19  py     Ryd( 2p)     0.00028       2.06353
   140    H   19  pz     Ryd( 2p)     0.00009       1.66953


 Summary of Natural Population Analysis:                  
                                                          
                                       Natural Population 
                Natural  -----------------------------------------------
    Atom  No    Charge         Core      Valence    Rydberg      Total
 -----------------------------------------------------------------------
      C    1   -0.09207      0.99946     2.08301    0.00960     3.09207
      C    2   -0.23294      0.99953     2.22722    0.00619     3.23294
      C    3   -0.19789      0.99954     2.19151    0.00684     3.19789
      C    4   -0.20403      0.99956     2.19845    0.00602     3.20403
      C    5   -0.30931      0.99962     2.30529    0.00440     3.30931
      H    6   -0.35689      0.00000     0.85566    0.00124     0.85689
      H    7    0.02959      0.00000     0.46936    0.00104     0.47041
      H    8    0.02959      0.00000     0.46936    0.00104     0.47041
      H    9    0.13591      0.00000     0.36236    0.00172     0.36409
      H   10    0.13591      0.00000     0.36236    0.00172     0.36409
      H   11    0.12603      0.00000     0.37214    0.00183     0.37397
      H   12    0.12603      0.00000     0.37214    0.00183     0.37397
      H   13    0.11786      0.00000     0.38022    0.00192     0.38214
      H   14    0.11786      0.00000     0.38022    0.00192     0.38214
      H   15    0.11369      0.00000     0.38451    0.00179     0.38631
      H   16    0.11369      0.00000     0.38451    0.00179     0.38631
      H   17    0.11072      0.00000     0.38802    0.00125     0.38928
      H   18    0.11072      0.00000     0.38802    0.00125     0.38928
      H   19    0.12550      0.00000     0.37348    0.00102     0.37450
 =======================================================================
   * Total *   -0.00000      4.99770    16.94788    0.05442    22.00000

                                 Natural Population      
 --------------------------------------------------------
   Core                       4.99770 ( 99.9540% of   5)
   Valence                   16.94788 ( 99.6934% of  17)
   Natural Minimal Basis     21.94558 ( 99.7527% of  22)
   Natural Rydberg Basis      0.05442 (  0.2473% of  22)
 --------------------------------------------------------

    Atom  No          Natural Electron Configuration
 ----------------------------------------------------------------------------
      C    1      [core]2S( 0.59)2p( 1.49)3p( 0.01)
      C    2      [core]2S( 0.52)2p( 1.71)
      C    3      [core]2S( 0.51)2p( 1.68)
      C    4      [core]2S( 0.51)2p( 1.69)
      C    5      [core]2S( 0.55)2p( 1.76)
      H    6            1S( 0.86)
      H    7            1S( 0.47)
      H    8            1S( 0.47)
      H    9            1S( 0.36)
      H   10            1S( 0.36)
      H   11            1S( 0.37)
      H   12            1S( 0.37)
      H   13            1S( 0.38)
      H   14            1S( 0.38)
      H   15            1S( 0.38)
      H   16            1S( 0.38)
      H   17            1S( 0.39)
      H   18            1S( 0.39)
      H   19            1S( 0.37)


 NATURAL BOND ORBITAL ANALYSIS, alpha spin orbitals:

                       Occupancies       Lewis Structure    Low   High
           Occ.    -------------------  -----------------   occ   occ
  Cycle   Thresh.   Lewis   Non-Lewis     CR  BD  3C  LP    (L)   (NL)   Dev
 =============================================================================
   1(1)    0.90    21.68885   0.31115      5  17   0   0     0      1    0.03
 -----------------------------------------------------------------------------

 Structure accepted: No low occupancy Lewis orbitals

 --------------------------------------------------------
   Core                      4.99769 ( 99.954% of   5)
   Valence Lewis            16.69116 ( 98.183% of  17)
  ==================       ============================
   Total Lewis              21.68885 ( 98.586% of  22)
  -----------------------------------------------------
   Valence non-Lewis         0.27112 (  1.232% of  22)
   Rydberg non-Lewis         0.04003 (  0.182% of  22)
  ==================       ============================
   Total non-Lewis           0.31115 (  1.414% of  22)
 --------------------------------------------------------


       (Occupancy)   Bond orbital/ Coefficients/ Hybrids
 ---------------------------------------------------------------------------------
     1. (0.99647) BD ( 1) C   1 - C   2  
                ( 52.74%)   0.7262* C   1 s( 39.48%)p 1.53( 60.47%)d 0.00(  0.04%)
                                           -0.0003 -0.6283 -0.0057  0.6102  0.0135
                                           -0.4816 -0.0166  0.0000  0.0000  0.0166
                                            0.0000 -0.0000  0.0073  0.0104
                ( 47.26%)   0.6875* C   2 s( 25.05%)p 2.99( 74.89%)d 0.00(  0.06%)
                                           -0.0002 -0.5000 -0.0222 -0.4233  0.0028
                                            0.7546  0.0138  0.0000 -0.0000  0.0181
                                           -0.0000 -0.0000  0.0110  0.0126
     2. (0.99606) BD ( 1) C   1 - H   6  
                ( 16.68%)   0.4084* C   1 s(  8.40%)p10.90( 91.54%)d 0.01(  0.06%)
                                            0.0003  0.2877 -0.0346 -0.3843  0.0311
                                           -0.8661  0.1289  0.0000  0.0000 -0.0023
                                            0.0000 -0.0000 -0.0218 -0.0126
                ( 83.32%)   0.9128* H   6 s( 99.98%)p 0.00(  0.02%)
                                            0.9999  0.0071 -0.0052  0.0131  0.0000
     3. (0.98605) BD ( 1) C   1 - H   9  
                ( 63.63%)   0.7977* C   1 s( 26.09%)p 2.83( 73.85%)d 0.00(  0.06%)
                                           -0.0001  0.5107  0.0081  0.4850  0.0169
                                           -0.0500 -0.0286  0.7068  0.0086  0.0023
                                            0.0183 -0.0002  0.0111  0.0112
                ( 36.37%)   0.6031* H   9 s( 99.89%)p 0.00(  0.11%)
                                            0.9994 -0.0038 -0.0209 -0.0006 -0.0264
     4. (0.98605) BD ( 1) C   1 - H  10  
                ( 63.63%)   0.7977* C   1 s( 26.09%)p 2.83( 73.85%)d 0.00(  0.06%)
                                           -0.0001  0.5107  0.0081  0.4850  0.0169
                                           -0.0500 -0.0286 -0.7068 -0.0086  0.0023
                                           -0.0183  0.0002  0.0111  0.0112
                ( 36.37%)   0.6031* H  10 s( 99.89%)p 0.00(  0.11%)
                                            0.9994 -0.0038 -0.0209 -0.0006  0.0264
     5. (0.94453) BD ( 1) C   2 - C   3  
                ( 53.27%)   0.7299* C   2 s( 32.48%)p 2.08( 67.49%)d 0.00(  0.03%)
                                           -0.0002  0.5699  0.0033  0.4952 -0.0043
                                            0.6554 -0.0048  0.0000  0.0000  0.0141
                                            0.0000 -0.0000  0.0008 -0.0114
                ( 46.73%)   0.6836* C   3 s( 26.37%)p 2.79( 73.57%)d 0.00(  0.06%)
                                            0.0008  0.5132  0.0198 -0.4586 -0.0041
                                           -0.7248 -0.0055 -0.0000 -0.0000  0.0172
                                            0.0000 -0.0000 -0.0109 -0.0122
     6. (0.98526) BD ( 1) C   2 - H  11  
                ( 62.79%)   0.7924* C   2 s( 21.26%)p 3.70( 78.70%)d 0.00(  0.04%)
                                            0.0001 -0.4610  0.0093  0.5359  0.0078
                                           -0.0042 -0.0064 -0.7068  0.0127 -0.0017
                                            0.0163  0.0024 -0.0045 -0.0111
                ( 37.21%)   0.6100* H  11 s( 99.91%)p 0.00(  0.09%)
                                           -0.9995  0.0048 -0.0203  0.0025  0.0227
     7. (0.98526) BD ( 1) C   2 - H  12  
                ( 62.79%)   0.7924* C   2 s( 21.26%)p 3.70( 78.70%)d 0.00(  0.04%)
                                            0.0001 -0.4610  0.0093  0.5359  0.0078
                                           -0.0042 -0.0064  0.7068 -0.0127 -0.0017
                                           -0.0163 -0.0024 -0.0045 -0.0111
                ( 37.21%)   0.6100* H  12 s( 99.91%)p 0.00(  0.09%)
                                           -0.9995  0.0048 -0.0203  0.0025 -0.0227
     8. (0.97024) BD ( 1) C   3 - C   4  
                ( 52.69%)   0.7259* C   3 s( 29.90%)p 2.34( 70.06%)d 0.00(  0.03%)
                                           -0.0001  0.5468  0.0038 -0.4761  0.0059
                                            0.6884 -0.0037  0.0000 -0.0000 -0.0150
                                            0.0000 -0.0000 -0.0029 -0.0102
                ( 47.31%)   0.6878* C   4 s( 27.20%)p 2.67( 72.74%)d 0.00(  0.05%)
                                            0.0005  0.5215  0.0112  0.4590  0.0051
                                           -0.7188 -0.0063  0.0000  0.0000 -0.0173
                                           -0.0000  0.0000 -0.0091 -0.0115
     9. (0.98778) BD ( 1) C   3 - H  13  
                ( 62.04%)   0.7876* C   3 s( 21.88%)p 3.57( 78.07%)d 0.00(  0.04%)
                                           -0.0001  0.4677 -0.0087  0.5300  0.0075
                                           -0.0049  0.0092  0.7068 -0.0094 -0.0016
                                            0.0172 -0.0029  0.0060  0.0103
                ( 37.96%)   0.6161* H  13 s( 99.91%)p 0.00(  0.09%)
                                            0.9995 -0.0047 -0.0191 -0.0038 -0.0230
    10. (0.98778) BD ( 1) C   3 - H  14  
                ( 62.04%)   0.7876* C   3 s( 21.88%)p 3.57( 78.07%)d 0.00(  0.04%)
                                           -0.0001  0.4677 -0.0087  0.5300  0.0075
                                           -0.0049  0.0092 -0.7068  0.0094 -0.0016
                                           -0.0172  0.0029  0.0060  0.0103
                ( 37.96%)   0.6161* H  14 s( 99.91%)p 0.00(  0.09%)
                                            0.9995 -0.0047 -0.0191 -0.0038  0.0230
    11. (0.98412) BD ( 1) C   4 - C   5  
                ( 52.00%)   0.7211* C   4 s( 29.04%)p 2.44( 70.92%)d 0.00(  0.04%)
                                           -0.0000  0.5388  0.0118  0.4759 -0.0137
                                            0.6946  0.0102  0.0000  0.0000  0.0161
                                            0.0000  0.0000 -0.0037 -0.0105
                ( 48.00%)   0.6928* C   5 s( 29.32%)p 2.41( 70.64%)d 0.00(  0.05%)
                                            0.0005  0.5414  0.0091 -0.4638 -0.0154
                                           -0.7007  0.0000 -0.0000  0.0000  0.0163
                                           -0.0000  0.0000 -0.0089 -0.0111
    12. (0.98846) BD ( 1) C   4 - H  15  
                ( 61.58%)   0.7848* C   4 s( 21.88%)p 3.57( 78.07%)d 0.00(  0.04%)
                                            0.0001 -0.4677  0.0097  0.5299  0.0067
                                           -0.0003 -0.0127  0.7068 -0.0121 -0.0013
                                           -0.0171 -0.0021 -0.0062 -0.0105
                ( 38.42%)   0.6198* H  15 s( 99.91%)p 0.00(  0.09%)
                                           -0.9996  0.0039 -0.0189  0.0031 -0.0225
    13. (0.98846) BD ( 1) C   4 - H  16  
                ( 61.58%)   0.7848* C   4 s( 21.88%)p 3.57( 78.07%)d 0.00(  0.04%)
                                            0.0001 -0.4677  0.0097  0.5299  0.0067
                                           -0.0003 -0.0127 -0.7068  0.0121 -0.0013
                                            0.0171  0.0021 -0.0062 -0.0105
                ( 38.42%)   0.6198* H  16 s( 99.91%)p 0.00(  0.09%)
                                           -0.9996  0.0039 -0.0189  0.0031  0.0225
    14. (0.99412) BD ( 1) C   5 - H  17  
                ( 61.18%)   0.7822* C   5 s( 23.33%)p 3.29( 76.63%)d 0.00(  0.04%)
                                            0.0000  0.4830 -0.0049  0.5150  0.0032
                                            0.0319  0.0194  0.7069 -0.0049 -0.0006
                                            0.0168 -0.0003  0.0059  0.0100
                ( 38.82%)   0.6231* H  17 s( 99.92%)p 0.00(  0.08%)
                                            0.9996 -0.0015 -0.0173 -0.0048 -0.0226
    15. (0.99412) BD ( 1) C   5 - H  18  
                ( 61.18%)   0.7822* C   5 s( 23.33%)p 3.29( 76.63%)d 0.00(  0.04%)
                                            0.0000  0.4830 -0.0049  0.5150  0.0032
                                            0.0319  0.0194 -0.7069  0.0049 -0.0006
                                           -0.0168  0.0003  0.0059  0.0100
                ( 38.82%)   0.6231* H  18 s( 99.92%)p 0.00(  0.08%)
                                            0.9996 -0.0015 -0.0173 -0.0048  0.0226
    16. (0.98551) BD ( 1) C   5 - H  19  
                ( 62.20%)   0.7887* C   5 s( 24.00%)p 3.16( 75.96%)d 0.00(  0.04%)
                                           -0.0001  0.4899  0.0023 -0.5035  0.0153
                                            0.7113  0.0022 -0.0000  0.0000 -0.0165
                                           -0.0000  0.0000 -0.0039 -0.0096
                ( 37.80%)   0.6148* H  19 s( 99.91%)p 0.00(  0.09%)
                                            0.9996 -0.0007  0.0147 -0.0255  0.0000
    17. (0.93089) BD ( 1) H   7 - H   8  
                ( 50.00%)   0.7071* H   7 s( 99.92%)p 0.00(  0.08%)
                                            0.9996  0.0056 -0.0045  0.0052 -0.0271
                ( 50.00%)   0.7071* H   8 s( 99.92%)p 0.00(  0.08%)
                                            0.9996  0.0056 -0.0045  0.0052  0.0271
    18. (0.99945) CR ( 1) C   1           s(100.00%)p 0.00(  0.00%)
                                            1.0000 -0.0002  0.0000  0.0003 -0.0000
                                            0.0001 -0.0000 -0.0000 -0.0000  0.0000
                                           -0.0000  0.0000  0.0000  0.0000
    19. (0.99953) CR ( 1) C   2           s(100.00%)p 0.00(  0.00%)
                                            1.0000  0.0001 -0.0000 -0.0001 -0.0000
                                            0.0003  0.0000 -0.0000  0.0000  0.0000
                                            0.0000  0.0000  0.0000  0.0000
    20. (0.99953) CR ( 1) C   3           s(100.00%)p 0.00(  0.00%)
                                            1.0000 -0.0002 -0.0000  0.0005  0.0000
                                            0.0007  0.0000  0.0000 -0.0000 -0.0000
                                            0.0000 -0.0000  0.0000  0.0000
    21. (0.99956) CR ( 1) C   4           s(100.00%)p 0.00(  0.00%)
                                            1.0000 -0.0001 -0.0000 -0.0004 -0.0000
                                            0.0004  0.0000 -0.0000  0.0000  0.0000
                                            0.0000  0.0000  0.0000  0.0000
    22. (0.99962) CR ( 1) C   5           s(100.00%)p 0.00(  0.00%)
                                            1.0000 -0.0002 -0.0000  0.0001  0.0000
                                            0.0005 -0.0000  0.0000 -0.0000 -0.0000
                                            0.0000 -0.0000  0.0000  0.0000
    23. (0.00336) RY*( 1) C   1           s(  2.71%)p30.76( 83.38%)d 5.13( 13.91%)
                                            0.0000 -0.0153  0.1639  0.0896 -0.0848
                                            0.0902  0.9002 -0.0000  0.0000 -0.0026
                                            0.0000 -0.0000 -0.3528 -0.1209
    24. (0.00208) RY*( 2) C   1           s(  2.37%)p38.21( 90.51%)d 3.01(  7.12%)
                                           -0.0000  0.0162  0.1530  0.0024 -0.9438
                                           -0.0514 -0.1078 -0.0000 -0.0000 -0.2664
                                           -0.0000  0.0000  0.0064  0.0152
    25. (0.00057) RY*( 3) C   1           s(  0.00%)p 1.00( 53.43%)d 0.87( 46.57%)
                                            0.0000 -0.0000 -0.0000 -0.0000 -0.0000
                                            0.0000  0.0000  0.0045  0.7310 -0.0000
                                           -0.5099  0.4535 -0.0000 -0.0000
    26. (0.00013) RY*( 4) C   1           s( 74.71%)p 0.13(  9.41%)d 0.21( 15.88%)
                                           -0.0000 -0.0060  0.8643 -0.0240  0.2586
                                           -0.0364 -0.1592  0.0000  0.0000 -0.3591
                                            0.0000 -0.0000 -0.0204 -0.1714
    27. (0.00005) RY*( 5) C   1           s( 12.71%)p 0.46(  5.88%)d 6.41( 81.42%)
    28. (0.00000) RY*( 6) C   1           s(  0.00%)p 1.00( 32.83%)d 2.05( 67.17%)
    29. (0.00000) RY*( 7) C   1           s(  0.00%)p 1.00( 13.81%)d 6.24( 86.19%)
    30. (0.00000) RY*( 8) C   1           s(  5.83%)p 1.75( 10.18%)d14.41( 83.99%)
    31. (0.00000) RY*( 9) C   1           s(  1.61%)p 0.54(  0.87%)d60.47( 97.52%)
    32. (0.00167) RY*( 1) C   2           s( 24.30%)p 2.72( 66.07%)d 0.40(  9.63%)
                                            0.0000 -0.0041  0.4929 -0.0017 -0.3868
                                            0.0073  0.7149 -0.0000  0.0000 -0.1339
                                            0.0000  0.0000 -0.2741 -0.0566
    33. (0.00159) RY*( 2) C   2           s(  0.00%)p 1.00( 87.31%)d 0.15( 12.69%)
                                           -0.0000 -0.0000  0.0000  0.0000  0.0000
                                           -0.0000 -0.0000  0.0250  0.9341 -0.0000
                                            0.3561  0.0035 -0.0000 -0.0000
    34. (0.00069) RY*( 3) C   2           s(  7.55%)p11.14( 84.03%)d 1.12(  8.42%)
                                            0.0000 -0.0114  0.2745 -0.0154 -0.6648
                                            0.0079 -0.6309  0.0000 -0.0000  0.1175
                                           -0.0000 -0.0000 -0.2570 -0.0660
    35. (0.00036) RY*( 4) C   2           s( 64.67%)p 0.53( 34.04%)d 0.02(  1.29%)
                                            0.0000  0.0015  0.8042 -0.0223  0.5387
                                            0.0111 -0.2227  0.0000 -0.0000  0.0969
                                           -0.0000 -0.0000  0.0589 -0.0035
    36. (0.00020) RY*( 5) C   2           s(  0.00%)p 1.00(  0.51%)d99.99( 99.49%)
                                           -0.0000 -0.0000  0.0000  0.0000  0.0000
                                           -0.0000 -0.0000  0.0061 -0.0713  0.0000
                                            0.1770  0.9816 -0.0000 -0.0000
    37. (0.00009) RY*( 6) C   2           s(  1.86%)p 6.31( 11.77%)d46.33( 86.37%)
    38. (0.00003) RY*( 7) C   2           s(  1.57%)p 2.66(  4.16%)d60.20( 94.27%)
    39. (0.00000) RY*( 8) C   2           s(  0.00%)p 1.00( 12.23%)d 7.18( 87.77%)
    40. (0.00000) RY*( 9) C   2           s(  0.00%)p 1.00(  0.10%)d99.99( 99.90%)
    41. (0.00171) RY*( 1) C   3           s(  0.00%)p 1.00( 87.96%)d 0.14( 12.04%)
                                            0.0000  0.0000  0.0000  0.0000 -0.0000
                                            0.0000 -0.0000  0.0209  0.9376 -0.0000
                                           -0.3469 -0.0102  0.0000  0.0000
    42. (0.00163) RY*( 2) C   3           s( 18.09%)p 4.26( 77.05%)d 0.27(  4.86%)
                                            0.0000 -0.0036  0.4253  0.0181  0.5015
                                            0.0009 -0.7202  0.0000 -0.0000 -0.1173
                                            0.0000 -0.0000 -0.1822 -0.0406
    43. (0.00155) RY*( 3) C   3           s( 31.57%)p 1.88( 59.37%)d 0.29(  9.06%)
                                            0.0000 -0.0085  0.5618  0.0040  0.4063
                                            0.0081  0.6546  0.0000 -0.0000  0.1610
                                            0.0000 -0.0000 -0.2481 -0.0564
    44. (0.00026) RY*( 4) C   3           s( 36.44%)p 1.63( 59.54%)d 0.11(  4.03%)
                                            0.0000  0.0036  0.6036  0.0228 -0.7619
                                            0.0134 -0.1192  0.0000 -0.0000 -0.0155
                                            0.0000 -0.0000 -0.1922 -0.0556
    45. (0.00020) RY*( 5) C   3           s(  0.00%)p 1.00(  0.36%)d99.99( 99.64%)
                                            0.0000 -0.0000  0.0000 -0.0000 -0.0000
                                            0.0000 -0.0000  0.0079 -0.0594  0.0000
                                           -0.1889  0.9802 -0.0000  0.0000
    46. (0.00007) RY*( 6) C   3           s( 13.78%)p 0.02(  0.34%)d 6.23( 85.88%)
    47. (0.00004) RY*( 7) C   3           s(  0.00%)p 1.00(  3.84%)d25.05( 96.16%)
    48. (0.00000) RY*( 8) C   3           s(  0.00%)p 1.00( 11.75%)d 7.51( 88.25%)
    49. (0.00000) RY*( 9) C   3           s(  0.08%)p 0.50(  0.04%)d99.99( 99.89%)
    50. (0.00175) RY*( 1) C   4           s( 14.94%)p 5.28( 78.97%)d 0.41(  6.09%)
                                            0.0000  0.0031  0.3866 -0.0189 -0.5053
                                            0.0004 -0.7307  0.0000  0.0000  0.0974
                                           -0.0000  0.0000 -0.2203 -0.0537
    51. (0.00164) RY*( 2) C   4           s(  0.00%)p 1.00( 88.58%)d 0.13( 11.42%)
                                            0.0000 -0.0000 -0.0000  0.0000 -0.0000
                                           -0.0000  0.0000  0.0241  0.9409  0.0000
                                            0.3367 -0.0293  0.0000  0.0000
    52. (0.00049) RY*( 3) C   4           s( 15.49%)p 3.71( 57.51%)d 1.74( 27.01%)
                                            0.0000 -0.0151  0.3932 -0.0081 -0.4466
                                           -0.0045  0.6128  0.0000 -0.0000 -0.2882
                                           -0.0000 -0.0000 -0.4183 -0.1099
    53. (0.00023) RY*( 4) C   4           s( 30.91%)p 1.80( 55.58%)d 0.44( 13.52%)
                                            0.0000  0.0078  0.5559 -0.0217  0.7336
                                            0.0161 -0.1298 -0.0000  0.0000 -0.1540
                                            0.0000  0.0000 -0.3188 -0.0989
    54. (0.00018) RY*( 5) C   4           s(  0.00%)p 1.00(  0.21%)d99.99( 99.79%)
                                            0.0000 -0.0000 -0.0000  0.0000 -0.0000
                                           -0.0000  0.0000  0.0072 -0.0456 -0.0000
                                            0.2119  0.9762  0.0000  0.0000
    55. (0.00006) RY*( 6) C   4           s( 37.92%)p 0.12(  4.48%)d 1.52( 57.60%)
    56. (0.00004) RY*( 7) C   4           s(  0.51%)p 6.96(  3.54%)d99.99( 95.95%)
    57. (0.00000) RY*( 8) C   4           s(  0.00%)p 1.00( 11.27%)d 7.88( 88.73%)
    58. (0.00000) RY*( 9) C   4           s(  0.22%)p 0.25(  0.06%)d99.99( 99.72%)
    59. (0.00149) RY*( 1) C   5           s(  5.74%)p15.25( 87.61%)d 1.16(  6.65%)
                                           -0.0000  0.0116  0.2394  0.0173  0.6372
                                           -0.0130 -0.6853 -0.0000  0.0000 -0.1333
                                           -0.0000  0.0000 -0.2160 -0.0453
    60. (0.00092) RY*( 2) C   5           s(  0.00%)p 1.00( 81.95%)d 0.22( 18.05%)
                                           -0.0000 -0.0000  0.0000 -0.0000 -0.0000
                                           -0.0000 -0.0000  0.0137  0.9052  0.0000
                                           -0.3182 -0.2815 -0.0000 -0.0000
    61. (0.00021) RY*( 3) C   5           s(  6.81%)p13.69( 93.15%)d 0.01(  0.04%)
                                            0.0000  0.0133  0.2605  0.0166 -0.7514
                                            0.0196 -0.6052 -0.0000  0.0000  0.0042
                                           -0.0000  0.0000 -0.0054 -0.0192
    62. (0.00006) RY*( 4) C   5           s( 65.09%)p 0.08(  5.21%)d 0.46( 29.71%)
    63. (0.00001) RY*( 5) C   5           s(  6.98%)p 0.70(  4.88%)d12.63( 88.14%)
    64. (0.00000) RY*( 6) C   5           s(  0.00%)p 1.00( 11.05%)d 8.05( 88.95%)
    65. (0.00000) RY*( 7) C   5           s(  0.00%)p 1.00(  7.05%)d13.18( 92.95%)
    66. (0.00000) RY*( 8) C   5           s( 15.41%)p 0.58(  8.97%)d 4.91( 75.62%)
    67. (0.00000) RY*( 9) C   5           s(  0.00%)p 1.00(  0.27%)d99.99( 99.73%)
    68. (0.00101) RY*( 1) H   6           s( 79.41%)p 0.26( 20.59%)
                                           -0.0117  0.8911 -0.3678  0.2657  0.0000
    69. (0.00008) RY*( 2) H   6           s( 17.25%)p 4.80( 82.75%)
    70. (0.00001) RY*( 3) H   6           s(  3.36%)p28.77( 96.64%)
    71. (0.00001) RY*( 4) H   6           s(  0.00%)p 1.00(100.00%)
    72. (0.00037) RY*( 1) H   7           s( 52.37%)p 0.91( 47.63%)
                                           -0.0066  0.7236  0.6122 -0.2144 -0.2357
    73. (0.00027) RY*( 2) H   7           s( 42.43%)p 1.36( 57.57%)
                                           -0.0009  0.6514 -0.4816  0.5148  0.2804
    74. (0.00001) RY*( 3) H   7           s(  5.18%)p18.30( 94.82%)
    75. (0.00001) RY*( 4) H   7           s(  0.10%)p99.99( 99.90%)
    76. (0.00037) RY*( 1) H   8           s( 52.37%)p 0.91( 47.63%)
                                           -0.0066  0.7236  0.6122 -0.2144  0.2357
    77. (0.00027) RY*( 2) H   8           s( 42.43%)p 1.36( 57.57%)
                                           -0.0009  0.6514 -0.4816  0.5148 -0.2804
    78. (0.00001) RY*( 3) H   8           s(  5.18%)p18.30( 94.82%)
    79. (0.00001) RY*( 4) H   8           s(  0.10%)p99.99( 99.90%)
    80. (0.00117) RY*( 1) H   9           s( 98.62%)p 0.01(  1.38%)
                                            0.0044  0.9931  0.0283 -0.1138  0.0040
    81. (0.00010) RY*( 2) H   9           s(  0.19%)p99.99( 99.81%)
    82. (0.00003) RY*( 3) H   9           s(  1.13%)p87.33( 98.87%)
    83. (0.00003) RY*( 4) H   9           s(  0.16%)p99.99( 99.84%)
    84. (0.00117) RY*( 1) H  10           s( 98.62%)p 0.01(  1.38%)
                                            0.0044  0.9931  0.0283 -0.1138 -0.0040
    85. (0.00010) RY*( 2) H  10           s(  0.19%)p99.99( 99.81%)
    86. (0.00003) RY*( 3) H  10           s(  1.13%)p87.33( 98.87%)
    87. (0.00003) RY*( 4) H  10           s(  0.16%)p99.99( 99.84%)
    88. (0.00132) RY*( 1) H  11           s( 99.82%)p 0.00(  0.18%)
                                            0.0059  0.9991 -0.0351 -0.0145  0.0181
    89. (0.00009) RY*( 2) H  11           s(  0.00%)p 1.00(100.00%)
    90. (0.00005) RY*( 3) H  11           s(  0.04%)p99.99( 99.96%)
    91. (0.00002) RY*( 4) H  11           s(  0.22%)p99.99( 99.78%)
    92. (0.00132) RY*( 1) H  12           s( 99.82%)p 0.00(  0.18%)
                                            0.0059  0.9991 -0.0351 -0.0145 -0.0181
    93. (0.00009) RY*( 2) H  12           s(  0.00%)p 1.00(100.00%)
    94. (0.00005) RY*( 3) H  12           s(  0.04%)p99.99( 99.96%)
    95. (0.00002) RY*( 4) H  12           s(  0.22%)p99.99( 99.78%)
    96. (0.00142) RY*( 1) H  13           s( 99.50%)p 0.01(  0.50%)
                                            0.0061  0.9975  0.0586 -0.0361  0.0161
    97. (0.00009) RY*( 2) H  13           s(  0.03%)p99.99( 99.97%)
    98. (0.00005) RY*( 3) H  13           s(  0.25%)p99.99( 99.75%)
    99. (0.00002) RY*( 4) H  13           s(  0.31%)p99.99( 99.69%)
   100. (0.00142) RY*( 1) H  14           s( 99.50%)p 0.01(  0.50%)
                                            0.0061  0.9975  0.0586 -0.0361 -0.0161
   101. (0.00009) RY*( 2) H  14           s(  0.03%)p99.99( 99.97%)
   102. (0.00005) RY*( 3) H  14           s(  0.25%)p99.99( 99.75%)
   103. (0.00002) RY*( 4) H  14           s(  0.31%)p99.99( 99.69%)
   104. (0.00129) RY*( 1) H  15           s( 99.48%)p 0.01(  0.52%)
                                            0.0056  0.9974 -0.0594 -0.0293 -0.0285
   105. (0.00009) RY*( 2) H  15           s(  0.01%)p99.99( 99.99%)
   106. (0.00006) RY*( 3) H  15           s(  0.11%)p99.99( 99.89%)
   107. (0.00002) RY*( 4) H  15           s(  0.48%)p99.99( 99.52%)
   108. (0.00129) RY*( 1) H  16           s( 99.48%)p 0.01(  0.52%)
                                            0.0056  0.9974 -0.0594 -0.0293  0.0285
   109. (0.00009) RY*( 2) H  16           s(  0.01%)p99.99( 99.99%)
   110. (0.00006) RY*( 3) H  16           s(  0.11%)p99.99( 99.89%)
   111. (0.00002) RY*( 4) H  16           s(  0.48%)p99.99( 99.52%)
   112. (0.00075) RY*( 1) H  17           s( 98.21%)p 0.02(  1.79%)
                                            0.0052  0.9910  0.1078  0.0336  0.0717
   113. (0.00010) RY*( 2) H  17           s(  0.08%)p99.99( 99.92%)
   114. (0.00007) RY*( 3) H  17           s(  0.01%)p 1.00( 99.99%)
   115. (0.00001) RY*( 4) H  17           s(  1.78%)p55.10( 98.22%)
   116. (0.00075) RY*( 1) H  18           s( 98.21%)p 0.02(  1.79%)
                                            0.0052  0.9910  0.1078  0.0336 -0.0717
   117. (0.00010) RY*( 2) H  18           s(  0.08%)p99.99( 99.92%)
   118. (0.00007) RY*( 3) H  18           s(  0.01%)p 1.00( 99.99%)
   119. (0.00001) RY*( 4) H  18           s(  1.78%)p55.10( 98.22%)
   120. (0.00051) RY*( 1) H  19           s( 97.52%)p 0.03(  2.48%)
                                            0.0052  0.9875 -0.0555  0.1473  0.0000
   121. (0.00009) RY*( 2) H  19           s(  0.00%)p 1.00(100.00%)
   122. (0.00006) RY*( 3) H  19           s(  0.01%)p 1.00( 99.99%)
   123. (0.00002) RY*( 4) H  19           s(  2.56%)p38.10( 97.44%)
   124. (0.01312) BD*( 1) C   1 - C   2  
                ( 47.26%)   0.6875* C   1 s( 39.48%)p 1.53( 60.47%)d 0.00(  0.04%)
                                            0.0003  0.6283  0.0057 -0.6102 -0.0135
                                            0.4816  0.0166 -0.0000 -0.0000 -0.0166
                                           -0.0000  0.0000 -0.0073 -0.0104
                ( 52.74%)  -0.7262* C   2 s( 25.05%)p 2.99( 74.89%)d 0.00(  0.06%)
                                            0.0002  0.5000  0.0222  0.4233 -0.0028
                                           -0.7546 -0.0138 -0.0000  0.0000 -0.0181
                                            0.0000  0.0000 -0.0110 -0.0126
   125. (0.15486) BD*( 1) C   1 - H   6  
                ( 83.32%)   0.9128* C   1 s(  8.40%)p10.90( 91.54%)d 0.01(  0.06%)
                                            0.0003  0.2877 -0.0346 -0.3843  0.0311
                                           -0.8661  0.1289  0.0000  0.0000 -0.0023
                                            0.0000 -0.0000 -0.0218 -0.0126
                ( 16.68%)  -0.4084* H   6 s( 99.98%)p 0.00(  0.02%)
                                            0.9999  0.0071 -0.0052  0.0131  0.0000
   126. (0.00649) BD*( 1) C   1 - H   9  
                ( 36.37%)   0.6031* C   1 s( 26.09%)p 2.83( 73.85%)d 0.00(  0.06%)
                                            0.0001 -0.5107 -0.0081 -0.4850 -0.0169
                                            0.0500  0.0286 -0.7068 -0.0086 -0.0023
                                           -0.0183  0.0002 -0.0111 -0.0112
                ( 63.63%)  -0.7977* H   9 s( 99.89%)p 0.00(  0.11%)
                                           -0.9994  0.0038  0.0209  0.0006  0.0264
   127. (0.00649) BD*( 1) C   1 - H  10  
                ( 36.37%)   0.6031* C   1 s( 26.09%)p 2.83( 73.85%)d 0.00(  0.06%)
                                            0.0001 -0.5107 -0.0081 -0.4850 -0.0169
                                            0.0500  0.0286  0.7068  0.0086 -0.0023
                                            0.0183 -0.0002 -0.0111 -0.0112
                ( 63.63%)  -0.7977* H  10 s( 99.89%)p 0.00(  0.11%)
                                           -0.9994  0.0038  0.0209  0.0006 -0.0264
   128. (0.00758) BD*( 1) C   2 - C   3  
                ( 46.73%)   0.6836* C   2 s( 32.48%)p 2.08( 67.49%)d 0.00(  0.03%)
                                            0.0002 -0.5699 -0.0033 -0.4952  0.0043
                                           -0.6554  0.0048 -0.0000 -0.0000 -0.0141
                                           -0.0000  0.0000 -0.0008  0.0114
                ( 53.27%)  -0.7299* C   3 s( 26.37%)p 2.79( 73.57%)d 0.00(  0.06%)
                                           -0.0008 -0.5132 -0.0198  0.4586  0.0041
                                            0.7248  0.0055  0.0000  0.0000 -0.0172
                                           -0.0000  0.0000  0.0109  0.0122
   129. (0.00934) BD*( 1) C   2 - H  11  
                ( 37.21%)   0.6100* C   2 s( 21.26%)p 3.70( 78.70%)d 0.00(  0.04%)
                                           -0.0001  0.4610 -0.0093 -0.5359 -0.0078
                                            0.0042  0.0064  0.7068 -0.0127  0.0017
                                           -0.0163 -0.0024  0.0045  0.0111
                ( 62.79%)  -0.7924* H  11 s( 99.91%)p 0.00(  0.09%)
                                            0.9995 -0.0048  0.0203 -0.0025 -0.0227
   130. (0.00934) BD*( 1) C   2 - H  12  
                ( 37.21%)   0.6100* C   2 s( 21.26%)p 3.70( 78.70%)d 0.00(  0.04%)
                                           -0.0001  0.4610 -0.0093 -0.5359 -0.0078
                                            0.0042  0.0064 -0.7068  0.0127  0.0017
                                            0.0163  0.0024  0.0045  0.0111
                ( 62.79%)  -0.7924* H  12 s( 99.91%)p 0.00(  0.09%)
                                            0.9995 -0.0048  0.0203 -0.0025  0.0227
   131. (0.00801) BD*( 1) C   3 - C   4  
                ( 47.31%)   0.6878* C   3 s( 29.90%)p 2.34( 70.06%)d 0.00(  0.03%)
                                            0.0001 -0.5468 -0.0038  0.4761 -0.0059
                                           -0.6884  0.0037 -0.0000  0.0000  0.0150
                                           -0.0000  0.0000  0.0029  0.0102
                ( 52.69%)  -0.7259* C   4 s( 27.20%)p 2.67( 72.74%)d 0.00(  0.05%)
                                           -0.0005 -0.5215 -0.0112 -0.4590 -0.0051
                                            0.7188  0.0063 -0.0000 -0.0000  0.0173
                                            0.0000 -0.0000  0.0091  0.0115
   132. (0.00900) BD*( 1) C   3 - H  13  
                ( 37.96%)   0.6161* C   3 s( 21.88%)p 3.57( 78.07%)d 0.00(  0.04%)
                                            0.0001 -0.4677  0.0087 -0.5300 -0.0075
                                            0.0049 -0.0092 -0.7068  0.0094  0.0016
                                           -0.0172  0.0029 -0.0060 -0.0103
                ( 62.04%)  -0.7876* H  13 s( 99.91%)p 0.00(  0.09%)
                                           -0.9995  0.0047  0.0191  0.0038  0.0230
   133. (0.00900) BD*( 1) C   3 - H  14  
                ( 37.96%)   0.6161* C   3 s( 21.88%)p 3.57( 78.07%)d 0.00(  0.04%)
                                            0.0001 -0.4677  0.0087 -0.5300 -0.0075
                                            0.0049 -0.0092  0.7068 -0.0094  0.0016
                                            0.0172 -0.0029 -0.0060 -0.0103
                ( 62.04%)  -0.7876* H  14 s( 99.91%)p 0.00(  0.09%)
                                           -0.9995  0.0047  0.0191  0.0038 -0.0230
   134. (0.00265) BD*( 1) C   4 - C   5  
                ( 48.00%)   0.6928* C   4 s( 29.04%)p 2.44( 70.92%)d 0.00(  0.04%)
                                            0.0000 -0.5388 -0.0118 -0.4759  0.0137
                                           -0.6946 -0.0102 -0.0000 -0.0000 -0.0161
                                           -0.0000 -0.0000  0.0037  0.0105
                ( 52.00%)  -0.7211* C   5 s( 29.32%)p 2.41( 70.64%)d 0.00(  0.05%)
                                           -0.0005 -0.5414 -0.0091  0.4638  0.0154
                                            0.7007 -0.0000  0.0000 -0.0000 -0.0163
                                            0.0000 -0.0000  0.0089  0.0111
   135. (0.00833) BD*( 1) C   4 - H  15  
                ( 38.42%)   0.6198* C   4 s( 21.88%)p 3.57( 78.07%)d 0.00(  0.04%)
                                           -0.0001  0.4677 -0.0097 -0.5299 -0.0067
                                            0.0003  0.0127 -0.7068  0.0121  0.0013
                                            0.0171  0.0021  0.0062  0.0105
                ( 61.58%)  -0.7848* H  15 s( 99.91%)p 0.00(  0.09%)
                                            0.9996 -0.0039  0.0189 -0.0031  0.0225
   136. (0.00833) BD*( 1) C   4 - H  16  
                ( 38.42%)   0.6198* C   4 s( 21.88%)p 3.57( 78.07%)d 0.00(  0.04%)
                                           -0.0001  0.4677 -0.0097 -0.5299 -0.0067
                                            0.0003  0.0127  0.7068 -0.0121  0.0013
                                           -0.0171 -0.0021  0.0062  0.0105
                ( 61.58%)  -0.7848* H  16 s( 99.91%)p 0.00(  0.09%)
                                            0.9996 -0.0039  0.0189 -0.0031 -0.0225
   137. (0.00393) BD*( 1) C   5 - H  17  
                ( 38.82%)   0.6231* C   5 s( 23.33%)p 3.29( 76.63%)d 0.00(  0.04%)
                                           -0.0000 -0.4830  0.0049 -0.5150 -0.0032
                                           -0.0319 -0.0194 -0.7069  0.0049  0.0006
                                           -0.0168  0.0003 -0.0059 -0.0100
                ( 61.18%)  -0.7822* H  17 s( 99.92%)p 0.00(  0.08%)
                                           -0.9996  0.0015  0.0173  0.0048  0.0226
   138. (0.00393) BD*( 1) C   5 - H  18  
                ( 38.82%)   0.6231* C   5 s( 23.33%)p 3.29( 76.63%)d 0.00(  0.04%)
                                           -0.0000 -0.4830  0.0049 -0.5150 -0.0032
                                           -0.0319 -0.0194  0.7069 -0.0049  0.0006
                                            0.0168 -0.0003 -0.0059 -0.0100
                ( 61.18%)  -0.7822* H  18 s( 99.92%)p 0.00(  0.08%)
                                           -0.9996  0.0015  0.0173  0.0048 -0.0226
   139. (0.00213) BD*( 1) C   5 - H  19  
                ( 37.80%)   0.6148* C   5 s( 24.00%)p 3.16( 75.96%)d 0.00(  0.04%)
                                            0.0001 -0.4899 -0.0023  0.5035 -0.0153
                                           -0.7113 -0.0022  0.0000 -0.0000  0.0165
                                            0.0000 -0.0000  0.0039  0.0096
                ( 62.20%)  -0.7887* H  19 s( 99.91%)p 0.00(  0.09%)
                                           -0.9996  0.0007 -0.0147  0.0255 -0.0000
   140. (0.00860) BD*( 1) H   7 - H   8  
                ( 50.00%)   0.7071* H   7 s( 99.92%)p 0.00(  0.08%)
                                            0.9996  0.0056 -0.0045  0.0052 -0.0271
                ( 50.00%)  -0.7071* H   8 s( 99.92%)p 0.00(  0.08%)
                                            0.9996  0.0056 -0.0045  0.0052  0.0271


 NHO Directionality and "Bond Bending" (deviations from line of nuclear centers)

         [Thresholds for printing:  angular deviation  >  1.0 degree]
                                    hybrid p-character > 25.0%
                                    orbital occupancy  >  0.10e

                                Line of Centers        Hybrid 1              Hybrid 2
                                ---------------  -------------------   ------------------
                NBO               Theta   Phi    Theta   Phi    Dev    Theta   Phi    Dev
 ========================================================================================
     1. BD (   1) C   1 - C   2    90.0  123.1    90.0  141.4  18.3     90.0  298.7   4.4
     2. BD (   1) C   1 - H   6    90.0  264.4    90.0  244.4  20.0      --     --    --
     3. BD (   1) C   1 - H   9    37.1    0.2    35.4  351.1   5.7      --     --    --
     4. BD (   1) C   1 - H  10   142.9    0.2   144.6  351.1   5.7      --     --    --
     5. BD (   1) C   2 - C   3    90.0   56.9    90.0   53.0   3.9      --     --    --
     6. BD (   1) C   2 - H  11    37.2  180.0    38.1  178.9   1.1      --     --    --
     7. BD (   1) C   2 - H  12   142.8  180.0   141.9  178.9   1.1      --     --    --
     8. BD (   1) C   3 - C   4    90.0  123.1    90.0  124.5   1.4      --     --    --
    12. BD (   1) C   4 - H  15   142.9  180.2   142.3  178.6   1.1      --     --    --
    13. BD (   1) C   4 - H  16    37.1  180.2    37.7  178.6   1.1      --     --    --
   125. BD*(   1) C   1 - H   6    90.0  264.4    90.0  244.4  20.0      --     --    --


 Second Order Perturbation Theory Analysis of Fock Matrix in NBO Basis

     Threshold for printing:   0.25 kcal/mol
    (Intermolecular threshold: 0.03 kcal/mol)
                                                                              E(2)  E(j)-E(i) F(i,j)
         Donor NBO (i)                     Acceptor NBO (j)                 kcal/mol   a.u.    a.u. 
 ===================================================================================================

 within unit  1
   1. BD (   1) C   1 - C   2        / 42. RY*(   2) C   3                    0.48    1.46    0.033
   1. BD (   1) C   1 - C   2        /131. BD*(   1) C   3 - C   4            0.65    1.10    0.034
   2. BD (   1) C   1 - H   6        /125. BD*(   1) C   1 - H   6            4.78    0.15    0.037
   3. BD (   1) C   1 - H   9        / 33. RY*(   2) C   2                    0.29    1.55    0.027
   3. BD (   1) C   1 - H   9        /125. BD*(   1) C   1 - H   6            3.57    0.37    0.050
   3. BD (   1) C   1 - H   9        /130. BD*(   1) C   2 - H  12            1.61    1.00    0.051
   4. BD (   1) C   1 - H  10        / 33. RY*(   2) C   2                    0.29    1.55    0.027
   4. BD (   1) C   1 - H  10        /125. BD*(   1) C   1 - H   6            3.57    0.37    0.050
   4. BD (   1) C   1 - H  10        /129. BD*(   1) C   2 - H  11            1.61    1.00    0.051
   5. BD (   1) C   2 - C   3        / 23. RY*(   1) C   1                    0.38    1.39    0.030
   5. BD (   1) C   2 - C   3        / 24. RY*(   2) C   1                    0.46    1.24    0.031
   5. BD (   1) C   2 - C   3        / 50. RY*(   1) C   4                    0.49    1.47    0.035
   5. BD (   1) C   2 - C   3        /124. BD*(   1) C   1 - C   2            0.63    0.94    0.031
   5. BD (   1) C   2 - C   3        /125. BD*(   1) C   1 - H   6            7.49    0.41    0.074
   5. BD (   1) C   2 - C   3        /129. BD*(   1) C   2 - H  11            0.45    1.05    0.028
   5. BD (   1) C   2 - C   3        /130. BD*(   1) C   2 - H  12            0.45    1.05    0.028
   5. BD (   1) C   2 - C   3        /131. BD*(   1) C   3 - C   4            0.41    1.03    0.027
   5. BD (   1) C   2 - C   3        /134. BD*(   1) C   4 - C   5            0.76    1.06    0.037
   6. BD (   1) C   2 - H  11        / 23. RY*(   1) C   1                    0.26    1.27    0.023
   6. BD (   1) C   2 - H  11        / 41. RY*(   1) C   3                    0.30    1.52    0.027
   6. BD (   1) C   2 - H  11        /127. BD*(   1) C   1 - H  10            1.31    0.90    0.044
   6. BD (   1) C   2 - H  11        /133. BD*(   1) C   3 - H  14            1.53    0.95    0.048
   7. BD (   1) C   2 - H  12        / 23. RY*(   1) C   1                    0.26    1.27    0.023
   7. BD (   1) C   2 - H  12        / 41. RY*(   1) C   3                    0.30    1.52    0.027
   7. BD (   1) C   2 - H  12        /126. BD*(   1) C   1 - H   9            1.31    0.90    0.044
   7. BD (   1) C   2 - H  12        /132. BD*(   1) C   3 - H  13            1.53    0.95    0.048
   8. BD (   1) C   3 - C   4        / 32. RY*(   1) C   2                    0.59    1.48    0.038
   8. BD (   1) C   3 - C   4        / 59. RY*(   1) C   5                    0.57    1.42    0.037
   8. BD (   1) C   3 - C   4        /124. BD*(   1) C   1 - C   2            1.91    0.90    0.053
   8. BD (   1) C   3 - C   4        /128. BD*(   1) C   2 - C   3            0.58    0.96    0.030
   8. BD (   1) C   3 - C   4        /132. BD*(   1) C   3 - H  13            0.37    1.03    0.025
   8. BD (   1) C   3 - C   4        /133. BD*(   1) C   3 - H  14            0.37    1.03    0.025
   8. BD (   1) C   3 - C   4        /134. BD*(   1) C   4 - C   5            0.32    1.02    0.023
   8. BD (   1) C   3 - C   4        /139. BD*(   1) C   5 - H  19            0.69    1.09    0.035
   9. BD (   1) C   3 - H  13        / 51. RY*(   2) C   4                    0.32    1.48    0.027
   9. BD (   1) C   3 - H  13        /130. BD*(   1) C   2 - H  12            1.68    0.90    0.049
   9. BD (   1) C   3 - H  13        /131. BD*(   1) C   3 - C   4            0.28    0.89    0.020
   9. BD (   1) C   3 - H  13        /135. BD*(   1) C   4 - H  15            1.44    0.96    0.047
  10. BD (   1) C   3 - H  14        / 51. RY*(   2) C   4                    0.32    1.48    0.027
  10. BD (   1) C   3 - H  14        /129. BD*(   1) C   2 - H  11            1.68    0.90    0.049
  10. BD (   1) C   3 - H  14        /131. BD*(   1) C   3 - C   4            0.28    0.89    0.020
  10. BD (   1) C   3 - H  14        /136. BD*(   1) C   4 - H  16            1.44    0.96    0.047
  11. BD (   1) C   4 - C   5        / 43. RY*(   3) C   3                    0.58    1.49    0.037
  11. BD (   1) C   4 - C   5        /128. BD*(   1) C   2 - C   3            1.51    0.94    0.048
  11. BD (   1) C   4 - C   5        /131. BD*(   1) C   3 - C   4            0.59    0.97    0.030
  11. BD (   1) C   4 - C   5        /135. BD*(   1) C   4 - H  15            0.34    1.04    0.024
  11. BD (   1) C   4 - C   5        /136. BD*(   1) C   4 - H  16            0.34    1.04    0.024
  12. BD (   1) C   4 - H  15        / 60. RY*(   2) C   5                    0.30    1.39    0.026
  12. BD (   1) C   4 - H  15        /132. BD*(   1) C   3 - H  13            1.70    0.90    0.049
  12. BD (   1) C   4 - H  15        /137. BD*(   1) C   5 - H  17            1.51    0.94    0.048
  13. BD (   1) C   4 - H  16        / 60. RY*(   2) C   5                    0.30    1.39    0.026
  13. BD (   1) C   4 - H  16        /133. BD*(   1) C   3 - H  14            1.70    0.90    0.049
  13. BD (   1) C   4 - H  16        /138. BD*(   1) C   5 - H  18            1.51    0.94    0.048
  14. BD (   1) C   5 - H  17        /135. BD*(   1) C   4 - H  15            1.60    0.92    0.048
  15. BD (   1) C   5 - H  18        /136. BD*(   1) C   4 - H  16            1.60    0.92    0.048
  16. BD (   1) C   5 - H  19        /131. BD*(   1) C   3 - C   4            1.99    0.85    0.052
  18. CR (   1) C   1                / 35. RY*(   4) C   2                    0.46   10.97    0.089
  18. CR (   1) C   1                / 80. RY*(   1) H   9                    0.49   10.57    0.091
  18. CR (   1) C   1                / 84. RY*(   1) H  10                    0.49   10.57    0.091
  18. CR (   1) C   1                /125. BD*(   1) C   1 - H   6            2.80   10.02    0.230
  19. CR (   1) C   2                / 23. RY*(   1) C   1                    0.48   10.87    0.091
  19. CR (   1) C   2                / 24. RY*(   2) C   1                    0.31   10.72    0.072
  19. CR (   1) C   2                / 44. RY*(   4) C   3                    0.45   10.84    0.088
  19. CR (   1) C   2                / 88. RY*(   1) H  11                    0.35   10.49    0.076
  19. CR (   1) C   2                / 92. RY*(   1) H  12                    0.35   10.49    0.076
  19. CR (   1) C   2                /125. BD*(   1) C   1 - H   6            0.94    9.90    0.133
  20. CR (   1) C   3                / 34. RY*(   3) C   2                    0.32   10.78    0.074
  20. CR (   1) C   3                / 53. RY*(   4) C   4                    0.45   10.97    0.089
  20. CR (   1) C   3                / 96. RY*(   1) H  13                    0.33   10.49    0.075
  20. CR (   1) C   3                /100. RY*(   1) H  14                    0.33   10.49    0.075
  20. CR (   1) C   3                /124. BD*(   1) C   1 - C   2            0.30   10.39    0.071
  21. CR (   1) C   4                / 42. RY*(   2) C   3                    0.26   10.82    0.067
  21. CR (   1) C   4                / 61. RY*(   3) C   5                    0.65   10.62    0.105
  21. CR (   1) C   4                /104. RY*(   1) H  15                    0.32   10.48    0.073
  21. CR (   1) C   4                /108. RY*(   1) H  16                    0.32   10.48    0.073
  22. CR (   1) C   5                / 50. RY*(   1) C   4                    0.28   10.87    0.069
  22. CR (   1) C   5                /112. RY*(   1) H  17                    0.34   10.50    0.075
  22. CR (   1) C   5                /116. RY*(   1) H  18                    0.34   10.50    0.075
  22. CR (   1) C   5                /120. RY*(   1) H  19                    0.37   10.52    0.079
 125. BD*(   1) C   1 - H   6        /124. BD*(   1) C   1 - C   2            1.59    0.52    0.088
 125. BD*(   1) C   1 - H   6        /128. BD*(   1) C   2 - C   3            0.46    0.59    0.051

 from unit  1 to unit  2
   2. BD (   1) C   1 - H   6        / 72. RY*(   1) H   7                    0.22    1.26    0.021
   2. BD (   1) C   1 - H   6        / 73. RY*(   2) H   7                    0.21    1.37    0.021
   2. BD (   1) C   1 - H   6        / 76. RY*(   1) H   8                    0.22    1.26    0.021
   2. BD (   1) C   1 - H   6        / 77. RY*(   2) H   8                    0.21    1.37    0.021
   3. BD (   1) C   1 - H   9        / 76. RY*(   1) H   8                    0.05    1.48    0.011
   3. BD (   1) C   1 - H   9        / 77. RY*(   2) H   8                    0.03    1.59    0.009
   3. BD (   1) C   1 - H   9        /140. BD*(   1) H   7 - H   8            0.38    0.37    0.015
   4. BD (   1) C   1 - H  10        / 72. RY*(   1) H   7                    0.05    1.48    0.011
   4. BD (   1) C   1 - H  10        / 73. RY*(   2) H   7                    0.03    1.59    0.009
   4. BD (   1) C   1 - H  10        /140. BD*(   1) H   7 - H   8            0.38    0.37    0.015
   6. BD (   1) C   2 - H  11        /140. BD*(   1) H   7 - H   8            0.05    0.29    0.005
   7. BD (   1) C   2 - H  12        /140. BD*(   1) H   7 - H   8            0.05    0.29    0.005
 125. BD*(   1) C   1 - H   6        / 74. RY*(   3) H   7                    0.03    1.70    0.022
 125. BD*(   1) C   1 - H   6        / 78. RY*(   3) H   8                    0.03    1.70    0.022

 from unit  2 to unit  1
  17. BD (   1) H   7 - H   8        / 24. RY*(   2) C   1                    0.55    0.99    0.030
  17. BD (   1) H   7 - H   8        / 27. RY*(   5) C   1                    0.03    2.22    0.010
  17. BD (   1) H   7 - H   8        / 31. RY*(   9) C   1                    0.03    2.33    0.010
  17. BD (   1) H   7 - H   8        / 34. RY*(   3) C   2                    0.06    1.07    0.011
  17. BD (   1) H   7 - H   8        / 35. RY*(   4) C   2                    0.08    1.11    0.012
  17. BD (   1) H   7 - H   8        / 42. RY*(   2) C   3                    0.06    1.15    0.011
  17. BD (   1) H   7 - H   8        / 68. RY*(   1) H   6                    0.32    1.00    0.023
  17. BD (   1) H   7 - H   8        / 69. RY*(   2) H   6                    0.10    1.65    0.017
  17. BD (   1) H   7 - H   8        / 80. RY*(   1) H   9                    0.07    0.72    0.009
  17. BD (   1) H   7 - H   8        / 84. RY*(   1) H  10                    0.07    0.72    0.009
  17. BD (   1) H   7 - H   8        / 88. RY*(   1) H  11                    0.06    0.76    0.009
  17. BD (   1) H   7 - H   8        / 92. RY*(   1) H  12                    0.06    0.76    0.009
  17. BD (   1) H   7 - H   8        /124. BD*(   1) C   1 - C   2            0.30    0.69    0.019
  17. BD (   1) H   7 - H   8        /125. BD*(   1) C   1 - H   6            8.88    0.17    0.051
  17. BD (   1) H   7 - H   8        /126. BD*(   1) C   1 - H   9            0.53    0.77    0.026
  17. BD (   1) H   7 - H   8        /127. BD*(   1) C   1 - H  10            0.53    0.77    0.026
  17. BD (   1) H   7 - H   8        /128. BD*(   1) C   2 - C   3            0.15    0.75    0.014
  17. BD (   1) H   7 - H   8        /129. BD*(   1) C   2 - H  11            0.09    0.80    0.011
  17. BD (   1) H   7 - H   8        /130. BD*(   1) C   2 - H  12            0.09    0.80    0.011

 within unit  2
       None above threshold


 Natural Bond Orbitals (Summary):

                                                            Principal Delocalizations
           NBO                        Occupancy    Energy   (geminal,vicinal,remote)
 ====================================================================================
 Molecular unit  1  (C5H12)
     1. BD (   1) C   1 - C   2          0.99647    -0.85152  131(v),42(v),125(g)
     2. BD (   1) C   1 - H   6          0.99606    -0.52418  125(g),72(r),76(r),73(r)
                                                    77(r)
     3. BD (   1) C   1 - H   9          0.98605    -0.74349  125(g),130(v),140(r),33(v)
                                                    76(r),77(r)
     4. BD (   1) C   1 - H  10          0.98605    -0.74349  125(g),129(v),140(r),33(v)
                                                    72(r),73(r)
     5. BD (   1) C   2 - C   3          0.94453    -0.78637  125(v),134(v),124(g),50(v)
                                                    24(v),129(g),130(g),131(g)
                                                    23(v)
     6. BD (   1) C   2 - H  11          0.98526    -0.66769  133(v),127(v),41(v),23(v)
                                                    140(r)
     7. BD (   1) C   2 - H  12          0.98526    -0.66769  132(v),126(v),41(v),23(v)
                                                    140(r)
     8. BD (   1) C   3 - C   4          0.97024    -0.74715  124(v),139(v),32(v),128(g)
                                                    59(v),132(g),133(g),134(g)
     9. BD (   1) C   3 - H  13          0.98778    -0.64191  130(v),135(v),51(v),131(g)
    10. BD (   1) C   3 - H  14          0.98778    -0.64191  129(v),136(v),51(v),131(g)
    11. BD (   1) C   4 - C   5          0.98412    -0.72367  128(v),131(g),43(v),135(g)
                                                    136(g)
    12. BD (   1) C   4 - H  15          0.98846    -0.61047  132(v),137(v),60(v)
    13. BD (   1) C   4 - H  16          0.98846    -0.61047  133(v),138(v),60(v)
    14. BD (   1) C   5 - H  17          0.99412    -0.59849  135(v)
    15. BD (   1) C   5 - H  18          0.99412    -0.59849  136(v)
    16. BD (   1) C   5 - H  19          0.98551    -0.59723  131(v)
    18. CR (   1) C   1                  0.99945   -10.39647  125(g),80(v),84(v),35(v)
    19. CR (   1) C   2                  0.99953   -10.27345  125(v),23(v),44(v),88(v)
                                                    92(v),24(v)
    20. CR (   1) C   3                  0.99953   -10.24280  53(v),96(v),100(v),34(v)
                                                    124(v)
    21. CR (   1) C   4                  0.99956   -10.21021  61(v),104(v),108(v),42(v)
    22. CR (   1) C   5                  0.99962   -10.18696  120(v),112(v),116(v),50(v)
    23. RY*(   1) C   1                  0.00336     0.60073   
    24. RY*(   2) C   1                  0.00208     0.45106   
    25. RY*(   3) C   1                  0.00057     1.15581   
    26. RY*(   4) C   1                  0.00013     0.75354   
    27. RY*(   5) C   1                  0.00005     1.68356   
    28. RY*(   6) C   1                  0.00000     1.56838   
    29. RY*(   7) C   1                  0.00000     1.62425   
    30. RY*(   8) C   1                  0.00000     1.56088   
    31. RY*(   9) C   1                  0.00000     1.78763   
    32. RY*(   1) C   2                  0.00167     0.73234   
    33. RY*(   2) C   2                  0.00159     0.80616   
    34. RY*(   3) C   2                  0.00069     0.53607   
    35. RY*(   4) C   2                  0.00036     0.57383   
    36. RY*(   5) C   2                  0.00020     1.83367   
    37. RY*(   6) C   2                  0.00009     1.80174   
    38. RY*(   7) C   2                  0.00003     1.95565   
    39. RY*(   8) C   2                  0.00000     1.99798   
    40. RY*(   9) C   2                  0.00000     1.96350   
    41. RY*(   1) C   3                  0.00171     0.85075   
    42. RY*(   2) C   3                  0.00163     0.60815   
    43. RY*(   3) C   3                  0.00155     0.76483   
    44. RY*(   4) C   3                  0.00026     0.56963   
    45. RY*(   5) C   3                  0.00020     1.86670   
    46. RY*(   6) C   3                  0.00007     1.82958   
    47. RY*(   7) C   3                  0.00004     2.01814   
    48. RY*(   8) C   3                  0.00000     2.04285   
    49. RY*(   9) C   3                  0.00000     2.02454   
    50. RY*(   1) C   4                  0.00175     0.68069   
    51. RY*(   2) C   4                  0.00164     0.83554   
    52. RY*(   3) C   4                  0.00049     0.95743   
    53. RY*(   4) C   4                  0.00023     0.72918   
    54. RY*(   5) C   4                  0.00018     1.90442   
    55. RY*(   6) C   4                  0.00006     1.49104   
    56. RY*(   7) C   4                  0.00004     2.04004   
    57. RY*(   8) C   4                  0.00000     2.08318   
    58. RY*(   9) C   4                  0.00000     2.04188   
    59. RY*(   1) C   5                  0.00149     0.66981   
    60. RY*(   2) C   5                  0.00092     0.77965   
    61. RY*(   3) C   5                  0.00021     0.40568   
    62. RY*(   4) C   5                  0.00006     1.13767   
    63. RY*(   5) C   5                  0.00001     2.02992   
    64. RY*(   6) C   5                  0.00000     2.10749   
    65. RY*(   7) C   5                  0.00000     1.86293   
    66. RY*(   8) C   5                  0.00000     1.70014   
    67. RY*(   9) C   5                  0.00000     2.17435   
    68. RY*(   1) H   6                  0.00101     0.46542   
    69. RY*(   2) H   6                  0.00008     1.10695   
    70. RY*(   3) H   6                  0.00001     1.39563   
    71. RY*(   4) H   6                  0.00001     1.21641   
    80. RY*(   1) H   9                  0.00117     0.17805   
    81. RY*(   2) H   9                  0.00010     1.52800   
    82. RY*(   3) H   9                  0.00003     1.49141   
    83. RY*(   4) H   9                  0.00003     2.09969   
    84. RY*(   1) H  10                  0.00117     0.17805   
    85. RY*(   2) H  10                  0.00010     1.52800   
    86. RY*(   3) H  10                  0.00003     1.49141   
    87. RY*(   4) H  10                  0.00003     2.09969   
    88. RY*(   1) H  11                  0.00132     0.21921   
    89. RY*(   2) H  11                  0.00009     1.67624   
    90. RY*(   3) H  11                  0.00005     1.59102   
    91. RY*(   4) H  11                  0.00002     2.13500   
    92. RY*(   1) H  12                  0.00132     0.21921   
    93. RY*(   2) H  12                  0.00009     1.67624   
    94. RY*(   3) H  12                  0.00005     1.59102   
    95. RY*(   4) H  12                  0.00002     2.13500   
    96. RY*(   1) H  13                  0.00142     0.24992   
    97. RY*(   2) H  13                  0.00009     1.66669   
    98. RY*(   3) H  13                  0.00005     1.66934   
    99. RY*(   4) H  13                  0.00002     2.17167   
   100. RY*(   1) H  14                  0.00142     0.24992   
   101. RY*(   2) H  14                  0.00009     1.66669   
   102. RY*(   3) H  14                  0.00005     1.66934   
   103. RY*(   4) H  14                  0.00002     2.17167   
   104. RY*(   1) H  15                  0.00129     0.26653   
   105. RY*(   2) H  15                  0.00009     1.66582   
   106. RY*(   3) H  15                  0.00006     1.69067   
   107. RY*(   4) H  15                  0.00002     2.19214   
   108. RY*(   1) H  16                  0.00129     0.26653   
   109. RY*(   2) H  16                  0.00009     1.66582   
   110. RY*(   3) H  16                  0.00006     1.69067   
   111. RY*(   4) H  16                  0.00002     2.19214   
   112. RY*(   1) H  17                  0.00075     0.31710   
   113. RY*(   2) H  17                  0.00010     1.67003   
   114. RY*(   3) H  17                  0.00007     1.67297   
   115. RY*(   4) H  17                  0.00001     2.14245   
   116. RY*(   1) H  18                  0.00075     0.31710   
   117. RY*(   2) H  18                  0.00010     1.67003   
   118. RY*(   3) H  18                  0.00007     1.67297   
   119. RY*(   4) H  18                  0.00001     2.14245   
   120. RY*(   1) H  19                  0.00051     0.32919   
   121. RY*(   2) H  19                  0.00009     1.66953   
   122. RY*(   3) H  19                  0.00006     1.66974   
   123. RY*(   4) H  19                  0.00002     2.13343   
   124. BD*(   1) C   1 - C   2          0.01312     0.14919   
   125. BD*(   1) C   1 - H   6          0.15486    -0.37155  124(g),128(v),74(r),78(r)
   126. BD*(   1) C   1 - H   9          0.00649     0.23103   
   127. BD*(   1) C   1 - H  10          0.00649     0.23103   
   128. BD*(   1) C   2 - C   3          0.00758     0.21647   
   129. BD*(   1) C   2 - H  11          0.00934     0.26092   
   130. BD*(   1) C   2 - H  12          0.00934     0.26092   
   131. BD*(   1) C   3 - C   4          0.00801     0.24843   
   132. BD*(   1) C   3 - H  13          0.00900     0.28464   
   133. BD*(   1) C   3 - H  14          0.00900     0.28464   
   134. BD*(   1) C   4 - C   5          0.00265     0.27644   
   135. BD*(   1) C   4 - H  15          0.00833     0.31705   
   136. BD*(   1) C   4 - H  16          0.00833     0.31705   
   137. BD*(   1) C   5 - H  17          0.00393     0.33359   
   138. BD*(   1) C   5 - H  18          0.00393     0.33359   
   139. BD*(   1) C   5 - H  19          0.00213     0.34548   
       -------------------------------
              Total Lewis   20.75795  ( 98.5696%)
        Valence non-Lewis    0.26253  (  1.2466%)
        Rydberg non-Lewis    0.03871  (  0.1838%)
       -------------------------------
            Total unit  1   21.05919  (100.0000%)
           Charge unit  1   -0.05919

 Molecular unit  2  (H2)
    17. BD (   1) H   7 - H   8          0.93089    -0.53836  125(r),24(r),126(r),127(r)
                                                    68(r),124(r),128(r),69(r)
                                                    129(r),130(r),35(r),80(r)
                                                    84(r),88(r),92(r),34(r)
                                                    42(r),27(r),31(r)
    72. RY*(   1) H   7                  0.00037     0.74042   
    73. RY*(   2) H   7                  0.00027     0.84519   
    74. RY*(   3) H   7                  0.00001     1.32859   
    75. RY*(   4) H   7                  0.00001     1.20176   
    76. RY*(   1) H   8                  0.00037     0.74042   
    77. RY*(   2) H   8                  0.00027     0.84519   
    78. RY*(   3) H   8                  0.00001     1.32859   
    79. RY*(   4) H   8                  0.00001     1.20176   
   140. BD*(   1) H   7 - H   8          0.00860    -0.37837   
       -------------------------------
              Total Lewis    0.93089  ( 98.9455%)
        Valence non-Lewis    0.00860  (  0.9139%)
        Rydberg non-Lewis    0.00132  (  0.1406%)
       -------------------------------
            Total unit  2    0.94081  (100.0000%)
           Charge unit  2    0.05919


 ***************************************************
 *******         Beta  spin orbitals         *******
 ***************************************************


 NATURAL POPULATIONS:  Natural atomic orbital occupancies 
                                                          
   NAO  Atom  No  lang   Type(AO)    Occupancy      Energy
 ----------------------------------------------------------
     1    C    1  S      Cor( 1S)     0.99947     -10.39697
     2    C    1  S      Val( 2S)     0.59294      -0.55407
     3    C    1  S      Ryd( 3S)     0.00137       0.54691
     4    C    1  px     Val( 2p)     0.51312      -0.34199
     5    C    1  px     Ryd( 3p)     0.00345       0.36798
     6    C    1  py     Val( 2p)     0.38922      -0.35965
     7    C    1  py     Ryd( 3p)     0.00346       0.39086
     8    C    1  pz     Val( 2p)     0.63838      -0.34057
     9    C    1  pz     Ryd( 3p)     0.00040       0.41847
    10    C    1  dxy    Ryd( 3d)     0.00027       1.83817
    11    C    1  dxz    Ryd( 3d)     0.00055       2.21107
    12    C    1  dyz    Ryd( 3d)     0.00012       1.72060
    13    C    1  dx2y2  Ryd( 3d)     0.00025       1.79521
    14    C    1  dz2    Ryd( 3d)     0.00020       1.90290

    15    C    2  S      Cor( 1S)     0.99953     -10.27327
    16    C    2  S      Val( 2S)     0.51671      -0.42655
    17    C    2  S      Ryd( 3S)     0.00083       0.69872
    18    C    2  px     Val( 2p)     0.58113      -0.28579
    19    C    2  px     Ryd( 3p)     0.00072       0.39113
    20    C    2  py     Val( 2p)     0.50335      -0.28345
    21    C    2  py     Ryd( 3p)     0.00131       0.43846
    22    C    2  pz     Val( 2p)     0.62919      -0.28414
    23    C    2  pz     Ryd( 3p)     0.00153       0.53445
    24    C    2  dxy    Ryd( 3d)     0.00039       2.07022
    25    C    2  dxz    Ryd( 3d)     0.00050       2.28206
    26    C    2  dyz    Ryd( 3d)     0.00020       1.82471
    27    C    2  dx2y2  Ryd( 3d)     0.00026       1.92097
    28    C    2  dz2    Ryd( 3d)     0.00031       2.05379

    29    C    3  S      Cor( 1S)     0.99954     -10.24343
    30    C    3  S      Val( 2S)     0.51247      -0.38514
    31    C    3  S      Ryd( 3S)     0.00108       0.72213
    32    C    3  px     Val( 2p)     0.57789      -0.24789
    33    C    3  px     Ryd( 3p)     0.00096       0.43879
    34    C    3  py     Val( 2p)     0.49451      -0.24447
    35    C    3  py     Ryd( 3p)     0.00176       0.50350
    36    C    3  pz     Val( 2p)     0.62215      -0.25123
    37    C    3  pz     Ryd( 3p)     0.00155       0.59133
    38    C    3  dxy    Ryd( 3d)     0.00038       2.10371
    39    C    3  dxz    Ryd( 3d)     0.00054       2.31593
    40    C    3  dyz    Ryd( 3d)     0.00020       1.85584
    41    C    3  dx2y2  Ryd( 3d)     0.00029       1.96603
    42    C    3  dz2    Ryd( 3d)     0.00027       2.08777

    43    C    4  S      Cor( 1S)     0.99956     -10.21053
    44    C    4  S      Val( 2S)     0.51057      -0.35337
    45    C    4  S      Ryd( 3S)     0.00064       0.76619
    46    C    4  px     Val( 2p)     0.57133      -0.21222
    47    C    4  px     Ryd( 3p)     0.00086       0.44568
    48    C    4  py     Val( 2p)     0.50481      -0.20933
    49    C    4  py     Ryd( 3p)     0.00139       0.48693
    50    C    4  pz     Val( 2p)     0.61729      -0.21471
    51    C    4  pz     Ryd( 3p)     0.00156       0.58963
    52    C    4  dxy    Ryd( 3d)     0.00039       2.13894
    53    C    4  dxz    Ryd( 3d)     0.00051       2.35002
    54    C    4  dyz    Ryd( 3d)     0.00018       1.88751
    55    C    4  dx2y2  Ryd( 3d)     0.00030       1.99418
    56    C    4  dz2    Ryd( 3d)     0.00027       2.11989

    57    C    5  S      Cor( 1S)     0.99962     -10.18739
    58    C    5  S      Val( 2S)     0.54709      -0.35361
    59    C    5  S      Ryd( 3S)     0.00021       0.75011
    60    C    5  px     Val( 2p)     0.59141      -0.19071
    61    C    5  px     Ryd( 3p)     0.00101       0.46099
    62    C    5  py     Val( 2p)     0.55534      -0.18725
    63    C    5  py     Ryd( 3p)     0.00123       0.45741
    64    C    5  pz     Val( 2p)     0.61502      -0.19273
    65    C    5  pz     Ryd( 3p)     0.00076       0.47488
    66    C    5  dxy    Ryd( 3d)     0.00034       2.24292
    67    C    5  dxz    Ryd( 3d)     0.00042       2.34026
    68    C    5  dyz    Ryd( 3d)     0.00007       1.93877
    69    C    5  dx2y2  Ryd( 3d)     0.00017       2.02605
    70    C    5  dz2    Ryd( 3d)     0.00024       2.19123

    71    H    6  S      Val( 1S)     0.12032      -0.28515
    72    H    6  S      Ryd( 2S)     0.00023       0.38313
    73    H    6  px     Ryd( 2p)     0.00029       1.35888
    74    H    6  py     Ryd( 2p)     0.00016       1.53098
    75    H    6  pz     Ryd( 2p)     0.00001       1.33199

    76    H    7  S      Val( 1S)     0.30306      -0.41268
    77    H    7  S      Ryd( 2S)     0.00031       0.32666
    78    H    7  px     Ryd( 2p)     0.00014       1.33626
    79    H    7  py     Ryd( 2p)     0.00003       1.31515
    80    H    7  pz     Ryd( 2p)     0.00039       1.25388

    81    H    8  S      Val( 1S)     0.30306      -0.41268
    82    H    8  S      Ryd( 2S)     0.00031       0.32666
    83    H    8  px     Ryd( 2p)     0.00014       1.33626
    84    H    8  py     Ryd( 2p)     0.00003       1.31515
    85    H    8  pz     Ryd( 2p)     0.00039       1.25388

    86    H    9  S      Val( 1S)     0.35710      -0.13554
    87    H    9  S      Ryd( 2S)     0.00099       0.15591
    88    H    9  px     Ryd( 2p)     0.00021       1.73228
    89    H    9  py     Ryd( 2p)     0.00005       1.50615
    90    H    9  pz     Ryd( 2p)     0.00030       1.91475

    91    H   10  S      Val( 1S)     0.35710      -0.13554
    92    H   10  S      Ryd( 2S)     0.00099       0.15591
    93    H   10  px     Ryd( 2p)     0.00021       1.73228
    94    H   10  py     Ryd( 2p)     0.00005       1.50615
    95    H   10  pz     Ryd( 2p)     0.00030       1.91475

    96    H   11  S      Val( 1S)     0.37213      -0.09948
    97    H   11  S      Ryd( 2S)     0.00131       0.20991
    98    H   11  px     Ryd( 2p)     0.00020       1.81882
    99    H   11  py     Ryd( 2p)     0.00006       1.62290
   100    H   11  pz     Ryd( 2p)     0.00026       1.97813

   101    H   12  S      Val( 1S)     0.37213      -0.09948
   102    H   12  S      Ryd( 2S)     0.00131       0.20991
   103    H   12  px     Ryd( 2p)     0.00020       1.81882
   104    H   12  py     Ryd( 2p)     0.00006       1.62290
   105    H   12  pz     Ryd( 2p)     0.00026       1.97813

   106    H   13  S      Val( 1S)     0.37999      -0.07993
   107    H   13  S      Ryd( 2S)     0.00140       0.23263
   108    H   13  px     Ryd( 2p)     0.00020       1.84675
   109    H   13  py     Ryd( 2p)     0.00006       1.67521
   110    H   13  pz     Ryd( 2p)     0.00026       2.01197

   111    H   14  S      Val( 1S)     0.37999      -0.07993
   112    H   14  S      Ryd( 2S)     0.00140       0.23263
   113    H   14  px     Ryd( 2p)     0.00020       1.84675
   114    H   14  py     Ryd( 2p)     0.00006       1.67521
   115    H   14  pz     Ryd( 2p)     0.00026       2.01197

   116    H   15  S      Val( 1S)     0.38435      -0.05239
   117    H   15  S      Ryd( 2S)     0.00128       0.24563
   118    H   15  px     Ryd( 2p)     0.00019       1.86858
   119    H   15  py     Ryd( 2p)     0.00006       1.67620
   120    H   15  pz     Ryd( 2p)     0.00026       2.03345

   121    H   16  S      Val( 1S)     0.38435      -0.05239
   122    H   16  S      Ryd( 2S)     0.00128       0.24563
   123    H   16  px     Ryd( 2p)     0.00019       1.86858
   124    H   16  py     Ryd( 2p)     0.00006       1.67620
   125    H   16  pz     Ryd( 2p)     0.00026       2.03345

   126    H   17  S      Val( 1S)     0.38793      -0.03994
   127    H   17  S      Ryd( 2S)     0.00073       0.25743
   128    H   17  px     Ryd( 2p)     0.00019       1.86347
   129    H   17  py     Ryd( 2p)     0.00008       1.64523
   130    H   17  pz     Ryd( 2p)     0.00026       2.04404

   131    H   18  S      Val( 1S)     0.38793      -0.03994
   132    H   18  S      Ryd( 2S)     0.00073       0.25743
   133    H   18  px     Ryd( 2p)     0.00019       1.86347
   134    H   18  py     Ryd( 2p)     0.00008       1.64523
   135    H   18  pz     Ryd( 2p)     0.00026       2.04404

   136    H   19  S      Val( 1S)     0.37509      -0.02658
   137    H   19  S      Ryd( 2S)     0.00051       0.24735
   138    H   19  px     Ryd( 2p)     0.00015       1.82866
   139    H   19  py     Ryd( 2p)     0.00028       2.06319
   140    H   19  pz     Ryd( 2p)     0.00009       1.66917


 Summary of Natural Population Analysis:                  
                                                          
                                       Natural Population 
                Natural  -----------------------------------------------
    Atom  No    Charge         Core      Valence    Rydberg      Total
 -----------------------------------------------------------------------
      C    1   -0.14320      0.99947     2.13367    0.01006     3.14320
      C    2   -0.23595      0.99953     2.23038    0.00604     3.23595
      C    3   -0.21359      0.99954     2.20702    0.00703     3.21359
      C    4   -0.20965      0.99956     2.20400    0.00609     3.20965
      C    5   -0.31295      0.99962     2.30886    0.00447     3.31295
      H    6    0.37900      0.00000     0.12032    0.00068     0.12100
      H    7    0.19606      0.00000     0.30306    0.00088     0.30394
      H    8    0.19606      0.00000     0.30306    0.00088     0.30394
      H    9    0.14136      0.00000     0.35710    0.00155     0.35864
      H   10    0.14136      0.00000     0.35710    0.00155     0.35864
      H   11    0.12604      0.00000     0.37213    0.00183     0.37396
      H   12    0.12604      0.00000     0.37213    0.00183     0.37396
      H   13    0.11809      0.00000     0.37999    0.00192     0.38191
      H   14    0.11809      0.00000     0.37999    0.00192     0.38191
      H   15    0.11386      0.00000     0.38435    0.00179     0.38614
      H   16    0.11386      0.00000     0.38435    0.00179     0.38614
      H   17    0.11082      0.00000     0.38793    0.00125     0.38918
      H   18    0.11082      0.00000     0.38793    0.00125     0.38918
      H   19    0.12389      0.00000     0.37509    0.00103     0.37611
 =======================================================================
   * Total *    1.00000      4.99772    15.94844    0.05384    21.00000

                                 Natural Population      
 --------------------------------------------------------
   Core                       4.99772 ( 99.9544% of   5)
   Valence                   15.94844 ( 99.6778% of  16)
   Natural Minimal Basis     20.94616 ( 99.7436% of  21)
   Natural Rydberg Basis      0.05384 (  0.2564% of  21)
 --------------------------------------------------------

    Atom  No          Natural Electron Configuration
 ----------------------------------------------------------------------------
      C    1      [core]2S( 0.59)2p( 1.54)3p( 0.01)
      C    2      [core]2S( 0.52)2p( 1.71)
      C    3      [core]2S( 0.51)2p( 1.69)
      C    4      [core]2S( 0.51)2p( 1.69)
      C    5      [core]2S( 0.55)2p( 1.76)
      H    6            1S( 0.12)
      H    7            1S( 0.30)
      H    8            1S( 0.30)
      H    9            1S( 0.36)
      H   10            1S( 0.36)
      H   11            1S( 0.37)
      H   12            1S( 0.37)
      H   13            1S( 0.38)
      H   14            1S( 0.38)
      H   15            1S( 0.38)
      H   16            1S( 0.38)
      H   17            1S( 0.39)
      H   18            1S( 0.39)
      H   19            1S( 0.38)


 NATURAL BOND ORBITAL ANALYSIS, beta spin orbitals:

                       Occupancies       Lewis Structure    Low   High
           Occ.    -------------------  -----------------   occ   occ
  Cycle   Thresh.   Lewis   Non-Lewis     CR  BD  3C  LP    (L)   (NL)   Dev
 =============================================================================
   1(1)    0.90    20.13568   0.86432      5  15   0   1     1      0    0.09
   2(2)    0.90    20.13568   0.86432      5  15   0   1     1      0    0.09
   3(1)    0.80    20.13568   0.86432      5  15   0   1     1      0    0.09
   4(2)    0.80    20.13568   0.86432      5  15   0   1     1      0    0.09
   5(1)    0.70    19.54330   1.45670      5  16   0   0     1      0    0.09
   6(2)    0.70    19.54330   1.45670      5  16   0   0     1      0    0.09
   7(1)    0.60    16.57809   4.42191      5   6   0  10     0      0    0.23
   8(2)    0.60    16.57809   4.42191      5   6   0  10     0      0    0.23
   9(1)    0.50    15.07487   5.92513      5   3   0  13     0      2    0.27
  10(2)    0.50    15.07487   5.92513      5   3   0  13     0      2    0.27
  11(1)    0.90    20.13568   0.86432      5  15   0   1     1      0    0.09
 -----------------------------------------------------------------------------

 Structure accepted: RESONANCE keyword permits strongly delocalized structure

 --------------------------------------------------------
   Core                      4.99772 ( 99.954% of   5)
   Valence Lewis            15.13797 ( 94.612% of  16)
  ==================       ============================
   Total Lewis              20.13568 ( 95.884% of  21)
  -----------------------------------------------------
   Valence non-Lewis         0.82874 (  3.946% of  21)
   Rydberg non-Lewis         0.03557 (  0.169% of  21)
  ==================       ============================
   Total non-Lewis           0.86432 (  4.116% of  21)
 --------------------------------------------------------


       (Occupancy)   Bond orbital/ Coefficients/ Hybrids
 ---------------------------------------------------------------------------------
     1. (0.99609) BD ( 1) C   1 - C   2  
                ( 52.46%)   0.7243* C   1 s( 37.38%)p 1.67( 62.58%)d 0.00(  0.04%)
                                           -0.0003 -0.6114 -0.0068  0.5773  0.0138
                                           -0.5405 -0.0110  0.0000  0.0000  0.0153
                                            0.0000 -0.0000  0.0083  0.0104
                ( 47.54%)   0.6895* C   2 s( 25.46%)p 2.93( 74.48%)d 0.00(  0.06%)
                                           -0.0002 -0.5041 -0.0226 -0.4384  0.0016
                                            0.7433  0.0139  0.0000  0.0000  0.0184
                                           -0.0000 -0.0000  0.0098  0.0127
     2. (0.99336) BD ( 1) C   1 - H   9  
                ( 64.36%)   0.8022* C   1 s( 29.54%)p 2.38( 70.41%)d 0.00(  0.05%)
                                           -0.0001  0.5435  0.0040  0.4206  0.0195
                                           -0.1645 -0.0108  0.7068  0.0078  0.0017
                                            0.0183 -0.0005  0.0071  0.0091
                ( 35.64%)   0.5970* H   9 s( 99.89%)p 0.00(  0.11%)
                                            0.9994 -0.0041 -0.0212 -0.0013 -0.0261
     3. (0.99336) BD ( 1) C   1 - H  10  
                ( 64.36%)   0.8022* C   1 s( 29.54%)p 2.38( 70.41%)d 0.00(  0.05%)
                                           -0.0001  0.5435  0.0040  0.4206  0.0195
                                           -0.1645 -0.0108 -0.7068 -0.0078  0.0017
                                           -0.0183  0.0005  0.0071  0.0091
                ( 35.64%)   0.5970* H  10 s( 99.89%)p 0.00(  0.11%)
                                            0.9994 -0.0041 -0.0212 -0.0013  0.0261
     4. (0.95854) BD ( 1) C   2 - C   3  
                ( 52.69%)   0.7259* C   2 s( 31.43%)p 2.18( 68.53%)d 0.00(  0.04%)
                                           -0.0001  0.5606  0.0041  0.4885 -0.0036
                                            0.6683 -0.0041 -0.0000 -0.0000  0.0156
                                            0.0000  0.0000 -0.0004 -0.0116
                ( 47.31%)   0.6878* C   3 s( 26.55%)p 2.76( 73.39%)d 0.00(  0.06%)
                                            0.0007  0.5150  0.0187 -0.4603 -0.0054
                                           -0.7225 -0.0048 -0.0000  0.0000  0.0183
                                           -0.0000  0.0000 -0.0109 -0.0125
     5. (0.98597) BD ( 1) C   2 - H  11  
                ( 62.80%)   0.7924* C   2 s( 21.58%)p 3.63( 78.38%)d 0.00(  0.04%)
                                            0.0001 -0.4645  0.0094  0.5329  0.0080
                                           -0.0000 -0.0063 -0.7068  0.0127 -0.0015
                                            0.0164  0.0024 -0.0045 -0.0110
                ( 37.20%)   0.6100* H  11 s( 99.91%)p 0.00(  0.09%)
                                           -0.9995  0.0049 -0.0203  0.0026  0.0228
     6. (0.98597) BD ( 1) C   2 - H  12  
                ( 62.80%)   0.7924* C   2 s( 21.58%)p 3.63( 78.38%)d 0.00(  0.04%)
                                            0.0001 -0.4645  0.0094  0.5329  0.0080
                                           -0.0000 -0.0063  0.7068 -0.0127 -0.0015
                                           -0.0164 -0.0024 -0.0045 -0.0110
                ( 37.20%)   0.6100* H  12 s( 99.91%)p 0.00(  0.09%)
                                           -0.9995  0.0049 -0.0203  0.0026 -0.0228
     7. (0.97643) BD ( 1) C   3 - C   4  
                ( 52.58%)   0.7251* C   3 s( 29.82%)p 2.35( 70.14%)d 0.00(  0.04%)
                                           -0.0000  0.5461  0.0049 -0.4734  0.0058
                                            0.6908 -0.0044 -0.0000  0.0000 -0.0153
                                           -0.0000  0.0000 -0.0033 -0.0103
                ( 47.42%)   0.6886* C   4 s( 27.25%)p 2.67( 72.70%)d 0.00(  0.05%)
                                            0.0005  0.5219  0.0109  0.4610  0.0061
                                           -0.7172 -0.0059  0.0000  0.0000 -0.0177
                                           -0.0000  0.0000 -0.0089 -0.0116
     8. (0.98817) BD ( 1) C   3 - H  13  
                ( 62.08%)   0.7879* C   3 s( 21.83%)p 3.58( 78.12%)d 0.00(  0.04%)
                                           -0.0001  0.4672 -0.0086  0.5304  0.0075
                                           -0.0056  0.0092  0.7068 -0.0094 -0.0016
                                            0.0172 -0.0030  0.0057  0.0102
                ( 37.92%)   0.6158* H  13 s( 99.91%)p 0.00(  0.09%)
                                            0.9995 -0.0048 -0.0191 -0.0038 -0.0229
     9. (0.98817) BD ( 1) C   3 - H  14  
                ( 62.08%)   0.7879* C   3 s( 21.83%)p 3.58( 78.12%)d 0.00(  0.04%)
                                           -0.0001  0.4672 -0.0086  0.5304  0.0075
                                           -0.0056  0.0092 -0.7068  0.0094 -0.0016
                                           -0.0172  0.0030  0.0057  0.0102
                ( 37.92%)   0.6158* H  14 s( 99.91%)p 0.00(  0.09%)
                                            0.9995 -0.0048 -0.0191 -0.0038  0.0229
    10. (0.98754) BD ( 1) C   4 - C   5  
                ( 51.93%)   0.7206* C   4 s( 28.96%)p 2.45( 71.00%)d 0.00(  0.04%)
                                            0.0001  0.5381  0.0121  0.4743 -0.0139
                                            0.6962  0.0101 -0.0000  0.0000  0.0162
                                            0.0000  0.0000 -0.0039 -0.0106
                ( 48.07%)   0.6933* C   5 s( 29.30%)p 2.41( 70.66%)d 0.00(  0.05%)
                                            0.0005  0.5412  0.0089 -0.4640 -0.0160
                                           -0.7007  0.0003 -0.0000  0.0000  0.0165
                                           -0.0000  0.0000 -0.0087 -0.0111
    11. (0.98848) BD ( 1) C   4 - H  15  
                ( 61.60%)   0.7849* C   4 s( 21.90%)p 3.56( 78.06%)d 0.00(  0.04%)
                                            0.0001 -0.4679  0.0097  0.5298  0.0067
                                            0.0007 -0.0127  0.7068 -0.0120 -0.0013
                                           -0.0171 -0.0021 -0.0061 -0.0105
                ( 38.40%)   0.6197* H  15 s( 99.91%)p 0.00(  0.09%)
                                           -0.9996  0.0040 -0.0189  0.0031 -0.0225
    12. (0.98848) BD ( 1) C   4 - H  16  
                ( 61.60%)   0.7849* C   4 s( 21.90%)p 3.56( 78.06%)d 0.00(  0.04%)
                                            0.0001 -0.4679  0.0097  0.5298  0.0067
                                            0.0007 -0.0127 -0.7068  0.0120 -0.0013
                                            0.0171  0.0021 -0.0061 -0.0105
                ( 38.40%)   0.6197* H  16 s( 99.91%)p 0.00(  0.09%)
                                           -0.9996  0.0040 -0.0189  0.0031  0.0225
    13. (0.99412) BD ( 1) C   5 - H  17  
                ( 61.19%)   0.7822* C   5 s( 23.32%)p 3.29( 76.63%)d 0.00(  0.04%)
                                            0.0000  0.4829 -0.0049  0.5150  0.0032
                                            0.0316  0.0194  0.7069 -0.0049 -0.0006
                                            0.0168 -0.0004  0.0059  0.0100
                ( 38.81%)   0.6230* H  17 s( 99.92%)p 0.00(  0.08%)
                                            0.9996 -0.0016 -0.0173 -0.0048 -0.0226
    14. (0.99412) BD ( 1) C   5 - H  18  
                ( 61.19%)   0.7822* C   5 s( 23.32%)p 3.29( 76.63%)d 0.00(  0.04%)
                                            0.0000  0.4829 -0.0049  0.5150  0.0032
                                            0.0316  0.0194 -0.7069  0.0049 -0.0006
                                           -0.0168  0.0004  0.0059  0.0100
                ( 38.81%)   0.6230* H  18 s( 99.92%)p 0.00(  0.08%)
                                            0.9996 -0.0016 -0.0173 -0.0048  0.0226
    15. (0.98817) BD ( 1) C   5 - H  19  
                ( 62.14%)   0.7883* C   5 s( 24.03%)p 3.16( 75.93%)d 0.00(  0.04%)
                                           -0.0001  0.4902  0.0026 -0.5032  0.0154
                                            0.7113  0.0020 -0.0000  0.0000 -0.0166
                                           -0.0000  0.0000 -0.0041 -0.0096
                ( 37.86%)   0.6153* H  19 s( 99.91%)p 0.00(  0.09%)
                                            0.9996 -0.0005  0.0149 -0.0254  0.0000
    16. (0.99947) CR ( 1) C   1           s(100.00%)p 0.00(  0.00%)
                                            1.0000 -0.0001 -0.0000  0.0002  0.0000
                                           -0.0002 -0.0000 -0.0000 -0.0000  0.0000
                                           -0.0000  0.0000  0.0000  0.0000
    17. (0.99953) CR ( 1) C   2           s(100.00%)p 0.00(  0.00%)
                                            1.0000  0.0001 -0.0000 -0.0002 -0.0000
                                            0.0002  0.0000 -0.0000  0.0000  0.0000
                                            0.0000  0.0000  0.0000  0.0000
    18. (0.99954) CR ( 1) C   3           s(100.00%)p 0.00(  0.00%)
                                            1.0000 -0.0002 -0.0000  0.0004  0.0000
                                            0.0005  0.0000 -0.0000  0.0000 -0.0000
                                           -0.0000  0.0000  0.0000  0.0000
    19. (0.99956) CR ( 1) C   4           s(100.00%)p 0.00(  0.00%)
                                            1.0000 -0.0002 -0.0000 -0.0004 -0.0000
                                            0.0003  0.0000 -0.0000  0.0000  0.0000
                                            0.0000  0.0000  0.0000  0.0000
    20. (0.99962) CR ( 1) C   5           s(100.00%)p 0.00(  0.00%)
                                            1.0000 -0.0002 -0.0000  0.0001  0.0000
                                            0.0004 -0.0000  0.0000 -0.0000 -0.0000
                                            0.0000 -0.0000  0.0000  0.0000
    21. (0.33099) LP ( 1) C   1           s(  3.85%)p24.99( 96.14%)d 0.00(  0.02%)
                                           -0.0000  0.1861 -0.0619 -0.5549  0.0714
                                           -0.8019  0.0731  0.0000  0.0000  0.0109
                                            0.0000 -0.0000  0.0035 -0.0066
    22. (0.12081) LP*( 1) H   6           s( 99.64%)p 0.00(  0.36%)
                                            0.9980 -0.0214 -0.0479  0.0355  0.0000
    23. (0.30362) LP*( 1) H   7           s( 99.83%)p 0.00(  0.17%)
                                            0.9991 -0.0107  0.0207 -0.0054 -0.0357
    24. (0.30362) LP*( 1) H   8           s( 99.83%)p 0.00(  0.17%)
                                            0.9991 -0.0107  0.0207 -0.0054  0.0357
    25. (0.00252) RY*( 1) C   1           s(  0.11%)p99.99( 90.14%)d84.83(  9.74%)
                                           -0.0000  0.0202  0.0272 -0.0544 -0.5979
                                           -0.0818 -0.7309  0.0000  0.0000 -0.1873
                                            0.0000 -0.0000  0.2362  0.0808
    26. (0.00057) RY*( 2) C   1           s(  0.00%)p 1.00( 53.56%)d 0.87( 46.44%)
                                            0.0000 -0.0000 -0.0000 -0.0000 -0.0000
                                            0.0000  0.0000  0.0053  0.7318 -0.0000
                                           -0.5045  0.4582 -0.0000 -0.0000
    27. (0.00041) RY*( 3) C   1           s(  0.42%)p99.99( 98.77%)d 1.90(  0.80%)
                                           -0.0000 -0.0156  0.0631 -0.0244  0.7866
                                            0.0228 -0.6065  0.0000  0.0000 -0.0500
                                            0.0000 -0.0000  0.0740 -0.0081
    28. (0.00010) RY*( 4) C   1           s( 89.20%)p 0.02(  2.20%)d 0.10(  8.59%)
    29. (0.00001) RY*( 5) C   1           s(  2.54%)p 1.01(  2.56%)d37.32( 94.90%)
    30. (0.00000) RY*( 6) C   1           s(  0.00%)p 1.00( 32.30%)d 2.10( 67.70%)
    31. (0.00000) RY*( 7) C   1           s(  0.00%)p 1.00( 14.21%)d 6.04( 85.79%)
    32. (0.00000) RY*( 8) C   1           s(  6.98%)p 0.73(  5.09%)d12.60( 87.93%)
    33. (0.00000) RY*( 9) C   1           s(  0.43%)p 3.81(  1.63%)d99.99( 97.95%)
    34. (0.00162) RY*( 1) C   2           s( 22.67%)p 2.97( 67.30%)d 0.44( 10.03%)
                                            0.0000 -0.0047  0.4761 -0.0017 -0.4359
                                            0.0063  0.6949 -0.0000  0.0000 -0.1407
                                            0.0000  0.0000 -0.2776 -0.0590
    35. (0.00162) RY*( 2) C   2           s(  0.00%)p 1.00( 87.50%)d 0.14( 12.50%)
                                           -0.0000  0.0000  0.0000 -0.0000  0.0000
                                            0.0000 -0.0000  0.0250  0.9351 -0.0000
                                            0.3536  0.0024  0.0000 -0.0000
    36. (0.00077) RY*( 3) C   2           s( 13.19%)p 5.90( 77.83%)d 0.68(  8.98%)
                                           -0.0000 -0.0106  0.3631 -0.0173 -0.5765
                                            0.0066 -0.6675  0.0000 -0.0000  0.1885
                                           -0.0000 -0.0000 -0.2267 -0.0534
    37. (0.00020) RY*( 4) C   2           s(  0.00%)p 1.00(  0.52%)d99.99( 99.48%)
                                           -0.0000 -0.0000  0.0000  0.0000  0.0000
                                            0.0000 -0.0000  0.0062 -0.0716  0.0000
                                            0.1822  0.9806 -0.0000 -0.0000
    38. (0.00015) RY*( 5) C   2           s( 41.28%)p 1.14( 46.88%)d 0.29( 11.84%)
                                           -0.0000  0.0025  0.6425 -0.0268  0.6611
                                            0.0176 -0.1755  0.0000 -0.0000 -0.1833
                                           -0.0000 -0.0000 -0.2505 -0.1486
    39. (0.00007) RY*( 6) C   2           s( 20.97%)p 0.05(  0.95%)d 3.72( 78.07%)
    40. (0.00003) RY*( 7) C   2           s(  1.16%)p 5.72(  6.67%)d79.16( 92.17%)
    41. (0.00000) RY*( 8) C   2           s(  0.00%)p 1.00( 12.04%)d 7.31( 87.96%)
    42. (0.00000) RY*( 9) C   2           s(  0.67%)p 0.83(  0.56%)d99.99( 98.78%)
    43. (0.00180) RY*( 1) C   3           s( 13.01%)p 6.38( 83.08%)d 0.30(  3.91%)
                                            0.0000 -0.0023  0.3607  0.0171  0.4448
                                           -0.0020 -0.7954 -0.0000  0.0000 -0.1360
                                           -0.0000  0.0000 -0.1396 -0.0335
    44. (0.00172) RY*( 2) C   3           s(  0.00%)p 1.00( 87.94%)d 0.14( 12.06%)
                                            0.0000 -0.0000  0.0000 -0.0000 -0.0000
                                            0.0000 -0.0000  0.0208  0.9376  0.0000
                                           -0.3471 -0.0108 -0.0000 -0.0000
    45. (0.00154) RY*( 3) C   3           s( 36.10%)p 1.50( 54.20%)d 0.27(  9.69%)
                                            0.0000 -0.0088  0.6008  0.0056  0.4751
                                            0.0072  0.5624  0.0000 -0.0000  0.1479
                                            0.0000 -0.0000 -0.2671 -0.0610
    46. (0.00025) RY*( 4) C   3           s( 35.98%)p 1.64( 58.84%)d 0.14(  5.19%)
                                            0.0000  0.0029  0.5998  0.0237 -0.7585
                                            0.0133 -0.1105 -0.0000  0.0000 -0.0011
                                           -0.0000  0.0000 -0.2164 -0.0710
    47. (0.00020) RY*( 5) C   3           s(  0.00%)p 1.00(  0.35%)d99.99( 99.65%)
                                            0.0000 -0.0000  0.0000 -0.0000 -0.0000
                                            0.0000 -0.0000  0.0080 -0.0585  0.0000
                                           -0.1879  0.9804 -0.0000 -0.0000
    48. (0.00007) RY*( 6) C   3           s( 14.66%)p 0.01(  0.20%)d 5.81( 85.14%)
    49. (0.00004) RY*( 7) C   3           s(  0.01%)p 1.00(  3.79%)d25.37( 96.20%)
    50. (0.00000) RY*( 8) C   3           s(  0.00%)p 1.00( 11.77%)d 7.50( 88.23%)
    51. (0.00000) RY*( 9) C   3           s(  0.19%)p 0.27(  0.05%)d99.99( 99.75%)
    52. (0.00179) RY*( 1) C   4           s( 14.57%)p 5.45( 79.43%)d 0.41(  6.00%)
                                            0.0000  0.0033  0.3817 -0.0183 -0.5127
                                           -0.0008 -0.7288  0.0000  0.0000  0.0997
                                           -0.0000  0.0000 -0.2175 -0.0527
    53. (0.00165) RY*( 2) C   4           s(  0.00%)p 1.00( 88.61%)d 0.13( 11.39%)
                                            0.0000 -0.0000  0.0000  0.0000  0.0000
                                           -0.0000 -0.0000  0.0241  0.9410  0.0000
                                            0.3362 -0.0298  0.0000  0.0000
    54. (0.00049) RY*( 3) C   4           s( 15.13%)p 3.85( 58.22%)d 1.76( 26.66%)
                                            0.0000 -0.0152  0.3887 -0.0077 -0.4526
                                           -0.0050  0.6142  0.0000 -0.0000 -0.2882
                                           -0.0000 -0.0000 -0.4141 -0.1096
    55. (0.00023) RY*( 4) C   4           s( 31.21%)p 1.74( 54.43%)d 0.46( 14.36%)
                                            0.0000  0.0074  0.5586 -0.0223  0.7250
                                            0.0165 -0.1339 -0.0000  0.0000 -0.1615
                                            0.0000  0.0000 -0.3279 -0.1004
    56. (0.00018) RY*( 5) C   4           s(  0.00%)p 1.00(  0.21%)d99.99( 99.79%)
                                            0.0000 -0.0000  0.0000  0.0000  0.0000
                                           -0.0000 -0.0000  0.0073 -0.0453 -0.0000
                                            0.2129  0.9760  0.0000  0.0000
    57. (0.00006) RY*( 6) C   4           s( 38.27%)p 0.12(  4.48%)d 1.50( 57.25%)
    58. (0.00004) RY*( 7) C   4           s(  0.60%)p 5.83(  3.52%)d99.99( 95.87%)
    59. (0.00000) RY*( 8) C   4           s(  0.00%)p 1.00( 11.24%)d 7.90( 88.76%)
    60. (0.00000) RY*( 9) C   4           s(  0.21%)p 0.26(  0.06%)d99.99( 99.73%)
    61. (0.00154) RY*( 1) C   5           s(  5.93%)p14.75( 87.55%)d 1.10(  6.51%)
                                           -0.0000  0.0119  0.2433  0.0172  0.6367
                                           -0.0137 -0.6853 -0.0000  0.0000 -0.1326
                                           -0.0000  0.0000 -0.2133 -0.0450
    62. (0.00092) RY*( 2) C   5           s(  0.00%)p 1.00( 81.96%)d 0.22( 18.04%)
                                           -0.0000 -0.0000  0.0000 -0.0000 -0.0000
                                           -0.0000 -0.0000  0.0137  0.9052  0.0000
                                           -0.3181 -0.2815 -0.0000 -0.0000
    63. (0.00021) RY*( 3) C   5           s(  6.74%)p13.83( 93.22%)d 0.01(  0.04%)
                                            0.0000  0.0131  0.2592  0.0168 -0.7523
                                            0.0197 -0.6046 -0.0000  0.0000  0.0054
                                           -0.0000  0.0000 -0.0056 -0.0193
    64. (0.00006) RY*( 4) C   5           s( 64.76%)p 0.08(  5.20%)d 0.46( 30.05%)
    65. (0.00001) RY*( 5) C   5           s(  7.05%)p 0.69(  4.89%)d12.49( 88.05%)
    66. (0.00000) RY*( 6) C   5           s(  0.00%)p 1.00( 11.05%)d 8.05( 88.95%)
    67. (0.00000) RY*( 7) C   5           s(  0.00%)p 1.00(  7.05%)d13.18( 92.95%)
    68. (0.00000) RY*( 8) C   5           s( 15.54%)p 0.58(  8.96%)d 4.86( 75.50%)
    69. (0.00000) RY*( 9) C   5           s(  0.00%)p 1.00(  0.27%)d99.99( 99.73%)
    70. (0.00018) RY*( 1) H   6           s( 97.54%)p 0.03(  2.46%)
                                            0.0243  0.9873  0.1306  0.0870  0.0000
    71. (0.00001) RY*( 2) H   6           s(  1.92%)p50.98( 98.08%)
    72. (0.00000) RY*( 3) H   6           s(  0.90%)p99.99( 99.10%)
    73. (0.00001) RY*( 4) H   6           s(  0.00%)p 1.00(100.00%)
    74. (0.00029) RY*( 1) H   7           s( 95.41%)p 0.05(  4.59%)
                                            0.0099  0.9767  0.1026  0.1874  0.0157
    75. (0.00001) RY*( 2) H   7           s(  1.06%)p93.53( 98.94%)
    76. (0.00001) RY*( 3) H   7           s(  3.55%)p27.15( 96.45%)
    77. (0.00001) RY*( 4) H   7           s(  0.15%)p99.99( 99.85%)
    78. (0.00029) RY*( 1) H   8           s( 95.41%)p 0.05(  4.59%)
                                            0.0099  0.9767  0.1026  0.1874 -0.0157
    79. (0.00001) RY*( 2) H   8           s(  1.06%)p93.53( 98.94%)
    80. (0.00001) RY*( 3) H   8           s(  3.55%)p27.15( 96.45%)
    81. (0.00001) RY*( 4) H   8           s(  0.15%)p99.99( 99.85%)
    82. (0.00101) RY*( 1) H   9           s( 97.97%)p 0.02(  2.03%)
                                            0.0050  0.9898  0.0159 -0.1387  0.0283
    83. (0.00009) RY*( 2) H   9           s(  0.18%)p99.99( 99.82%)
    84. (0.00002) RY*( 3) H   9           s(  1.76%)p55.79( 98.24%)
    85. (0.00002) RY*( 4) H   9           s(  0.20%)p99.99( 99.80%)
    86. (0.00101) RY*( 1) H  10           s( 97.97%)p 0.02(  2.03%)
                                            0.0050  0.9898  0.0159 -0.1387 -0.0283
    87. (0.00009) RY*( 2) H  10           s(  0.18%)p99.99( 99.82%)
    88. (0.00002) RY*( 3) H  10           s(  1.76%)p55.79( 98.24%)
    89. (0.00002) RY*( 4) H  10           s(  0.20%)p99.99( 99.80%)
    90. (0.00132) RY*( 1) H  11           s( 99.84%)p 0.00(  0.16%)
                                            0.0059  0.9992 -0.0347 -0.0135  0.0139
    91. (0.00009) RY*( 2) H  11           s(  0.00%)p 1.00(100.00%)
    92. (0.00005) RY*( 3) H  11           s(  0.05%)p99.99( 99.95%)
    93. (0.00002) RY*( 4) H  11           s(  0.20%)p99.99( 99.80%)
    94. (0.00132) RY*( 1) H  12           s( 99.84%)p 0.00(  0.16%)
                                            0.0059  0.9992 -0.0347 -0.0135 -0.0139
    95. (0.00009) RY*( 2) H  12           s(  0.00%)p 1.00(100.00%)
    96. (0.00005) RY*( 3) H  12           s(  0.05%)p99.99( 99.95%)
    97. (0.00002) RY*( 4) H  12           s(  0.20%)p99.99( 99.80%)
    98. (0.00142) RY*( 1) H  13           s( 99.52%)p 0.00(  0.48%)
                                            0.0061  0.9976  0.0576 -0.0357  0.0153
    99. (0.00009) RY*( 2) H  13           s(  0.03%)p99.99( 99.97%)
   100. (0.00005) RY*( 3) H  13           s(  0.24%)p99.99( 99.76%)
   101. (0.00002) RY*( 4) H  13           s(  0.30%)p99.99( 99.70%)
   102. (0.00142) RY*( 1) H  14           s( 99.52%)p 0.00(  0.48%)
                                            0.0061  0.9976  0.0576 -0.0357 -0.0153
   103. (0.00009) RY*( 2) H  14           s(  0.03%)p99.99( 99.97%)
   104. (0.00005) RY*( 3) H  14           s(  0.24%)p99.99( 99.76%)
   105. (0.00002) RY*( 4) H  14           s(  0.30%)p99.99( 99.70%)
   106. (0.00129) RY*( 1) H  15           s( 99.48%)p 0.01(  0.52%)
                                            0.0057  0.9974 -0.0591 -0.0301 -0.0283
   107. (0.00009) RY*( 2) H  15           s(  0.01%)p99.99( 99.99%)
   108. (0.00006) RY*( 3) H  15           s(  0.11%)p99.99( 99.89%)
   109. (0.00002) RY*( 4) H  15           s(  0.48%)p99.99( 99.52%)
   110. (0.00129) RY*( 1) H  16           s( 99.48%)p 0.01(  0.52%)
                                            0.0057  0.9974 -0.0591 -0.0301  0.0283
   111. (0.00009) RY*( 2) H  16           s(  0.01%)p99.99( 99.99%)
   112. (0.00006) RY*( 3) H  16           s(  0.11%)p99.99( 99.89%)
   113. (0.00002) RY*( 4) H  16           s(  0.48%)p99.99( 99.52%)
   114. (0.00075) RY*( 1) H  17           s( 98.23%)p 0.02(  1.77%)
                                            0.0052  0.9911  0.1074  0.0329  0.0713
   115. (0.00010) RY*( 2) H  17           s(  0.08%)p99.99( 99.92%)
   116. (0.00007) RY*( 3) H  17           s(  0.01%)p 1.00( 99.99%)
   117. (0.00001) RY*( 4) H  17           s(  1.76%)p55.69( 98.24%)
   118. (0.00075) RY*( 1) H  18           s( 98.23%)p 0.02(  1.77%)
                                            0.0052  0.9911  0.1074  0.0329 -0.0713
   119. (0.00010) RY*( 2) H  18           s(  0.08%)p99.99( 99.92%)
   120. (0.00007) RY*( 3) H  18           s(  0.01%)p 1.00( 99.99%)
   121. (0.00001) RY*( 4) H  18           s(  1.76%)p55.69( 98.24%)
   122. (0.00052) RY*( 1) H  19           s( 97.55%)p 0.03(  2.45%)
                                            0.0050  0.9877 -0.0536  0.1471  0.0000
   123. (0.00009) RY*( 2) H  19           s(  0.00%)p 1.00(100.00%)
   124. (0.00006) RY*( 3) H  19           s(  0.01%)p 1.00( 99.99%)
   125. (0.00002) RY*( 4) H  19           s(  2.53%)p38.48( 97.47%)
   126. (0.00895) BD*( 1) C   1 - C   2  
                ( 47.54%)   0.6895* C   1 s( 37.38%)p 1.67( 62.58%)d 0.00(  0.04%)
                                            0.0003  0.6114  0.0068 -0.5773 -0.0138
                                            0.5405  0.0110 -0.0000 -0.0000 -0.0153
                                           -0.0000  0.0000 -0.0083 -0.0104
                ( 52.46%)  -0.7243* C   2 s( 25.46%)p 2.93( 74.48%)d 0.00(  0.06%)
                                            0.0002  0.5041  0.0226  0.4384 -0.0016
                                           -0.7433 -0.0139 -0.0000 -0.0000 -0.0184
                                            0.0000  0.0000 -0.0098 -0.0127
   127. (0.00532) BD*( 1) C   1 - H   9  
                ( 35.64%)   0.5970* C   1 s( 29.54%)p 2.38( 70.41%)d 0.00(  0.05%)
                                            0.0001 -0.5435 -0.0040 -0.4206 -0.0195
                                            0.1645  0.0108 -0.7068 -0.0078 -0.0017
                                           -0.0183  0.0005 -0.0071 -0.0091
                ( 64.36%)  -0.8022* H   9 s( 99.89%)p 0.00(  0.11%)
                                           -0.9994  0.0041  0.0212  0.0013  0.0261
   128. (0.00532) BD*( 1) C   1 - H  10  
                ( 35.64%)   0.5970* C   1 s( 29.54%)p 2.38( 70.41%)d 0.00(  0.05%)
                                            0.0001 -0.5435 -0.0040 -0.4206 -0.0195
                                            0.1645  0.0108  0.7068  0.0078 -0.0017
                                            0.0183 -0.0005 -0.0071 -0.0091
                ( 64.36%)  -0.8022* H  10 s( 99.89%)p 0.00(  0.11%)
                                           -0.9994  0.0041  0.0212  0.0013 -0.0261
   129. (0.00779) BD*( 1) C   2 - C   3  
                ( 47.31%)   0.6878* C   2 s( 31.43%)p 2.18( 68.53%)d 0.00(  0.04%)
                                            0.0001 -0.5606 -0.0041 -0.4885  0.0036
                                           -0.6683  0.0041  0.0000  0.0000 -0.0156
                                           -0.0000 -0.0000  0.0004  0.0116
                ( 52.69%)  -0.7259* C   3 s( 26.55%)p 2.76( 73.39%)d 0.00(  0.06%)
                                           -0.0007 -0.5150 -0.0187  0.4603  0.0054
                                            0.7225  0.0048  0.0000 -0.0000 -0.0183
                                            0.0000 -0.0000  0.0109  0.0125
   130. (0.00900) BD*( 1) C   2 - H  11  
                ( 37.20%)   0.6100* C   2 s( 21.58%)p 3.63( 78.38%)d 0.00(  0.04%)
                                           -0.0001  0.4645 -0.0094 -0.5329 -0.0080
                                            0.0000  0.0063  0.7068 -0.0127  0.0015
                                           -0.0164 -0.0024  0.0045  0.0110
                ( 62.80%)  -0.7924* H  11 s( 99.91%)p 0.00(  0.09%)
                                            0.9995 -0.0049  0.0203 -0.0026 -0.0228
   131. (0.00900) BD*( 1) C   2 - H  12  
                ( 37.20%)   0.6100* C   2 s( 21.58%)p 3.63( 78.38%)d 0.00(  0.04%)
                                           -0.0001  0.4645 -0.0094 -0.5329 -0.0080
                                            0.0000  0.0063 -0.7068  0.0127  0.0015
                                            0.0164  0.0024  0.0045  0.0110
                ( 62.80%)  -0.7924* H  12 s( 99.91%)p 0.00(  0.09%)
                                            0.9995 -0.0049  0.0203 -0.0026  0.0228
   132. (0.00795) BD*( 1) C   3 - C   4  
                ( 47.42%)   0.6886* C   3 s( 29.82%)p 2.35( 70.14%)d 0.00(  0.04%)
                                            0.0000 -0.5461 -0.0049  0.4734 -0.0058
                                           -0.6908  0.0044  0.0000 -0.0000  0.0153
                                            0.0000 -0.0000  0.0033  0.0103
                ( 52.58%)  -0.7251* C   4 s( 27.25%)p 2.67( 72.70%)d 0.00(  0.05%)
                                           -0.0005 -0.5219 -0.0109 -0.4610 -0.0061
                                            0.7172  0.0059 -0.0000 -0.0000  0.0177
                                            0.0000 -0.0000  0.0089  0.0116
   133. (0.00900) BD*( 1) C   3 - H  13  
                ( 37.92%)   0.6158* C   3 s( 21.83%)p 3.58( 78.12%)d 0.00(  0.04%)
                                            0.0001 -0.4672  0.0086 -0.5304 -0.0075
                                            0.0056 -0.0092 -0.7068  0.0094  0.0016
                                           -0.0172  0.0030 -0.0057 -0.0102
                ( 62.08%)  -0.7879* H  13 s( 99.91%)p 0.00(  0.09%)
                                           -0.9995  0.0048  0.0191  0.0038  0.0229
   134. (0.00900) BD*( 1) C   3 - H  14  
                ( 37.92%)   0.6158* C   3 s( 21.83%)p 3.58( 78.12%)d 0.00(  0.04%)
                                            0.0001 -0.4672  0.0086 -0.5304 -0.0075
                                            0.0056 -0.0092  0.7068 -0.0094  0.0016
                                            0.0172 -0.0030 -0.0057 -0.0102
                ( 62.08%)  -0.7879* H  14 s( 99.91%)p 0.00(  0.09%)
                                           -0.9995  0.0048  0.0191  0.0038 -0.0229
   135. (0.00271) BD*( 1) C   4 - C   5  
                ( 48.07%)   0.6933* C   4 s( 28.96%)p 2.45( 71.00%)d 0.00(  0.04%)
                                           -0.0001 -0.5381 -0.0121 -0.4743  0.0139
                                           -0.6962 -0.0101  0.0000 -0.0000 -0.0162
                                           -0.0000 -0.0000  0.0039  0.0106
                ( 51.93%)  -0.7206* C   5 s( 29.30%)p 2.41( 70.66%)d 0.00(  0.05%)
                                           -0.0005 -0.5412 -0.0089  0.4640  0.0160
                                            0.7007 -0.0003  0.0000 -0.0000 -0.0165
                                            0.0000 -0.0000  0.0087  0.0111
   136. (0.00833) BD*( 1) C   4 - H  15  
                ( 38.40%)   0.6197* C   4 s( 21.90%)p 3.56( 78.06%)d 0.00(  0.04%)
                                           -0.0001  0.4679 -0.0097 -0.5298 -0.0067
                                           -0.0007  0.0127 -0.7068  0.0120  0.0013
                                            0.0171  0.0021  0.0061  0.0105
                ( 61.60%)  -0.7849* H  15 s( 99.91%)p 0.00(  0.09%)
                                            0.9996 -0.0040  0.0189 -0.0031  0.0225
   137. (0.00833) BD*( 1) C   4 - H  16  
                ( 38.40%)   0.6197* C   4 s( 21.90%)p 3.56( 78.06%)d 0.00(  0.04%)
                                           -0.0001  0.4679 -0.0097 -0.5298 -0.0067
                                           -0.0007  0.0127  0.7068 -0.0120  0.0013
                                           -0.0171 -0.0021  0.0061  0.0105
                ( 61.60%)  -0.7849* H  16 s( 99.91%)p 0.00(  0.09%)
                                            0.9996 -0.0040  0.0189 -0.0031 -0.0225
   138. (0.00393) BD*( 1) C   5 - H  17  
                ( 38.81%)   0.6230* C   5 s( 23.32%)p 3.29( 76.63%)d 0.00(  0.04%)
                                           -0.0000 -0.4829  0.0049 -0.5150 -0.0032
                                           -0.0316 -0.0194 -0.7069  0.0049  0.0006
                                           -0.0168  0.0004 -0.0059 -0.0100
                ( 61.19%)  -0.7822* H  17 s( 99.92%)p 0.00(  0.08%)
                                           -0.9996  0.0016  0.0173  0.0048  0.0226
   139. (0.00393) BD*( 1) C   5 - H  18  
                ( 38.81%)   0.6230* C   5 s( 23.32%)p 3.29( 76.63%)d 0.00(  0.04%)
                                           -0.0000 -0.4829  0.0049 -0.5150 -0.0032
                                           -0.0316 -0.0194  0.7069 -0.0049  0.0006
                                            0.0168 -0.0004 -0.0059 -0.0100
                ( 61.19%)  -0.7822* H  18 s( 99.92%)p 0.00(  0.08%)
                                           -0.9996  0.0016  0.0173  0.0048 -0.0226
   140. (0.00215) BD*( 1) C   5 - H  19  
                ( 37.86%)   0.6153* C   5 s( 24.03%)p 3.16( 75.93%)d 0.00(  0.04%)
                                            0.0001 -0.4902 -0.0026  0.5032 -0.0154
                                           -0.7113 -0.0020  0.0000 -0.0000  0.0166
                                            0.0000 -0.0000  0.0041  0.0096
                ( 62.14%)  -0.7883* H  19 s( 99.91%)p 0.00(  0.09%)
                                           -0.9996  0.0005 -0.0149  0.0254 -0.0000


 NHO Directionality and "Bond Bending" (deviations from line of nuclear centers)

         [Thresholds for printing:  angular deviation  >  1.0 degree]
                                    hybrid p-character > 25.0%
                                    orbital occupancy  >  0.10e

                                Line of Centers        Hybrid 1              Hybrid 2
                                ---------------  -------------------   ------------------
                NBO               Theta   Phi    Theta   Phi    Dev    Theta   Phi    Dev
 ========================================================================================
     1. BD (   1) C   1 - C   2    90.0  123.1    90.0  137.0  13.9     90.0  300.0   3.1
     2. BD (   1) C   1 - H   9    37.1    0.2    33.5  338.3  13.1      --     --    --
     3. BD (   1) C   1 - H  10   142.9    0.2   146.5  338.3  13.1      --     --    --
     4. BD (   1) C   2 - C   3    90.0   56.9    90.0   53.9   3.0      --     --    --
     7. BD (   1) C   3 - C   4    90.0  123.1    90.0  124.3   1.2      --     --    --
    11. BD (   1) C   4 - H  15   142.9  180.2   142.3  178.7   1.1      --     --    --
    12. BD (   1) C   4 - H  16    37.1  180.2    37.7  178.7   1.1      --     --    --
    21. LP (   1) C   1             --     --     90.0  236.4   --       --     --    --

 The molecular units found in the alpha and beta manifolds are inequivalent.
 For labelling purposes, the molecular units of the beta system will be used.


 Second Order Perturbation Theory Analysis of Fock Matrix in NBO Basis

     Threshold for printing:   0.25 kcal/mol
    (Intermolecular threshold: 0.03 kcal/mol)
                                                                              E(2)  E(j)-E(i) F(i,j)
         Donor NBO (i)                     Acceptor NBO (j)                 kcal/mol   a.u.    a.u. 
 ===================================================================================================

 within unit  1
   1. BD (   1) C   1 - C   2        / 43. RY*(   1) C   3                    0.50    1.44    0.034
   1. BD (   1) C   1 - C   2        /129. BD*(   1) C   2 - C   3            0.30    1.07    0.023
   1. BD (   1) C   1 - C   2        /132. BD*(   1) C   3 - C   4            0.72    1.10    0.036
   2. BD (   1) C   1 - H   9        / 21. LP (   1) C   1                    0.52    0.34    0.020
   2. BD (   1) C   1 - H   9        / 35. RY*(   2) C   2                    0.30    1.55    0.027
   2. BD (   1) C   1 - H   9        /131. BD*(   1) C   2 - H  12            1.41    1.01    0.048
   3. BD (   1) C   1 - H  10        / 21. LP (   1) C   1                    0.52    0.34    0.020
   3. BD (   1) C   1 - H  10        / 35. RY*(   2) C   2                    0.30    1.55    0.027
   3. BD (   1) C   1 - H  10        /130. BD*(   1) C   2 - H  11            1.41    1.01    0.048
   4. BD (   1) C   2 - C   3        / 21. LP (   1) C   1                    5.72    0.38    0.070
   4. BD (   1) C   2 - C   3        / 25. RY*(   1) C   1                    0.70    1.34    0.040
   4. BD (   1) C   2 - C   3        / 52. RY*(   1) C   4                    0.52    1.47    0.036
   4. BD (   1) C   2 - C   3        /126. BD*(   1) C   1 - C   2            0.54    0.95    0.029
   4. BD (   1) C   2 - C   3        /130. BD*(   1) C   2 - H  11            0.41    1.05    0.027
   4. BD (   1) C   2 - C   3        /131. BD*(   1) C   2 - H  12            0.41    1.05    0.027
   4. BD (   1) C   2 - C   3        /132. BD*(   1) C   3 - C   4            0.44    1.04    0.027
   4. BD (   1) C   2 - C   3        /135. BD*(   1) C   4 - C   5            0.79    1.06    0.037
   5. BD (   1) C   2 - H  11        / 44. RY*(   2) C   3                    0.30    1.52    0.027
   5. BD (   1) C   2 - H  11        /128. BD*(   1) C   1 - H  10            1.30    0.89    0.043
   5. BD (   1) C   2 - H  11        /134. BD*(   1) C   3 - H  14            1.52    0.95    0.048
   6. BD (   1) C   2 - H  12        / 44. RY*(   2) C   3                    0.30    1.52    0.027
   6. BD (   1) C   2 - H  12        /127. BD*(   1) C   1 - H   9            1.30    0.89    0.043
   6. BD (   1) C   2 - H  12        /133. BD*(   1) C   3 - H  13            1.52    0.95    0.048
   7. BD (   1) C   3 - C   4        / 34. RY*(   1) C   2                    0.60    1.48    0.038
   7. BD (   1) C   3 - C   4        / 61. RY*(   1) C   5                    0.58    1.42    0.037
   7. BD (   1) C   3 - C   4        /126. BD*(   1) C   1 - C   2            1.74    0.91    0.050
   7. BD (   1) C   3 - C   4        /129. BD*(   1) C   2 - C   3            0.61    0.96    0.031
   7. BD (   1) C   3 - C   4        /133. BD*(   1) C   3 - H  13            0.38    1.03    0.025
   7. BD (   1) C   3 - C   4        /134. BD*(   1) C   3 - H  14            0.38    1.03    0.025
   7. BD (   1) C   3 - C   4        /135. BD*(   1) C   4 - C   5            0.35    1.02    0.024
   7. BD (   1) C   3 - C   4        /140. BD*(   1) C   5 - H  19            0.69    1.09    0.035
   8. BD (   1) C   3 - H  13        / 53. RY*(   2) C   4                    0.32    1.48    0.027
   8. BD (   1) C   3 - H  13        /131. BD*(   1) C   2 - H  12            1.68    0.90    0.049
   8. BD (   1) C   3 - H  13        /132. BD*(   1) C   3 - C   4            0.26    0.89    0.019
   8. BD (   1) C   3 - H  13        /136. BD*(   1) C   4 - H  15            1.44    0.96    0.047
   9. BD (   1) C   3 - H  14        / 53. RY*(   2) C   4                    0.32    1.48    0.027
   9. BD (   1) C   3 - H  14        /130. BD*(   1) C   2 - H  11            1.68    0.90    0.049
   9. BD (   1) C   3 - H  14        /132. BD*(   1) C   3 - C   4            0.26    0.89    0.019
   9. BD (   1) C   3 - H  14        /137. BD*(   1) C   4 - H  16            1.44    0.96    0.047
  10. BD (   1) C   4 - C   5        / 45. RY*(   3) C   3                    0.59    1.51    0.038
  10. BD (   1) C   4 - C   5        /129. BD*(   1) C   2 - C   3            1.46    0.94    0.047
  10. BD (   1) C   4 - C   5        /132. BD*(   1) C   3 - C   4            0.58    0.97    0.030
  10. BD (   1) C   4 - C   5        /136. BD*(   1) C   4 - H  15            0.34    1.04    0.024
  10. BD (   1) C   4 - C   5        /137. BD*(   1) C   4 - H  16            0.34    1.04    0.024
  11. BD (   1) C   4 - H  15        / 62. RY*(   2) C   5                    0.30    1.39    0.026
  11. BD (   1) C   4 - H  15        /133. BD*(   1) C   3 - H  13            1.71    0.89    0.049
  11. BD (   1) C   4 - H  15        /138. BD*(   1) C   5 - H  17            1.51    0.94    0.048
  12. BD (   1) C   4 - H  16        / 62. RY*(   2) C   5                    0.30    1.39    0.026
  12. BD (   1) C   4 - H  16        /134. BD*(   1) C   3 - H  14            1.71    0.89    0.049
  12. BD (   1) C   4 - H  16        /139. BD*(   1) C   5 - H  18            1.51    0.94    0.048
  13. BD (   1) C   5 - H  17        /136. BD*(   1) C   4 - H  15            1.60    0.92    0.048
  14. BD (   1) C   5 - H  18        /137. BD*(   1) C   4 - H  16            1.60    0.92    0.048
  15. BD (   1) C   5 - H  19        /132. BD*(   1) C   3 - C   4            1.97    0.85    0.052
  16. CR (   1) C   1                / 21. LP (   1) C   1                    1.58    9.99    0.194
  16. CR (   1) C   1                / 38. RY*(   5) C   2                    0.52   11.07    0.096
  16. CR (   1) C   1                / 82. RY*(   1) H   9                    0.49   10.59    0.091
  16. CR (   1) C   1                / 86. RY*(   1) H  10                    0.49   10.59    0.091
  17. CR (   1) C   2                / 21. LP (   1) C   1                    0.38    9.86    0.094
  17. CR (   1) C   2                / 27. RY*(   3) C   1                    0.74   10.62    0.112
  17. CR (   1) C   2                / 46. RY*(   4) C   3                    0.45   10.86    0.088
  17. CR (   1) C   2                / 90. RY*(   1) H  11                    0.35   10.49    0.076
  17. CR (   1) C   2                / 94. RY*(   1) H  12                    0.35   10.49    0.076
  18. CR (   1) C   3                / 36. RY*(   3) C   2                    0.26   10.81    0.067
  18. CR (   1) C   3                / 55. RY*(   4) C   4                    0.46   10.99    0.090
  18. CR (   1) C   3                / 98. RY*(   1) H  13                    0.33   10.49    0.075
  18. CR (   1) C   3                /102. RY*(   1) H  14                    0.33   10.49    0.075
  18. CR (   1) C   3                /126. BD*(   1) C   1 - C   2            0.27   10.40    0.067
  19. CR (   1) C   4                / 43. RY*(   1) C   3                    0.30   10.80    0.072
  19. CR (   1) C   4                / 63. RY*(   3) C   5                    0.65   10.62    0.105
  19. CR (   1) C   4                /106. RY*(   1) H  15                    0.32   10.48    0.073
  19. CR (   1) C   4                /110. RY*(   1) H  16                    0.32   10.48    0.073
  20. CR (   1) C   5                / 52. RY*(   1) C   4                    0.28   10.87    0.069
  20. CR (   1) C   5                /114. RY*(   1) H  17                    0.34   10.50    0.075
  20. CR (   1) C   5                /118. RY*(   1) H  18                    0.34   10.50    0.075
  20. CR (   1) C   5                /122. RY*(   1) H  19                    0.37   10.52    0.079
  21. LP (   1) C   1                / 38. RY*(   5) C   2                    0.27    1.09    0.038
  21. LP (   1) C   1                / 82. RY*(   1) H   9                    0.38    0.60    0.033
  21. LP (   1) C   1                / 86. RY*(   1) H  10                    0.38    0.60    0.033
  21. LP (   1) C   1                /126. BD*(   1) C   1 - C   2            2.04    0.57    0.074
  21. LP (   1) C   1                /127. BD*(   1) C   1 - H   9            1.63    0.63    0.070
  21. LP (   1) C   1                /128. BD*(   1) C   1 - H  10            1.63    0.63    0.070
  21. LP (   1) C   1                /129. BD*(   1) C   2 - C   3            1.15    0.63    0.058
  21. LP (   1) C   1                /130. BD*(   1) C   2 - H  11            0.29    0.67    0.030
  21. LP (   1) C   1                /131. BD*(   1) C   2 - H  12            0.29    0.67    0.030

 from unit  1 to unit  2
   1. BD (   1) C   1 - C   2        / 22. LP*(   1) H   6                    0.14    0.56    0.012
   1. BD (   1) C   1 - C   2        / 70. RY*(   1) H   6                    0.07    1.26    0.012
   2. BD (   1) C   1 - H   9        / 22. LP*(   1) H   6                    0.55    0.47    0.021
   2. BD (   1) C   1 - H   9        / 70. RY*(   1) H   6                    0.03    1.16    0.007
   3. BD (   1) C   1 - H  10        / 22. LP*(   1) H   6                    0.55    0.47    0.021
   3. BD (   1) C   1 - H  10        / 70. RY*(   1) H   6                    0.03    1.16    0.007
   4. BD (   1) C   2 - C   3        / 22. LP*(   1) H   6                    0.11    0.50    0.010
  16. CR (   1) C   1                / 22. LP*(   1) H   6                    0.12   10.11    0.047
  21. LP (   1) C   1                / 22. LP*(   1) H   6                    9.11    0.13    0.063
  21. LP (   1) C   1                / 70. RY*(   1) H   6                    0.07    0.82    0.016

 from unit  1 to unit  3
   1. BD (   1) C   1 - C   2        / 23. LP*(   1) H   7                    0.49    0.44    0.022
   1. BD (   1) C   1 - C   2        / 74. RY*(   1) H   7                    0.03    1.22    0.008
   2. BD (   1) C   1 - H   9        / 23. LP*(   1) H   7                    0.72    0.34    0.024
   3. BD (   1) C   1 - H  10        / 74. RY*(   1) H   7                    0.08    1.12    0.012
   5. BD (   1) C   2 - H  11        / 23. LP*(   1) H   7                    0.05    0.26    0.005
  16. CR (   1) C   1                / 23. LP*(   1) H   7                    0.11    9.99    0.050
  21. LP (   1) C   1                / 74. RY*(   1) H   7                    0.07    0.78    0.016
  21. LP (   1) C   1                / 75. RY*(   2) H   7                    0.04    1.74    0.018
  21. LP (   1) C   1                / 76. RY*(   3) H   7                    0.03    1.69    0.015

 from unit  1 to unit  4
   1. BD (   1) C   1 - C   2        / 24. LP*(   1) H   8                    0.49    0.44    0.022
   1. BD (   1) C   1 - C   2        / 78. RY*(   1) H   8                    0.03    1.22    0.008
   2. BD (   1) C   1 - H   9        / 78. RY*(   1) H   8                    0.08    1.12    0.012
   3. BD (   1) C   1 - H  10        / 24. LP*(   1) H   8                    0.72    0.34    0.024
   6. BD (   1) C   2 - H  12        / 24. LP*(   1) H   8                    0.05    0.26    0.005
  16. CR (   1) C   1                / 24. LP*(   1) H   8                    0.11    9.99    0.050
  21. LP (   1) C   1                / 78. RY*(   1) H   8                    0.07    0.78    0.016
  21. LP (   1) C   1                / 79. RY*(   2) H   8                    0.04    1.74    0.018
  21. LP (   1) C   1                / 80. RY*(   3) H   8                    0.03    1.69    0.015

 from unit  2 to unit  1
  22. LP*(   1) H   6                / 25. RY*(   1) C   1                    0.03    0.84    0.018
  22. LP*(   1) H   6                / 27. RY*(   3) C   1                    0.05    0.64    0.020
  22. LP*(   1) H   6                / 36. RY*(   3) C   2                    0.03    0.86    0.017
  22. LP*(   1) H   6                /126. BD*(   1) C   1 - C   2            0.21    0.44    0.034
  22. LP*(   1) H   6                /127. BD*(   1) C   1 - H   9            0.03    0.51    0.013
  22. LP*(   1) H   6                /128. BD*(   1) C   1 - H  10            0.03    0.51    0.013

 within unit  2
  22. LP*(   1) H   6                / 70. RY*(   1) H   6                    0.38    0.70    0.059

 from unit  2 to unit  3
  22. LP*(   1) H   6                / 75. RY*(   2) H   7                    0.04    1.61    0.027
  22. LP*(   1) H   6                / 76. RY*(   3) H   7                    0.03    1.57    0.026

 from unit  2 to unit  4
  22. LP*(   1) H   6                / 79. RY*(   2) H   8                    0.04    1.61    0.027
  22. LP*(   1) H   6                / 80. RY*(   3) H   8                    0.03    1.57    0.026

 from unit  3 to unit  1
  23. LP*(   1) H   7                / 25. RY*(   1) C   1                    0.07    0.96    0.018
  23. LP*(   1) H   7                / 86. RY*(   1) H  10                    0.03    0.60    0.010
  23. LP*(   1) H   7                /126. BD*(   1) C   1 - C   2            0.03    0.57    0.010
  23. LP*(   1) H   7                /127. BD*(   1) C   1 - H   9            0.06    0.63    0.014
  23. LP*(   1) H   7                /128. BD*(   1) C   1 - H  10            0.46    0.63    0.039
  23. LP*(   1) H   7                /129. BD*(   1) C   2 - C   3            0.03    0.63    0.010
  23. LP*(   1) H   7                /130. BD*(   1) C   2 - H  11            0.09    0.67    0.018

 from unit  3 to unit  2
  23. LP*(   1) H   7                / 22. LP*(   1) H   6                    9.64    0.13    0.067
  23. LP*(   1) H   7                / 71. RY*(   2) H   6                    0.04    1.74    0.019
  23. LP*(   1) H   7                / 73. RY*(   4) H   6                    0.03    1.74    0.017

 within unit  3
  23. LP*(   1) H   7                / 77. RY*(   4) H   7                    0.31    1.66    0.052

 from unit  3 to unit  4
  23. LP*(   1) H   7                / 81. RY*(   4) H   8                    0.13    1.66    0.034

 from unit  4 to unit  1
  24. LP*(   1) H   8                / 25. RY*(   1) C   1                    0.07    0.96    0.018
  24. LP*(   1) H   8                / 82. RY*(   1) H   9                    0.03    0.60    0.010
  24. LP*(   1) H   8                /126. BD*(   1) C   1 - C   2            0.03    0.57    0.010
  24. LP*(   1) H   8                /127. BD*(   1) C   1 - H   9            0.46    0.63    0.039
  24. LP*(   1) H   8                /128. BD*(   1) C   1 - H  10            0.06    0.63    0.014
  24. LP*(   1) H   8                /129. BD*(   1) C   2 - C   3            0.03    0.63    0.010
  24. LP*(   1) H   8                /131. BD*(   1) C   2 - H  12            0.09    0.67    0.018

 from unit  4 to unit  2
  24. LP*(   1) H   8                / 22. LP*(   1) H   6                    9.64    0.13    0.067
  24. LP*(   1) H   8                / 71. RY*(   2) H   6                    0.04    1.74    0.019
  24. LP*(   1) H   8                / 73. RY*(   4) H   6                    0.03    1.74    0.017

 from unit  4 to unit  3
  24. LP*(   1) H   8                / 77. RY*(   4) H   7                    0.13    1.66    0.034

 within unit  4
  24. LP*(   1) H   8                / 81. RY*(   4) H   8                    0.31    1.66    0.052


 Natural Bond Orbitals (Summary):

                                                            Principal Delocalizations
           NBO                        Occupancy    Energy   (geminal,vicinal,remote)
 ====================================================================================
 Molecular unit  1  (C5H11)
     1. BD (   1) C   1 - C   2          0.99609    -0.85061  132(v),23(r),24(r),43(v)
                                                    129(g),21(g),22(r),70(r)
                                                    74(r),78(r)
     2. BD (   1) C   1 - H   9          0.99336    -0.75220  131(v),23(r),21(g),22(r)
                                                    35(v),78(r),70(r)
     3. BD (   1) C   1 - H  10          0.99336    -0.75220  130(v),24(r),21(g),22(r)
                                                    35(v),74(r),70(r)
     4. BD (   1) C   2 - C   3          0.95854    -0.78898  21(v),135(v),25(v),126(g)
                                                    52(v),132(g),130(g),131(g)
                                                    22(r)
     5. BD (   1) C   2 - H  11          0.98597    -0.66877  134(v),128(v),44(v),23(r)
     6. BD (   1) C   2 - H  12          0.98597    -0.66877  133(v),127(v),44(v),24(r)
     7. BD (   1) C   3 - C   4          0.97643    -0.74883  126(v),140(v),129(g),34(v)
                                                    61(v),133(g),134(g),135(g)
     8. BD (   1) C   3 - H  13          0.98817    -0.64214  131(v),136(v),53(v),132(g)
                                                    24(r)
     9. BD (   1) C   3 - H  14          0.98817    -0.64214  130(v),137(v),53(v),132(g)
                                                    23(r)
    10. BD (   1) C   4 - C   5          0.98754    -0.72437  129(v),45(v),132(g),136(g)
                                                    137(g)
    11. BD (   1) C   4 - H  15          0.98848    -0.61061  133(v),138(v),62(v)
    12. BD (   1) C   4 - H  16          0.98848    -0.61061  134(v),139(v),62(v)
    13. BD (   1) C   5 - H  17          0.99412    -0.59854  136(v)
    14. BD (   1) C   5 - H  18          0.99412    -0.59854  137(v)
    15. BD (   1) C   5 - H  19          0.98817    -0.59797  132(v)
    16. CR (   1) C   1                  0.99947   -10.39682  21(g),38(v),82(v),86(v)
                                                    23(r),24(r),22(r)
    17. CR (   1) C   2                  0.99953   -10.27336  27(v),21(v),46(v),90(v)
                                                    94(v)
    18. CR (   1) C   3                  0.99954   -10.24313  55(v),98(v),102(v),126(v)
                                                    36(v)
    19. CR (   1) C   4                  0.99956   -10.21032  63(v),106(v),110(v),43(v)
    20. CR (   1) C   5                  0.99962   -10.18704  122(v),114(v),118(v),52(v)
    21. LP (   1) C   1                  0.33099    -0.41124  23(r),24(r),22(r),126(g)
                                                    127(g),128(g),129(v),82(v)
                                                    86(v),130(v),131(v),38(v)
                                                    70(r),74(r),78(r),75(r)
                                                    79(r),76(r),80(r)
    25. RY*(   1) C   1                  0.00252     0.55139   
    26. RY*(   2) C   1                  0.00057     1.15000   
    27. RY*(   3) C   1                  0.00041     0.35102   
    28. RY*(   4) C   1                  0.00010     0.64694   
    29. RY*(   5) C   1                  0.00001     1.83798   
    30. RY*(   6) C   1                  0.00000     1.57776   
    31. RY*(   7) C   1                  0.00000     1.61661   
    32. RY*(   8) C   1                  0.00000     1.65030   
    33. RY*(   9) C   1                  0.00000     1.80182   
    34. RY*(   1) C   2                  0.00162     0.73586   
    35. RY*(   2) C   2                  0.00162     0.80237   
    36. RY*(   3) C   2                  0.00077     0.57075   
    37. RY*(   4) C   2                  0.00020     1.83353   
    38. RY*(   5) C   2                  0.00015     0.67564   
    39. RY*(   6) C   2                  0.00007     1.69384   
    40. RY*(   7) C   2                  0.00003     1.91820   
    41. RY*(   8) C   2                  0.00000     2.00077   
    42. RY*(   9) C   2                  0.00000     1.96615   
    43. RY*(   1) C   3                  0.00180     0.58512   
    44. RY*(   2) C   3                  0.00172     0.85078   
    45. RY*(   3) C   3                  0.00154     0.78118   
    46. RY*(   4) C   3                  0.00025     0.58654   
    47. RY*(   5) C   3                  0.00020     1.86529   
    48. RY*(   6) C   3                  0.00007     1.81152   
    49. RY*(   7) C   3                  0.00004     2.01668   
    50. RY*(   8) C   3                  0.00000     2.04214   
    51. RY*(   9) C   3                  0.00000     2.02924   
    52. RY*(   1) C   4                  0.00179     0.67851   
    53. RY*(   2) C   4                  0.00165     0.83482   
    54. RY*(   3) C   4                  0.00049     0.95015   
    55. RY*(   4) C   4                  0.00023     0.74392   
    56. RY*(   5) C   4                  0.00018     1.90416   
    57. RY*(   6) C   4                  0.00006     1.48666   
    58. RY*(   7) C   4                  0.00004     2.03789   
    59. RY*(   8) C   4                  0.00000     2.08338   
    60. RY*(   9) C   4                  0.00000     2.04129   
    61. RY*(   1) C   5                  0.00154     0.66820   
    62. RY*(   2) C   5                  0.00092     0.77937   
    63. RY*(   3) C   5                  0.00021     0.40532   
    64. RY*(   4) C   5                  0.00006     1.14227   
    65. RY*(   5) C   5                  0.00001     2.02820   
    66. RY*(   6) C   5                  0.00000     2.10754   
    67. RY*(   7) C   5                  0.00000     1.86271   
    68. RY*(   8) C   5                  0.00000     1.69841   
    69. RY*(   9) C   5                  0.00000     2.17407   
    82. RY*(   1) H   9                  0.00101     0.18952   
    83. RY*(   2) H   9                  0.00009     1.52676   
    84. RY*(   3) H   9                  0.00002     1.48666   
    85. RY*(   4) H   9                  0.00002     2.09669   
    86. RY*(   1) H  10                  0.00101     0.18952   
    87. RY*(   2) H  10                  0.00009     1.52676   
    88. RY*(   3) H  10                  0.00002     1.48666   
    89. RY*(   4) H  10                  0.00002     2.09669   
    90. RY*(   1) H  11                  0.00132     0.21747   
    91. RY*(   2) H  11                  0.00009     1.67726   
    92. RY*(   3) H  11                  0.00005     1.58914   
    93. RY*(   4) H  11                  0.00002     2.13661   
    94. RY*(   1) H  12                  0.00132     0.21747   
    95. RY*(   2) H  12                  0.00009     1.67726   
    96. RY*(   3) H  12                  0.00005     1.58914   
    97. RY*(   4) H  12                  0.00002     2.13661   
    98. RY*(   1) H  13                  0.00142     0.24930   
    99. RY*(   2) H  13                  0.00009     1.66653   
   100. RY*(   3) H  13                  0.00005     1.66881   
   101. RY*(   4) H  13                  0.00002     2.17284   
   102. RY*(   1) H  14                  0.00142     0.24930   
   103. RY*(   2) H  14                  0.00009     1.66653   
   104. RY*(   3) H  14                  0.00005     1.66881   
   105. RY*(   4) H  14                  0.00002     2.17284   
   106. RY*(   1) H  15                  0.00129     0.26637   
   107. RY*(   2) H  15                  0.00009     1.66574   
   108. RY*(   3) H  15                  0.00006     1.69072   
   109. RY*(   4) H  15                  0.00002     2.19230   
   110. RY*(   1) H  16                  0.00129     0.26637   
   111. RY*(   2) H  16                  0.00009     1.66574   
   112. RY*(   3) H  16                  0.00006     1.69072   
   113. RY*(   4) H  16                  0.00002     2.19230   
   114. RY*(   1) H  17                  0.00075     0.31662   
   115. RY*(   2) H  17                  0.00010     1.67007   
   116. RY*(   3) H  17                  0.00007     1.67196   
   117. RY*(   4) H  17                  0.00001     2.14388   
   118. RY*(   1) H  18                  0.00075     0.31662   
   119. RY*(   2) H  18                  0.00010     1.67007   
   120. RY*(   3) H  18                  0.00007     1.67196   
   121. RY*(   4) H  18                  0.00001     2.14388   
   122. RY*(   1) H  19                  0.00052     0.32826   
   123. RY*(   2) H  19                  0.00009     1.66917   
   124. RY*(   3) H  19                  0.00006     1.67049   
   125. RY*(   4) H  19                  0.00002     2.13281   
   126. BD*(   1) C   1 - C   2          0.00895     0.15617   
   127. BD*(   1) C   1 - H   9          0.00532     0.22356   
   128. BD*(   1) C   1 - H  10          0.00532     0.22356   
   129. BD*(   1) C   2 - C   3          0.00779     0.21522   
   130. BD*(   1) C   2 - H  11          0.00900     0.26100   
   131. BD*(   1) C   2 - H  12          0.00900     0.26100   
   132. BD*(   1) C   3 - C   4          0.00795     0.24760   
   133. BD*(   1) C   3 - H  13          0.00900     0.28425   
   134. BD*(   1) C   3 - H  14          0.00900     0.28425   
   135. BD*(   1) C   4 - C   5          0.00271     0.27599   
   136. BD*(   1) C   4 - H  15          0.00833     0.31695   
   137. BD*(   1) C   4 - H  16          0.00833     0.31695   
   138. BD*(   1) C   5 - H  17          0.00393     0.33353   
   139. BD*(   1) C   5 - H  18          0.00393     0.33353   
   140. BD*(   1) C   5 - H  19          0.00215     0.34499   
       -------------------------------
              Total Lewis   20.13568  ( 99.3318%)
        Valence non-Lewis    0.10069  (  0.4967%)
        Rydberg non-Lewis    0.03475  (  0.1714%)
       -------------------------------
            Total unit  1   20.27113  (100.0000%)
           Charge unit  1    0.22887

 Molecular unit  2  (H)
    22. LP*(   1) H   6                  0.12081    -0.28584  23(r),24(r),21(r),70(g)
                                                    126(r),27(r),75(r),79(r)
                                                    76(r),80(r),25(r),36(r)
                                                    127(r),128(r)
    70. RY*(   1) H   6                  0.00018     0.41268   
    71. RY*(   2) H   6                  0.00001     1.33196   
    72. RY*(   3) H   6                  0.00000     1.52904   
    73. RY*(   4) H   6                  0.00001     1.33199   
       -------------------------------
              Total Lewis    0.00000  (  0.0000%)
        Valence non-Lewis    0.12081  ( 99.8418%)
        Rydberg non-Lewis    0.00019  (  0.1582%)
       -------------------------------
            Total unit  2    0.12100  (100.0000%)
           Charge unit  2    0.37900

 Molecular unit  3  (H)
    23. LP*(   1) H   7                  0.30362    -0.41106  24(r),21(r),22(r),128(r)
                                                    77(g),81(r),130(r),25(r)
                                                    127(r),71(r),126(r),86(r)
                                                    73(r),129(r)
    74. RY*(   1) H   7                  0.00029     0.37096   
    75. RY*(   2) H   7                  0.00001     1.32614   
    76. RY*(   3) H   7                  0.00001     1.28184   
    77. RY*(   4) H   7                  0.00001     1.25139   
       -------------------------------
              Total Lewis    0.00000  (  0.0000%)
        Valence non-Lewis    0.30362  ( 99.8966%)
        Rydberg non-Lewis    0.00031  (  0.1034%)
       -------------------------------
            Total unit  3    0.30394  (100.0000%)
           Charge unit  3    0.19606

 Molecular unit  4  (H)
    24. LP*(   1) H   8                  0.30362    -0.41106  23(r),21(r),22(r),127(r)
                                                    81(g),77(r),131(r),25(r)
                                                    128(r),71(r),126(r),82(r)
                                                    73(r),129(r)
    78. RY*(   1) H   8                  0.00029     0.37096   
    79. RY*(   2) H   8                  0.00001     1.32614   
    80. RY*(   3) H   8                  0.00001     1.28184   
    81. RY*(   4) H   8                  0.00001     1.25139   
       -------------------------------
              Total Lewis    0.00000  (  0.0000%)
        Valence non-Lewis    0.30362  ( 99.8966%)
        Rydberg non-Lewis    0.00031  (  0.1034%)
       -------------------------------
            Total unit  4    0.30394  (100.0000%)
           Charge unit  4    0.19606
 Unable to Open any file for archive entry.
 1\1\GINC-COMPUTE-0-0\SP\UB3LYP\def2SVP\C5H14(1+,2)\ZAHRT2\28-Apr-2021\
 0\\# b3lyp/def2svp pop=nbo\\72\\1,2\C,0,-1.889178,0.547472,0.\C,0,-0.6
 67268,-0.372742,0.\C,0,0.667268,0.372742,0.\C,0,1.889178,-0.547472,0.\
 C,0,3.217527,0.207339,0.\H,0,-4.077447,0.481128,0.\H,0,-3.308201,-0.85
 4785,-0.888233\H,0,-3.308201,-0.854785,0.888233\H,0,-1.840823,1.2131,-
 0.880842\H,0,-1.840823,1.2131,0.880842\H,0,-0.713335,-1.039478,-0.8811
 9\H,0,-0.713335,-1.039478,0.88119\H,0,0.713335,1.039478,-0.88119\H,0,0
 .713335,1.039478,0.88119\H,0,1.840823,-1.2131,0.880842\H,0,1.840823,-1
 .2131,-0.880842\H,0,3.308201,0.854785,-0.888233\H,0,3.308201,0.854785,
 0.888233\H,0,4.077447,-0.481128,0.\\Version=ES64L-G16RevC.01\State=2-A
 '\HF=-198.1603885\S2=0.776272\S2-1=0.\S2A=0.75003\RMSD=1.860e-09\Dipol
 e=-3.5758756,-0.1619884,0.\Quadrupole=17.6058731,-8.9723351,-8.633538,
 2.2639349,0.,0.\PG=CS [SG(C5H2),X(H12)]\\@
 The archive entry for this job was punched.


 MAN IS THE MEASURE OF ALL THINGS.
  -- PROTAGORAS (5TH CENTURY B.C.)
 File lengths (MBytes):  RWF=     25 Int=      0 D2E=      0 Chk=      3 Scr=      1
 Normal termination of Gaussian 16
