# Supplementary material for: Machine-Learning-Guided Discovery of Electrochemical Reactions
Source: J Am Chem Soc. 2022 Dec 2;144(49):22599–610. doi: 10.1021/jacs.2c08997 (PMC9756344; doi:10.1021/jacs.2c08997)
Supplement: Supplementary file 4 — ja2c08997_si_004.zip [file ja2c08997_si_004.zip › Reactivity Prediction/Ologs_notimes/77.log]

 Entering Gaussian System, Link 0=g16
 Input=77.com
 Output=77.log
 Initial command:
  
 Copyright (c) 1988-2019, Gaussian, Inc.  All Rights Reserved.
  
 This is part of the Gaussian(R) 16 program.  It is based on
 the Gaussian(R) 09 system (copyright 2009, Gaussian, Inc.),
 the Gaussian(R) 03 system (copyright 2003, Gaussian, Inc.),
 the Gaussian(R) 98 system (copyright 1998, Gaussian, Inc.),
 the Gaussian(R) 94 system (copyright 1995, Gaussian, Inc.),
 the Gaussian 92(TM) system (copyright 1992, Gaussian, Inc.),
 the Gaussian 90(TM) system (copyright 1990, Gaussian, Inc.),
 the Gaussian 88(TM) system (copyright 1988, Gaussian, Inc.),
 the Gaussian 86(TM) system (copyright 1986, Carnegie Mellon
 University), and the Gaussian 82(TM) system (copyright 1983,
 Carnegie Mellon University). Gaussian is a federally registered
 trademark of Gaussian, Inc.
  
 This software contains proprietary and confidential information,
 including trade secrets, belonging to Gaussian, Inc.
  
 This software is provided under written license and may be
 used, copied, transmitted, or stored only in accord with that
 written license.
  
 The following legend is applicable only to US Government
 contracts under FAR:
  
                    RESTRICTED RIGHTS LEGEND
  
 Use, reproduction and disclosure by the US Government is
 subject to restrictions as set forth in subparagraphs (a)
 and (c) of the Commercial Computer Software - Restricted
 Rights clause in FAR 52.227-19.
  
 Gaussian, Inc.
 340 Quinnipiac St., Bldg. 40, Wallingford CT 06492
  
  
 ---------------------------------------------------------------
 Warning -- This program may not be used in any manner that
 competes with the business of Gaussian, Inc. or will provide
 assistance to any competitor of Gaussian, Inc.  The licensee
 of this program is prohibited from giving any competitor of
 Gaussian, Inc. access to this program.  By using this program,
 the user acknowledges that Gaussian, Inc. is engaged in the
 business of creating and licensing software in the field of
 computational chemistry and represents and warrants to the
 licensee that it is not a competitor of Gaussian, Inc. and that
 it will not use this program in any manner prohibited above.
 ---------------------------------------------------------------
  

 Cite this work as:
 Gaussian 16, Revision C.01,
 M. J. Frisch, G. W. Trucks, H. B. Schlegel, G. E. Scuseria, 
 M. A. Robb, J. R. Cheeseman, G. Scalmani, V. Barone, 
 G. A. Petersson, H. Nakatsuji, X. Li, M. Caricato, A. V. Marenich, 
 J. Bloino, B. G. Janesko, R. Gomperts, B. Mennucci, H. P. Hratchian, 
 J. V. Ortiz, A. F. Izmaylov, J. L. Sonnenberg, D. Williams-Young, 
 F. Ding, F. Lipparini, F. Egidi, J. Goings, B. Peng, A. Petrone, 
 T. Henderson, D. Ranasinghe, V. G. Zakrzewski, J. Gao, N. Rega, 
 G. Zheng, W. Liang, M. Hada, M. Ehara, K. Toyota, R. Fukuda, 
 J. Hasegawa, M. Ishida, T. Nakajima, Y. Honda, O. Kitao, H. Nakai, 
 T. Vreven, K. Throssell, J. A. Montgomery, Jr., J. E. Peralta, 
 F. Ogliaro, M. J. Bearpark, J. J. Heyd, E. N. Brothers, K. N. Kudin, 
 V. N. Staroverov, T. A. Keith, R. Kobayashi, J. Normand, 
 K. Raghavachari, A. P. Rendell, J. C. Burant, S. S. Iyengar, 
 J. Tomasi, M. Cossi, J. M. Millam, M. Klene, C. Adamo, R. Cammi, 
 J. W. Ochterski, R. L. Martin, K. Morokuma, O. Farkas, 
 J. B. Foresman, and D. J. Fox, Gaussian, Inc., Wallingford CT, 2019.
 
 ******************************************
 Gaussian 16:  ES64L-G16RevC.01  3-Jul-2019
                13-Mar-2021 
 ******************************************
 %nprocshared=16
 Will use up to   16 processors via shared memory.
 %mem=7GB
 -----------------------------------------
 # b3lyp/def2svp geom=NewRedundant pop=NBO
 -----------------------------------------
 1/29=4000,38=1,172=1/1;
 2/12=2,17=6,18=5,40=1/2;
 3/5=43,7=101,11=2,25=1,30=1,74=-5/1,2,3;
 4//1;
 5/5=2,38=5/2;
 6/7=2,8=2,9=2,10=2,28=1,40=1/1,7;
 99/5=1,9=1/99;
 --
 77
 --
 Symbolic Z-matrix:
 Charge =  1 Multiplicity = 2
 Cl                    2.92288   0.9056   -0.34569 
 C                     1.2629    0.39128  -0.14936 
 C                     0.96189  -0.9734   -0.14778 
 C                    -0.36642  -1.37659   0.00955 
 C                    -1.38156  -0.42805   0.1634 
 C                    -1.06433   0.9333    0.15967 
 C                     0.25935   1.35177   0.00334 
 H                     1.76274  -1.70419  -0.26868 
 H                    -0.60637  -2.44252   0.0114 
 H                    -2.41818  -0.74922   0.286 
 H                    -1.8522    1.68079   0.27938 
 H                     0.5193    2.41123  -0.00121 
 
                          Input orientation:                          
 ---------------------------------------------------------------------
 Center     Atomic      Atomic             Coordinates (Angstroms)
 Number     Number       Type             X           Y           Z
 ---------------------------------------------------------------------
      1         17           0        2.922883    0.905596   -0.345687
      2          6           0        1.262896    0.391283   -0.149362
      3          6           0        0.961886   -0.973398   -0.147775
      4          6           0       -0.366419   -1.376586    0.009546
      5          6           0       -1.381562   -0.428049    0.163396
      6          6           0       -1.064333    0.933296    0.159668
      7          6           0        0.259351    1.351773    0.003341
      8          1           0        1.762742   -1.704185   -0.268681
      9          1           0       -0.606367   -2.442523    0.011396
     10          1           0       -2.418179   -0.749223    0.285996
     11          1           0       -1.852197    1.680787    0.279376
     12          1           0        0.519298    2.411229   -0.001214
 ---------------------------------------------------------------------
                    Distance matrix (angstroms):
                    1          2          3          4          5
     1  Cl   0.000000
     2  C    1.748890   0.000000
     3  C    2.723104   1.397484   0.000000
     4  C    4.019210   2.409414   1.397033   0.000000
     5  C    4.534977   2.786087   2.426103   1.397822   0.000000
     6  C    4.019210   2.409414   2.799208   2.417680   1.397822
     7  C    2.723104   1.397484   2.433682   2.799208   2.426103
     8  H    2.857064   2.157561   1.090890   2.172109   3.420799
     9  H    4.877809   3.398595   2.154781   1.092612   2.163825
    10  H    5.627112   3.878222   3.415150   2.163268   1.092135
    11  H    4.877809   3.398595   3.891814   3.409967   2.163825
    12  H    2.857064   2.157561   3.416586   3.890006   3.420799
                    6          7          8          9         10
     6  C    0.000000
     7  C    1.397033   0.000000
     8  H    3.890006   3.416586   0.000000
     9  H    3.409967   3.891814   2.497252   0.000000
    10  H    2.163268   3.415150   4.324318   2.495061   0.000000
    11  H    1.092612   2.154781   4.982589   4.315738   2.495061
    12  H    2.172109   1.090890   4.307474   4.982589   4.324318
                   11         12
    11  H    0.000000
    12  H    2.497252   0.000000
 Stoichiometry    C6H5Cl(1+,2)
 Framework group  C2V[C2(HCCCl),SGV(C4H4)]
 Deg. of freedom    11
 Full point group                 C2V     NOp   4
 Largest Abelian subgroup         C2V     NOp   4
 Largest concise Abelian subgroup C2      NOp   2
                         Standard orientation:                         
 ---------------------------------------------------------------------
 Center     Atomic      Atomic             Coordinates (Angstroms)
 Number     Number       Type             X           Y           Z
 ---------------------------------------------------------------------
      1         17           0       -0.000000   -0.000000    2.259734
      2          6           0       -0.000000   -0.000000    0.510844
      3          6           0       -0.000000    1.216841   -0.176368
      4          6           0        0.000000    1.208840   -1.573379
      5          6           0        0.000000    0.000000   -2.275243
      6          6           0       -0.000000   -1.208840   -1.573379
      7          6           0       -0.000000   -1.216841   -0.176368
      8          1           0       -0.000000    2.153737    0.382440
      9          1           0        0.000000    2.157869   -2.114808
     10          1           0        0.000000    0.000000   -3.367378
     11          1           0       -0.000000   -2.157869   -2.114808
     12          1           0       -0.000000   -2.153737    0.382440
 ---------------------------------------------------------------------
 Rotational constants (GHZ):           5.6565944           1.5598322           1.2226741
 Standard basis: def2SVP (5D, 7F)
 There are    59 symmetry adapted cartesian basis functions of A1  symmetry.
 There are    13 symmetry adapted cartesian basis functions of A2  symmetry.
 There are    21 symmetry adapted cartesian basis functions of B1  symmetry.
 There are    41 symmetry adapted cartesian basis functions of B2  symmetry.
 There are    54 symmetry adapted basis functions of A1  symmetry.
 There are    13 symmetry adapted basis functions of A2  symmetry.
 There are    21 symmetry adapted basis functions of B1  symmetry.
 There are    39 symmetry adapted basis functions of B2  symmetry.
   127 basis functions,   222 primitive gaussians,   134 cartesian basis functions
    29 alpha electrons       28 beta electrons
       nuclear repulsion energy       314.4820778607 Hartrees.
 NAtoms=   12 NActive=   12 NUniq=    8 SFac= 2.25D+00 NAtFMM=   60 NAOKFM=F Big=F
 Integral buffers will be    131072 words long.
 Raffenetti 2 integral format.
 Two-electron integral symmetry is turned on.
 One-electron integrals computed using PRISM.
   4 Symmetry operations used in ECPInt.
 ECPInt:  NShTT=    1770 NPrTT=    6786 LenC2=    1755 LenP2D=    5454.
 LDataN:  DoStor=T MaxTD1= 4 Len=   56
 NBasis=   127 RedAO= T EigKep=  2.97D-04  NBF=    54    13    21    39
 NBsUse=   127 1.00D-06 EigRej= -1.00D+00 NBFU=    54    13    21    39
 ExpMin= 1.22D-01 ExpMax= 1.04D+04 ExpMxC= 1.57D+03 IAcc=3 IRadAn=         5 AccDes= 0.00D+00
 Harris functional with IExCor=  402 and IRadAn=       5 diagonalized for initial guess.
 HarFok:  IExCor=  402 AccDes= 0.00D+00 IRadAn=         5 IDoV= 1 UseB2=F ITyADJ=14
 ICtDFT=  3500011 ScaDFX=  1.000000  1.000000  1.000000  1.000000
 FoFCou: FMM=F IPFlag=           0 FMFlag=      100000 FMFlg1=           0
         NFxFlg=           0 DoJE=T BraDBF=F KetDBF=T FulRan=T
         wScrn=  0.000000 ICntrl=       500 IOpCl=  0 I1Cent=   200000004 NGrid=           0
         NMat0=    1 NMatS0=      1 NMatT0=    0 NMatD0=    1 NMtDS0=    0 NMtDT0=    0
 Petite list used in FoFCou.
 Initial guess orbital symmetries:
 Alpha Orbitals:
       Occupied  (A1) (A1) (B2) (A1) (A1) (B2) (A1) (A1) (A1) (B2)
                 (B1) (A1) (A1) (B2) (A1) (B2) (A1) (A1) (B2) (A1)
                 (B2) (A1) (B1) (B2) (A1) (B1) (A2) (B2) (B1)
       Virtual   (A2) (B1) (A1) (B1) (A1) (B2) (A1) (B2) (A1) (A1)
                 (B2) (A1) (B2) (A1) (A1) (B2) (A1) (B2) (B1) (A1)
                 (B2) (A1) (B2) (A2) (B1) (A2) (B1) (A1) (B2) (B2)
                 (A1) (A1) (B1) (A1) (A1) (B2) (B2) (A1) (B2) (A1)
                 (A2) (B1) (A1) (A1) (B2) (B1) (A1) (B2) (B1) (A2)
                 (A2) (B1) (B2) (A2) (A1) (B2) (A1) (A1) (B1) (B2)
                 (A1) (B1) (A1) (B2) (A2) (A1) (B2) (A1) (B1) (A1)
                 (B2) (B1) (B2) (A2) (A1) (B2) (A1) (B2) (A1) (B1)
                 (A2) (B2) (B1) (A2) (A1) (B1) (B2) (A1) (A2) (B2)
                 (A1) (B2) (A1) (A1) (A1) (B2) (B2) (A1)
 Beta  Orbitals:
       Occupied  (A1) (A1) (B2) (A1) (A1) (B2) (A1) (A1) (A1) (B2)
                 (B1) (A1) (A1) (B2) (A1) (B2) (A1) (A1) (B2) (A1)
                 (B2) (A1) (B1) (B2) (A1) (B1) (A2) (B2)
       Virtual   (B1) (A2) (B1) (A1) (B1) (A1) (B2) (A1) (B2) (A1)
                 (A1) (B2) (A1) (B2) (A1) (A1) (B2) (A1) (B2) (B1)
                 (A1) (B2) (A1) (B2) (A2) (B1) (A2) (B1) (A1) (B2)
                 (B2) (A1) (A1) (B1) (A1) (A1) (B2) (B2) (A1) (B2)
                 (A1) (A2) (B1) (A1) (A1) (B2) (B1) (A1) (B2) (B1)
                 (A2) (A2) (B1) (B2) (A2) (A1) (B2) (A1) (A1) (B1)
                 (B2) (A1) (B1) (A1) (B2) (A2) (A1) (B2) (A1) (B1)
                 (A1) (B2) (B1) (B2) (A2) (A1) (B2) (A1) (B2) (A1)
                 (B1) (A2) (B2) (B1) (A2) (A1) (B1) (B2) (A1) (A2)
                 (B2) (A1) (B2) (A1) (A1) (A1) (B2) (B2) (A1)
 The electronic state of the initial guess is 2-B1.
 Initial guess <Sx>= 0.0000 <Sy>= 0.0000 <Sz>= 0.5000 <S**2>= 0.7500 S= 0.5000
 Keep R1 and R2 ints in memory in symmetry-blocked form, NReq=48418045.
 Requested convergence on RMS density matrix=1.00D-08 within 128 cycles.
 Requested convergence on MAX density matrix=1.00D-06.
 Requested convergence on             energy=1.00D-06.
 No special actions if energy rises.
 Integral accuracy reduced to 1.0D-05 until final iterations.
 Initial convergence to 1.0D-05 achieved.  Increase integral accuracy.
 SCF Done:  E(UB3LYP) =  -691.222292599     A.U. after   19 cycles
            NFock= 19  Conv=0.45D-08     -V/T= 2.0051
 <Sx>= 0.0000 <Sy>= 0.0000 <Sz>= 0.5000 <S**2>= 0.7595 S= 0.5047
 <L.S>= 0.000000000000E+00
 Annihilation of the first spin contaminant:
 S**2 before annihilation     0.7595,   after     0.7500

 **********************************************************************

            Population analysis using the SCF Density.

 **********************************************************************

 Orbital symmetries:
 Alpha Orbitals:
       Occupied  (A1) (A1) (A1) (A1) (B2) (A1) (B2) (A1) (A1) (B1)
                 (B2) (A1) (A1) (B2) (A1) (B2) (A1) (A1) (B2) (A1)
                 (A1) (B2) (B1) (A1) (B2) (B1) (B2) (B1) (A2)
       Virtual   (B1) (A2) (A1) (A1) (B1) (B2) (A1) (B2) (A1) (A1)
                 (B2) (B2) (A1) (A1) (A1) (B2) (B2) (A1) (B1) (A1)
                 (A1) (B2) (B2) (B1) (A2) (B1) (A1) (A2) (B2) (A1)
                 (B1) (A1) (B2) (B2) (A1) (A1) (B2) (A1) (A2) (B1)
                 (A1) (B2) (A1) (A1) (B1) (B2) (A1) (B2) (B1) (A2)
                 (B2) (A2) (A1) (B1) (B2) (A2) (A1) (B1) (A1) (B2)
                 (A1) (B1) (A1) (A2) (B2) (A1) (B2) (A1) (B1) (A1)
                 (B2) (B1) (A2) (B2) (A1) (B2) (A1) (B2) (A1) (B1)
                 (A2) (B1) (B2) (A2) (A1) (B1) (B2) (A1) (A2) (B2)
                 (A1) (B2) (A1) (A1) (A1) (B2) (B2) (A1)
 Beta  Orbitals:
       Occupied  (A1) (A1) (A1) (A1) (B2) (A1) (B2) (A1) (A1) (B1)
                 (B2) (A1) (A1) (B2) (A1) (B2) (A1) (A1) (B2) (A1)
                 (A1) (B2) (B1) (A1) (B2) (B1) (B2) (A2)
       Virtual   (B1) (A2) (B1) (A1) (A1) (B2) (B1) (A1) (B2) (A1)
                 (A1) (B2) (B2) (A1) (A1) (A1) (B2) (B2) (A1) (B1)
                 (A1) (A1) (B2) (B2) (A2) (B1) (A1) (A2) (B1) (B2)
                 (A1) (A1) (B1) (B2) (B2) (A1) (A1) (B2) (A1) (A2)
                 (B1) (A1) (B2) (A1) (A1) (B1) (B2) (A1) (B2) (B1)
                 (A2) (B2) (A2) (A1) (B1) (B2) (A2) (A1) (B1) (A1)
                 (B2) (A1) (B1) (A1) (B2) (A2) (A1) (B2) (A1) (B1)
                 (A1) (B2) (B1) (A2) (B2) (A1) (B2) (A1) (B2) (A1)
                 (B1) (A2) (B2) (B1) (A2) (A1) (B1) (B2) (A1) (A2)
                 (B2) (A1) (B2) (A1) (A1) (A1) (B2) (B2) (A1)
 The electronic state is 2-B1.
 Alpha  occ. eigenvalues -- -101.74462 -10.49426 -10.43884 -10.42501 -10.42501
 Alpha  occ. eigenvalues --  -10.41610 -10.41608  -9.69765  -7.46553  -7.46138
 Alpha  occ. eigenvalues --   -7.45431  -1.11885  -1.05991  -0.96766  -0.96056
 Alpha  occ. eigenvalues --   -0.83436  -0.81370  -0.73764  -0.69429  -0.67256
 Alpha  occ. eigenvalues --   -0.65069  -0.64115  -0.62962  -0.57877  -0.57325
 Alpha  occ. eigenvalues --   -0.56283  -0.52763  -0.48645  -0.48064
 Alpha virt. eigenvalues --   -0.24937  -0.23260  -0.17545  -0.09570  -0.08283
 Alpha virt. eigenvalues --   -0.06853  -0.05058  -0.02447  -0.01702   0.05451
 Alpha virt. eigenvalues --    0.07531   0.08013   0.08848   0.13325   0.18685
 Alpha virt. eigenvalues --    0.20481   0.21597   0.22354   0.24843   0.25623
 Alpha virt. eigenvalues --    0.27885   0.28971   0.30915   0.31445   0.32873
 Alpha virt. eigenvalues --    0.38085   0.38701   0.38927   0.43636   0.44386
 Alpha virt. eigenvalues --    0.45390   0.45498   0.47037   0.50761   0.51184
 Alpha virt. eigenvalues --    0.52316   0.52960   0.53902   0.55401   0.56565
 Alpha virt. eigenvalues --    0.59689   0.62269   0.62546   0.65506   0.70983
 Alpha virt. eigenvalues --    0.75205   0.81781   0.84505   0.96855   1.00402
 Alpha virt. eigenvalues --    1.01535   1.03108   1.03837   1.05785   1.06810
 Alpha virt. eigenvalues --    1.07927   1.10706   1.28912   1.30604   1.43963
 Alpha virt. eigenvalues --    1.47379   1.49290   1.50290   1.52590   1.53217
 Alpha virt. eigenvalues --    1.53867   1.57444   1.59594   1.60735   1.65532
 Alpha virt. eigenvalues --    1.69581   1.73448   1.76644   1.76955   1.81624
 Alpha virt. eigenvalues --    1.88725   1.90586   1.92016   2.00046   2.02959
 Alpha virt. eigenvalues --    2.04782   2.07898   2.07927   2.12493   2.12622
 Alpha virt. eigenvalues --    2.29943   2.37540   2.37748   2.40261   2.50937
 Alpha virt. eigenvalues --    2.50970   2.56741   2.62775   2.65074   2.79798
 Alpha virt. eigenvalues --    2.88258   2.97465   3.37074
  Beta  occ. eigenvalues -- -101.74266 -10.48971 -10.43341 -10.42376 -10.42376
  Beta  occ. eigenvalues --  -10.41637 -10.41635  -9.69583  -7.46452  -7.45517
  Beta  occ. eigenvalues --   -7.45320  -1.10887  -1.05117  -0.96525  -0.94563
  Beta  occ. eigenvalues --   -0.82970  -0.80728  -0.73470  -0.69097  -0.66847
  Beta  occ. eigenvalues --   -0.64687  -0.64070  -0.60324  -0.57684  -0.57099
  Beta  occ. eigenvalues --   -0.53170  -0.52331  -0.47549
  Beta virt. eigenvalues --   -0.40802  -0.22148  -0.21896  -0.16887  -0.09376
  Beta virt. eigenvalues --   -0.06842  -0.06549  -0.04767  -0.02377  -0.01487
  Beta virt. eigenvalues --    0.05968   0.07769   0.08228   0.09288   0.13755
  Beta virt. eigenvalues --    0.19185   0.20667   0.21579   0.22719   0.25919
  Beta virt. eigenvalues --    0.26146   0.28407   0.29318   0.31054   0.33189
  Beta virt. eigenvalues --    0.33191   0.39202   0.39302   0.39606   0.43743
  Beta virt. eigenvalues --    0.45249   0.45901   0.46302   0.47109   0.51056
  Beta virt. eigenvalues --    0.51350   0.52572   0.53145   0.54370   0.56928
  Beta virt. eigenvalues --    0.57743   0.60348   0.62449   0.62761   0.66514
  Beta virt. eigenvalues --    0.72563   0.75298   0.82334   0.84650   0.97427
  Beta virt. eigenvalues --    1.01669   1.01707   1.03266   1.04257   1.06453
  Beta virt. eigenvalues --    1.07086   1.08815   1.10999   1.29973   1.30684
  Beta virt. eigenvalues --    1.44081   1.47617   1.49709   1.51526   1.53355
  Beta virt. eigenvalues --    1.53494   1.54300   1.57471   1.59872   1.61546
  Beta virt. eigenvalues --    1.66381   1.69862   1.74111   1.76906   1.77029
  Beta virt. eigenvalues --    1.82215   1.88786   1.92005   1.92154   2.00342
  Beta virt. eigenvalues --    2.04029   2.06361   2.08136   2.08718   2.12893
  Beta virt. eigenvalues --    2.13194   2.30780   2.37758   2.38505   2.41379
  Beta virt. eigenvalues --    2.50953   2.51077   2.57022   2.62883   2.65583
  Beta virt. eigenvalues --    2.80021   2.88331   2.97628   3.37250
          Condensed to atoms (all electrons):
               1          2          3          4          5          6
     1  Cl  16.621336   0.303311  -0.056697   0.003028   0.000264   0.003028
     2  C    0.303311   5.350064   0.150748   0.140429  -0.175558   0.140429
     3  C   -0.056697   0.150748   5.069350   0.274854   0.115458  -0.141989
     4  C    0.003028   0.140429   0.274854   5.055715   0.176998   0.107599
     5  C    0.000264  -0.175558   0.115458   0.176998   5.117570   0.176998
     6  C    0.003028   0.140429  -0.141989   0.107599   0.176998   5.055715
     7  C   -0.056697   0.150748   0.079665  -0.141989   0.115458   0.274854
     8  H    0.000144  -0.066361   0.442893  -0.047753   0.012284  -0.002095
     9  H   -0.000088   0.013654  -0.055913   0.446984  -0.062794   0.012155
    10  H    0.000009  -0.001554   0.011843  -0.059320   0.446135  -0.059320
    11  H   -0.000088   0.013654  -0.001874   0.012155  -0.062794   0.446984
    12  H    0.000144  -0.066361   0.012939  -0.002095   0.012284  -0.047753
               7          8          9         10         11         12
     1  Cl  -0.056697   0.000144  -0.000088   0.000009  -0.000088   0.000144
     2  C    0.150748  -0.066361   0.013654  -0.001554   0.013654  -0.066361
     3  C    0.079665   0.442893  -0.055913   0.011843  -0.001874   0.012939
     4  C   -0.141989  -0.047753   0.446984  -0.059320   0.012155  -0.002095
     5  C    0.115458   0.012284  -0.062794   0.446135  -0.062794   0.012284
     6  C    0.274854  -0.002095   0.012155  -0.059320   0.446984  -0.047753
     7  C    5.069350   0.012939  -0.001874   0.011843  -0.055913   0.442893
     8  H    0.012939   0.591450  -0.010581  -0.000125   0.000018  -0.000165
     9  H   -0.001874  -0.010581   0.589572  -0.009690  -0.000180   0.000018
    10  H    0.011843  -0.000125  -0.009690   0.583210  -0.009690  -0.000125
    11  H   -0.055913   0.000018  -0.000180  -0.009690   0.589572  -0.010581
    12  H    0.442893  -0.000165   0.000018  -0.000125  -0.010581   0.591450
          Atomic-Atomic Spin Densities.
               1          2          3          4          5          6
     1  Cl   0.321259  -0.059655  -0.004664   0.000248   0.000082   0.000248
     2  C   -0.059655   0.298309   0.028783  -0.001669  -0.012570  -0.001669
     3  C   -0.004664   0.028783   0.086368  -0.026071  -0.003332  -0.003592
     4  C    0.000248  -0.001669  -0.026071  -0.019879   0.014255   0.001990
     5  C    0.000082  -0.012570  -0.003332   0.014255   0.388345   0.014255
     6  C    0.000248  -0.001669  -0.003592   0.001990   0.014255  -0.019879
     7  C   -0.004664   0.028783   0.002366  -0.003592  -0.003332  -0.026071
     8  H   -0.000143  -0.000695   0.001852   0.000038   0.000058  -0.000080
     9  H    0.000001   0.000124   0.000121   0.000944  -0.000935   0.000099
    10  H    0.000000   0.000008  -0.000248  -0.000626   0.003758  -0.000626
    11  H    0.000001   0.000124  -0.000077   0.000099  -0.000935   0.000944
    12  H   -0.000143  -0.000695   0.000006  -0.000080   0.000058   0.000038
               7          8          9         10         11         12
     1  Cl  -0.004664  -0.000143   0.000001   0.000000   0.000001  -0.000143
     2  C    0.028783  -0.000695   0.000124   0.000008   0.000124  -0.000695
     3  C    0.002366   0.001852   0.000121  -0.000248  -0.000077   0.000006
     4  C   -0.003592   0.000038   0.000944  -0.000626   0.000099  -0.000080
     5  C   -0.003332   0.000058  -0.000935   0.003758  -0.000935   0.000058
     6  C   -0.026071  -0.000080   0.000099  -0.000626   0.000944   0.000038
     7  C    0.086368   0.000006  -0.000077  -0.000248   0.000121   0.001852
     8  H    0.000006  -0.005807   0.000118   0.000005  -0.000001   0.000004
     9  H   -0.000077   0.000118  -0.000700   0.000174   0.000000  -0.000001
    10  H   -0.000248   0.000005   0.000174  -0.018610   0.000174   0.000005
    11  H    0.000121  -0.000001   0.000000   0.000174  -0.000700   0.000118
    12  H    0.001852   0.000004  -0.000001   0.000005   0.000118  -0.005807
 Mulliken charges and spin densities:
               1          2
     1  Cl   0.182308   0.252568
     2  C    0.046797   0.279176
     3  C    0.098723   0.081510
     4  C    0.033395  -0.034344
     5  C    0.127697   0.399708
     6  C    0.033395  -0.034344
     7  C    0.098723   0.081510
     8  H    0.067351  -0.004644
     9  H    0.078737  -0.000131
    10  H    0.086786  -0.016234
    11  H    0.078737  -0.000131
    12  H    0.067351  -0.004644
 Sum of Mulliken charges =   1.00000   1.00000
 Mulliken charges and spin densities with hydrogens summed into heavy atoms:
               1          2
     1  Cl   0.182308   0.252568
     2  C    0.046797   0.279176
     3  C    0.166074   0.076866
     4  C    0.112132  -0.034475
     5  C    0.214483   0.383474
     6  C    0.112132  -0.034475
     7  C    0.166074   0.076866
 Electronic spatial extent (au):  <R**2>=            877.1615
 Charge=              1.0000 electrons
 Dipole moment (field-independent basis, Debye):
    X=             -0.0000    Y=              0.0000    Z=             -2.7023  Tot=              2.7023
 Quadrupole moment (field-independent basis, Debye-Ang):
   XX=            -46.3539   YY=            -33.5876   ZZ=            -24.0254
   XY=              0.0000   XZ=              0.0000   YZ=              0.0000
 Traceless Quadrupole moment (field-independent basis, Debye-Ang):
   XX=            -11.6983   YY=              1.0681   ZZ=             10.6302
   XY=              0.0000   XZ=              0.0000   YZ=              0.0000
 Octapole moment (field-independent basis, Debye-Ang**2):
  XXX=              0.0000  YYY=              0.0000  ZZZ=            -11.4516  XYY=              0.0000
  XXY=              0.0000  XXZ=              6.2377  XZZ=              0.0000  YZZ=             -0.0000
  YYZ=             -6.1253  XYZ=             -0.0000
 Hexadecapole moment (field-independent basis, Debye-Ang**3):
 XXXX=            -47.3646 YYYY=           -229.3141 ZZZZ=           -602.0598 XXXY=             -0.0000
 XXXZ=             -0.0000 YYYX=             -0.0000 YYYZ=              0.0000 ZZZX=              0.0000
 ZZZY=             -0.0000 XXYY=            -60.0304 XXZZ=           -141.0888 YYZZ=           -152.9787
 XXYZ=              0.0000 YYXZ=              0.0000 ZZXY=             -0.0000
 N-N= 3.144820778607D+02 E-N=-2.244964730098D+03  KE= 6.877405226177D+02
 Symmetry A1   KE= 5.129516148545D+02
 Symmetry A2   KE= 2.310543576975D+00
 Symmetry B1   KE= 4.861914632504D+01
 Symmetry B2   KE= 1.238592178612D+02
 Symmetry A1   SP=-1.202258236542D-14
 Symmetry A2   SP=-7.375197186906D-15
 Symmetry B1   SP= 1.000000000000D+00
 Symmetry B2   SP= 1.221427640342D-14
                          Isotropic Fermi Contact Couplings
        Atom                 a.u.       MegaHertz       Gauss      10(-4) cm-1
     1  Cl(35)             0.04316      18.92456       6.75275       6.31255
     2  C(13)              0.04394      49.39211      17.62433      16.47544
     3  C(13)              0.00629       7.07488       2.52449       2.35992
     4  C(13)             -0.01478     -16.62069      -5.93068      -5.54407
     5  C(13)              0.06006      67.52112      24.09321      22.52262
     6  C(13)             -0.01478     -16.62069      -5.93068      -5.54407
     7  C(13)              0.00629       7.07488       2.52449       2.35992
     8  H(1)              -0.00156      -6.95536      -2.48185      -2.32006
     9  H(1)              -0.00012      -0.52172      -0.18616      -0.17403
    10  H(1)              -0.00527     -23.56842      -8.40980      -7.86158
    11  H(1)              -0.00012      -0.52172      -0.18616      -0.17403
    12  H(1)              -0.00156      -6.95536      -2.48185      -2.32006
 --------------------------------------------------------
       Center         ----  Spin Dipole Couplings  ----
                      3XX-RR        3YY-RR        3ZZ-RR
 --------------------------------------------------------
     1   Atom        1.715121     -0.838474     -0.876647
     2   Atom        0.367340     -0.183865     -0.183475
     3   Atom        0.108003     -0.049732     -0.058271
     4   Atom       -0.002358      0.002640     -0.000283
     5   Atom        0.413743     -0.210695     -0.203048
     6   Atom       -0.002358      0.002640     -0.000283
     7   Atom        0.108003     -0.049732     -0.058271
     8   Atom       -0.005607      0.012943     -0.007336
     9   Atom       -0.005063      0.008725     -0.003662
    10   Atom       -0.004252     -0.026327      0.030579
    11   Atom       -0.005063      0.008725     -0.003662
    12   Atom       -0.005607      0.012943     -0.007336
 --------------------------------------------------------
                        XY            XZ            YZ
 --------------------------------------------------------
     1   Atom       -0.000000      0.000000     -0.000000
     2   Atom        0.000000     -0.000000     -0.000000
     3   Atom       -0.000000     -0.000000     -0.003155
     4   Atom       -0.000000     -0.000000      0.003957
     5   Atom        0.000000     -0.000000      0.000000
     6   Atom       -0.000000      0.000000     -0.003957
     7   Atom       -0.000000     -0.000000      0.003155
     8   Atom       -0.000000     -0.000000      0.004517
     9   Atom        0.000000     -0.000000     -0.000889
    10   Atom       -0.000000      0.000000      0.000000
    11   Atom        0.000000      0.000000      0.000889
    12   Atom        0.000000      0.000000     -0.004517
 --------------------------------------------------------


 ---------------------------------------------------------------------------------
              Anisotropic Spin Dipole Couplings in Principal Axis System
 ---------------------------------------------------------------------------------

       Atom             a.u.   MegaHertz   Gauss  10(-4) cm-1        Axes

              Baa    -0.8766   -45.882   -16.372   -15.304 -0.0000  0.0000  1.0000
     1 Cl(35) Bbb    -0.8385   -43.884   -15.659   -14.638  0.0000  1.0000 -0.0000
              Bcc     1.7151    89.765    32.031    29.943  1.0000 -0.0000  0.0000
 
              Baa    -0.1839   -24.673    -8.804    -8.230  0.0000  1.0000  0.0000
     2 C(13)  Bbb    -0.1835   -24.621    -8.785    -8.213  0.0000 -0.0000  1.0000
              Bcc     0.3673    49.294    17.589    16.443  1.0000 -0.0000 -0.0000
 
              Baa    -0.0593    -7.959    -2.840    -2.655  0.0000  0.3129  0.9498
     3 C(13)  Bbb    -0.0487    -6.534    -2.332    -2.180  0.0000  0.9498 -0.3129
              Bcc     0.1080    14.493     5.171     4.834  1.0000 -0.0000  0.0000
 
              Baa    -0.0030    -0.408    -0.146    -0.136  0.0000 -0.5716  0.8205
     4 C(13)  Bbb    -0.0024    -0.316    -0.113    -0.106  1.0000  0.0000 -0.0000
              Bcc     0.0054     0.724     0.258     0.242 -0.0000  0.8205  0.5716
 
              Baa    -0.2107   -28.273   -10.089    -9.431 -0.0000  1.0000 -0.0000
     5 C(13)  Bbb    -0.2030   -27.247    -9.722    -9.089  0.0000  0.0000  1.0000
              Bcc     0.4137    55.520    19.811    18.520  1.0000  0.0000 -0.0000
 
              Baa    -0.0030    -0.408    -0.146    -0.136 -0.0000  0.5716  0.8205
     6 C(13)  Bbb    -0.0024    -0.316    -0.113    -0.106  1.0000  0.0000  0.0000
              Bcc     0.0054     0.724     0.258     0.242 -0.0000  0.8205 -0.5716
 
              Baa    -0.0593    -7.959    -2.840    -2.655 -0.0000 -0.3129  0.9498
     7 C(13)  Bbb    -0.0487    -6.534    -2.332    -2.180  0.0000  0.9498  0.3129
              Bcc     0.1080    14.493     5.171     4.834  1.0000 -0.0000  0.0000
 
              Baa    -0.0083    -4.427    -1.580    -1.477  0.0000 -0.2080  0.9781
     8 H(1)   Bbb    -0.0056    -2.992    -1.067    -0.998  1.0000  0.0000  0.0000
              Bcc     0.0139     7.418     2.647     2.475 -0.0000  0.9781  0.2080
 
              Baa    -0.0051    -2.701    -0.964    -0.901  1.0000  0.0000  0.0000
     9 H(1)   Bbb    -0.0037    -1.988    -0.709    -0.663 -0.0000  0.0712  0.9975
              Bcc     0.0088     4.689     1.673     1.564  0.0000  0.9975 -0.0712
 
              Baa    -0.0263   -14.047    -5.012    -4.686  0.0000  1.0000 -0.0000
    10 H(1)   Bbb    -0.0043    -2.268    -0.809    -0.757  1.0000 -0.0000 -0.0000
              Bcc     0.0306    16.316     5.822     5.442  0.0000  0.0000  1.0000
 
              Baa    -0.0051    -2.701    -0.964    -0.901  1.0000 -0.0000 -0.0000
    11 H(1)   Bbb    -0.0037    -1.988    -0.709    -0.663  0.0000 -0.0712  0.9975
              Bcc     0.0088     4.689     1.673     1.564  0.0000  0.9975  0.0712
 
              Baa    -0.0083    -4.427    -1.580    -1.477 -0.0000  0.2080  0.9781
    12 H(1)   Bbb    -0.0056    -2.992    -1.067    -0.998  1.0000  0.0000  0.0000
              Bcc     0.0139     7.418     2.647     2.475 -0.0000  0.9781 -0.2080
 

 ---------------------------------------------------------------------------------

 ******************************Gaussian NBO Version 3.1******************************
             N A T U R A L   A T O M I C   O R B I T A L   A N D
          N A T U R A L   B O N D   O R B I T A L   A N A L Y S I S
 ******************************Gaussian NBO Version 3.1******************************
       /RESON  / : Allow strongly delocalized NBO set

 Analyzing the SCF density

 Job title: 77                                                              

 Storage needed:     48979 in NPA,     65059 in NBO ( 939523280 available)


 NATURAL POPULATIONS:  Natural atomic orbital occupancies 
                                                          
   NAO  Atom  No  lang   Type(AO)    Occupancy
 --------------------------------------------
     1   Cl    1  S      Cor( 1S)     2.00000
     2   Cl    1  S      Cor( 2S)     1.99973
     3   Cl    1  S      Val( 3S)     1.83450
     4   Cl    1  S      Ryd( 4S)     0.00170
     5   Cl    1  px     Cor( 2p)     1.99993
     6   Cl    1  px     Val( 3p)     1.66656
     7   Cl    1  px     Ryd( 4p)     0.00061
     8   Cl    1  py     Cor( 2p)     1.99998
     9   Cl    1  py     Val( 3p)     1.97140
    10   Cl    1  py     Ryd( 4p)     0.00107
    11   Cl    1  pz     Cor( 2p)     1.99988
    12   Cl    1  pz     Val( 3p)     1.25147
    13   Cl    1  pz     Ryd( 4p)     0.00119
    14   Cl    1  dxy    Ryd( 3d)     0.00004
    15   Cl    1  dxz    Ryd( 3d)     0.00331
    16   Cl    1  dyz    Ryd( 3d)     0.00157
    17   Cl    1  dx2y2  Ryd( 3d)     0.00009
    18   Cl    1  dz2    Ryd( 3d)     0.00640

    19    C    2  S      Cor( 1S)     1.99859
    20    C    2  S      Val( 2S)     0.93888
    21    C    2  S      Ryd( 3S)     0.00137
    22    C    2  px     Val( 2p)     0.91311
    23    C    2  px     Ryd( 3p)     0.00169
    24    C    2  py     Val( 2p)     1.11372
    25    C    2  py     Ryd( 3p)     0.00713
    26    C    2  pz     Val( 2p)     0.92878
    27    C    2  pz     Ryd( 3p)     0.00805
    28    C    2  dxy    Ryd( 3d)     0.00090
    29    C    2  dxz    Ryd( 3d)     0.00114
    30    C    2  dyz    Ryd( 3d)     0.00132
    31    C    2  dx2y2  Ryd( 3d)     0.00059
    32    C    2  dz2    Ryd( 3d)     0.00309

    33    C    3  S      Cor( 1S)     1.99882
    34    C    3  S      Val( 2S)     0.96669
    35    C    3  S      Ryd( 3S)     0.00179
    36    C    3  px     Val( 2p)     0.90593
    37    C    3  px     Ryd( 3p)     0.00103
    38    C    3  py     Val( 2p)     1.17173
    39    C    3  py     Ryd( 3p)     0.00569
    40    C    3  pz     Val( 2p)     1.11166
    41    C    3  pz     Ryd( 3p)     0.00605
    42    C    3  dxy    Ryd( 3d)     0.00047
    43    C    3  dxz    Ryd( 3d)     0.00049
    44    C    3  dyz    Ryd( 3d)     0.00081
    45    C    3  dx2y2  Ryd( 3d)     0.00049
    46    C    3  dz2    Ryd( 3d)     0.00055

    47    C    4  S      Cor( 1S)     1.99898
    48    C    4  S      Val( 2S)     0.97207
    49    C    4  S      Ryd( 3S)     0.00113
    50    C    4  px     Val( 2p)     0.91765
    51    C    4  px     Ryd( 3p)     0.00053
    52    C    4  py     Val( 2p)     1.17871
    53    C    4  py     Ryd( 3p)     0.00588
    54    C    4  pz     Val( 2p)     1.08981
    55    C    4  pz     Ryd( 3p)     0.00475
    56    C    4  dxy    Ryd( 3d)     0.00049
    57    C    4  dxz    Ryd( 3d)     0.00047
    58    C    4  dyz    Ryd( 3d)     0.00078
    59    C    4  dx2y2  Ryd( 3d)     0.00050
    60    C    4  dz2    Ryd( 3d)     0.00065

    61    C    5  S      Cor( 1S)     1.99894
    62    C    5  S      Val( 2S)     0.98341
    63    C    5  S      Ryd( 3S)     0.00135
    64    C    5  px     Val( 2p)     0.75657
    65    C    5  px     Ryd( 3p)     0.00038
    66    C    5  py     Val( 2p)     1.05331
    67    C    5  py     Ryd( 3p)     0.00361
    68    C    5  pz     Val( 2p)     1.21169
    69    C    5  pz     Ryd( 3p)     0.00591
    70    C    5  dxy    Ryd( 3d)     0.00064
    71    C    5  dxz    Ryd( 3d)     0.00049
    72    C    5  dyz    Ryd( 3d)     0.00086
    73    C    5  dx2y2  Ryd( 3d)     0.00053
    74    C    5  dz2    Ryd( 3d)     0.00072

    75    C    6  S      Cor( 1S)     1.99898
    76    C    6  S      Val( 2S)     0.97207
    77    C    6  S      Ryd( 3S)     0.00113
    78    C    6  px     Val( 2p)     0.91765
    79    C    6  px     Ryd( 3p)     0.00053
    80    C    6  py     Val( 2p)     1.17871
    81    C    6  py     Ryd( 3p)     0.00588
    82    C    6  pz     Val( 2p)     1.08981
    83    C    6  pz     Ryd( 3p)     0.00475
    84    C    6  dxy    Ryd( 3d)     0.00049
    85    C    6  dxz    Ryd( 3d)     0.00047
    86    C    6  dyz    Ryd( 3d)     0.00078
    87    C    6  dx2y2  Ryd( 3d)     0.00050
    88    C    6  dz2    Ryd( 3d)     0.00065

    89    C    7  S      Cor( 1S)     1.99882
    90    C    7  S      Val( 2S)     0.96669
    91    C    7  S      Ryd( 3S)     0.00179
    92    C    7  px     Val( 2p)     0.90593
    93    C    7  px     Ryd( 3p)     0.00103
    94    C    7  py     Val( 2p)     1.17173
    95    C    7  py     Ryd( 3p)     0.00569
    96    C    7  pz     Val( 2p)     1.11166
    97    C    7  pz     Ryd( 3p)     0.00605
    98    C    7  dxy    Ryd( 3d)     0.00047
    99    C    7  dxz    Ryd( 3d)     0.00049
   100    C    7  dyz    Ryd( 3d)     0.00081
   101    C    7  dx2y2  Ryd( 3d)     0.00049
   102    C    7  dz2    Ryd( 3d)     0.00055

   103    H    8  S      Val( 1S)     0.71871
   104    H    8  S      Ryd( 2S)     0.00169
   105    H    8  px     Ryd( 2p)     0.00011
   106    H    8  py     Ryd( 2p)     0.00068
   107    H    8  pz     Ryd( 2p)     0.00030

   108    H    9  S      Val( 1S)     0.72560
   109    H    9  S      Ryd( 2S)     0.00136
   110    H    9  px     Ryd( 2p)     0.00010
   111    H    9  py     Ryd( 2p)     0.00068
   112    H    9  pz     Ryd( 2p)     0.00027

   113    H   10  S      Val( 1S)     0.73307
   114    H   10  S      Ryd( 2S)     0.00146
   115    H   10  px     Ryd( 2p)     0.00007
   116    H   10  py     Ryd( 2p)     0.00007
   117    H   10  pz     Ryd( 2p)     0.00092

   118    H   11  S      Val( 1S)     0.72560
   119    H   11  S      Ryd( 2S)     0.00136
   120    H   11  px     Ryd( 2p)     0.00010
   121    H   11  py     Ryd( 2p)     0.00068
   122    H   11  pz     Ryd( 2p)     0.00027

   123    H   12  S      Val( 1S)     0.71871
   124    H   12  S      Ryd( 2S)     0.00169
   125    H   12  px     Ryd( 2p)     0.00011
   126    H   12  py     Ryd( 2p)     0.00068
   127    H   12  pz     Ryd( 2p)     0.00030

 WARNING:  1 low occupancy (<1.9990e) core orbital  found on  C    2
           1 low occupancy (<1.9990e) core orbital  found on  C    3
           1 low occupancy (<1.9990e) core orbital  found on  C    4
           1 low occupancy (<1.9990e) core orbital  found on  C    5
           1 low occupancy (<1.9990e) core orbital  found on  C    6
           1 low occupancy (<1.9990e) core orbital  found on  C    7


 Summary of Natural Population Analysis:                  
                                                          
                                       Natural Population 
                Natural  -----------------------------------------------
    Atom  No    Charge         Core      Valence    Rydberg      Total
 -----------------------------------------------------------------------
     Cl    1    0.26057      9.99953     6.72393    0.01597    16.73943
      C    2    0.08163      1.99859     3.89450    0.02528     5.91837
      C    3   -0.17220      1.99882     4.15601    0.01737     6.17220
      C    4   -0.17239      1.99898     4.15824    0.01518     6.17239
      C    5   -0.01842      1.99894     4.00498    0.01449     6.01842
      C    6   -0.17239      1.99898     4.15824    0.01518     6.17239
      C    7   -0.17220      1.99882     4.15601    0.01737     6.17220
      H    8    0.27850      0.00000     0.71871    0.00279     0.72150
      H    9    0.27199      0.00000     0.72560    0.00241     0.72801
      H   10    0.26442      0.00000     0.73307    0.00251     0.73558
      H   11    0.27199      0.00000     0.72560    0.00241     0.72801
      H   12    0.27850      0.00000     0.71871    0.00279     0.72150
 =======================================================================
   * Total *    1.00000     21.99265    34.87360    0.13375    57.00000

                                 Natural Population      
 --------------------------------------------------------
   Core                      21.99265 ( 99.9666% of  22)
   Valence                   34.87360 ( 99.6388% of  35)
   Natural Minimal Basis     56.86625 ( 99.7653% of  57)
   Natural Rydberg Basis      0.13375 (  0.2347% of  57)
 --------------------------------------------------------

    Atom  No          Natural Electron Configuration
 ----------------------------------------------------------------------------
     Cl    1      [core]3S( 1.83)3p( 4.89)3d( 0.01)
      C    2      [core]2S( 0.94)2p( 2.96)3p( 0.02)3d( 0.01)
      C    3      [core]2S( 0.97)2p( 3.19)3p( 0.01)
      C    4      [core]2S( 0.97)2p( 3.19)3p( 0.01)
      C    5      [core]2S( 0.98)2p( 3.02)3p( 0.01)
      C    6      [core]2S( 0.97)2p( 3.19)3p( 0.01)
      C    7      [core]2S( 0.97)2p( 3.19)3p( 0.01)
      H    8            1S( 0.72)
      H    9            1S( 0.73)
      H   10            1S( 0.73)
      H   11            1S( 0.73)
      H   12            1S( 0.72)


 ***************************************************
 *******         Alpha spin orbitals         *******
 ***************************************************


 NATURAL POPULATIONS:  Natural atomic orbital occupancies 
                                                          
   NAO  Atom  No  lang   Type(AO)    Occupancy      Energy
 ----------------------------------------------------------
     1   Cl    1  S      Cor( 1S)     1.00000    -100.86236
     2   Cl    1  S      Cor( 2S)     0.99987     -10.25233
     3   Cl    1  S      Val( 3S)     0.91840      -1.22404
     4   Cl    1  S      Ryd( 4S)     0.00087       0.48058
     5   Cl    1  px     Cor( 2p)     0.99999      -7.45798
     6   Cl    1  px     Val( 3p)     0.96617      -0.54301
     7   Cl    1  px     Ryd( 4p)     0.00049       0.69588
     8   Cl    1  py     Cor( 2p)     0.99999      -7.45094
     9   Cl    1  py     Val( 3p)     0.98593      -0.52943
    10   Cl    1  py     Ryd( 4p)     0.00053       0.73186
    11   Cl    1  pz     Cor( 2p)     0.99994      -7.46024
    12   Cl    1  pz     Val( 3p)     0.62379      -0.48666
    13   Cl    1  pz     Ryd( 4p)     0.00062       0.75286
    14   Cl    1  dxy    Ryd( 3d)     0.00002       0.54986
    15   Cl    1  dxz    Ryd( 3d)     0.00148       0.61545
    16   Cl    1  dyz    Ryd( 3d)     0.00076       0.82544
    17   Cl    1  dx2y2  Ryd( 3d)     0.00007       0.58419
    18   Cl    1  dz2    Ryd( 3d)     0.00317       0.96831

    19    C    2  S      Cor( 1S)     0.99930     -10.37598
    20    C    2  S      Val( 2S)     0.47396      -0.45338
    21    C    2  S      Ryd( 3S)     0.00070       0.32984
    22    C    2  px     Val( 2p)     0.57675      -0.39862
    23    C    2  px     Ryd( 3p)     0.00061       0.35380
    24    C    2  py     Val( 2p)     0.55746      -0.31890
    25    C    2  py     Ryd( 3p)     0.00350       0.51955
    26    C    2  pz     Val( 2p)     0.46492      -0.38598
    27    C    2  pz     Ryd( 3p)     0.00403       0.68876
    28    C    2  dxy    Ryd( 3d)     0.00051       1.64999
    29    C    2  dxz    Ryd( 3d)     0.00065       1.53249
    30    C    2  dyz    Ryd( 3d)     0.00067       2.11331
    31    C    2  dx2y2  Ryd( 3d)     0.00022       2.01764
    32    C    2  dz2    Ryd( 3d)     0.00150       1.87078

    33    C    3  S      Cor( 1S)     0.99941     -10.29255
    34    C    3  S      Val( 2S)     0.48438      -0.38024
    35    C    3  S      Ryd( 3S)     0.00090       0.35004
    36    C    3  px     Val( 2p)     0.49415      -0.33360
    37    C    3  px     Ryd( 3p)     0.00059       0.34923
    38    C    3  py     Val( 2p)     0.58467      -0.28808
    39    C    3  py     Ryd( 3p)     0.00286       0.69599
    40    C    3  pz     Val( 2p)     0.55606      -0.27386
    41    C    3  pz     Ryd( 3p)     0.00304       0.54841
    42    C    3  dxy    Ryd( 3d)     0.00033       1.68746
    43    C    3  dxz    Ryd( 3d)     0.00023       1.69675
    44    C    3  dyz    Ryd( 3d)     0.00041       2.26425
    45    C    3  dx2y2  Ryd( 3d)     0.00021       2.04109
    46    C    3  dz2    Ryd( 3d)     0.00027       2.16432

    47    C    4  S      Cor( 1S)     0.99949     -10.28966
    48    C    4  S      Val( 2S)     0.48494      -0.37219
    49    C    4  S      Ryd( 3S)     0.00057       0.37390
    50    C    4  px     Val( 2p)     0.45980      -0.31869
    51    C    4  px     Ryd( 3p)     0.00027       0.35710
    52    C    4  py     Val( 2p)     0.58711      -0.27261
    53    C    4  py     Ryd( 3p)     0.00297       0.73264
    54    C    4  pz     Val( 2p)     0.54355      -0.25812
    55    C    4  pz     Ryd( 3p)     0.00240       0.53292
    56    C    4  dxy    Ryd( 3d)     0.00032       1.69374
    57    C    4  dxz    Ryd( 3d)     0.00027       1.70788
    58    C    4  dyz    Ryd( 3d)     0.00039       2.27232
    59    C    4  dx2y2  Ryd( 3d)     0.00024       2.05589
    60    C    4  dz2    Ryd( 3d)     0.00032       2.17463

    61    C    5  S      Cor( 1S)     0.99947     -10.30872
    62    C    5  S      Val( 2S)     0.49835      -0.40183
    63    C    5  S      Ryd( 3S)     0.00068       0.36305
    64    C    5  px     Val( 2p)     0.54015      -0.35643
    65    C    5  px     Ryd( 3p)     0.00033       0.34126
    66    C    5  py     Val( 2p)     0.52901      -0.25865
    67    C    5  py     Ryd( 3p)     0.00178       0.43906
    68    C    5  pz     Val( 2p)     0.60901      -0.28633
    69    C    5  pz     Ryd( 3p)     0.00298       0.81895
    70    C    5  dxy    Ryd( 3d)     0.00034       1.68630
    71    C    5  dxz    Ryd( 3d)     0.00029       1.66101
    72    C    5  dyz    Ryd( 3d)     0.00043       2.19241
    73    C    5  dx2y2  Ryd( 3d)     0.00019       2.05220
    74    C    5  dz2    Ryd( 3d)     0.00034       2.19834

    75    C    6  S      Cor( 1S)     0.99949     -10.28966
    76    C    6  S      Val( 2S)     0.48494      -0.37219
    77    C    6  S      Ryd( 3S)     0.00057       0.37390
    78    C    6  px     Val( 2p)     0.45980      -0.31869
    79    C    6  px     Ryd( 3p)     0.00027       0.35710
    80    C    6  py     Val( 2p)     0.58711      -0.27261
    81    C    6  py     Ryd( 3p)     0.00297       0.73264
    82    C    6  pz     Val( 2p)     0.54355      -0.25812
    83    C    6  pz     Ryd( 3p)     0.00240       0.53292
    84    C    6  dxy    Ryd( 3d)     0.00032       1.69374
    85    C    6  dxz    Ryd( 3d)     0.00027       1.70788
    86    C    6  dyz    Ryd( 3d)     0.00039       2.27232
    87    C    6  dx2y2  Ryd( 3d)     0.00024       2.05589
    88    C    6  dz2    Ryd( 3d)     0.00032       2.17463

    89    C    7  S      Cor( 1S)     0.99941     -10.29255
    90    C    7  S      Val( 2S)     0.48438      -0.38024
    91    C    7  S      Ryd( 3S)     0.00090       0.35004
    92    C    7  px     Val( 2p)     0.49415      -0.33360
    93    C    7  px     Ryd( 3p)     0.00059       0.34923
    94    C    7  py     Val( 2p)     0.58467      -0.28808
    95    C    7  py     Ryd( 3p)     0.00286       0.69599
    96    C    7  pz     Val( 2p)     0.55606      -0.27386
    97    C    7  pz     Ryd( 3p)     0.00304       0.54841
    98    C    7  dxy    Ryd( 3d)     0.00033       1.68746
    99    C    7  dxz    Ryd( 3d)     0.00023       1.69675
   100    C    7  dyz    Ryd( 3d)     0.00041       2.26425
   101    C    7  dx2y2  Ryd( 3d)     0.00021       2.04109
   102    C    7  dz2    Ryd( 3d)     0.00027       2.16432

   103    H    8  S      Val( 1S)     0.35796      -0.09851
   104    H    8  S      Ryd( 2S)     0.00083       0.15393
   105    H    8  px     Ryd( 2p)     0.00006       1.45867
   106    H    8  py     Ryd( 2p)     0.00033       2.07874
   107    H    8  pz     Ryd( 2p)     0.00015       1.88522

   108    H    9  S      Val( 1S)     0.36275      -0.09023
   109    H    9  S      Ryd( 2S)     0.00067       0.15823
   110    H    9  px     Ryd( 2p)     0.00005       1.46103
   111    H    9  py     Ryd( 2p)     0.00034       2.09149
   112    H    9  pz     Ryd( 2p)     0.00013       1.87809

   113    H   10  S      Val( 1S)     0.36165      -0.10235
   114    H   10  S      Ryd( 2S)     0.00072       0.15158
   115    H   10  px     Ryd( 2p)     0.00006       1.45063
   116    H   10  py     Ryd( 2p)     0.00003       1.77246
   117    H   10  pz     Ryd( 2p)     0.00044       2.18272

   118    H   11  S      Val( 1S)     0.36275      -0.09023
   119    H   11  S      Ryd( 2S)     0.00067       0.15823
   120    H   11  px     Ryd( 2p)     0.00005       1.46103
   121    H   11  py     Ryd( 2p)     0.00034       2.09149
   122    H   11  pz     Ryd( 2p)     0.00013       1.87809

   123    H   12  S      Val( 1S)     0.35796      -0.09851
   124    H   12  S      Ryd( 2S)     0.00083       0.15393
   125    H   12  px     Ryd( 2p)     0.00006       1.45867
   126    H   12  py     Ryd( 2p)     0.00033       2.07874
   127    H   12  pz     Ryd( 2p)     0.00015       1.88522


 Summary of Natural Population Analysis:                  
                                                          
                                       Natural Population 
                Natural  -----------------------------------------------
    Atom  No    Charge         Core      Valence    Rydberg      Total
 -----------------------------------------------------------------------
     Cl    1   -0.00209      4.99979     3.49428    0.00801     8.50209
      C    2   -0.08478      0.99930     2.07309    0.01239     3.08478
      C    3   -0.12751      0.99941     2.11926    0.00884     3.12751
      C    4   -0.08264      0.99949     2.07540    0.00775     3.08264
      C    5   -0.18336      0.99947     2.17652    0.00737     3.18336
      C    6   -0.08264      0.99949     2.07540    0.00775     3.08264
      C    7   -0.12751      0.99941     2.11926    0.00884     3.12751
      H    8    0.14066      0.00000     0.35796    0.00137     0.35934
      H    9    0.13604      0.00000     0.36275    0.00120     0.36396
      H   10    0.13710      0.00000     0.36165    0.00125     0.36290
      H   11    0.13604      0.00000     0.36275    0.00120     0.36396
      H   12    0.14066      0.00000     0.35796    0.00137     0.35934
 =======================================================================
   * Total *   -0.00000     10.99636    17.93631    0.06733    29.00000

                                 Natural Population      
 --------------------------------------------------------
   Core                      10.99636 ( 99.9669% of  11)
   Valence                   17.93631 ( 99.6461% of  18)
   Natural Minimal Basis     28.93267 ( 99.7678% of  29)
   Natural Rydberg Basis      0.06733 (  0.2322% of  29)
 --------------------------------------------------------

    Atom  No          Natural Electron Configuration
 ----------------------------------------------------------------------------
     Cl    1      [core]3S( 0.92)3p( 2.58)3d( 0.01)
      C    2      [core]2S( 0.47)2p( 1.60)3p( 0.01)
      C    3      [core]2S( 0.48)2p( 1.63)3p( 0.01)
      C    4      [core]2S( 0.48)2p( 1.59)3p( 0.01)
      C    5      [core]2S( 0.50)2p( 1.68)3p( 0.01)
      C    6      [core]2S( 0.48)2p( 1.59)3p( 0.01)
      C    7      [core]2S( 0.48)2p( 1.63)3p( 0.01)
      H    8            1S( 0.36)
      H    9            1S( 0.36)
      H   10            1S( 0.36)
      H   11            1S( 0.36)
      H   12            1S( 0.36)


 NATURAL BOND ORBITAL ANALYSIS, alpha spin orbitals:

                       Occupancies       Lewis Structure    Low   High
           Occ.    -------------------  -----------------   occ   occ
  Cycle   Thresh.   Lewis   Non-Lewis     CR  BD  3C  LP    (L)   (NL)   Dev
 =============================================================================
   1(1)    0.90    27.42990   1.57010     11  12   0   6     3      3    0.03
   2(2)    0.90    27.42990   1.57010     11  12   0   6     3      3    0.03
   3(1)    0.80    28.32064   0.67936     11  15   0   3     0      3    0.03
 -----------------------------------------------------------------------------

 Structure accepted: No low occupancy Lewis orbitals

 --------------------------------------------------------
   Core                     10.99637 ( 99.967% of  11)
   Valence Lewis            17.32427 ( 96.246% of  18)
  ==================       ============================
   Total Lewis              28.32064 ( 97.657% of  29)
  -----------------------------------------------------
   Valence non-Lewis         0.63397 (  2.186% of  29)
   Rydberg non-Lewis         0.04539 (  0.157% of  29)
  ==================       ============================
   Total non-Lewis           0.67936 (  2.343% of  29)
 --------------------------------------------------------


       (Occupancy)   Bond orbital/ Coefficients/ Hybrids
 ---------------------------------------------------------------------------------
     1. (0.99415) BD ( 1)Cl   1 - C   2  
                ( 54.56%)   0.7386*Cl   1 s( 17.56%)p 4.67( 81.92%)d 0.03(  0.52%)
                                            0.0000 -0.0001 -0.4174  0.0365  0.0000
                                            0.0000  0.0000  0.0000  0.0000  0.0000
                                           -0.0001  0.9046  0.0309  0.0000  0.0000
                                            0.0000 -0.0021 -0.0723
                ( 45.44%)   0.6741* C   2 s( 22.14%)p 3.51( 77.61%)d 0.01(  0.25%)
                                            0.0002 -0.4705 -0.0001  0.0000  0.0000
                                            0.0000  0.0000 -0.8810  0.0069  0.0000
                                            0.0000  0.0000 -0.0022 -0.0501
     2. (0.99101) BD ( 1) C   2 - C   3  
                ( 51.61%)   0.7184* C   2 s( 38.87%)p 1.57( 61.09%)d 0.00(  0.04%)
                                           -0.0000  0.6235 -0.0019  0.0000  0.0000
                                            0.7067  0.0200 -0.3326  0.0233  0.0000
                                            0.0000 -0.0146 -0.0123 -0.0036
                ( 48.39%)   0.6956* C   3 s( 33.94%)p 1.94( 66.01%)d 0.00(  0.05%)
                                            0.0000  0.5823  0.0171  0.0000  0.0000
                                           -0.6890  0.0104  0.4288  0.0372  0.0000
                                            0.0000 -0.0164 -0.0159 -0.0041
     3. (0.85937) BD ( 2) C   2 - C   3  
                ( 56.36%)   0.7508* C   2 s(  0.00%)p 1.00( 99.97%)d 0.00(  0.03%)
                                            0.0000  0.0000  0.0000  0.9998  0.0098
                                            0.0000  0.0000  0.0000  0.0000  0.0120
                                           -0.0142  0.0000  0.0000  0.0000
                ( 43.64%)   0.6606* C   3 s(  0.00%)p 1.00( 99.92%)d 0.00(  0.08%)
                                            0.0000  0.0000  0.0000  0.9995  0.0135
                                            0.0000  0.0000  0.0000  0.0000 -0.0289
                                            0.0012  0.0000  0.0000  0.0000
     4. (0.99101) BD ( 1) C   2 - C   7  
                ( 51.61%)   0.7184* C   2 s( 38.87%)p 1.57( 61.09%)d 0.00(  0.04%)
                                           -0.0000  0.6235 -0.0019  0.0000  0.0000
                                           -0.7067 -0.0200 -0.3326  0.0233  0.0000
                                            0.0000  0.0146 -0.0123 -0.0036
                ( 48.39%)   0.6956* C   7 s( 33.94%)p 1.94( 66.01%)d 0.00(  0.05%)
                                            0.0000  0.5823  0.0171  0.0000  0.0000
                                            0.6890 -0.0104  0.4288  0.0372  0.0000
                                            0.0000  0.0164 -0.0159 -0.0041
     5. (0.98626) BD ( 1) C   3 - C   4  
                ( 50.78%)   0.7126* C   3 s( 36.07%)p 1.77( 63.88%)d 0.00(  0.04%)
                                            0.0002 -0.6006 -0.0057  0.0000  0.0000
                                           -0.0113 -0.0425  0.7980  0.0057  0.0000
                                            0.0000 -0.0052  0.0017 -0.0198
                ( 49.22%)   0.7016* C   4 s( 35.23%)p 1.84( 64.72%)d 0.00(  0.05%)
                                           -0.0001 -0.5935 -0.0069  0.0000  0.0000
                                           -0.0161 -0.0400 -0.8033 -0.0066  0.0000
                                            0.0000  0.0040  0.0017 -0.0213
     6. (0.98756) BD ( 1) C   3 - H   8  
                ( 64.13%)   0.8008* C   3 s( 29.92%)p 2.34( 70.06%)d 0.00(  0.02%)
                                           -0.0003  0.5467 -0.0170  0.0000  0.0000
                                            0.7229 -0.0047  0.4215 -0.0152  0.0000
                                            0.0000  0.0120 -0.0094  0.0009
                ( 35.87%)   0.5989* H   8 s( 99.89%)p 0.00(  0.11%)
                                            0.9995 -0.0031  0.0000 -0.0286 -0.0164
     7. (0.99092) BD ( 1) C   4 - C   5  
                ( 49.68%)   0.7049* C   4 s( 34.79%)p 1.87( 65.16%)d 0.00(  0.05%)
                                            0.0000  0.5897  0.0105  0.0000  0.0000
                                           -0.6867  0.0115 -0.4221 -0.0416  0.0000
                                            0.0000  0.0153 -0.0162 -0.0044
                ( 50.32%)   0.7093* C   5 s( 35.20%)p 1.84( 64.75%)d 0.00(  0.05%)
                                            0.0000  0.5933  0.0057  0.0000  0.0000
                                            0.7064  0.0261  0.3833 -0.0302  0.0000
                                            0.0000  0.0181 -0.0112 -0.0014
     8. (0.83481) BD ( 2) C   4 - C   5  
                ( 43.99%)   0.6632* C   4 s(  0.00%)p 1.00( 99.91%)d 0.00(  0.09%)
                                            0.0000  0.0000  0.0000  0.9996  0.0030
                                            0.0000  0.0000  0.0000  0.0000 -0.0292
                                           -0.0004  0.0000  0.0000  0.0000
                ( 56.01%)   0.7484* C   5 s(  0.00%)p 1.00( 99.94%)d 0.00(  0.06%)
                                            0.0000  0.0000  0.0000  0.9997 -0.0082
                                            0.0000  0.0000  0.0000  0.0000  0.0094
                                            0.0230  0.0000  0.0000  0.0000
     9. (0.98874) BD ( 1) C   4 - H   9  
                ( 63.68%)   0.7980* C   4 s( 29.89%)p 2.35( 70.09%)d 0.00(  0.02%)
                                           -0.0003  0.5465 -0.0136  0.0000  0.0000
                                            0.7254 -0.0090 -0.4178  0.0068  0.0000
                                            0.0000 -0.0113 -0.0109 -0.0007
                ( 36.32%)   0.6027* H   9 s( 99.89%)p 0.00(  0.11%)
                                            0.9995 -0.0025  0.0000 -0.0286  0.0160
    10. (0.99092) BD ( 1) C   5 - C   6  
                ( 50.32%)   0.7093* C   5 s( 35.20%)p 1.84( 64.75%)d 0.00(  0.05%)
                                            0.0000  0.5933  0.0057  0.0000  0.0000
                                           -0.7064 -0.0261  0.3833 -0.0302  0.0000
                                            0.0000 -0.0181 -0.0112 -0.0014
                ( 49.68%)   0.7049* C   6 s( 34.79%)p 1.87( 65.16%)d 0.00(  0.05%)
                                            0.0000  0.5897  0.0105  0.0000  0.0000
                                            0.6867 -0.0115 -0.4221 -0.0416  0.0000
                                            0.0000 -0.0153 -0.0162 -0.0044
    11. (0.98967) BD ( 1) C   5 - H  10  
                ( 63.82%)   0.7988* C   5 s( 29.52%)p 2.39( 70.46%)d 0.00(  0.02%)
                                            0.0003 -0.5431  0.0153  0.0000  0.0000
                                           -0.0000 -0.0000  0.8393 -0.0120  0.0000
                                            0.0000  0.0000 -0.0013 -0.0151
                ( 36.18%)   0.6015* H  10 s( 99.89%)p 0.00(  0.11%)
                                           -0.9994  0.0048  0.0000  0.0000 -0.0328
    12. (0.98626) BD ( 1) C   6 - C   7  
                ( 49.22%)   0.7016* C   6 s( 35.23%)p 1.84( 64.72%)d 0.00(  0.05%)
                                            0.0001  0.5935  0.0069  0.0000  0.0000
                                           -0.0161 -0.0400  0.8033  0.0066  0.0000
                                            0.0000  0.0040 -0.0017  0.0213
                ( 50.78%)   0.7126* C   7 s( 36.07%)p 1.77( 63.88%)d 0.00(  0.04%)
                                           -0.0002  0.6006  0.0057  0.0000  0.0000
                                           -0.0113 -0.0425 -0.7980 -0.0057  0.0000
                                            0.0000 -0.0052 -0.0017  0.0198
    13. (0.80828) BD ( 2) C   6 - C   7  
                ( 47.40%)   0.6885* C   6 s(  0.00%)p 1.00( 99.93%)d 0.00(  0.07%)
                                            0.0000  0.0000  0.0000  0.9997 -0.0016
                                            0.0000  0.0000  0.0000  0.0000  0.0170
                                            0.0194  0.0000  0.0000  0.0000
                ( 52.60%)   0.7252* C   7 s(  0.00%)p 1.00( 99.94%)d 0.00(  0.06%)
                                            0.0000  0.0000  0.0000  0.9997 -0.0049
                                            0.0000  0.0000  0.0000  0.0000  0.0184
                                           -0.0163  0.0000  0.0000  0.0000
    14. (0.98874) BD ( 1) C   6 - H  11  
                ( 63.68%)   0.7980* C   6 s( 29.89%)p 2.35( 70.09%)d 0.00(  0.02%)
                                            0.0003 -0.5465  0.0136  0.0000  0.0000
                                            0.7254 -0.0090  0.4178 -0.0068  0.0000
                                            0.0000 -0.0113  0.0109  0.0007
                ( 36.32%)   0.6027* H  11 s( 99.89%)p 0.00(  0.11%)
                                           -0.9995  0.0025  0.0000 -0.0286 -0.0160
    15. (0.98756) BD ( 1) C   7 - H  12  
                ( 64.13%)   0.8008* C   7 s( 29.92%)p 2.34( 70.06%)d 0.00(  0.02%)
                                            0.0003 -0.5467  0.0170  0.0000  0.0000
                                            0.7229 -0.0047 -0.4215  0.0152  0.0000
                                            0.0000  0.0120  0.0094 -0.0009
                ( 35.87%)   0.5989* H  12 s( 99.89%)p 0.00(  0.11%)
                                           -0.9995  0.0031  0.0000 -0.0286  0.0164
    16. (1.00000) CR ( 1)Cl   1           s(100.00%)
                                            1.0000 -0.0000  0.0000 -0.0000  0.0000
                                            0.0000  0.0000  0.0000  0.0000  0.0000
                                           -0.0000 -0.0000 -0.0000  0.0000  0.0000
                                            0.0000  0.0000  0.0000
    17. (0.99986) CR ( 2)Cl   1           s(100.00%)p 0.00(  0.00%)
                                           -0.0000  1.0000  0.0002  0.0000  0.0000
                                            0.0000  0.0000  0.0000  0.0000  0.0000
                                           -0.0000  0.0003  0.0000  0.0000  0.0000
                                            0.0000  0.0000 -0.0000
    18. (0.99999) CR ( 3)Cl   1           s(  0.00%)p 1.00(100.00%)
                                            0.0000  0.0000  0.0000  0.0000  1.0000
                                           -0.0001  0.0000  0.0000  0.0000  0.0000
                                            0.0000  0.0000  0.0000  0.0000  0.0000
                                            0.0000  0.0000  0.0000
    19. (0.99999) CR ( 4)Cl   1           s(  0.00%)p 1.00(100.00%)
                                            0.0000  0.0000  0.0000  0.0000  0.0000
                                            0.0000  0.0000  1.0000 -0.0001  0.0000
                                            0.0000  0.0000  0.0000  0.0000  0.0000
                                            0.0000  0.0000  0.0000
    20. (0.99994) CR ( 5)Cl   1           s(  0.00%)p 1.00(100.00%)
                                           -0.0000 -0.0000  0.0001  0.0000  0.0000
                                            0.0000  0.0000  0.0000  0.0000  0.0000
                                            1.0000  0.0002  0.0000  0.0000  0.0000
                                            0.0000  0.0000 -0.0000
    21. (0.99930) CR ( 1) C   2           s(100.00%)p 0.00(  0.00%)
                                            1.0000  0.0001 -0.0000  0.0000  0.0000
                                            0.0000  0.0000  0.0001  0.0000  0.0000
                                            0.0000  0.0000 -0.0000  0.0000
    22. (0.99941) CR ( 1) C   3           s(100.00%)p 0.00(  0.00%)
                                            1.0000  0.0003 -0.0000  0.0000  0.0000
                                            0.0003  0.0000 -0.0000 -0.0000  0.0000
                                            0.0000  0.0000 -0.0000  0.0000
    23. (0.99949) CR ( 1) C   4           s(100.00%)p 0.00(  0.00%)
                                            1.0000  0.0001 -0.0000  0.0000  0.0000
                                            0.0002 -0.0000 -0.0002  0.0000  0.0000
                                            0.0000 -0.0000 -0.0000 -0.0000
    24. (0.99947) CR ( 1) C   5           s(100.00%)p 0.00(  0.00%)
                                            1.0000  0.0001 -0.0000  0.0000  0.0000
                                           -0.0000 -0.0000 -0.0003  0.0000  0.0000
                                            0.0000  0.0000  0.0000  0.0000
    25. (0.99949) CR ( 1) C   6           s(100.00%)p 0.00(  0.00%)
                                            1.0000  0.0001 -0.0000  0.0000  0.0000
                                           -0.0002  0.0000 -0.0002  0.0000  0.0000
                                            0.0000  0.0000 -0.0000 -0.0000
    26. (0.99941) CR ( 1) C   7           s(100.00%)p 0.00(  0.00%)
                                            1.0000  0.0003 -0.0000  0.0000  0.0000
                                           -0.0003 -0.0000 -0.0000 -0.0000  0.0000
                                            0.0000 -0.0000 -0.0000  0.0000
    27. (0.99601) LP ( 1)Cl   1           s( 82.54%)p 0.21( 17.43%)d 0.00(  0.03%)
                                           -0.0000 -0.0003  0.9085  0.0092  0.0000
                                            0.0000  0.0000  0.0000  0.0000  0.0000
                                           -0.0002  0.4174  0.0080  0.0000  0.0000
                                            0.0000  0.0066 -0.0149
    28. (0.98637) LP ( 2)Cl   1           s(  0.00%)p 1.00( 99.97%)d 0.00(  0.03%)
                                            0.0000  0.0000  0.0000  0.0000  0.0000
                                            0.0000  0.0000  0.0001  0.9998 -0.0107
                                            0.0000  0.0000  0.0000  0.0000  0.0000
                                           -0.0182  0.0000  0.0000
    29. (0.96663) LP ( 3)Cl   1           s(  0.00%)p 1.00( 99.96%)d 0.00(  0.04%)
                                            0.0000  0.0000  0.0000  0.0000  0.0001
                                            0.9998 -0.0085  0.0000  0.0000  0.0000
                                            0.0000  0.0000  0.0000  0.0000 -0.0202
                                            0.0000  0.0000  0.0000
    30. (0.00150) RY*( 1)Cl   1           s(  0.00%)p 1.00( 27.51%)d 2.63( 72.49%)
                                            0.0000  0.0000  0.0000  0.0000 -0.0000
                                            0.0127 -0.5244  0.0000  0.0000  0.0000
                                            0.0000  0.0000  0.0000  0.0000  0.8514
                                            0.0000  0.0000  0.0000
    31. (0.00085) RY*( 2)Cl   1           s(  0.00%)p 1.00( 48.86%)d 1.05( 51.14%)
                                            0.0000  0.0000  0.0000  0.0000  0.0000
                                            0.0000  0.0000  0.0000  0.0055 -0.6990
                                            0.0000  0.0000  0.0000  0.0000  0.0000
                                            0.7151  0.0000  0.0000
    32. (0.00021) RY*( 3)Cl   1           s( 55.58%)p 0.65( 36.39%)d 0.14(  8.02%)
                                            0.0000  0.0000  0.0092  0.7455  0.0000
                                            0.0000  0.0000  0.0000  0.0000  0.0000
                                           -0.0000 -0.0567  0.6006  0.0000  0.0000
                                            0.0000  0.2484 -0.1362
    33. (0.00008) RY*( 4)Cl   1           s(  3.19%)p 0.29(  0.94%)d30.07( 95.87%)
    34. (0.00002) RY*( 5)Cl   1           s(  0.00%)p 0.00(  0.00%)d 1.00(100.00%)
    35. (0.00000) RY*( 6)Cl   1           s(  0.00%)p 1.00( 51.17%)d 0.95( 48.83%)
    36. (0.00001) RY*( 7)Cl   1           s( 29.10%)p 2.17( 63.28%)d 0.26(  7.62%)
    37. (0.00000) RY*( 8)Cl   1           s( 12.03%)p 0.00(  0.04%)d 7.31( 87.93%)
    38. (0.00000) RY*( 9)Cl   1           s(  0.00%)p 1.00( 72.53%)d 0.38( 27.47%)
    39. (0.00375) RY*( 1) C   2           s(  0.05%)p99.99( 94.17%)d99.99(  5.78%)
                                            0.0000  0.0219  0.0072 -0.0000 -0.0000
                                            0.0000  0.0000 -0.0323 -0.9699 -0.0000
                                           -0.0000 -0.0000  0.0812  0.2262
    40. (0.00349) RY*( 2) C   2           s(  0.00%)p 1.00( 95.49%)d 0.05(  4.51%)
                                           -0.0000 -0.0000 -0.0000  0.0000  0.0000
                                           -0.0320  0.9767  0.0000 -0.0000  0.0000
                                            0.0000 -0.2124  0.0000  0.0000
    41. (0.00121) RY*( 3) C   2           s(  0.00%)p 1.00( 49.82%)d 1.01( 50.18%)
                                            0.0000  0.0000  0.0000 -0.0178  0.7056
                                            0.0000  0.0000  0.0000  0.0000  0.0776
                                           -0.7041  0.0000  0.0000  0.0000
    42. (0.00076) RY*( 4) C   2           s( 86.12%)p 0.01(  0.84%)d 0.15( 13.04%)
                                            0.0000 -0.0073  0.9280  0.0000  0.0000
                                            0.0000  0.0000 -0.0160  0.0905  0.0000
                                            0.0000 -0.0000 -0.0114  0.3609
    43. (0.00059) RY*( 5) C   2           s(  0.00%)p 1.00(  0.28%)d99.99( 99.72%)
                                            0.0000  0.0000  0.0000 -0.0107 -0.0516
                                            0.0000  0.0000  0.0000  0.0000  0.9969
                                            0.0584  0.0000  0.0000  0.0000
    44. (0.00038) RY*( 6) C   2           s( 11.72%)p 0.44(  5.14%)d 7.10( 83.14%)
                                           -0.0000  0.0172  0.3419 -0.0000 -0.0000
                                            0.0000  0.0000  0.0374 -0.2236 -0.0000
                                           -0.0000 -0.0000 -0.3714 -0.8328
    45. (0.00034) RY*( 7) C   2           s(  0.00%)p 1.00(  4.55%)d20.96( 95.45%)
                                            0.0000 -0.0000  0.0000  0.0000  0.0000
                                            0.0142  0.2129  0.0000 -0.0000  0.0000
                                            0.0000  0.9770 -0.0000  0.0000
    46. (0.00002) RY*( 8) C   2           s(  0.00%)p 1.00( 49.93%)d 1.00( 50.07%)
    47. (0.00001) RY*( 9) C   2           s(  2.23%)p 0.00(  0.01%)d43.78( 97.76%)
    48. (0.00306) RY*( 1) C   3           s(  0.24%)p99.99( 95.90%)d16.20(  3.86%)
                                            0.0000  0.0252  0.0418 -0.0000 -0.0000
                                           -0.0359 -0.6278 -0.0097 -0.7506 -0.0000
                                           -0.0000  0.1735 -0.0631 -0.0674
    49. (0.00147) RY*( 2) C   3           s(  0.78%)p99.99( 97.38%)d 2.36(  1.84%)
                                            0.0000  0.0142  0.0871 -0.0000 -0.0000
                                            0.0158 -0.7422 -0.0304  0.6494 -0.0000
                                           -0.0000  0.1237 -0.0018  0.0557
    50. (0.00088) RY*( 3) C   3           s(  0.00%)p 1.00( 76.54%)d 0.31( 23.46%)
                                            0.0000  0.0000  0.0000 -0.0216  0.8746
                                            0.0000  0.0000  0.0000  0.0000 -0.3226
                                            0.3613  0.0000  0.0000  0.0000
    51. (0.00060) RY*( 4) C   3           s( 95.47%)p 0.01(  0.62%)d 0.04(  3.91%)
                                           -0.0000 -0.0065  0.9771  0.0000  0.0000
                                            0.0252  0.0595  0.0079 -0.0438  0.0000
                                            0.0000 -0.1564 -0.0013  0.1211
    52. (0.00017) RY*( 5) C   3           s(  0.00%)p 1.00( 20.01%)d 4.00( 79.99%)
                                            0.0000  0.0000  0.0000 -0.0022 -0.4473
                                            0.0000  0.0000  0.0000  0.0000 -0.2511
                                            0.8584  0.0000  0.0000  0.0000
    53. (0.00008) RY*( 6) C   3           s(  0.37%)p 6.83(  2.56%)d99.99( 97.07%)
    54. (0.00003) RY*( 7) C   3           s(  3.09%)p 0.98(  3.04%)d30.34( 93.87%)
    55. (0.00001) RY*( 8) C   3           s(  0.11%)p 5.04(  0.56%)d99.99( 99.33%)
    56. (0.00001) RY*( 9) C   3           s(  0.00%)p 1.00(  3.54%)d27.28( 96.46%)
    57. (0.00273) RY*( 1) C   4           s(  0.29%)p99.99( 92.85%)d24.04(  6.86%)
                                           -0.0000  0.0289  0.0450 -0.0000 -0.0000
                                           -0.0307 -0.8323  0.0176  0.4844 -0.0000
                                           -0.0000 -0.2232 -0.0977 -0.0963
    58. (0.00132) RY*( 2) C   4           s(  0.54%)p99.99( 98.26%)d 2.25(  1.20%)
                                            0.0000 -0.0020  0.0731 -0.0000 -0.0000
                                            0.0220 -0.5012  0.0298 -0.8544 -0.0000
                                           -0.0000 -0.0327  0.0471  0.0935
    59. (0.00044) RY*( 3) C   4           s(  0.00%)p 1.00( 31.23%)d 2.20( 68.77%)
                                            0.0000  0.0000  0.0000  0.0172 -0.5586
                                            0.0000  0.0000  0.0000  0.0000  0.5231
                                            0.6435  0.0000  0.0000  0.0000
    60. (0.00040) RY*( 4) C   4           s( 91.51%)p 0.01(  0.71%)d 0.09(  7.78%)
                                            0.0000 -0.0042  0.9566  0.0000  0.0000
                                            0.0175  0.0217 -0.0108  0.0787  0.0000
                                            0.0000  0.2147 -0.0275  0.1761
    61. (0.00024) RY*( 5) C   4           s(  0.00%)p 1.00( 61.66%)d 0.62( 38.34%)
                                            0.0000  0.0000  0.0000  0.0003  0.7852
                                            0.0000  0.0000  0.0000  0.0000  0.0838
                                            0.6135  0.0000  0.0000  0.0000
    62. (0.00007) RY*( 6) C   4           s(  0.02%)p58.96(  1.18%)d99.99( 98.81%)
    63. (0.00003) RY*( 7) C   4           s(  7.58%)p 0.77(  5.85%)d11.41( 86.57%)
    64. (0.00000) RY*( 8) C   4           s(  0.17%)p 7.06(  1.18%)d99.99( 98.65%)
    65. (0.00000) RY*( 9) C   4           s(  0.00%)p 1.00(  7.20%)d12.90( 92.80%)
    66. (0.00238) RY*( 1) C   5           s(  0.27%)p99.99( 90.48%)d33.86(  9.25%)
                                           -0.0000  0.0277  0.0443  0.0000  0.0000
                                           -0.0000 -0.0000  0.0359  0.9505  0.0000
                                            0.0000 -0.0000  0.1196  0.2796
    67. (0.00120) RY*( 2) C   5           s(  0.00%)p 1.00( 98.32%)d 0.02(  1.68%)
                                            0.0000 -0.0000  0.0000  0.0000  0.0000
                                           -0.0333  0.9910 -0.0000  0.0000  0.0000
                                            0.0000 -0.1295  0.0000  0.0000
    68. (0.00053) RY*( 3) C   5           s( 92.65%)p 0.00(  0.13%)d 0.08(  7.22%)
                                            0.0000  0.0006  0.9626  0.0000  0.0000
                                           -0.0000 -0.0000 -0.0199  0.0300  0.0000
                                            0.0000  0.0000 -0.2162 -0.1594
    69. (0.00039) RY*( 4) C   5           s(  0.00%)p 1.00(  1.85%)d53.03( 98.15%)
                                            0.0000  0.0000  0.0000 -0.0091  0.1357
                                            0.0000  0.0000  0.0000  0.0000  0.9899
                                            0.0400  0.0000  0.0000  0.0000
    70. (0.00029) RY*( 5) C   5           s(  0.00%)p 1.00( 90.08%)d 0.11(  9.92%)
                                            0.0000  0.0000  0.0000  0.0026  0.9491
                                            0.0000  0.0000  0.0000  0.0000 -0.1415
                                            0.2815  0.0000  0.0000  0.0000
    71. (0.00008) RY*( 6) C   5           s(  0.00%)p 1.00(  1.74%)d56.40( 98.26%)
    72. (0.00003) RY*( 7) C   5           s(  7.09%)p 0.91(  6.42%)d12.19( 86.48%)
    73. (0.00000) RY*( 8) C   5           s(  0.00%)p 1.00(  8.14%)d11.29( 91.86%)
    74. (0.00000) RY*( 9) C   5           s(  0.06%)p49.78(  2.94%)d99.99( 97.00%)
    75. (0.00273) RY*( 1) C   6           s(  0.29%)p99.99( 92.85%)d24.04(  6.86%)
                                           -0.0000  0.0289  0.0450  0.0000  0.0000
                                            0.0307  0.8323  0.0176  0.4844  0.0000
                                            0.0000  0.2232 -0.0977 -0.0963
    76. (0.00132) RY*( 2) C   6           s(  0.54%)p99.99( 98.26%)d 2.25(  1.20%)
                                           -0.0000 -0.0020  0.0731 -0.0000 -0.0000
                                           -0.0220  0.5012  0.0298 -0.8544 -0.0000
                                           -0.0000  0.0327  0.0471  0.0935
    77. (0.00040) RY*( 3) C   6           s( 91.51%)p 0.01(  0.71%)d 0.09(  7.78%)
                                            0.0000 -0.0042  0.9566  0.0000  0.0000
                                           -0.0175 -0.0217 -0.0108  0.0787  0.0000
                                            0.0000 -0.2147 -0.0275  0.1761
    78. (0.00039) RY*( 4) C   6           s(  0.00%)p 1.00( 21.66%)d 3.62( 78.34%)
                                            0.0000  0.0000  0.0000 -0.0054 -0.4654
                                            0.0000  0.0000  0.0000  0.0000 -0.5294
                                            0.7093  0.0000  0.0000  0.0000
    79. (0.00026) RY*( 5) C   6           s(  0.00%)p 1.00( 71.23%)d 0.40( 28.77%)
                                            0.0000  0.0000  0.0000 -0.0087  0.8439
                                            0.0000  0.0000  0.0000  0.0000 -0.0239
                                            0.5358  0.0000  0.0000  0.0000
    80. (0.00007) RY*( 6) C   6           s(  0.02%)p58.96(  1.18%)d99.99( 98.81%)
    81. (0.00003) RY*( 7) C   6           s(  7.58%)p 0.77(  5.85%)d11.41( 86.57%)
    82. (0.00000) RY*( 8) C   6           s(  0.17%)p 7.06(  1.18%)d99.99( 98.65%)
    83. (0.00000) RY*( 9) C   6           s(  0.00%)p 1.00(  7.17%)d12.94( 92.83%)
    84. (0.00306) RY*( 1) C   7           s(  0.24%)p99.99( 95.90%)d16.20(  3.86%)
                                            0.0000  0.0252  0.0418 -0.0000 -0.0000
                                            0.0359  0.6278 -0.0097 -0.7506 -0.0000
                                           -0.0000 -0.1735 -0.0631 -0.0674
    85. (0.00147) RY*( 2) C   7           s(  0.78%)p99.99( 97.38%)d 2.36(  1.84%)
                                            0.0000  0.0142  0.0871  0.0000  0.0000
                                           -0.0158  0.7422 -0.0304  0.6494  0.0000
                                            0.0000 -0.1237 -0.0018  0.0557
    86. (0.00071) RY*( 3) C   7           s(  0.00%)p 1.00( 77.42%)d 0.29( 22.58%)
                                            0.0000  0.0000  0.0000  0.0040  0.8799
                                            0.0000  0.0000  0.0000  0.0000  0.3240
                                            0.3475  0.0000  0.0000  0.0000
    87. (0.00060) RY*( 4) C   7           s( 95.47%)p 0.01(  0.62%)d 0.04(  3.91%)
                                           -0.0000 -0.0065  0.9771  0.0000  0.0000
                                           -0.0252 -0.0595  0.0079 -0.0438  0.0000
                                            0.0000  0.1564 -0.0013  0.1211
    88. (0.00019) RY*( 5) C   7           s(  0.00%)p 1.00( 19.02%)d 4.26( 80.98%)
                                            0.0000  0.0000  0.0000  0.0071 -0.4360
                                            0.0000  0.0000  0.0000  0.0000  0.2598
                                            0.8616  0.0000  0.0000  0.0000
    89. (0.00008) RY*( 6) C   7           s(  0.37%)p 6.83(  2.56%)d99.99( 97.07%)
    90. (0.00003) RY*( 7) C   7           s(  3.09%)p 0.98(  3.04%)d30.34( 93.87%)
    91. (0.00001) RY*( 8) C   7           s(  0.11%)p 5.04(  0.56%)d99.99( 99.33%)
    92. (0.00001) RY*( 9) C   7           s(  0.00%)p 1.00(  3.62%)d26.61( 96.38%)
    93. (0.00083) RY*( 1) H   8           s( 99.62%)p 0.00(  0.38%)
                                            0.0050  0.9981  0.0000  0.0608  0.0086
    94. (0.00006) RY*( 2) H   8           s(  0.00%)p 1.00(100.00%)
    95. (0.00005) RY*( 3) H   8           s(  0.02%)p99.99( 99.98%)
    96. (0.00003) RY*( 4) H   8           s(  0.46%)p99.99( 99.54%)
    97. (0.00068) RY*( 1) H   9           s( 99.72%)p 0.00(  0.28%)
                                            0.0043  0.9986  0.0000  0.0471 -0.0250
    98. (0.00005) RY*( 2) H   9           s(  0.00%)p 1.00(100.00%)
    99. (0.00003) RY*( 3) H   9           s(  0.30%)p99.99( 99.70%)
   100. (0.00004) RY*( 4) H   9           s(  0.09%)p99.99( 99.91%)
   101. (0.00072) RY*( 1) H  10           s( 99.90%)p 0.00(  0.10%)
                                            0.0058  0.9995  0.0000  0.0000 -0.0309
   102. (0.00006) RY*( 2) H  10           s(  0.00%)p 1.00(100.00%)
   103. (0.00003) RY*( 3) H  10           s(  0.00%)p 1.00(100.00%)
   104. (0.00003) RY*( 4) H  10           s(  0.20%)p99.99( 99.80%)
   105. (0.00068) RY*( 1) H  11           s( 99.72%)p 0.00(  0.28%)
                                            0.0043  0.9986  0.0000 -0.0471 -0.0250
   106. (0.00005) RY*( 2) H  11           s(  0.00%)p 1.00(100.00%)
   107. (0.00003) RY*( 3) H  11           s(  0.30%)p99.99( 99.70%)
   108. (0.00004) RY*( 4) H  11           s(  0.09%)p99.99( 99.91%)
   109. (0.00083) RY*( 1) H  12           s( 99.62%)p 0.00(  0.38%)
                                            0.0050  0.9981  0.0000 -0.0608  0.0086
   110. (0.00006) RY*( 2) H  12           s(  0.00%)p 1.00(100.00%)
   111. (0.00005) RY*( 3) H  12           s(  0.02%)p99.99( 99.98%)
   112. (0.00003) RY*( 4) H  12           s(  0.46%)p99.99( 99.54%)
   113. (0.01809) BD*( 1)Cl   1 - C   2  
                ( 45.44%)   0.6741*Cl   1 s( 17.56%)p 4.67( 81.92%)d 0.03(  0.52%)
                                           -0.0000  0.0001  0.4174 -0.0365 -0.0000
                                           -0.0000 -0.0000 -0.0000 -0.0000 -0.0000
                                            0.0001 -0.9046 -0.0309 -0.0000 -0.0000
                                           -0.0000  0.0021  0.0723
                ( 54.56%)  -0.7386* C   2 s( 22.14%)p 3.51( 77.61%)d 0.01(  0.25%)
                                           -0.0002  0.4705  0.0001 -0.0000 -0.0000
                                           -0.0000 -0.0000  0.8810 -0.0069 -0.0000
                                           -0.0000 -0.0000  0.0022  0.0501
   114. (0.01420) BD*( 1) C   2 - C   3  
                ( 48.39%)   0.6956* C   2 s( 38.87%)p 1.57( 61.09%)d 0.00(  0.04%)
                                            0.0000 -0.6235  0.0019 -0.0000 -0.0000
                                           -0.7067 -0.0200  0.3326 -0.0233 -0.0000
                                           -0.0000  0.0146  0.0123  0.0036
                ( 51.61%)  -0.7184* C   3 s( 33.94%)p 1.94( 66.01%)d 0.00(  0.05%)
                                           -0.0000 -0.5823 -0.0171 -0.0000 -0.0000
                                            0.6890 -0.0104 -0.4288 -0.0372 -0.0000
                                           -0.0000  0.0164  0.0159  0.0041
   115. (0.21158) BD*( 2) C   2 - C   3  
                ( 43.64%)   0.6606* C   2 s(  0.00%)p 1.00( 99.97%)d 0.00(  0.03%)
                                           -0.0000 -0.0000 -0.0000 -0.9998 -0.0098
                                           -0.0000 -0.0000 -0.0000 -0.0000 -0.0120
                                            0.0142 -0.0000 -0.0000 -0.0000
                ( 56.36%)  -0.7508* C   3 s(  0.00%)p 1.00( 99.92%)d 0.00(  0.08%)
                                           -0.0000 -0.0000 -0.0000 -0.9995 -0.0135
                                           -0.0000 -0.0000 -0.0000 -0.0000  0.0289
                                           -0.0012 -0.0000 -0.0000 -0.0000
   116. (0.01420) BD*( 1) C   2 - C   7  
                ( 48.39%)   0.6956* C   2 s( 38.87%)p 1.57( 61.09%)d 0.00(  0.04%)
                                            0.0000 -0.6235  0.0019 -0.0000 -0.0000
                                            0.7067  0.0200  0.3326 -0.0233 -0.0000
                                           -0.0000 -0.0146  0.0123  0.0036
                ( 51.61%)  -0.7184* C   7 s( 33.94%)p 1.94( 66.01%)d 0.00(  0.05%)
                                           -0.0000 -0.5823 -0.0171 -0.0000 -0.0000
                                           -0.6890  0.0104 -0.4288 -0.0372 -0.0000
                                           -0.0000 -0.0164  0.0159  0.0041
   117. (0.00869) BD*( 1) C   3 - C   4  
                ( 49.22%)   0.7016* C   3 s( 36.07%)p 1.77( 63.88%)d 0.00(  0.04%)
                                           -0.0002  0.6006  0.0057 -0.0000 -0.0000
                                            0.0113  0.0425 -0.7980 -0.0057 -0.0000
                                           -0.0000  0.0052 -0.0017  0.0198
                ( 50.78%)  -0.7126* C   4 s( 35.23%)p 1.84( 64.72%)d 0.00(  0.05%)
                                            0.0001  0.5935  0.0069 -0.0000 -0.0000
                                            0.0161  0.0400  0.8033  0.0066 -0.0000
                                           -0.0000 -0.0040 -0.0017  0.0213
   118. (0.00638) BD*( 1) C   3 - H   8  
                ( 35.87%)   0.5989* C   3 s( 29.92%)p 2.34( 70.06%)d 0.00(  0.02%)
                                            0.0003 -0.5467  0.0170 -0.0000 -0.0000
                                           -0.7229  0.0047 -0.4215  0.0152 -0.0000
                                           -0.0000 -0.0120  0.0094 -0.0009
                ( 64.13%)  -0.8008* H   8 s( 99.89%)p 0.00(  0.11%)
                                           -0.9995  0.0031 -0.0000  0.0286  0.0164
   119. (0.00762) BD*( 1) C   4 - C   5  
                ( 50.32%)   0.7093* C   4 s( 34.79%)p 1.87( 65.16%)d 0.00(  0.05%)
                                            0.0000  0.5897  0.0105  0.0000  0.0000
                                           -0.6867  0.0115 -0.4221 -0.0416  0.0000
                                            0.0000  0.0153 -0.0162 -0.0044
                ( 49.68%)  -0.7049* C   5 s( 35.20%)p 1.84( 64.75%)d 0.00(  0.05%)
                                            0.0000  0.5933  0.0057  0.0000  0.0000
                                            0.7064  0.0261  0.3833 -0.0302  0.0000
                                            0.0000  0.0181 -0.0112 -0.0014
   120. (0.16560) BD*( 2) C   4 - C   5  
                ( 56.01%)   0.7484* C   4 s(  0.00%)p 1.00( 99.91%)d 0.00(  0.09%)
                                            0.0000  0.0000  0.0000  0.9996  0.0030
                                            0.0000  0.0000  0.0000  0.0000 -0.0292
                                           -0.0004  0.0000  0.0000  0.0000
                ( 43.99%)  -0.6632* C   5 s(  0.00%)p 1.00( 99.94%)d 0.00(  0.06%)
                                            0.0000  0.0000  0.0000  0.9997 -0.0082
                                            0.0000  0.0000  0.0000  0.0000  0.0094
                                            0.0230  0.0000  0.0000  0.0000
   121. (0.00631) BD*( 1) C   4 - H   9  
                ( 36.32%)   0.6027* C   4 s( 29.89%)p 2.35( 70.09%)d 0.00(  0.02%)
                                            0.0003 -0.5465  0.0136 -0.0000 -0.0000
                                           -0.7254  0.0090  0.4178 -0.0068 -0.0000
                                           -0.0000  0.0113  0.0109  0.0007
                ( 63.68%)  -0.7980* H   9 s( 99.89%)p 0.00(  0.11%)
                                           -0.9995  0.0025 -0.0000  0.0286 -0.0160
   122. (0.00762) BD*( 1) C   5 - C   6  
                ( 49.68%)   0.7049* C   5 s( 35.20%)p 1.84( 64.75%)d 0.00(  0.05%)
                                           -0.0000 -0.5933 -0.0057 -0.0000 -0.0000
                                            0.7064  0.0261 -0.3833  0.0302 -0.0000
                                           -0.0000  0.0181  0.0112  0.0014
                ( 50.32%)  -0.7093* C   6 s( 34.79%)p 1.87( 65.16%)d 0.00(  0.05%)
                                           -0.0000 -0.5897 -0.0105 -0.0000 -0.0000
                                           -0.6867  0.0115  0.4221  0.0416 -0.0000
                                           -0.0000  0.0153  0.0162  0.0044
   123. (0.00618) BD*( 1) C   5 - H  10  
                ( 36.18%)   0.6015* C   5 s( 29.52%)p 2.39( 70.46%)d 0.00(  0.02%)
                                           -0.0003  0.5431 -0.0153 -0.0000 -0.0000
                                            0.0000  0.0000 -0.8393  0.0120 -0.0000
                                           -0.0000 -0.0000  0.0013  0.0151
                ( 63.82%)  -0.7988* H  10 s( 99.89%)p 0.00(  0.11%)
                                            0.9994 -0.0048 -0.0000 -0.0000  0.0328
   124. (0.00869) BD*( 1) C   6 - C   7  
                ( 50.78%)   0.7126* C   6 s( 35.23%)p 1.84( 64.72%)d 0.00(  0.05%)
                                            0.0001  0.5935  0.0069  0.0000  0.0000
                                           -0.0161 -0.0400  0.8033  0.0066  0.0000
                                            0.0000  0.0040 -0.0017  0.0213
                ( 49.22%)  -0.7016* C   7 s( 36.07%)p 1.77( 63.88%)d 0.00(  0.04%)
                                           -0.0002  0.6006  0.0057  0.0000  0.0000
                                           -0.0113 -0.0425 -0.7980 -0.0057  0.0000
                                            0.0000 -0.0052 -0.0017  0.0198
   125. (0.14613) BD*( 2) C   6 - C   7  
                ( 52.60%)   0.7252* C   6 s(  0.00%)p 1.00( 99.93%)d 0.00(  0.07%)
                                            0.0000  0.0000  0.0000  0.9997 -0.0016
                                            0.0000  0.0000  0.0000  0.0000  0.0170
                                            0.0194  0.0000  0.0000  0.0000
                ( 47.40%)  -0.6885* C   7 s(  0.00%)p 1.00( 99.94%)d 0.00(  0.06%)
                                            0.0000  0.0000  0.0000  0.9997 -0.0049
                                            0.0000  0.0000  0.0000  0.0000  0.0184
                                           -0.0163  0.0000  0.0000  0.0000
   126. (0.00631) BD*( 1) C   6 - H  11  
                ( 36.32%)   0.6027* C   6 s( 29.89%)p 2.35( 70.09%)d 0.00(  0.02%)
                                           -0.0003  0.5465 -0.0136 -0.0000 -0.0000
                                           -0.7254  0.0090 -0.4178  0.0068 -0.0000
                                           -0.0000  0.0113 -0.0109 -0.0007
                ( 63.68%)  -0.7980* H  11 s( 99.89%)p 0.00(  0.11%)
                                            0.9995 -0.0025 -0.0000  0.0286  0.0160
   127. (0.00638) BD*( 1) C   7 - H  12  
                ( 35.87%)   0.5989* C   7 s( 29.92%)p 2.34( 70.06%)d 0.00(  0.02%)
                                           -0.0003  0.5467 -0.0170 -0.0000 -0.0000
                                           -0.7229  0.0047  0.4215 -0.0152 -0.0000
                                           -0.0000 -0.0120 -0.0094  0.0009
                ( 64.13%)  -0.8008* H  12 s( 99.89%)p 0.00(  0.11%)
                                            0.9995 -0.0031 -0.0000  0.0286 -0.0164


 NHO Directionality and "Bond Bending" (deviations from line of nuclear centers)

         [Thresholds for printing:  angular deviation  >  1.0 degree]
                                    hybrid p-character > 25.0%
                                    orbital occupancy  >  0.10e

                                Line of Centers        Hybrid 1              Hybrid 2
                                ---------------  -------------------   ------------------
                NBO               Theta   Phi    Theta   Phi    Dev    Theta   Phi    Dev
 ========================================================================================
     2. BD (   1) C   2 - C   3   119.5   90.0   113.1   90.0   6.4     55.5  270.0   5.0
     3. BD (   2) C   2 - C   3   119.5   90.0    90.0    0.0  90.0     90.0    0.0  90.0
     4. BD (   1) C   2 - C   7   119.5  270.0   113.1  270.0   6.4     55.5   90.0   5.0
     5. BD (   1) C   3 - C   4   179.7  270.0   176.2   90.0   4.2      4.0   90.0   3.6
     6. BD (   1) C   3 - H   8    59.2   90.0    60.5   90.0   1.3      --     --    --
     7. BD (   1) C   4 - C   5   120.1  270.0   124.5  270.0   4.3     64.3   90.0   4.4
     8. BD (   2) C   4 - C   5   120.1  270.0    90.0    0.0  90.0     90.0    0.0  90.0
    10. BD (   1) C   5 - C   6    59.9  270.0    64.3  270.0   4.4    124.5   90.0   4.3
    12. BD (   1) C   6 - C   7     0.3  270.0     4.0  270.0   3.6    176.2  270.0   4.2
    13. BD (   2) C   6 - C   7     0.3  270.0    90.0    0.0  90.0     90.0    0.0  90.0
    15. BD (   1) C   7 - H  12    59.2  270.0    60.5  270.0   1.3      --     --    --
    28. LP (   2)Cl   1             --     --     90.0   90.0   --       --     --    --
    29. LP (   3)Cl   1             --     --     90.0    0.0   --       --     --    --
   115. BD*(   2) C   2 - C   3   119.5   90.0    90.0    0.0  90.0     90.0    0.0  90.0
   120. BD*(   2) C   4 - C   5   120.1  270.0    90.0    0.0  90.0     90.0    0.0  90.0
   125. BD*(   2) C   6 - C   7     0.3  270.0    90.0    0.0  90.0     90.0    0.0  90.0


 Second Order Perturbation Theory Analysis of Fock Matrix in NBO Basis

     Threshold for printing:   0.25 kcal/mol
                                                                              E(2)  E(j)-E(i) F(i,j)
         Donor NBO (i)                     Acceptor NBO (j)                 kcal/mol   a.u.    a.u. 
 ===================================================================================================

 within unit  1
   1. BD (   1)Cl   1 - C   2        / 48. RY*(   1) C   3                    0.49    1.82    0.038
   1. BD (   1)Cl   1 - C   2        / 84. RY*(   1) C   7                    0.49    1.82    0.038
   1. BD (   1)Cl   1 - C   2        /117. BD*(   1) C   3 - C   4            1.25    1.30    0.051
   1. BD (   1)Cl   1 - C   2        /124. BD*(   1) C   6 - C   7            1.25    1.30    0.051
   2. BD (   1) C   2 - C   3        / 57. RY*(   1) C   4                    0.56    1.92    0.042
   2. BD (   1) C   2 - C   3        / 58. RY*(   2) C   4                    0.63    1.42    0.038
   2. BD (   1) C   2 - C   3        / 84. RY*(   1) C   7                    0.69    1.82    0.045
   2. BD (   1) C   2 - C   3        /116. BD*(   1) C   2 - C   7            1.72    1.27    0.059
   2. BD (   1) C   2 - C   3        /117. BD*(   1) C   3 - C   4            1.14    1.30    0.049
   2. BD (   1) C   2 - C   3        /118. BD*(   1) C   3 - H   8            0.68    1.23    0.036
   2. BD (   1) C   2 - C   3        /121. BD*(   1) C   4 - H   9            0.97    1.24    0.044
   2. BD (   1) C   2 - C   3        /127. BD*(   1) C   7 - H  12            1.06    1.23    0.046
   3. BD (   2) C   2 - C   3        / 30. RY*(   1)Cl   1                    0.97    1.09    0.044
   3. BD (   2) C   2 - C   3        / 61. RY*(   5) C   4                    0.79    1.37    0.045
   3. BD (   2) C   2 - C   3        / 86. RY*(   3) C   7                    1.32    1.16    0.053
   3. BD (   2) C   2 - C   3        /115. BD*(   2) C   2 - C   3            0.42    0.29    0.015
   3. BD (   2) C   2 - C   3        /120. BD*(   2) C   4 - C   5            8.81    0.32    0.068
   3. BD (   2) C   2 - C   3        /125. BD*(   2) C   6 - C   7            9.37    0.33    0.070
   4. BD (   1) C   2 - C   7        / 48. RY*(   1) C   3                    0.69    1.82    0.045
   4. BD (   1) C   2 - C   7        / 75. RY*(   1) C   6                    0.56    1.92    0.042
   4. BD (   1) C   2 - C   7        / 76. RY*(   2) C   6                    0.63    1.42    0.038
   4. BD (   1) C   2 - C   7        /114. BD*(   1) C   2 - C   3            1.72    1.27    0.059
   4. BD (   1) C   2 - C   7        /118. BD*(   1) C   3 - H   8            1.06    1.23    0.046
   4. BD (   1) C   2 - C   7        /124. BD*(   1) C   6 - C   7            1.14    1.30    0.049
   4. BD (   1) C   2 - C   7        /126. BD*(   1) C   6 - H  11            0.97    1.24    0.044
   4. BD (   1) C   2 - C   7        /127. BD*(   1) C   7 - H  12            0.68    1.23    0.036
   5. BD (   1) C   3 - C   4        / 39. RY*(   1) C   2                    0.44    1.70    0.035
   5. BD (   1) C   3 - C   4        / 40. RY*(   2) C   2                    0.60    1.46    0.038
   5. BD (   1) C   3 - C   4        / 66. RY*(   1) C   5                    0.44    1.91    0.037
   5. BD (   1) C   3 - C   4        / 67. RY*(   2) C   5                    0.59    1.37    0.036
   5. BD (   1) C   3 - C   4        /113. BD*(   1)Cl   1 - C   2            2.41    0.83    0.057
   5. BD (   1) C   3 - C   4        /114. BD*(   1) C   2 - C   3            1.42    1.22    0.053
   5. BD (   1) C   3 - C   4        /118. BD*(   1) C   3 - H   8            0.72    1.18    0.037
   5. BD (   1) C   3 - C   4        /119. BD*(   1) C   4 - C   5            1.05    1.25    0.046
   5. BD (   1) C   3 - C   4        /121. BD*(   1) C   4 - H   9            0.61    1.19    0.034
   5. BD (   1) C   3 - C   4        /123. BD*(   1) C   5 - H  10            1.06    1.18    0.045
   6. BD (   1) C   3 - H   8        / 39. RY*(   1) C   2                    0.54    1.51    0.036
   6. BD (   1) C   3 - H   8        / 57. RY*(   1) C   4                    0.33    1.69    0.030
   6. BD (   1) C   3 - H   8        /113. BD*(   1)Cl   1 - C   2            0.35    0.64    0.019
   6. BD (   1) C   3 - H   8        /114. BD*(   1) C   2 - C   3            0.34    1.04    0.024
   6. BD (   1) C   3 - H   8        /116. BD*(   1) C   2 - C   7            2.28    1.04    0.061
   6. BD (   1) C   3 - H   8        /117. BD*(   1) C   3 - C   4            0.55    1.07    0.031
   6. BD (   1) C   3 - H   8        /119. BD*(   1) C   4 - C   5            1.87    1.07    0.057
   7. BD (   1) C   4 - C   5        / 49. RY*(   2) C   3                    0.97    1.41    0.047
   7. BD (   1) C   4 - C   5        / 75. RY*(   1) C   6                    0.49    1.88    0.039
   7. BD (   1) C   4 - C   5        / 76. RY*(   2) C   6                    0.68    1.38    0.039
   7. BD (   1) C   4 - C   5        /117. BD*(   1) C   3 - C   4            1.09    1.27    0.047
   7. BD (   1) C   4 - C   5        /118. BD*(   1) C   3 - H   8            1.14    1.19    0.047
   7. BD (   1) C   4 - C   5        /121. BD*(   1) C   4 - H   9            0.57    1.20    0.033
   7. BD (   1) C   4 - C   5        /122. BD*(   1) C   5 - C   6            0.90    1.26    0.043
   7. BD (   1) C   4 - C   5        /123. BD*(   1) C   5 - H  10            0.44    1.19    0.029
   7. BD (   1) C   4 - C   5        /126. BD*(   1) C   6 - H  11            1.25    1.20    0.049
   8. BD (   2) C   4 - C   5        / 52. RY*(   5) C   3                    0.48    1.91    0.042
   8. BD (   2) C   4 - C   5        / 61. RY*(   5) C   4                    0.25    1.34    0.025
   8. BD (   2) C   4 - C   5        / 78. RY*(   4) C   6                    0.62    1.90    0.047
   8. BD (   2) C   4 - C   5        /115. BD*(   2) C   2 - C   3           10.08    0.27    0.067
   8. BD (   2) C   4 - C   5        /125. BD*(   2) C   6 - C   7           12.13    0.30    0.077
   9. BD (   1) C   4 - H   9        / 48. RY*(   1) C   3                    0.30    1.58    0.028
   9. BD (   1) C   4 - H   9        / 66. RY*(   1) C   5                    0.31    1.72    0.029
   9. BD (   1) C   4 - H   9        /114. BD*(   1) C   2 - C   3            2.16    1.03    0.060
   9. BD (   1) C   4 - H   9        /117. BD*(   1) C   3 - C   4            0.46    1.06    0.028
   9. BD (   1) C   4 - H   9        /119. BD*(   1) C   4 - C   5            0.31    1.06    0.023
   9. BD (   1) C   4 - H   9        /122. BD*(   1) C   5 - C   6            1.84    1.06    0.056
  10. BD (   1) C   5 - C   6        / 57. RY*(   1) C   4                    0.49    1.88    0.039
  10. BD (   1) C   5 - C   6        / 58. RY*(   2) C   4                    0.68    1.38    0.039
  10. BD (   1) C   5 - C   6        / 85. RY*(   2) C   7                    0.97    1.41    0.047
  10. BD (   1) C   5 - C   6        /119. BD*(   1) C   4 - C   5            0.90    1.26    0.043
  10. BD (   1) C   5 - C   6        /121. BD*(   1) C   4 - H   9            1.25    1.20    0.049
  10. BD (   1) C   5 - C   6        /123. BD*(   1) C   5 - H  10            0.44    1.19    0.029
  10. BD (   1) C   5 - C   6        /124. BD*(   1) C   6 - C   7            1.09    1.27    0.047
  10. BD (   1) C   5 - C   6        /126. BD*(   1) C   6 - H  11            0.57    1.20    0.033
  10. BD (   1) C   5 - C   6        /127. BD*(   1) C   7 - H  12            1.14    1.19    0.047
  11. BD (   1) C   5 - H  10        / 57. RY*(   1) C   4                    0.35    1.69    0.031
  11. BD (   1) C   5 - H  10        / 75. RY*(   1) C   6                    0.35    1.69    0.031
  11. BD (   1) C   5 - H  10        /117. BD*(   1) C   3 - C   4            2.06    1.08    0.060
  11. BD (   1) C   5 - H  10        /119. BD*(   1) C   4 - C   5            0.25    1.07    0.021
  11. BD (   1) C   5 - H  10        /122. BD*(   1) C   5 - C   6            0.25    1.07    0.021
  11. BD (   1) C   5 - H  10        /124. BD*(   1) C   6 - C   7            2.06    1.08    0.060
  12. BD (   1) C   6 - C   7        / 39. RY*(   1) C   2                    0.44    1.70    0.035
  12. BD (   1) C   6 - C   7        / 40. RY*(   2) C   2                    0.60    1.46    0.038
  12. BD (   1) C   6 - C   7        / 66. RY*(   1) C   5                    0.44    1.91    0.037
  12. BD (   1) C   6 - C   7        / 67. RY*(   2) C   5                    0.59    1.37    0.036
  12. BD (   1) C   6 - C   7        /113. BD*(   1)Cl   1 - C   2            2.41    0.83    0.057
  12. BD (   1) C   6 - C   7        /116. BD*(   1) C   2 - C   7            1.42    1.22    0.053
  12. BD (   1) C   6 - C   7        /122. BD*(   1) C   5 - C   6            1.05    1.25    0.046
  12. BD (   1) C   6 - C   7        /123. BD*(   1) C   5 - H  10            1.06    1.18    0.045
  12. BD (   1) C   6 - C   7        /126. BD*(   1) C   6 - H  11            0.61    1.19    0.034
  12. BD (   1) C   6 - C   7        /127. BD*(   1) C   7 - H  12            0.72    1.18    0.037
  13. BD (   2) C   6 - C   7        / 41. RY*(   3) C   2                    0.35    1.40    0.031
  13. BD (   2) C   6 - C   7        / 43. RY*(   5) C   2                    0.38    2.11    0.040
  13. BD (   2) C   6 - C   7        / 70. RY*(   5) C   5                    0.85    0.92    0.039
  13. BD (   2) C   6 - C   7        / 86. RY*(   3) C   7                    0.38    1.11    0.029
  13. BD (   2) C   6 - C   7        /115. BD*(   2) C   2 - C   3           11.73    0.25    0.069
  13. BD (   2) C   6 - C   7        /120. BD*(   2) C   4 - C   5            8.72    0.28    0.063
  14. BD (   1) C   6 - H  11        / 66. RY*(   1) C   5                    0.31    1.72    0.029
  14. BD (   1) C   6 - H  11        / 84. RY*(   1) C   7                    0.30    1.58    0.028
  14. BD (   1) C   6 - H  11        /116. BD*(   1) C   2 - C   7            2.16    1.03    0.060
  14. BD (   1) C   6 - H  11        /119. BD*(   1) C   4 - C   5            1.84    1.06    0.056
  14. BD (   1) C   6 - H  11        /122. BD*(   1) C   5 - C   6            0.31    1.06    0.023
  14. BD (   1) C   6 - H  11        /124. BD*(   1) C   6 - C   7            0.46    1.06    0.028
  15. BD (   1) C   7 - H  12        / 39. RY*(   1) C   2                    0.54    1.51    0.036
  15. BD (   1) C   7 - H  12        / 75. RY*(   1) C   6                    0.33    1.69    0.030
  15. BD (   1) C   7 - H  12        /113. BD*(   1)Cl   1 - C   2            0.35    0.64    0.019
  15. BD (   1) C   7 - H  12        /114. BD*(   1) C   2 - C   3            2.28    1.04    0.061
  15. BD (   1) C   7 - H  12        /116. BD*(   1) C   2 - C   7            0.34    1.04    0.024
  15. BD (   1) C   7 - H  12        /122. BD*(   1) C   5 - C   6            1.87    1.07    0.057
  15. BD (   1) C   7 - H  12        /124. BD*(   1) C   6 - C   7            0.55    1.07    0.031
  17. CR (   2)Cl   1                / 39. RY*(   1) C   2                    0.99   11.05    0.132
  17. CR (   2)Cl   1                /114. BD*(   1) C   2 - C   3            0.43   10.58    0.086
  17. CR (   2)Cl   1                /116. BD*(   1) C   2 - C   7            0.43   10.58    0.086
  21. CR (   1) C   2                / 49. RY*(   2) C   3                    0.94   10.87    0.128
  21. CR (   1) C   2                / 85. RY*(   2) C   7                    0.94   10.87    0.128
  21. CR (   1) C   2                /113. BD*(   1)Cl   1 - C   2            0.96   10.30    0.127
  21. CR (   1) C   2                /114. BD*(   1) C   2 - C   3            0.31   10.70    0.073
  21. CR (   1) C   2                /116. BD*(   1) C   2 - C   7            0.31   10.70    0.073
  21. CR (   1) C   2                /117. BD*(   1) C   3 - C   4            0.37   10.73    0.079
  21. CR (   1) C   2                /118. BD*(   1) C   3 - H   8            0.30   10.65    0.071
  21. CR (   1) C   2                /124. BD*(   1) C   6 - C   7            0.37   10.73    0.079
  21. CR (   1) C   2                /127. BD*(   1) C   7 - H  12            0.30   10.65    0.071
  22. CR (   1) C   3                / 40. RY*(   2) C   2                    1.16   10.85    0.142
  22. CR (   1) C   3                / 58. RY*(   2) C   4                    0.65   10.76    0.106
  22. CR (   1) C   3                / 60. RY*(   4) C   4                    0.32   10.80    0.074
  22. CR (   1) C   3                / 93. RY*(   1) H   8                    0.44   10.46    0.086
  22. CR (   1) C   3                /113. BD*(   1)Cl   1 - C   2            0.39   10.22    0.080
  22. CR (   1) C   3                /116. BD*(   1) C   2 - C   7            0.62   10.61    0.103
  22. CR (   1) C   3                /119. BD*(   1) C   4 - C   5            0.45   10.64    0.088
  22. CR (   1) C   3                /121. BD*(   1) C   4 - H   9            0.26   10.58    0.066
  23. CR (   1) C   4                / 48. RY*(   1) C   3                    0.30   11.16    0.073
  23. CR (   1) C   4                / 49. RY*(   2) C   3                    0.43   10.79    0.086
  23. CR (   1) C   4                / 51. RY*(   4) C   3                    0.29   10.70    0.070
  23. CR (   1) C   4                / 67. RY*(   2) C   5                    0.67   10.76    0.107
  23. CR (   1) C   4                / 97. RY*(   1) H   9                    0.42   10.46    0.084
  23. CR (   1) C   4                /114. BD*(   1) C   2 - C   3            0.52   10.61    0.094
  23. CR (   1) C   4                /118. BD*(   1) C   3 - H   8            0.31   10.57    0.072
  23. CR (   1) C   4                /122. BD*(   1) C   5 - C   6            0.40   10.64    0.083
  23. CR (   1) C   4                /123. BD*(   1) C   5 - H  10            0.26   10.56    0.066
  24. CR (   1) C   5                / 58. RY*(   2) C   4                    0.81   10.77    0.118
  24. CR (   1) C   5                / 76. RY*(   2) C   6                    0.81   10.77    0.118
  24. CR (   1) C   5                /101. RY*(   1) H  10                    0.43   10.47    0.084
  24. CR (   1) C   5                /117. BD*(   1) C   3 - C   4            0.43   10.66    0.086
  24. CR (   1) C   5                /121. BD*(   1) C   4 - H   9            0.28   10.60    0.069
  24. CR (   1) C   5                /124. BD*(   1) C   6 - C   7            0.43   10.66    0.086
  24. CR (   1) C   5                /126. BD*(   1) C   6 - H  11            0.28   10.60    0.069
  25. CR (   1) C   6                / 67. RY*(   2) C   5                    0.67   10.76    0.107
  25. CR (   1) C   6                / 84. RY*(   1) C   7                    0.30   11.16    0.073
  25. CR (   1) C   6                / 85. RY*(   2) C   7                    0.43   10.79    0.086
  25. CR (   1) C   6                / 87. RY*(   4) C   7                    0.29   10.70    0.070
  25. CR (   1) C   6                /105. RY*(   1) H  11                    0.42   10.46    0.084
  25. CR (   1) C   6                /116. BD*(   1) C   2 - C   7            0.52   10.61    0.094
  25. CR (   1) C   6                /119. BD*(   1) C   4 - C   5            0.40   10.64    0.083
  25. CR (   1) C   6                /123. BD*(   1) C   5 - H  10            0.26   10.56    0.066
  25. CR (   1) C   6                /127. BD*(   1) C   7 - H  12            0.31   10.57    0.072
  26. CR (   1) C   7                / 40. RY*(   2) C   2                    1.16   10.85    0.142
  26. CR (   1) C   7                / 76. RY*(   2) C   6                    0.65   10.76    0.106
  26. CR (   1) C   7                / 77. RY*(   3) C   6                    0.32   10.80    0.074
  26. CR (   1) C   7                /109. RY*(   1) H  12                    0.44   10.46    0.086
  26. CR (   1) C   7                /113. BD*(   1)Cl   1 - C   2            0.39   10.22    0.080
  26. CR (   1) C   7                /114. BD*(   1) C   2 - C   3            0.62   10.61    0.103
  26. CR (   1) C   7                /122. BD*(   1) C   5 - C   6            0.45   10.64    0.088
  26. CR (   1) C   7                /126. BD*(   1) C   6 - H  11            0.26   10.58    0.066
  27. LP (   1)Cl   1                / 39. RY*(   1) C   2                    1.74    1.94    0.074
  27. LP (   1)Cl   1                / 42. RY*(   4) C   2                    0.33    1.62    0.029
  27. LP (   1)Cl   1                /114. BD*(   1) C   2 - C   3            0.81    1.47    0.044
  27. LP (   1)Cl   1                /116. BD*(   1) C   2 - C   7            0.81    1.47    0.044
  28. LP (   2)Cl   1                / 40. RY*(   2) C   2                    0.54    1.09    0.031
  28. LP (   2)Cl   1                /114. BD*(   1) C   2 - C   3            1.97    0.85    0.052
  28. LP (   2)Cl   1                /116. BD*(   1) C   2 - C   7            1.97    0.85    0.052
  29. LP (   3)Cl   1                / 41. RY*(   3) C   2                    0.51    1.47    0.035
  29. LP (   3)Cl   1                /115. BD*(   2) C   2 - C   3            5.54    0.33    0.059
 115. BD*(   2) C   2 - C   3        / 30. RY*(   1)Cl   1                    0.33    0.79    0.044
 115. BD*(   2) C   2 - C   3        / 41. RY*(   3) C   2                    0.71    1.14    0.078
 115. BD*(   2) C   2 - C   3        / 50. RY*(   3) C   3                    1.96    0.87    0.113
 115. BD*(   2) C   2 - C   3        / 61. RY*(   5) C   4                    0.41    1.08    0.058
 115. BD*(   2) C   2 - C   3        / 86. RY*(   3) C   7                    0.41    0.86    0.051
 115. BD*(   2) C   2 - C   3        /120. BD*(   2) C   4 - C   5           76.64    0.03    0.091
 115. BD*(   2) C   2 - C   3        /125. BD*(   2) C   6 - C   7           39.86    0.03    0.078
 120. BD*(   2) C   4 - C   5        / 59. RY*(   3) C   4                    0.70    1.47    0.100
 120. BD*(   2) C   4 - C   5        / 69. RY*(   4) C   5                    0.27    1.85    0.070
 120. BD*(   2) C   4 - C   5        / 70. RY*(   5) C   5                    0.89    0.64    0.074
 125. BD*(   2) C   6 - C   7        / 70. RY*(   5) C   5                    0.26    0.63    0.042
 125. BD*(   2) C   6 - C   7        / 79. RY*(   5) C   6                    1.19    0.91    0.108
 125. BD*(   2) C   6 - C   7        / 86. RY*(   3) C   7                    0.27    0.83    0.049
 125. BD*(   2) C   6 - C   7        / 88. RY*(   5) C   7                    0.49    1.62    0.093


 Natural Bond Orbitals (Summary):

                                                            Principal Delocalizations
           NBO                        Occupancy    Energy   (geminal,vicinal,remote)
 ====================================================================================
 Molecular unit  1  (C6H5Cl)
     1. BD (   1)Cl   1 - C   2          0.99415    -0.94237  117(v),124(v),48(v),84(v)
     2. BD (   1) C   2 - C   3          0.99101    -0.94942  116(g),117(g),127(v),121(v)
                                                    84(v),118(g),58(v),57(v)
     3. BD (   2) C   2 - C   3          0.85937    -0.51108  125(v),120(v),86(v),30(v)
                                                    61(v),115(g)
     4. BD (   1) C   2 - C   7          0.99101    -0.94942  114(g),124(g),118(v),126(v)
                                                    48(v),127(g),76(v),75(v)
     5. BD (   1) C   3 - C   4          0.98626    -0.90208  113(v),114(g),123(v),119(g)
                                                    118(g),121(g),40(v),67(v)
                                                    39(v),66(v)
     6. BD (   1) C   3 - H   8          0.98756    -0.71838  116(v),119(v),117(g),39(v)
                                                    113(v),114(g),57(v)
     7. BD (   1) C   4 - C   5          0.99092    -0.91407  126(v),118(v),117(g),49(v)
                                                    122(g),76(v),121(g),75(v)
                                                    123(g)
     8. BD (   2) C   4 - C   5          0.83481    -0.48267  125(v),115(v),78(v),52(v)
                                                    61(g)
     9. BD (   1) C   4 - H   9          0.98874    -0.70826  114(v),122(v),117(g),119(g)
                                                    66(v),48(v)
    10. BD (   1) C   5 - C   6          0.99092    -0.91407  121(v),127(v),124(g),85(v)
                                                    119(g),58(v),126(g),57(v)
                                                    123(g)
    11. BD (   1) C   5 - H  10          0.98967    -0.72479  117(v),124(v),57(v),75(v)
                                                    119(g),122(g)
    12. BD (   1) C   6 - C   7          0.98626    -0.90208  113(v),116(g),123(v),122(g)
                                                    127(g),126(g),40(v),67(v)
                                                    39(v),66(v)
    13. BD (   2) C   6 - C   7          0.80828    -0.46862  115(v),120(v),70(v),86(g)
                                                    43(v),41(v)
    14. BD (   1) C   6 - H  11          0.98874    -0.70826  116(v),119(v),124(g),122(g)
                                                    66(v),84(v)
    15. BD (   1) C   7 - H  12          0.98756    -0.71838  114(v),122(v),124(g),39(v)
                                                    113(v),116(g),75(v)
    16. CR (   1)Cl   1                  1.00000  -100.86239   
    17. CR (   2)Cl   1                  0.99986   -10.25315  39(v),114(v),116(v)
    18. CR (   3)Cl   1                  0.99999    -7.45800   
    19. CR (   4)Cl   1                  0.99999    -7.45098   
    20. CR (   5)Cl   1                  0.99994    -7.46019   
    21. CR (   1) C   2                  0.99930   -10.37616  113(g),49(v),85(v),117(v)
                                                    124(v),114(g),116(g),118(v)
                                                    127(v)
    22. CR (   1) C   3                  0.99941   -10.29295  40(v),58(v),116(v),119(v)
                                                    93(v),113(v),60(v),121(v)
    23. CR (   1) C   4                  0.99949   -10.28981  67(v),114(v),49(v),97(v)
                                                    122(v),118(v),48(v),51(v)
                                                    123(v)
    24. CR (   1) C   5                  0.99947   -10.30895  58(v),76(v),117(v),124(v)
                                                    101(v),121(v),126(v)
    25. CR (   1) C   6                  0.99949   -10.28981  67(v),116(v),85(v),105(v)
                                                    119(v),127(v),84(v),87(v)
                                                    123(v)
    26. CR (   1) C   7                  0.99941   -10.29295  40(v),76(v),114(v),122(v)
                                                    109(v),113(v),77(v),126(v)
    27. LP (   1)Cl   1                  0.99601    -1.14992  39(v),114(v),116(v),42(v)
    28. LP (   2)Cl   1                  0.98637    -0.52948  114(v),116(v),40(v)
    29. LP (   3)Cl   1                  0.96663    -0.54308  115(v),41(v)
    30. RY*(   1)Cl   1                  0.00150     0.57533   
    31. RY*(   2)Cl   1                  0.00085     0.65894   
    32. RY*(   3)Cl   1                  0.00021     0.61936   
    33. RY*(   4)Cl   1                  0.00008     0.96508   
    34. RY*(   5)Cl   1                  0.00002     0.54986   
    35. RY*(   6)Cl   1                  0.00000     0.89844   
    36. RY*(   7)Cl   1                  0.00001     0.62044   
    37. RY*(   8)Cl   1                  0.00000     0.56411   
    38. RY*(   9)Cl   1                  0.00000     0.73609   
    39. RY*(   1) C   2                  0.00375     0.79339   
    40. RY*(   2) C   2                  0.00349     0.55993   
    41. RY*(   3) C   2                  0.00121     0.92766   
    42. RY*(   4) C   2                  0.00076     0.46825   
    43. RY*(   5) C   2                  0.00059     1.64585   
    44. RY*(   6) C   2                  0.00038     1.74156   
    45. RY*(   7) C   2                  0.00034     2.06383   
    46. RY*(   8) C   2                  0.00002     0.96109   
    47. RY*(   9) C   2                  0.00001     1.90054   
    48. RY*(   1) C   3                  0.00306     0.87423   
    49. RY*(   2) C   3                  0.00147     0.49612   
    50. RY*(   3) C   3                  0.00088     0.65357   
    51. RY*(   4) C   3                  0.00060     0.41425   
    52. RY*(   5) C   3                  0.00017     1.42390   
    53. RY*(   6) C   3                  0.00008     2.15063   
    54. RY*(   7) C   3                  0.00003     2.12322   
    55. RY*(   8) C   3                  0.00001     1.98972   
    56. RY*(   9) C   3                  0.00001     1.65285   
    57. RY*(   1) C   4                  0.00273     0.96902   
    58. RY*(   2) C   4                  0.00132     0.46582   
    59. RY*(   3) C   4                  0.00044     1.28177   
    60. RY*(   4) C   4                  0.00040     0.51092   
    61. RY*(   5) C   4                  0.00024     0.86114   
    62. RY*(   6) C   4                  0.00007     2.17391   
    63. RY*(   7) C   4                  0.00003     2.00747   
    64. RY*(   8) C   4                  0.00000     1.99924   
    65. RY*(   9) C   4                  0.00000     1.61412   
    66. RY*(   1) C   5                  0.00238     1.01020   
    67. RY*(   2) C   5                  0.00120     0.46738   
    68. RY*(   3) C   5                  0.00053     0.48872   
    69. RY*(   4) C   5                  0.00039     1.66066   
    70. RY*(   5) C   5                  0.00029     0.44832   
    71. RY*(   6) C   5                  0.00008     2.15154   
    72. RY*(   7) C   5                  0.00003     1.95734   
    73. RY*(   8) C   5                  0.00000     1.57955   
    74. RY*(   9) C   5                  0.00000     1.97429   
    75. RY*(   1) C   6                  0.00273     0.96902   
    76. RY*(   2) C   6                  0.00132     0.46582   
    77. RY*(   3) C   6                  0.00040     0.51092   
    78. RY*(   4) C   6                  0.00039     1.41596   
    79. RY*(   5) C   6                  0.00026     0.72751   
    80. RY*(   6) C   6                  0.00007     2.17391   
    81. RY*(   7) C   6                  0.00003     2.00747   
    82. RY*(   8) C   6                  0.00000     1.99924   
    83. RY*(   9) C   6                  0.00000     1.61437   
    84. RY*(   1) C   7                  0.00306     0.87423   
    85. RY*(   2) C   7                  0.00147     0.49612   
    86. RY*(   3) C   7                  0.00071     0.64415   
    87. RY*(   4) C   7                  0.00060     0.41425   
    88. RY*(   5) C   7                  0.00019     1.43710   
    89. RY*(   6) C   7                  0.00008     2.15063   
    90. RY*(   7) C   7                  0.00003     2.12322   
    91. RY*(   8) C   7                  0.00001     1.98972   
    92. RY*(   9) C   7                  0.00001     1.65189   
    93. RY*(   1) H   8                  0.00083     0.17133   
    94. RY*(   2) H   8                  0.00006     1.45867   
    95. RY*(   3) H   8                  0.00005     1.86160   
    96. RY*(   4) H   8                  0.00003     2.07500   
    97. RY*(   1) H   9                  0.00068     0.17359   
    98. RY*(   2) H   9                  0.00005     1.46103   
    99. RY*(   3) H   9                  0.00003     2.07250   
   100. RY*(   4) H   9                  0.00004     1.87207   
   101. RY*(   1) H  10                  0.00072     0.15770   
   102. RY*(   2) H  10                  0.00006     1.45063   
   103. RY*(   3) H  10                  0.00003     1.77246   
   104. RY*(   4) H  10                  0.00003     2.16625   
   105. RY*(   1) H  11                  0.00068     0.17359   
   106. RY*(   2) H  11                  0.00005     1.46103   
   107. RY*(   3) H  11                  0.00003     2.07250   
   108. RY*(   4) H  11                  0.00004     1.87207   
   109. RY*(   1) H  12                  0.00083     0.17133   
   110. RY*(   2) H  12                  0.00006     1.45867   
   111. RY*(   3) H  12                  0.00005     1.86160   
   112. RY*(   4) H  12                  0.00003     2.07500   
   113. BD*(   1)Cl   1 - C   2          0.01809    -0.07435   
   114. BD*(   1) C   2 - C   3          0.01420     0.32204   
   115. BD*(   2) C   2 - C   3          0.21158    -0.21634  120(v),125(v),50(g),41(g)
                                                    61(v),86(v),30(v)
   116. BD*(   1) C   2 - C   7          0.01420     0.32204   
   117. BD*(   1) C   3 - C   4          0.00869     0.35535   
   118. BD*(   1) C   3 - H   8          0.00638     0.27564   
   119. BD*(   1) C   4 - C   5          0.00762     0.34708   
   120. BD*(   2) C   4 - C   5          0.16560    -0.19072  125(v),115(v),70(g),59(g)
                                                    69(g)
   121. BD*(   1) C   4 - H   9          0.00631     0.28718   
   122. BD*(   1) C   5 - C   6          0.00762     0.34708   
   123. BD*(   1) C   5 - H  10          0.00618     0.27493   
   124. BD*(   1) C   6 - C   7          0.00869     0.35535   
   125. BD*(   2) C   6 - C   7          0.14613    -0.18252  120(v),115(v),79(g),88(g)
                                                    86(g),70(v)
   126. BD*(   1) C   6 - H  11          0.00631     0.28718   
   127. BD*(   1) C   7 - H  12          0.00638     0.27564   
       -------------------------------
              Total Lewis   28.32064  ( 97.6574%)
        Valence non-Lewis    0.63397  (  2.1861%)
        Rydberg non-Lewis    0.04539  (  0.1565%)
       -------------------------------
            Total unit  1   29.00000  (100.0000%)
           Charge unit  1    0.00000


 ***************************************************
 *******         Beta  spin orbitals         *******
 ***************************************************


 NATURAL POPULATIONS:  Natural atomic orbital occupancies 
                                                          
   NAO  Atom  No  lang   Type(AO)    Occupancy      Energy
 ----------------------------------------------------------
     1   Cl    1  S      Cor( 1S)     1.00000    -100.86053
     2   Cl    1  S      Cor( 2S)     0.99986     -10.25043
     3   Cl    1  S      Val( 3S)     0.91610      -1.20945
     4   Cl    1  S      Ryd( 4S)     0.00083       0.48590
     5   Cl    1  px     Cor( 2p)     0.99994      -7.45178
     6   Cl    1  px     Val( 3p)     0.70039      -0.49935
     7   Cl    1  px     Ryd( 4p)     0.00012       0.71082
     8   Cl    1  py     Cor( 2p)     0.99999      -7.44984
     9   Cl    1  py     Val( 3p)     0.98547      -0.52488
    10   Cl    1  py     Ryd( 4p)     0.00054       0.73464
    11   Cl    1  pz     Cor( 2p)     0.99994      -7.45924
    12   Cl    1  pz     Val( 3p)     0.62768      -0.48282
    13   Cl    1  pz     Ryd( 4p)     0.00057       0.75562
    14   Cl    1  dxy    Ryd( 3d)     0.00002       0.56557
    15   Cl    1  dxz    Ryd( 3d)     0.00182       0.63057
    16   Cl    1  dyz    Ryd( 3d)     0.00080       0.82759
    17   Cl    1  dx2y2  Ryd( 3d)     0.00003       0.60043
    18   Cl    1  dz2    Ryd( 3d)     0.00323       0.97470

    19    C    2  S      Cor( 1S)     0.99929     -10.37184
    20    C    2  S      Val( 2S)     0.46492      -0.43097
    21    C    2  S      Ryd( 3S)     0.00067       0.33759
    22    C    2  px     Val( 2p)     0.33636      -0.34250
    23    C    2  px     Ryd( 3p)     0.00108       0.37063
    24    C    2  py     Val( 2p)     0.55626      -0.31097
    25    C    2  py     Ryd( 3p)     0.00363       0.52183
    26    C    2  pz     Val( 2p)     0.46386      -0.37917
    27    C    2  pz     Ryd( 3p)     0.00402       0.69202
    28    C    2  dxy    Ryd( 3d)     0.00039       1.67257
    29    C    2  dxz    Ryd( 3d)     0.00048       1.55376
    30    C    2  dyz    Ryd( 3d)     0.00066       2.11701
    31    C    2  dx2y2  Ryd( 3d)     0.00037       2.03825
    32    C    2  dz2    Ryd( 3d)     0.00159       1.88060

    33    C    3  S      Cor( 1S)     0.99941     -10.29140
    34    C    3  S      Val( 2S)     0.48231      -0.37304
    35    C    3  S      Ryd( 3S)     0.00089       0.35297
    36    C    3  px     Val( 2p)     0.41178      -0.31487
    37    C    3  px     Ryd( 3p)     0.00045       0.35441
    38    C    3  py     Val( 2p)     0.58705      -0.28600
    39    C    3  py     Ryd( 3p)     0.00283       0.69727
    40    C    3  pz     Val( 2p)     0.55561      -0.27165
    41    C    3  pz     Ryd( 3p)     0.00301       0.54933
    42    C    3  dxy    Ryd( 3d)     0.00013       1.69562
    43    C    3  dxz    Ryd( 3d)     0.00026       1.70365
    44    C    3  dyz    Ryd( 3d)     0.00041       2.26560
    45    C    3  dx2y2  Ryd( 3d)     0.00028       2.04743
    46    C    3  dz2    Ryd( 3d)     0.00028       2.16732

    47    C    4  S      Cor( 1S)     0.99949     -10.28989
    48    C    4  S      Val( 2S)     0.48713      -0.37246
    49    C    4  S      Ryd( 3S)     0.00055       0.37389
    50    C    4  px     Val( 2p)     0.45784      -0.31781
    51    C    4  px     Ryd( 3p)     0.00026       0.35773
    52    C    4  py     Val( 2p)     0.59160      -0.27338
    53    C    4  py     Ryd( 3p)     0.00291       0.73332
    54    C    4  pz     Val( 2p)     0.54626      -0.25863
    55    C    4  pz     Ryd( 3p)     0.00235       0.53321
    56    C    4  dxy    Ryd( 3d)     0.00017       1.69490
    57    C    4  dxz    Ryd( 3d)     0.00020       1.70849
    58    C    4  dyz    Ryd( 3d)     0.00039       2.27234
    59    C    4  dx2y2  Ryd( 3d)     0.00026       2.05549
    60    C    4  dz2    Ryd( 3d)     0.00033       2.17451

    61    C    5  S      Cor( 1S)     0.99947     -10.30382
    62    C    5  S      Val( 2S)     0.48506      -0.37287
    63    C    5  S      Ryd( 3S)     0.00067       0.37532
    64    C    5  px     Val( 2p)     0.21642      -0.28512
    65    C    5  px     Ryd( 3p)     0.00005       0.36039
    66    C    5  py     Val( 2p)     0.52429      -0.24833
    67    C    5  py     Ryd( 3p)     0.00183       0.44148
    68    C    5  pz     Val( 2p)     0.60268      -0.27605
    69    C    5  pz     Ryd( 3p)     0.00293       0.82242
    70    C    5  dxy    Ryd( 3d)     0.00030       1.71345
    71    C    5  dxz    Ryd( 3d)     0.00020       1.68797
    72    C    5  dyz    Ryd( 3d)     0.00042       2.19723
    73    C    5  dx2y2  Ryd( 3d)     0.00033       2.07872
    74    C    5  dz2    Ryd( 3d)     0.00039       2.21098

    75    C    6  S      Cor( 1S)     0.99949     -10.28989
    76    C    6  S      Val( 2S)     0.48713      -0.37246
    77    C    6  S      Ryd( 3S)     0.00055       0.37389
    78    C    6  px     Val( 2p)     0.45784      -0.31781
    79    C    6  px     Ryd( 3p)     0.00026       0.35773
    80    C    6  py     Val( 2p)     0.59160      -0.27338
    81    C    6  py     Ryd( 3p)     0.00291       0.73332
    82    C    6  pz     Val( 2p)     0.54626      -0.25863
    83    C    6  pz     Ryd( 3p)     0.00235       0.53321
    84    C    6  dxy    Ryd( 3d)     0.00017       1.69490
    85    C    6  dxz    Ryd( 3d)     0.00020       1.70849
    86    C    6  dyz    Ryd( 3d)     0.00039       2.27234
    87    C    6  dx2y2  Ryd( 3d)     0.00026       2.05549
    88    C    6  dz2    Ryd( 3d)     0.00033       2.17451

    89    C    7  S      Cor( 1S)     0.99941     -10.29140
    90    C    7  S      Val( 2S)     0.48231      -0.37304
    91    C    7  S      Ryd( 3S)     0.00089       0.35297
    92    C    7  px     Val( 2p)     0.41178      -0.31487
    93    C    7  px     Ryd( 3p)     0.00045       0.35441
    94    C    7  py     Val( 2p)     0.58705      -0.28600
    95    C    7  py     Ryd( 3p)     0.00283       0.69727
    96    C    7  pz     Val( 2p)     0.55561      -0.27165
    97    C    7  pz     Ryd( 3p)     0.00301       0.54933
    98    C    7  dxy    Ryd( 3d)     0.00013       1.69562
    99    C    7  dxz    Ryd( 3d)     0.00026       1.70365
   100    C    7  dyz    Ryd( 3d)     0.00041       2.26560
   101    C    7  dx2y2  Ryd( 3d)     0.00028       2.04743
   102    C    7  dz2    Ryd( 3d)     0.00028       2.16732

   103    H    8  S      Val( 1S)     0.36075      -0.09945
   104    H    8  S      Ryd( 2S)     0.00087       0.15391
   105    H    8  px     Ryd( 2p)     0.00005       1.45895
   106    H    8  py     Ryd( 2p)     0.00034       2.07867
   107    H    8  pz     Ryd( 2p)     0.00015       1.88487

   108    H    9  S      Val( 1S)     0.36285      -0.09036
   109    H    9  S      Ryd( 2S)     0.00068       0.15824
   110    H    9  px     Ryd( 2p)     0.00005       1.46099
   111    H    9  py     Ryd( 2p)     0.00034       2.09154
   112    H    9  pz     Ryd( 2p)     0.00013       1.87802

   113    H   10  S      Val( 1S)     0.37142      -0.10535
   114    H   10  S      Ryd( 2S)     0.00073       0.15116
   115    H   10  px     Ryd( 2p)     0.00002       1.45208
   116    H   10  py     Ryd( 2p)     0.00004       1.77142
   117    H   10  pz     Ryd( 2p)     0.00048       2.18267

   118    H   11  S      Val( 1S)     0.36285      -0.09036
   119    H   11  S      Ryd( 2S)     0.00068       0.15824
   120    H   11  px     Ryd( 2p)     0.00005       1.46099
   121    H   11  py     Ryd( 2p)     0.00034       2.09154
   122    H   11  pz     Ryd( 2p)     0.00013       1.87802

   123    H   12  S      Val( 1S)     0.36075      -0.09945
   124    H   12  S      Ryd( 2S)     0.00087       0.15391
   125    H   12  px     Ryd( 2p)     0.00005       1.45895
   126    H   12  py     Ryd( 2p)     0.00034       2.07867
   127    H   12  pz     Ryd( 2p)     0.00015       1.88487


 Summary of Natural Population Analysis:                  
                                                          
                                       Natural Population 
                Natural  -----------------------------------------------
    Atom  No    Charge         Core      Valence    Rydberg      Total
 -----------------------------------------------------------------------
     Cl    1    0.26266      4.99974     3.22965    0.00796     8.23734
      C    2    0.16641      0.99929     1.82141    0.01289     2.83359
      C    3   -0.04469      0.99941     2.03675    0.00854     3.04469
      C    4   -0.08975      0.99949     2.08284    0.00743     3.08975
      C    5    0.16495      0.99947     1.82846    0.00712     2.83505
      C    6   -0.08975      0.99949     2.08284    0.00743     3.08975
      C    7   -0.04469      0.99941     2.03675    0.00854     3.04469
      H    8    0.13784      0.00000     0.36075    0.00142     0.36216
      H    9    0.13594      0.00000     0.36285    0.00121     0.36406
      H   10    0.12732      0.00000     0.37142    0.00126     0.37268
      H   11    0.13594      0.00000     0.36285    0.00121     0.36406
      H   12    0.13784      0.00000     0.36075    0.00142     0.36216
 =======================================================================
   * Total *    1.00000     10.99629    16.93729    0.06642    28.00000

                                 Natural Population      
 --------------------------------------------------------
   Core                      10.99629 ( 99.9663% of  11)
   Valence                   16.93729 ( 99.6311% of  17)
   Natural Minimal Basis     27.93358 ( 99.7628% of  28)
   Natural Rydberg Basis      0.06642 (  0.2372% of  28)
 --------------------------------------------------------

    Atom  No          Natural Electron Configuration
 ----------------------------------------------------------------------------
     Cl    1      [core]3S( 0.92)3p( 2.31)3d( 0.01)
      C    2      [core]2S( 0.46)2p( 1.36)3p( 0.01)
      C    3      [core]2S( 0.48)2p( 1.55)3p( 0.01)
      C    4      [core]2S( 0.49)2p( 1.60)3p( 0.01)
      C    5      [core]2S( 0.49)2p( 1.34)
      C    6      [core]2S( 0.49)2p( 1.60)3p( 0.01)
      C    7      [core]2S( 0.48)2p( 1.55)3p( 0.01)
      H    8            1S( 0.36)
      H    9            1S( 0.36)
      H   10            1S( 0.37)
      H   11            1S( 0.36)
      H   12            1S( 0.36)


 NATURAL BOND ORBITAL ANALYSIS, beta spin orbitals:

                       Occupancies       Lewis Structure    Low   High
           Occ.    -------------------  -----------------   occ   occ
  Cycle   Thresh.   Lewis   Non-Lewis     CR  BD  3C  LP    (L)   (NL)   Dev
 =============================================================================
   1(1)    0.90    26.69826   1.30174     11  13   0   4     2      0    0.03
   2(2)    0.90    26.69826   1.30174     11  13   0   4     2      0    0.03
   3(1)    0.80    27.47009   0.52991     11  15   0   2     0      0    0.03
 -----------------------------------------------------------------------------

 Structure accepted: No low occupancy Lewis orbitals

 --------------------------------------------------------
   Core                     10.99629 ( 99.966% of  11)
   Valence Lewis            16.47380 ( 96.905% of  17)
  ==================       ============================
   Total Lewis              27.47009 ( 98.107% of  28)
  -----------------------------------------------------
   Valence non-Lewis         0.48775 (  1.742% of  28)
   Rydberg non-Lewis         0.04216 (  0.151% of  28)
  ==================       ============================
   Total non-Lewis           0.52991 (  1.893% of  28)
 --------------------------------------------------------


       (Occupancy)   Bond orbital/ Coefficients/ Hybrids
 ---------------------------------------------------------------------------------
     1. (0.99417) BD ( 1)Cl   1 - C   2  
                ( 54.75%)   0.7399*Cl   1 s( 18.09%)p 4.50( 81.36%)d 0.03(  0.55%)
                                            0.0000 -0.0001 -0.4238  0.0358  0.0000
                                            0.0000  0.0000  0.0000  0.0000  0.0000
                                           -0.0001  0.9015  0.0303  0.0000  0.0000
                                            0.0000 -0.0010 -0.0742
                ( 45.25%)   0.6727* C   2 s( 22.35%)p 3.46( 77.38%)d 0.01(  0.27%)
                                            0.0002 -0.4727  0.0000  0.0000  0.0000
                                           -0.0000  0.0000 -0.8796  0.0086  0.0000
                                            0.0000  0.0000 -0.0002 -0.0524
     2. (0.93135) BD ( 2)Cl   1 - C   2  
                ( 72.18%)   0.8496*Cl   1 s(  0.00%)p 1.00( 99.73%)d 0.00(  0.27%)
                                            0.0000  0.0000  0.0000  0.0000 -0.0009
                                            0.9987 -0.0042  0.0000  0.0000  0.0000
                                            0.0000  0.0000  0.0000  0.0000 -0.0518
                                            0.0000  0.0000  0.0000
                ( 27.82%)   0.5274* C   2 s(  0.00%)p 1.00( 99.88%)d 0.00(  0.12%)
                                            0.0000  0.0000  0.0000  0.9978 -0.0569
                                            0.0000  0.0000  0.0000  0.0000  0.0000
                                            0.0343  0.0000  0.0000  0.0000
     3. (0.99062) BD ( 1) C   2 - C   3  
                ( 51.16%)   0.7153* C   2 s( 38.75%)p 1.58( 61.20%)d 0.00(  0.05%)
                                           -0.0000  0.6225  0.0028  0.0000  0.0000
                                            0.7067  0.0203 -0.3343  0.0216  0.0000
                                            0.0000 -0.0142 -0.0177 -0.0001
                ( 48.84%)   0.6988* C   3 s( 34.17%)p 1.92( 65.77%)d 0.00(  0.06%)
                                            0.0000  0.5842  0.0183  0.0000  0.0000
                                           -0.6881  0.0095  0.4275  0.0372  0.0000
                                            0.0000 -0.0162 -0.0187 -0.0027
     4. (0.99062) BD ( 1) C   2 - C   7  
                ( 51.16%)   0.7153* C   2 s( 38.75%)p 1.58( 61.20%)d 0.00(  0.05%)
                                           -0.0000  0.6225  0.0028  0.0000  0.0000
                                           -0.7067 -0.0203 -0.3343  0.0216  0.0000
                                            0.0000  0.0142 -0.0177 -0.0001
                ( 48.84%)   0.6988* C   7 s( 34.17%)p 1.92( 65.77%)d 0.00(  0.06%)
                                            0.0000  0.5842  0.0183  0.0000  0.0000
                                            0.6881 -0.0095  0.4275  0.0372  0.0000
                                            0.0000  0.0162 -0.0187 -0.0027
     5. (0.98651) BD ( 1) C   3 - C   4  
                ( 50.57%)   0.7111* C   3 s( 35.94%)p 1.78( 64.01%)d 0.00(  0.05%)
                                            0.0002 -0.5995 -0.0065  0.0000  0.0000
                                           -0.0130 -0.0426  0.7988  0.0056  0.0000
                                            0.0000 -0.0051  0.0025 -0.0205
                ( 49.43%)   0.7031* C   4 s( 35.19%)p 1.84( 64.77%)d 0.00(  0.05%)
                                           -0.0001 -0.5931 -0.0061  0.0000  0.0000
                                           -0.0180 -0.0399 -0.8036 -0.0065  0.0000
                                            0.0000  0.0039  0.0014 -0.0214
     6. (0.84412) BD ( 2) C   3 - C   4  
                ( 47.18%)   0.6869* C   3 s(  0.00%)p 1.00( 99.92%)d 0.00(  0.08%)
                                            0.0000  0.0000  0.0000  0.9996 -0.0113
                                            0.0000  0.0000  0.0000  0.0000 -0.0153
                                           -0.0229  0.0000  0.0000  0.0000
                ( 52.82%)   0.7268* C   4 s(  0.00%)p 1.00( 99.93%)d 0.00(  0.07%)
                                            0.0000  0.0000  0.0000  0.9996 -0.0116
                                            0.0000  0.0000  0.0000  0.0000 -0.0156
                                            0.0206  0.0000  0.0000  0.0000
     7. (0.98770) BD ( 1) C   3 - H   8  
                ( 63.86%)   0.7991* C   3 s( 29.81%)p 2.35( 70.16%)d 0.00(  0.03%)
                                           -0.0003  0.5458 -0.0158  0.0000  0.0000
                                            0.7238 -0.0051  0.4212 -0.0148  0.0000
                                            0.0000  0.0120 -0.0106  0.0014
                ( 36.14%)   0.6012* H   8 s( 99.89%)p 0.00(  0.11%)
                                            0.9994 -0.0021  0.0000 -0.0288 -0.0164
     8. (0.99059) BD ( 1) C   4 - C   5  
                ( 50.41%)   0.7100* C   4 s( 35.01%)p 1.85( 64.94%)d 0.00(  0.06%)
                                            0.0000  0.5916  0.0105  0.0000  0.0000
                                           -0.6855  0.0106 -0.4214 -0.0413  0.0000
                                            0.0000  0.0152 -0.0175 -0.0039
                ( 49.59%)   0.7042* C   5 s( 35.13%)p 1.85( 64.81%)d 0.00(  0.06%)
                                            0.0000  0.5926  0.0112  0.0000  0.0000
                                            0.7064  0.0267  0.3842 -0.0292  0.0000
                                            0.0000  0.0179 -0.0168  0.0021
     9. (0.98886) BD ( 1) C   4 - H   9  
                ( 63.68%)   0.7980* C   4 s( 29.71%)p 2.37( 70.27%)d 0.00(  0.02%)
                                           -0.0003  0.5449 -0.0134  0.0000  0.0000
                                            0.7265 -0.0092 -0.4180  0.0063  0.0000
                                            0.0000 -0.0112 -0.0108 -0.0008
                ( 36.32%)   0.6027* H   9 s( 99.89%)p 0.00(  0.11%)
                                            0.9995 -0.0025  0.0000 -0.0286  0.0160
    10. (0.99059) BD ( 1) C   5 - C   6  
                ( 49.59%)   0.7042* C   5 s( 35.13%)p 1.85( 64.81%)d 0.00(  0.06%)
                                            0.0000  0.5926  0.0112  0.0000  0.0000
                                           -0.7064 -0.0267  0.3842 -0.0292  0.0000
                                            0.0000 -0.0179 -0.0168  0.0021
                ( 50.41%)   0.7100* C   6 s( 35.01%)p 1.85( 64.94%)d 0.00(  0.06%)
                                            0.0000  0.5916  0.0105  0.0000  0.0000
                                            0.6855 -0.0106 -0.4214 -0.0413  0.0000
                                            0.0000 -0.0152 -0.0175 -0.0039
    11. (0.98957) BD ( 1) C   5 - H  10  
                ( 62.83%)   0.7926* C   5 s( 29.64%)p 2.37( 70.33%)d 0.00(  0.03%)
                                            0.0003 -0.5443  0.0112  0.0000  0.0000
                                           -0.0000  0.0000  0.8385 -0.0125  0.0000
                                            0.0000  0.0000  0.0032 -0.0179
                ( 37.17%)   0.6097* H  10 s( 99.89%)p 0.00(  0.11%)
                                           -0.9994  0.0009  0.0000  0.0000 -0.0336
    12. (0.98651) BD ( 1) C   6 - C   7  
                ( 49.43%)   0.7031* C   6 s( 35.19%)p 1.84( 64.77%)d 0.00(  0.05%)
                                            0.0001  0.5931  0.0061  0.0000  0.0000
                                           -0.0180 -0.0399  0.8036  0.0065  0.0000
                                            0.0000  0.0039 -0.0014  0.0214
                ( 50.57%)   0.7111* C   7 s( 35.94%)p 1.78( 64.01%)d 0.00(  0.05%)
                                           -0.0002  0.5995  0.0065  0.0000  0.0000
                                           -0.0130 -0.0426 -0.7988 -0.0056  0.0000
                                            0.0000 -0.0051 -0.0025  0.0205
    13. (0.84412) BD ( 2) C   6 - C   7  
                ( 52.82%)   0.7268* C   6 s(  0.00%)p 1.00( 99.93%)d 0.00(  0.07%)
                                            0.0000  0.0000  0.0000  0.9996 -0.0116
                                            0.0000  0.0000  0.0000  0.0000  0.0156
                                            0.0206  0.0000  0.0000  0.0000
                ( 47.18%)   0.6869* C   7 s(  0.00%)p 1.00( 99.92%)d 0.00(  0.08%)
                                            0.0000  0.0000  0.0000  0.9996 -0.0113
                                            0.0000  0.0000  0.0000  0.0000  0.0153
                                           -0.0229  0.0000  0.0000  0.0000
    14. (0.98886) BD ( 1) C   6 - H  11  
                ( 63.68%)   0.7980* C   6 s( 29.71%)p 2.37( 70.27%)d 0.00(  0.02%)
                                            0.0003 -0.5449  0.0134  0.0000  0.0000
                                            0.7265 -0.0092  0.4180 -0.0063  0.0000
                                            0.0000 -0.0112  0.0108  0.0008
                ( 36.32%)   0.6027* H  11 s( 99.89%)p 0.00(  0.11%)
                                           -0.9995  0.0025  0.0000 -0.0286 -0.0160
    15. (0.98770) BD ( 1) C   7 - H  12  
                ( 63.86%)   0.7991* C   7 s( 29.81%)p 2.35( 70.16%)d 0.00(  0.03%)
                                            0.0003 -0.5458  0.0158  0.0000  0.0000
                                            0.7238 -0.0051 -0.4212  0.0148  0.0000
                                            0.0000  0.0120  0.0106 -0.0014
                ( 36.14%)   0.6012* H  12 s( 99.89%)p 0.00(  0.11%)
                                           -0.9994  0.0021  0.0000 -0.0288  0.0164
    16. (1.00000) CR ( 1)Cl   1           s(100.00%)
                                            1.0000 -0.0000  0.0000 -0.0000  0.0000
                                            0.0000  0.0000  0.0000  0.0000  0.0000
                                           -0.0000 -0.0000 -0.0000  0.0000  0.0000
                                            0.0000 -0.0000  0.0000
    17. (0.99986) CR ( 2)Cl   1           s(100.00%)p 0.00(  0.00%)
                                           -0.0000  1.0000  0.0002  0.0000  0.0000
                                            0.0000  0.0000  0.0000  0.0000  0.0000
                                           -0.0000  0.0003  0.0000  0.0000  0.0000
                                            0.0000 -0.0000 -0.0000
    18. (0.99993) CR ( 3)Cl   1           s(  0.00%)p 1.00(100.00%)
                                            0.0000  0.0000  0.0000  0.0000  1.0000
                                            0.0009 -0.0000  0.0000  0.0000  0.0000
                                            0.0000  0.0000  0.0000  0.0000 -0.0000
                                            0.0000  0.0000  0.0000
    19. (0.99999) CR ( 4)Cl   1           s(  0.00%)p 1.00(100.00%)
                                            0.0000  0.0000  0.0000  0.0000  0.0000
                                            0.0000  0.0000  1.0000 -0.0001  0.0000
                                            0.0000  0.0000  0.0000  0.0000  0.0000
                                            0.0000  0.0000  0.0000
    20. (0.99994) CR ( 5)Cl   1           s(  0.00%)p 1.00(100.00%)
                                           -0.0000 -0.0000  0.0001  0.0000  0.0000
                                            0.0000  0.0000  0.0000  0.0000  0.0000
                                            1.0000  0.0002  0.0000  0.0000  0.0000
                                            0.0000 -0.0000 -0.0000
    21. (0.99930) CR ( 1) C   2           s(100.00%)p 0.00(  0.00%)
                                            1.0000  0.0001  0.0000  0.0000  0.0000
                                           -0.0000  0.0000  0.0001  0.0000  0.0000
                                            0.0000  0.0000 -0.0000  0.0000
    22. (0.99941) CR ( 1) C   3           s(100.00%)p 0.00(  0.00%)
                                            1.0000  0.0003 -0.0000  0.0000  0.0000
                                            0.0003  0.0000 -0.0000 -0.0000  0.0000
                                            0.0000  0.0000 -0.0000  0.0000
    23. (0.99949) CR ( 1) C   4           s(100.00%)p 0.00(  0.00%)
                                            1.0000  0.0001 -0.0000  0.0000  0.0000
                                            0.0002 -0.0000 -0.0002  0.0000  0.0000
                                            0.0000 -0.0000 -0.0000 -0.0000
    24. (0.99947) CR ( 1) C   5           s(100.00%)p 0.00(  0.00%)
                                            1.0000  0.0001 -0.0000  0.0000  0.0000
                                           -0.0000  0.0000 -0.0003  0.0000  0.0000
                                            0.0000  0.0000 -0.0000  0.0000
    25. (0.99949) CR ( 1) C   6           s(100.00%)p 0.00(  0.00%)
                                            1.0000  0.0001 -0.0000  0.0000  0.0000
                                           -0.0002  0.0000 -0.0002  0.0000  0.0000
                                            0.0000  0.0000 -0.0000 -0.0000
    26. (0.99941) CR ( 1) C   7           s(100.00%)p 0.00(  0.00%)
                                            1.0000  0.0003 -0.0000  0.0000  0.0000
                                           -0.0003 -0.0000 -0.0000 -0.0000  0.0000
                                            0.0000 -0.0000 -0.0000  0.0000
    27. (0.99597) LP ( 1)Cl   1           s( 81.99%)p 0.22( 18.00%)d 0.00(  0.01%)
                                           -0.0000 -0.0003  0.9054  0.0087  0.0000
                                            0.0000  0.0000  0.0000  0.0000  0.0000
                                           -0.0002  0.4242  0.0057  0.0000  0.0000
                                            0.0000 -0.0026 -0.0108
    28. (0.98596) LP ( 2)Cl   1           s(  0.00%)p 1.00( 99.96%)d 0.00(  0.04%)
                                            0.0000  0.0000  0.0000  0.0000  0.0000
                                            0.0000  0.0000  0.0001  0.9998 -0.0117
                                            0.0000  0.0000  0.0000  0.0000  0.0000
                                           -0.0189  0.0000  0.0000
    29. (0.21664) LP*( 1) C   5           s(  0.00%)p 1.00( 99.91%)d 0.00(  0.09%)
                                            0.0000  0.0000  0.0000  0.9995  0.0076
                                            0.0000  0.0000  0.0000  0.0000  0.0000
                                            0.0304  0.0000  0.0000  0.0000
    30. (0.00085) RY*( 1)Cl   1           s(  0.00%)p 1.00( 47.31%)d 1.11( 52.69%)
                                            0.0000  0.0000  0.0000  0.0000  0.0000
                                            0.0000  0.0000  0.0000  0.0057 -0.6878
                                            0.0000  0.0000  0.0000  0.0000  0.0000
                                            0.7259  0.0000  0.0000
    31. (0.00027) RY*( 2)Cl   1           s(  0.00%)p 1.00( 34.18%)d 1.93( 65.82%)
                                            0.0000  0.0000  0.0000  0.0000  0.0000
                                            0.0396 -0.5833  0.0000  0.0000  0.0000
                                            0.0000  0.0000  0.0000  0.0000  0.8113
                                            0.0000  0.0000  0.0000
    32. (0.00018) RY*( 3)Cl   1           s( 55.99%)p 0.66( 36.84%)d 0.13(  7.17%)
                                            0.0000  0.0000  0.0131  0.7481  0.0000
                                            0.0000  0.0000  0.0000  0.0000  0.0000
                                           -0.0000 -0.0527  0.6047  0.0000  0.0000
                                            0.0000  0.2441 -0.1101
    33. (0.00008) RY*( 4)Cl   1           s(  2.88%)p 0.35(  1.00%)d33.40( 96.12%)
    34. (0.00002) RY*( 5)Cl   1           s(  0.00%)p 0.00(  0.00%)d 1.00(100.00%)
    35. (0.00000) RY*( 6)Cl   1           s(  0.00%)p 1.00( 52.73%)d 0.90( 47.27%)
    36. (0.00000) RY*( 7)Cl   1           s( 36.72%)p 1.65( 60.61%)d 0.07(  2.67%)
    37. (0.00001) RY*( 8)Cl   1           s(  4.34%)p 0.50(  2.19%)d21.54( 93.47%)
    38. (0.00000) RY*( 9)Cl   1           s(  0.00%)p 1.00( 66.08%)d 0.51( 33.92%)
    39. (0.00382) RY*( 1) C   2           s(  0.04%)p99.99( 94.37%)d99.99(  5.59%)
                                            0.0000  0.0186  0.0021 -0.0000 -0.0000
                                            0.0000  0.0000 -0.0327 -0.9709 -0.0000
                                           -0.0000 -0.0000  0.0857  0.2204
    40. (0.00364) RY*( 2) C   2           s(  0.00%)p 1.00( 95.44%)d 0.05(  4.56%)
                                           -0.0000 -0.0000 -0.0000  0.0000  0.0000
                                           -0.0323  0.9764  0.0000 -0.0000  0.0000
                                            0.0000 -0.2134  0.0000  0.0000
    41. (0.00151) RY*( 3) C   2           s(  0.00%)p 1.00( 65.23%)d 0.53( 34.77%)
                                            0.0000  0.0000  0.0000  0.0662  0.8049
                                            0.0000  0.0000  0.0000  0.0000  0.0000
                                           -0.5897  0.0000  0.0000  0.0000
    42. (0.00072) RY*( 4) C   2           s( 84.98%)p 0.01(  0.79%)d 0.17( 14.23%)
                                           -0.0000 -0.0145  0.9218  0.0000  0.0000
                                            0.0000  0.0000 -0.0138  0.0877  0.0000
                                            0.0000 -0.0000 -0.0008  0.3772
    43. (0.00039) RY*( 5) C   2           s(  0.00%)p 0.00(  0.00%)d 1.00(100.00%)
                                            0.0000  0.0000  0.0000  0.0000  0.0000
                                            0.0000  0.0000  0.0000  0.0000  1.0000
                                            0.0000  0.0000  0.0000  0.0000
    44. (0.00037) RY*( 6) C   2           s( 13.16%)p 0.38(  5.01%)d 6.22( 81.83%)
                                           -0.0000  0.0166  0.3624 -0.0000 -0.0000
                                            0.0000  0.0000  0.0386 -0.2204 -0.0000
                                           -0.0000 -0.0000 -0.3528 -0.8330
    45. (0.00033) RY*( 7) C   2           s(  0.00%)p 1.00(  4.60%)d20.76( 95.40%)
                                            0.0000 -0.0000 -0.0000  0.0000  0.0000
                                            0.0135  0.2140  0.0000 -0.0000  0.0000
                                            0.0000  0.9767  0.0000 -0.0000
    46. (0.00001) RY*( 8) C   2           s(  1.98%)p 0.00(  0.01%)d49.44( 98.01%)
    47. (0.00000) RY*( 9) C   2           s(  0.00%)p 1.00( 34.89%)d 1.87( 65.11%)
    48. (0.00302) RY*( 1) C   3           s(  0.16%)p99.99( 95.82%)d25.35(  4.02%)
                                           -0.0000  0.0249  0.0310 -0.0000 -0.0000
                                           -0.0356 -0.6277 -0.0103 -0.7502 -0.0000
                                           -0.0000  0.1761 -0.0666 -0.0688
    49. (0.00147) RY*( 2) C   3           s(  0.40%)p99.99( 97.64%)d 4.82(  1.95%)
                                            0.0000  0.0133  0.0622 -0.0000 -0.0000
                                            0.0153 -0.7435 -0.0312  0.6499 -0.0000
                                           -0.0000  0.1286  0.0006  0.0546
    50. (0.00060) RY*( 3) C   3           s( 96.04%)p 0.00(  0.31%)d 0.04(  3.65%)
                                            0.0000 -0.0078  0.9800  0.0000  0.0000
                                            0.0252  0.0338  0.0067 -0.0357  0.0000
                                            0.0000 -0.1494  0.0045  0.1188
    51. (0.00048) RY*( 4) C   3           s(  0.00%)p 1.00( 85.97%)d 0.16( 14.03%)
                                            0.0000  0.0000  0.0000  0.0128  0.9271
                                            0.0000  0.0000  0.0000  0.0000 -0.2565
                                            0.2729  0.0000  0.0000  0.0000
    52. (0.00008) RY*( 5) C   3           s(  0.33%)p 7.69(  2.51%)d99.99( 97.16%)
    53. (0.00006) RY*( 6) C   3           s(  0.00%)p 1.00(  5.23%)d18.11( 94.77%)
    54. (0.00003) RY*( 7) C   3           s(  3.04%)p 1.03(  3.15%)d30.81( 93.81%)
    55. (0.00001) RY*( 8) C   3           s(  0.10%)p 6.25(  0.62%)d99.99( 99.29%)
    56. (0.00000) RY*( 9) C   3           s(  0.00%)p 1.00(  8.87%)d10.28( 91.13%)
    57. (0.00266) RY*( 1) C   4           s(  0.19%)p99.99( 92.56%)d38.83(  7.26%)
                                           -0.0000  0.0284  0.0326 -0.0000 -0.0000
                                           -0.0299 -0.8361  0.0185  0.4747 -0.0000
                                           -0.0000 -0.2297 -0.1018 -0.0973
    58. (0.00129) RY*( 2) C   4           s(  0.40%)p99.99( 98.24%)d 3.40(  1.36%)
                                           -0.0000 -0.0027  0.0631 -0.0000 -0.0000
                                            0.0218 -0.4928  0.0298 -0.8592 -0.0000
                                           -0.0000 -0.0380  0.0533  0.0964
    59. (0.00039) RY*( 3) C   4           s( 91.20%)p 0.01(  0.61%)d 0.09(  8.19%)
                                            0.0000 -0.0039  0.9550  0.0000  0.0000
                                            0.0175  0.0034 -0.0093  0.0756  0.0000
                                            0.0000  0.2210 -0.0445  0.1763
    60. (0.00022) RY*( 4) C   4           s(  0.00%)p 1.00( 83.07%)d 0.20( 16.93%)
                                            0.0000  0.0000  0.0000  0.0063  0.9114
                                            0.0000  0.0000  0.0000  0.0000 -0.4001
                                           -0.0961  0.0000  0.0000  0.0000
    61. (0.00007) RY*( 5) C   4           s(  0.01%)p 1.00(  1.36%)d72.42( 98.63%)
    62. (0.00005) RY*( 6) C   4           s(  0.00%)p 1.00( 10.08%)d 8.93( 89.92%)
    63. (0.00003) RY*( 7) C   4           s(  8.16%)p 0.69(  5.62%)d10.56( 86.22%)
    64. (0.00000) RY*( 8) C   4           s(  0.14%)p11.47(  1.64%)d99.99( 98.22%)
    65. (0.00000) RY*( 9) C   4           s(  0.00%)p 1.00(  6.93%)d13.44( 93.07%)
    66. (0.00238) RY*( 1) C   5           s(  0.18%)p99.99( 90.73%)d50.98(  9.09%)
                                            0.0000  0.0256  0.0336  0.0000  0.0000
                                            0.0000  0.0000  0.0357  0.9518  0.0000
                                            0.0000 -0.0000  0.1218  0.2759
    67. (0.00122) RY*( 2) C   5           s(  0.00%)p 1.00( 98.39%)d 0.02(  1.61%)
                                            0.0000 -0.0000 -0.0000  0.0000  0.0000
                                           -0.0342  0.9913 -0.0000  0.0000  0.0000
                                            0.0000 -0.1268  0.0000 -0.0000
    68. (0.00050) RY*( 3) C   5           s( 93.42%)p 0.00(  0.19%)d 0.07(  6.39%)
                                           -0.0000 -0.0080  0.9665  0.0000  0.0000
                                            0.0000  0.0000 -0.0203  0.0390  0.0000
                                            0.0000  0.0000 -0.1921 -0.1642
    69. (0.00030) RY*( 4) C   5           s(  0.00%)p 0.00(  0.00%)d 1.00(100.00%)
                                            0.0000  0.0000  0.0000  0.0000  0.0000
                                            0.0000  0.0000  0.0000  0.0000  1.0000
                                            0.0000  0.0000  0.0000  0.0000
    70. (0.00008) RY*( 5) C   5           s(  0.00%)p 1.00(  1.67%)d58.84( 98.33%)
    71. (0.00005) RY*( 6) C   5           s(  0.00%)p 1.00( 92.42%)d 0.08(  7.58%)
    72. (0.00003) RY*( 7) C   5           s(  6.44%)p 1.14(  7.36%)d13.39( 86.20%)
    73. (0.00000) RY*( 8) C   5           s(  0.00%)p 1.00(  7.67%)d12.03( 92.33%)
    74. (0.00000) RY*( 9) C   5           s(  0.07%)p23.29(  1.70%)d99.99( 98.23%)
    75. (0.00266) RY*( 1) C   6           s(  0.19%)p99.99( 92.56%)d38.83(  7.26%)
                                           -0.0000  0.0284  0.0326  0.0000  0.0000
                                            0.0299  0.8361  0.0185  0.4747  0.0000
                                            0.0000  0.2297 -0.1018 -0.0973
    76. (0.00129) RY*( 2) C   6           s(  0.40%)p99.99( 98.24%)d 3.40(  1.36%)
                                           -0.0000 -0.0027  0.0631 -0.0000 -0.0000
                                           -0.0218  0.4928  0.0298 -0.8592 -0.0000
                                           -0.0000  0.0380  0.0533  0.0964
    77. (0.00039) RY*( 3) C   6           s( 91.20%)p 0.01(  0.61%)d 0.09(  8.19%)
                                            0.0000 -0.0039  0.9550  0.0000  0.0000
                                           -0.0175 -0.0034 -0.0093  0.0756  0.0000
                                            0.0000 -0.2210 -0.0445  0.1763
    78. (0.00022) RY*( 4) C   6           s(  0.00%)p 1.00( 83.07%)d 0.20( 16.93%)
                                            0.0000  0.0000  0.0000  0.0063  0.9114
                                            0.0000  0.0000  0.0000  0.0000  0.4001
                                           -0.0961  0.0000  0.0000  0.0000
    79. (0.00007) RY*( 5) C   6           s(  0.01%)p 1.00(  1.36%)d72.42( 98.63%)
    80. (0.00005) RY*( 6) C   6           s(  0.00%)p 1.00( 10.08%)d 8.93( 89.92%)
    81. (0.00003) RY*( 7) C   6           s(  8.16%)p 0.69(  5.62%)d10.56( 86.22%)
    82. (0.00000) RY*( 8) C   6           s(  0.14%)p11.47(  1.64%)d99.99( 98.22%)
    83. (0.00000) RY*( 9) C   6           s(  0.00%)p 1.00(  6.93%)d13.44( 93.07%)
    84. (0.00302) RY*( 1) C   7           s(  0.16%)p99.99( 95.82%)d25.35(  4.02%)
                                            0.0000  0.0249  0.0310 -0.0000 -0.0000
                                            0.0356  0.6277 -0.0103 -0.7502 -0.0000
                                           -0.0000 -0.1761 -0.0666 -0.0688
    85. (0.00147) RY*( 2) C   7           s(  0.40%)p99.99( 97.64%)d 4.82(  1.95%)
                                            0.0000  0.0133  0.0622  0.0000  0.0000
                                           -0.0153  0.7435 -0.0312  0.6499  0.0000
                                            0.0000 -0.1286  0.0006  0.0546
    86. (0.00060) RY*( 3) C   7           s( 96.04%)p 0.00(  0.31%)d 0.04(  3.65%)
                                           -0.0000 -0.0078  0.9800  0.0000  0.0000
                                           -0.0252 -0.0338  0.0067 -0.0357  0.0000
                                            0.0000  0.1494  0.0045  0.1188
    87. (0.00048) RY*( 4) C   7           s(  0.00%)p 1.00( 85.97%)d 0.16( 14.03%)
                                            0.0000  0.0000  0.0000  0.0128  0.9271
                                            0.0000  0.0000  0.0000  0.0000  0.2565
                                            0.2729  0.0000  0.0000  0.0000
    88. (0.00008) RY*( 5) C   7           s(  0.33%)p 7.69(  2.51%)d99.99( 97.16%)
    89. (0.00006) RY*( 6) C   7           s(  0.00%)p 1.00(  5.23%)d18.11( 94.77%)
    90. (0.00003) RY*( 7) C   7           s(  3.04%)p 1.03(  3.15%)d30.81( 93.81%)
    91. (0.00001) RY*( 8) C   7           s(  0.10%)p 6.25(  0.62%)d99.99( 99.29%)
    92. (0.00000) RY*( 9) C   7           s(  0.00%)p 1.00(  8.87%)d10.28( 91.13%)
    93. (0.00087) RY*( 1) H   8           s( 99.61%)p 0.00(  0.39%)
                                            0.0040  0.9981  0.0000  0.0616  0.0089
    94. (0.00005) RY*( 2) H   8           s(  0.00%)p 1.00(100.00%)
    95. (0.00005) RY*( 3) H   8           s(  0.02%)p99.99( 99.98%)
    96. (0.00003) RY*( 4) H   8           s(  0.48%)p99.99( 99.52%)
    97. (0.00069) RY*( 1) H   9           s( 99.74%)p 0.00(  0.26%)
                                            0.0042  0.9987  0.0000  0.0438 -0.0260
    98. (0.00005) RY*( 2) H   9           s(  0.00%)p 1.00(100.00%)
    99. (0.00003) RY*( 3) H   9           s(  0.27%)p99.99( 99.73%)
   100. (0.00004) RY*( 4) H   9           s(  0.09%)p99.99( 99.91%)
   101. (0.00074) RY*( 1) H  10           s( 99.76%)p 0.00(  0.24%)
                                            0.0025  0.9988  0.0000  0.0000 -0.0494
   102. (0.00004) RY*( 2) H  10           s(  0.00%)p 1.00(100.00%)
   103. (0.00004) RY*( 3) H  10           s(  0.36%)p99.99( 99.64%)
   104. (0.00002) RY*( 4) H  10           s(  0.00%)p 1.00(100.00%)
   105. (0.00069) RY*( 1) H  11           s( 99.74%)p 0.00(  0.26%)
                                            0.0042  0.9987  0.0000 -0.0438 -0.0260
   106. (0.00005) RY*( 2) H  11           s(  0.00%)p 1.00(100.00%)
   107. (0.00003) RY*( 3) H  11           s(  0.27%)p99.99( 99.73%)
   108. (0.00004) RY*( 4) H  11           s(  0.09%)p99.99( 99.91%)
   109. (0.00087) RY*( 1) H  12           s( 99.61%)p 0.00(  0.39%)
                                            0.0040  0.9981  0.0000 -0.0616  0.0089
   110. (0.00005) RY*( 2) H  12           s(  0.00%)p 1.00(100.00%)
   111. (0.00005) RY*( 3) H  12           s(  0.02%)p99.99( 99.98%)
   112. (0.00003) RY*( 4) H  12           s(  0.48%)p99.99( 99.52%)
   113. (0.01739) BD*( 1)Cl   1 - C   2  
                ( 45.25%)   0.6727*Cl   1 s( 18.09%)p 4.50( 81.36%)d 0.03(  0.55%)
                                           -0.0000  0.0001  0.4238 -0.0358 -0.0000
                                           -0.0000 -0.0000 -0.0000 -0.0000 -0.0000
                                            0.0001 -0.9015 -0.0303 -0.0000 -0.0000
                                           -0.0000  0.0010  0.0742
                ( 54.75%)  -0.7399* C   2 s( 22.35%)p 3.46( 77.38%)d 0.01(  0.27%)
                                           -0.0002  0.4727 -0.0000 -0.0000 -0.0000
                                            0.0000 -0.0000  0.8796 -0.0086 -0.0000
                                           -0.0000 -0.0000  0.0002  0.0524
   114. (0.10714) BD*( 2)Cl   1 - C   2  
                ( 27.82%)   0.5274*Cl   1 s(  0.00%)p 1.00( 99.73%)d 0.00(  0.27%)
                                           -0.0000 -0.0000 -0.0000 -0.0000  0.0009
                                           -0.9987  0.0042 -0.0000 -0.0000 -0.0000
                                           -0.0000 -0.0000 -0.0000 -0.0000  0.0518
                                           -0.0000 -0.0000 -0.0000
                ( 72.18%)  -0.8496* C   2 s(  0.00%)p 1.00( 99.88%)d 0.00(  0.12%)
                                           -0.0000 -0.0000 -0.0000 -0.9978  0.0569
                                           -0.0000 -0.0000 -0.0000 -0.0000 -0.0000
                                           -0.0343 -0.0000 -0.0000 -0.0000
   115. (0.01441) BD*( 1) C   2 - C   3  
                ( 48.84%)   0.6988* C   2 s( 38.75%)p 1.58( 61.20%)d 0.00(  0.05%)
                                            0.0000 -0.6225 -0.0028 -0.0000 -0.0000
                                           -0.7067 -0.0203  0.3343 -0.0216 -0.0000
                                           -0.0000  0.0142  0.0177  0.0001
                ( 51.16%)  -0.7153* C   3 s( 34.17%)p 1.92( 65.77%)d 0.00(  0.06%)
                                           -0.0000 -0.5842 -0.0183 -0.0000 -0.0000
                                            0.6881 -0.0095 -0.4275 -0.0372 -0.0000
                                           -0.0000  0.0162  0.0187  0.0027
   116. (0.01441) BD*( 1) C   2 - C   7  
                ( 48.84%)   0.6988* C   2 s( 38.75%)p 1.58( 61.20%)d 0.00(  0.05%)
                                            0.0000 -0.6225 -0.0028 -0.0000 -0.0000
                                            0.7067  0.0203  0.3343 -0.0216 -0.0000
                                           -0.0000 -0.0142  0.0177  0.0001
                ( 51.16%)  -0.7153* C   7 s( 34.17%)p 1.92( 65.77%)d 0.00(  0.06%)
                                           -0.0000 -0.5842 -0.0183 -0.0000 -0.0000
                                           -0.6881  0.0095 -0.4275 -0.0372 -0.0000
                                           -0.0000 -0.0162  0.0187  0.0027
   117. (0.00880) BD*( 1) C   3 - C   4  
                ( 49.43%)   0.7031* C   3 s( 35.94%)p 1.78( 64.01%)d 0.00(  0.05%)
                                           -0.0002  0.5995  0.0065 -0.0000 -0.0000
                                            0.0130  0.0426 -0.7988 -0.0056 -0.0000
                                           -0.0000  0.0051 -0.0025  0.0205
                ( 50.57%)  -0.7111* C   4 s( 35.19%)p 1.84( 64.77%)d 0.00(  0.05%)
                                            0.0001  0.5931  0.0061 -0.0000 -0.0000
                                            0.0180  0.0399  0.8036  0.0065 -0.0000
                                           -0.0000 -0.0039 -0.0014  0.0214
   118. (0.02616) BD*( 2) C   3 - C   4  
                ( 52.82%)   0.7268* C   3 s(  0.00%)p 1.00( 99.92%)d 0.00(  0.08%)
                                            0.0000  0.0000  0.0000  0.9996 -0.0113
                                            0.0000  0.0000  0.0000  0.0000 -0.0153
                                           -0.0229  0.0000  0.0000  0.0000
                ( 47.18%)  -0.6869* C   4 s(  0.00%)p 1.00( 99.93%)d 0.00(  0.07%)
                                            0.0000  0.0000  0.0000  0.9996 -0.0116
                                            0.0000  0.0000  0.0000  0.0000 -0.0156
                                            0.0206  0.0000  0.0000  0.0000
   119. (0.00654) BD*( 1) C   3 - H   8  
                ( 36.14%)   0.6012* C   3 s( 29.81%)p 2.35( 70.16%)d 0.00(  0.03%)
                                            0.0003 -0.5458  0.0158 -0.0000 -0.0000
                                           -0.7238  0.0051 -0.4212  0.0148 -0.0000
                                           -0.0000 -0.0120  0.0106 -0.0014
                ( 63.86%)  -0.7991* H   8 s( 99.89%)p 0.00(  0.11%)
                                           -0.9994  0.0021 -0.0000  0.0288  0.0164
   120. (0.00781) BD*( 1) C   4 - C   5  
                ( 49.59%)   0.7042* C   4 s( 35.01%)p 1.85( 64.94%)d 0.00(  0.06%)
                                           -0.0000 -0.5916 -0.0105 -0.0000 -0.0000
                                            0.6855 -0.0106  0.4214  0.0413 -0.0000
                                           -0.0000 -0.0152  0.0175  0.0039
                ( 50.41%)  -0.7100* C   5 s( 35.13%)p 1.85( 64.81%)d 0.00(  0.06%)
                                           -0.0000 -0.5926 -0.0112 -0.0000 -0.0000
                                           -0.7064 -0.0267 -0.3842  0.0292 -0.0000
                                           -0.0000 -0.0179  0.0168 -0.0021
   121. (0.00638) BD*( 1) C   4 - H   9  
                ( 36.32%)   0.6027* C   4 s( 29.71%)p 2.37( 70.27%)d 0.00(  0.02%)
                                            0.0003 -0.5449  0.0134 -0.0000 -0.0000
                                           -0.7265  0.0092  0.4180 -0.0063 -0.0000
                                           -0.0000  0.0112  0.0108  0.0008
                ( 63.68%)  -0.7980* H   9 s( 99.89%)p 0.00(  0.11%)
                                           -0.9995  0.0025 -0.0000  0.0286 -0.0160
   122. (0.00781) BD*( 1) C   5 - C   6  
                ( 50.41%)   0.7100* C   5 s( 35.13%)p 1.85( 64.81%)d 0.00(  0.06%)
                                            0.0000  0.5926  0.0112  0.0000  0.0000
                                           -0.7064 -0.0267  0.3842 -0.0292  0.0000
                                            0.0000 -0.0179 -0.0168  0.0021
                ( 49.59%)  -0.7042* C   6 s( 35.01%)p 1.85( 64.94%)d 0.00(  0.06%)
                                            0.0000  0.5916  0.0105  0.0000  0.0000
                                            0.6855 -0.0106 -0.4214 -0.0413  0.0000
                                            0.0000 -0.0152 -0.0175 -0.0039
   123. (0.00638) BD*( 1) C   5 - H  10  
                ( 37.17%)   0.6097* C   5 s( 29.64%)p 2.37( 70.33%)d 0.00(  0.03%)
                                           -0.0003  0.5443 -0.0112 -0.0000 -0.0000
                                            0.0000 -0.0000 -0.8385  0.0125 -0.0000
                                           -0.0000 -0.0000 -0.0032  0.0179
                ( 62.83%)  -0.7926* H  10 s( 99.89%)p 0.00(  0.11%)
                                            0.9994 -0.0009 -0.0000 -0.0000  0.0336
   124. (0.00880) BD*( 1) C   6 - C   7  
                ( 50.57%)   0.7111* C   6 s( 35.19%)p 1.84( 64.77%)d 0.00(  0.05%)
                                            0.0001  0.5931  0.0061  0.0000  0.0000
                                           -0.0180 -0.0399  0.8036  0.0065  0.0000
                                            0.0000  0.0039 -0.0014  0.0214
                ( 49.43%)  -0.7031* C   7 s( 35.94%)p 1.78( 64.01%)d 0.00(  0.05%)
                                           -0.0002  0.5995  0.0065  0.0000  0.0000
                                           -0.0130 -0.0426 -0.7988 -0.0056  0.0000
                                            0.0000 -0.0051 -0.0025  0.0205
   125. (0.02616) BD*( 2) C   6 - C   7  
                ( 47.18%)   0.6869* C   6 s(  0.00%)p 1.00( 99.93%)d 0.00(  0.07%)
                                           -0.0000 -0.0000 -0.0000 -0.9996  0.0116
                                           -0.0000 -0.0000 -0.0000 -0.0000 -0.0156
                                           -0.0206 -0.0000 -0.0000 -0.0000
                ( 52.82%)  -0.7268* C   7 s(  0.00%)p 1.00( 99.92%)d 0.00(  0.08%)
                                           -0.0000 -0.0000 -0.0000 -0.9996  0.0113
                                           -0.0000 -0.0000 -0.0000 -0.0000 -0.0153
                                            0.0229 -0.0000 -0.0000 -0.0000
   126. (0.00638) BD*( 1) C   6 - H  11  
                ( 36.32%)   0.6027* C   6 s( 29.71%)p 2.37( 70.27%)d 0.00(  0.02%)
                                           -0.0003  0.5449 -0.0134 -0.0000 -0.0000
                                           -0.7265  0.0092 -0.4180  0.0063 -0.0000
                                           -0.0000  0.0112 -0.0108 -0.0008
                ( 63.68%)  -0.7980* H  11 s( 99.89%)p 0.00(  0.11%)
                                            0.9995 -0.0025 -0.0000  0.0286  0.0160
   127. (0.00654) BD*( 1) C   7 - H  12  
                ( 36.14%)   0.6012* C   7 s( 29.81%)p 2.35( 70.16%)d 0.00(  0.03%)
                                           -0.0003  0.5458 -0.0158 -0.0000 -0.0000
                                           -0.7238  0.0051  0.4212 -0.0148 -0.0000
                                           -0.0000 -0.0120 -0.0106  0.0014
                ( 63.86%)  -0.7991* H  12 s( 99.89%)p 0.00(  0.11%)
                                            0.9994 -0.0021 -0.0000  0.0288 -0.0164


 NHO Directionality and "Bond Bending" (deviations from line of nuclear centers)

         [Thresholds for printing:  angular deviation  >  1.0 degree]
                                    hybrid p-character > 25.0%
                                    orbital occupancy  >  0.10e

                                Line of Centers        Hybrid 1              Hybrid 2
                                ---------------  -------------------   ------------------
                NBO               Theta   Phi    Theta   Phi    Dev    Theta   Phi    Dev
 ========================================================================================
     2. BD (   2)Cl   1 - C   2   180.0    0.0    90.0    0.0  90.0     90.0    0.0  90.0
     3. BD (   1) C   2 - C   3   119.5   90.0   113.3   90.0   6.2     55.6  270.0   4.9
     4. BD (   1) C   2 - C   7   119.5  270.0   113.3  270.0   6.2     55.6   90.0   4.9
     5. BD (   1) C   3 - C   4   179.7  270.0   176.0   90.0   4.3      4.1   90.0   3.8
     6. BD (   2) C   3 - C   4   179.7  270.0    90.0    0.0  90.0     90.0    0.0  90.0
     7. BD (   1) C   3 - H   8    59.2   90.0    60.5   90.0   1.3      --     --    --
     8. BD (   1) C   4 - C   5   120.1  270.0   124.4  270.0   4.3     64.2   90.0   4.3
    10. BD (   1) C   5 - C   6    59.9  270.0    64.2  270.0   4.3    124.4   90.0   4.3
    12. BD (   1) C   6 - C   7     0.3  270.0     4.1  270.0   3.8    176.0  270.0   4.3
    13. BD (   2) C   6 - C   7     0.3  270.0    90.0    0.0  90.0     90.0    0.0  90.0
    15. BD (   1) C   7 - H  12    59.2  270.0    60.5  270.0   1.3      --     --    --
    28. LP (   2)Cl   1             --     --     90.0   90.0   --       --     --    --
    29. LP*(   1) C   5             --     --     90.0    0.0   --       --     --    --
   114. BD*(   2)Cl   1 - C   2   180.0    0.0    90.0    0.0  90.0     90.0    0.0  90.0


 Second Order Perturbation Theory Analysis of Fock Matrix in NBO Basis

     Threshold for printing:   0.25 kcal/mol
                                                                              E(2)  E(j)-E(i) F(i,j)
         Donor NBO (i)                     Acceptor NBO (j)                 kcal/mol   a.u.    a.u. 
 ===================================================================================================

 within unit  1
   1. BD (   1)Cl   1 - C   2        / 48. RY*(   1) C   3                    0.50    1.82    0.038
   1. BD (   1)Cl   1 - C   2        / 84. RY*(   1) C   7                    0.50    1.82    0.038
   1. BD (   1)Cl   1 - C   2        /117. BD*(   1) C   3 - C   4            1.25    1.30    0.051
   1. BD (   1)Cl   1 - C   2        /124. BD*(   1) C   6 - C   7            1.25    1.30    0.051
   2. BD (   2)Cl   1 - C   2        / 51. RY*(   4) C   3                    0.51    1.08    0.031
   2. BD (   2)Cl   1 - C   2        / 87. RY*(   4) C   7                    0.51    1.08    0.031
   2. BD (   2)Cl   1 - C   2        /114. BD*(   2)Cl   1 - C   2            1.43    0.25    0.024
   2. BD (   2)Cl   1 - C   2        /118. BD*(   2) C   3 - C   4            4.25    0.38    0.052
   2. BD (   2)Cl   1 - C   2        /125. BD*(   2) C   6 - C   7            4.25    0.38    0.052
   3. BD (   1) C   2 - C   3        / 57. RY*(   1) C   4                    0.55    1.91    0.041
   3. BD (   1) C   2 - C   3        / 58. RY*(   2) C   4                    0.61    1.41    0.037
   3. BD (   1) C   2 - C   3        / 84. RY*(   1) C   7                    0.66    1.82    0.044
   3. BD (   1) C   2 - C   3        /116. BD*(   1) C   2 - C   7            1.93    1.27    0.063
   3. BD (   1) C   2 - C   3        /117. BD*(   1) C   3 - C   4            1.21    1.29    0.050
   3. BD (   1) C   2 - C   3        /119. BD*(   1) C   3 - H   8            0.73    1.22    0.038
   3. BD (   1) C   2 - C   3        /121. BD*(   1) C   4 - H   9            0.99    1.23    0.044
   3. BD (   1) C   2 - C   3        /127. BD*(   1) C   7 - H  12            1.05    1.22    0.045
   4. BD (   1) C   2 - C   7        / 48. RY*(   1) C   3                    0.66    1.82    0.044
   4. BD (   1) C   2 - C   7        / 75. RY*(   1) C   6                    0.55    1.91    0.041
   4. BD (   1) C   2 - C   7        / 76. RY*(   2) C   6                    0.61    1.41    0.037
   4. BD (   1) C   2 - C   7        /115. BD*(   1) C   2 - C   3            1.93    1.27    0.063
   4. BD (   1) C   2 - C   7        /119. BD*(   1) C   3 - H   8            1.05    1.22    0.045
   4. BD (   1) C   2 - C   7        /124. BD*(   1) C   6 - C   7            1.21    1.29    0.050
   4. BD (   1) C   2 - C   7        /126. BD*(   1) C   6 - H  11            0.99    1.23    0.044
   4. BD (   1) C   2 - C   7        /127. BD*(   1) C   7 - H  12            0.73    1.22    0.038
   5. BD (   1) C   3 - C   4        / 39. RY*(   1) C   2                    0.44    1.70    0.035
   5. BD (   1) C   3 - C   4        / 40. RY*(   2) C   2                    0.60    1.47    0.037
   5. BD (   1) C   3 - C   4        / 66. RY*(   1) C   5                    0.43    1.91    0.037
   5. BD (   1) C   3 - C   4        / 67. RY*(   2) C   5                    0.60    1.37    0.036
   5. BD (   1) C   3 - C   4        /113. BD*(   1)Cl   1 - C   2            2.35    0.84    0.056
   5. BD (   1) C   3 - C   4        /115. BD*(   1) C   2 - C   3            1.48    1.23    0.054
   5. BD (   1) C   3 - C   4        /119. BD*(   1) C   3 - H   8            0.74    1.18    0.037
   5. BD (   1) C   3 - C   4        /120. BD*(   1) C   4 - C   5            1.07    1.26    0.046
   5. BD (   1) C   3 - C   4        /121. BD*(   1) C   4 - H   9            0.62    1.19    0.034
   5. BD (   1) C   3 - C   4        /123. BD*(   1) C   5 - H  10            1.06    1.18    0.045
   6. BD (   2) C   3 - C   4        / 29. LP*(   1) C   5                   29.15    0.18    0.095
   6. BD (   2) C   3 - C   4        / 41. RY*(   3) C   2                    0.63    1.24    0.038
   6. BD (   2) C   3 - C   4        / 71. RY*(   6) C   5                    0.76    0.90    0.036
   6. BD (   2) C   3 - C   4        /114. BD*(   2)Cl   1 - C   2           19.80    0.17    0.075
   7. BD (   1) C   3 - H   8        / 39. RY*(   1) C   2                    0.54    1.51    0.036
   7. BD (   1) C   3 - H   8        / 57. RY*(   1) C   4                    0.32    1.69    0.030
   7. BD (   1) C   3 - H   8        /113. BD*(   1)Cl   1 - C   2            0.35    0.65    0.019
   7. BD (   1) C   3 - H   8        /115. BD*(   1) C   2 - C   3            0.39    1.05    0.026
   7. BD (   1) C   3 - H   8        /116. BD*(   1) C   2 - C   7            2.23    1.05    0.061
   7. BD (   1) C   3 - H   8        /117. BD*(   1) C   3 - C   4            0.56    1.07    0.031
   7. BD (   1) C   3 - H   8        /120. BD*(   1) C   4 - C   5            1.83    1.07    0.056
   8. BD (   1) C   4 - C   5        / 49. RY*(   2) C   3                    0.97    1.40    0.047
   8. BD (   1) C   4 - C   5        / 75. RY*(   1) C   6                    0.48    1.88    0.038
   8. BD (   1) C   4 - C   5        / 76. RY*(   2) C   6                    0.67    1.37    0.038
   8. BD (   1) C   4 - C   5        /117. BD*(   1) C   3 - C   4            1.12    1.26    0.048
   8. BD (   1) C   4 - C   5        /119. BD*(   1) C   3 - H   8            1.18    1.18    0.047
   8. BD (   1) C   4 - C   5        /121. BD*(   1) C   4 - H   9            0.60    1.19    0.034
   8. BD (   1) C   4 - C   5        /122. BD*(   1) C   5 - C   6            1.03    1.26    0.045
   8. BD (   1) C   4 - C   5        /123. BD*(   1) C   5 - H  10            0.52    1.19    0.031
   8. BD (   1) C   4 - C   5        /126. BD*(   1) C   6 - H  11            1.22    1.19    0.048
   9. BD (   1) C   4 - H   9        / 48. RY*(   1) C   3                    0.30    1.59    0.028
   9. BD (   1) C   4 - H   9        / 66. RY*(   1) C   5                    0.32    1.72    0.030
   9. BD (   1) C   4 - H   9        /115. BD*(   1) C   2 - C   3            2.12    1.04    0.059
   9. BD (   1) C   4 - H   9        /117. BD*(   1) C   3 - C   4            0.45    1.06    0.028
   9. BD (   1) C   4 - H   9        /120. BD*(   1) C   4 - C   5            0.34    1.06    0.024
   9. BD (   1) C   4 - H   9        /122. BD*(   1) C   5 - C   6            1.82    1.06    0.056
  10. BD (   1) C   5 - C   6        / 57. RY*(   1) C   4                    0.48    1.88    0.038
  10. BD (   1) C   5 - C   6        / 58. RY*(   2) C   4                    0.67    1.37    0.038
  10. BD (   1) C   5 - C   6        / 85. RY*(   2) C   7                    0.97    1.40    0.047
  10. BD (   1) C   5 - C   6        /120. BD*(   1) C   4 - C   5            1.03    1.26    0.045
  10. BD (   1) C   5 - C   6        /121. BD*(   1) C   4 - H   9            1.22    1.19    0.048
  10. BD (   1) C   5 - C   6        /123. BD*(   1) C   5 - H  10            0.52    1.19    0.031
  10. BD (   1) C   5 - C   6        /124. BD*(   1) C   6 - C   7            1.12    1.26    0.048
  10. BD (   1) C   5 - C   6        /126. BD*(   1) C   6 - H  11            0.60    1.19    0.034
  10. BD (   1) C   5 - C   6        /127. BD*(   1) C   7 - H  12            1.18    1.18    0.047
  11. BD (   1) C   5 - H  10        / 57. RY*(   1) C   4                    0.34    1.69    0.030
  11. BD (   1) C   5 - H  10        / 75. RY*(   1) C   6                    0.34    1.69    0.030
  11. BD (   1) C   5 - H  10        /117. BD*(   1) C   3 - C   4            2.02    1.07    0.059
  11. BD (   1) C   5 - H  10        /120. BD*(   1) C   4 - C   5            0.34    1.07    0.024
  11. BD (   1) C   5 - H  10        /122. BD*(   1) C   5 - C   6            0.34    1.07    0.024
  11. BD (   1) C   5 - H  10        /124. BD*(   1) C   6 - C   7            2.02    1.07    0.059
  12. BD (   1) C   6 - C   7        / 39. RY*(   1) C   2                    0.44    1.70    0.035
  12. BD (   1) C   6 - C   7        / 40. RY*(   2) C   2                    0.60    1.47    0.037
  12. BD (   1) C   6 - C   7        / 66. RY*(   1) C   5                    0.43    1.91    0.037
  12. BD (   1) C   6 - C   7        / 67. RY*(   2) C   5                    0.60    1.37    0.036
  12. BD (   1) C   6 - C   7        /113. BD*(   1)Cl   1 - C   2            2.35    0.84    0.056
  12. BD (   1) C   6 - C   7        /116. BD*(   1) C   2 - C   7            1.48    1.23    0.054
  12. BD (   1) C   6 - C   7        /122. BD*(   1) C   5 - C   6            1.07    1.26    0.046
  12. BD (   1) C   6 - C   7        /123. BD*(   1) C   5 - H  10            1.06    1.18    0.045
  12. BD (   1) C   6 - C   7        /126. BD*(   1) C   6 - H  11            0.62    1.19    0.034
  12. BD (   1) C   6 - C   7        /127. BD*(   1) C   7 - H  12            0.74    1.18    0.037
  13. BD (   2) C   6 - C   7        / 29. LP*(   1) C   5                   29.15    0.18    0.095
  13. BD (   2) C   6 - C   7        / 41. RY*(   3) C   2                    0.63    1.24    0.038
  13. BD (   2) C   6 - C   7        / 71. RY*(   6) C   5                    0.76    0.90    0.036
  13. BD (   2) C   6 - C   7        /114. BD*(   2)Cl   1 - C   2           19.80    0.17    0.075
  14. BD (   1) C   6 - H  11        / 66. RY*(   1) C   5                    0.32    1.72    0.030
  14. BD (   1) C   6 - H  11        / 84. RY*(   1) C   7                    0.30    1.59    0.028
  14. BD (   1) C   6 - H  11        /116. BD*(   1) C   2 - C   7            2.12    1.04    0.059
  14. BD (   1) C   6 - H  11        /120. BD*(   1) C   4 - C   5            1.82    1.06    0.056
  14. BD (   1) C   6 - H  11        /122. BD*(   1) C   5 - C   6            0.34    1.06    0.024
  14. BD (   1) C   6 - H  11        /124. BD*(   1) C   6 - C   7            0.45    1.06    0.028
  15. BD (   1) C   7 - H  12        / 39. RY*(   1) C   2                    0.54    1.51    0.036
  15. BD (   1) C   7 - H  12        / 75. RY*(   1) C   6                    0.32    1.69    0.030
  15. BD (   1) C   7 - H  12        /113. BD*(   1)Cl   1 - C   2            0.35    0.65    0.019
  15. BD (   1) C   7 - H  12        /115. BD*(   1) C   2 - C   3            2.23    1.05    0.061
  15. BD (   1) C   7 - H  12        /116. BD*(   1) C   2 - C   7            0.39    1.05    0.026
  15. BD (   1) C   7 - H  12        /122. BD*(   1) C   5 - C   6            1.83    1.07    0.056
  15. BD (   1) C   7 - H  12        /124. BD*(   1) C   6 - C   7            0.56    1.07    0.031
  17. CR (   2)Cl   1                / 39. RY*(   1) C   2                    0.98   11.04    0.132
  17. CR (   2)Cl   1                /115. BD*(   1) C   2 - C   3            0.44   10.58    0.086
  17. CR (   2)Cl   1                /116. BD*(   1) C   2 - C   7            0.44   10.58    0.086
  21. CR (   1) C   2                / 49. RY*(   2) C   3                    0.93   10.87    0.127
  21. CR (   1) C   2                / 85. RY*(   2) C   7                    0.93   10.87    0.127
  21. CR (   1) C   2                /113. BD*(   1)Cl   1 - C   2            0.99   10.31    0.128
  21. CR (   1) C   2                /115. BD*(   1) C   2 - C   3            0.29   10.70    0.071
  21. CR (   1) C   2                /116. BD*(   1) C   2 - C   7            0.29   10.70    0.071
  21. CR (   1) C   2                /117. BD*(   1) C   3 - C   4            0.37   10.73    0.080
  21. CR (   1) C   2                /119. BD*(   1) C   3 - H   8            0.30   10.65    0.072
  21. CR (   1) C   2                /124. BD*(   1) C   6 - C   7            0.37   10.73    0.080
  21. CR (   1) C   2                /127. BD*(   1) C   7 - H  12            0.30   10.65    0.072
  22. CR (   1) C   3                / 40. RY*(   2) C   2                    1.16   10.85    0.142
  22. CR (   1) C   3                / 58. RY*(   2) C   4                    0.67   10.76    0.107
  22. CR (   1) C   3                / 59. RY*(   3) C   4                    0.31   10.81    0.073
  22. CR (   1) C   3                / 93. RY*(   1) H   8                    0.44   10.46    0.085
  22. CR (   1) C   3                /113. BD*(   1)Cl   1 - C   2            0.38   10.23    0.080
  22. CR (   1) C   3                /116. BD*(   1) C   2 - C   7            0.62   10.62    0.103
  22. CR (   1) C   3                /120. BD*(   1) C   4 - C   5            0.45   10.65    0.087
  22. CR (   1) C   3                /121. BD*(   1) C   4 - H   9            0.26   10.58    0.067
  23. CR (   1) C   4                / 48. RY*(   1) C   3                    0.29   11.17    0.073
  23. CR (   1) C   4                / 49. RY*(   2) C   3                    0.45   10.79    0.088
  23. CR (   1) C   4                / 50. RY*(   3) C   3                    0.28   10.70    0.069
  23. CR (   1) C   4                / 67. RY*(   2) C   5                    0.68   10.76    0.108
  23. CR (   1) C   4                / 68. RY*(   3) C   5                    0.26   10.78    0.066
  23. CR (   1) C   4                / 97. RY*(   1) H   9                    0.42   10.46    0.084
  23. CR (   1) C   4                /115. BD*(   1) C   2 - C   3            0.51   10.62    0.094
  23. CR (   1) C   4                /119. BD*(   1) C   3 - H   8            0.31   10.57    0.073
  23. CR (   1) C   4                /122. BD*(   1) C   5 - C   6            0.40   10.65    0.083
  23. CR (   1) C   4                /123. BD*(   1) C   5 - H  10            0.26   10.57    0.066
  24. CR (   1) C   5                / 58. RY*(   2) C   4                    0.80   10.77    0.117
  24. CR (   1) C   5                / 76. RY*(   2) C   6                    0.80   10.77    0.117
  24. CR (   1) C   5                /101. RY*(   1) H  10                    0.42   10.47    0.084
  24. CR (   1) C   5                /117. BD*(   1) C   3 - C   4            0.44   10.66    0.087
  24. CR (   1) C   5                /121. BD*(   1) C   4 - H   9            0.28   10.59    0.069
  24. CR (   1) C   5                /124. BD*(   1) C   6 - C   7            0.44   10.66    0.087
  24. CR (   1) C   5                /126. BD*(   1) C   6 - H  11            0.28   10.59    0.069
  25. CR (   1) C   6                / 67. RY*(   2) C   5                    0.68   10.76    0.108
  25. CR (   1) C   6                / 68. RY*(   3) C   5                    0.26   10.78    0.066
  25. CR (   1) C   6                / 84. RY*(   1) C   7                    0.29   11.17    0.073
  25. CR (   1) C   6                / 85. RY*(   2) C   7                    0.45   10.79    0.088
  25. CR (   1) C   6                / 86. RY*(   3) C   7                    0.28   10.70    0.069
  25. CR (   1) C   6                /105. RY*(   1) H  11                    0.42   10.46    0.084
  25. CR (   1) C   6                /116. BD*(   1) C   2 - C   7            0.51   10.62    0.094
  25. CR (   1) C   6                /120. BD*(   1) C   4 - C   5            0.40   10.65    0.083
  25. CR (   1) C   6                /123. BD*(   1) C   5 - H  10            0.26   10.57    0.066
  25. CR (   1) C   6                /127. BD*(   1) C   7 - H  12            0.31   10.57    0.073
  26. CR (   1) C   7                / 40. RY*(   2) C   2                    1.16   10.85    0.142
  26. CR (   1) C   7                / 76. RY*(   2) C   6                    0.67   10.76    0.107
  26. CR (   1) C   7                / 77. RY*(   3) C   6                    0.31   10.81    0.073
  26. CR (   1) C   7                /109. RY*(   1) H  12                    0.44   10.46    0.085
  26. CR (   1) C   7                /113. BD*(   1)Cl   1 - C   2            0.38   10.23    0.080
  26. CR (   1) C   7                /115. BD*(   1) C   2 - C   3            0.62   10.62    0.103
  26. CR (   1) C   7                /122. BD*(   1) C   5 - C   6            0.45   10.65    0.087
  26. CR (   1) C   7                /126. BD*(   1) C   6 - H  11            0.26   10.58    0.067
  27. LP (   1)Cl   1                / 39. RY*(   1) C   2                    1.81    1.93    0.074
  27. LP (   1)Cl   1                / 42. RY*(   4) C   2                    0.31    1.63    0.028
  27. LP (   1)Cl   1                /115. BD*(   1) C   2 - C   3            0.79    1.46    0.043
  27. LP (   1)Cl   1                /116. BD*(   1) C   2 - C   7            0.79    1.46    0.043
  28. LP (   2)Cl   1                / 40. RY*(   2) C   2                    0.59    1.09    0.032
  28. LP (   2)Cl   1                /115. BD*(   1) C   2 - C   3            1.99    0.86    0.052
  28. LP (   2)Cl   1                /116. BD*(   1) C   2 - C   7            1.99    0.86    0.052
  29. LP*(   1) C   5                / 60. RY*(   4) C   4                    0.70    0.84    0.066
  29. LP*(   1) C   5                / 71. RY*(   6) C   5                    1.80    0.72    0.097
  29. LP*(   1) C   5                / 78. RY*(   4) C   6                    0.70    0.84    0.066
  29. LP*(   1) C   5                /118. BD*(   2) C   3 - C   4           12.76    0.11    0.098
  29. LP*(   1) C   5                /125. BD*(   2) C   6 - C   7           12.76    0.11    0.098
 114. BD*(   2)Cl   1 - C   2        / 29. LP*(   1) C   5                    1.99    0.02    0.012
 114. BD*(   2)Cl   1 - C   2        / 31. RY*(   2)Cl   1                    0.55    0.89    0.085
 114. BD*(   2)Cl   1 - C   2        / 51. RY*(   4) C   3                    0.26    0.84    0.057
 114. BD*(   2)Cl   1 - C   2        / 87. RY*(   4) C   7                    0.26    0.84    0.057
 114. BD*(   2)Cl   1 - C   2        /118. BD*(   2) C   3 - C   4            4.44    0.13    0.083
 114. BD*(   2)Cl   1 - C   2        /125. BD*(   2) C   6 - C   7            4.44    0.13    0.083


 Natural Bond Orbitals (Summary):

                                                            Principal Delocalizations
           NBO                        Occupancy    Energy   (geminal,vicinal,remote)
 ====================================================================================
 Molecular unit  1  (C6H5Cl)
     1. BD (   1)Cl   1 - C   2          0.99417    -0.94236  117(v),124(v),48(v),84(v)
     2. BD (   2)Cl   1 - C   2          0.93135    -0.54572  118(v),125(v),114(g),51(v)
                                                    87(v)
     3. BD (   1) C   2 - C   3          0.99062    -0.93822  116(g),117(g),127(v),121(v)
                                                    119(g),84(v),58(v),57(v)
     4. BD (   1) C   2 - C   7          0.99062    -0.93822  115(g),124(g),119(v),126(v)
                                                    127(g),48(v),76(v),75(v)
     5. BD (   1) C   3 - C   4          0.98651    -0.90219  113(v),115(g),120(g),123(v)
                                                    119(g),121(g),67(v),40(v)
                                                    39(v),66(v)
     6. BD (   2) C   3 - C   4          0.84412    -0.46538  29(v),114(v),71(v),41(v)
     7. BD (   1) C   3 - H   8          0.98770    -0.71666  116(v),120(v),117(g),39(v)
                                                    115(g),113(v),57(v)
     8. BD (   1) C   4 - C   5          0.99059    -0.90456  126(v),119(v),117(g),122(g)
                                                    49(v),76(v),121(g),123(g)
                                                    75(v)
     9. BD (   1) C   4 - H   9          0.98886    -0.70811  115(v),122(v),117(g),120(g)
                                                    66(v),48(v)
    10. BD (   1) C   5 - C   6          0.99059    -0.90456  121(v),127(v),124(g),120(g)
                                                    85(v),58(v),126(g),123(g)
                                                    57(v)
    11. BD (   1) C   5 - H  10          0.98957    -0.71838  117(v),124(v),57(v),75(v)
                                                    120(g),122(g)
    12. BD (   1) C   6 - C   7          0.98651    -0.90219  113(v),116(g),122(g),123(v)
                                                    127(g),126(g),67(v),40(v)
                                                    39(v),66(v)
    13. BD (   2) C   6 - C   7          0.84412    -0.46538  29(v),114(v),71(v),41(v)
    14. BD (   1) C   6 - H  11          0.98886    -0.70811  116(v),120(v),124(g),122(g)
                                                    66(v),84(v)
    15. BD (   1) C   7 - H  12          0.98770    -0.71666  115(v),122(v),124(g),39(v)
                                                    116(g),113(v),75(v)
    16. CR (   1)Cl   1                  1.00000  -100.86055   
    17. CR (   2)Cl   1                  0.99986   -10.25122  39(v),115(v),116(v)
    18. CR (   3)Cl   1                  0.99993    -7.45150   
    19. CR (   4)Cl   1                  0.99999    -7.44988   
    20. CR (   5)Cl   1                  0.99994    -7.45919   
    21. CR (   1) C   2                  0.99930   -10.37202  113(g),49(v),85(v),117(v)
                                                    124(v),119(v),127(v),115(g)
                                                    116(g)
    22. CR (   1) C   3                  0.99941   -10.29180  40(v),58(v),116(v),120(v)
                                                    93(v),113(v),59(v),121(v)
    23. CR (   1) C   4                  0.99949   -10.29004  67(v),115(v),49(v),97(v)
                                                    122(v),119(v),48(v),50(v)
                                                    123(v),68(v)
    24. CR (   1) C   5                  0.99947   -10.30404  58(v),76(v),117(v),124(v)
                                                    101(v),121(v),126(v)
    25. CR (   1) C   6                  0.99949   -10.29004  67(v),116(v),85(v),105(v)
                                                    120(v),127(v),84(v),86(v)
                                                    123(v),68(v)
    26. CR (   1) C   7                  0.99941   -10.29180  40(v),76(v),115(v),122(v)
                                                    109(v),113(v),77(v),126(v)
    27. LP (   1)Cl   1                  0.99597    -1.13255  39(v),115(v),116(v),42(v)
    28. LP (   2)Cl   1                  0.98596    -0.52497  115(v),116(v),40(v)
    29. LP*(   1) C   5                  0.21664    -0.28225  118(v),125(v),71(g),114(r)
                                                    60(v),78(v)
    30. RY*(   1)Cl   1                  0.00085     0.66273   
    31. RY*(   2)Cl   1                  0.00027     0.58924   
    32. RY*(   3)Cl   1                  0.00018     0.63712   
    33. RY*(   4)Cl   1                  0.00008     0.97104   
    34. RY*(   5)Cl   1                  0.00002     0.56557   
    35. RY*(   6)Cl   1                  0.00000     0.89962   
    36. RY*(   7)Cl   1                  0.00000     0.58760   
    37. RY*(   8)Cl   1                  0.00001     0.60386   
    38. RY*(   9)Cl   1                  0.00000     0.75101   
    39. RY*(   1) C   2                  0.00382     0.79374   
    40. RY*(   2) C   2                  0.00364     0.56290   
    41. RY*(   3) C   2                  0.00151     0.77169   
    42. RY*(   4) C   2                  0.00072     0.49489   
    43. RY*(   5) C   2                  0.00039     1.67257   
    44. RY*(   6) C   2                  0.00037     1.72283   
    45. RY*(   7) C   2                  0.00033     2.06678   
    46. RY*(   8) C   2                  0.00001     1.93171   
    47. RY*(   9) C   2                  0.00000     1.15523   
    48. RY*(   1) C   3                  0.00302     0.87758   
    49. RY*(   2) C   3                  0.00147     0.49960   
    50. RY*(   3) C   3                  0.00060     0.41275   
    51. RY*(   4) C   3                  0.00048     0.53781   
    52. RY*(   5) C   3                  0.00008     2.15180   
    53. RY*(   6) C   3                  0.00006     1.61453   
    54. RY*(   7) C   3                  0.00003     2.12447   
    55. RY*(   8) C   3                  0.00001     1.99694   
    56. RY*(   9) C   3                  0.00000     1.60165   
    57. RY*(   1) C   4                  0.00266     0.97513   
    58. RY*(   2) C   4                  0.00129     0.46942   
    59. RY*(   3) C   4                  0.00039     0.51772   
    60. RY*(   4) C   4                  0.00022     0.56192   
    61. RY*(   5) C   4                  0.00007     2.17054   
    62. RY*(   6) C   4                  0.00005     1.58196   
    63. RY*(   7) C   4                  0.00003     1.99352   
    64. RY*(   8) C   4                  0.00000     2.00044   
    65. RY*(   9) C   4                  0.00000     1.61775   
    66. RY*(   1) C   5                  0.00238     1.01024   
    67. RY*(   2) C   5                  0.00122     0.46800   
    68. RY*(   3) C   5                  0.00050     0.48830   
    69. RY*(   4) C   5                  0.00030     1.71345   
    70. RY*(   5) C   5                  0.00008     2.15792   
    71. RY*(   6) C   5                  0.00005     0.43496   
    72. RY*(   7) C   5                  0.00003     1.98449   
    73. RY*(   8) C   5                  0.00000     1.61053   
    74. RY*(   9) C   5                  0.00000     1.99940   
    75. RY*(   1) C   6                  0.00266     0.97513   
    76. RY*(   2) C   6                  0.00129     0.46942   
    77. RY*(   3) C   6                  0.00039     0.51772   
    78. RY*(   4) C   6                  0.00022     0.56192   
    79. RY*(   5) C   6                  0.00007     2.17054   
    80. RY*(   6) C   6                  0.00005     1.58196   
    81. RY*(   7) C   6                  0.00003     1.99352   
    82. RY*(   8) C   6                  0.00000     2.00044   
    83. RY*(   9) C   6                  0.00000     1.61775   
    84. RY*(   1) C   7                  0.00302     0.87758   
    85. RY*(   2) C   7                  0.00147     0.49960   
    86. RY*(   3) C   7                  0.00060     0.41275   
    87. RY*(   4) C   7                  0.00048     0.53781   
    88. RY*(   5) C   7                  0.00008     2.15180   
    89. RY*(   6) C   7                  0.00006     1.61453   
    90. RY*(   7) C   7                  0.00003     2.12447   
    91. RY*(   8) C   7                  0.00001     1.99694   
    92. RY*(   9) C   7                  0.00000     1.60165   
    93. RY*(   1) H   8                  0.00087     0.17203   
    94. RY*(   2) H   8                  0.00005     1.45895   
    95. RY*(   3) H   8                  0.00005     1.84816   
    96. RY*(   4) H   8                  0.00003     2.08759   
    97. RY*(   1) H   9                  0.00069     0.17261   
    98. RY*(   2) H   9                  0.00005     1.46099   
    99. RY*(   3) H   9                  0.00003     2.07371   
   100. RY*(   4) H   9                  0.00004     1.87184   
   101. RY*(   1) H  10                  0.00074     0.16526   
   102. RY*(   2) H  10                  0.00004     1.77142   
   103. RY*(   3) H  10                  0.00004     2.15931   
   104. RY*(   4) H  10                  0.00002     1.45208   
   105. RY*(   1) H  11                  0.00069     0.17261   
   106. RY*(   2) H  11                  0.00005     1.46099   
   107. RY*(   3) H  11                  0.00003     2.07371   
   108. RY*(   4) H  11                  0.00004     1.87184   
   109. RY*(   1) H  12                  0.00087     0.17203   
   110. RY*(   2) H  12                  0.00005     1.45895   
   111. RY*(   3) H  12                  0.00005     1.84816   
   112. RY*(   4) H  12                  0.00003     2.08759   
   113. BD*(   1)Cl   1 - C   2          0.01739    -0.06646   
   114. BD*(   2)Cl   1 - C   2          0.10714    -0.29780  118(v),125(v),29(r),31(g)
                                                    51(v),87(v)
   115. BD*(   1) C   2 - C   3          0.01441     0.33229   
   116. BD*(   1) C   2 - C   7          0.01441     0.33229   
   117. BD*(   1) C   3 - C   4          0.00880     0.35640   
   118. BD*(   2) C   3 - C   4          0.02616    -0.16813   
   119. BD*(   1) C   3 - H   8          0.00654     0.27686   
   120. BD*(   1) C   4 - C   5          0.00781     0.35635   
   121. BD*(   1) C   4 - H   9          0.00638     0.28696   
   122. BD*(   1) C   5 - C   6          0.00781     0.35635   
   123. BD*(   1) C   5 - H  10          0.00638     0.28051   
   124. BD*(   1) C   6 - C   7          0.00880     0.35640   
   125. BD*(   2) C   6 - C   7          0.02616    -0.16813   
   126. BD*(   1) C   6 - H  11          0.00638     0.28696   
   127. BD*(   1) C   7 - H  12          0.00654     0.27686   
       -------------------------------
              Total Lewis   27.47009  ( 98.1075%)
        Valence non-Lewis    0.48775  (  1.7420%)
        Rydberg non-Lewis    0.04216  (  0.1506%)
       -------------------------------
            Total unit  1   28.00000  (100.0000%)
           Charge unit  1    1.00000
 Unable to Open any file for archive entry.
 1\1\GINC-COMPUTE-0-10\SP\UB3LYP\def2SVP\C6H5Cl1(1+,2)\ZAHRT2\13-Mar-20
 21\0\\# b3lyp/def2svp geom=NewRedundant pop=NBO\\77\\1,2\Cl,0,2.922882
 9932,0.9055955816,-0.345687277\C,0,1.2628963706,0.3912826397,-0.149361
 8476\C,0,0.9618855922,-0.9733976616,-0.1477754816\C,0,-0.3664186372,-1
 .3765855124,0.0095457639\C,0,-1.3815615938,-0.428048635,0.1633963026\C
 ,0,-1.0643334205,0.933296217,0.1596682618\C,0,0.2593513686,1.351772984
 2,0.0033406647\H,0,1.7627424664,-1.7041854153,-0.2686809916\H,0,-0.606
 3674375,-2.4425232308,0.0113964352\H,0,-2.4181789701,-0.7492233513,0.2
 859962976\H,0,-1.8521971617,1.6807872173,0.2793762439\H,0,0.5192984245
 ,2.4112291637,-0.0012143467\\Version=ES64L-G16RevC.01\State=2-B1\HF=-6
 91.2222926\S2=0.759456\S2-1=0.\S2A=0.75004\RMSD=4.547e-09\Dipole=-1.00
 91356,-0.3126601,0.1193497\Quadrupole=7.049383,1.4022309,-8.4516139,2.
 0160099,-1.9389496,0.0150509\PG=C02V [C2(H1C1C1Cl1),SGV(C4H4)]\\@
 The archive entry for this job was punched.


 A MAN IS EXACTLY AS GREAT AS THE TIDE SURGING
 BENEATH HIM.      - BISMARCK
 File lengths (MBytes):  RWF=     14 Int=      0 D2E=      0 Chk=      2 Scr=      1
 Normal termination of Gaussian 16
