# Supplementary material for: Machine-Learning-Guided Discovery of Electrochemical Reactions
Source: J Am Chem Soc. 2022 Dec 2;144(49):22599–610. doi: 10.1021/jacs.2c08997 (PMC9756344; doi:10.1021/jacs.2c08997)
Supplement: Supplementary file 4 — ja2c08997_si_004.zip [file ja2c08997_si_004.zip › Reactivity Prediction/Ologs_notimes/78.log]

 Entering Gaussian System, Link 0=g16
 Input=78.com
 Output=78.log
 Initial command:
  
 Copyright (c) 1988-2019, Gaussian, Inc.  All Rights Reserved.
  
 This is part of the Gaussian(R) 16 program.  It is based on
 the Gaussian(R) 09 system (copyright 2009, Gaussian, Inc.),
 the Gaussian(R) 03 system (copyright 2003, Gaussian, Inc.),
 the Gaussian(R) 98 system (copyright 1998, Gaussian, Inc.),
 the Gaussian(R) 94 system (copyright 1995, Gaussian, Inc.),
 the Gaussian 92(TM) system (copyright 1992, Gaussian, Inc.),
 the Gaussian 90(TM) system (copyright 1990, Gaussian, Inc.),
 the Gaussian 88(TM) system (copyright 1988, Gaussian, Inc.),
 the Gaussian 86(TM) system (copyright 1986, Carnegie Mellon
 University), and the Gaussian 82(TM) system (copyright 1983,
 Carnegie Mellon University). Gaussian is a federally registered
 trademark of Gaussian, Inc.
  
 This software contains proprietary and confidential information,
 including trade secrets, belonging to Gaussian, Inc.
  
 This software is provided under written license and may be
 used, copied, transmitted, or stored only in accord with that
 written license.
  
 The following legend is applicable only to US Government
 contracts under FAR:
  
                    RESTRICTED RIGHTS LEGEND
  
 Use, reproduction and disclosure by the US Government is
 subject to restrictions as set forth in subparagraphs (a)
 and (c) of the Commercial Computer Software - Restricted
 Rights clause in FAR 52.227-19.
  
 Gaussian, Inc.
 340 Quinnipiac St., Bldg. 40, Wallingford CT 06492
  
  
 ---------------------------------------------------------------
 Warning -- This program may not be used in any manner that
 competes with the business of Gaussian, Inc. or will provide
 assistance to any competitor of Gaussian, Inc.  The licensee
 of this program is prohibited from giving any competitor of
 Gaussian, Inc. access to this program.  By using this program,
 the user acknowledges that Gaussian, Inc. is engaged in the
 business of creating and licensing software in the field of
 computational chemistry and represents and warrants to the
 licensee that it is not a competitor of Gaussian, Inc. and that
 it will not use this program in any manner prohibited above.
 ---------------------------------------------------------------
  

 Cite this work as:
 Gaussian 16, Revision C.01,
 M. J. Frisch, G. W. Trucks, H. B. Schlegel, G. E. Scuseria, 
 M. A. Robb, J. R. Cheeseman, G. Scalmani, V. Barone, 
 G. A. Petersson, H. Nakatsuji, X. Li, M. Caricato, A. V. Marenich, 
 J. Bloino, B. G. Janesko, R. Gomperts, B. Mennucci, H. P. Hratchian, 
 J. V. Ortiz, A. F. Izmaylov, J. L. Sonnenberg, D. Williams-Young, 
 F. Ding, F. Lipparini, F. Egidi, J. Goings, B. Peng, A. Petrone, 
 T. Henderson, D. Ranasinghe, V. G. Zakrzewski, J. Gao, N. Rega, 
 G. Zheng, W. Liang, M. Hada, M. Ehara, K. Toyota, R. Fukuda, 
 J. Hasegawa, M. Ishida, T. Nakajima, Y. Honda, O. Kitao, H. Nakai, 
 T. Vreven, K. Throssell, J. A. Montgomery, Jr., J. E. Peralta, 
 F. Ogliaro, M. J. Bearpark, J. J. Heyd, E. N. Brothers, K. N. Kudin, 
 V. N. Staroverov, T. A. Keith, R. Kobayashi, J. Normand, 
 K. Raghavachari, A. P. Rendell, J. C. Burant, S. S. Iyengar, 
 J. Tomasi, M. Cossi, J. M. Millam, M. Klene, C. Adamo, R. Cammi, 
 J. W. Ochterski, R. L. Martin, K. Morokuma, O. Farkas, 
 J. B. Foresman, and D. J. Fox, Gaussian, Inc., Wallingford CT, 2019.
 
 ******************************************
 Gaussian 16:  ES64L-G16RevC.01  3-Jul-2019
                13-Mar-2021 
 ******************************************
 %nprocshared=16
 Will use up to   16 processors via shared memory.
 %mem=7GB
 -----------------------------------------
 # b3lyp/def2svp geom=NewRedundant pop=NBO
 -----------------------------------------
 1/29=4000,38=1,172=1/1;
 2/12=2,17=6,18=5,40=1/2;
 3/5=43,7=101,11=2,25=1,30=1,74=-5/1,2,3;
 4//1;
 5/5=2,38=5/2;
 6/7=2,8=2,9=2,10=2,28=1,40=1/1,7;
 99/5=1,9=1/99;
 --
 78
 --
 Symbolic Z-matrix:
 Charge =  1 Multiplicity = 2
 F                    -1.52898   2.21756   0.10039 
 C                    -0.76792   1.11376   0.05042 
 C                    -1.38683  -0.13185  -0.02842 
 C                    -0.58751  -1.27693  -0.08011 
 C                     0.80656  -1.1698   -0.05296 
 C                     1.40464   0.0918    0.02646 
 C                     0.61862   1.24603   0.07886 
 H                    -2.47669  -0.18707  -0.04806 
 H                    -1.06059  -2.25977  -0.14209 
 H                     1.42599  -2.06818  -0.09363 
 H                     2.49323   0.18194   0.04802 
 H                     1.05948   2.24251   0.14111 
 
                          Input orientation:                          
 ---------------------------------------------------------------------
 Center     Atomic      Atomic             Coordinates (Angstroms)
 Number     Number       Type             X           Y           Z
 ---------------------------------------------------------------------
      1          9           0       -1.528982    2.217561    0.100392
      2          6           0       -0.767921    1.113756    0.050421
      3          6           0       -1.386833   -0.131854   -0.028420
      4          6           0       -0.587507   -1.276932   -0.080110
      5          6           0        0.806562   -1.169798   -0.052958
      6          6           0        1.404639    0.091804    0.026458
      7          6           0        0.618623    1.246027    0.078860
      8          1           0       -2.476686   -0.187069   -0.048056
      9          1           0       -1.060588   -2.259766   -0.142087
     10          1           0        1.425987   -2.068181   -0.093629
     11          1           0        2.493225    0.181939    0.048021
     12          1           0        1.059481    2.242513    0.141108
 ---------------------------------------------------------------------
                    Distance matrix (angstroms):
                    1          2          3          4          5
     1  F    0.000000
     2  C    1.341677   0.000000
     3  C    2.357234   1.393130   0.000000
     4  C    3.623595   2.401036   1.397425   0.000000
     5  C    4.117339   2.775662   2.426707   1.398443   0.000000
     6  C    3.623595   2.401036   2.800955   2.419388   1.398443
     7  C    2.357234   1.393130   2.435553   2.800955   2.426707
     8  H    2.588904   2.149818   1.091428   2.181245   3.427171
     9  H    4.508287   3.391661   2.155775   1.092524   2.163844
    10  H    5.209325   3.867648   3.415489   2.163426   1.091986
    11  H    4.508287   3.391661   3.893476   3.411104   2.163844
    12  H    2.588904   2.149818   3.413329   3.892044   3.427171
                    6          7          8          9         10
     6  C    0.000000
     7  C    1.397425   0.000000
     8  H    3.892044   3.413329   0.000000
     9  H    3.411104   3.893476   2.512022   0.000000
    10  H    2.163426   3.415489   4.332611   2.494415   0.000000
    11  H    1.092524   2.155775   4.984518   4.315976   2.494415
    12  H    2.181245   1.091428   4.294547   4.984518   4.332611
                   11         12
    11  H    0.000000
    12  H    2.512022   0.000000
 Stoichiometry    C6H5F(1+,2)
 Framework group  C2V[C2(HCCF),SGV(C4H4)]
 Deg. of freedom    11
 Full point group                 C2V     NOp   4
 Largest Abelian subgroup         C2V     NOp   4
 Largest concise Abelian subgroup C2      NOp   2
                         Standard orientation:                         
 ---------------------------------------------------------------------
 Center     Atomic      Atomic             Coordinates (Angstroms)
 Number     Number       Type             X           Y           Z
 ---------------------------------------------------------------------
      1          9           0       -0.000000    0.000000    2.279613
      2          6           0       -0.000000    0.000000    0.937936
      3          6           0        0.000000    1.217777    0.261304
      4          6           0        0.000000    1.209694   -1.136098
      5          6           0        0.000000   -0.000000   -1.837726
      6          6           0       -0.000000   -1.209694   -1.136098
      7          6           0       -0.000000   -1.217777    0.261304
      8          1           0       -0.000000    2.147273    0.833363
      9          1           0        0.000000    2.157988   -1.678636
     10          1           0        0.000000   -0.000000   -2.929712
     11          1           0       -0.000000   -2.157988   -1.678636
     12          1           0       -0.000000   -2.147273    0.833363
 ---------------------------------------------------------------------
 Rotational constants (GHZ):           5.6534773           2.5567164           1.7605356
 Standard basis: def2SVP (5D, 7F)
 There are    57 symmetry adapted cartesian basis functions of A1  symmetry.
 There are    13 symmetry adapted cartesian basis functions of A2  symmetry.
 There are    20 symmetry adapted cartesian basis functions of B1  symmetry.
 There are    40 symmetry adapted cartesian basis functions of B2  symmetry.
 There are    52 symmetry adapted basis functions of A1  symmetry.
 There are    13 symmetry adapted basis functions of A2  symmetry.
 There are    20 symmetry adapted basis functions of B1  symmetry.
 There are    38 symmetry adapted basis functions of B2  symmetry.
   123 basis functions,   210 primitive gaussians,   130 cartesian basis functions
    25 alpha electrons       24 beta electrons
       nuclear repulsion energy       268.7086525964 Hartrees.
 NAtoms=   12 NActive=   12 NUniq=    8 SFac= 2.25D+00 NAtFMM=   60 NAOKFM=F Big=F
 Integral buffers will be    131072 words long.
 Raffenetti 2 integral format.
 Two-electron integral symmetry is turned on.
 One-electron integrals computed using PRISM.
   4 Symmetry operations used in ECPInt.
 ECPInt:  NShTT=    1653 NPrTT=    6101 LenC2=    1648 LenP2D=    5040.
 LDataN:  DoStor=T MaxTD1= 4 Len=   56
 NBasis=   123 RedAO= T EigKep=  2.96D-04  NBF=    52    13    20    38
 NBsUse=   123 1.00D-06 EigRej= -1.00D+00 NBFU=    52    13    20    38
 ExpMin= 1.22D-01 ExpMax= 2.89D+03 ExpMxC= 4.35D+02 IAcc=3 IRadAn=         5 AccDes= 0.00D+00
 Harris functional with IExCor=  402 and IRadAn=       5 diagonalized for initial guess.
 HarFok:  IExCor=  402 AccDes= 0.00D+00 IRadAn=         5 IDoV= 1 UseB2=F ITyADJ=14
 ICtDFT=  3500011 ScaDFX=  1.000000  1.000000  1.000000  1.000000
 FoFCou: FMM=F IPFlag=           0 FMFlag=      100000 FMFlg1=           0
         NFxFlg=           0 DoJE=T BraDBF=F KetDBF=T FulRan=T
         wScrn=  0.000000 ICntrl=       500 IOpCl=  0 I1Cent=   200000004 NGrid=           0
         NMat0=    1 NMatS0=      1 NMatT0=    0 NMatD0=    1 NMtDS0=    0 NMtDT0=    0
 Petite list used in FoFCou.
 Initial guess orbital symmetries:
 Alpha Orbitals:
       Occupied  (A1) (A1) (B2) (A1) (A1) (B2) (A1) (A1) (A1) (B2)
                 (A1) (B2) (A1) (A1) (B2) (A1) (A1) (B2) (B1) (A1)
                 (B2) (B1) (B2) (A2) (B1)
       Virtual   (A2) (B1) (A1) (B1) (B2) (A1) (A1) (B2) (A1) (A1)
                 (B2) (A1) (B2) (A1) (A1) (B2) (A1) (B2) (B1) (A1)
                 (B2) (A1) (A2) (B1) (B2) (A2) (B1) (B2) (A1) (B2)
                 (A1) (B1) (A1) (A1) (B2) (A1) (B2) (A1) (B2) (A1)
                 (B2) (A1) (B1) (A2) (B1) (A2) (B1) (B2) (A2) (A1)
                 (B2) (A1) (B1) (A1) (B2) (A1) (B1) (B2) (A1) (A2)
                 (A1) (B2) (B1) (A1) (B2) (B1) (A1) (B2) (A2) (A1)
                 (B2) (B2) (A1) (A1) (B1) (B2) (A2) (B1) (A1) (A2)
                 (B1) (B2) (A1) (A2) (B2) (B2) (A1) (A1) (A1) (A1)
                 (B2) (A2) (A1) (B2) (B1) (A1) (B2) (A1)
 Beta  Orbitals:
       Occupied  (A1) (A1) (B2) (A1) (A1) (B2) (A1) (A1) (A1) (B2)
                 (A1) (B2) (A1) (A1) (B2) (A1) (A1) (B2) (B1) (A1)
                 (B2) (B1) (B2) (A2)
       Virtual   (B1) (A2) (B1) (A1) (B1) (B2) (A1) (A1) (B2) (A1)
                 (A1) (B2) (A1) (B2) (A1) (A1) (B2) (A1) (B2) (B1)
                 (A1) (B2) (A1) (A2) (B1) (B2) (A2) (B1) (B2) (A1)
                 (B2) (A1) (B1) (A1) (A1) (B2) (A1) (B2) (A1) (B2)
                 (A1) (B2) (A1) (B1) (A2) (B1) (A2) (B1) (B2) (A2)
                 (A1) (B2) (A1) (B1) (A1) (B2) (A1) (B1) (B2) (A1)
                 (A2) (A1) (B2) (B1) (A1) (B2) (B1) (A1) (B2) (A2)
                 (A1) (B2) (B2) (A1) (A1) (B1) (B2) (A2) (B1) (A1)
                 (A2) (B1) (B2) (A1) (A2) (B2) (B2) (A1) (A1) (A1)
                 (A1) (B2) (A2) (A1) (B2) (B1) (A1) (B2) (A1)
 The electronic state of the initial guess is 2-B1.
 Initial guess <Sx>= 0.0000 <Sy>= 0.0000 <Sz>= 0.5000 <S**2>= 0.7500 S= 0.5000
 Keep R1 and R2 ints in memory in symmetry-blocked form, NReq=44395852.
 Requested convergence on RMS density matrix=1.00D-08 within 128 cycles.
 Requested convergence on MAX density matrix=1.00D-06.
 Requested convergence on             energy=1.00D-06.
 No special actions if energy rises.
 Integral accuracy reduced to 1.0D-05 until final iterations.
 Initial convergence to 1.0D-05 achieved.  Increase integral accuracy.
 SCF Done:  E(UB3LYP) =  -330.907466588     A.U. after   17 cycles
            NFock= 17  Conv=0.87D-08     -V/T= 2.0093
 <Sx>= 0.0000 <Sy>= 0.0000 <Sz>= 0.5000 <S**2>= 0.7606 S= 0.5053
 <L.S>= 0.000000000000E+00
 Annihilation of the first spin contaminant:
 S**2 before annihilation     0.7606,   after     0.7500

 **********************************************************************

            Population analysis using the SCF Density.

 **********************************************************************

 Orbital symmetries:
 Alpha Orbitals:
       Occupied  (A1) (A1) (A1) (B2) (A1) (A1) (B2) (A1) (A1) (A1)
                 (B2) (B2) (A1) (A1) (B2) (A1) (B1) (A1) (B2) (B2)
                 (B1) (A1) (B2) (B1) (A2)
       Virtual   (B1) (A2) (A1) (B1) (A1) (B2) (A1) (B2) (A1) (A1)
                 (B2) (A1) (B2) (A1) (A1) (B2) (A1) (B2) (B1) (A1)
                 (B2) (A1) (B1) (A2) (B2) (B1) (A2) (B2) (A1) (B1)
                 (B2) (A1) (A1) (B2) (A1) (A1) (A1) (B2) (A1) (B2)
                 (B2) (A1) (B1) (A2) (B1) (A2) (B2) (B1) (A2) (A1)
                 (B2) (B1) (A1) (A1) (B2) (B1) (A1) (A1) (A2) (B2)
                 (A1) (B2) (B1) (A1) (B2) (A1) (B1) (A2) (B2) (A1)
                 (B2) (A1) (B2) (A1) (B1) (A2) (B2) (B1) (A1) (A2)
                 (B1) (B2) (A1) (A2) (B2) (A1) (B2) (A1) (A1) (A1)
                 (B2) (A2) (A1) (B2) (B1) (A1) (B2) (A1)
 Beta  Orbitals:
       Occupied  (A1) (A1) (A1) (B2) (A1) (A1) (B2) (A1) (A1) (B2)
                 (A1) (B2) (A1) (A1) (B2) (A1) (B1) (A1) (B2) (B2)
                 (A1) (B1) (B2) (A2)
       Virtual   (B1) (A2) (B1) (A1) (A1) (B2) (B1) (A1) (B2) (A1)
                 (A1) (B2) (A1) (B2) (A1) (A1) (B2) (B2) (A1) (B1)
                 (A1) (B2) (A1) (A2) (B1) (B2) (A2) (B1) (B2) (A1)
                 (B2) (B1) (A1) (A1) (B2) (A1) (A1) (A1) (B2) (A1)
                 (B2) (B2) (A1) (B1) (A2) (B1) (A2) (B2) (B1) (A2)
                 (A1) (B2) (B1) (A1) (A1) (B2) (B1) (A1) (A1) (B2)
                 (A2) (A1) (B2) (B1) (A1) (B2) (A1) (B1) (B2) (A2)
                 (A1) (B2) (B2) (A1) (A1) (B1) (B2) (A2) (B1) (A1)
                 (A2) (B1) (B2) (A1) (A2) (B2) (A1) (B2) (A1) (A1)
                 (A1) (B2) (A2) (A1) (B2) (B1) (A1) (B2) (A1)
 The electronic state is 2-B1.
 Alpha  occ. eigenvalues --  -24.94360 -10.54174 -10.45798 -10.43607 -10.43606
 Alpha  occ. eigenvalues --  -10.43331 -10.43329  -1.44703  -1.10511  -0.99426
 Alpha  occ. eigenvalues --   -0.98471  -0.85766  -0.84255  -0.77507  -0.72737
 Alpha  occ. eigenvalues --   -0.72621  -0.71415  -0.66933  -0.65587  -0.63239
 Alpha  occ. eigenvalues --   -0.60908  -0.60481  -0.57828  -0.50928  -0.49560
 Alpha virt. eigenvalues --   -0.25724  -0.24769  -0.13050  -0.09209  -0.08186
 Alpha virt. eigenvalues --   -0.07640  -0.04926  -0.03309  -0.02698   0.04320
 Alpha virt. eigenvalues --    0.06488   0.08246   0.10132   0.12791   0.18718
 Alpha virt. eigenvalues --    0.20132   0.21447   0.21512   0.23219   0.26902
 Alpha virt. eigenvalues --    0.27747   0.30125   0.30439   0.31846   0.35231
 Alpha virt. eigenvalues --    0.37686   0.38228   0.43073   0.43431   0.46086
 Alpha virt. eigenvalues --    0.46938   0.48193   0.50654   0.51178   0.51532
 Alpha virt. eigenvalues --    0.54878   0.57202   0.57845   0.66952   0.68879
 Alpha virt. eigenvalues --    0.83965   0.87274   0.90712   0.98321   0.99166
 Alpha virt. eigenvalues --    1.01695   1.05073   1.05452   1.06160   1.08261
 Alpha virt. eigenvalues --    1.25143   1.27790   1.29016   1.41299   1.42312
 Alpha virt. eigenvalues --    1.47073   1.47407   1.50700   1.50861   1.51672
 Alpha virt. eigenvalues --    1.55308   1.56091   1.56792   1.59168   1.65941
 Alpha virt. eigenvalues --    1.70402   1.71809   1.75261   1.75393   1.82350
 Alpha virt. eigenvalues --    1.87278   1.89330   1.90651   1.95918   1.98200
 Alpha virt. eigenvalues --    2.02484   2.03213   2.06111   2.10137   2.11101
 Alpha virt. eigenvalues --    2.27151   2.34335   2.35876   2.37847   2.43486
 Alpha virt. eigenvalues --    2.49507   2.50252   2.60405   2.63789   2.76394
 Alpha virt. eigenvalues --    2.82447   2.84281   2.88017   2.93159   3.07802
 Alpha virt. eigenvalues --    3.30810   3.32747   3.65182
  Beta  occ. eigenvalues --  -24.93936 -10.53629 -10.45153 -10.43483 -10.43481
  Beta  occ. eigenvalues --  -10.43343 -10.43341  -1.43820  -1.09509  -0.98172
  Beta  occ. eigenvalues --   -0.97696  -0.85218  -0.83558  -0.77184  -0.72365
  Beta  occ. eigenvalues --   -0.72197  -0.68550  -0.66606  -0.65512  -0.62886
  Beta  occ. eigenvalues --   -0.60249  -0.57927  -0.57519  -0.48958
  Beta virt. eigenvalues --   -0.42069  -0.23432  -0.22041  -0.12791  -0.07796
  Beta virt. eigenvalues --   -0.07629  -0.06995  -0.04430  -0.03236  -0.02369
  Beta virt. eigenvalues --    0.05053   0.06689   0.08807   0.10499   0.13281
  Beta virt. eigenvalues --    0.19362   0.20154   0.21662   0.22195   0.24444
  Beta virt. eigenvalues --    0.27490   0.28180   0.30452   0.32144   0.32357
  Beta virt. eigenvalues --    0.35480   0.38690   0.39195   0.43264   0.43854
  Beta virt. eigenvalues --    0.47009   0.47029   0.48779   0.50929   0.51363
  Beta virt. eigenvalues --    0.51661   0.54967   0.57835   0.58021   0.67611
  Beta virt. eigenvalues --    0.69009   0.84017   0.87601   0.91686   0.99828
  Beta virt. eigenvalues --    1.00402   1.01880   1.05386   1.06128   1.07241
  Beta virt. eigenvalues --    1.08464   1.25370   1.29045   1.29105   1.41955
  Beta virt. eigenvalues --    1.42470   1.47522   1.48624   1.51098   1.51822
  Beta virt. eigenvalues --    1.51912   1.55633   1.56155   1.57618   1.60199
  Beta virt. eigenvalues --    1.66240   1.71076   1.72582   1.75482   1.75568
  Beta virt. eigenvalues --    1.82952   1.87395   1.90775   1.91009   1.96230
  Beta virt. eigenvalues --    1.99342   2.03453   2.04328   2.07007   2.10669
  Beta virt. eigenvalues --    2.11576   2.28121   2.34584   2.36810   2.39149
  Beta virt. eigenvalues --    2.43701   2.49639   2.50314   2.60571   2.64348
  Beta virt. eigenvalues --    2.76664   2.82594   2.85339   2.89030   2.93303
  Beta virt. eigenvalues --    3.09073   3.31123   3.32973   3.65621
          Condensed to atoms (all electrons):
               1          2          3          4          5          6
     1  F    8.804696   0.383371  -0.058028   0.004377  -0.000290   0.004377
     2  C    0.383371   4.962330   0.126271   0.152784  -0.168648   0.152784
     3  C   -0.058028   0.126271   5.262303   0.217828   0.117838  -0.133881
     4  C    0.004377   0.152784   0.217828   5.098857   0.160398   0.104216
     5  C   -0.000290  -0.168648   0.117838   0.160398   5.128278   0.160398
     6  C    0.004377   0.152784  -0.133881   0.104216   0.160398   5.098857
     7  C   -0.058028   0.126271   0.037967  -0.133881   0.117838   0.217828
     8  H    0.000782  -0.056835   0.436831  -0.051099   0.011931  -0.002363
     9  H   -0.000041   0.012112  -0.052382   0.446234  -0.060537   0.012077
    10  H    0.000003  -0.001690   0.011552  -0.058184   0.446434  -0.058184
    11  H   -0.000041   0.012112  -0.002137   0.012077  -0.060537   0.446234
    12  H    0.000782  -0.056835   0.014177  -0.002363   0.011931  -0.051099
               7          8          9         10         11         12
     1  F   -0.058028   0.000782  -0.000041   0.000003  -0.000041   0.000782
     2  C    0.126271  -0.056835   0.012112  -0.001690   0.012112  -0.056835
     3  C    0.037967   0.436831  -0.052382   0.011552  -0.002137   0.014177
     4  C   -0.133881  -0.051099   0.446234  -0.058184   0.012077  -0.002363
     5  C    0.117838   0.011931  -0.060537   0.446434  -0.060537   0.011931
     6  C    0.217828  -0.002363   0.012077  -0.058184   0.446234  -0.051099
     7  C    5.262303   0.014177  -0.002137   0.011552  -0.052382   0.436831
     8  H    0.014177   0.567736  -0.010118  -0.000093   0.000016  -0.000175
     9  H   -0.002137  -0.010118   0.576097  -0.009331  -0.000168   0.000016
    10  H    0.011552  -0.000093  -0.009331   0.571955  -0.009331  -0.000093
    11  H   -0.052382   0.000016  -0.000168  -0.009331   0.576097  -0.010118
    12  H    0.436831  -0.000175   0.000016  -0.000093  -0.010118   0.567736
          Atomic-Atomic Spin Densities.
               1          2          3          4          5          6
     1  F    0.152917  -0.044022  -0.002590   0.000113   0.000050   0.000113
     2  C   -0.044022   0.337339   0.032681  -0.002727  -0.013381  -0.002727
     3  C   -0.002590   0.032681   0.089805  -0.032158  -0.004491  -0.003432
     4  C    0.000113  -0.002727  -0.032158  -0.007141   0.017786   0.001965
     5  C    0.000050  -0.013381  -0.004491   0.017786   0.453760   0.017786
     6  C    0.000113  -0.002727  -0.003432   0.001965   0.017786  -0.007141
     7  C   -0.002590   0.032681   0.003025  -0.003432  -0.004491  -0.032158
     8  H    0.000009  -0.000925   0.001778   0.000338   0.000045  -0.000073
     9  H    0.000001   0.000167   0.000150   0.001205  -0.001164   0.000100
    10  H    0.000000  -0.000001  -0.000274  -0.000750   0.004219  -0.000750
    11  H    0.000001   0.000167  -0.000084   0.000100  -0.001164   0.001205
    12  H    0.000009  -0.000925  -0.000072  -0.000073   0.000045   0.000338
               7          8          9         10         11         12
     1  F   -0.002590   0.000009   0.000001   0.000000   0.000001   0.000009
     2  C    0.032681  -0.000925   0.000167  -0.000001   0.000167  -0.000925
     3  C    0.003025   0.001778   0.000150  -0.000274  -0.000084  -0.000072
     4  C   -0.003432   0.000338   0.001205  -0.000750   0.000100  -0.000073
     5  C   -0.004491   0.000045  -0.001164   0.004219  -0.001164   0.000045
     6  C   -0.032158  -0.000073   0.000100  -0.000750   0.001205   0.000338
     7  C    0.089805  -0.000072  -0.000084  -0.000274   0.000150   0.001778
     8  H   -0.000072  -0.006244   0.000125   0.000006  -0.000001   0.000003
     9  H   -0.000084   0.000125  -0.001466   0.000207   0.000000  -0.000001
    10  H   -0.000274   0.000006   0.000207  -0.021516   0.000207   0.000006
    11  H    0.000150  -0.000001   0.000000   0.000207  -0.001466   0.000125
    12  H    0.001778   0.000003  -0.000001   0.000006   0.000125  -0.006244
 Mulliken charges and spin densities:
               1          2
     1  F   -0.081961   0.104010
     2  C    0.355973   0.338325
     3  C    0.021661   0.084337
     4  C    0.048755  -0.024776
     5  C    0.134966   0.469000
     6  C    0.048755  -0.024776
     7  C    0.021661   0.084337
     8  H    0.089211  -0.005009
     9  H    0.088179  -0.000760
    10  H    0.095411  -0.018918
    11  H    0.088179  -0.000760
    12  H    0.089211  -0.005009
 Sum of Mulliken charges =   1.00000   1.00000
 Mulliken charges and spin densities with hydrogens summed into heavy atoms:
               1          2
     1  F   -0.081961   0.104010
     2  C    0.355973   0.338325
     3  C    0.110872   0.079328
     4  C    0.136934  -0.025536
     5  C    0.230377   0.450081
     6  C    0.136934  -0.025536
     7  C    0.110872   0.079328
 Electronic spatial extent (au):  <R**2>=            630.6659
 Charge=              1.0000 electrons
 Dipole moment (field-independent basis, Debye):
    X=             -0.0000    Y=             -0.0000    Z=             -2.9356  Tot=              2.9356
 Quadrupole moment (field-independent basis, Debye-Ang):
   XX=            -38.6796   YY=            -25.0270   ZZ=            -25.0838
   XY=              0.0000   XZ=              0.0000   YZ=              0.0000
 Traceless Quadrupole moment (field-independent basis, Debye-Ang):
   XX=             -9.0828   YY=              4.5698   ZZ=              4.5130
   XY=              0.0000   XZ=              0.0000   YZ=              0.0000
 Octapole moment (field-independent basis, Debye-Ang**2):
  XXX=              0.0000  YYY=             -0.0000  ZZZ=            -10.9350  XYY=              0.0000
  XXY=              0.0000  XXZ=              6.9143  XZZ=              0.0000  YZZ=             -0.0000
  YYZ=              1.2251  XYZ=             -0.0000
 Hexadecapole moment (field-independent basis, Debye-Ang**3):
 XXXX=            -37.4682 YYYY=           -213.2637 ZZZZ=           -370.5362 XXXY=             -0.0000
 XXXZ=             -0.0000 YYYX=             -0.0000 YYYZ=             -0.0000 ZZZX=              0.0000
 ZZZY=             -0.0000 XXYY=            -56.4386 XXZZ=            -80.2639 YYZZ=            -95.3073
 XXYZ=             -0.0000 YYXZ=              0.0000 ZZXY=             -0.0000
 N-N= 2.687086525964D+02 E-N=-1.298688480016D+03  KE= 3.278701852000D+02
 Symmetry A1   KE= 2.316524135406D+02
 Symmetry A2   KE= 2.318854265287D+00
 Symmetry B1   KE= 9.313359850812D+00
 Symmetry B2   KE= 8.458555754328D+01
 Symmetry A1   SP=-1.014345671260D-15
 Symmetry A2   SP= 4.871306808450D-15
 Symmetry B1   SP= 1.000000000000D+00
 Symmetry B2   SP=-3.197903965053D-15
                          Isotropic Fermi Contact Couplings
        Atom                 a.u.       MegaHertz       Gauss      10(-4) cm-1
     1  F(19)              0.06637     279.26411      99.64838      93.15248
     2  C(13)              0.05139      57.77768      20.61651      19.27256
     3  C(13)              0.00434       4.88365       1.74261       1.62901
     4  C(13)             -0.01498     -16.83736      -6.00799      -5.61634
     5  C(13)              0.07058      79.34330      28.31166      26.46608
     6  C(13)             -0.01498     -16.83736      -6.00799      -5.61634
     7  C(13)              0.00434       4.88365       1.74261       1.62901
     8  H(1)              -0.00167      -7.46469      -2.66359      -2.48995
     9  H(1)              -0.00033      -1.46121      -0.52140      -0.48741
    10  H(1)              -0.00623     -27.83148      -9.93096      -9.28358
    11  H(1)              -0.00033      -1.46121      -0.52140      -0.48741
    12  H(1)              -0.00167      -7.46469      -2.66359      -2.48995
 --------------------------------------------------------
       Center         ----  Spin Dipole Couplings  ----
                      3XX-RR        3YY-RR        3ZZ-RR
 --------------------------------------------------------
     1   Atom        0.856707     -0.423333     -0.433374
     2   Atom        0.436707     -0.217713     -0.218994
     3   Atom        0.113113     -0.051441     -0.061671
     4   Atom        0.011696     -0.003337     -0.008359
     5   Atom        0.490541     -0.249032     -0.241509
     6   Atom        0.011696     -0.003337     -0.008359
     7   Atom        0.113113     -0.051441     -0.061671
     8   Atom       -0.005963      0.014513     -0.008550
     9   Atom       -0.005817      0.011062     -0.005245
    10   Atom       -0.005192     -0.030945      0.036137
    11   Atom       -0.005817      0.011062     -0.005245
    12   Atom       -0.005963      0.014513     -0.008550
 --------------------------------------------------------
                        XY            XZ            YZ
 --------------------------------------------------------
     1   Atom        0.000000     -0.000000     -0.000000
     2   Atom       -0.000000     -0.000000     -0.000000
     3   Atom       -0.000000     -0.000000     -0.002971
     4   Atom       -0.000000     -0.000000      0.004836
     5   Atom        0.000000     -0.000000      0.000000
     6   Atom       -0.000000      0.000000     -0.004836
     7   Atom       -0.000000     -0.000000      0.002971
     8   Atom       -0.000000     -0.000000      0.005884
     9   Atom        0.000000     -0.000000     -0.001490
    10   Atom       -0.000000      0.000000      0.000000
    11   Atom        0.000000      0.000000      0.001490
    12   Atom        0.000000      0.000000     -0.005884
 --------------------------------------------------------


 ---------------------------------------------------------------------------------
              Anisotropic Spin Dipole Couplings in Principal Axis System
 ---------------------------------------------------------------------------------

       Atom             a.u.   MegaHertz   Gauss  10(-4) cm-1        Axes

              Baa    -0.4334  -217.651   -77.663   -72.601  0.0000  0.0000  1.0000
     1 F(19)  Bbb    -0.4233  -212.609   -75.864   -70.919 -0.0000  1.0000 -0.0000
              Bcc     0.8567   430.260   153.528   143.519  1.0000  0.0000 -0.0000
 
              Baa    -0.2190   -29.387   -10.486    -9.802  0.0000  0.0000  1.0000
     2 C(13)  Bbb    -0.2177   -29.215   -10.425    -9.745  0.0000  1.0000 -0.0000
              Bcc     0.4367    58.602    20.911    19.547  1.0000 -0.0000 -0.0000
 
              Baa    -0.0625    -8.383    -2.991    -2.796  0.0000  0.2601  0.9656
     3 C(13)  Bbb    -0.0506    -6.796    -2.425    -2.267  0.0000  0.9656 -0.2601
              Bcc     0.1131    15.179     5.416     5.063  1.0000 -0.0000  0.0000
 
              Baa    -0.0113    -1.516    -0.541    -0.506  0.0000 -0.5192  0.8546
     4 C(13)  Bbb    -0.0004    -0.054    -0.019    -0.018  0.0000  0.8546  0.5192
              Bcc     0.0117     1.569     0.560     0.524  1.0000 -0.0000 -0.0000
 
              Baa    -0.2490   -33.418   -11.924   -11.147 -0.0000  1.0000 -0.0000
     5 C(13)  Bbb    -0.2415   -32.408   -11.564   -10.810  0.0000  0.0000  1.0000
              Bcc     0.4905    65.826    23.488    21.957  1.0000  0.0000 -0.0000
 
              Baa    -0.0113    -1.516    -0.541    -0.506 -0.0000  0.5192  0.8546
     6 C(13)  Bbb    -0.0004    -0.054    -0.019    -0.018  0.0000  0.8546 -0.5192
              Bcc     0.0117     1.569     0.560     0.524  1.0000 -0.0000  0.0000
 
              Baa    -0.0625    -8.383    -2.991    -2.796  0.0000 -0.2601  0.9656
     7 C(13)  Bbb    -0.0506    -6.796    -2.425    -2.267 -0.0000  0.9656  0.2601
              Bcc     0.1131    15.179     5.416     5.063  1.0000  0.0000  0.0000
 
              Baa    -0.0100    -5.316    -1.897    -1.773  0.0000 -0.2337  0.9723
     8 H(1)   Bbb    -0.0060    -3.182    -1.135    -1.061  1.0000  0.0000  0.0000
              Bcc     0.0159     8.498     3.032     2.835 -0.0000  0.9723  0.2337
 
              Baa    -0.0058    -3.104    -1.107    -1.035  1.0000 -0.0000  0.0000
     9 H(1)   Bbb    -0.0054    -2.871    -1.024    -0.958  0.0000  0.0902  0.9959
              Bcc     0.0112     5.974     2.132     1.993  0.0000  0.9959 -0.0902
 
              Baa    -0.0309   -16.511    -5.891    -5.507  0.0000  1.0000 -0.0000
    10 H(1)   Bbb    -0.0052    -2.770    -0.989    -0.924  1.0000  0.0000 -0.0000
              Bcc     0.0361    19.281     6.880     6.431  0.0000  0.0000  1.0000
 
              Baa    -0.0058    -3.104    -1.107    -1.035  1.0000 -0.0000 -0.0000
    11 H(1)   Bbb    -0.0054    -2.871    -1.024    -0.958  0.0000 -0.0902  0.9959
              Bcc     0.0112     5.974     2.132     1.993  0.0000  0.9959  0.0902
 
              Baa    -0.0100    -5.316    -1.897    -1.773 -0.0000  0.2337  0.9723
    12 H(1)   Bbb    -0.0060    -3.182    -1.135    -1.061  1.0000  0.0000  0.0000
              Bcc     0.0159     8.498     3.032     2.835 -0.0000  0.9723 -0.2337
 

 ---------------------------------------------------------------------------------

 ******************************Gaussian NBO Version 3.1******************************
             N A T U R A L   A T O M I C   O R B I T A L   A N D
          N A T U R A L   B O N D   O R B I T A L   A N A L Y S I S
 ******************************Gaussian NBO Version 3.1******************************
       /RESON  / : Allow strongly delocalized NBO set

 Analyzing the SCF density

 Job title: 78                                                              

 Storage needed:     45954 in NPA,     61043 in NBO ( 939523280 available)
 GSVD:  LWork=        9519 too small for GESVD, short by        1242 words or        1242 for optimal perf.


 NATURAL POPULATIONS:  Natural atomic orbital occupancies 
                                                          
   NAO  Atom  No  lang   Type(AO)    Occupancy
 --------------------------------------------
     1    F    1  S      Cor( 1S)     1.99990
     2    F    1  S      Val( 2S)     1.82934
     3    F    1  S      Ryd( 3S)     0.00034
     4    F    1  px     Val( 2p)     1.81246
     5    F    1  px     Ryd( 3p)     0.00069
     6    F    1  py     Val( 2p)     1.96949
     7    F    1  py     Ryd( 3p)     0.00099
     8    F    1  pz     Val( 2p)     1.62181
     9    F    1  pz     Ryd( 3p)     0.00013
    10    F    1  dxy    Ryd( 3d)     0.00000
    11    F    1  dxz    Ryd( 3d)     0.00105
    12    F    1  dyz    Ryd( 3d)     0.00086
    13    F    1  dx2y2  Ryd( 3d)     0.00001
    14    F    1  dz2    Ryd( 3d)     0.00142

    15    C    2  S      Cor( 1S)     1.99837
    16    C    2  S      Val( 2S)     0.84771
    17    C    2  S      Ryd( 3S)     0.00209
    18    C    2  px     Val( 2p)     0.79274
    19    C    2  px     Ryd( 3p)     0.00093
    20    C    2  py     Val( 2p)     1.07645
    21    C    2  py     Ryd( 3p)     0.00447
    22    C    2  pz     Val( 2p)     0.64971
    23    C    2  pz     Ryd( 3p)     0.01153
    24    C    2  dxy    Ryd( 3d)     0.00097
    25    C    2  dxz    Ryd( 3d)     0.00247
    26    C    2  dyz    Ryd( 3d)     0.00237
    27    C    2  dx2y2  Ryd( 3d)     0.00061
    28    C    2  dz2    Ryd( 3d)     0.00296

    29    C    3  S      Cor( 1S)     1.99891
    30    C    3  S      Val( 2S)     0.98952
    31    C    3  S      Ryd( 3S)     0.00162
    32    C    3  px     Val( 2p)     0.92057
    33    C    3  px     Ryd( 3p)     0.00084
    34    C    3  py     Val( 2p)     1.17270
    35    C    3  py     Ryd( 3p)     0.00511
    36    C    3  pz     Val( 2p)     1.11604
    37    C    3  pz     Ryd( 3p)     0.00620
    38    C    3  dxy    Ryd( 3d)     0.00058
    39    C    3  dxz    Ryd( 3d)     0.00046
    40    C    3  dyz    Ryd( 3d)     0.00086
    41    C    3  dx2y2  Ryd( 3d)     0.00047
    42    C    3  dz2    Ryd( 3d)     0.00052

    43    C    4  S      Cor( 1S)     1.99901
    44    C    4  S      Val( 2S)     0.97893
    45    C    4  S      Ryd( 3S)     0.00120
    46    C    4  px     Val( 2p)     0.90381
    47    C    4  px     Ryd( 3p)     0.00053
    48    C    4  py     Val( 2p)     1.17884
    49    C    4  py     Ryd( 3p)     0.00562
    50    C    4  pz     Val( 2p)     1.09056
    51    C    4  pz     Ryd( 3p)     0.00473
    52    C    4  dxy    Ryd( 3d)     0.00050
    53    C    4  dxz    Ryd( 3d)     0.00049
    54    C    4  dyz    Ryd( 3d)     0.00078
    55    C    4  dx2y2  Ryd( 3d)     0.00051
    56    C    4  dz2    Ryd( 3d)     0.00065

    57    C    5  S      Cor( 1S)     1.99894
    58    C    5  S      Val( 2S)     0.98850
    59    C    5  S      Ryd( 3S)     0.00132
    60    C    5  px     Val( 2p)     0.73116
    61    C    5  px     Ryd( 3p)     0.00035
    62    C    5  py     Val( 2p)     1.05066
    63    C    5  py     Ryd( 3p)     0.00348
    64    C    5  pz     Val( 2p)     1.21121
    65    C    5  pz     Ryd( 3p)     0.00583
    66    C    5  dxy    Ryd( 3d)     0.00067
    67    C    5  dxz    Ryd( 3d)     0.00050
    68    C    5  dyz    Ryd( 3d)     0.00088
    69    C    5  dx2y2  Ryd( 3d)     0.00054
    70    C    5  dz2    Ryd( 3d)     0.00072

    71    C    6  S      Cor( 1S)     1.99901
    72    C    6  S      Val( 2S)     0.97893
    73    C    6  S      Ryd( 3S)     0.00120
    74    C    6  px     Val( 2p)     0.90381
    75    C    6  px     Ryd( 3p)     0.00053
    76    C    6  py     Val( 2p)     1.17884
    77    C    6  py     Ryd( 3p)     0.00562
    78    C    6  pz     Val( 2p)     1.09056
    79    C    6  pz     Ryd( 3p)     0.00473
    80    C    6  dxy    Ryd( 3d)     0.00050
    81    C    6  dxz    Ryd( 3d)     0.00049
    82    C    6  dyz    Ryd( 3d)     0.00078
    83    C    6  dx2y2  Ryd( 3d)     0.00051
    84    C    6  dz2    Ryd( 3d)     0.00065

    85    C    7  S      Cor( 1S)     1.99891
    86    C    7  S      Val( 2S)     0.98952
    87    C    7  S      Ryd( 3S)     0.00162
    88    C    7  px     Val( 2p)     0.92057
    89    C    7  px     Ryd( 3p)     0.00084
    90    C    7  py     Val( 2p)     1.17270
    91    C    7  py     Ryd( 3p)     0.00511
    92    C    7  pz     Val( 2p)     1.11604
    93    C    7  pz     Ryd( 3p)     0.00620
    94    C    7  dxy    Ryd( 3d)     0.00058
    95    C    7  dxz    Ryd( 3d)     0.00046
    96    C    7  dyz    Ryd( 3d)     0.00086
    97    C    7  dx2y2  Ryd( 3d)     0.00047
    98    C    7  dz2    Ryd( 3d)     0.00052

    99    H    8  S      Val( 1S)     0.71194
   100    H    8  S      Ryd( 2S)     0.00161
   101    H    8  px     Ryd( 2p)     0.00009
   102    H    8  py     Ryd( 2p)     0.00067
   103    H    8  pz     Ryd( 2p)     0.00028

   104    H    9  S      Val( 1S)     0.72233
   105    H    9  S      Ryd( 2S)     0.00136
   106    H    9  px     Ryd( 2p)     0.00009
   107    H    9  py     Ryd( 2p)     0.00069
   108    H    9  pz     Ryd( 2p)     0.00027

   109    H   10  S      Val( 1S)     0.73110
   110    H   10  S      Ryd( 2S)     0.00146
   111    H   10  px     Ryd( 2p)     0.00007
   112    H   10  py     Ryd( 2p)     0.00006
   113    H   10  pz     Ryd( 2p)     0.00093

   114    H   11  S      Val( 1S)     0.72233
   115    H   11  S      Ryd( 2S)     0.00136
   116    H   11  px     Ryd( 2p)     0.00009
   117    H   11  py     Ryd( 2p)     0.00069
   118    H   11  pz     Ryd( 2p)     0.00027

   119    H   12  S      Val( 1S)     0.71194
   120    H   12  S      Ryd( 2S)     0.00161
   121    H   12  px     Ryd( 2p)     0.00009
   122    H   12  py     Ryd( 2p)     0.00067
   123    H   12  pz     Ryd( 2p)     0.00028

 WARNING:  1 low occupancy (<1.9990e) core orbital  found on  C    2
           1 low occupancy (<1.9990e) core orbital  found on  C    3
           1 low occupancy (<1.9990e) core orbital  found on  C    5
           1 low occupancy (<1.9990e) core orbital  found on  C    7


 Summary of Natural Population Analysis:                  
                                                          
                                       Natural Population 
                Natural  -----------------------------------------------
    Atom  No    Charge         Core      Valence    Rydberg      Total
 -----------------------------------------------------------------------
      F    1   -0.23849      1.99990     7.23310    0.00549     9.23849
      C    2    0.60664      1.99837     3.36661    0.02839     5.39336
      C    3   -0.21440      1.99891     4.19883    0.01666     6.21440
      C    4   -0.16616      1.99901     4.15214    0.01502     6.16616
      C    5    0.00524      1.99894     3.98153    0.01428     5.99476
      C    6   -0.16616      1.99901     4.15214    0.01502     6.16616
      C    7   -0.21440      1.99891     4.19883    0.01666     6.21440
      H    8    0.28541      0.00000     0.71194    0.00266     0.71459
      H    9    0.27526      0.00000     0.72233    0.00241     0.72474
      H   10    0.26639      0.00000     0.73110    0.00251     0.73361
      H   11    0.27526      0.00000     0.72233    0.00241     0.72474
      H   12    0.28541      0.00000     0.71194    0.00266     0.71459
 =======================================================================
   * Total *    1.00000     13.99305    34.88279    0.12416    49.00000

                                 Natural Population      
 --------------------------------------------------------
   Core                      13.99305 ( 99.9503% of  14)
   Valence                   34.88279 ( 99.6651% of  35)
   Natural Minimal Basis     48.87584 ( 99.7466% of  49)
   Natural Rydberg Basis      0.12416 (  0.2534% of  49)
 --------------------------------------------------------

    Atom  No          Natural Electron Configuration
 ----------------------------------------------------------------------------
      F    1      [core]2S( 1.83)2p( 5.40)
      C    2      [core]2S( 0.85)2p( 2.52)3p( 0.02)3d( 0.01)
      C    3      [core]2S( 0.99)2p( 3.21)3p( 0.01)
      C    4      [core]2S( 0.98)2p( 3.17)3p( 0.01)
      C    5      [core]2S( 0.99)2p( 2.99)3p( 0.01)
      C    6      [core]2S( 0.98)2p( 3.17)3p( 0.01)
      C    7      [core]2S( 0.99)2p( 3.21)3p( 0.01)
      H    8            1S( 0.71)
      H    9            1S( 0.72)
      H   10            1S( 0.73)
      H   11            1S( 0.72)
      H   12            1S( 0.71)


 ***************************************************
 *******         Alpha spin orbitals         *******
 ***************************************************


 NATURAL POPULATIONS:  Natural atomic orbital occupancies 
                                                          
   NAO  Atom  No  lang   Type(AO)    Occupancy      Energy
 ----------------------------------------------------------
     1    F    1  S      Cor( 1S)     0.99995     -24.68490
     2    F    1  S      Val( 2S)     0.91550      -1.47719
     3    F    1  S      Ryd( 3S)     0.00018       1.69151
     4    F    1  px     Val( 2p)     0.96209      -0.65068
     5    F    1  px     Ryd( 3p)     0.00055       1.01886
     6    F    1  py     Val( 2p)     0.98487      -0.64117
     7    F    1  py     Ryd( 3p)     0.00050       1.24736
     8    F    1  pz     Val( 2p)     0.80962      -0.66156
     9    F    1  pz     Ryd( 3p)     0.00007       1.06964
    10    F    1  dxy    Ryd( 3d)     0.00000       2.82474
    11    F    1  dxz    Ryd( 3d)     0.00049       2.91291
    12    F    1  dyz    Ryd( 3d)     0.00043       2.99866
    13    F    1  dx2y2  Ryd( 3d)     0.00001       2.84954
    14    F    1  dz2    Ryd( 3d)     0.00069       3.31289

    15    C    2  S      Cor( 1S)     0.99919     -10.43062
    16    C    2  S      Val( 2S)     0.42930      -0.41005
    17    C    2  S      Ryd( 3S)     0.00108       0.37204
    18    C    2  px     Val( 2p)     0.54399      -0.40390
    19    C    2  px     Ryd( 3p)     0.00031       0.32803
    20    C    2  py     Val( 2p)     0.53919      -0.30187
    21    C    2  py     Ryd( 3p)     0.00219       0.59101
    22    C    2  pz     Val( 2p)     0.32496      -0.29759
    23    C    2  pz     Ryd( 3p)     0.00580       0.52141
    24    C    2  dxy    Ryd( 3d)     0.00056       1.62737
    25    C    2  dxz    Ryd( 3d)     0.00142       1.61125
    26    C    2  dyz    Ryd( 3d)     0.00119       2.11554
    27    C    2  dx2y2  Ryd( 3d)     0.00022       2.00046
    28    C    2  dz2    Ryd( 3d)     0.00146       2.02020

    29    C    3  S      Cor( 1S)     0.99946     -10.30963
    30    C    3  S      Val( 2S)     0.49570      -0.40601
    31    C    3  S      Ryd( 3S)     0.00082       0.34276
    32    C    3  px     Val( 2p)     0.50548      -0.34932
    33    C    3  px     Ryd( 3p)     0.00048       0.33994
    34    C    3  py     Val( 2p)     0.58475      -0.30159
    35    C    3  py     Ryd( 3p)     0.00257       0.67440
    36    C    3  pz     Val( 2p)     0.55815      -0.28646
    37    C    3  pz     Ryd( 3p)     0.00313       0.54097
    38    C    3  dxy    Ryd( 3d)     0.00042       1.67695
    39    C    3  dxz    Ryd( 3d)     0.00022       1.68429
    40    C    3  dyz    Ryd( 3d)     0.00043       2.26020
    41    C    3  dx2y2  Ryd( 3d)     0.00020       2.02440
    42    C    3  dz2    Ryd( 3d)     0.00026       2.15487

    43    C    4  S      Cor( 1S)     0.99950     -10.30825
    44    C    4  S      Val( 2S)     0.48843      -0.39249
    45    C    4  S      Ryd( 3S)     0.00061       0.35751
    46    C    4  px     Val( 2p)     0.45869      -0.33528
    47    C    4  px     Ryd( 3p)     0.00028       0.34297
    48    C    4  py     Val( 2p)     0.58684      -0.28781
    49    C    4  py     Ryd( 3p)     0.00284       0.71233
    50    C    4  pz     Val( 2p)     0.54387      -0.27514
    51    C    4  pz     Ryd( 3p)     0.00240       0.51977
    52    C    4  dxy    Ryd( 3d)     0.00034       1.67637
    53    C    4  dxz    Ryd( 3d)     0.00027       1.69114
    54    C    4  dyz    Ryd( 3d)     0.00039       2.25632
    55    C    4  dx2y2  Ryd( 3d)     0.00023       2.03498
    56    C    4  dz2    Ryd( 3d)     0.00032       2.15776

    57    C    5  S      Cor( 1S)     0.99947     -10.32822
    58    C    5  S      Val( 2S)     0.50207      -0.42479
    59    C    5  S      Ryd( 3S)     0.00067       0.34336
    60    C    5  px     Val( 2p)     0.55693      -0.37907
    61    C    5  px     Ryd( 3p)     0.00032       0.32473
    62    C    5  py     Val( 2p)     0.52798      -0.27515
    63    C    5  py     Ryd( 3p)     0.00171       0.42485
    64    C    5  pz     Val( 2p)     0.60929      -0.30343
    65    C    5  pz     Ryd( 3p)     0.00295       0.80232
    66    C    5  dxy    Ryd( 3d)     0.00036       1.66513
    67    C    5  dxz    Ryd( 3d)     0.00031       1.63992
    68    C    5  dyz    Ryd( 3d)     0.00045       2.17317
    69    C    5  dx2y2  Ryd( 3d)     0.00019       2.02985
    70    C    5  dz2    Ryd( 3d)     0.00033       2.17862

    71    C    6  S      Cor( 1S)     0.99950     -10.30825
    72    C    6  S      Val( 2S)     0.48843      -0.39249
    73    C    6  S      Ryd( 3S)     0.00061       0.35751
    74    C    6  px     Val( 2p)     0.45869      -0.33528
    75    C    6  px     Ryd( 3p)     0.00028       0.34297
    76    C    6  py     Val( 2p)     0.58684      -0.28781
    77    C    6  py     Ryd( 3p)     0.00284       0.71233
    78    C    6  pz     Val( 2p)     0.54387      -0.27514
    79    C    6  pz     Ryd( 3p)     0.00240       0.51977
    80    C    6  dxy    Ryd( 3d)     0.00034       1.67637
    81    C    6  dxz    Ryd( 3d)     0.00027       1.69114
    82    C    6  dyz    Ryd( 3d)     0.00039       2.25632
    83    C    6  dx2y2  Ryd( 3d)     0.00023       2.03498
    84    C    6  dz2    Ryd( 3d)     0.00032       2.15776

    85    C    7  S      Cor( 1S)     0.99946     -10.30963
    86    C    7  S      Val( 2S)     0.49570      -0.40601
    87    C    7  S      Ryd( 3S)     0.00082       0.34276
    88    C    7  px     Val( 2p)     0.50548      -0.34932
    89    C    7  px     Ryd( 3p)     0.00048       0.33994
    90    C    7  py     Val( 2p)     0.58475      -0.30159
    91    C    7  py     Ryd( 3p)     0.00257       0.67440
    92    C    7  pz     Val( 2p)     0.55815      -0.28646
    93    C    7  pz     Ryd( 3p)     0.00313       0.54097
    94    C    7  dxy    Ryd( 3d)     0.00042       1.67695
    95    C    7  dxz    Ryd( 3d)     0.00022       1.68429
    96    C    7  dyz    Ryd( 3d)     0.00043       2.26020
    97    C    7  dx2y2  Ryd( 3d)     0.00020       2.02440
    98    C    7  dz2    Ryd( 3d)     0.00026       2.15487

    99    H    8  S      Val( 1S)     0.35450      -0.10656
   100    H    8  S      Ryd( 2S)     0.00079       0.14878
   101    H    8  px     Ryd( 2p)     0.00005       1.45145
   102    H    8  py     Ryd( 2p)     0.00033       2.06330
   103    H    8  pz     Ryd( 2p)     0.00014       1.88269

   104    H    9  S      Val( 1S)     0.36094      -0.10089
   105    H    9  S      Ryd( 2S)     0.00067       0.14712
   106    H    9  px     Ryd( 2p)     0.00005       1.44886
   107    H    9  py     Ryd( 2p)     0.00034       2.07908
   108    H    9  pz     Ryd( 2p)     0.00013       1.86690

   109    H   10  S      Val( 1S)     0.35979      -0.11600
   110    H   10  S      Ryd( 2S)     0.00072       0.14029
   111    H   10  px     Ryd( 2p)     0.00006       1.43656
   112    H   10  py     Ryd( 2p)     0.00003       1.76394
   113    H   10  pz     Ryd( 2p)     0.00044       2.16897

   114    H   11  S      Val( 1S)     0.36094      -0.10089
   115    H   11  S      Ryd( 2S)     0.00067       0.14712
   116    H   11  px     Ryd( 2p)     0.00005       1.44886
   117    H   11  py     Ryd( 2p)     0.00034       2.07908
   118    H   11  pz     Ryd( 2p)     0.00013       1.86690

   119    H   12  S      Val( 1S)     0.35450      -0.10656
   120    H   12  S      Ryd( 2S)     0.00079       0.14878
   121    H   12  px     Ryd( 2p)     0.00005       1.45145
   122    H   12  py     Ryd( 2p)     0.00033       2.06330
   123    H   12  pz     Ryd( 2p)     0.00014       1.88269


 Summary of Natural Population Analysis:                  
                                                          
                                       Natural Population 
                Natural  -----------------------------------------------
    Atom  No    Charge         Core      Valence    Rydberg      Total
 -----------------------------------------------------------------------
      F    1   -0.17496      0.99995     3.67208    0.00293     4.67496
      C    2    0.14915      0.99919     1.83744    0.01423     2.85085
      C    3   -0.15207      0.99946     2.14408    0.00853     3.15207
      C    4   -0.08505      0.99950     2.07785    0.00770     3.08505
      C    5   -0.20302      0.99947     2.19627    0.00728     3.20302
      C    6   -0.08505      0.99950     2.07785    0.00770     3.08505
      C    7   -0.15207      0.99946     2.14408    0.00853     3.15207
      H    8    0.14419      0.00000     0.35450    0.00131     0.35581
      H    9    0.13787      0.00000     0.36094    0.00120     0.36213
      H   10    0.13896      0.00000     0.35979    0.00125     0.36104
      H   11    0.13787      0.00000     0.36094    0.00120     0.36213
      H   12    0.14419      0.00000     0.35450    0.00131     0.35581
 =======================================================================
   * Total *    0.00000      6.99653    17.94032    0.06315    25.00000

                                 Natural Population      
 --------------------------------------------------------
   Core                       6.99653 ( 99.9504% of   7)
   Valence                   17.94032 ( 99.6684% of  18)
   Natural Minimal Basis     24.93685 ( 99.7474% of  25)
   Natural Rydberg Basis      0.06315 (  0.2526% of  25)
 --------------------------------------------------------

    Atom  No          Natural Electron Configuration
 ----------------------------------------------------------------------------
      F    1      [core]2S( 0.92)2p( 2.76)
      C    2      [core]2S( 0.43)2p( 1.41)3p( 0.01)
      C    3      [core]2S( 0.50)2p( 1.65)3p( 0.01)
      C    4      [core]2S( 0.49)2p( 1.59)3p( 0.01)
      C    5      [core]2S( 0.50)2p( 1.69)
      C    6      [core]2S( 0.49)2p( 1.59)3p( 0.01)
      C    7      [core]2S( 0.50)2p( 1.65)3p( 0.01)
      H    8            1S( 0.35)
      H    9            1S( 0.36)
      H   10            1S( 0.36)
      H   11            1S( 0.36)
      H   12            1S( 0.35)


 NATURAL BOND ORBITAL ANALYSIS, alpha spin orbitals:

                       Occupancies       Lewis Structure    Low   High
           Occ.    -------------------  -----------------   occ   occ
  Cycle   Thresh.   Lewis   Non-Lewis     CR  BD  3C  LP    (L)   (NL)   Dev
 =============================================================================
   1(1)    0.90    23.42637   1.57363      7  12   0   6     3      3    0.03
   2(2)    0.90    23.42637   1.57363      7  12   0   6     3      3    0.03
   3(1)    0.80    24.32417   0.67583      7  15   0   3     0      3    0.03
 -----------------------------------------------------------------------------

 Structure accepted: No low occupancy Lewis orbitals

 --------------------------------------------------------
   Core                      6.99654 ( 99.951% of   7)
   Valence Lewis            17.32763 ( 96.265% of  18)
  ==================       ============================
   Total Lewis              24.32417 ( 97.297% of  25)
  -----------------------------------------------------
   Valence non-Lewis         0.63214 (  2.529% of  25)
   Rydberg non-Lewis         0.04369 (  0.175% of  25)
  ==================       ============================
   Total non-Lewis           0.67583 (  2.703% of  25)
 --------------------------------------------------------


       (Occupancy)   Bond orbital/ Coefficients/ Hybrids
 ---------------------------------------------------------------------------------
     1. (0.99751) BD ( 1) F   1 - C   2  
                ( 72.86%)   0.8536* F   1 s( 30.01%)p 2.33( 69.90%)d 0.00(  0.09%)
                                           -0.0000  0.5478 -0.0068  0.0000  0.0000
                                            0.0000  0.0000  0.8360  0.0055  0.0000
                                            0.0000  0.0000  0.0014  0.0293
                ( 27.14%)   0.5209* C   2 s( 22.37%)p 3.45( 77.25%)d 0.02(  0.38%)
                                           -0.0001  0.4726 -0.0183  0.0000  0.0000
                                           -0.0000 -0.0000  0.8781  0.0381  0.0000
                                            0.0000 -0.0000  0.0021  0.0618
     2. (0.99171) BD ( 1) C   2 - C   3  
                ( 50.35%)   0.7096* C   2 s( 38.64%)p 1.59( 61.31%)d 0.00(  0.05%)
                                           -0.0000  0.6216  0.0065  0.0000  0.0000
                                            0.7069  0.0103 -0.3352  0.0319  0.0000
                                            0.0000 -0.0159 -0.0118 -0.0078
                ( 49.65%)   0.7046* C   3 s( 33.06%)p 2.02( 66.89%)d 0.00(  0.06%)
                                            0.0000  0.5748  0.0106  0.0000  0.0000
                                           -0.6988  0.0086  0.4229  0.0403  0.0000
                                            0.0000 -0.0174 -0.0161 -0.0045
     3. (0.84826) BD ( 2) C   2 - C   3  
                ( 52.96%)   0.7277* C   2 s(  0.00%)p 1.00( 99.93%)d 0.00(  0.07%)
                                            0.0000  0.0000  0.0000  0.9996 -0.0067
                                            0.0000  0.0000  0.0000  0.0000  0.0135
                                           -0.0217  0.0000  0.0000  0.0000
                ( 47.04%)   0.6859* C   3 s(  0.00%)p 1.00( 99.90%)d 0.00(  0.10%)
                                            0.0000  0.0000  0.0000  0.9995  0.0047
                                            0.0000  0.0000  0.0000  0.0000 -0.0313
                                            0.0007  0.0000  0.0000  0.0000
     4. (0.99171) BD ( 1) C   2 - C   7  
                ( 50.35%)   0.7096* C   2 s( 38.64%)p 1.59( 61.31%)d 0.00(  0.05%)
                                           -0.0000  0.6216  0.0065  0.0000  0.0000
                                           -0.7069 -0.0103 -0.3352  0.0319  0.0000
                                            0.0000  0.0159 -0.0118 -0.0078
                ( 49.65%)   0.7046* C   7 s( 33.06%)p 2.02( 66.89%)d 0.00(  0.06%)
                                            0.0000  0.5748  0.0106  0.0000  0.0000
                                            0.6988 -0.0086  0.4229  0.0403  0.0000
                                            0.0000  0.0174 -0.0161 -0.0045
     5. (0.98752) BD ( 1) C   3 - C   4  
                ( 50.61%)   0.7114* C   3 s( 36.23%)p 1.76( 63.73%)d 0.00(  0.04%)
                                            0.0002 -0.6018 -0.0088  0.0000  0.0000
                                           -0.0127 -0.0392  0.7972  0.0061  0.0000
                                            0.0000 -0.0065  0.0022 -0.0190
                ( 49.39%)   0.7028* C   4 s( 35.11%)p 1.85( 64.84%)d 0.00(  0.05%)
                                           -0.0001 -0.5925 -0.0079  0.0000  0.0000
                                           -0.0148 -0.0399 -0.8041 -0.0083  0.0000
                                            0.0000  0.0045  0.0018 -0.0213
     6. (0.98703) BD ( 1) C   3 - H   8  
                ( 64.43%)   0.8027* C   3 s( 30.64%)p 2.26( 69.34%)d 0.00(  0.02%)
                                           -0.0003  0.5533 -0.0149  0.0000  0.0000
                                            0.7136 -0.0053  0.4289 -0.0123  0.0000
                                            0.0000  0.0115 -0.0082  0.0022
                ( 35.57%)   0.5964* H   8 s( 99.89%)p 0.00(  0.11%)
                                            0.9994 -0.0032  0.0000 -0.0287 -0.0166
     7. (0.99126) BD ( 1) C   4 - C   5  
                ( 49.63%)   0.7045* C   4 s( 34.65%)p 1.88( 65.30%)d 0.00(  0.05%)
                                            0.0001  0.5885  0.0105  0.0000  0.0000
                                           -0.6884  0.0113 -0.4211 -0.0406  0.0000
                                            0.0000  0.0155 -0.0163 -0.0047
                ( 50.37%)   0.7097* C   5 s( 35.16%)p 1.84( 64.79%)d 0.00(  0.05%)
                                            0.0000  0.5929  0.0056  0.0000  0.0000
                                            0.7064  0.0259  0.3839 -0.0299  0.0000
                                            0.0000  0.0184 -0.0107 -0.0017
     8. (0.84343) BD ( 2) C   4 - C   5  
                ( 42.67%)   0.6532* C   4 s(  0.00%)p 1.00( 99.91%)d 0.00(  0.09%)
                                            0.0000  0.0000  0.0000  0.9995  0.0040
                                            0.0000  0.0000  0.0000  0.0000 -0.0307
                                           -0.0012  0.0000  0.0000  0.0000
                ( 57.33%)   0.7572* C   5 s(  0.00%)p 1.00( 99.94%)d 0.00(  0.06%)
                                            0.0000  0.0000  0.0000  0.9996 -0.0084
                                            0.0000  0.0000  0.0000  0.0000  0.0094
                                            0.0233  0.0000  0.0000  0.0000
     9. (0.98912) BD ( 1) C   4 - H   9  
                ( 63.88%)   0.7992* C   4 s( 30.16%)p 2.32( 69.82%)d 0.00(  0.02%)
                                           -0.0003  0.5490 -0.0144  0.0000  0.0000
                                            0.7238 -0.0090 -0.4174  0.0077  0.0000
                                            0.0000 -0.0113 -0.0105 -0.0005
                ( 36.12%)   0.6010* H   9 s( 99.89%)p 0.00(  0.11%)
                                            0.9995 -0.0027  0.0000 -0.0288  0.0159
    10. (0.99126) BD ( 1) C   5 - C   6  
                ( 50.37%)   0.7097* C   5 s( 35.16%)p 1.84( 64.79%)d 0.00(  0.05%)
                                            0.0000  0.5929  0.0056  0.0000  0.0000
                                           -0.7064 -0.0259  0.3839 -0.0299  0.0000
                                            0.0000 -0.0184 -0.0107 -0.0017
                ( 49.63%)   0.7045* C   6 s( 34.65%)p 1.88( 65.30%)d 0.00(  0.05%)
                                            0.0001  0.5885  0.0105  0.0000  0.0000
                                            0.6884 -0.0113 -0.4211 -0.0406  0.0000
                                            0.0000 -0.0155 -0.0163 -0.0047
    11. (0.98966) BD ( 1) C   5 - H  10  
                ( 64.00%)   0.8000* C   5 s( 29.61%)p 2.38( 70.37%)d 0.00(  0.02%)
                                            0.0003 -0.5439  0.0162  0.0000  0.0000
                                            0.0000 -0.0000  0.8388 -0.0124  0.0000
                                            0.0000  0.0000 -0.0018 -0.0147
                ( 36.00%)   0.6000* H  10 s( 99.89%)p 0.00(  0.11%)
                                           -0.9994  0.0052  0.0000  0.0000 -0.0330
    12. (0.98752) BD ( 1) C   6 - C   7  
                ( 49.39%)   0.7028* C   6 s( 35.11%)p 1.85( 64.84%)d 0.00(  0.05%)
                                            0.0001  0.5925  0.0079  0.0000  0.0000
                                           -0.0148 -0.0399  0.8041  0.0083  0.0000
                                            0.0000  0.0045 -0.0018  0.0213
                ( 50.61%)   0.7114* C   7 s( 36.23%)p 1.76( 63.73%)d 0.00(  0.04%)
                                           -0.0002  0.6018  0.0088  0.0000  0.0000
                                           -0.0127 -0.0392 -0.7972 -0.0061  0.0000
                                            0.0000 -0.0065 -0.0022  0.0190
    13. (0.81341) BD ( 2) C   6 - C   7  
                ( 46.46%)   0.6816* C   6 s(  0.00%)p 1.00( 99.93%)d 0.00(  0.07%)
                                            0.0000  0.0000  0.0000  0.9996 -0.0025
                                            0.0000  0.0000  0.0000  0.0000  0.0177
                                            0.0197  0.0000  0.0000  0.0000
                ( 53.54%)   0.7317* C   7 s(  0.00%)p 1.00( 99.93%)d 0.00(  0.07%)
                                            0.0000  0.0000  0.0000  0.9996 -0.0057
                                            0.0000  0.0000  0.0000  0.0000  0.0211
                                           -0.0155  0.0000  0.0000  0.0000
    14. (0.98912) BD ( 1) C   6 - H  11  
                ( 63.88%)   0.7992* C   6 s( 30.16%)p 2.32( 69.82%)d 0.00(  0.02%)
                                            0.0003 -0.5490  0.0144  0.0000  0.0000
                                            0.7238 -0.0090  0.4174 -0.0077  0.0000
                                            0.0000 -0.0113  0.0105  0.0005
                ( 36.12%)   0.6010* H  11 s( 99.89%)p 0.00(  0.11%)
                                           -0.9995  0.0027  0.0000 -0.0288 -0.0159
    15. (0.98703) BD ( 1) C   7 - H  12  
                ( 64.43%)   0.8027* C   7 s( 30.64%)p 2.26( 69.34%)d 0.00(  0.02%)
                                            0.0003 -0.5533  0.0149  0.0000  0.0000
                                            0.7136 -0.0053 -0.4289  0.0123  0.0000
                                            0.0000  0.0115  0.0082 -0.0022
                ( 35.57%)   0.5964* H  12 s( 99.89%)p 0.00(  0.11%)
                                           -0.9994  0.0032  0.0000 -0.0287  0.0166
    16. (0.99995) CR ( 1) F   1           s(100.00%)p 0.00(  0.00%)
                                            1.0000 -0.0002 -0.0000  0.0000  0.0000
                                            0.0000  0.0000  0.0001  0.0000  0.0000
                                            0.0000  0.0000 -0.0000  0.0000
    17. (0.99919) CR ( 1) C   2           s(100.00%)
                                            1.0000  0.0001 -0.0000  0.0000  0.0000
                                            0.0000  0.0000  0.0000  0.0000  0.0000
                                            0.0000  0.0000 -0.0000  0.0000
    18. (0.99946) CR ( 1) C   3           s(100.00%)p 0.00(  0.00%)
                                            1.0000  0.0002 -0.0000  0.0000  0.0000
                                            0.0002  0.0000 -0.0000 -0.0000  0.0000
                                            0.0000  0.0000 -0.0000  0.0000
    19. (0.99951) CR ( 1) C   4           s(100.00%)p 0.00(  0.00%)
                                            1.0000  0.0001 -0.0000  0.0000  0.0000
                                            0.0002 -0.0000 -0.0002  0.0000  0.0000
                                            0.0000 -0.0000 -0.0000 -0.0000
    20. (0.99948) CR ( 1) C   5           s(100.00%)p 0.00(  0.00%)
                                            1.0000  0.0001 -0.0000  0.0000  0.0000
                                            0.0000 -0.0000 -0.0003  0.0000  0.0000
                                            0.0000  0.0000  0.0000  0.0000
    21. (0.99951) CR ( 1) C   6           s(100.00%)p 0.00(  0.00%)
                                            1.0000  0.0001 -0.0000  0.0000  0.0000
                                           -0.0002  0.0000 -0.0002  0.0000  0.0000
                                            0.0000  0.0000 -0.0000 -0.0000
    22. (0.99946) CR ( 1) C   7           s(100.00%)p 0.00(  0.00%)
                                            1.0000  0.0002 -0.0000  0.0000  0.0000
                                           -0.0002 -0.0000 -0.0000 -0.0000  0.0000
                                            0.0000 -0.0000 -0.0000  0.0000
    23. (0.99427) LP ( 1) F   1           s( 69.98%)p 0.43( 30.01%)d 0.00(  0.01%)
                                            0.0002  0.8365  0.0024  0.0000  0.0000
                                            0.0000  0.0000 -0.5478 -0.0063  0.0000
                                            0.0000  0.0000  0.0016 -0.0074
    24. (0.98527) LP ( 2) F   1           s(  0.00%)p 1.00( 99.96%)d 0.00(  0.04%)
                                            0.0000  0.0000  0.0000  0.0000  0.0000
                                            0.9998 -0.0033  0.0000  0.0000  0.0000
                                            0.0000  0.0199  0.0000  0.0000
    25. (0.96255) LP ( 3) F   1           s(  0.00%)p 1.00( 99.95%)d 0.00(  0.05%)
                                            0.0000  0.0000  0.0000  0.9998 -0.0014
                                            0.0000  0.0000  0.0000  0.0000  0.0000
                                            0.0216  0.0000  0.0000  0.0000
    26. (0.00059) RY*( 1) F   1           s(  0.00%)p 1.00( 92.82%)d 0.08(  7.18%)
                                            0.0000  0.0000  0.0000 -0.0044  0.9634
                                            0.0000  0.0000  0.0000  0.0000  0.0000
                                            0.2680  0.0000  0.0000  0.0000
    27. (0.00053) RY*( 2) F   1           s(  0.00%)p 1.00( 93.11%)d 0.07(  6.89%)
                                            0.0000  0.0000  0.0000  0.0000  0.0000
                                           -0.0020  0.9650  0.0000  0.0000  0.0000
                                            0.0000  0.2624  0.0000  0.0000
    28. (0.00015) RY*( 3) F   1           s( 97.16%)p 0.01(  1.30%)d 0.02(  1.54%)
                                           -0.0000  0.0004  0.9857  0.0000  0.0000
                                            0.0000  0.0000  0.0053 -0.1139  0.0000
                                            0.0000  0.0000  0.0901  0.0855
    29. (0.00001) RY*( 4) F   1           s(  1.30%)p75.75( 98.69%)d 0.01(  0.01%)
    30. (0.00000) RY*( 5) F   1           s(  0.00%)p 0.00(  0.00%)d 1.00(100.00%)
    31. (0.00000) RY*( 6) F   1           s(  0.00%)p 1.00(  7.23%)d12.83( 92.77%)
    32. (0.00000) RY*( 7) F   1           s(  0.00%)p 1.00(  6.93%)d13.44( 93.07%)
    33. (0.00000) RY*( 8) F   1           s(  0.80%)p 0.02(  0.01%)d99.99( 99.18%)
    34. (0.00001) RY*( 9) F   1           s(  0.74%)p 0.11(  0.08%)d99.99( 99.17%)
    35. (0.00432) RY*( 1) C   2           s(  2.72%)p34.75( 94.59%)d 0.99(  2.69%)
                                            0.0000  0.0542  0.1558 -0.0000 -0.0000
                                           -0.0000  0.0000  0.0054 -0.9725 -0.0000
                                           -0.0000  0.0000  0.0592  0.1530
    36. (0.00241) RY*( 2) C   2           s(  0.00%)p 1.00( 86.08%)d 0.16( 13.92%)
                                           -0.0000 -0.0000  0.0000  0.0000  0.0000
                                           -0.0219  0.9275  0.0000  0.0000  0.0000
                                            0.0000 -0.3731 -0.0000  0.0000
    37. (0.00152) RY*( 3) C   2           s(  0.00%)p 1.00( 12.42%)d 7.05( 87.58%)
                                            0.0000  0.0000  0.0000  0.0189 -0.3519
                                            0.0000  0.0000  0.0000  0.0000 -0.0701
                                            0.9332  0.0000  0.0000  0.0000
    38. (0.00111) RY*( 4) C   2           s( 67.07%)p 0.01(  0.41%)d 0.48( 32.52%)
                                           -0.0000  0.0086  0.8189  0.0000  0.0000
                                            0.0000  0.0000  0.0508  0.0389  0.0000
                                            0.0000 -0.0000 -0.0654 -0.5665
    39. (0.00079) RY*( 5) C   2           s(  0.00%)p 1.00( 13.97%)d 6.16( 86.03%)
                                            0.0000 -0.0000 -0.0000  0.0000  0.0000
                                            0.0155  0.3734  0.0000  0.0000  0.0000
                                            0.0000  0.9275  0.0000 -0.0000
    40. (0.00065) RY*( 6) C   2           s(  0.00%)p 1.00(  0.03%)d99.99( 99.97%)
                                            0.0000  0.0000  0.0000 -0.0121 -0.0124
                                            0.0000  0.0000  0.0000  0.0000  0.9974
                                            0.0704  0.0000  0.0000  0.0000
    41. (0.00048) RY*( 7) C   2           s( 27.69%)p 0.18(  5.01%)d 2.43( 67.30%)
                                            0.0000 -0.0216  0.5258  0.0000  0.0000
                                            0.0000  0.0000 -0.0391  0.2203  0.0000
                                            0.0000 -0.0000  0.3790  0.7276
    42. (0.00008) RY*( 8) C   2           s(  0.00%)p 1.00( 87.61%)d 0.14( 12.39%)
    43. (0.00001) RY*( 9) C   2           s(  2.87%)p 0.02(  0.07%)d33.87( 97.07%)
    44. (0.00274) RY*( 1) C   3           s(  0.76%)p99.99( 95.33%)d 5.12(  3.91%)
                                            0.0000  0.0236  0.0841 -0.0000 -0.0000
                                           -0.0368 -0.5463 -0.0021 -0.8084 -0.0000
                                           -0.0000  0.1827 -0.0570 -0.0493
    45. (0.00159) RY*( 2) C   3           s(  1.88%)p51.13( 96.10%)d 1.07(  2.02%)
                                           -0.0000  0.0117  0.1366 -0.0000 -0.0000
                                            0.0136 -0.7915 -0.0305  0.5774 -0.0000
                                           -0.0000  0.1329 -0.0175  0.0469
    46. (0.00063) RY*( 3) C   3           s(  0.00%)p 1.00( 74.85%)d 0.34( 25.15%)
                                            0.0000  0.0000  0.0000 -0.0156  0.8650
                                            0.0000  0.0000  0.0000  0.0000 -0.3612
                                            0.3480  0.0000  0.0000  0.0000
    47. (0.00059) RY*( 4) C   3           s( 92.62%)p 0.02(  1.49%)d 0.06(  5.89%)
                                            0.0000 -0.0067  0.9624  0.0000  0.0000
                                            0.0206  0.1149  0.0132 -0.0333  0.0000
                                            0.0000 -0.2039  0.0076  0.1313
    48. (0.00023) RY*( 5) C   3           s(  0.00%)p 1.00( 22.24%)d 3.50( 77.76%)
                                            0.0000  0.0000  0.0000 -0.0093 -0.4715
                                            0.0000  0.0000  0.0000  0.0000 -0.3482
                                            0.8102  0.0000  0.0000  0.0000
    49. (0.00007) RY*( 6) C   3           s(  0.70%)p 4.37(  3.06%)d99.99( 96.24%)
    50. (0.00004) RY*( 7) C   3           s(  4.00%)p 0.84(  3.34%)d23.15( 92.65%)
    51. (0.00002) RY*( 8) C   3           s(  0.00%)p 1.00(  3.01%)d32.18( 96.99%)
    52. (0.00000) RY*( 9) C   3           s(  0.11%)p 6.64(  0.71%)d99.99( 99.18%)
    53. (0.00260) RY*( 1) C   4           s(  0.41%)p99.99( 92.21%)d18.15(  7.38%)
                                           -0.0000  0.0274  0.0576 -0.0000 -0.0000
                                           -0.0310 -0.8122  0.0162  0.5110 -0.0000
                                           -0.0000 -0.2264 -0.1044 -0.1080
    54. (0.00132) RY*( 2) C   4           s(  0.43%)p99.99( 98.51%)d 2.42(  1.05%)
                                            0.0000  0.0007  0.0659 -0.0000 -0.0000
                                            0.0210 -0.5272  0.0310 -0.8401 -0.0000
                                           -0.0000 -0.0468  0.0409  0.0816
    55. (0.00049) RY*( 3) C   4           s(  0.00%)p 1.00( 33.79%)d 1.96( 66.21%)
                                            0.0000  0.0000  0.0000 -0.0188  0.5809
                                            0.0000  0.0000  0.0000  0.0000 -0.5116
                                           -0.6327  0.0000  0.0000  0.0000
    56. (0.00041) RY*( 4) C   4           s( 92.13%)p 0.01(  0.51%)d 0.08(  7.37%)
                                            0.0000 -0.0047  0.9598  0.0000  0.0000
                                            0.0186  0.0278 -0.0117  0.0617  0.0000
                                            0.0000  0.2091 -0.0240  0.1713
    57. (0.00023) RY*( 5) C   4           s(  0.00%)p 1.00( 59.14%)d 0.69( 40.86%)
                                            0.0000  0.0000  0.0000  0.0005  0.7690
                                            0.0000  0.0000  0.0000  0.0000  0.0906
                                            0.6328  0.0000  0.0000  0.0000
    58. (0.00007) RY*( 6) C   4           s(  0.00%)p 1.00(  1.11%)d88.95( 98.89%)
    59. (0.00003) RY*( 7) C   4           s(  6.94%)p 0.94(  6.53%)d12.47( 86.53%)
    60. (0.00000) RY*( 8) C   4           s(  0.17%)p 6.73(  1.17%)d99.99( 98.66%)
    61. (0.00000) RY*( 9) C   4           s(  0.00%)p 1.00(  7.17%)d12.94( 92.83%)
    62. (0.00235) RY*( 1) C   5           s(  0.18%)p99.99( 90.34%)d53.17(  9.48%)
                                           -0.0000  0.0271  0.0324  0.0000  0.0000
                                           -0.0000 -0.0000  0.0362  0.9498  0.0000
                                            0.0000 -0.0000  0.1194  0.2839
    63. (0.00113) RY*( 2) C   5           s(  0.00%)p 1.00( 98.32%)d 0.02(  1.68%)
                                            0.0000 -0.0000 -0.0000  0.0000  0.0000
                                           -0.0329  0.9910 -0.0000  0.0000  0.0000
                                            0.0000 -0.1297  0.0000 -0.0000
    64. (0.00051) RY*( 3) C   5           s( 91.87%)p 0.00(  0.23%)d 0.09(  7.90%)
                                            0.0000  0.0015  0.9585  0.0000  0.0000
                                           -0.0000 -0.0000 -0.0201  0.0438  0.0000
                                            0.0000 -0.0000 -0.2345 -0.1549
    65. (0.00041) RY*( 4) C   5           s(  0.00%)p 1.00(  1.10%)d89.53( 98.90%)
                                            0.0000  0.0000  0.0000 -0.0092  0.1047
                                            0.0000  0.0000  0.0000  0.0000  0.9939
                                            0.0335  0.0000  0.0000  0.0000
    66. (0.00028) RY*( 5) C   5           s(  0.00%)p 1.00( 89.50%)d 0.12( 10.50%)
                                            0.0000  0.0000  0.0000  0.0019  0.9460
                                            0.0000  0.0000  0.0000  0.0000 -0.1099
                                            0.3049  0.0000  0.0000  0.0000
    67. (0.00008) RY*( 6) C   5           s(  0.00%)p 1.00(  1.75%)d56.14( 98.25%)
    68. (0.00003) RY*( 7) C   5           s(  7.99%)p 0.83(  6.66%)d10.68( 85.35%)
    69. (0.00000) RY*( 8) C   5           s(  0.00%)p 1.00(  9.46%)d 9.57( 90.54%)
    70. (0.00000) RY*( 9) C   5           s(  0.03%)p95.87(  2.75%)d99.99( 97.22%)
    71. (0.00260) RY*( 1) C   6           s(  0.41%)p99.99( 92.21%)d18.15(  7.38%)
                                           -0.0000  0.0274  0.0576  0.0000  0.0000
                                            0.0310  0.8122  0.0162  0.5110  0.0000
                                            0.0000  0.2264 -0.1044 -0.1080
    72. (0.00132) RY*( 2) C   6           s(  0.43%)p99.99( 98.51%)d 2.42(  1.05%)
                                           -0.0000  0.0007  0.0659 -0.0000 -0.0000
                                           -0.0210  0.5272  0.0310 -0.8401 -0.0000
                                           -0.0000  0.0468  0.0409  0.0816
    73. (0.00042) RY*( 3) C   6           s(  0.00%)p 1.00( 26.19%)d 2.82( 73.81%)
                                            0.0000  0.0000  0.0000 -0.0056 -0.5118
                                            0.0000  0.0000  0.0000  0.0000 -0.5177
                                            0.6856  0.0000  0.0000  0.0000
    74. (0.00041) RY*( 4) C   6           s( 92.13%)p 0.01(  0.51%)d 0.08(  7.37%)
                                            0.0000 -0.0047  0.9598  0.0000  0.0000
                                           -0.0186 -0.0278 -0.0117  0.0617  0.0000
                                            0.0000 -0.2091 -0.0240  0.1713
    75. (0.00025) RY*( 5) C   6           s(  0.00%)p 1.00( 66.72%)d 0.50( 33.28%)
                                            0.0000  0.0000  0.0000 -0.0085  0.8168
                                            0.0000  0.0000  0.0000  0.0000 -0.0458
                                            0.5750  0.0000  0.0000  0.0000
    76. (0.00007) RY*( 6) C   6           s(  0.00%)p 1.00(  1.11%)d88.95( 98.89%)
    77. (0.00003) RY*( 7) C   6           s(  6.94%)p 0.94(  6.53%)d12.47( 86.53%)
    78. (0.00000) RY*( 8) C   6           s(  0.17%)p 6.73(  1.17%)d99.99( 98.66%)
    79. (0.00000) RY*( 9) C   6           s(  0.00%)p 1.00(  7.15%)d12.98( 92.85%)
    80. (0.00274) RY*( 1) C   7           s(  0.76%)p99.99( 95.33%)d 5.12(  3.91%)
                                            0.0000  0.0236  0.0841 -0.0000 -0.0000
                                            0.0368  0.5463 -0.0021 -0.8084 -0.0000
                                           -0.0000 -0.1827 -0.0570 -0.0493
    81. (0.00159) RY*( 2) C   7           s(  1.88%)p51.13( 96.10%)d 1.07(  2.02%)
                                            0.0000  0.0117  0.1366  0.0000  0.0000
                                           -0.0136  0.7915 -0.0305  0.5774  0.0000
                                            0.0000 -0.1329 -0.0175  0.0469
    82. (0.00059) RY*( 3) C   7           s( 92.62%)p 0.02(  1.49%)d 0.06(  5.89%)
                                           -0.0000 -0.0067  0.9624  0.0000  0.0000
                                           -0.0206 -0.1149  0.0132 -0.0333  0.0000
                                            0.0000  0.2039  0.0076  0.1313
    83. (0.00053) RY*( 4) C   7           s(  0.00%)p 1.00( 78.59%)d 0.27( 21.41%)
                                            0.0000  0.0000  0.0000  0.0024  0.8865
                                            0.0000  0.0000  0.0000  0.0000  0.3493
                                            0.3035  0.0000  0.0000  0.0000
    84. (0.00025) RY*( 5) C   7           s(  0.00%)p 1.00( 18.33%)d 4.46( 81.67%)
                                            0.0000  0.0000  0.0000  0.0025 -0.4281
                                            0.0000  0.0000  0.0000  0.0000  0.3699
                                            0.8245  0.0000  0.0000  0.0000
    85. (0.00007) RY*( 6) C   7           s(  0.70%)p 4.37(  3.06%)d99.99( 96.24%)
    86. (0.00004) RY*( 7) C   7           s(  4.00%)p 0.84(  3.34%)d23.15( 92.65%)
    87. (0.00002) RY*( 8) C   7           s(  0.00%)p 1.00(  3.16%)d30.69( 96.84%)
    88. (0.00000) RY*( 9) C   7           s(  0.11%)p 6.64(  0.71%)d99.99( 99.18%)
    89. (0.00079) RY*( 1) H   8           s( 99.61%)p 0.00(  0.39%)
                                            0.0049  0.9980  0.0000  0.0626 -0.0038
    90. (0.00005) RY*( 2) H   8           s(  0.00%)p 1.00(100.00%)
    91. (0.00004) RY*( 3) H   8           s(  0.10%)p99.99( 99.90%)
    92. (0.00002) RY*( 4) H   8           s(  0.40%)p99.99( 99.60%)
    93. (0.00068) RY*( 1) H   9           s( 99.81%)p 0.00(  0.19%)
                                            0.0042  0.9990  0.0000  0.0395 -0.0193
    94. (0.00005) RY*( 2) H   9           s(  0.00%)p 1.00(100.00%)
    95. (0.00003) RY*( 3) H   9           s(  0.24%)p99.99( 99.76%)
    96. (0.00004) RY*( 4) H   9           s(  0.06%)p99.99( 99.94%)
    97. (0.00072) RY*( 1) H  10           s( 99.94%)p 0.00(  0.06%)
                                            0.0060  0.9997  0.0000  0.0000 -0.0250
    98. (0.00006) RY*( 2) H  10           s(  0.00%)p 1.00(100.00%)
    99. (0.00003) RY*( 3) H  10           s(  0.00%)p 1.00(100.00%)
   100. (0.00003) RY*( 4) H  10           s(  0.17%)p99.99( 99.83%)
   101. (0.00068) RY*( 1) H  11           s( 99.81%)p 0.00(  0.19%)
                                            0.0042  0.9990  0.0000 -0.0395 -0.0193
   102. (0.00005) RY*( 2) H  11           s(  0.00%)p 1.00(100.00%)
   103. (0.00003) RY*( 3) H  11           s(  0.24%)p99.99( 99.76%)
   104. (0.00004) RY*( 4) H  11           s(  0.06%)p99.99( 99.94%)
   105. (0.00079) RY*( 1) H  12           s( 99.61%)p 0.00(  0.39%)
                                            0.0049  0.9980  0.0000 -0.0626 -0.0038
   106. (0.00005) RY*( 2) H  12           s(  0.00%)p 1.00(100.00%)
   107. (0.00004) RY*( 3) H  12           s(  0.10%)p99.99( 99.90%)
   108. (0.00002) RY*( 4) H  12           s(  0.40%)p99.99( 99.60%)
   109. (0.01774) BD*( 1) F   1 - C   2  
                ( 27.14%)   0.5209* F   1 s( 30.01%)p 2.33( 69.90%)d 0.00(  0.09%)
                                            0.0000 -0.5478  0.0068 -0.0000 -0.0000
                                           -0.0000 -0.0000 -0.8360 -0.0055 -0.0000
                                           -0.0000 -0.0000 -0.0014 -0.0293
                ( 72.86%)  -0.8536* C   2 s( 22.37%)p 3.45( 77.25%)d 0.02(  0.38%)
                                            0.0001 -0.4726  0.0183 -0.0000 -0.0000
                                            0.0000  0.0000 -0.8781 -0.0381 -0.0000
                                           -0.0000  0.0000 -0.0021 -0.0618
   110. (0.01407) BD*( 1) C   2 - C   3  
                ( 49.65%)   0.7046* C   2 s( 38.64%)p 1.59( 61.31%)d 0.00(  0.05%)
                                            0.0000 -0.6216 -0.0065 -0.0000 -0.0000
                                           -0.7069 -0.0103  0.3352 -0.0319 -0.0000
                                           -0.0000  0.0159  0.0118  0.0078
                ( 50.35%)  -0.7096* C   3 s( 33.06%)p 2.02( 66.89%)d 0.00(  0.06%)
                                           -0.0000 -0.5748 -0.0106 -0.0000 -0.0000
                                            0.6988 -0.0086 -0.4229 -0.0403 -0.0000
                                           -0.0000  0.0174  0.0161  0.0045
   111. (0.20151) BD*( 2) C   2 - C   3  
                ( 47.04%)   0.6859* C   2 s(  0.00%)p 1.00( 99.93%)d 0.00(  0.07%)
                                           -0.0000 -0.0000 -0.0000 -0.9996  0.0067
                                           -0.0000 -0.0000 -0.0000 -0.0000 -0.0135
                                            0.0217 -0.0000 -0.0000 -0.0000
                ( 52.96%)  -0.7277* C   3 s(  0.00%)p 1.00( 99.90%)d 0.00(  0.10%)
                                           -0.0000 -0.0000 -0.0000 -0.9995 -0.0047
                                           -0.0000 -0.0000 -0.0000 -0.0000  0.0313
                                           -0.0007 -0.0000 -0.0000 -0.0000
   112. (0.01407) BD*( 1) C   2 - C   7  
                ( 49.65%)   0.7046* C   2 s( 38.64%)p 1.59( 61.31%)d 0.00(  0.05%)
                                            0.0000 -0.6216 -0.0065 -0.0000 -0.0000
                                            0.7069  0.0103  0.3352 -0.0319 -0.0000
                                           -0.0000 -0.0159  0.0118  0.0078
                ( 50.35%)  -0.7096* C   7 s( 33.06%)p 2.02( 66.89%)d 0.00(  0.06%)
                                           -0.0000 -0.5748 -0.0106 -0.0000 -0.0000
                                           -0.6988  0.0086 -0.4229 -0.0403 -0.0000
                                           -0.0000 -0.0174  0.0161  0.0045
   113. (0.00762) BD*( 1) C   3 - C   4  
                ( 49.39%)   0.7028* C   3 s( 36.23%)p 1.76( 63.73%)d 0.00(  0.04%)
                                           -0.0002  0.6018  0.0088 -0.0000 -0.0000
                                            0.0127  0.0392 -0.7972 -0.0061 -0.0000
                                           -0.0000  0.0065 -0.0022  0.0190
                ( 50.61%)  -0.7114* C   4 s( 35.11%)p 1.85( 64.84%)d 0.00(  0.05%)
                                            0.0001  0.5925  0.0079 -0.0000 -0.0000
                                            0.0148  0.0399  0.8041  0.0083 -0.0000
                                           -0.0000 -0.0045 -0.0018  0.0213
   114. (0.00588) BD*( 1) C   3 - H   8  
                ( 35.57%)   0.5964* C   3 s( 30.64%)p 2.26( 69.34%)d 0.00(  0.02%)
                                            0.0003 -0.5533  0.0149 -0.0000 -0.0000
                                           -0.7136  0.0053 -0.4289  0.0123 -0.0000
                                           -0.0000 -0.0115  0.0082 -0.0022
                ( 64.43%)  -0.8027* H   8 s( 99.89%)p 0.00(  0.11%)
                                           -0.9994  0.0032 -0.0000  0.0287  0.0166
   115. (0.00746) BD*( 1) C   4 - C   5  
                ( 50.37%)   0.7097* C   4 s( 34.65%)p 1.88( 65.30%)d 0.00(  0.05%)
                                            0.0001  0.5885  0.0105  0.0000  0.0000
                                           -0.6884  0.0113 -0.4211 -0.0406  0.0000
                                            0.0000  0.0155 -0.0163 -0.0047
                ( 49.63%)  -0.7045* C   5 s( 35.16%)p 1.84( 64.79%)d 0.00(  0.05%)
                                            0.0000  0.5929  0.0056  0.0000  0.0000
                                            0.7064  0.0259  0.3839 -0.0299  0.0000
                                            0.0000  0.0184 -0.0107 -0.0017
   116. (0.17268) BD*( 2) C   4 - C   5  
                ( 57.33%)   0.7572* C   4 s(  0.00%)p 1.00( 99.91%)d 0.00(  0.09%)
                                            0.0000  0.0000  0.0000  0.9995  0.0040
                                            0.0000  0.0000  0.0000  0.0000 -0.0307
                                           -0.0012  0.0000  0.0000  0.0000
                ( 42.67%)  -0.6532* C   5 s(  0.00%)p 1.00( 99.94%)d 0.00(  0.06%)
                                            0.0000  0.0000  0.0000  0.9996 -0.0084
                                            0.0000  0.0000  0.0000  0.0000  0.0094
                                            0.0233  0.0000  0.0000  0.0000
   117. (0.00635) BD*( 1) C   4 - H   9  
                ( 36.12%)   0.6010* C   4 s( 30.16%)p 2.32( 69.82%)d 0.00(  0.02%)
                                            0.0003 -0.5490  0.0144 -0.0000 -0.0000
                                           -0.7238  0.0090  0.4174 -0.0077 -0.0000
                                           -0.0000  0.0113  0.0105  0.0005
                ( 63.88%)  -0.7992* H   9 s( 99.89%)p 0.00(  0.11%)
                                           -0.9995  0.0027 -0.0000  0.0288 -0.0159
   118. (0.00746) BD*( 1) C   5 - C   6  
                ( 49.63%)   0.7045* C   5 s( 35.16%)p 1.84( 64.79%)d 0.00(  0.05%)
                                           -0.0000 -0.5929 -0.0056 -0.0000 -0.0000
                                            0.7064  0.0259 -0.3839  0.0299 -0.0000
                                           -0.0000  0.0184  0.0107  0.0017
                ( 50.37%)  -0.7097* C   6 s( 34.65%)p 1.88( 65.30%)d 0.00(  0.05%)
                                           -0.0001 -0.5885 -0.0105 -0.0000 -0.0000
                                           -0.6884  0.0113  0.4211  0.0406 -0.0000
                                           -0.0000  0.0155  0.0163  0.0047
   119. (0.00611) BD*( 1) C   5 - H  10  
                ( 36.00%)   0.6000* C   5 s( 29.61%)p 2.38( 70.37%)d 0.00(  0.02%)
                                           -0.0003  0.5439 -0.0162 -0.0000 -0.0000
                                           -0.0000  0.0000 -0.8388  0.0124 -0.0000
                                           -0.0000 -0.0000  0.0018  0.0147
                ( 64.00%)  -0.8000* H  10 s( 99.89%)p 0.00(  0.11%)
                                            0.9994 -0.0052 -0.0000 -0.0000  0.0330
   120. (0.00762) BD*( 1) C   6 - C   7  
                ( 50.61%)   0.7114* C   6 s( 35.11%)p 1.85( 64.84%)d 0.00(  0.05%)
                                            0.0001  0.5925  0.0079  0.0000  0.0000
                                           -0.0148 -0.0399  0.8041  0.0083  0.0000
                                            0.0000  0.0045 -0.0018  0.0213
                ( 49.39%)  -0.7028* C   7 s( 36.23%)p 1.76( 63.73%)d 0.00(  0.04%)
                                           -0.0002  0.6018  0.0088  0.0000  0.0000
                                           -0.0127 -0.0392 -0.7972 -0.0061  0.0000
                                            0.0000 -0.0065 -0.0022  0.0190
   121. (0.15132) BD*( 2) C   6 - C   7  
                ( 53.54%)   0.7317* C   6 s(  0.00%)p 1.00( 99.93%)d 0.00(  0.07%)
                                            0.0000  0.0000  0.0000  0.9996 -0.0025
                                            0.0000  0.0000  0.0000  0.0000  0.0177
                                            0.0197  0.0000  0.0000  0.0000
                ( 46.46%)  -0.6816* C   7 s(  0.00%)p 1.00( 99.93%)d 0.00(  0.07%)
                                            0.0000  0.0000  0.0000  0.9996 -0.0057
                                            0.0000  0.0000  0.0000  0.0000  0.0211
                                           -0.0155  0.0000  0.0000  0.0000
   122. (0.00635) BD*( 1) C   6 - H  11  
                ( 36.12%)   0.6010* C   6 s( 30.16%)p 2.32( 69.82%)d 0.00(  0.02%)
                                           -0.0003  0.5490 -0.0144 -0.0000 -0.0000
                                           -0.7238  0.0090 -0.4174  0.0077 -0.0000
                                           -0.0000  0.0113 -0.0105 -0.0005
                ( 63.88%)  -0.7992* H  11 s( 99.89%)p 0.00(  0.11%)
                                            0.9995 -0.0027 -0.0000  0.0288  0.0159
   123. (0.00588) BD*( 1) C   7 - H  12  
                ( 35.57%)   0.5964* C   7 s( 30.64%)p 2.26( 69.34%)d 0.00(  0.02%)
                                           -0.0003  0.5533 -0.0149 -0.0000 -0.0000
                                           -0.7136  0.0053  0.4289 -0.0123 -0.0000
                                           -0.0000 -0.0115 -0.0082  0.0022
                ( 64.43%)  -0.8027* H  12 s( 99.89%)p 0.00(  0.11%)
                                            0.9994 -0.0032 -0.0000  0.0287 -0.0166


 NHO Directionality and "Bond Bending" (deviations from line of nuclear centers)

         [Thresholds for printing:  angular deviation  >  1.0 degree]
                                    hybrid p-character > 25.0%
                                    orbital occupancy  >  0.10e

                                Line of Centers        Hybrid 1              Hybrid 2
                                ---------------  -------------------   ------------------
                NBO               Theta   Phi    Theta   Phi    Dev    Theta   Phi    Dev
 ========================================================================================
     1. BD (   1) F   1 - C   2   180.0    0.0     0.0    0.0 180.0      --     --    --
     2. BD (   1) C   2 - C   3   119.1   90.0   112.9   90.0   6.1     56.1  270.0   4.8
     3. BD (   2) C   2 - C   3   119.1   90.0    90.0    0.0  90.0     90.0    0.0  90.0
     4. BD (   1) C   2 - C   7   119.1  270.0   112.9  270.0   6.1     56.1   90.0   4.8
     5. BD (   1) C   3 - C   4   179.7  270.0   176.3   90.0   4.0      3.8   90.0   3.5
     6. BD (   1) C   3 - H   8    58.4   90.0    59.5   90.0   1.1      --     --    --
     7. BD (   1) C   4 - C   5   120.1  270.0   124.3  270.0   4.2     64.2   90.0   4.3
     8. BD (   2) C   4 - C   5   120.1  270.0    90.0    0.0  90.0     90.0    0.0  90.0
    10. BD (   1) C   5 - C   6    59.9  270.0    64.2  270.0   4.3    124.3   90.0   4.2
    12. BD (   1) C   6 - C   7     0.3  270.0     3.8  270.0   3.5    176.3  270.0   4.0
    13. BD (   2) C   6 - C   7     0.3  270.0    90.0    0.0  90.0     90.0    0.0  90.0
    15. BD (   1) C   7 - H  12    58.4  270.0    59.5  270.0   1.1      --     --    --
    23. LP (   1) F   1             --     --    180.0    0.0   --       --     --    --
    24. LP (   2) F   1             --     --     90.0   90.0   --       --     --    --
    25. LP (   3) F   1             --     --     90.0    0.0   --       --     --    --
   111. BD*(   2) C   2 - C   3   119.1   90.0    90.0    0.0  90.0     90.0    0.0  90.0
   116. BD*(   2) C   4 - C   5   120.1  270.0    90.0    0.0  90.0     90.0    0.0  90.0
   121. BD*(   2) C   6 - C   7     0.3  270.0    90.0    0.0  90.0     90.0    0.0  90.0


 Second Order Perturbation Theory Analysis of Fock Matrix in NBO Basis

     Threshold for printing:   0.25 kcal/mol
                                                                              E(2)  E(j)-E(i) F(i,j)
         Donor NBO (i)                     Acceptor NBO (j)                 kcal/mol   a.u.    a.u. 
 ===================================================================================================

 within unit  1
   1. BD (   1) F   1 - C   2        / 35. RY*(   1) C   2                    0.44    1.77    0.035
   1. BD (   1) F   1 - C   2        /113. BD*(   1) C   3 - C   4            0.72    1.59    0.043
   1. BD (   1) F   1 - C   2        /120. BD*(   1) C   6 - C   7            0.72    1.59    0.043
   2. BD (   1) C   2 - C   3        / 53. RY*(   1) C   4                    0.45    1.92    0.037
   2. BD (   1) C   2 - C   3        / 54. RY*(   2) C   4                    0.66    1.41    0.039
   2. BD (   1) C   2 - C   3        / 80. RY*(   1) C   7                    0.96    1.79    0.053
   2. BD (   1) C   2 - C   3        /112. BD*(   1) C   2 - C   7            1.39    1.27    0.053
   2. BD (   1) C   2 - C   3        /113. BD*(   1) C   3 - C   4            0.93    1.30    0.044
   2. BD (   1) C   2 - C   3        /114. BD*(   1) C   3 - H   8            0.51    1.23    0.032
   2. BD (   1) C   2 - C   3        /117. BD*(   1) C   4 - H   9            1.09    1.24    0.046
   2. BD (   1) C   2 - C   3        /123. BD*(   1) C   7 - H  12            1.01    1.23    0.044
   3. BD (   2) C   2 - C   3        / 26. RY*(   1) F   1                    0.58    1.65    0.042
   3. BD (   2) C   2 - C   3        / 57. RY*(   5) C   4                    0.80    1.40    0.046
   3. BD (   2) C   2 - C   3        / 83. RY*(   4) C   7                    1.20    1.14    0.051
   3. BD (   2) C   2 - C   3        /111. BD*(   2) C   2 - C   3            0.72    0.30    0.019
   3. BD (   2) C   2 - C   3        /116. BD*(   2) C   4 - C   5            9.96    0.31    0.071
   3. BD (   2) C   2 - C   3        /121. BD*(   2) C   6 - C   7            9.52    0.33    0.070
   4. BD (   1) C   2 - C   7        / 44. RY*(   1) C   3                    0.96    1.79    0.053
   4. BD (   1) C   2 - C   7        / 71. RY*(   1) C   6                    0.45    1.92    0.037
   4. BD (   1) C   2 - C   7        / 72. RY*(   2) C   6                    0.66    1.41    0.039
   4. BD (   1) C   2 - C   7        /110. BD*(   1) C   2 - C   3            1.39    1.27    0.053
   4. BD (   1) C   2 - C   7        /114. BD*(   1) C   3 - H   8            1.01    1.23    0.044
   4. BD (   1) C   2 - C   7        /120. BD*(   1) C   6 - C   7            0.93    1.30    0.044
   4. BD (   1) C   2 - C   7        /122. BD*(   1) C   6 - H  11            1.09    1.24    0.046
   4. BD (   1) C   2 - C   7        /123. BD*(   1) C   7 - H  12            0.51    1.23    0.032
   5. BD (   1) C   3 - C   4        / 36. RY*(   2) C   2                    0.40    1.69    0.033
   5. BD (   1) C   3 - C   4        / 62. RY*(   1) C   5                    0.45    1.91    0.037
   5. BD (   1) C   3 - C   4        / 63. RY*(   2) C   5                    0.56    1.37    0.035
   5. BD (   1) C   3 - C   4        /109. BD*(   1) F   1 - C   2            2.16    0.95    0.057
   5. BD (   1) C   3 - C   4        /110. BD*(   1) C   2 - C   3            0.91    1.23    0.042
   5. BD (   1) C   3 - C   4        /114. BD*(   1) C   3 - H   8            0.76    1.19    0.038
   5. BD (   1) C   3 - C   4        /115. BD*(   1) C   4 - C   5            0.99    1.25    0.044
   5. BD (   1) C   3 - C   4        /117. BD*(   1) C   4 - H   9            0.58    1.19    0.033
   5. BD (   1) C   3 - C   4        /119. BD*(   1) C   5 - H  10            1.06    1.18    0.045
   6. BD (   1) C   3 - H   8        / 35. RY*(   1) C   2                    0.47    1.25    0.031
   6. BD (   1) C   3 - H   8        / 53. RY*(   1) C   4                    0.32    1.69    0.030
   6. BD (   1) C   3 - H   8        /109. BD*(   1) F   1 - C   2            0.70    0.76    0.029
   6. BD (   1) C   3 - H   8        /112. BD*(   1) C   2 - C   7            2.20    1.04    0.061
   6. BD (   1) C   3 - H   8        /113. BD*(   1) C   3 - C   4            0.59    1.07    0.032
   6. BD (   1) C   3 - H   8        /115. BD*(   1) C   4 - C   5            1.91    1.06    0.057
   7. BD (   1) C   4 - C   5        / 45. RY*(   2) C   3                    0.98    1.44    0.048
   7. BD (   1) C   4 - C   5        / 71. RY*(   1) C   6                    0.53    1.89    0.040
   7. BD (   1) C   4 - C   5        / 72. RY*(   2) C   6                    0.64    1.38    0.038
   7. BD (   1) C   4 - C   5        /113. BD*(   1) C   3 - C   4            0.99    1.27    0.045
   7. BD (   1) C   4 - C   5        /114. BD*(   1) C   3 - H   8            1.13    1.20    0.047
   7. BD (   1) C   4 - C   5        /117. BD*(   1) C   4 - H   9            0.54    1.21    0.032
   7. BD (   1) C   4 - C   5        /118. BD*(   1) C   5 - C   6            0.81    1.26    0.040
   7. BD (   1) C   4 - C   5        /119. BD*(   1) C   5 - H  10            0.40    1.19    0.028
   7. BD (   1) C   4 - C   5        /122. BD*(   1) C   6 - H  11            1.23    1.21    0.049
   8. BD (   2) C   4 - C   5        / 48. RY*(   5) C   3                    0.45    1.89    0.040
   8. BD (   2) C   4 - C   5        / 73. RY*(   3) C   6                    0.69    1.84    0.049
   8. BD (   2) C   4 - C   5        /111. BD*(   2) C   2 - C   3            8.78    0.28    0.064
   8. BD (   2) C   4 - C   5        /121. BD*(   2) C   6 - C   7           12.78    0.30    0.079
   9. BD (   1) C   4 - H   9        / 44. RY*(   1) C   3                    0.29    1.56    0.027
   9. BD (   1) C   4 - H   9        / 62. RY*(   1) C   5                    0.32    1.72    0.030
   9. BD (   1) C   4 - H   9        /110. BD*(   1) C   2 - C   3            2.02    1.03    0.058
   9. BD (   1) C   4 - H   9        /113. BD*(   1) C   3 - C   4            0.46    1.06    0.028
   9. BD (   1) C   4 - H   9        /115. BD*(   1) C   4 - C   5            0.29    1.05    0.022
   9. BD (   1) C   4 - H   9        /118. BD*(   1) C   5 - C   6            1.84    1.05    0.056
  10. BD (   1) C   5 - C   6        / 53. RY*(   1) C   4                    0.53    1.89    0.040
  10. BD (   1) C   5 - C   6        / 54. RY*(   2) C   4                    0.64    1.38    0.038
  10. BD (   1) C   5 - C   6        / 81. RY*(   2) C   7                    0.98    1.44    0.048
  10. BD (   1) C   5 - C   6        /115. BD*(   1) C   4 - C   5            0.81    1.26    0.040
  10. BD (   1) C   5 - C   6        /117. BD*(   1) C   4 - H   9            1.23    1.21    0.049
  10. BD (   1) C   5 - C   6        /119. BD*(   1) C   5 - H  10            0.40    1.19    0.028
  10. BD (   1) C   5 - C   6        /120. BD*(   1) C   6 - C   7            0.99    1.27    0.045
  10. BD (   1) C   5 - C   6        /122. BD*(   1) C   6 - H  11            0.54    1.21    0.032
  10. BD (   1) C   5 - C   6        /123. BD*(   1) C   7 - H  12            1.13    1.20    0.047
  11. BD (   1) C   5 - H  10        / 53. RY*(   1) C   4                    0.36    1.70    0.031
  11. BD (   1) C   5 - H  10        / 71. RY*(   1) C   6                    0.36    1.70    0.031
  11. BD (   1) C   5 - H  10        /113. BD*(   1) C   3 - C   4            2.08    1.08    0.060
  11. BD (   1) C   5 - H  10        /120. BD*(   1) C   6 - C   7            2.08    1.08    0.060
  12. BD (   1) C   6 - C   7        / 36. RY*(   2) C   2                    0.40    1.69    0.033
  12. BD (   1) C   6 - C   7        / 62. RY*(   1) C   5                    0.45    1.91    0.037
  12. BD (   1) C   6 - C   7        / 63. RY*(   2) C   5                    0.56    1.37    0.035
  12. BD (   1) C   6 - C   7        /109. BD*(   1) F   1 - C   2            2.16    0.95    0.057
  12. BD (   1) C   6 - C   7        /112. BD*(   1) C   2 - C   7            0.91    1.23    0.042
  12. BD (   1) C   6 - C   7        /118. BD*(   1) C   5 - C   6            0.99    1.25    0.044
  12. BD (   1) C   6 - C   7        /119. BD*(   1) C   5 - H  10            1.06    1.18    0.045
  12. BD (   1) C   6 - C   7        /122. BD*(   1) C   6 - H  11            0.58    1.19    0.033
  12. BD (   1) C   6 - C   7        /123. BD*(   1) C   7 - H  12            0.76    1.19    0.038
  13. BD (   2) C   6 - C   7        / 40. RY*(   6) C   2                    0.42    2.11    0.041
  13. BD (   2) C   6 - C   7        / 66. RY*(   5) C   5                    0.81    0.92    0.038
  13. BD (   2) C   6 - C   7        / 83. RY*(   4) C   7                    0.38    1.10    0.029
  13. BD (   2) C   6 - C   7        /111. BD*(   2) C   2 - C   3           12.72    0.26    0.073
  13. BD (   2) C   6 - C   7        /116. BD*(   2) C   4 - C   5            8.46    0.27    0.061
  14. BD (   1) C   6 - H  11        / 62. RY*(   1) C   5                    0.32    1.72    0.030
  14. BD (   1) C   6 - H  11        / 80. RY*(   1) C   7                    0.29    1.56    0.027
  14. BD (   1) C   6 - H  11        /112. BD*(   1) C   2 - C   7            2.02    1.03    0.058
  14. BD (   1) C   6 - H  11        /115. BD*(   1) C   4 - C   5            1.84    1.05    0.056
  14. BD (   1) C   6 - H  11        /118. BD*(   1) C   5 - C   6            0.29    1.05    0.022
  14. BD (   1) C   6 - H  11        /120. BD*(   1) C   6 - C   7            0.46    1.06    0.028
  15. BD (   1) C   7 - H  12        / 35. RY*(   1) C   2                    0.47    1.25    0.031
  15. BD (   1) C   7 - H  12        / 71. RY*(   1) C   6                    0.32    1.69    0.030
  15. BD (   1) C   7 - H  12        /109. BD*(   1) F   1 - C   2            0.70    0.76    0.029
  15. BD (   1) C   7 - H  12        /110. BD*(   1) C   2 - C   3            2.20    1.04    0.061
  15. BD (   1) C   7 - H  12        /118. BD*(   1) C   5 - C   6            1.91    1.06    0.057
  15. BD (   1) C   7 - H  12        /120. BD*(   1) C   6 - C   7            0.59    1.07    0.032
  16. CR (   1) F   1                / 35. RY*(   1) C   2                    1.44   25.20    0.241
  17. CR (   1) C   2                / 45. RY*(   2) C   3                    0.88   10.94    0.124
  17. CR (   1) C   2                / 81. RY*(   2) C   7                    0.88   10.94    0.124
  17. CR (   1) C   2                /109. BD*(   1) F   1 - C   2            1.47   10.46    0.158
  17. CR (   1) C   2                /110. BD*(   1) C   2 - C   3            0.48   10.74    0.091
  17. CR (   1) C   2                /112. BD*(   1) C   2 - C   7            0.48   10.74    0.091
  17. CR (   1) C   2                /113. BD*(   1) C   3 - C   4            0.35   10.77    0.078
  17. CR (   1) C   2                /114. BD*(   1) C   3 - H   8            0.26   10.70    0.067
  17. CR (   1) C   2                /120. BD*(   1) C   6 - C   7            0.35   10.77    0.078
  17. CR (   1) C   2                /123. BD*(   1) C   7 - H  12            0.26   10.70    0.067
  18. CR (   1) C   3                / 36. RY*(   2) C   2                    0.90   11.08    0.126
  18. CR (   1) C   3                / 54. RY*(   2) C   4                    0.67   10.76    0.108
  18. CR (   1) C   3                / 56. RY*(   4) C   4                    0.31   10.79    0.073
  18. CR (   1) C   3                / 89. RY*(   1) H   8                    0.47   10.47    0.088
  18. CR (   1) C   3                /109. BD*(   1) F   1 - C   2            0.26   10.34    0.066
  18. CR (   1) C   3                /112. BD*(   1) C   2 - C   7            0.58   10.62    0.100
  18. CR (   1) C   3                /115. BD*(   1) C   4 - C   5            0.45   10.64    0.087
  18. CR (   1) C   3                /117. BD*(   1) C   4 - H   9            0.26   10.59    0.066
  19. CR (   1) C   4                / 44. RY*(   1) C   3                    0.39   11.14    0.083
  19. CR (   1) C   4                / 45. RY*(   2) C   3                    0.29   10.82    0.071
  19. CR (   1) C   4                / 47. RY*(   4) C   3                    0.29   10.76    0.071
  19. CR (   1) C   4                / 63. RY*(   2) C   5                    0.66   10.76    0.106
  19. CR (   1) C   4                / 93. RY*(   1) H   9                    0.43   10.47    0.085
  19. CR (   1) C   4                /110. BD*(   1) C   2 - C   3            0.42   10.62    0.085
  19. CR (   1) C   4                /114. BD*(   1) C   3 - H   8            0.30   10.58    0.072
  19. CR (   1) C   4                /118. BD*(   1) C   5 - C   6            0.39   10.64    0.082
  20. CR (   1) C   5                / 54. RY*(   2) C   4                    0.82   10.78    0.119
  20. CR (   1) C   5                / 72. RY*(   2) C   6                    0.82   10.78    0.119
  20. CR (   1) C   5                / 97. RY*(   1) H  10                    0.43   10.47    0.085
  20. CR (   1) C   5                /113. BD*(   1) C   3 - C   4            0.42   10.67    0.085
  20. CR (   1) C   5                /117. BD*(   1) C   4 - H   9            0.27   10.60    0.067
  20. CR (   1) C   5                /120. BD*(   1) C   6 - C   7            0.42   10.67    0.085
  20. CR (   1) C   5                /122. BD*(   1) C   6 - H  11            0.27   10.60    0.067
  21. CR (   1) C   6                / 63. RY*(   2) C   5                    0.66   10.76    0.106
  21. CR (   1) C   6                / 80. RY*(   1) C   7                    0.39   11.14    0.083
  21. CR (   1) C   6                / 81. RY*(   2) C   7                    0.29   10.82    0.071
  21. CR (   1) C   6                / 82. RY*(   3) C   7                    0.29   10.76    0.071
  21. CR (   1) C   6                /101. RY*(   1) H  11                    0.43   10.47    0.085
  21. CR (   1) C   6                /112. BD*(   1) C   2 - C   7            0.42   10.62    0.085
  21. CR (   1) C   6                /115. BD*(   1) C   4 - C   5            0.39   10.64    0.082
  21. CR (   1) C   6                /123. BD*(   1) C   7 - H  12            0.30   10.58    0.072
  22. CR (   1) C   7                / 36. RY*(   2) C   2                    0.90   11.08    0.126
  22. CR (   1) C   7                / 72. RY*(   2) C   6                    0.67   10.76    0.108
  22. CR (   1) C   7                / 74. RY*(   4) C   6                    0.31   10.79    0.073
  22. CR (   1) C   7                /105. RY*(   1) H  12                    0.47   10.47    0.088
  22. CR (   1) C   7                /109. BD*(   1) F   1 - C   2            0.26   10.34    0.066
  22. CR (   1) C   7                /110. BD*(   1) C   2 - C   3            0.58   10.62    0.100
  22. CR (   1) C   7                /118. BD*(   1) C   5 - C   6            0.45   10.64    0.087
  22. CR (   1) C   7                /122. BD*(   1) C   6 - H  11            0.26   10.59    0.066
  23. LP (   1) F   1                / 35. RY*(   1) C   2                    3.49    1.76    0.099
  23. LP (   1) F   1                /110. BD*(   1) C   2 - C   3            0.74    1.55    0.043
  23. LP (   1) F   1                /112. BD*(   1) C   2 - C   7            0.74    1.55    0.043
  24. LP (   2) F   1                / 36. RY*(   2) C   2                    0.50    1.41    0.034
  24. LP (   2) F   1                / 39. RY*(   5) C   2                    0.57    2.57    0.049
  24. LP (   2) F   1                /110. BD*(   1) C   2 - C   3            3.01    0.95    0.068
  24. LP (   2) F   1                /112. BD*(   1) C   2 - C   7            3.01    0.95    0.068
  25. LP (   3) F   1                / 37. RY*(   3) C   2                    1.28    2.10    0.067
  25. LP (   3) F   1                / 42. RY*(   8) C   2                    0.32    1.14    0.024
  25. LP (   3) F   1                /111. BD*(   2) C   2 - C   3            8.55    0.43    0.083
 111. BD*(   2) C   2 - C   3        / 37. RY*(   3) C   2                    0.48    1.67    0.079
 111. BD*(   2) C   2 - C   3        / 40. RY*(   6) C   2                    0.26    1.85    0.062
 111. BD*(   2) C   2 - C   3        / 46. RY*(   3) C   3                    1.72    0.89    0.110
 111. BD*(   2) C   2 - C   3        / 57. RY*(   5) C   4                    0.35    1.11    0.056
 111. BD*(   2) C   2 - C   3        / 83. RY*(   4) C   7                    0.39    0.84    0.050
 111. BD*(   2) C   2 - C   3        /116. BD*(   2) C   4 - C   5          115.93    0.02    0.090
 111. BD*(   2) C   2 - C   3        /121. BD*(   2) C   6 - C   7           52.68    0.03    0.080
 116. BD*(   2) C   4 - C   5        / 55. RY*(   3) C   4                    0.78    1.44    0.101
 116. BD*(   2) C   4 - C   5        / 65. RY*(   4) C   5                    0.27    1.86    0.068
 116. BD*(   2) C   4 - C   5        / 66. RY*(   5) C   5                    0.95    0.65    0.075
 116. BD*(   2) C   4 - C   5        /121. BD*(   2) C   6 - C   7          122.52    0.01    0.080
 121. BD*(   2) C   6 - C   7        / 66. RY*(   5) C   5                    0.26    0.64    0.041
 121. BD*(   2) C   6 - C   7        / 75. RY*(   5) C   6                    1.13    0.97    0.107
 121. BD*(   2) C   6 - C   7        / 83. RY*(   4) C   7                    0.35    0.81    0.055
 121. BD*(   2) C   6 - C   7        / 84. RY*(   5) C   7                    0.44    1.64    0.087


 Natural Bond Orbitals (Summary):

                                                            Principal Delocalizations
           NBO                        Occupancy    Energy   (geminal,vicinal,remote)
 ====================================================================================
 Molecular unit  1  (C6H5F)
     1. BD (   1) F   1 - C   2          0.99751    -1.25170  113(v),120(v),35(g)
     2. BD (   1) C   2 - C   3          0.99171    -0.95962  112(g),117(v),123(v),80(v)
                                                    113(g),54(v),114(g),53(v)
     3. BD (   2) C   2 - C   3          0.84826    -0.52462  116(v),121(v),83(v),57(v)
                                                    111(g),26(v)
     4. BD (   1) C   2 - C   7          0.99171    -0.95962  110(g),122(v),114(v),44(v)
                                                    120(g),72(v),123(g),71(v)
     5. BD (   1) C   3 - C   4          0.98752    -0.91831  109(v),119(v),115(g),110(g)
                                                    114(g),117(g),63(v),62(v)
                                                    36(v)
     6. BD (   1) C   3 - H   8          0.98703    -0.73123  112(v),115(v),109(v),113(g)
                                                    35(v),53(v)
     7. BD (   1) C   4 - C   5          0.99126    -0.93291  122(v),114(v),45(v),113(g)
                                                    118(g),72(v),117(g),71(v)
                                                    119(g)
     8. BD (   2) C   4 - C   5          0.84343    -0.50277  121(v),111(v),73(v),48(v)
     9. BD (   1) C   4 - H   9          0.98912    -0.72311  110(v),118(v),113(g),62(v)
                                                    44(v),115(g)
    10. BD (   1) C   5 - C   6          0.99126    -0.93291  117(v),123(v),81(v),120(g)
                                                    115(g),54(v),122(g),53(v)
                                                    119(g)
    11. BD (   1) C   5 - H  10          0.98966    -0.74145  113(v),120(v),53(v),71(v)
    12. BD (   1) C   6 - C   7          0.98752    -0.91831  109(v),119(v),118(g),112(g)
                                                    123(g),122(g),63(v),62(v)
                                                    36(v)
    13. BD (   2) C   6 - C   7          0.81341    -0.48451  111(v),116(v),66(v),40(v)
                                                    83(g)
    14. BD (   1) C   6 - H  11          0.98912    -0.72311  112(v),115(v),120(g),62(v)
                                                    80(v),118(g)
    15. BD (   1) C   7 - H  12          0.98703    -0.73123  110(v),118(v),109(v),120(g)
                                                    35(v),71(v)
    16. CR (   1) F   1                  0.99995   -24.68573  35(v)
    17. CR (   1) C   2                  0.99919   -10.43072  109(g),45(v),81(v),110(g)
                                                    112(g),113(v),120(v),114(v)
                                                    123(v)
    18. CR (   1) C   3                  0.99946   -10.30996  36(v),54(v),112(v),89(v)
                                                    115(v),56(v),109(v),117(v)
    19. CR (   1) C   4                  0.99951   -10.30836  63(v),93(v),110(v),118(v)
                                                    44(v),114(v),47(v),45(v)
    20. CR (   1) C   5                  0.99948   -10.32845  54(v),72(v),97(v),113(v)
                                                    120(v),117(v),122(v)
    21. CR (   1) C   6                  0.99951   -10.30836  63(v),101(v),112(v),115(v)
                                                    80(v),123(v),82(v),81(v)
    22. CR (   1) C   7                  0.99946   -10.30996  36(v),72(v),110(v),105(v)
                                                    118(v),74(v),109(v),122(v)
    23. LP (   1) F   1                  0.99427    -1.23869  35(v),110(v),112(v)
    24. LP (   2) F   1                  0.98527    -0.64188  110(v),112(v),39(v),36(v)
    25. LP (   3) F   1                  0.96255    -0.65138  111(v),37(v),42(v)
    26. RY*(   1) F   1                  0.00059     1.13003   
    27. RY*(   2) F   1                  0.00053     1.29909   
    28. RY*(   3) F   1                  0.00015     1.77690   
    29. RY*(   4) F   1                  0.00001     1.06572   
    30. RY*(   5) F   1                  0.00000     2.82474   
    31. RY*(   6) F   1                  0.00000     2.80244   
    32. RY*(   7) F   1                  0.00000     2.94763   
    33. RY*(   8) F   1                  0.00000     2.83044   
    34. RY*(   9) F   1                  0.00001     3.24931   
    35. RY*(   1) C   2                  0.00432     0.51873   
    36. RY*(   2) C   2                  0.00241     0.76986   
    37. RY*(   3) C   2                  0.00152     1.44665   
    38. RY*(   4) C   2                  0.00111     0.89063   
    39. RY*(   5) C   2                  0.00079     1.92955   
    40. RY*(   6) C   2                  0.00065     1.62681   
    41. RY*(   7) C   2                  0.00048     1.60320   
    42. RY*(   8) C   2                  0.00008     0.49236   
    43. RY*(   9) C   2                  0.00001     1.88529   
    44. RY*(   1) C   3                  0.00274     0.83263   
    45. RY*(   2) C   3                  0.00159     0.50792   
    46. RY*(   3) C   3                  0.00063     0.66255   
    47. RY*(   4) C   3                  0.00059     0.44706   
    48. RY*(   5) C   3                  0.00023     1.38960   
    49. RY*(   6) C   3                  0.00007     2.12648   
    50. RY*(   7) C   3                  0.00004     2.09234   
    51. RY*(   8) C   3                  0.00002     1.64719   
    52. RY*(   9) C   3                  0.00000     1.97507   
    53. RY*(   1) C   4                  0.00260     0.95857   
    54. RY*(   2) C   4                  0.00132     0.44990   
    55. RY*(   3) C   4                  0.00049     1.23076   
    56. RY*(   4) C   4                  0.00041     0.48478   
    57. RY*(   5) C   4                  0.00023     0.88011   
    58. RY*(   6) C   4                  0.00007     2.15896   
    59. RY*(   7) C   4                  0.00003     1.99235   
    60. RY*(   8) C   4                  0.00000     1.97790   
    61. RY*(   9) C   4                  0.00000     1.59772   
    62. RY*(   1) C   5                  0.00235     0.99558   
    63. RY*(   2) C   5                  0.00113     0.45373   
    64. RY*(   3) C   5                  0.00051     0.48020   
    65. RY*(   4) C   5                  0.00041     1.64979   
    66. RY*(   5) C   5                  0.00028     0.43629   
    67. RY*(   6) C   5                  0.00008     2.13175   
    68. RY*(   7) C   5                  0.00003     1.92456   
    69. RY*(   8) C   5                  0.00000     1.54368   
    70. RY*(   9) C   5                  0.00000     1.95200   
    71. RY*(   1) C   6                  0.00260     0.95857   
    72. RY*(   2) C   6                  0.00132     0.44990   
    73. RY*(   3) C   6                  0.00042     1.33756   
    74. RY*(   4) C   6                  0.00041     0.48478   
    75. RY*(   5) C   6                  0.00025     0.77420   
    76. RY*(   6) C   6                  0.00007     2.15896   
    77. RY*(   7) C   6                  0.00003     1.99235   
    78. RY*(   8) C   6                  0.00000     1.97790   
    79. RY*(   9) C   6                  0.00000     1.59795   
    80. RY*(   1) C   7                  0.00274     0.83263   
    81. RY*(   2) C   7                  0.00159     0.50792   
    82. RY*(   3) C   7                  0.00059     0.44706   
    83. RY*(   4) C   7                  0.00053     0.61301   
    84. RY*(   5) C   7                  0.00025     1.44233   
    85. RY*(   6) C   7                  0.00007     2.12648   
    86. RY*(   7) C   7                  0.00004     2.09234   
    87. RY*(   8) C   7                  0.00002     1.64566   
    88. RY*(   9) C   7                  0.00000     1.97507   
    89. RY*(   1) H   8                  0.00079     0.16476   
    90. RY*(   2) H   8                  0.00005     1.45145   
    91. RY*(   3) H   8                  0.00004     2.01738   
    92. RY*(   4) H   8                  0.00002     1.90269   
    93. RY*(   1) H   9                  0.00068     0.15853   
    94. RY*(   2) H   9                  0.00005     1.44886   
    95. RY*(   3) H   9                  0.00003     2.06278   
    96. RY*(   4) H   9                  0.00004     1.86205   
    97. RY*(   1) H  10                  0.00072     0.14439   
    98. RY*(   2) H  10                  0.00006     1.43656   
    99. RY*(   3) H  10                  0.00003     1.76394   
   100. RY*(   4) H  10                  0.00003     2.15438   
   101. RY*(   1) H  11                  0.00068     0.15853   
   102. RY*(   2) H  11                  0.00005     1.44886   
   103. RY*(   3) H  11                  0.00003     2.06278   
   104. RY*(   4) H  11                  0.00004     1.86205   
   105. RY*(   1) H  12                  0.00079     0.16476   
   106. RY*(   2) H  12                  0.00005     1.45145   
   107. RY*(   3) H  12                  0.00004     2.01738   
   108. RY*(   4) H  12                  0.00002     1.90269   
   109. BD*(   1) F   1 - C   2          0.01774     0.02874   
   110. BD*(   1) C   2 - C   3          0.01407     0.31043   
   111. BD*(   2) C   2 - C   3          0.20151    -0.22592  116(v),121(v),46(g),37(g)
                                                    83(v),57(v),40(g)
   112. BD*(   1) C   2 - C   7          0.01407     0.31043   
   113. BD*(   1) C   3 - C   4          0.00762     0.34163   
   114. BD*(   1) C   3 - H   8          0.00588     0.26709   
   115. BD*(   1) C   4 - C   5          0.00746     0.32885   
   116. BD*(   2) C   4 - C   5          0.17268    -0.20967  121(v),111(v),66(g),55(g)
                                                    65(g)
   117. BD*(   1) C   4 - H   9          0.00635     0.27562   
   118. BD*(   1) C   5 - C   6          0.00746     0.32885   
   119. BD*(   1) C   5 - H  10          0.00611     0.26021   
   120. BD*(   1) C   6 - C   7          0.00762     0.34163   
   121. BD*(   2) C   6 - C   7          0.15132    -0.19913  116(v),111(v),75(g),84(g)
                                                    83(g),66(v)
   122. BD*(   1) C   6 - H  11          0.00635     0.27562   
   123. BD*(   1) C   7 - H  12          0.00588     0.26709   
       -------------------------------
              Total Lewis   24.32417  ( 97.2967%)
        Valence non-Lewis    0.63214  (  2.5286%)
        Rydberg non-Lewis    0.04369  (  0.1748%)
       -------------------------------
            Total unit  1   25.00000  (100.0000%)
           Charge unit  1    0.00000


 ***************************************************
 *******         Beta  spin orbitals         *******
 ***************************************************


 NATURAL POPULATIONS:  Natural atomic orbital occupancies 
                                                          
   NAO  Atom  No  lang   Type(AO)    Occupancy      Energy
 ----------------------------------------------------------
     1    F    1  S      Cor( 1S)     0.99995     -24.68108
     2    F    1  S      Val( 2S)     0.91385      -1.46515
     3    F    1  S      Ryd( 3S)     0.00016       1.69511
     4    F    1  px     Val( 2p)     0.85037      -0.61601
     5    F    1  px     Ryd( 3p)     0.00014       1.03197
     6    F    1  py     Val( 2p)     0.98461      -0.63715
     7    F    1  py     Ryd( 3p)     0.00048       1.25008
     8    F    1  pz     Val( 2p)     0.81219      -0.65836
     9    F    1  pz     Ryd( 3p)     0.00005       1.07192
    10    F    1  dxy    Ryd( 3d)     0.00000       2.83483
    11    F    1  dxz    Ryd( 3d)     0.00056       2.92280
    12    F    1  dyz    Ryd( 3d)     0.00043       3.00018
    13    F    1  dx2y2  Ryd( 3d)     0.00000       2.85985
    14    F    1  dz2    Ryd( 3d)     0.00072       3.31752

    15    C    2  S      Cor( 1S)     0.99918     -10.42563
    16    C    2  S      Val( 2S)     0.41841      -0.38270
    17    C    2  S      Ryd( 3S)     0.00101       0.38142
    18    C    2  px     Val( 2p)     0.24875      -0.33352
    19    C    2  px     Ryd( 3p)     0.00062       0.34527
    20    C    2  py     Val( 2p)     0.53726      -0.29226
    21    C    2  py     Ryd( 3p)     0.00228       0.59410
    22    C    2  pz     Val( 2p)     0.32475      -0.28956
    23    C    2  pz     Ryd( 3p)     0.00573       0.52456
    24    C    2  dxy    Ryd( 3d)     0.00042       1.65427
    25    C    2  dxz    Ryd( 3d)     0.00105       1.63627
    26    C    2  dyz    Ryd( 3d)     0.00118       2.11979
    27    C    2  dx2y2  Ryd( 3d)     0.00039       2.02537
    28    C    2  dz2    Ryd( 3d)     0.00149       2.03157

    29    C    3  S      Cor( 1S)     0.99945     -10.30847
    30    C    3  S      Val( 2S)     0.49381      -0.39849
    31    C    3  S      Ryd( 3S)     0.00080       0.34580
    32    C    3  px     Val( 2p)     0.41509      -0.32934
    33    C    3  px     Ryd( 3p)     0.00036       0.34549
    34    C    3  py     Val( 2p)     0.58795      -0.29955
    35    C    3  py     Ryd( 3p)     0.00254       0.67603
    36    C    3  pz     Val( 2p)     0.55789      -0.28415
    37    C    3  pz     Ryd( 3p)     0.00308       0.54218
    38    C    3  dxy    Ryd( 3d)     0.00016       1.68565
    39    C    3  dxz    Ryd( 3d)     0.00023       1.69164
    40    C    3  dyz    Ryd( 3d)     0.00043       2.26159
    41    C    3  dx2y2  Ryd( 3d)     0.00027       2.03090
    42    C    3  dz2    Ryd( 3d)     0.00027       2.15797

    43    C    4  S      Cor( 1S)     0.99950     -10.30834
    44    C    4  S      Val( 2S)     0.49050      -0.39183
    45    C    4  S      Ryd( 3S)     0.00059       0.35781
    46    C    4  px     Val( 2p)     0.44512      -0.33184
    47    C    4  px     Ryd( 3p)     0.00025       0.34433
    48    C    4  py     Val( 2p)     0.59199      -0.28837
    49    C    4  py     Ryd( 3p)     0.00278       0.71320
    50    C    4  pz     Val( 2p)     0.54668      -0.27537
    51    C    4  pz     Ryd( 3p)     0.00233       0.52017
    52    C    4  dxy    Ryd( 3d)     0.00016       1.67867
    53    C    4  dxz    Ryd( 3d)     0.00021       1.69272
    54    C    4  dyz    Ryd( 3d)     0.00039       2.25654
    55    C    4  dx2y2  Ryd( 3d)     0.00027       2.03539
    56    C    4  dz2    Ryd( 3d)     0.00033       2.15802

    57    C    5  S      Cor( 1S)     0.99947     -10.32241
    58    C    5  S      Val( 2S)     0.48643      -0.39038
    59    C    5  S      Ryd( 3S)     0.00066       0.35783
    60    C    5  px     Val( 2p)     0.17423      -0.29428
    61    C    5  px     Ryd( 3p)     0.00003       0.34729
    62    C    5  py     Val( 2p)     0.52268      -0.26292
    63    C    5  py     Ryd( 3p)     0.00176       0.42767
    64    C    5  pz     Val( 2p)     0.60192      -0.29125
    65    C    5  pz     Ryd( 3p)     0.00288       0.80643
    66    C    5  dxy    Ryd( 3d)     0.00030       1.69743
    67    C    5  dxz    Ryd( 3d)     0.00019       1.67193
    68    C    5  dyz    Ryd( 3d)     0.00043       2.17889
    69    C    5  dx2y2  Ryd( 3d)     0.00035       2.06147
    70    C    5  dz2    Ryd( 3d)     0.00039       2.19367

    71    C    6  S      Cor( 1S)     0.99950     -10.30834
    72    C    6  S      Val( 2S)     0.49050      -0.39183
    73    C    6  S      Ryd( 3S)     0.00059       0.35781
    74    C    6  px     Val( 2p)     0.44512      -0.33184
    75    C    6  px     Ryd( 3p)     0.00025       0.34433
    76    C    6  py     Val( 2p)     0.59199      -0.28837
    77    C    6  py     Ryd( 3p)     0.00278       0.71320
    78    C    6  pz     Val( 2p)     0.54668      -0.27537
    79    C    6  pz     Ryd( 3p)     0.00233       0.52017
    80    C    6  dxy    Ryd( 3d)     0.00016       1.67867
    81    C    6  dxz    Ryd( 3d)     0.00021       1.69272
    82    C    6  dyz    Ryd( 3d)     0.00039       2.25654
    83    C    6  dx2y2  Ryd( 3d)     0.00027       2.03539
    84    C    6  dz2    Ryd( 3d)     0.00033       2.15802

    85    C    7  S      Cor( 1S)     0.99945     -10.30847
    86    C    7  S      Val( 2S)     0.49381      -0.39849
    87    C    7  S      Ryd( 3S)     0.00080       0.34580
    88    C    7  px     Val( 2p)     0.41509      -0.32934
    89    C    7  px     Ryd( 3p)     0.00036       0.34549
    90    C    7  py     Val( 2p)     0.58795      -0.29955
    91    C    7  py     Ryd( 3p)     0.00254       0.67603
    92    C    7  pz     Val( 2p)     0.55789      -0.28415
    93    C    7  pz     Ryd( 3p)     0.00308       0.54218
    94    C    7  dxy    Ryd( 3d)     0.00016       1.68565
    95    C    7  dxz    Ryd( 3d)     0.00023       1.69164
    96    C    7  dyz    Ryd( 3d)     0.00043       2.26159
    97    C    7  dx2y2  Ryd( 3d)     0.00027       2.03090
    98    C    7  dz2    Ryd( 3d)     0.00027       2.15797

    99    H    8  S      Val( 1S)     0.35743      -0.10756
   100    H    8  S      Ryd( 2S)     0.00082       0.14872
   101    H    8  px     Ryd( 2p)     0.00004       1.45176
   102    H    8  py     Ryd( 2p)     0.00034       2.06324
   103    H    8  pz     Ryd( 2p)     0.00014       1.88229

   104    H    9  S      Val( 1S)     0.36139      -0.10116
   105    H    9  S      Ryd( 2S)     0.00068       0.14711
   106    H    9  px     Ryd( 2p)     0.00005       1.44886
   107    H    9  py     Ryd( 2p)     0.00035       2.07913
   108    H    9  pz     Ryd( 2p)     0.00013       1.86679

   109    H   10  S      Val( 1S)     0.37130      -0.11956
   110    H   10  S      Ryd( 2S)     0.00073       0.13978
   111    H   10  px     Ryd( 2p)     0.00001       1.43825
   112    H   10  py     Ryd( 2p)     0.00003       1.76270
   113    H   10  pz     Ryd( 2p)     0.00049       2.16891

   114    H   11  S      Val( 1S)     0.36139      -0.10116
   115    H   11  S      Ryd( 2S)     0.00068       0.14711
   116    H   11  px     Ryd( 2p)     0.00005       1.44886
   117    H   11  py     Ryd( 2p)     0.00035       2.07913
   118    H   11  pz     Ryd( 2p)     0.00013       1.86679

   119    H   12  S      Val( 1S)     0.35743      -0.10756
   120    H   12  S      Ryd( 2S)     0.00082       0.14872
   121    H   12  px     Ryd( 2p)     0.00004       1.45176
   122    H   12  py     Ryd( 2p)     0.00034       2.06324
   123    H   12  pz     Ryd( 2p)     0.00014       1.88229


 Summary of Natural Population Analysis:                  
                                                          
                                       Natural Population 
                Natural  -----------------------------------------------
    Atom  No    Charge         Core      Valence    Rydberg      Total
 -----------------------------------------------------------------------
      F    1   -0.06352      0.99995     3.56102    0.00255     4.56352
      C    2    0.45749      0.99918     1.52917    0.01416     2.54251
      C    3   -0.06233      0.99945     2.05474    0.00813     3.06233
      C    4   -0.08112      0.99950     2.07429    0.00732     3.08112
      C    5    0.20826      0.99947     1.78527    0.00701     2.79174
      C    6   -0.08112      0.99950     2.07429    0.00732     3.08112
      C    7   -0.06233      0.99945     2.05474    0.00813     3.06233
      H    8    0.14122      0.00000     0.35743    0.00135     0.35878
      H    9    0.13740      0.00000     0.36139    0.00121     0.36260
      H   10    0.12743      0.00000     0.37130    0.00127     0.37257
      H   11    0.13740      0.00000     0.36139    0.00121     0.36260
      H   12    0.14122      0.00000     0.35743    0.00135     0.35878
 =======================================================================
   * Total *    1.00000      6.99652    16.94248    0.06101    24.00000

                                 Natural Population      
 --------------------------------------------------------
   Core                       6.99652 ( 99.9502% of   7)
   Valence                   16.94248 ( 99.6616% of  17)
   Natural Minimal Basis     23.93899 ( 99.7458% of  24)
   Natural Rydberg Basis      0.06101 (  0.2542% of  24)
 --------------------------------------------------------

    Atom  No          Natural Electron Configuration
 ----------------------------------------------------------------------------
      F    1      [core]2S( 0.91)2p( 2.65)
      C    2      [core]2S( 0.42)2p( 1.11)3p( 0.01)
      C    3      [core]2S( 0.49)2p( 1.56)3p( 0.01)
      C    4      [core]2S( 0.49)2p( 1.58)3p( 0.01)
      C    5      [core]2S( 0.49)2p( 1.30)
      C    6      [core]2S( 0.49)2p( 1.58)3p( 0.01)
      C    7      [core]2S( 0.49)2p( 1.56)3p( 0.01)
      H    8            1S( 0.36)
      H    9            1S( 0.36)
      H   10            1S( 0.37)
      H   11            1S( 0.36)
      H   12            1S( 0.36)


 NATURAL BOND ORBITAL ANALYSIS, beta spin orbitals:

                       Occupancies       Lewis Structure    Low   High
           Occ.    -------------------  -----------------   occ   occ
  Cycle   Thresh.   Lewis   Non-Lewis     CR  BD  3C  LP    (L)   (NL)   Dev
 =============================================================================
   1(1)    0.90    22.72817   1.27183      7  13   0   4     2      0    0.03
   2(2)    0.90    22.72817   1.27183      7  13   0   4     2      0    0.03
   3(1)    0.80    23.41354   0.58646      7  14   0   3     0      0    0.03
 -----------------------------------------------------------------------------

 Structure accepted: No low occupancy Lewis orbitals

 --------------------------------------------------------
   Core                      6.99652 ( 99.950% of   7)
   Valence Lewis            16.41701 ( 96.571% of  17)
  ==================       ============================
   Total Lewis              23.41354 ( 97.556% of  24)
  -----------------------------------------------------
   Valence non-Lewis         0.54623 (  2.276% of  24)
   Rydberg non-Lewis         0.04023 (  0.168% of  24)
  ==================       ============================
   Total non-Lewis           0.58646 (  2.444% of  24)
 --------------------------------------------------------


       (Occupancy)   Bond orbital/ Coefficients/ Hybrids
 ---------------------------------------------------------------------------------
     1. (0.99755) BD ( 1) F   1 - C   2  
                ( 72.98%)   0.8543* F   1 s( 30.73%)p 2.25( 69.18%)d 0.00(  0.09%)
                                           -0.0000  0.5543 -0.0056  0.0000  0.0000
                                            0.0000  0.0000  0.8317  0.0048  0.0000
                                            0.0000  0.0000  0.0005  0.0301
                ( 27.02%)   0.5198* C   2 s( 22.65%)p 3.40( 76.94%)d 0.02(  0.41%)
                                           -0.0001  0.4756 -0.0183  0.0000  0.0000
                                           -0.0000 -0.0000  0.8764  0.0363  0.0000
                                            0.0000 -0.0000 -0.0002  0.0642
     2. (0.99137) BD ( 1) C   2 - C   3  
                ( 49.78%)   0.7055* C   2 s( 38.48%)p 1.60( 61.46%)d 0.00(  0.06%)
                                           -0.0000  0.6203  0.0010  0.0000  0.0000
                                            0.7068  0.0112 -0.3376  0.0301  0.0000
                                            0.0000 -0.0155 -0.0183 -0.0036
                ( 50.22%)   0.7087* C   3 s( 33.32%)p 2.00( 66.61%)d 0.00(  0.07%)
                                            0.0000  0.5771  0.0121  0.0000  0.0000
                                           -0.6978  0.0072  0.4213  0.0404  0.0000
                                            0.0000 -0.0172 -0.0191 -0.0030
     3. (0.99137) BD ( 1) C   2 - C   7  
                ( 49.78%)   0.7055* C   2 s( 38.48%)p 1.60( 61.46%)d 0.00(  0.06%)
                                           -0.0000  0.6203  0.0010  0.0000  0.0000
                                           -0.7068 -0.0112 -0.3376  0.0301  0.0000
                                            0.0000  0.0155 -0.0183 -0.0036
                ( 50.22%)   0.7087* C   7 s( 33.32%)p 2.00( 66.61%)d 0.00(  0.07%)
                                            0.0000  0.5771  0.0121  0.0000  0.0000
                                            0.6978 -0.0072  0.4213  0.0404  0.0000
                                            0.0000  0.0172 -0.0191 -0.0030
     4. (0.98777) BD ( 1) C   3 - C   4  
                ( 50.41%)   0.7100* C   3 s( 36.08%)p 1.77( 63.88%)d 0.00(  0.04%)
                                            0.0001 -0.6006 -0.0095  0.0000  0.0000
                                           -0.0149 -0.0393  0.7981  0.0061  0.0000
                                            0.0000 -0.0063  0.0030 -0.0198
                ( 49.59%)   0.7042* C   4 s( 35.05%)p 1.85( 64.91%)d 0.00(  0.05%)
                                           -0.0001 -0.5920 -0.0072  0.0000  0.0000
                                           -0.0171 -0.0398 -0.8044 -0.0082  0.0000
                                            0.0000  0.0044  0.0015 -0.0215
     5. (0.85341) BD ( 2) C   3 - C   4  
                ( 48.22%)   0.6944* C   3 s(  0.00%)p 1.00( 99.92%)d 0.00(  0.08%)
                                            0.0000  0.0000  0.0000  0.9995 -0.0127
                                            0.0000  0.0000  0.0000  0.0000 -0.0175
                                           -0.0226  0.0000  0.0000  0.0000
                ( 51.78%)   0.7196* C   4 s(  0.00%)p 1.00( 99.93%)d 0.00(  0.07%)
                                            0.0000  0.0000  0.0000  0.9995 -0.0135
                                            0.0000  0.0000  0.0000  0.0000 -0.0160
                                            0.0216  0.0000  0.0000  0.0000
     6. (0.98720) BD ( 1) C   3 - H   8  
                ( 64.14%)   0.8009* C   3 s( 30.52%)p 2.28( 69.46%)d 0.00(  0.02%)
                                           -0.0003  0.5522 -0.0137  0.0000  0.0000
                                            0.7146 -0.0056  0.4287 -0.0117  0.0000
                                            0.0000  0.0114 -0.0095  0.0027
                ( 35.86%)   0.5988* H   8 s( 99.89%)p 0.00(  0.11%)
                                            0.9994 -0.0020  0.0000 -0.0289 -0.0167
     7. (0.99088) BD ( 1) C   4 - C   5  
                ( 50.47%)   0.7104* C   4 s( 34.92%)p 1.86( 65.03%)d 0.00(  0.06%)
                                            0.0000  0.5908  0.0106  0.0000  0.0000
                                           -0.6870  0.0102 -0.4202 -0.0403  0.0000
                                            0.0000  0.0154 -0.0181 -0.0040
                ( 49.53%)   0.7038* C   5 s( 35.08%)p 1.85( 64.86%)d 0.00(  0.06%)
                                            0.0000  0.5921  0.0120  0.0000  0.0000
                                            0.7064  0.0265  0.3849 -0.0287  0.0000
                                            0.0000  0.0182 -0.0175  0.0026
     8. (0.98924) BD ( 1) C   4 - H   9  
                ( 63.84%)   0.7990* C   4 s( 29.95%)p 2.34( 70.03%)d 0.00(  0.02%)
                                           -0.0003  0.5471 -0.0140  0.0000  0.0000
                                            0.7251 -0.0093 -0.4176  0.0072  0.0000
                                            0.0000 -0.0111 -0.0106 -0.0005
                ( 36.16%)   0.6013* H   9 s( 99.89%)p 0.00(  0.11%)
                                            0.9995 -0.0026  0.0000 -0.0288  0.0159
     9. (0.99088) BD ( 1) C   5 - C   6  
                ( 49.53%)   0.7038* C   5 s( 35.08%)p 1.85( 64.86%)d 0.00(  0.06%)
                                            0.0000  0.5921  0.0120  0.0000  0.0000
                                           -0.7064 -0.0265  0.3849 -0.0287  0.0000
                                            0.0000 -0.0182 -0.0175  0.0026
                ( 50.47%)   0.7104* C   6 s( 34.92%)p 1.86( 65.03%)d 0.00(  0.06%)
                                            0.0000  0.5908  0.0106  0.0000  0.0000
                                            0.6870 -0.0102 -0.4202 -0.0403  0.0000
                                            0.0000 -0.0154 -0.0181 -0.0040
    10. (0.98954) BD ( 1) C   5 - H  10  
                ( 62.83%)   0.7927* C   5 s( 29.74%)p 2.36( 70.22%)d 0.00(  0.03%)
                                            0.0003 -0.5453  0.0114  0.0000  0.0000
                                            0.0000  0.0000  0.8379 -0.0130  0.0000
                                            0.0000 -0.0000  0.0036 -0.0180
                ( 37.17%)   0.6096* H  10 s( 99.88%)p 0.00(  0.12%)
                                           -0.9994  0.0006  0.0000  0.0000 -0.0340
    11. (0.98777) BD ( 1) C   6 - C   7  
                ( 49.59%)   0.7042* C   6 s( 35.05%)p 1.85( 64.91%)d 0.00(  0.05%)
                                            0.0001  0.5920  0.0072  0.0000  0.0000
                                           -0.0171 -0.0398  0.8044  0.0082  0.0000
                                            0.0000  0.0044 -0.0015  0.0215
                ( 50.41%)   0.7100* C   7 s( 36.08%)p 1.77( 63.88%)d 0.00(  0.04%)
                                           -0.0001  0.6006  0.0095  0.0000  0.0000
                                           -0.0149 -0.0393 -0.7981 -0.0061  0.0000
                                            0.0000 -0.0063 -0.0030  0.0198
    12. (0.85341) BD ( 2) C   6 - C   7  
                ( 51.78%)   0.7196* C   6 s(  0.00%)p 1.00( 99.93%)d 0.00(  0.07%)
                                            0.0000  0.0000  0.0000  0.9995 -0.0135
                                            0.0000  0.0000  0.0000  0.0000  0.0160
                                            0.0216  0.0000  0.0000  0.0000
                ( 48.22%)   0.6944* C   7 s(  0.00%)p 1.00( 99.92%)d 0.00(  0.08%)
                                            0.0000  0.0000  0.0000  0.9995 -0.0127
                                            0.0000  0.0000  0.0000  0.0000  0.0175
                                           -0.0226  0.0000  0.0000  0.0000
    13. (0.98924) BD ( 1) C   6 - H  11  
                ( 63.84%)   0.7990* C   6 s( 29.95%)p 2.34( 70.03%)d 0.00(  0.02%)
                                            0.0003 -0.5471  0.0140  0.0000  0.0000
                                            0.7251 -0.0093  0.4176 -0.0072  0.0000
                                            0.0000 -0.0111  0.0106  0.0005
                ( 36.16%)   0.6013* H  11 s( 99.89%)p 0.00(  0.11%)
                                           -0.9995  0.0026  0.0000 -0.0288 -0.0159
    14. (0.98720) BD ( 1) C   7 - H  12  
                ( 64.14%)   0.8009* C   7 s( 30.52%)p 2.28( 69.46%)d 0.00(  0.02%)
                                            0.0003 -0.5522  0.0137  0.0000  0.0000
                                            0.7146 -0.0056 -0.4287  0.0117  0.0000
                                            0.0000  0.0114  0.0095 -0.0027
                ( 35.86%)   0.5988* H  12 s( 99.89%)p 0.00(  0.11%)
                                           -0.9994  0.0020  0.0000 -0.0289  0.0167
    15. (0.99995) CR ( 1) F   1           s(100.00%)p 0.00(  0.00%)
                                            1.0000 -0.0002 -0.0000  0.0000  0.0000
                                            0.0000  0.0000  0.0001  0.0000  0.0000
                                            0.0000  0.0000  0.0000  0.0000
    16. (0.99918) CR ( 1) C   2           s(100.00%)
                                            1.0000  0.0001 -0.0000  0.0000  0.0000
                                            0.0000  0.0000  0.0000  0.0000  0.0000
                                            0.0000  0.0000 -0.0000  0.0000
    17. (0.99946) CR ( 1) C   3           s(100.00%)p 0.00(  0.00%)
                                            1.0000  0.0002 -0.0000  0.0000  0.0000
                                            0.0002  0.0000 -0.0000 -0.0000  0.0000
                                            0.0000  0.0000 -0.0000  0.0000
    18. (0.99950) CR ( 1) C   4           s(100.00%)p 0.00(  0.00%)
                                            1.0000  0.0001 -0.0000  0.0000  0.0000
                                            0.0002 -0.0000 -0.0002  0.0000  0.0000
                                            0.0000 -0.0000 -0.0000 -0.0000
    19. (0.99947) CR ( 1) C   5           s(100.00%)p 0.00(  0.00%)
                                            1.0000  0.0001 -0.0000  0.0000  0.0000
                                            0.0000  0.0000 -0.0003  0.0000  0.0000
                                            0.0000 -0.0000 -0.0000  0.0000
    20. (0.99950) CR ( 1) C   6           s(100.00%)p 0.00(  0.00%)
                                            1.0000  0.0001 -0.0000  0.0000  0.0000
                                           -0.0002  0.0000 -0.0002  0.0000  0.0000
                                            0.0000  0.0000 -0.0000 -0.0000
    21. (0.99946) CR ( 1) C   7           s(100.00%)p 0.00(  0.00%)
                                            1.0000  0.0002 -0.0000  0.0000  0.0000
                                           -0.0002 -0.0000 -0.0000 -0.0000  0.0000
                                            0.0000 -0.0000 -0.0000  0.0000
    22. (0.99420) LP ( 1) F   1           s( 69.26%)p 0.44( 30.74%)d 0.00(  0.00%)
                                            0.0002  0.8322  0.0027  0.0000  0.0000
                                            0.0000  0.0000 -0.5544 -0.0049  0.0000
                                            0.0000  0.0000 -0.0004 -0.0067
    23. (0.98503) LP ( 2) F   1           s(  0.00%)p 1.00( 99.96%)d 0.00(  0.04%)
                                            0.0000  0.0000  0.0000  0.0000  0.0000
                                            0.9998 -0.0046  0.0000  0.0000  0.0000
                                            0.0000  0.0200  0.0000  0.0000
    24. (0.85093) LP ( 3) F   1           s(  0.00%)p 1.00( 99.94%)d 0.00(  0.06%)
                                            0.0000  0.0000  0.0000  0.9997 -0.0036
                                            0.0000  0.0000  0.0000  0.0000  0.0000
                                            0.0254  0.0000  0.0000  0.0000
    25. (0.24908) LP*( 1) C   2           s(  0.00%)p 1.00( 99.95%)d 0.00(  0.05%)
                                            0.0000  0.0000  0.0000  0.9993 -0.0290
                                            0.0000  0.0000  0.0000  0.0000  0.0000
                                            0.0226  0.0000  0.0000  0.0000
    26. (0.17445) LP*( 1) C   5           s(  0.00%)p 1.00( 99.89%)d 0.00(  0.11%)
                                            0.0000  0.0000  0.0000  0.9994  0.0126
                                            0.0000  0.0000  0.0000  0.0000  0.0000
                                            0.0332  0.0000  0.0000  0.0000
    27. (0.00050) RY*( 1) F   1           s(  0.00%)p 1.00( 92.36%)d 0.08(  7.64%)
                                            0.0000  0.0000  0.0000  0.0000  0.0000
                                           -0.0011  0.9610  0.0000  0.0000  0.0000
                                            0.0000  0.2764  0.0000  0.0000
    28. (0.00013) RY*( 2) F   1           s(  0.00%)p 1.00( 94.39%)d 0.06(  5.61%)
                                            0.0000  0.0000  0.0000 -0.0026  0.9716
                                            0.0000  0.0000  0.0000  0.0000  0.0000
                                            0.2368  0.0000  0.0000  0.0000
    29. (0.00014) RY*( 3) F   1           s( 97.55%)p 0.01(  0.79%)d 0.02(  1.66%)
                                           -0.0000 -0.0003  0.9877  0.0000  0.0000
                                            0.0000  0.0000  0.0040 -0.0890  0.0000
                                            0.0000  0.0000  0.0906  0.0916
    30. (0.00001) RY*( 4) F   1           s(  0.74%)p99.99( 99.13%)d 0.18(  0.13%)
    31. (0.00000) RY*( 5) F   1           s(  0.00%)p 0.00(  0.00%)d 1.00(100.00%)
    32. (0.00000) RY*( 6) F   1           s(  0.00%)p 1.00(  5.67%)d16.63( 94.33%)
    33. (0.00000) RY*( 7) F   1           s(  0.00%)p 1.00(  7.68%)d12.02( 92.32%)
    34. (0.00000) RY*( 8) F   1           s(  0.88%)p 0.08(  0.07%)d99.99( 99.05%)
    35. (0.00001) RY*( 9) F   1           s(  0.85%)p 0.10(  0.09%)d99.99( 99.07%)
    36. (0.00444) RY*( 1) C   2           s(  2.99%)p31.70( 94.66%)d 0.79(  2.35%)
                                            0.0000  0.0525  0.1646 -0.0000 -0.0000
                                           -0.0000  0.0000  0.0051 -0.9729 -0.0000
                                           -0.0000  0.0000  0.0661  0.1384
    37. (0.00251) RY*( 2) C   2           s(  0.00%)p 1.00( 85.91%)d 0.16( 14.09%)
                                           -0.0000 -0.0000  0.0000  0.0000  0.0000
                                           -0.0229  0.9266  0.0000  0.0000  0.0000
                                            0.0000 -0.3754 -0.0000  0.0000
    38. (0.00133) RY*( 3) C   2           s(  0.00%)p 1.00( 31.00%)d 2.23( 69.00%)
                                            0.0000  0.0000  0.0000 -0.0349 -0.5557
                                            0.0000  0.0000  0.0000  0.0000  0.0000
                                            0.8307  0.0000  0.0000  0.0000
    39. (0.00107) RY*( 4) C   2           s( 63.94%)p 0.01(  0.46%)d 0.56( 35.60%)
                                           -0.0000  0.0172  0.7995  0.0000  0.0000
                                            0.0000  0.0000  0.0487  0.0467  0.0000
                                            0.0000 -0.0000 -0.0835 -0.5908
    40. (0.00077) RY*( 5) C   2           s(  0.00%)p 1.00( 14.14%)d 6.07( 85.86%)
                                            0.0000 -0.0000 -0.0000  0.0000  0.0000
                                            0.0144  0.3758  0.0000  0.0000  0.0000
                                            0.0000  0.9266  0.0000 -0.0000
    41. (0.00046) RY*( 6) C   2           s( 31.00%)p 0.16(  4.96%)d 2.07( 64.04%)
                                            0.0000 -0.0185  0.5565  0.0000  0.0000
                                            0.0000  0.0000 -0.0398  0.2191  0.0000
                                            0.0000 -0.0000  0.3571  0.7161
    42. (0.00042) RY*( 7) C   2           s(  0.00%)p 0.00(  0.00%)d 1.00(100.00%)
                                            0.0000  0.0000  0.0000  0.0000  0.0000
                                            0.0000  0.0000  0.0000  0.0000  1.0000
                                            0.0000  0.0000  0.0000  0.0000
    43. (0.00001) RY*( 8) C   2           s(  2.46%)p 0.01(  0.01%)d39.67( 97.53%)
    44. (0.00000) RY*( 9) C   2           s(  0.00%)p 1.00( 69.05%)d 0.45( 30.95%)
    45. (0.00268) RY*( 1) C   3           s(  0.58%)p99.99( 95.28%)d 7.10(  4.14%)
                                            0.0000  0.0233  0.0727 -0.0000 -0.0000
                                           -0.0361 -0.5504 -0.0028 -0.8053 -0.0000
                                           -0.0000  0.1867 -0.0624 -0.0517
    46. (0.00157) RY*( 2) C   3           s(  1.13%)p85.61( 96.68%)d 1.94(  2.19%)
                                           -0.0000  0.0105  0.1058 -0.0000 -0.0000
                                            0.0136 -0.7921 -0.0317  0.5815 -0.0000
                                           -0.0000  0.1397 -0.0163  0.0459
    47. (0.00059) RY*( 3) C   3           s( 93.72%)p 0.01(  0.81%)d 0.06(  5.46%)
                                            0.0000 -0.0081  0.9681  0.0000  0.0000
                                            0.0207  0.0834  0.0117 -0.0249  0.0000
                                            0.0000 -0.1963  0.0057  0.1267
    48. (0.00034) RY*( 4) C   3           s(  0.00%)p 1.00( 87.83%)d 0.14( 12.17%)
                                            0.0000  0.0000  0.0000  0.0117  0.9371
                                            0.0000  0.0000  0.0000  0.0000 -0.2810
                                            0.2067  0.0000  0.0000  0.0000
    49. (0.00007) RY*( 5) C   3           s(  0.64%)p 4.47(  2.87%)d99.99( 96.49%)
    50. (0.00003) RY*( 6) C   3           s(  0.00%)p 1.00(  0.36%)d99.99( 99.64%)
    51. (0.00004) RY*( 7) C   3           s(  3.90%)p 0.91(  3.55%)d23.70( 92.54%)
    52. (0.00000) RY*( 8) C   3           s(  0.10%)p 8.29(  0.86%)d99.99( 99.04%)
    53. (0.00000) RY*( 9) C   3           s(  0.00%)p 1.00( 11.89%)d 7.41( 88.11%)
    54. (0.00252) RY*( 1) C   4           s(  0.26%)p99.99( 91.85%)d30.01(  7.89%)
                                           -0.0000  0.0268  0.0437 -0.0000 -0.0000
                                           -0.0300 -0.8176  0.0174  0.4988 -0.0000
                                           -0.0000 -0.2341 -0.1097 -0.1096
    55. (0.00129) RY*( 2) C   4           s(  0.30%)p99.99( 98.47%)d 4.19(  1.24%)
                                           -0.0000 -0.0003  0.0543 -0.0000 -0.0000
                                            0.0208 -0.5164  0.0310 -0.8465 -0.0000
                                           -0.0000 -0.0528  0.0487  0.0850
    56. (0.00040) RY*( 3) C   4           s( 91.81%)p 0.00(  0.39%)d 0.08(  7.80%)
                                            0.0000 -0.0046  0.9581  0.0000  0.0000
                                            0.0186  0.0068 -0.0099  0.0587  0.0000
                                            0.0000  0.2165 -0.0431  0.1712
    57. (0.00021) RY*( 4) C   4           s(  0.00%)p 1.00( 79.35%)d 0.26( 20.65%)
                                            0.0000  0.0000  0.0000  0.0081  0.8907
                                            0.0000  0.0000  0.0000  0.0000 -0.4324
                                           -0.1399  0.0000  0.0000  0.0000
    58. (0.00007) RY*( 5) C   4           s(  0.01%)p 1.00(  1.31%)d75.19( 98.68%)
    59. (0.00003) RY*( 6) C   4           s(  7.57%)p 0.83(  6.28%)d11.38( 86.15%)
    60. (0.00001) RY*( 7) C   4           s(  0.00%)p 1.00( 19.08%)d 4.24( 80.92%)
    61. (0.00000) RY*( 8) C   4           s(  0.15%)p11.72(  1.74%)d99.99( 98.11%)
    62. (0.00001) RY*( 9) C   4           s(  0.00%)p 1.00(  1.64%)d60.03( 98.36%)
    63. (0.00236) RY*( 1) C   5           s(  0.11%)p99.99( 90.61%)d86.07(  9.28%)
                                            0.0000  0.0247  0.0217  0.0000  0.0000
                                           -0.0000 -0.0000  0.0360  0.9512  0.0000
                                            0.0000  0.0000  0.1218  0.2792
    64. (0.00116) RY*( 2) C   5           s(  0.00%)p 1.00( 98.40%)d 0.02(  1.60%)
                                           -0.0000  0.0000  0.0000  0.0000  0.0000
                                           -0.0340  0.9914  0.0000 -0.0000  0.0000
                                            0.0000 -0.1265 -0.0000 -0.0000
    65. (0.00047) RY*( 3) C   5           s( 92.79%)p 0.00(  0.33%)d 0.07(  6.88%)
                                           -0.0000 -0.0089  0.9633  0.0000  0.0000
                                            0.0000 -0.0000 -0.0207  0.0532  0.0000
                                            0.0000 -0.0000 -0.2057 -0.1627
    66. (0.00030) RY*( 4) C   5           s(  0.00%)p 0.00(  0.00%)d 1.00(100.00%)
                                            0.0000  0.0000  0.0000  0.0000  0.0000
                                            0.0000  0.0000  0.0000  0.0000  1.0000
                                            0.0000  0.0000  0.0000  0.0000
    67. (0.00008) RY*( 5) C   5           s(  0.00%)p 1.00(  1.67%)d59.00( 98.33%)
    68. (0.00002) RY*( 6) C   5           s(  7.08%)p 1.08(  7.66%)d12.05( 85.26%)
    69. (0.00001) RY*( 7) C   5           s(  0.00%)p 1.00(100.00%)
    70. (0.00000) RY*( 8) C   5           s(  0.00%)p 1.00(  0.11%)d99.99( 99.89%)
    71. (0.00000) RY*( 9) C   5           s(  0.13%)p10.99(  1.39%)d99.99( 98.48%)
    72. (0.00252) RY*( 1) C   6           s(  0.26%)p99.99( 91.85%)d30.01(  7.89%)
                                           -0.0000  0.0268  0.0437  0.0000  0.0000
                                            0.0300  0.8176  0.0174  0.4988  0.0000
                                            0.0000  0.2341 -0.1097 -0.1096
    73. (0.00129) RY*( 2) C   6           s(  0.30%)p99.99( 98.47%)d 4.19(  1.24%)
                                           -0.0000 -0.0003  0.0543 -0.0000 -0.0000
                                           -0.0208  0.5164  0.0310 -0.8465 -0.0000
                                           -0.0000  0.0528  0.0487  0.0850
    74. (0.00040) RY*( 3) C   6           s( 91.81%)p 0.00(  0.39%)d 0.08(  7.80%)
                                            0.0000 -0.0046  0.9581  0.0000  0.0000
                                           -0.0186 -0.0068 -0.0099  0.0587  0.0000
                                            0.0000 -0.2165 -0.0431  0.1712
    75. (0.00021) RY*( 4) C   6           s(  0.00%)p 1.00( 79.35%)d 0.26( 20.65%)
                                            0.0000  0.0000  0.0000  0.0081  0.8907
                                            0.0000  0.0000  0.0000  0.0000  0.4324
                                           -0.1399  0.0000  0.0000  0.0000
    76. (0.00007) RY*( 5) C   6           s(  0.01%)p 1.00(  1.31%)d75.19( 98.68%)
    77. (0.00003) RY*( 6) C   6           s(  7.57%)p 0.83(  6.28%)d11.38( 86.15%)
    78. (0.00001) RY*( 7) C   6           s(  0.00%)p 1.00( 19.08%)d 4.24( 80.92%)
    79. (0.00000) RY*( 8) C   6           s(  0.15%)p11.72(  1.74%)d99.99( 98.11%)
    80. (0.00001) RY*( 9) C   6           s(  0.00%)p 1.00(  1.64%)d60.03( 98.36%)
    81. (0.00268) RY*( 1) C   7           s(  0.58%)p99.99( 95.28%)d 7.10(  4.14%)
                                            0.0000  0.0233  0.0727 -0.0000 -0.0000
                                            0.0361  0.5504 -0.0028 -0.8053 -0.0000
                                           -0.0000 -0.1867 -0.0624 -0.0517
    82. (0.00157) RY*( 2) C   7           s(  1.13%)p85.61( 96.68%)d 1.94(  2.19%)
                                            0.0000  0.0105  0.1058  0.0000  0.0000
                                           -0.0136  0.7921 -0.0317  0.5815  0.0000
                                            0.0000 -0.1397 -0.0163  0.0459
    83. (0.00059) RY*( 3) C   7           s( 93.72%)p 0.01(  0.81%)d 0.06(  5.46%)
                                           -0.0000 -0.0081  0.9681  0.0000  0.0000
                                           -0.0207 -0.0834  0.0117 -0.0249  0.0000
                                            0.0000  0.1963  0.0057  0.1267
    84. (0.00034) RY*( 4) C   7           s(  0.00%)p 1.00( 87.83%)d 0.14( 12.17%)
                                            0.0000  0.0000  0.0000  0.0117  0.9371
                                            0.0000  0.0000  0.0000  0.0000  0.2810
                                            0.2067  0.0000  0.0000  0.0000
    85. (0.00007) RY*( 5) C   7           s(  0.64%)p 4.47(  2.87%)d99.99( 96.49%)
    86. (0.00003) RY*( 6) C   7           s(  0.00%)p 1.00(  0.36%)d99.99( 99.64%)
    87. (0.00004) RY*( 7) C   7           s(  3.90%)p 0.91(  3.55%)d23.70( 92.54%)
    88. (0.00000) RY*( 8) C   7           s(  0.10%)p 8.29(  0.86%)d99.99( 99.04%)
    89. (0.00000) RY*( 9) C   7           s(  0.00%)p 1.00( 11.89%)d 7.41( 88.11%)
    90. (0.00083) RY*( 1) H   8           s( 99.60%)p 0.00(  0.40%)
                                            0.0038  0.9980  0.0000  0.0632 -0.0016
    91. (0.00004) RY*( 2) H   8           s(  0.00%)p 1.00(100.00%)
    92. (0.00003) RY*( 3) H   8           s(  0.48%)p99.99( 99.52%)
    93. (0.00004) RY*( 4) H   8           s(  0.03%)p99.99( 99.97%)
    94. (0.00069) RY*( 1) H   9           s( 99.82%)p 0.00(  0.18%)
                                            0.0040  0.9991  0.0000  0.0362 -0.0213
    95. (0.00005) RY*( 2) H   9           s(  0.00%)p 1.00(100.00%)
    96. (0.00003) RY*( 3) H   9           s(  0.21%)p99.99( 99.79%)
    97. (0.00004) RY*( 4) H   9           s(  0.07%)p99.99( 99.93%)
    98. (0.00074) RY*( 1) H  10           s( 99.78%)p 0.00(  0.22%)
                                            0.0022  0.9989  0.0000  0.0000 -0.0470
    99. (0.00003) RY*( 2) H  10           s(  0.00%)p 1.00(100.00%)
   100. (0.00004) RY*( 3) H  10           s(  0.34%)p99.99( 99.66%)
   101. (0.00001) RY*( 4) H  10           s(  0.00%)p 1.00(100.00%)
   102. (0.00069) RY*( 1) H  11           s( 99.82%)p 0.00(  0.18%)
                                            0.0040  0.9991  0.0000 -0.0362 -0.0213
   103. (0.00005) RY*( 2) H  11           s(  0.00%)p 1.00(100.00%)
   104. (0.00003) RY*( 3) H  11           s(  0.21%)p99.99( 99.79%)
   105. (0.00004) RY*( 4) H  11           s(  0.07%)p99.99( 99.93%)
   106. (0.00083) RY*( 1) H  12           s( 99.60%)p 0.00(  0.40%)
                                            0.0038  0.9980  0.0000 -0.0632 -0.0016
   107. (0.00004) RY*( 2) H  12           s(  0.00%)p 1.00(100.00%)
   108. (0.00003) RY*( 3) H  12           s(  0.48%)p99.99( 99.52%)
   109. (0.00004) RY*( 4) H  12           s(  0.03%)p99.99( 99.97%)
   110. (0.01703) BD*( 1) F   1 - C   2  
                ( 27.02%)   0.5198* F   1 s( 30.73%)p 2.25( 69.18%)d 0.00(  0.09%)
                                            0.0000 -0.5543  0.0056 -0.0000 -0.0000
                                           -0.0000 -0.0000 -0.8317 -0.0048 -0.0000
                                           -0.0000 -0.0000 -0.0005 -0.0301
                ( 72.98%)  -0.8543* C   2 s( 22.65%)p 3.40( 76.94%)d 0.02(  0.41%)
                                            0.0001 -0.4756  0.0183 -0.0000 -0.0000
                                            0.0000  0.0000 -0.8764 -0.0363 -0.0000
                                           -0.0000  0.0000  0.0002 -0.0642
   111. (0.01423) BD*( 1) C   2 - C   3  
                ( 50.22%)   0.7087* C   2 s( 38.48%)p 1.60( 61.46%)d 0.00(  0.06%)
                                           -0.0000  0.6203  0.0010  0.0000  0.0000
                                            0.7068  0.0112 -0.3376  0.0301  0.0000
                                            0.0000 -0.0155 -0.0183 -0.0036
                ( 49.78%)  -0.7055* C   3 s( 33.32%)p 2.00( 66.61%)d 0.00(  0.07%)
                                            0.0000  0.5771  0.0121  0.0000  0.0000
                                           -0.6978  0.0072  0.4213  0.0404  0.0000
                                            0.0000 -0.0172 -0.0191 -0.0030
   112. (0.01423) BD*( 1) C   2 - C   7  
                ( 50.22%)   0.7087* C   2 s( 38.48%)p 1.60( 61.46%)d 0.00(  0.06%)
                                           -0.0000  0.6203  0.0010  0.0000  0.0000
                                           -0.7068 -0.0112 -0.3376  0.0301  0.0000
                                            0.0000  0.0155 -0.0183 -0.0036
                ( 49.78%)  -0.7055* C   7 s( 33.32%)p 2.00( 66.61%)d 0.00(  0.07%)
                                            0.0000  0.5771  0.0121  0.0000  0.0000
                                            0.6978 -0.0072  0.4213  0.0404  0.0000
                                            0.0000  0.0172 -0.0191 -0.0030
   113. (0.00771) BD*( 1) C   3 - C   4  
                ( 49.59%)   0.7042* C   3 s( 36.08%)p 1.77( 63.88%)d 0.00(  0.04%)
                                           -0.0001  0.6006  0.0095 -0.0000 -0.0000
                                            0.0149  0.0393 -0.7981 -0.0061 -0.0000
                                           -0.0000  0.0063 -0.0030  0.0198
                ( 50.41%)  -0.7100* C   4 s( 35.05%)p 1.85( 64.91%)d 0.00(  0.05%)
                                            0.0001  0.5920  0.0072 -0.0000 -0.0000
                                            0.0171  0.0398  0.8044  0.0082 -0.0000
                                           -0.0000 -0.0044 -0.0015  0.0215
   114. (0.00758) BD*( 2) C   3 - C   4  
                ( 51.78%)   0.7196* C   3 s(  0.00%)p 1.00( 99.92%)d 0.00(  0.08%)
                                            0.0000  0.0000  0.0000  0.9995 -0.0127
                                            0.0000  0.0000  0.0000  0.0000 -0.0175
                                           -0.0226  0.0000  0.0000  0.0000
                ( 48.22%)  -0.6944* C   4 s(  0.00%)p 1.00( 99.93%)d 0.00(  0.07%)
                                            0.0000  0.0000  0.0000  0.9995 -0.0135
                                            0.0000  0.0000  0.0000  0.0000 -0.0160
                                            0.0216  0.0000  0.0000  0.0000
   115. (0.00603) BD*( 1) C   3 - H   8  
                ( 35.86%)   0.5988* C   3 s( 30.52%)p 2.28( 69.46%)d 0.00(  0.02%)
                                            0.0003 -0.5522  0.0137 -0.0000 -0.0000
                                           -0.7146  0.0056 -0.4287  0.0117 -0.0000
                                           -0.0000 -0.0114  0.0095 -0.0027
                ( 64.14%)  -0.8009* H   8 s( 99.89%)p 0.00(  0.11%)
                                           -0.9994  0.0020 -0.0000  0.0289  0.0167
   116. (0.00767) BD*( 1) C   4 - C   5  
                ( 49.53%)   0.7038* C   4 s( 34.92%)p 1.86( 65.03%)d 0.00(  0.06%)
                                           -0.0000 -0.5908 -0.0106 -0.0000 -0.0000
                                            0.6870 -0.0102  0.4202  0.0403 -0.0000
                                           -0.0000 -0.0154  0.0181  0.0040
                ( 50.47%)  -0.7104* C   5 s( 35.08%)p 1.85( 64.86%)d 0.00(  0.06%)
                                           -0.0000 -0.5921 -0.0120 -0.0000 -0.0000
                                           -0.7064 -0.0265 -0.3849  0.0287 -0.0000
                                           -0.0000 -0.0182  0.0175 -0.0026
   117. (0.00645) BD*( 1) C   4 - H   9  
                ( 36.16%)   0.6013* C   4 s( 29.95%)p 2.34( 70.03%)d 0.00(  0.02%)
                                            0.0003 -0.5471  0.0140 -0.0000 -0.0000
                                           -0.7251  0.0093  0.4176 -0.0072 -0.0000
                                           -0.0000  0.0111  0.0106  0.0005
                ( 63.84%)  -0.7990* H   9 s( 99.89%)p 0.00(  0.11%)
                                           -0.9995  0.0026 -0.0000  0.0288 -0.0159
   118. (0.00767) BD*( 1) C   5 - C   6  
                ( 50.47%)   0.7104* C   5 s( 35.08%)p 1.85( 64.86%)d 0.00(  0.06%)
                                            0.0000  0.5921  0.0120  0.0000  0.0000
                                           -0.7064 -0.0265  0.3849 -0.0287  0.0000
                                            0.0000 -0.0182 -0.0175  0.0026
                ( 49.53%)  -0.7038* C   6 s( 34.92%)p 1.86( 65.03%)d 0.00(  0.06%)
                                            0.0000  0.5908  0.0106  0.0000  0.0000
                                            0.6870 -0.0102 -0.4202 -0.0403  0.0000
                                            0.0000 -0.0154 -0.0181 -0.0040
   119. (0.00633) BD*( 1) C   5 - H  10  
                ( 37.17%)   0.6096* C   5 s( 29.74%)p 2.36( 70.22%)d 0.00(  0.03%)
                                           -0.0003  0.5453 -0.0114 -0.0000 -0.0000
                                           -0.0000 -0.0000 -0.8379  0.0130 -0.0000
                                           -0.0000  0.0000 -0.0036  0.0180
                ( 62.83%)  -0.7927* H  10 s( 99.88%)p 0.00(  0.12%)
                                            0.9994 -0.0006 -0.0000 -0.0000  0.0340
   120. (0.00771) BD*( 1) C   6 - C   7  
                ( 50.41%)   0.7100* C   6 s( 35.05%)p 1.85( 64.91%)d 0.00(  0.05%)
                                            0.0001  0.5920  0.0072  0.0000  0.0000
                                           -0.0171 -0.0398  0.8044  0.0082  0.0000
                                            0.0000  0.0044 -0.0015  0.0215
                ( 49.59%)  -0.7042* C   7 s( 36.08%)p 1.77( 63.88%)d 0.00(  0.04%)
                                           -0.0001  0.6006  0.0095  0.0000  0.0000
                                           -0.0149 -0.0393 -0.7981 -0.0061  0.0000
                                            0.0000 -0.0063 -0.0030  0.0198
   121. (0.00758) BD*( 2) C   6 - C   7  
                ( 48.22%)   0.6944* C   6 s(  0.00%)p 1.00( 99.93%)d 0.00(  0.07%)
                                           -0.0000 -0.0000 -0.0000 -0.9995  0.0135
                                           -0.0000 -0.0000 -0.0000 -0.0000 -0.0160
                                           -0.0216 -0.0000 -0.0000 -0.0000
                ( 51.78%)  -0.7196* C   7 s(  0.00%)p 1.00( 99.92%)d 0.00(  0.08%)
                                           -0.0000 -0.0000 -0.0000 -0.9995  0.0127
                                           -0.0000 -0.0000 -0.0000 -0.0000 -0.0175
                                            0.0226 -0.0000 -0.0000 -0.0000
   122. (0.00645) BD*( 1) C   6 - H  11  
                ( 36.16%)   0.6013* C   6 s( 29.95%)p 2.34( 70.03%)d 0.00(  0.02%)
                                           -0.0003  0.5471 -0.0140 -0.0000 -0.0000
                                           -0.7251  0.0093 -0.4176  0.0072 -0.0000
                                           -0.0000  0.0111 -0.0106 -0.0005
                ( 63.84%)  -0.7990* H  11 s( 99.89%)p 0.00(  0.11%)
                                            0.9995 -0.0026 -0.0000  0.0288  0.0159
   123. (0.00603) BD*( 1) C   7 - H  12  
                ( 35.86%)   0.5988* C   7 s( 30.52%)p 2.28( 69.46%)d 0.00(  0.02%)
                                           -0.0003  0.5522 -0.0137 -0.0000 -0.0000
                                           -0.7146  0.0056  0.4287 -0.0117 -0.0000
                                           -0.0000 -0.0114 -0.0095  0.0027
                ( 64.14%)  -0.8009* H  12 s( 99.89%)p 0.00(  0.11%)
                                            0.9994 -0.0020 -0.0000  0.0289 -0.0167


 NHO Directionality and "Bond Bending" (deviations from line of nuclear centers)

         [Thresholds for printing:  angular deviation  >  1.0 degree]
                                    hybrid p-character > 25.0%
                                    orbital occupancy  >  0.10e

                                Line of Centers        Hybrid 1              Hybrid 2
                                ---------------  -------------------   ------------------
                NBO               Theta   Phi    Theta   Phi    Dev    Theta   Phi    Dev
 ========================================================================================
     1. BD (   1) F   1 - C   2   180.0    0.0     0.0    0.0 180.0      --     --    --
     2. BD (   1) C   2 - C   3   119.1   90.0   113.2   90.0   5.9     56.2  270.0   4.7
     3. BD (   1) C   2 - C   7   119.1  270.0   113.2  270.0   5.9     56.2   90.0   4.7
     4. BD (   1) C   3 - C   4   179.7  270.0   176.1   90.0   4.2      4.0   90.0   3.7
     5. BD (   2) C   3 - C   4   179.7  270.0    90.0    0.0  90.0     90.0    0.0  90.0
     6. BD (   1) C   3 - H   8    58.4   90.0    59.5   90.0   1.1      --     --    --
     7. BD (   1) C   4 - C   5   120.1  270.0   124.2  270.0   4.1     64.1   90.0   4.2
     9. BD (   1) C   5 - C   6    59.9  270.0    64.1  270.0   4.2    124.2   90.0   4.1
    11. BD (   1) C   6 - C   7     0.3  270.0     4.0  270.0   3.7    176.1  270.0   4.2
    12. BD (   2) C   6 - C   7     0.3  270.0    90.0    0.0  90.0     90.0    0.0  90.0
    14. BD (   1) C   7 - H  12    58.4  270.0    59.5  270.0   1.1      --     --    --
    22. LP (   1) F   1             --     --    180.0    0.0   --       --     --    --
    23. LP (   2) F   1             --     --     90.0   90.0   --       --     --    --
    24. LP (   3) F   1             --     --     90.0    0.0   --       --     --    --
    25. LP*(   1) C   2             --     --     90.0    0.0   --       --     --    --
    26. LP*(   1) C   5             --     --     90.0    0.0   --       --     --    --


 Second Order Perturbation Theory Analysis of Fock Matrix in NBO Basis

     Threshold for printing:   0.25 kcal/mol
                                                                              E(2)  E(j)-E(i) F(i,j)
         Donor NBO (i)                     Acceptor NBO (j)                 kcal/mol   a.u.    a.u. 
 ===================================================================================================

 within unit  1
   1. BD (   1) F   1 - C   2        / 36. RY*(   1) C   2                    0.45    1.77    0.036
   1. BD (   1) F   1 - C   2        /113. BD*(   1) C   3 - C   4            0.72    1.60    0.043
   1. BD (   1) F   1 - C   2        /120. BD*(   1) C   6 - C   7            0.72    1.60    0.043
   2. BD (   1) C   2 - C   3        / 54. RY*(   1) C   4                    0.44    1.91    0.037
   2. BD (   1) C   2 - C   3        / 55. RY*(   2) C   4                    0.64    1.40    0.038
   2. BD (   1) C   2 - C   3        / 81. RY*(   1) C   7                    0.92    1.79    0.051
   2. BD (   1) C   2 - C   3        /112. BD*(   1) C   2 - C   7            1.62    1.27    0.057
   2. BD (   1) C   2 - C   3        /113. BD*(   1) C   3 - C   4            1.00    1.29    0.045
   2. BD (   1) C   2 - C   3        /115. BD*(   1) C   3 - H   8            0.56    1.22    0.033
   2. BD (   1) C   2 - C   3        /117. BD*(   1) C   4 - H   9            1.11    1.22    0.047
   2. BD (   1) C   2 - C   3        /123. BD*(   1) C   7 - H  12            0.99    1.22    0.044
   3. BD (   1) C   2 - C   7        / 45. RY*(   1) C   3                    0.92    1.79    0.051
   3. BD (   1) C   2 - C   7        / 72. RY*(   1) C   6                    0.44    1.91    0.037
   3. BD (   1) C   2 - C   7        / 73. RY*(   2) C   6                    0.64    1.40    0.038
   3. BD (   1) C   2 - C   7        /111. BD*(   1) C   2 - C   3            1.62    1.27    0.057
   3. BD (   1) C   2 - C   7        /115. BD*(   1) C   3 - H   8            0.99    1.22    0.044
   3. BD (   1) C   2 - C   7        /120. BD*(   1) C   6 - C   7            1.00    1.29    0.045
   3. BD (   1) C   2 - C   7        /122. BD*(   1) C   6 - H  11            1.11    1.22    0.047
   3. BD (   1) C   2 - C   7        /123. BD*(   1) C   7 - H  12            0.56    1.22    0.033
   4. BD (   1) C   3 - C   4        / 37. RY*(   2) C   2                    0.40    1.69    0.033
   4. BD (   1) C   3 - C   4        / 63. RY*(   1) C   5                    0.45    1.91    0.037
   4. BD (   1) C   3 - C   4        / 64. RY*(   2) C   5                    0.57    1.37    0.036
   4. BD (   1) C   3 - C   4        /110. BD*(   1) F   1 - C   2            2.09    0.96    0.057
   4. BD (   1) C   3 - C   4        /111. BD*(   1) C   2 - C   3            0.95    1.24    0.043
   4. BD (   1) C   3 - C   4        /115. BD*(   1) C   3 - H   8            0.78    1.19    0.039
   4. BD (   1) C   3 - C   4        /116. BD*(   1) C   4 - C   5            1.01    1.26    0.045
   4. BD (   1) C   3 - C   4        /117. BD*(   1) C   4 - H   9            0.59    1.19    0.034
   4. BD (   1) C   3 - C   4        /119. BD*(   1) C   5 - H  10            1.06    1.19    0.045
   5. BD (   2) C   3 - C   4        / 25. LP*(   1) C   2                   30.52    0.14    0.088
   5. BD (   2) C   3 - C   4        / 26. LP*(   1) C   5                   28.05    0.19    0.094
   5. BD (   2) C   3 - C   4        / 38. RY*(   3) C   2                    0.38    1.72    0.035
   5. BD (   2) C   3 - C   4        / 42. RY*(   7) C   2                    0.26    2.13    0.032
   5. BD (   2) C   3 - C   4        / 69. RY*(   7) C   5                    0.63    0.83    0.031
   6. BD (   1) C   3 - H   8        / 36. RY*(   1) C   2                    0.46    1.24    0.030
   6. BD (   1) C   3 - H   8        / 54. RY*(   1) C   4                    0.32    1.70    0.029
   6. BD (   1) C   3 - H   8        /110. BD*(   1) F   1 - C   2            0.70    0.77    0.029
   6. BD (   1) C   3 - H   8        /111. BD*(   1) C   2 - C   3            0.26    1.05    0.021
   6. BD (   1) C   3 - H   8        /112. BD*(   1) C   2 - C   7            2.16    1.05    0.060
   6. BD (   1) C   3 - H   8        /113. BD*(   1) C   3 - C   4            0.60    1.07    0.032
   6. BD (   1) C   3 - H   8        /116. BD*(   1) C   4 - C   5            1.86    1.07    0.057
   7. BD (   1) C   4 - C   5        / 46. RY*(   2) C   3                    0.97    1.43    0.047
   7. BD (   1) C   4 - C   5        / 72. RY*(   1) C   6                    0.52    1.89    0.040
   7. BD (   1) C   4 - C   5        / 73. RY*(   2) C   6                    0.63    1.38    0.037
   7. BD (   1) C   4 - C   5        /113. BD*(   1) C   3 - C   4            1.02    1.26    0.045
   7. BD (   1) C   4 - C   5        /115. BD*(   1) C   3 - H   8            1.17    1.19    0.047
   7. BD (   1) C   4 - C   5        /117. BD*(   1) C   4 - H   9            0.57    1.20    0.033
   7. BD (   1) C   4 - C   5        /118. BD*(   1) C   5 - C   6            0.96    1.26    0.044
   7. BD (   1) C   4 - C   5        /119. BD*(   1) C   5 - H  10            0.50    1.19    0.031
   7. BD (   1) C   4 - C   5        /122. BD*(   1) C   6 - H  11            1.20    1.20    0.048
   8. BD (   1) C   4 - H   9        / 45. RY*(   1) C   3                    0.29    1.56    0.027
   8. BD (   1) C   4 - H   9        / 63. RY*(   1) C   5                    0.32    1.72    0.030
   8. BD (   1) C   4 - H   9        /111. BD*(   1) C   2 - C   3            1.98    1.05    0.057
   8. BD (   1) C   4 - H   9        /113. BD*(   1) C   3 - C   4            0.45    1.07    0.028
   8. BD (   1) C   4 - H   9        /116. BD*(   1) C   4 - C   5            0.32    1.06    0.023
   8. BD (   1) C   4 - H   9        /118. BD*(   1) C   5 - C   6            1.81    1.06    0.055
   9. BD (   1) C   5 - C   6        / 54. RY*(   1) C   4                    0.52    1.89    0.040
   9. BD (   1) C   5 - C   6        / 55. RY*(   2) C   4                    0.63    1.38    0.037
   9. BD (   1) C   5 - C   6        / 82. RY*(   2) C   7                    0.97    1.43    0.047
   9. BD (   1) C   5 - C   6        /116. BD*(   1) C   4 - C   5            0.96    1.26    0.044
   9. BD (   1) C   5 - C   6        /117. BD*(   1) C   4 - H   9            1.20    1.20    0.048
   9. BD (   1) C   5 - C   6        /119. BD*(   1) C   5 - H  10            0.50    1.19    0.031
   9. BD (   1) C   5 - C   6        /120. BD*(   1) C   6 - C   7            1.02    1.26    0.045
   9. BD (   1) C   5 - C   6        /122. BD*(   1) C   6 - H  11            0.57    1.20    0.033
   9. BD (   1) C   5 - C   6        /123. BD*(   1) C   7 - H  12            1.17    1.19    0.047
  10. BD (   1) C   5 - H  10        / 54. RY*(   1) C   4                    0.34    1.70    0.030
  10. BD (   1) C   5 - H  10        / 72. RY*(   1) C   6                    0.34    1.70    0.030
  10. BD (   1) C   5 - H  10        /113. BD*(   1) C   3 - C   4            2.02    1.08    0.059
  10. BD (   1) C   5 - H  10        /116. BD*(   1) C   4 - C   5            0.31    1.07    0.023
  10. BD (   1) C   5 - H  10        /118. BD*(   1) C   5 - C   6            0.31    1.07    0.023
  10. BD (   1) C   5 - H  10        /120. BD*(   1) C   6 - C   7            2.02    1.08    0.059
  11. BD (   1) C   6 - C   7        / 37. RY*(   2) C   2                    0.40    1.69    0.033
  11. BD (   1) C   6 - C   7        / 63. RY*(   1) C   5                    0.45    1.91    0.037
  11. BD (   1) C   6 - C   7        / 64. RY*(   2) C   5                    0.57    1.37    0.036
  11. BD (   1) C   6 - C   7        /110. BD*(   1) F   1 - C   2            2.09    0.96    0.057
  11. BD (   1) C   6 - C   7        /112. BD*(   1) C   2 - C   7            0.95    1.24    0.043
  11. BD (   1) C   6 - C   7        /118. BD*(   1) C   5 - C   6            1.01    1.26    0.045
  11. BD (   1) C   6 - C   7        /119. BD*(   1) C   5 - H  10            1.06    1.19    0.045
  11. BD (   1) C   6 - C   7        /122. BD*(   1) C   6 - H  11            0.59    1.19    0.034
  11. BD (   1) C   6 - C   7        /123. BD*(   1) C   7 - H  12            0.78    1.19    0.039
  12. BD (   2) C   6 - C   7        / 25. LP*(   1) C   2                   30.52    0.14    0.088
  12. BD (   2) C   6 - C   7        / 26. LP*(   1) C   5                   28.05    0.19    0.094
  12. BD (   2) C   6 - C   7        / 38. RY*(   3) C   2                    0.38    1.72    0.035
  12. BD (   2) C   6 - C   7        / 42. RY*(   7) C   2                    0.26    2.13    0.032
  12. BD (   2) C   6 - C   7        / 69. RY*(   7) C   5                    0.63    0.83    0.031
  13. BD (   1) C   6 - H  11        / 63. RY*(   1) C   5                    0.32    1.72    0.030
  13. BD (   1) C   6 - H  11        / 81. RY*(   1) C   7                    0.29    1.56    0.027
  13. BD (   1) C   6 - H  11        /112. BD*(   1) C   2 - C   7            1.98    1.05    0.057
  13. BD (   1) C   6 - H  11        /116. BD*(   1) C   4 - C   5            1.81    1.06    0.055
  13. BD (   1) C   6 - H  11        /118. BD*(   1) C   5 - C   6            0.32    1.06    0.023
  13. BD (   1) C   6 - H  11        /120. BD*(   1) C   6 - C   7            0.45    1.07    0.028
  14. BD (   1) C   7 - H  12        / 36. RY*(   1) C   2                    0.46    1.24    0.030
  14. BD (   1) C   7 - H  12        / 72. RY*(   1) C   6                    0.32    1.70    0.029
  14. BD (   1) C   7 - H  12        /110. BD*(   1) F   1 - C   2            0.70    0.77    0.029
  14. BD (   1) C   7 - H  12        /111. BD*(   1) C   2 - C   3            2.16    1.05    0.060
  14. BD (   1) C   7 - H  12        /112. BD*(   1) C   2 - C   7            0.26    1.05    0.021
  14. BD (   1) C   7 - H  12        /118. BD*(   1) C   5 - C   6            1.86    1.07    0.057
  14. BD (   1) C   7 - H  12        /120. BD*(   1) C   6 - C   7            0.60    1.07    0.032
  15. CR (   1) F   1                / 36. RY*(   1) C   2                    1.45   25.20    0.242
  16. CR (   1) C   2                / 46. RY*(   2) C   3                    0.87   10.94    0.123
  16. CR (   1) C   2                / 82. RY*(   2) C   7                    0.87   10.94    0.123
  16. CR (   1) C   2                /110. BD*(   1) F   1 - C   2            1.50   10.46    0.160
  16. CR (   1) C   2                /111. BD*(   1) C   2 - C   3            0.46   10.75    0.089
  16. CR (   1) C   2                /112. BD*(   1) C   2 - C   7            0.46   10.75    0.089
  16. CR (   1) C   2                /113. BD*(   1) C   3 - C   4            0.36   10.77    0.078
  16. CR (   1) C   2                /115. BD*(   1) C   3 - H   8            0.27   10.69    0.068
  16. CR (   1) C   2                /120. BD*(   1) C   6 - C   7            0.36   10.77    0.078
  16. CR (   1) C   2                /123. BD*(   1) C   7 - H  12            0.27   10.69    0.068
  17. CR (   1) C   3                / 37. RY*(   2) C   2                    0.90   11.08    0.126
  17. CR (   1) C   3                / 55. RY*(   2) C   4                    0.69   10.76    0.109
  17. CR (   1) C   3                / 56. RY*(   3) C   4                    0.30   10.80    0.072
  17. CR (   1) C   3                / 90. RY*(   1) H   8                    0.46   10.47    0.088
  17. CR (   1) C   3                /110. BD*(   1) F   1 - C   2            0.25   10.35    0.065
  17. CR (   1) C   3                /112. BD*(   1) C   2 - C   7            0.58   10.63    0.100
  17. CR (   1) C   3                /116. BD*(   1) C   4 - C   5            0.44   10.65    0.087
  17. CR (   1) C   3                /117. BD*(   1) C   4 - H   9            0.26   10.58    0.067
  18. CR (   1) C   4                / 45. RY*(   1) C   3                    0.38   11.15    0.082
  18. CR (   1) C   4                / 46. RY*(   2) C   3                    0.31   10.82    0.073
  18. CR (   1) C   4                / 47. RY*(   3) C   3                    0.28   10.75    0.069
  18. CR (   1) C   4                / 64. RY*(   2) C   5                    0.67   10.76    0.107
  18. CR (   1) C   4                / 65. RY*(   3) C   5                    0.26   10.79    0.067
  18. CR (   1) C   4                / 94. RY*(   1) H   9                    0.43   10.47    0.085
  18. CR (   1) C   4                /111. BD*(   1) C   2 - C   3            0.42   10.63    0.084
  18. CR (   1) C   4                /115. BD*(   1) C   3 - H   8            0.31   10.58    0.072
  18. CR (   1) C   4                /118. BD*(   1) C   5 - C   6            0.39   10.65    0.082
  19. CR (   1) C   5                / 55. RY*(   2) C   4                    0.80   10.78    0.118
  19. CR (   1) C   5                / 73. RY*(   2) C   6                    0.80   10.78    0.118
  19. CR (   1) C   5                / 98. RY*(   1) H  10                    0.43   10.48    0.084
  19. CR (   1) C   5                /113. BD*(   1) C   3 - C   4            0.42   10.67    0.085
  19. CR (   1) C   5                /117. BD*(   1) C   4 - H   9            0.27   10.60    0.068
  19. CR (   1) C   5                /120. BD*(   1) C   6 - C   7            0.42   10.67    0.085
  19. CR (   1) C   5                /122. BD*(   1) C   6 - H  11            0.27   10.60    0.068
  20. CR (   1) C   6                / 64. RY*(   2) C   5                    0.67   10.76    0.107
  20. CR (   1) C   6                / 65. RY*(   3) C   5                    0.26   10.79    0.067
  20. CR (   1) C   6                / 81. RY*(   1) C   7                    0.38   11.15    0.082
  20. CR (   1) C   6                / 82. RY*(   2) C   7                    0.31   10.82    0.073
  20. CR (   1) C   6                / 83. RY*(   3) C   7                    0.28   10.75    0.069
  20. CR (   1) C   6                /102. RY*(   1) H  11                    0.43   10.47    0.085
  20. CR (   1) C   6                /112. BD*(   1) C   2 - C   7            0.42   10.63    0.084
  20. CR (   1) C   6                /116. BD*(   1) C   4 - C   5            0.39   10.65    0.082
  20. CR (   1) C   6                /123. BD*(   1) C   7 - H  12            0.31   10.58    0.072
  21. CR (   1) C   7                / 37. RY*(   2) C   2                    0.90   11.08    0.126
  21. CR (   1) C   7                / 73. RY*(   2) C   6                    0.69   10.76    0.109
  21. CR (   1) C   7                / 74. RY*(   3) C   6                    0.30   10.80    0.072
  21. CR (   1) C   7                /106. RY*(   1) H  12                    0.46   10.47    0.088
  21. CR (   1) C   7                /110. BD*(   1) F   1 - C   2            0.25   10.35    0.065
  21. CR (   1) C   7                /111. BD*(   1) C   2 - C   3            0.58   10.63    0.100
  21. CR (   1) C   7                /118. BD*(   1) C   5 - C   6            0.44   10.65    0.087
  21. CR (   1) C   7                /122. BD*(   1) C   6 - H  11            0.26   10.58    0.067
  22. LP (   1) F   1                / 36. RY*(   1) C   2                    3.62    1.74    0.100
  22. LP (   1) F   1                /111. BD*(   1) C   2 - C   3            0.73    1.55    0.043
  22. LP (   1) F   1                /112. BD*(   1) C   2 - C   7            0.73    1.55    0.043
  23. LP (   2) F   1                / 37. RY*(   2) C   2                    0.54    1.41    0.035
  23. LP (   2) F   1                / 40. RY*(   5) C   2                    0.56    2.57    0.048
  23. LP (   2) F   1                /111. BD*(   1) C   2 - C   3            3.05    0.96    0.068
  23. LP (   2) F   1                /112. BD*(   1) C   2 - C   7            3.05    0.96    0.068
  24. LP (   3) F   1                / 25. LP*(   1) C   2                   34.12    0.28    0.130
  24. LP (   3) F   1                / 38. RY*(   3) C   2                    0.95    1.85    0.057
  24. LP (   3) F   1                / 44. RY*(   9) C   2                    0.55    1.37    0.037
  25. LP*(   1) C   2                / 26. LP*(   1) C   5                    0.94    0.05    0.013
  25. LP*(   1) C   2                / 28. RY*(   2) F   1                    0.34    1.45    0.056
  25. LP*(   1) C   2                / 44. RY*(   9) C   2                    0.47    1.09    0.057
  25. LP*(   1) C   2                / 48. RY*(   4) C   3                    0.75    0.83    0.063
  25. LP*(   1) C   2                / 84. RY*(   4) C   7                    0.75    0.83    0.063
  25. LP*(   1) C   2                /114. BD*(   2) C   3 - C   4           10.27    0.15    0.099
  25. LP*(   1) C   2                /121. BD*(   2) C   6 - C   7           10.27    0.15    0.099
  26. LP*(   1) C   5                / 57. RY*(   4) C   4                    0.58    0.89    0.069
  26. LP*(   1) C   5                / 69. RY*(   7) C   5                    1.40    0.64    0.090
  26. LP*(   1) C   5                / 75. RY*(   4) C   6                    0.58    0.89    0.069
  26. LP*(   1) C   5                /114. BD*(   2) C   3 - C   4            9.98    0.11    0.097
  26. LP*(   1) C   5                /121. BD*(   2) C   6 - C   7            9.98    0.11    0.097


 Natural Bond Orbitals (Summary):

                                                            Principal Delocalizations
           NBO                        Occupancy    Energy   (geminal,vicinal,remote)
 ====================================================================================
 Molecular unit  1  (C6H5F)
     1. BD (   1) F   1 - C   2          0.99755    -1.25302  113(v),120(v),36(g)
     2. BD (   1) C   2 - C   3          0.99137    -0.94675  112(g),117(v),113(g),123(v)
                                                    81(v),55(v),115(g),54(v)
     3. BD (   1) C   2 - C   7          0.99137    -0.94675  111(g),122(v),120(g),115(v)
                                                    45(v),73(v),123(g),72(v)
     4. BD (   1) C   3 - C   4          0.98777    -0.91841  110(v),119(v),116(g),111(g)
                                                    115(g),117(g),64(v),63(v)
                                                    37(v)
     5. BD (   2) C   3 - C   4          0.85341    -0.48073  25(v),26(v),69(v),38(v)
                                                    42(v)
     6. BD (   1) C   3 - H   8          0.98720    -0.72938  112(v),116(v),110(v),113(g)
                                                    36(v),54(v),111(g)
     7. BD (   1) C   4 - C   5          0.99088    -0.92133  122(v),115(v),113(g),46(v)
                                                    118(g),73(v),117(g),72(v)
                                                    119(g)
     8. BD (   1) C   4 - H   9          0.98924    -0.72271  111(v),118(v),113(g),63(v)
                                                    116(g),45(v)
     9. BD (   1) C   5 - C   6          0.99088    -0.92133  117(v),123(v),120(g),82(v)
                                                    116(g),55(v),122(g),54(v)
                                                    119(g)
    10. BD (   1) C   5 - H  10          0.98954    -0.73387  113(v),120(v),54(v),72(v)
                                                    116(g),118(g)
    11. BD (   1) C   6 - C   7          0.98777    -0.91841  110(v),119(v),118(g),112(g)
                                                    123(g),122(g),64(v),63(v)
                                                    37(v)
    12. BD (   2) C   6 - C   7          0.85341    -0.48073  25(v),26(v),69(v),38(v)
                                                    42(v)
    13. BD (   1) C   6 - H  11          0.98924    -0.72271  112(v),116(v),120(g),63(v)
                                                    118(g),81(v)
    14. BD (   1) C   7 - H  12          0.98720    -0.72938  111(v),118(v),110(v),120(g)
                                                    36(v),72(v),112(g)
    15. CR (   1) F   1                  0.99995   -24.68190  36(v)
    16. CR (   1) C   2                  0.99918   -10.42574  110(g),46(v),82(v),111(g)
                                                    112(g),113(v),120(v),115(v)
                                                    123(v)
    17. CR (   1) C   3                  0.99946   -10.30879  37(v),55(v),112(v),90(v)
                                                    116(v),56(v),117(v),110(v)
    18. CR (   1) C   4                  0.99950   -10.30846  64(v),94(v),111(v),118(v)
                                                    45(v),46(v),115(v),47(v)
                                                    65(v)
    19. CR (   1) C   5                  0.99947   -10.32263  55(v),73(v),113(v),120(v)
                                                    98(v),117(v),122(v)
    20. CR (   1) C   6                  0.99950   -10.30846  64(v),102(v),112(v),116(v)
                                                    81(v),82(v),123(v),83(v)
                                                    65(v)
    21. CR (   1) C   7                  0.99946   -10.30879  37(v),73(v),111(v),106(v)
                                                    118(v),74(v),122(v),110(v)
    22. LP (   1) F   1                  0.99420    -1.22308  36(v),111(v),112(v)
    23. LP (   2) F   1                  0.98503    -0.63788  111(v),112(v),40(v),37(v)
    24. LP (   3) F   1                  0.85093    -0.61673  25(v),38(v),44(v)
    25. LP*(   1) C   2                  0.24908    -0.33642  114(v),121(v),48(v),84(v)
                                                    26(r),44(g),28(v)
    26. LP*(   1) C   5                  0.17445    -0.29021  114(v),121(v),69(g),57(v)
                                                    75(v),25(r)
    27. RY*(   1) F   1                  0.00050     1.31145   
    28. RY*(   2) F   1                  0.00013     1.11570   
    29. RY*(   3) F   1                  0.00014     1.78671   
    30. RY*(   4) F   1                  0.00001     1.07065   
    31. RY*(   5) F   1                  0.00000     2.83483   
    32. RY*(   6) F   1                  0.00000     2.83978   
    33. RY*(   7) F   1                  0.00000     2.93954   
    34. RY*(   8) F   1                  0.00000     2.83737   
    35. RY*(   9) F   1                  0.00001     3.24857   
    36. RY*(   1) C   2                  0.00444     0.51471   
    37. RY*(   2) C   2                  0.00251     0.77563   
    38. RY*(   3) C   2                  0.00133     1.23494   
    39. RY*(   4) C   2                  0.00107     0.95574   
    40. RY*(   5) C   2                  0.00077     1.93095   
    41. RY*(   6) C   2                  0.00046     1.55236   
    42. RY*(   7) C   2                  0.00042     1.65427   
    43. RY*(   8) C   2                  0.00001     1.92076   
    44. RY*(   9) C   2                  0.00000     0.74949   
    45. RY*(   1) C   3                  0.00268     0.83985   
    46. RY*(   2) C   3                  0.00157     0.51253   
    47. RY*(   3) C   3                  0.00059     0.44040   
    48. RY*(   4) C   3                  0.00034     0.49709   
    49. RY*(   5) C   3                  0.00007     2.12900   
    50. RY*(   6) C   3                  0.00003     1.67140   
    51. RY*(   7) C   3                  0.00004     2.09243   
    52. RY*(   8) C   3                  0.00000     1.98322   
    53. RY*(   9) C   3                  0.00000     1.55479   
    54. RY*(   1) C   4                  0.00252     0.96701   
    55. RY*(   2) C   4                  0.00129     0.45408   
    56. RY*(   3) C   4                  0.00040     0.49210   
    57. RY*(   4) C   4                  0.00021     0.59849   
    58. RY*(   5) C   4                  0.00007     2.15480   
    59. RY*(   6) C   4                  0.00003     1.97701   
    60. RY*(   7) C   4                  0.00001     1.45563   
    61. RY*(   8) C   4                  0.00000     1.97971   
    62. RY*(   9) C   4                  0.00001     1.66229   
    63. RY*(   1) C   5                  0.00236     0.99533   
    64. RY*(   2) C   5                  0.00116     0.45445   
    65. RY*(   3) C   5                  0.00047     0.47951   
    66. RY*(   4) C   5                  0.00030     1.69743   
    67. RY*(   5) C   5                  0.00008     2.13931   
    68. RY*(   6) C   5                  0.00002     1.95613   
    69. RY*(   7) C   5                  0.00001     0.34509   
    70. RY*(   8) C   5                  0.00000     1.67005   
    71. RY*(   9) C   5                  0.00000     1.98304   
    72. RY*(   1) C   6                  0.00252     0.96701   
    73. RY*(   2) C   6                  0.00129     0.45408   
    74. RY*(   3) C   6                  0.00040     0.49210   
    75. RY*(   4) C   6                  0.00021     0.59849   
    76. RY*(   5) C   6                  0.00007     2.15480   
    77. RY*(   6) C   6                  0.00003     1.97701   
    78. RY*(   7) C   6                  0.00001     1.45563   
    79. RY*(   8) C   6                  0.00000     1.97971   
    80. RY*(   9) C   6                  0.00001     1.66229   
    81. RY*(   1) C   7                  0.00268     0.83985   
    82. RY*(   2) C   7                  0.00157     0.51253   
    83. RY*(   3) C   7                  0.00059     0.44040   
    84. RY*(   4) C   7                  0.00034     0.49709   
    85. RY*(   5) C   7                  0.00007     2.12900   
    86. RY*(   6) C   7                  0.00003     1.67140   
    87. RY*(   7) C   7                  0.00004     2.09243   
    88. RY*(   8) C   7                  0.00000     1.98322   
    89. RY*(   9) C   7                  0.00000     1.55479   
    90. RY*(   1) H   8                  0.00083     0.16561   
    91. RY*(   2) H   8                  0.00004     1.45176   
    92. RY*(   3) H   8                  0.00003     2.03878   
    93. RY*(   4) H   8                  0.00004     1.88024   
    94. RY*(   1) H   9                  0.00069     0.15785   
    95. RY*(   2) H   9                  0.00005     1.44886   
    96. RY*(   3) H   9                  0.00003     2.06386   
    97. RY*(   4) H   9                  0.00004     1.86162   
    98. RY*(   1) H  10                  0.00074     0.15285   
    99. RY*(   2) H  10                  0.00003     1.76270   
   100. RY*(   3) H  10                  0.00004     2.14660   
   101. RY*(   4) H  10                  0.00001     1.43825   
   102. RY*(   1) H  11                  0.00069     0.15785   
   103. RY*(   2) H  11                  0.00005     1.44886   
   104. RY*(   3) H  11                  0.00003     2.06386   
   105. RY*(   4) H  11                  0.00004     1.86162   
   106. RY*(   1) H  12                  0.00083     0.16561   
   107. RY*(   2) H  12                  0.00004     1.45176   
   108. RY*(   3) H  12                  0.00003     2.03878   
   109. RY*(   4) H  12                  0.00004     1.88024   
   110. BD*(   1) F   1 - C   2          0.01703     0.03877   
   111. BD*(   1) C   2 - C   3          0.01423     0.32263   
   112. BD*(   1) C   2 - C   7          0.01423     0.32263   
   113. BD*(   1) C   3 - C   4          0.00771     0.34289   
   114. BD*(   2) C   3 - C   4          0.00758    -0.18164   
   115. BD*(   1) C   3 - H   8          0.00603     0.26829   
   116. BD*(   1) C   4 - C   5          0.00767     0.34020   
   117. BD*(   1) C   4 - H   9          0.00645     0.27554   
   118. BD*(   1) C   5 - C   6          0.00767     0.34020   
   119. BD*(   1) C   5 - H  10          0.00633     0.26682   
   120. BD*(   1) C   6 - C   7          0.00771     0.34289   
   121. BD*(   2) C   6 - C   7          0.00758    -0.18164   
   122. BD*(   1) C   6 - H  11          0.00645     0.27554   
   123. BD*(   1) C   7 - H  12          0.00603     0.26829   
       -------------------------------
              Total Lewis   23.41354  ( 97.5564%)
        Valence non-Lewis    0.54623  (  2.2760%)
        Rydberg non-Lewis    0.04023  (  0.1676%)
       -------------------------------
            Total unit  1   24.00000  (100.0000%)
           Charge unit  1    1.00000
 Unable to Open any file for archive entry.
 1\1\GINC-COMPUTE-0-5\SP\UB3LYP\def2SVP\C6H5F1(1+,2)\ZAHRT2\13-Mar-2021
 \0\\# b3lyp/def2svp geom=NewRedundant pop=NBO\\78\\1,2\F,0,-1.52898227
 06,2.2175609649,0.1003920124\C,0,-0.7679213658,1.1137555213,0.05042123
 \C,0,-1.3868325994,-0.1318543449,-0.028419999\C,0,-0.5875067734,-1.276
 9322963,-0.0801102352\C,0,0.8065618046,-1.1697977181,-0.0529583488\C,0
 ,1.4046387175,0.0918041669,0.0264578517\C,0,0.6186234019,1.2460273242,
 0.078860122\H,0,-2.4766862295,-0.1870687709,-0.048055707\H,0,-1.060587
 5239,-2.2597664742,-0.1420871021\H,0,1.4259865406,-2.068181003,-0.0936
 293891\H,0,2.4932250766,0.1819391703,0.0480210059\H,0,1.0594812169,2.2
 425134791,0.1411084888\\Version=ES64L-G16RevC.01\State=2-B1\HF=-330.90
 74666\S2=0.7606\S2-1=0.\S2A=0.750042\RMSD=8.685e-09\Dipole=0.6551329,-
 0.9501726,-0.0430156\Quadrupole=3.3816133,3.3375313,-6.7191446,0.01111
 75,0.1545886,0.5626727\PG=C02V [C2(H1C1C1F1),SGV(C4H4)]\\@
 The archive entry for this job was punched.


 ON A CLEAR DISK YOU CAN SEEK FOREVER.
 File lengths (MBytes):  RWF=     16 Int=      0 D2E=      0 Chk=      2 Scr=      1
 Normal termination of Gaussian 16
