# Supplementary material for: Machine-Learning-Guided Discovery of Electrochemical Reactions
Source: J Am Chem Soc. 2022 Dec 2;144(49):22599–610. doi: 10.1021/jacs.2c08997 (PMC9756344; doi:10.1021/jacs.2c08997)
Supplement: Supplementary file 4 — ja2c08997_si_004.zip [file ja2c08997_si_004.zip › Reactivity Prediction/Ologs_notimes/83.log]

 Entering Gaussian System, Link 0=g16
 Input=83.com
 Output=83.log
 Initial command:
  
 Copyright (c) 1988-2019, Gaussian, Inc.  All Rights Reserved.
  
 This is part of the Gaussian(R) 16 program.  It is based on
 the Gaussian(R) 09 system (copyright 2009, Gaussian, Inc.),
 the Gaussian(R) 03 system (copyright 2003, Gaussian, Inc.),
 the Gaussian(R) 98 system (copyright 1998, Gaussian, Inc.),
 the Gaussian(R) 94 system (copyright 1995, Gaussian, Inc.),
 the Gaussian 92(TM) system (copyright 1992, Gaussian, Inc.),
 the Gaussian 90(TM) system (copyright 1990, Gaussian, Inc.),
 the Gaussian 88(TM) system (copyright 1988, Gaussian, Inc.),
 the Gaussian 86(TM) system (copyright 1986, Carnegie Mellon
 University), and the Gaussian 82(TM) system (copyright 1983,
 Carnegie Mellon University). Gaussian is a federally registered
 trademark of Gaussian, Inc.
  
 This software contains proprietary and confidential information,
 including trade secrets, belonging to Gaussian, Inc.
  
 This software is provided under written license and may be
 used, copied, transmitted, or stored only in accord with that
 written license.
  
 The following legend is applicable only to US Government
 contracts under FAR:
  
                    RESTRICTED RIGHTS LEGEND
  
 Use, reproduction and disclosure by the US Government is
 subject to restrictions as set forth in subparagraphs (a)
 and (c) of the Commercial Computer Software - Restricted
 Rights clause in FAR 52.227-19.
  
 Gaussian, Inc.
 340 Quinnipiac St., Bldg. 40, Wallingford CT 06492
  
  
 ---------------------------------------------------------------
 Warning -- This program may not be used in any manner that
 competes with the business of Gaussian, Inc. or will provide
 assistance to any competitor of Gaussian, Inc.  The licensee
 of this program is prohibited from giving any competitor of
 Gaussian, Inc. access to this program.  By using this program,
 the user acknowledges that Gaussian, Inc. is engaged in the
 business of creating and licensing software in the field of
 computational chemistry and represents and warrants to the
 licensee that it is not a competitor of Gaussian, Inc. and that
 it will not use this program in any manner prohibited above.
 ---------------------------------------------------------------
  

 Cite this work as:
 Gaussian 16, Revision C.01,
 M. J. Frisch, G. W. Trucks, H. B. Schlegel, G. E. Scuseria, 
 M. A. Robb, J. R. Cheeseman, G. Scalmani, V. Barone, 
 G. A. Petersson, H. Nakatsuji, X. Li, M. Caricato, A. V. Marenich, 
 J. Bloino, B. G. Janesko, R. Gomperts, B. Mennucci, H. P. Hratchian, 
 J. V. Ortiz, A. F. Izmaylov, J. L. Sonnenberg, D. Williams-Young, 
 F. Ding, F. Lipparini, F. Egidi, J. Goings, B. Peng, A. Petrone, 
 T. Henderson, D. Ranasinghe, V. G. Zakrzewski, J. Gao, N. Rega, 
 G. Zheng, W. Liang, M. Hada, M. Ehara, K. Toyota, R. Fukuda, 
 J. Hasegawa, M. Ishida, T. Nakajima, Y. Honda, O. Kitao, H. Nakai, 
 T. Vreven, K. Throssell, J. A. Montgomery, Jr., J. E. Peralta, 
 F. Ogliaro, M. J. Bearpark, J. J. Heyd, E. N. Brothers, K. N. Kudin, 
 V. N. Staroverov, T. A. Keith, R. Kobayashi, J. Normand, 
 K. Raghavachari, A. P. Rendell, J. C. Burant, S. S. Iyengar, 
 J. Tomasi, M. Cossi, J. M. Millam, M. Klene, C. Adamo, R. Cammi, 
 J. W. Ochterski, R. L. Martin, K. Morokuma, O. Farkas, 
 J. B. Foresman, and D. J. Fox, Gaussian, Inc., Wallingford CT, 2019.
 
 ******************************************
 Gaussian 16:  ES64L-G16RevC.01  3-Jul-2019
                13-Mar-2021 
 ******************************************
 %nprocshared=16
 Will use up to   16 processors via shared memory.
 %mem=7GB
 -----------------------------------------
 # b3lyp/def2svp geom=NewRedundant pop=NBO
 -----------------------------------------
 1/29=4000,38=1,172=1/1;
 2/12=2,17=6,18=5,40=1/2;
 3/5=43,7=101,11=2,25=1,30=1,74=-5/1,2,3;
 4//1;
 5/5=2,38=5/2;
 6/7=2,8=2,9=2,10=2,28=1,40=1/1,7;
 99/5=1,9=1/99;
 --
 83
 --
 Symbolic Z-matrix:
 Charge =  1 Multiplicity = 2
 C                    -2.81717   0.51438   0.04483 
 C                    -1.31936   0.39796   0.08646 
 C                    -0.64115  -0.74879  -0.07109 
 C                     0.83279  -0.86479  -0.03035 
 O                     1.45412   0.31622   0.18514 
 C                     2.87612   0.27005   0.23505 
 O                     1.43346  -1.90554  -0.17393 
 H                    -3.1514    1.54991   0.19832 
 H                    -3.21636   0.1707   -0.92417 
 H                    -3.2868   -0.11094   0.82255 
 H                    -0.73674   1.30898   0.25685 
 H                    -1.15017  -1.70139  -0.24521 
 H                     3.22034  -0.3898    1.04625 
 H                     3.29127  -0.10621  -0.71259 
 H                     3.21108   1.29926   0.41451 
 
                          Input orientation:                          
 ---------------------------------------------------------------------
 Center     Atomic      Atomic             Coordinates (Angstroms)
 Number     Number       Type             X           Y           Z
 ---------------------------------------------------------------------
      1          6           0       -2.817173    0.514383    0.044829
      2          6           0       -1.319361    0.397959    0.086464
      3          6           0       -0.641154   -0.748793   -0.071086
      4          6           0        0.832786   -0.864792   -0.030345
      5          8           0        1.454116    0.316220    0.185140
      6          6           0        2.876115    0.270052    0.235046
      7          8           0        1.433456   -1.905541   -0.173931
      8          1           0       -3.151403    1.549910    0.198318
      9          1           0       -3.216355    0.170703   -0.924174
     10          1           0       -3.286801   -0.110940    0.822549
     11          1           0       -0.736744    1.308977    0.256854
     12          1           0       -1.150171   -1.701387   -0.245212
     13          1           0        3.220336   -0.389803    1.046245
     14          1           0        3.291271   -0.106208   -0.712590
     15          1           0        3.211081    1.299261    0.414506
 ---------------------------------------------------------------------
                    Distance matrix (angstroms):
                    1          2          3          4          5
     1  C    0.000000
     2  C    1.502907   0.000000
     3  C    2.518751   1.341576   0.000000
     4  C    3.902560   2.497983   1.479059   0.000000
     5  O    4.278185   2.776436   2.364332   1.351767   0.000000
     6  C    5.701702   4.200054   3.674635   2.352339   1.423623
     7  O    4.896094   3.598877   2.377530   1.210198   2.250684
     8  H    1.098901   2.166998   3.414376   4.664422   4.767911
     9  H    1.102918   2.161393   2.864418   4.273959   4.802609
    10  H    1.102918   2.161393   2.864418   4.273959   4.802609
    11  H    2.237078   1.094728   2.085929   2.696512   2.406362
    12  H    2.787949   2.132109   1.094008   2.162909   3.322387
    13  H    6.186429   4.706443   4.035891   2.661777   2.087942
    14  H    6.186429   4.706443   4.035891   2.661777   2.087942
    15  H    6.090365   4.630860   4.389766   3.246122   2.026303
                    6          7          8          9         10
     6  C    0.000000
     7  O    2.642296   0.000000
     8  H    6.162010   5.753229   0.000000
     9  H    6.202568   5.147271   1.779443   0.000000
    10  H    6.202568   5.147271   1.779443   1.770685   0.000000
    11  H    3.759334   3.902366   2.427356   2.973040   2.973040
    12  H    4.508680   2.592661   3.843512   2.869639   2.869639
    13  H    1.100882   2.641823   6.714204   6.754829   6.516951
    14  H    1.100882   2.641823   6.714204   6.516951   6.754829
    15  H    1.097124   3.711733   6.371089   6.661655   6.661655
                   11         12         13         14         15
    11  H    0.000000
    12  H    3.079819   0.000000
    13  H    4.378067   4.742304   0.000000
    14  H    4.378067   4.742304   1.782964   0.000000
    15  H    3.950983   5.334758   1.803363   1.803363   0.000000
 Stoichiometry    C5H8O2(1+,2)
 Framework group  CS[SG(C5H4O2),X(H4)]
 Deg. of freedom    25
 Full point group                 CS      NOp   2
 Largest Abelian subgroup         CS      NOp   2
 Largest concise Abelian subgroup CS      NOp   2
                         Standard orientation:                         
 ---------------------------------------------------------------------
 Center     Atomic      Atomic             Coordinates (Angstroms)
 Number     Number       Type             X           Y           Z
 ---------------------------------------------------------------------
      1          6           0       -1.805690   -2.623225    0.000000
      2          6           0       -0.761010   -1.542775    0.000000
      3          6           0       -1.027064   -0.227844   -0.000000
      4          6           0       -0.000000    0.836466   -0.000000
      5          8           0        1.263827    0.356865    0.000000
      6          6           0        2.299110    1.334050    0.000000
      7          8           0       -0.252593    2.020009   -0.000000
      8          1           0       -1.356800   -3.626261    0.000000
      9          1           0       -2.458794   -2.545431    0.885343
     10          1           0       -2.458794   -2.545431   -0.885343
     11          1           0        0.291386   -1.844257    0.000000
     12          1           0       -2.052348    0.153791   -0.000000
     13          1           0        2.233893    1.976660   -0.891482
     14          1           0        2.233893    1.976660    0.891482
     15          1           0        3.245618    0.779249    0.000000
 ---------------------------------------------------------------------
 Rotational constants (GHZ):           6.3501600           1.3987392           1.1630422
 Standard basis: def2SVP (5D, 7F)
 There are   103 symmetry adapted cartesian basis functions of A'  symmetry.
 There are    42 symmetry adapted cartesian basis functions of A"  symmetry.
 There are    96 symmetry adapted basis functions of A'  symmetry.
 There are    42 symmetry adapted basis functions of A"  symmetry.
   138 basis functions,   231 primitive gaussians,   145 cartesian basis functions
    27 alpha electrons       26 beta electrons
       nuclear repulsion energy       291.1199900752 Hartrees.
 NAtoms=   15 NActive=   15 NUniq=   13 SFac= 1.33D+00 NAtFMM=   60 NAOKFM=F Big=F
 Integral buffers will be    131072 words long.
 Raffenetti 2 integral format.
 Two-electron integral symmetry is turned on.
 One-electron integrals computed using PRISM.
   2 Symmetry operations used in ECPInt.
 ECPInt:  NShTT=    2211 NPrTT=    7865 LenC2=    2175 LenP2D=    6139.
 LDataN:  DoStor=T MaxTD1= 4 Len=   56
 NBasis=   138 RedAO= T EigKep=  1.49D-03  NBF=    96    42
 NBsUse=   138 1.00D-06 EigRej= -1.00D+00 NBFU=    96    42
 ExpMin= 1.22D-01 ExpMax= 2.27D+03 ExpMxC= 3.41D+02 IAcc=3 IRadAn=         5 AccDes= 0.00D+00
 Harris functional with IExCor=  402 and IRadAn=       5 diagonalized for initial guess.
 HarFok:  IExCor=  402 AccDes= 0.00D+00 IRadAn=         5 IDoV= 1 UseB2=F ITyADJ=14
 ICtDFT=  3500011 ScaDFX=  1.000000  1.000000  1.000000  1.000000
 FoFCou: FMM=F IPFlag=           0 FMFlag=      100000 FMFlg1=           0
         NFxFlg=           0 DoJE=T BraDBF=F KetDBF=T FulRan=T
         wScrn=  0.000000 ICntrl=       500 IOpCl=  0 I1Cent=   200000004 NGrid=           0
         NMat0=    1 NMatS0=      1 NMatT0=    0 NMatD0=    1 NMtDS0=    0 NMtDT0=    0
 Petite list used in FoFCou.
 Initial guess orbital symmetries:
 Alpha Orbitals:
       Occupied  (A') (A') (A') (A') (A') (A') (A') (A') (A') (A')
                 (A') (A') (A') (A') (A') (A') (A") (A') (A') (A")
                 (A') (A") (A') (A') (A") (A') (A")
       Virtual   (A") (A") (A') (A') (A') (A') (A') (A') (A") (A")
                 (A') (A') (A') (A') (A') (A') (A') (A') (A') (A")
                 (A") (A') (A') (A") (A') (A") (A') (A") (A') (A')
                 (A') (A') (A") (A") (A') (A') (A') (A') (A') (A')
                 (A') (A') (A') (A") (A') (A") (A') (A') (A") (A')
                 (A") (A") (A') (A") (A') (A') (A") (A") (A") (A')
                 (A") (A') (A') (A') (A") (A') (A") (A') (A") (A')
                 (A') (A') (A') (A") (A') (A') (A") (A') (A") (A')
                 (A') (A') (A") (A') (A') (A") (A') (A") (A') (A')
                 (A") (A') (A") (A') (A') (A') (A') (A") (A') (A')
                 (A") (A") (A') (A") (A') (A') (A') (A") (A') (A')
                 (A')
 Beta  Orbitals:
       Occupied  (A') (A') (A') (A') (A') (A') (A') (A') (A') (A')
                 (A') (A') (A') (A') (A') (A') (A") (A') (A') (A")
                 (A') (A") (A') (A') (A") (A')
       Virtual   (A") (A") (A") (A') (A') (A') (A') (A') (A') (A")
                 (A") (A') (A') (A') (A') (A') (A') (A') (A') (A')
                 (A") (A") (A') (A') (A") (A') (A") (A') (A") (A')
                 (A') (A') (A') (A") (A") (A') (A') (A') (A') (A')
                 (A') (A') (A') (A') (A") (A') (A") (A') (A') (A")
                 (A') (A") (A") (A') (A") (A') (A') (A") (A") (A")
                 (A') (A") (A') (A') (A') (A") (A') (A") (A') (A")
                 (A') (A') (A') (A') (A") (A') (A') (A") (A') (A")
                 (A') (A') (A') (A") (A') (A') (A") (A') (A") (A')
                 (A') (A") (A') (A") (A') (A') (A') (A') (A") (A')
                 (A') (A") (A") (A') (A") (A') (A') (A') (A") (A')
                 (A') (A')
 The electronic state of the initial guess is 2-A".
 Initial guess <Sx>= 0.0000 <Sy>= 0.0000 <Sz>= 0.5000 <S**2>= 0.7500 S= 0.5000
 Requested convergence on RMS density matrix=1.00D-08 within 128 cycles.
 Requested convergence on MAX density matrix=1.00D-06.
 Requested convergence on             energy=1.00D-06.
 No special actions if energy rises.
 Integral accuracy reduced to 1.0D-05 until final iterations.
 EnCoef did     8 forward-backward iterations
 EnCoef did     3 forward-backward iterations
 Initial convergence to 1.0D-05 achieved.  Increase integral accuracy.
 SCF Done:  E(UB3LYP) =  -345.174448776     A.U. after   23 cycles
            NFock= 23  Conv=0.52D-08     -V/T= 2.0094
 <Sx>= 0.0000 <Sy>= 0.0000 <Sz>= 0.5000 <S**2>= 0.7545 S= 0.5023
 <L.S>= 0.000000000000E+00
 Annihilation of the first spin contaminant:
 S**2 before annihilation     0.7545,   after     0.7500

 **********************************************************************

            Population analysis using the SCF Density.

 **********************************************************************

 Orbital symmetries:
 Alpha Orbitals:
       Occupied  (A') (A') (A') (A') (A') (A') (A') (A') (A') (A')
                 (A') (A') (A') (A') (A') (A') (A") (A') (A") (A')
                 (A') (A") (A') (A') (A") (A") (A')
       Virtual   (A") (A") (A') (A') (A') (A') (A") (A') (A') (A')
                 (A") (A') (A') (A') (A') (A') (A') (A') (A") (A')
                 (A") (A') (A") (A') (A") (A") (A') (A') (A') (A')
                 (A') (A') (A") (A') (A') (A") (A') (A') (A') (A')
                 (A') (A') (A') (A") (A') (A") (A') (A') (A") (A")
                 (A') (A") (A") (A') (A') (A') (A") (A") (A') (A")
                 (A") (A') (A') (A') (A") (A') (A") (A') (A") (A')
                 (A') (A') (A') (A") (A") (A') (A') (A') (A") (A')
                 (A') (A') (A") (A') (A') (A") (A") (A') (A') (A')
                 (A') (A") (A") (A') (A') (A') (A') (A") (A') (A")
                 (A') (A") (A') (A") (A') (A') (A') (A") (A') (A')
                 (A')
 Beta  Orbitals:
       Occupied  (A') (A') (A') (A') (A') (A') (A') (A') (A') (A')
                 (A') (A') (A') (A') (A') (A') (A") (A') (A') (A")
                 (A') (A') (A") (A') (A") (A')
       Virtual   (A") (A") (A") (A') (A') (A') (A') (A') (A") (A')
                 (A') (A") (A') (A') (A') (A') (A') (A') (A') (A")
                 (A') (A") (A') (A") (A') (A") (A") (A') (A') (A')
                 (A') (A') (A') (A") (A') (A') (A') (A") (A') (A')
                 (A') (A') (A') (A') (A") (A') (A") (A') (A') (A")
                 (A") (A') (A") (A') (A") (A') (A') (A") (A") (A')
                 (A") (A") (A') (A') (A') (A') (A") (A") (A') (A")
                 (A') (A') (A') (A') (A") (A') (A") (A') (A') (A")
                 (A') (A') (A') (A") (A') (A') (A") (A") (A') (A')
                 (A') (A') (A") (A") (A') (A') (A') (A') (A") (A')
                 (A") (A') (A") (A') (A") (A') (A') (A') (A") (A')
                 (A') (A')
 The electronic state is 2-A".
 Alpha  occ. eigenvalues --  -19.39038 -19.31739 -10.51603 -10.48572 -10.47801
 Alpha  occ. eigenvalues --  -10.41081 -10.40559  -1.29892  -1.20206  -1.06874
 Alpha  occ. eigenvalues --   -0.94905  -0.89443  -0.82410  -0.76502  -0.73443
 Alpha  occ. eigenvalues --   -0.68388  -0.68373  -0.64774  -0.64430  -0.62924
 Alpha  occ. eigenvalues --   -0.59707  -0.59007  -0.58639  -0.54143  -0.53046
 Alpha  occ. eigenvalues --   -0.50153  -0.47425
 Alpha virt. eigenvalues --   -0.29222  -0.14444  -0.10649  -0.09974  -0.08101
 Alpha virt. eigenvalues --   -0.06045  -0.03542  -0.03521  -0.02498  -0.00691
 Alpha virt. eigenvalues --   -0.00412   0.01853   0.06150   0.07290   0.10316
 Alpha virt. eigenvalues --    0.13288   0.16357   0.21613   0.22752   0.25001
 Alpha virt. eigenvalues --    0.26746   0.28962   0.29210   0.31385   0.35681
 Alpha virt. eigenvalues --    0.38100   0.38741   0.40797   0.43336   0.44447
 Alpha virt. eigenvalues --    0.45881   0.46915   0.47289   0.47685   0.48695
 Alpha virt. eigenvalues --    0.49075   0.49103   0.50677   0.54952   0.56300
 Alpha virt. eigenvalues --    0.61018   0.62507   0.73219   0.79732   0.81145
 Alpha virt. eigenvalues --    0.86659   0.87275   0.90573   0.91255   0.98802
 Alpha virt. eigenvalues --    1.01844   1.06256   1.11586   1.11714   1.20439
 Alpha virt. eigenvalues --    1.23546   1.28519   1.32787   1.33597   1.35199
 Alpha virt. eigenvalues --    1.38805   1.43697   1.45665   1.47650   1.52575
 Alpha virt. eigenvalues --    1.52641   1.56075   1.56113   1.57772   1.58579
 Alpha virt. eigenvalues --    1.60199   1.65754   1.66971   1.71661   1.72907
 Alpha virt. eigenvalues --    1.73071   1.75432   1.76646   1.81300   1.85488
 Alpha virt. eigenvalues --    1.91143   1.98358   1.99691   2.03111   2.10749
 Alpha virt. eigenvalues --    2.13807   2.17007   2.21547   2.24023   2.25141
 Alpha virt. eigenvalues --    2.32141   2.32145   2.44241   2.47382   2.49145
 Alpha virt. eigenvalues --    2.51918   2.53773   2.61425   2.62565   2.68889
 Alpha virt. eigenvalues --    2.69780   2.70868   2.76964   2.78905   2.84817
 Alpha virt. eigenvalues --    2.97348   2.98256   3.01548   3.24718   3.42520
 Alpha virt. eigenvalues --    3.47298
  Beta  occ. eigenvalues --  -19.38608 -19.31758 -10.51658 -10.48104 -10.47116
  Beta  occ. eigenvalues --  -10.41055 -10.40522  -1.29287  -1.19931  -1.04766
  Beta  occ. eigenvalues --   -0.94402  -0.88794  -0.81560  -0.75940  -0.73025
  Beta  occ. eigenvalues --   -0.67865  -0.66798  -0.64528  -0.62736  -0.62378
  Beta  occ. eigenvalues --   -0.59553  -0.58322  -0.57718  -0.53868  -0.48351
  Beta  occ. eigenvalues --   -0.47317
  Beta virt. eigenvalues --   -0.43946  -0.25910  -0.12911  -0.10481  -0.09769
  Beta virt. eigenvalues --   -0.07753  -0.05935  -0.03309  -0.02919  -0.02335
  Beta virt. eigenvalues --   -0.00425  -0.00114   0.02224   0.06498   0.07534
  Beta virt. eigenvalues --    0.11079   0.13835   0.17353   0.21999   0.24607
  Beta virt. eigenvalues --    0.25210   0.27245   0.29111   0.30062   0.31646
  Beta virt. eigenvalues --    0.37690   0.39143   0.39239   0.41239   0.43797
  Beta virt. eigenvalues --    0.44847   0.46162   0.47369   0.47854   0.47876
  Beta virt. eigenvalues --    0.48803   0.49327   0.49411   0.50836   0.55158
  Beta virt. eigenvalues --    0.56761   0.61392   0.62912   0.73442   0.80542
  Beta virt. eigenvalues --    0.81279   0.87280   0.87515   0.90784   0.91817
  Beta virt. eigenvalues --    1.00723   1.01967   1.07036   1.11962   1.12601
  Beta virt. eigenvalues --    1.20672   1.23706   1.29613   1.33349   1.33817
  Beta virt. eigenvalues --    1.35513   1.38967   1.43922   1.46248   1.48663
  Beta virt. eigenvalues --    1.53172   1.53274   1.56458   1.57707   1.58441
  Beta virt. eigenvalues --    1.59202   1.60493   1.66237   1.67181   1.72095
  Beta virt. eigenvalues --    1.73850   1.74137   1.75661   1.76857   1.82664
  Beta virt. eigenvalues --    1.86027   1.91549   1.98648   2.01353   2.03538
  Beta virt. eigenvalues --    2.11092   2.14276   2.19370   2.21836   2.24846
  Beta virt. eigenvalues --    2.25671   2.32461   2.33041   2.44482   2.47820
  Beta virt. eigenvalues --    2.49626   2.52028   2.54472   2.62018   2.62817
  Beta virt. eigenvalues --    2.69694   2.70122   2.71560   2.77218   2.79406
  Beta virt. eigenvalues --    2.85455   2.97715   2.98813   3.01772   3.24877
  Beta virt. eigenvalues --    3.42665   3.47330
          Condensed to atoms (all electrons):
               1          2          3          4          5          6
     1  C    4.517281   0.400187  -0.051201   0.005441   0.000319   0.000008
     2  C    0.400187   4.941120   0.258559  -0.004764   0.022284  -0.000580
     3  C   -0.051201   0.258559   5.333332   0.230800  -0.139452   0.009492
     4  C    0.005441  -0.004764   0.230800   4.540888   0.361925  -0.024573
     5  O    0.000319   0.022284  -0.139452   0.361925   7.885206   0.261184
     6  C    0.000008  -0.000580   0.009492  -0.024573   0.261184   4.404112
     7  O   -0.000067   0.006271  -0.083685   0.691544  -0.083431   0.003246
     8  H    0.388440  -0.009792   0.008129  -0.000293  -0.000013  -0.000001
     9  H    0.377732  -0.006764  -0.008090   0.000125  -0.000007   0.000000
    10  H    0.377732  -0.006764  -0.008090   0.000125  -0.000007   0.000000
    11  H   -0.027474   0.397450  -0.028506  -0.014379   0.015634  -0.000293
    12  H   -0.005975  -0.044621   0.394337  -0.011144   0.003399  -0.000149
    13  H    0.000003   0.000015   0.000228  -0.003076  -0.021021   0.396075
    14  H    0.000003   0.000015   0.000228  -0.003076  -0.021021   0.396075
    15  H   -0.000003  -0.000202   0.000129   0.004082  -0.019864   0.397477
               7          8          9         10         11         12
     1  C   -0.000067   0.388440   0.377732   0.377732  -0.027474  -0.005975
     2  C    0.006271  -0.009792  -0.006764  -0.006764   0.397450  -0.044621
     3  C   -0.083685   0.008129  -0.008090  -0.008090  -0.028506   0.394337
     4  C    0.691544  -0.000293   0.000125   0.000125  -0.014379  -0.011144
     5  O   -0.083431  -0.000013  -0.000007  -0.000007   0.015634   0.003399
     6  C    0.003246  -0.000001   0.000000   0.000000  -0.000293  -0.000149
     7  O    7.582377   0.000001   0.000001   0.000001   0.000269   0.005431
     8  H    0.000001   0.546729  -0.014211  -0.014211  -0.007815   0.000038
     9  H    0.000001  -0.014211   0.522279  -0.004048   0.002712   0.001700
    10  H    0.000001  -0.014211  -0.004048   0.522279   0.002712   0.001700
    11  H    0.000269  -0.007815   0.002712   0.002712   0.531431   0.005342
    12  H    0.005431   0.000038   0.001700   0.001700   0.005342   0.537120
    13  H    0.006035  -0.000000  -0.000000   0.000000   0.000085  -0.000014
    14  H    0.006035  -0.000000   0.000000  -0.000000   0.000085  -0.000014
    15  H    0.000806   0.000000   0.000000   0.000000  -0.000215   0.000006
              13         14         15
     1  C    0.000003   0.000003  -0.000003
     2  C    0.000015   0.000015  -0.000202
     3  C    0.000228   0.000228   0.000129
     4  C   -0.003076  -0.003076   0.004082
     5  O   -0.021021  -0.021021  -0.019864
     6  C    0.396075   0.396075   0.397477
     7  O    0.006035   0.006035   0.000806
     8  H   -0.000000  -0.000000   0.000000
     9  H   -0.000000   0.000000   0.000000
    10  H    0.000000  -0.000000   0.000000
    11  H    0.000085   0.000085  -0.000215
    12  H   -0.000014  -0.000014   0.000006
    13  H    0.568651  -0.020840  -0.019146
    14  H   -0.020840   0.568651  -0.019146
    15  H   -0.019146  -0.019146   0.571308
          Atomic-Atomic Spin Densities.
               1          2          3          4          5          6
     1  C    0.013566  -0.031851  -0.009446   0.000182   0.000011  -0.000000
     2  C   -0.031851   0.281419   0.070991  -0.006670  -0.001867   0.000045
     3  C   -0.009446   0.070991   0.490994  -0.041388  -0.010468   0.000377
     4  C    0.000182  -0.006670  -0.041388  -0.024146   0.002654  -0.000099
     5  O    0.000011  -0.001867  -0.010468   0.002654   0.175451  -0.012412
     6  C   -0.000000   0.000045   0.000377  -0.000099  -0.012412   0.005908
     7  O    0.000000  -0.000027  -0.003449   0.013728   0.001914  -0.000428
     8  H    0.001022  -0.000397   0.000133  -0.000010   0.000001  -0.000000
     9  H    0.015057  -0.006209  -0.002090   0.000043   0.000004  -0.000000
    10  H    0.015057  -0.006209  -0.002090   0.000043   0.000004  -0.000000
    11  H    0.000310   0.002213  -0.000775   0.000536  -0.000369  -0.000003
    12  H    0.000053   0.000777   0.002096  -0.000787  -0.000066  -0.000000
    13  H   -0.000000   0.000024   0.000192  -0.000059  -0.002175   0.008124
    14  H   -0.000000   0.000024   0.000192  -0.000059  -0.002175   0.008124
    15  H    0.000000  -0.000000  -0.000000  -0.000014   0.000012   0.000491
               7          8          9         10         11         12
     1  C    0.000000   0.001022   0.015057   0.015057   0.000310   0.000053
     2  C   -0.000027  -0.000397  -0.006209  -0.006209   0.002213   0.000777
     3  C   -0.003449   0.000133  -0.002090  -0.002090  -0.000775   0.002096
     4  C    0.013728  -0.000010   0.000043   0.000043   0.000536  -0.000787
     5  O    0.001914   0.000001   0.000004   0.000004  -0.000369  -0.000066
     6  C   -0.000428  -0.000000  -0.000000  -0.000000  -0.000003  -0.000000
     7  O   -0.015960  -0.000000   0.000001   0.000001  -0.000005   0.000288
     8  H   -0.000000  -0.002087  -0.000207  -0.000207   0.000272  -0.000009
     9  H    0.000001  -0.000207   0.039204  -0.005243  -0.000047   0.000003
    10  H    0.000001  -0.000207  -0.005243   0.039204  -0.000047   0.000003
    11  H   -0.000005   0.000272  -0.000047  -0.000047  -0.015082  -0.000203
    12  H    0.000288  -0.000009   0.000003   0.000003  -0.000203  -0.020977
    13  H   -0.000496   0.000000   0.000000  -0.000000   0.000000   0.000000
    14  H   -0.000496   0.000000  -0.000000   0.000000   0.000000   0.000000
    15  H   -0.000001  -0.000000   0.000000   0.000000   0.000003  -0.000000
              13         14         15
     1  C   -0.000000  -0.000000   0.000000
     2  C    0.000024   0.000024  -0.000000
     3  C    0.000192   0.000192  -0.000000
     4  C   -0.000059  -0.000059  -0.000014
     5  O   -0.002175  -0.002175   0.000012
     6  C    0.008124   0.008124   0.000491
     7  O   -0.000496  -0.000496  -0.000001
     8  H    0.000000   0.000000  -0.000000
     9  H    0.000000  -0.000000   0.000000
    10  H   -0.000000   0.000000   0.000000
    11  H    0.000000   0.000000   0.000003
    12  H    0.000000   0.000000  -0.000000
    13  H    0.023126  -0.002500  -0.000152
    14  H   -0.002500   0.023126  -0.000152
    15  H   -0.000152  -0.000152  -0.001039
 Mulliken charges and spin densities:
               1          2
     1  C    0.017574   0.003960
     2  C    0.047584   0.302263
     3  C    0.083791   0.495268
     4  C    0.226375  -0.056046
     5  O   -0.265135   0.150520
     6  C    0.157924   0.010125
     7  O   -0.134834  -0.004928
     8  H    0.103001  -0.001489
     9  H    0.128571   0.040515
    10  H    0.128571   0.040515
    11  H    0.122961  -0.013196
    12  H    0.112844  -0.018821
    13  H    0.093004   0.026084
    14  H    0.093004   0.026084
    15  H    0.084767  -0.000853
 Sum of Mulliken charges =   1.00000   1.00000
 Mulliken charges and spin densities with hydrogens summed into heavy atoms:
               1          2
     1  C    0.377715   0.083500
     2  C    0.170545   0.289067
     3  C    0.196635   0.476447
     4  C    0.226375  -0.056046
     5  O   -0.265135   0.150520
     6  C    0.428698   0.061439
     7  O   -0.134834  -0.004928
 Electronic spatial extent (au):  <R**2>=            985.7637
 Charge=              1.0000 electrons
 Dipole moment (field-independent basis, Debye):
    X=             -1.5455    Y=             -4.9177    Z=             -0.0000  Tot=              5.1549
 Quadrupole moment (field-independent basis, Debye-Ang):
   XX=            -20.0250   YY=            -25.8919   ZZ=            -37.6417
   XY=             15.2241   XZ=             -0.0000   YZ=             -0.0000
 Traceless Quadrupole moment (field-independent basis, Debye-Ang):
   XX=              7.8279   YY=              1.9610   ZZ=             -9.7888
   XY=             15.2241   XZ=             -0.0000   YZ=             -0.0000
 Octapole moment (field-independent basis, Debye-Ang**2):
  XXX=              7.7559  YYY=            -39.2959  ZZZ=              0.0000  XYY=             -8.9991
  XXY=             -1.7159  XXZ=              0.0000  XZZ=             -0.1291  YZZ=              2.2745
  YYZ=              0.0000  XYZ=             -0.0000
 Hexadecapole moment (field-independent basis, Debye-Ang**3):
 XXXX=           -405.5256 YYYY=           -553.2223 ZZZZ=            -45.1291 XXXY=           -114.5467
 XXXZ=             -0.0000 YYYX=           -104.2310 YYYZ=             -0.0000 ZZZX=             -0.0000
 ZZZY=              0.0000 XXYY=           -128.7231 XXZZ=            -87.2160 YYZZ=           -108.2212
 XXYZ=             -0.0000 YYXZ=             -0.0000 ZZXY=            -52.2542
 N-N= 2.911199900752D+02 E-N=-1.376288834759D+03  KE= 3.419707310095D+02
 Symmetry A'   KE= 3.286128942630D+02
 Symmetry A"   KE= 1.335783674654D+01
 Symmetry A'   SP=-1.435013403678D-14
 Symmetry A"   SP= 1.000000000000D+00
                          Isotropic Fermi Contact Couplings
        Atom                 a.u.       MegaHertz       Gauss      10(-4) cm-1
     1  C(13)             -0.01244     -13.98318      -4.98955      -4.66429
     2  C(13)              0.04015      45.13751      16.10619      15.05625
     3  C(13)              0.06847      76.96994      27.46479      25.67441
     4  C(13)             -0.02402     -26.99758      -9.63341      -9.00542
     5  O(17)              0.06011     -36.44068     -13.00294     -12.15530
     6  C(13)             -0.00786      -8.83957      -3.15418      -2.94856
     7  O(17)             -0.00422       2.55789       0.91272       0.85322
     8  H(1)              -0.00059      -2.62840      -0.93788      -0.87674
     9  H(1)               0.02009      89.81034      32.04656      29.95750
    10  H(1)               0.02009      89.81034      32.04656      29.95750
    11  H(1)              -0.00462     -20.64768      -7.36760      -6.88732
    12  H(1)              -0.00651     -29.08408     -10.37792      -9.70141
    13  H(1)               0.01262      56.43160      20.13620      18.82356
    14  H(1)               0.01262      56.43160      20.13620      18.82356
    15  H(1)              -0.00035      -1.55737      -0.55571      -0.51948
 --------------------------------------------------------
       Center         ----  Spin Dipole Couplings  ----
                      3XX-RR        3YY-RR        3ZZ-RR
 --------------------------------------------------------
     1   Atom       -0.041809     -0.028834      0.070643
     2   Atom       -0.198885     -0.171581      0.370466
     3   Atom       -0.274625     -0.258869      0.533495
     4   Atom        0.013483      0.007781     -0.021264
     5   Atom       -0.312548     -0.321964      0.634512
     6   Atom       -0.021716     -0.024552      0.046268
     7   Atom       -0.003254      0.015074     -0.011820
     8   Atom       -0.005039      0.009359     -0.004320
     9   Atom        0.005500     -0.003579     -0.001921
    10   Atom        0.005500     -0.003579     -0.001921
    11   Atom        0.020118     -0.010506     -0.009612
    12   Atom        0.025775     -0.017289     -0.008486
    13   Atom       -0.003656      0.004144     -0.000488
    14   Atom       -0.003656      0.004144     -0.000488
    15   Atom        0.006104     -0.002643     -0.003461
 --------------------------------------------------------
                        XY            XZ            YZ
 --------------------------------------------------------
     1   Atom        0.007534     -0.000000      0.000000
     2   Atom       -0.004275      0.000000      0.000000
     3   Atom       -0.004875      0.000000      0.000000
     4   Atom        0.006508     -0.000000     -0.000000
     5   Atom        0.007661      0.000000      0.000000
     6   Atom        0.007212      0.000000      0.000000
     7   Atom       -0.005233     -0.000000      0.000000
     8   Atom       -0.002249     -0.000000      0.000000
     9   Atom        0.003719     -0.012626     -0.000665
    10   Atom        0.003719      0.012626      0.000665
    11   Atom       -0.022638     -0.000000      0.000000
    12   Atom       -0.030336     -0.000000     -0.000000
    13   Atom        0.001870      0.000023     -0.008504
    14   Atom        0.001870     -0.000023      0.008504
    15   Atom       -0.000978     -0.000000      0.000000
 --------------------------------------------------------


 ---------------------------------------------------------------------------------
              Anisotropic Spin Dipole Couplings in Principal Axis System
 ---------------------------------------------------------------------------------

       Atom             a.u.   MegaHertz   Gauss  10(-4) cm-1        Axes

              Baa    -0.0453    -6.074    -2.167    -2.026  0.9090 -0.4168  0.0000
     1 C(13)  Bbb    -0.0254    -3.406    -1.215    -1.136  0.4168  0.9090  0.0000
              Bcc     0.0706     9.480     3.383     3.162 -0.0000  0.0000  1.0000
 
              Baa    -0.1995   -26.776    -9.554    -8.932  0.9885  0.1511 -0.0000
     2 C(13)  Bbb    -0.1709   -22.937    -8.184    -7.651 -0.1511  0.9885 -0.0000
              Bcc     0.3705    49.713    17.739    16.582  0.0000  0.0000  1.0000
 
              Baa    -0.2760   -37.038   -13.216   -12.355  0.9619  0.2735 -0.0000
     3 C(13)  Bbb    -0.2575   -34.552   -12.329   -11.525 -0.2735  0.9619 -0.0000
              Bcc     0.5335    71.590    25.545    23.880  0.0000  0.0000  1.0000
 
              Baa    -0.0213    -2.853    -1.018    -0.952  0.0000  0.0000  1.0000
     4 C(13)  Bbb     0.0035     0.473     0.169     0.158 -0.5471  0.8370 -0.0000
              Bcc     0.0177     2.380     0.849     0.794  0.8370  0.5471 -0.0000
 
              Baa    -0.3262    23.607     8.424     7.874 -0.4881  0.8728 -0.0000
     5 O(17)  Bbb    -0.3083    22.306     7.959     7.440  0.8728  0.4881 -0.0000
              Bcc     0.6345   -45.913   -16.383   -15.315  0.0000  0.0000  1.0000
 
              Baa    -0.0305    -4.091    -1.460    -1.365 -0.6352  0.7723 -0.0000
     6 C(13)  Bbb    -0.0158    -2.118    -0.756    -0.706  0.7723  0.6352 -0.0000
              Bcc     0.0463     6.209     2.215     2.071  0.0000  0.0000  1.0000
 
              Baa    -0.0118     0.855     0.305     0.285  0.0000  0.0000  1.0000
     7 O(17)  Bbb    -0.0046     0.336     0.120     0.112  0.9665  0.2565 -0.0000
              Bcc     0.0165    -1.191    -0.425    -0.397 -0.2565  0.9665  0.0000
 
              Baa    -0.0054    -2.872    -1.025    -0.958  0.9886  0.1508  0.0000
     8 H(1)   Bbb    -0.0043    -2.305    -0.822    -0.769 -0.0000 -0.0000  1.0000
              Bcc     0.0097     5.177     1.847     1.727 -0.1508  0.9886  0.0000
 
              Baa    -0.0117    -6.265    -2.236    -2.090  0.6067 -0.2140  0.7656
     9 H(1)   Bbb    -0.0038    -2.031    -0.725    -0.677 -0.0094  0.9611  0.2761
              Bcc     0.0155     8.296     2.960     2.767  0.7948  0.1747 -0.5811
 
              Baa    -0.0117    -6.265    -2.236    -2.090 -0.6067  0.2140  0.7656
    10 H(1)   Bbb    -0.0038    -2.031    -0.725    -0.677 -0.0094  0.9611 -0.2761
              Bcc     0.0155     8.296     2.960     2.767  0.7948  0.1747  0.5811
 
              Baa    -0.0225   -12.017    -4.288    -4.009  0.4689  0.8833  0.0000
    11 H(1)   Bbb    -0.0096    -5.129    -1.830    -1.711  0.0000  0.0000  1.0000
              Bcc     0.0321    17.146     6.118     5.719  0.8833 -0.4689  0.0000
 
              Baa    -0.0330   -17.585    -6.275    -5.866  0.4589  0.8885  0.0000
    12 H(1)   Bbb    -0.0085    -4.528    -1.616    -1.510  0.0000 -0.0000  1.0000
              Bcc     0.0414    22.113     7.890     7.376  0.8885 -0.4589 -0.0000
 
              Baa    -0.0074    -3.926    -1.401    -1.309 -0.3066  0.5976  0.7408
    13 H(1)   Bbb    -0.0034    -1.833    -0.654    -0.611  0.9464  0.1081  0.3045
              Bcc     0.0108     5.758     2.055     1.921  0.1019  0.7945 -0.5987
 
              Baa    -0.0074    -3.926    -1.401    -1.309  0.3066 -0.5976  0.7408
    14 H(1)   Bbb    -0.0034    -1.833    -0.654    -0.611  0.9464  0.1081 -0.3045
              Bcc     0.0108     5.758     2.055     1.921  0.1019  0.7945  0.5987
 
              Baa    -0.0035    -1.847    -0.659    -0.616 -0.0000 -0.0000  1.0000
    15 H(1)   Bbb    -0.0028    -1.468    -0.524    -0.490  0.1097  0.9940  0.0000
              Bcc     0.0062     3.314     1.183     1.106  0.9940 -0.1097 -0.0000
 

 ---------------------------------------------------------------------------------

 ******************************Gaussian NBO Version 3.1******************************
             N A T U R A L   A T O M I C   O R B I T A L   A N D
          N A T U R A L   B O N D   O R B I T A L   A N A L Y S I S
 ******************************Gaussian NBO Version 3.1******************************
       /RESON  / : Allow strongly delocalized NBO set

 Analyzing the SCF density

 Job title: 83                                                              

 Storage needed:     57960 in NPA,     76829 in NBO ( 939522821 available)
 GSVD:  LWork=       11610 too small for GESVD, short by        2727 words or        2727 for optimal perf.


 NATURAL POPULATIONS:  Natural atomic orbital occupancies 
                                                          
   NAO  Atom  No  lang   Type(AO)    Occupancy
 --------------------------------------------
     1    C    1  S      Cor( 1S)     1.99918
     2    C    1  S      Val( 2S)     1.12680
     3    C    1  S      Ryd( 3S)     0.00060
     4    C    1  px     Val( 2p)     1.17066
     5    C    1  px     Ryd( 3p)     0.00223
     6    C    1  py     Val( 2p)     1.17285
     7    C    1  py     Ryd( 3p)     0.00374
     8    C    1  pz     Val( 2p)     1.21922
     9    C    1  pz     Ryd( 3p)     0.00071
    10    C    1  dxy    Ryd( 3d)     0.00070
    11    C    1  dxz    Ryd( 3d)     0.00046
    12    C    1  dyz    Ryd( 3d)     0.00024
    13    C    1  dx2y2  Ryd( 3d)     0.00036
    14    C    1  dz2    Ryd( 3d)     0.00047

    15    C    2  S      Cor( 1S)     1.99903
    16    C    2  S      Val( 2S)     1.02053
    17    C    2  S      Ryd( 3S)     0.00186
    18    C    2  px     Val( 2p)     1.19113
    19    C    2  px     Ryd( 3p)     0.00459
    20    C    2  py     Val( 2p)     1.06460
    21    C    2  py     Ryd( 3p)     0.00244
    22    C    2  pz     Val( 2p)     0.60945
    23    C    2  pz     Ryd( 3p)     0.00121
    24    C    2  dxy    Ryd( 3d)     0.00070
    25    C    2  dxz    Ryd( 3d)     0.00034
    26    C    2  dyz    Ryd( 3d)     0.00099
    27    C    2  dx2y2  Ryd( 3d)     0.00123
    28    C    2  dz2    Ryd( 3d)     0.00039

    29    C    3  S      Cor( 1S)     1.99888
    30    C    3  S      Val( 2S)     1.03790
    31    C    3  S      Ryd( 3S)     0.00377
    32    C    3  px     Val( 2p)     1.19536
    33    C    3  px     Ryd( 3p)     0.00579
    34    C    3  py     Val( 2p)     1.09024
    35    C    3  py     Ryd( 3p)     0.00407
    36    C    3  pz     Val( 2p)     0.69680
    37    C    3  pz     Ryd( 3p)     0.00049
    38    C    3  dxy    Ryd( 3d)     0.00096
    39    C    3  dxz    Ryd( 3d)     0.00028
    40    C    3  dyz    Ryd( 3d)     0.00074
    41    C    3  dx2y2  Ryd( 3d)     0.00077
    42    C    3  dz2    Ryd( 3d)     0.00044

    43    C    4  S      Cor( 1S)     1.99929
    44    C    4  S      Val( 2S)     0.74938
    45    C    4  S      Ryd( 3S)     0.00295
    46    C    4  px     Val( 2p)     0.78821
    47    C    4  px     Ryd( 3p)     0.00858
    48    C    4  py     Val( 2p)     0.81378
    49    C    4  py     Ryd( 3p)     0.02152
    50    C    4  pz     Val( 2p)     0.84268
    51    C    4  pz     Ryd( 3p)     0.00114
    52    C    4  dxy    Ryd( 3d)     0.00543
    53    C    4  dxz    Ryd( 3d)     0.00174
    54    C    4  dyz    Ryd( 3d)     0.00336
    55    C    4  dx2y2  Ryd( 3d)     0.00343
    56    C    4  dz2    Ryd( 3d)     0.00089

    57    O    5  S      Cor( 1S)     1.99966
    58    O    5  S      Val( 2S)     1.61390
    59    O    5  S      Ryd( 3S)     0.00166
    60    O    5  px     Val( 2p)     1.43216
    61    O    5  px     Ryd( 3p)     0.00074
    62    O    5  py     Val( 2p)     1.75845
    63    O    5  py     Ryd( 3p)     0.00153
    64    O    5  pz     Val( 2p)     1.67423
    65    O    5  pz     Ryd( 3p)     0.00130
    66    O    5  dxy    Ryd( 3d)     0.00128
    67    O    5  dxz    Ryd( 3d)     0.00045
    68    O    5  dyz    Ryd( 3d)     0.00083
    69    O    5  dx2y2  Ryd( 3d)     0.00108
    70    O    5  dz2    Ryd( 3d)     0.00059

    71    C    6  S      Cor( 1S)     1.99922
    72    C    6  S      Val( 2S)     1.11237
    73    C    6  S      Ryd( 3S)     0.00153
    74    C    6  px     Val( 2p)     0.93182
    75    C    6  px     Ryd( 3p)     0.00379
    76    C    6  py     Val( 2p)     0.98626
    77    C    6  py     Ryd( 3p)     0.00355
    78    C    6  pz     Val( 2p)     1.20818
    79    C    6  pz     Ryd( 3p)     0.00055
    80    C    6  dxy    Ryd( 3d)     0.00194
    81    C    6  dxz    Ryd( 3d)     0.00053
    82    C    6  dyz    Ryd( 3d)     0.00092
    83    C    6  dx2y2  Ryd( 3d)     0.00084
    84    C    6  dz2    Ryd( 3d)     0.00095

    85    O    7  S      Cor( 1S)     1.99973
    86    O    7  S      Val( 2S)     1.70116
    87    O    7  S      Ryd( 3S)     0.00134
    88    O    7  px     Val( 2p)     1.82843
    89    O    7  px     Ryd( 3p)     0.00204
    90    O    7  py     Val( 2p)     1.60245
    91    O    7  py     Ryd( 3p)     0.00074
    92    O    7  pz     Val( 2p)     1.35480
    93    O    7  pz     Ryd( 3p)     0.00071
    94    O    7  dxy    Ryd( 3d)     0.00174
    95    O    7  dxz    Ryd( 3d)     0.00009
    96    O    7  dyz    Ryd( 3d)     0.00204
    97    O    7  dx2y2  Ryd( 3d)     0.00134
    98    O    7  dz2    Ryd( 3d)     0.00037

    99    H    8  S      Val( 1S)     0.72446
   100    H    8  S      Ryd( 2S)     0.00083
   101    H    8  px     Ryd( 2p)     0.00019
   102    H    8  py     Ryd( 2p)     0.00067
   103    H    8  pz     Ryd( 2p)     0.00010

   104    H    9  S      Val( 1S)     0.69498
   105    H    9  S      Ryd( 2S)     0.00090
   106    H    9  px     Ryd( 2p)     0.00043
   107    H    9  py     Ryd( 2p)     0.00018
   108    H    9  pz     Ryd( 2p)     0.00057

   109    H   10  S      Val( 1S)     0.69498
   110    H   10  S      Ryd( 2S)     0.00090
   111    H   10  px     Ryd( 2p)     0.00043
   112    H   10  py     Ryd( 2p)     0.00018
   113    H   10  pz     Ryd( 2p)     0.00057

   114    H   11  S      Val( 1S)     0.73966
   115    H   11  S      Ryd( 2S)     0.00254
   116    H   11  px     Ryd( 2p)     0.00087
   117    H   11  py     Ryd( 2p)     0.00018
   118    H   11  pz     Ryd( 2p)     0.00005

   119    H   12  S      Val( 1S)     0.73574
   120    H   12  S      Ryd( 2S)     0.00209
   121    H   12  px     Ryd( 2p)     0.00081
   122    H   12  py     Ryd( 2p)     0.00021
   123    H   12  pz     Ryd( 2p)     0.00005

   124    H   13  S      Val( 1S)     0.75608
   125    H   13  S      Ryd( 2S)     0.00154
   126    H   13  px     Ryd( 2p)     0.00013
   127    H   13  py     Ryd( 2p)     0.00041
   128    H   13  pz     Ryd( 2p)     0.00059

   129    H   14  S      Val( 1S)     0.75608
   130    H   14  S      Ryd( 2S)     0.00154
   131    H   14  px     Ryd( 2p)     0.00013
   132    H   14  py     Ryd( 2p)     0.00041
   133    H   14  pz     Ryd( 2p)     0.00059

   134    H   15  S      Val( 1S)     0.76545
   135    H   15  S      Ryd( 2S)     0.00055
   136    H   15  px     Ryd( 2p)     0.00064
   137    H   15  py     Ryd( 2p)     0.00024
   138    H   15  pz     Ryd( 2p)     0.00014

 WARNING:  1 low occupancy (<1.9990e) core orbital  found on  C    3


 Summary of Natural Population Analysis:                  
                                                          
                                       Natural Population 
                Natural  -----------------------------------------------
    Atom  No    Charge         Core      Valence    Rydberg      Total
 -----------------------------------------------------------------------
      C    1   -0.69824      1.99918     4.68953    0.00953     6.69824
      C    2    0.10152      1.99903     3.88571    0.01375     5.89848
      C    3   -0.03651      1.99888     4.02030    0.01732     6.03651
      C    4    0.75761      1.99929     3.19405    0.04904     5.24239
      O    5   -0.48787      1.99966     6.47874    0.00947     8.48787
      C    6   -0.25243      1.99922     4.23863    0.01459     6.25243
      O    7   -0.49698      1.99973     6.48683    0.01041     8.49698
      H    8    0.27374      0.00000     0.72446    0.00180     0.72626
      H    9    0.30294      0.00000     0.69498    0.00209     0.69706
      H   10    0.30294      0.00000     0.69498    0.00209     0.69706
      H   11    0.25671      0.00000     0.73966    0.00363     0.74329
      H   12    0.26110      0.00000     0.73574    0.00315     0.73890
      H   13    0.24124      0.00000     0.75608    0.00268     0.75876
      H   14    0.24124      0.00000     0.75608    0.00268     0.75876
      H   15    0.23298      0.00000     0.76545    0.00157     0.76702
 =======================================================================
   * Total *    1.00000     13.99499    38.86122    0.14379    53.00000

                                 Natural Population      
 --------------------------------------------------------
   Core                      13.99499 ( 99.9642% of  14)
   Valence                   38.86122 ( 99.6441% of  39)
   Natural Minimal Basis     52.85621 ( 99.7287% of  53)
   Natural Rydberg Basis      0.14379 (  0.2713% of  53)
 --------------------------------------------------------

    Atom  No          Natural Electron Configuration
 ----------------------------------------------------------------------------
      C    1      [core]2S( 1.13)2p( 3.56)3p( 0.01)
      C    2      [core]2S( 1.02)2p( 2.87)3p( 0.01)
      C    3      [core]2S( 1.04)2p( 2.98)3p( 0.01)
      C    4      [core]2S( 0.75)2p( 2.44)3p( 0.03)3d( 0.01)
      O    5      [core]2S( 1.61)2p( 4.86)
      C    6      [core]2S( 1.11)2p( 3.13)3p( 0.01)3d( 0.01)
      O    7      [core]2S( 1.70)2p( 4.79)3d( 0.01)
      H    8            1S( 0.72)
      H    9            1S( 0.69)
      H   10            1S( 0.69)
      H   11            1S( 0.74)
      H   12            1S( 0.74)
      H   13            1S( 0.76)
      H   14            1S( 0.76)
      H   15            1S( 0.77)


 ***************************************************
 *******         Alpha spin orbitals         *******
 ***************************************************


 NATURAL POPULATIONS:  Natural atomic orbital occupancies 
                                                          
   NAO  Atom  No  lang   Type(AO)    Occupancy      Energy
 ----------------------------------------------------------
     1    C    1  S      Cor( 1S)     0.99959     -10.29282
     2    C    1  S      Val( 2S)     0.56231      -0.46958
     3    C    1  S      Ryd( 3S)     0.00031       0.63376
     4    C    1  px     Val( 2p)     0.58175      -0.29644
     5    C    1  px     Ryd( 3p)     0.00114       0.34629
     6    C    1  py     Val( 2p)     0.58503      -0.29337
     7    C    1  py     Ryd( 3p)     0.00190       0.36678
     8    C    1  pz     Val( 2p)     0.62944      -0.30652
     9    C    1  pz     Ryd( 3p)     0.00060       0.36974
    10    C    1  dxy    Ryd( 3d)     0.00034       2.10387
    11    C    1  dxz    Ryd( 3d)     0.00032       2.21527
    12    C    1  dyz    Ryd( 3d)     0.00011       1.81025
    13    C    1  dx2y2  Ryd( 3d)     0.00018       2.00554
    14    C    1  dz2    Ryd( 3d)     0.00024       2.08807

    15    C    2  S      Cor( 1S)     0.99952     -10.36123
    16    C    2  S      Val( 2S)     0.51529      -0.46632
    17    C    2  S      Ryd( 3S)     0.00093       0.30031
    18    C    2  px     Val( 2p)     0.59838      -0.31380
    19    C    2  px     Ryd( 3p)     0.00231       0.66965
    20    C    2  py     Val( 2p)     0.53103      -0.29265
    21    C    2  py     Ryd( 3p)     0.00121       0.39782
    22    C    2  pz     Val( 2p)     0.45067      -0.38667
    23    C    2  pz     Ryd( 3p)     0.00071       0.30552
    24    C    2  dxy    Ryd( 3d)     0.00035       2.15495
    25    C    2  dxz    Ryd( 3d)     0.00017       1.61102
    26    C    2  dyz    Ryd( 3d)     0.00087       1.67058
    27    C    2  dx2y2  Ryd( 3d)     0.00062       2.22317
    28    C    2  dz2    Ryd( 3d)     0.00010       1.90947

    29    C    3  S      Cor( 1S)     0.99945     -10.35219
    30    C    3  S      Val( 2S)     0.52677      -0.47081
    31    C    3  S      Ryd( 3S)     0.00191       0.28780
    32    C    3  px     Val( 2p)     0.60213      -0.32516
    33    C    3  px     Ryd( 3p)     0.00292       0.69553
    34    C    3  py     Val( 2p)     0.54573      -0.30694
    35    C    3  py     Ryd( 3p)     0.00203       0.49707
    36    C    3  pz     Val( 2p)     0.55428      -0.40517
    37    C    3  pz     Ryd( 3p)     0.00038       0.31095
    38    C    3  dxy    Ryd( 3d)     0.00048       2.20142
    39    C    3  dxz    Ryd( 3d)     0.00016       1.59899
    40    C    3  dyz    Ryd( 3d)     0.00063       1.66185
    41    C    3  dx2y2  Ryd( 3d)     0.00040       2.20095
    42    C    3  dz2    Ryd( 3d)     0.00009       1.91911

    43    C    4  S      Cor( 1S)     0.99965     -10.41350
    44    C    4  S      Val( 2S)     0.37236      -0.32959
    45    C    4  S      Ryd( 3S)     0.00148       0.28593
    46    C    4  px     Val( 2p)     0.39183      -0.23062
    47    C    4  px     Ryd( 3p)     0.00432       0.52520
    48    C    4  py     Val( 2p)     0.40522      -0.20586
    49    C    4  py     Ryd( 3p)     0.01080       0.46894
    50    C    4  pz     Val( 2p)     0.41404      -0.33812
    51    C    4  pz     Ryd( 3p)     0.00082       0.32458
    52    C    4  dxy    Ryd( 3d)     0.00268       2.19363
    53    C    4  dxz    Ryd( 3d)     0.00101       1.64004
    54    C    4  dyz    Ryd( 3d)     0.00168       1.72301
    55    C    4  dx2y2  Ryd( 3d)     0.00171       2.17184
    56    C    4  dz2    Ryd( 3d)     0.00044       1.92658

    57    O    5  S      Cor( 1S)     0.99983     -19.19677
    58    O    5  S      Val( 2S)     0.80872      -1.07561
    59    O    5  S      Ryd( 3S)     0.00083       1.33144
    60    O    5  px     Val( 2p)     0.71771      -0.53721
    61    O    5  px     Ryd( 3p)     0.00038       1.16777
    62    O    5  py     Val( 2p)     0.87985      -0.55231
    63    O    5  py     Ryd( 3p)     0.00075       1.04178
    64    O    5  pz     Val( 2p)     0.91010      -0.54102
    65    O    5  pz     Ryd( 3p)     0.00065       0.87958
    66    O    5  dxy    Ryd( 3d)     0.00064       2.93505
    67    O    5  dxz    Ryd( 3d)     0.00023       2.51019
    68    O    5  dyz    Ryd( 3d)     0.00045       2.44540
    69    O    5  dx2y2  Ryd( 3d)     0.00055       2.74564
    70    O    5  dz2    Ryd( 3d)     0.00028       2.68000

    71    C    6  S      Cor( 1S)     0.99961     -10.31377
    72    C    6  S      Val( 2S)     0.55547      -0.43198
    73    C    6  S      Ryd( 3S)     0.00074       0.60430
    74    C    6  px     Val( 2p)     0.46484      -0.24662
    75    C    6  px     Ryd( 3p)     0.00187       0.45569
    76    C    6  py     Val( 2p)     0.49122      -0.24097
    77    C    6  py     Ryd( 3p)     0.00178       0.35935
    78    C    6  pz     Val( 2p)     0.61781      -0.26410
    79    C    6  pz     Ryd( 3p)     0.00029       0.37542
    80    C    6  dxy    Ryd( 3d)     0.00096       2.15327
    81    C    6  dxz    Ryd( 3d)     0.00027       1.83655
    82    C    6  dyz    Ryd( 3d)     0.00053       2.23376
    83    C    6  dx2y2  Ryd( 3d)     0.00042       1.98888
    84    C    6  dz2    Ryd( 3d)     0.00048       2.11756

    85    O    7  S      Cor( 1S)     0.99987     -19.06712
    86    O    7  S      Val( 2S)     0.85051      -1.04959
    87    O    7  S      Ryd( 3S)     0.00067       1.31840
    88    O    7  px     Val( 2p)     0.91335      -0.44745
    89    O    7  px     Ryd( 3p)     0.00101       0.99113
    90    O    7  py     Val( 2p)     0.80101      -0.49490
    91    O    7  py     Ryd( 3p)     0.00037       0.86940
    92    O    7  pz     Val( 2p)     0.67694      -0.42753
    93    O    7  pz     Ryd( 3p)     0.00027       0.87343
    94    O    7  dxy    Ryd( 3d)     0.00087       2.83860
    95    O    7  dxz    Ryd( 3d)     0.00005       2.46910
    96    O    7  dyz    Ryd( 3d)     0.00103       2.67421
    97    O    7  dx2y2  Ryd( 3d)     0.00067       3.03338
    98    O    7  dz2    Ryd( 3d)     0.00019       2.69078

    99    H    8  S      Val( 1S)     0.36167      -0.09673
   100    H    8  S      Ryd( 2S)     0.00041       0.18027
   101    H    8  px     Ryd( 2p)     0.00010       1.65526
   102    H    8  py     Ryd( 2p)     0.00033       2.08957
   103    H    8  pz     Ryd( 2p)     0.00006       1.55067

   104    H    9  S      Val( 1S)     0.36371      -0.12453
   105    H    9  S      Ryd( 2S)     0.00053       0.17392
   106    H    9  px     Ryd( 2p)     0.00023       1.76785
   107    H    9  py     Ryd( 2p)     0.00009       1.53363
   108    H    9  pz     Ryd( 2p)     0.00029       1.94666

   109    H   10  S      Val( 1S)     0.36371      -0.12453
   110    H   10  S      Ryd( 2S)     0.00053       0.17392
   111    H   10  px     Ryd( 2p)     0.00023       1.76785
   112    H   10  py     Ryd( 2p)     0.00009       1.53363
   113    H   10  pz     Ryd( 2p)     0.00029       1.94666

   114    H   11  S      Val( 1S)     0.36568      -0.13343
   115    H   11  S      Ryd( 2S)     0.00124       0.15878
   116    H   11  px     Ryd( 2p)     0.00042       2.12676
   117    H   11  py     Ryd( 2p)     0.00008       1.73114
   118    H   11  pz     Ryd( 2p)     0.00004       1.42089

   119    H   12  S      Val( 1S)     0.36194      -0.13871
   120    H   12  S      Ryd( 2S)     0.00103       0.15180
   121    H   12  px     Ryd( 2p)     0.00038       2.10345
   122    H   12  py     Ryd( 2p)     0.00010       1.78167
   123    H   12  pz     Ryd( 2p)     0.00004       1.42359

   124    H   13  S      Val( 1S)     0.38803      -0.09872
   125    H   13  S      Ryd( 2S)     0.00075       0.20180
   126    H   13  px     Ryd( 2p)     0.00007       1.57205
   127    H   13  py     Ryd( 2p)     0.00022       1.79271
   128    H   13  pz     Ryd( 2p)     0.00030       1.98825

   129    H   14  S      Val( 1S)     0.38803      -0.09872
   130    H   14  S      Ryd( 2S)     0.00075       0.20180
   131    H   14  px     Ryd( 2p)     0.00007       1.57205
   132    H   14  py     Ryd( 2p)     0.00022       1.79271
   133    H   14  pz     Ryd( 2p)     0.00030       1.98825

   134    H   15  S      Val( 1S)     0.38241      -0.08092
   135    H   15  S      Ryd( 2S)     0.00028       0.17993
   136    H   15  px     Ryd( 2p)     0.00032       2.03793
   137    H   15  py     Ryd( 2p)     0.00012       1.70704
   138    H   15  pz     Ryd( 2p)     0.00007       1.57571


 Summary of Natural Population Analysis:                  
                                                          
                                       Natural Population 
                Natural  -----------------------------------------------
    Atom  No    Charge         Core      Valence    Rydberg      Total
 -----------------------------------------------------------------------
      C    1   -0.36325      0.99959     2.35852    0.00514     3.36325
      C    2   -0.10216      0.99952     2.09537    0.00727     3.10216
      C    3   -0.23735      0.99945     2.22891    0.00900     3.23735
      C    4    0.39195      0.99965     1.58346    0.02494     2.60805
      O    5   -0.32095      0.99983     3.31637    0.00475     4.32095
      C    6   -0.13628      0.99961     2.12934    0.00734     3.13628
      O    7   -0.24679      0.99987     3.24180    0.00512     4.24679
      H    8    0.13743      0.00000     0.36167    0.00090     0.36257
      H    9    0.13514      0.00000     0.36371    0.00115     0.36486
      H   10    0.13514      0.00000     0.36371    0.00115     0.36486
      H   11    0.13254      0.00000     0.36568    0.00178     0.36746
      H   12    0.13651      0.00000     0.36194    0.00155     0.36349
      H   13    0.11063      0.00000     0.38803    0.00134     0.38937
      H   14    0.11063      0.00000     0.38803    0.00134     0.38937
      H   15    0.11680      0.00000     0.38241    0.00079     0.38320
 =======================================================================
   * Total *   -0.00000      6.99750    19.92896    0.07354    27.00000

                                 Natural Population      
 --------------------------------------------------------
   Core                       6.99750 ( 99.9643% of   7)
   Valence                   19.92896 ( 99.6448% of  20)
   Natural Minimal Basis     26.92646 ( 99.7276% of  27)
   Natural Rydberg Basis      0.07354 (  0.2724% of  27)
 --------------------------------------------------------

    Atom  No          Natural Electron Configuration
 ----------------------------------------------------------------------------
      C    1      [core]2S( 0.56)2p( 1.80)
      C    2      [core]2S( 0.52)2p( 1.58)
      C    3      [core]2S( 0.53)2p( 1.70)3p( 0.01)
      C    4      [core]2S( 0.37)2p( 1.21)3p( 0.02)3d( 0.01)
      O    5      [core]2S( 0.81)2p( 2.51)
      C    6      [core]2S( 0.56)2p( 1.57)
      O    7      [core]2S( 0.85)2p( 2.39)
      H    8            1S( 0.36)
      H    9            1S( 0.36)
      H   10            1S( 0.36)
      H   11            1S( 0.37)
      H   12            1S( 0.36)
      H   13            1S( 0.39)
      H   14            1S( 0.39)
      H   15            1S( 0.38)


 NATURAL BOND ORBITAL ANALYSIS, alpha spin orbitals:

                       Occupancies       Lewis Structure    Low   High
           Occ.    -------------------  -----------------   occ   occ
  Cycle   Thresh.   Lewis   Non-Lewis     CR  BD  3C  LP    (L)   (NL)   Dev
 =============================================================================
   1(1)    0.90    26.64270   0.35730      7  16   0   4     0      1    0.04
 -----------------------------------------------------------------------------

 Structure accepted: No low occupancy Lewis orbitals

 --------------------------------------------------------
   Core                      6.99750 ( 99.964% of   7)
   Valence Lewis            19.64520 ( 98.226% of  20)
  ==================       ============================
   Total Lewis              26.64270 ( 98.677% of  27)
  -----------------------------------------------------
   Valence non-Lewis         0.30560 (  1.132% of  27)
   Rydberg non-Lewis         0.05170 (  0.191% of  27)
  ==================       ============================
   Total non-Lewis           0.35730 (  1.323% of  27)
 --------------------------------------------------------


       (Occupancy)   Bond orbital/ Coefficients/ Hybrids
 ---------------------------------------------------------------------------------
     1. (0.99353) BD ( 1) C   1 - C   2  
                ( 47.99%)   0.6927* C   1 s( 27.74%)p 2.60( 72.20%)d 0.00(  0.05%)
                                            0.0003  0.5265  0.0163  0.5923  0.0197
                                            0.6089  0.0047 -0.0000  0.0000  0.0203
                                            0.0000 -0.0000 -0.0022 -0.0103
                ( 52.01%)   0.7212* C   2 s( 34.89%)p 1.87( 65.08%)d 0.00(  0.03%)
                                            0.0000  0.5907  0.0016 -0.5643  0.0250
                                           -0.5760 -0.0086  0.0000  0.0000  0.0147
                                            0.0000  0.0000  0.0033 -0.0077
     2. (0.99417) BD ( 1) C   1 - H   8  
                ( 63.70%)   0.7981* C   1 s( 24.65%)p 3.06( 75.32%)d 0.00(  0.03%)
                                            0.0000 -0.4965  0.0005 -0.3676  0.0167
                                            0.7860 -0.0045  0.0000 -0.0000  0.0132
                                           -0.0000  0.0000  0.0087  0.0084
                ( 36.30%)   0.6025* H   8 s( 99.90%)p 0.00(  0.10%)
                                           -0.9995  0.0006  0.0099 -0.0292  0.0000
     3. (0.98454) BD ( 1) C   1 - H   9  
                ( 63.22%)   0.7951* C   1 s( 23.81%)p 3.20( 76.15%)d 0.00(  0.04%)
                                            0.0000 -0.4879  0.0053  0.5062  0.0066
                                           -0.0714  0.0189 -0.7069  0.0048  0.0032
                                            0.0145 -0.0067 -0.0053 -0.0105
                ( 36.78%)   0.6064* H   9 s( 99.89%)p 0.00(  0.11%)
                                           -0.9995  0.0003 -0.0209 -0.0023  0.0251
     4. (0.98454) BD ( 1) C   1 - H  10  
                ( 63.22%)   0.7951* C   1 s( 23.81%)p 3.20( 76.15%)d 0.00(  0.04%)
                                            0.0000 -0.4879  0.0053  0.5062  0.0066
                                           -0.0714  0.0189  0.7069 -0.0048  0.0032
                                           -0.0145  0.0067 -0.0053 -0.0105
                ( 36.78%)   0.6064* H  10 s( 99.89%)p 0.00(  0.11%)
                                           -0.9995  0.0003 -0.0209 -0.0023 -0.0251
     5. (0.99406) BD ( 1) C   2 - C   3  
                ( 49.48%)   0.7034* C   2 s( 36.45%)p 1.74( 63.49%)d 0.00(  0.06%)
                                            0.0002  0.6034 -0.0204 -0.1647 -0.0028
                                            0.7794  0.0175  0.0000  0.0000 -0.0092
                                            0.0000  0.0000 -0.0222 -0.0080
                ( 50.52%)   0.7108* C   3 s( 38.23%)p 1.61( 61.72%)d 0.00(  0.05%)
                                            0.0001  0.6179 -0.0210  0.1543 -0.0090
                                           -0.7702 -0.0125  0.0000  0.0000 -0.0096
                                            0.0000  0.0000 -0.0196 -0.0066
     6. (0.96589) BD ( 2) C   2 - C   3  
                ( 44.41%)   0.6664* C   2 s(  0.00%)p 1.00( 99.82%)d 0.00(  0.18%)
                                            0.0000  0.0000  0.0000  0.0000  0.0000
                                            0.0000  0.0000  0.9991 -0.0051  0.0000
                                           -0.0080  0.0415  0.0000  0.0000
                ( 55.59%)   0.7456* C   3 s(  0.00%)p 1.00( 99.89%)d 0.00(  0.11%)
                                            0.0000  0.0000  0.0000  0.0000  0.0000
                                            0.0000  0.0000  0.9994 -0.0092  0.0000
                                            0.0143 -0.0307  0.0000  0.0000
     7. (0.98889) BD ( 1) C   2 - H  11  
                ( 63.58%)   0.7974* C   2 s( 28.73%)p 2.48( 71.24%)d 0.00(  0.03%)
                                           -0.0003  0.5356  0.0209  0.8082 -0.0120
                                           -0.2428 -0.0125  0.0000  0.0000 -0.0043
                                            0.0000  0.0000  0.0156 -0.0064
                ( 36.42%)   0.6035* H  11 s( 99.89%)p 0.00(  0.11%)
                                            0.9994 -0.0069 -0.0320  0.0100  0.0000
     8. (0.98884) BD ( 1) C   3 - C   4  
                ( 52.79%)   0.7265* C   3 s( 32.69%)p 2.06( 67.27%)d 0.00(  0.04%)
                                            0.0001  0.5718 -0.0037  0.5839 -0.0163
                                            0.5755  0.0171  0.0000  0.0000  0.0181
                                            0.0000  0.0000  0.0043 -0.0077
                ( 47.21%)   0.6871* C   4 s( 37.23%)p 1.68( 62.70%)d 0.00(  0.07%)
                                           -0.0002  0.6101  0.0089 -0.5591  0.0105
                                           -0.5598  0.0317  0.0000  0.0000  0.0236
                                            0.0000  0.0000 -0.0061 -0.0087
     9. (0.98791) BD ( 1) C   3 - H  12  
                ( 63.81%)   0.7988* C   3 s( 29.15%)p 2.43( 70.83%)d 0.00(  0.02%)
                                            0.0004 -0.5394 -0.0223  0.7962 -0.0119
                                           -0.2723 -0.0065  0.0000  0.0000  0.0079
                                            0.0000  0.0000 -0.0107  0.0058
                ( 36.19%)   0.6015* H  12 s( 99.89%)p 0.00(  0.11%)
                                           -0.9994  0.0058 -0.0307  0.0122  0.0000
    10. (0.99666) BD ( 1) C   4 - O   5  
                ( 30.34%)   0.5508* C   4 s( 28.06%)p 2.55( 71.61%)d 0.01(  0.33%)
                                            0.0000 -0.5297 -0.0046 -0.8117 -0.0322
                                            0.2356  0.0264  0.0000  0.0000  0.0333
                                            0.0000  0.0000 -0.0379  0.0269
                ( 69.66%)   0.8346* O   5 s( 33.02%)p 2.03( 66.92%)d 0.00(  0.07%)
                                           -0.0000 -0.5746 -0.0039  0.7709  0.0100
                                           -0.2734 -0.0004  0.0000  0.0000  0.0202
                                            0.0000  0.0000 -0.0102  0.0121
    11. (0.99809) BD ( 1) C   4 - O   7  
                ( 34.17%)   0.5845* C   4 s( 34.43%)p 1.90( 65.34%)d 0.01(  0.22%)
                                            0.0000  0.5865 -0.0186 -0.1499 -0.0151
                                            0.7919  0.0609  0.0000  0.0000 -0.0157
                                            0.0000  0.0000 -0.0384 -0.0230
                ( 65.83%)   0.8114* O   7 s( 42.06%)p 1.38( 57.85%)d 0.00(  0.09%)
                                           -0.0000  0.6481 -0.0243  0.1517  0.0046
                                           -0.7450 -0.0205  0.0000  0.0000 -0.0113
                                            0.0000  0.0000 -0.0245 -0.0136
    12. (0.98286) BD ( 2) C   4 - O   7  
                ( 34.90%)   0.5908* C   4 s(  0.00%)p 1.00( 99.65%)d 0.00(  0.35%)
                                            0.0000  0.0000  0.0000  0.0000  0.0000
                                            0.0000  0.0000  0.9980 -0.0253  0.0000
                                           -0.0162  0.0565  0.0000  0.0000
                ( 65.10%)   0.8069* O   7 s(  0.00%)p 1.00( 99.84%)d 0.00(  0.16%)
                                            0.0000  0.0000  0.0000  0.0000  0.0000
                                            0.0000  0.0000  0.9992  0.0072  0.0000
                                            0.0085 -0.0395  0.0000  0.0000
    13. (0.99533) BD ( 1) O   5 - C   6  
                ( 71.64%)   0.8464* O   5 s( 31.80%)p 2.14( 68.15%)d 0.00(  0.05%)
                                            0.0001  0.5639  0.0023  0.6149  0.0123
                                            0.5505 -0.0140  0.0000  0.0000  0.0169
                                            0.0000  0.0000 -0.0112 -0.0110
                ( 28.36%)   0.5326* C   6 s( 20.08%)p 3.96( 79.58%)d 0.02(  0.34%)
                                            0.0001  0.4472  0.0279 -0.6661 -0.0125
                                           -0.5907 -0.0557 -0.0000  0.0000  0.0499
                                            0.0000 -0.0000  0.0062 -0.0292
    14. (0.99732) BD ( 1) C   6 - H  13  
                ( 61.42%)   0.7837* C   6 s( 26.84%)p 2.72( 73.11%)d 0.00(  0.05%)
                                            0.0001  0.5179 -0.0104 -0.0754  0.0194
                                            0.4747  0.0055 -0.7069  0.0043 -0.0047
                                            0.0047 -0.0162 -0.0049  0.0127
                ( 38.58%)   0.6211* H  13 s( 99.90%)p 0.00(  0.10%)
                                            0.9995 -0.0033 -0.0010 -0.0208  0.0243
    15. (0.99732) BD ( 1) C   6 - H  14  
                ( 61.42%)   0.7837* C   6 s( 26.84%)p 2.72( 73.11%)d 0.00(  0.05%)
                                            0.0001  0.5179 -0.0104 -0.0754  0.0194
                                            0.4747  0.0055  0.7069 -0.0043 -0.0047
                                           -0.0047  0.0162 -0.0049  0.0127
                ( 38.58%)   0.6211* H  14 s( 99.90%)p 0.00(  0.10%)
                                            0.9995 -0.0033 -0.0010 -0.0208 -0.0243
    16. (0.99520) BD ( 1) C   6 - H  15  
                ( 61.77%)   0.7859* C   6 s( 26.31%)p 2.80( 73.64%)d 0.00(  0.05%)
                                           -0.0001  0.5129  0.0098  0.7355 -0.0126
                                           -0.4420  0.0057  0.0000 -0.0000 -0.0192
                                           -0.0000  0.0000  0.0051 -0.0085
                ( 38.23%)   0.6183* H  15 s( 99.90%)p 0.00(  0.10%)
                                            0.9995 -0.0009 -0.0282  0.0129  0.0000
    17. (0.99959) CR ( 1) C   1           s(100.00%)p 0.00(  0.00%)
                                            1.0000 -0.0001 -0.0000 -0.0002 -0.0000
                                           -0.0002 -0.0000  0.0000 -0.0000 -0.0000
                                           -0.0000  0.0000  0.0000  0.0000
    18. (0.99952) CR ( 1) C   2           s(100.00%)p 0.00(  0.00%)
                                            1.0000  0.0001  0.0000  0.0003 -0.0000
                                           -0.0002 -0.0000  0.0000  0.0000 -0.0000
                                            0.0000  0.0000  0.0000 -0.0000
    19. (0.99945) CR ( 1) C   3           s(100.00%)p 0.00(  0.00%)
                                            1.0000  0.0001  0.0000 -0.0004  0.0000
                                            0.0001  0.0000  0.0000  0.0000 -0.0000
                                            0.0000  0.0000  0.0000 -0.0000
    20. (0.99965) CR ( 1) C   4           s(100.00%)p 0.00(  0.00%)
                                            1.0000  0.0001  0.0000 -0.0000  0.0000
                                           -0.0001  0.0000  0.0000  0.0000  0.0000
                                            0.0000  0.0000  0.0000 -0.0000
    21. (0.99983) CR ( 1) O   5           s(100.00%)p 0.00(  0.00%)
                                            1.0000 -0.0002 -0.0000 -0.0001 -0.0000
                                            0.0001 -0.0000  0.0000  0.0000 -0.0000
                                            0.0000  0.0000 -0.0000 -0.0000
    22. (0.99961) CR ( 1) C   6           s(100.00%)p 0.00(  0.00%)
                                            1.0000 -0.0001  0.0000  0.0002 -0.0000
                                           -0.0001  0.0000 -0.0000  0.0000 -0.0000
                                            0.0000 -0.0000  0.0000 -0.0000
    23. (0.99987) CR ( 1) O   7           s(100.00%)p 0.00(  0.00%)
                                            1.0000 -0.0004 -0.0000  0.0002 -0.0000
                                           -0.0003 -0.0000  0.0000  0.0000 -0.0000
                                            0.0000  0.0000 -0.0000 -0.0000
    24. (0.98201) LP ( 1) O   5           s( 35.17%)p 1.84( 64.79%)d 0.00(  0.04%)
                                            0.0002  0.5930  0.0005  0.1621  0.0058
                                           -0.7884  0.0067 -0.0000 -0.0000  0.0096
                                           -0.0000 -0.0000  0.0152  0.0089
    25. (0.91064) LP ( 2) O   5           s(  0.00%)p 1.00( 99.94%)d 0.00(  0.06%)
                                            0.0000  0.0000  0.0000  0.0000  0.0000
                                            0.0000  0.0000  0.9997  0.0030  0.0000
                                           -0.0123  0.0208  0.0000  0.0000
    26. (0.98849) LP ( 1) O   7           s( 57.98%)p 0.72( 42.01%)d 0.00(  0.02%)
                                            0.0005  0.7613  0.0134 -0.1434 -0.0005
                                            0.6321  0.0013  0.0000  0.0000  0.0047
                                            0.0000  0.0000  0.0097  0.0079
    27. (0.91892) LP ( 2) O   7           s(  0.01%)p99.99( 99.89%)d 7.77(  0.10%)
                                           -0.0001  0.0109  0.0029  0.9774 -0.0129
                                            0.2085 -0.0031  0.0000  0.0000 -0.0287
                                            0.0000  0.0000  0.0130 -0.0001
    28. (0.00216) RY*( 1) C   1           s(  3.55%)p26.05( 92.52%)d 1.11(  3.93%)
                                           -0.0000  0.0083  0.1883 -0.0179 -0.5154
                                            0.0150  0.8118 -0.0000 -0.0000 -0.0129
                                            0.0000 -0.0000 -0.1971 -0.0182
    29. (0.00070) RY*( 2) C   1           s(  0.00%)p 1.00( 83.33%)d 0.20( 16.67%)
                                            0.0000  0.0000 -0.0000 -0.0000  0.0000
                                            0.0000  0.0000  0.0100  0.9128 -0.0000
                                            0.3075  0.2686  0.0000  0.0000
    30. (0.00027) RY*( 3) C   1           s( 18.44%)p 4.42( 81.49%)d 0.00(  0.07%)
                                            0.0000  0.0077  0.4294 -0.0264  0.8050
                                           -0.0220  0.4070 -0.0000 -0.0000 -0.0022
                                           -0.0000 -0.0000 -0.0155 -0.0214
    31. (0.00005) RY*( 4) C   1           s( 60.06%)p 0.23( 14.03%)d 0.43( 25.91%)
    32. (0.00001) RY*( 5) C   1           s(  0.36%)p 0.38(  0.14%)d99.99( 99.50%)
    33. (0.00000) RY*( 6) C   1           s(  0.00%)p 1.00( 10.23%)d 8.77( 89.77%)
    34. (0.00000) RY*( 7) C   1           s(  0.00%)p 1.00(  6.49%)d14.41( 93.51%)
    35. (0.00000) RY*( 8) C   1           s( 16.43%)p 0.72( 11.84%)d 4.37( 71.73%)
    36. (0.00000) RY*( 9) C   1           s(  1.14%)p 0.10(  0.11%)d86.61( 98.75%)
    37. (0.00273) RY*( 1) C   2           s( 11.98%)p 6.81( 81.59%)d 0.54(  6.43%)
                                           -0.0000  0.0060  0.3461 -0.0332 -0.8287
                                            0.0048 -0.3577 -0.0000 -0.0000 -0.1966
                                           -0.0000 -0.0000  0.1592  0.0181
    38. (0.00098) RY*( 2) C   2           s(  0.00%)p 1.00( 68.99%)d 0.45( 31.01%)
                                            0.0000  0.0000  0.0000  0.0000  0.0000
                                            0.0000  0.0000  0.0207  0.8304  0.0000
                                           -0.3187 -0.4566  0.0000  0.0000
    39. (0.00071) RY*( 3) C   2           s(  1.76%)p51.18( 90.16%)d 4.59(  8.08%)
                                            0.0000  0.0042  0.1327 -0.0058 -0.2832
                                           -0.0139  0.9062  0.0000  0.0000  0.0106
                                            0.0000  0.0000  0.2831  0.0240
    40. (0.00030) RY*( 4) C   2           s( 44.47%)p 0.43( 18.98%)d 0.82( 36.55%)
                                           -0.0000 -0.0001  0.6669 -0.0108  0.4067
                                            0.0394 -0.1507  0.0000  0.0000  0.2009
                                            0.0000  0.0000  0.5640  0.0838
    41. (0.00012) RY*( 5) C   2           s(  0.00%)p 1.00( 30.67%)d 2.26( 69.33%)
                                            0.0000  0.0000  0.0000  0.0000  0.0000
                                            0.0000  0.0000 -0.0251  0.5532  0.0000
                                            0.3740  0.7439  0.0000  0.0000
    42. (0.00009) RY*( 6) C   2           s( 15.32%)p 0.49(  7.51%)d 5.04( 77.17%)
    43. (0.00005) RY*( 7) C   2           s( 20.95%)p 0.09(  1.78%)d 3.69( 77.27%)
    44. (0.00000) RY*( 8) C   2           s(  0.00%)p 1.00(  0.51%)d99.99( 99.49%)
    45. (0.00001) RY*( 9) C   2           s(  5.46%)p 0.03(  0.17%)d17.29( 94.38%)
    46. (0.00293) RY*( 1) C   3           s(  6.02%)p14.70( 88.57%)d 0.90(  5.41%)
                                           -0.0000  0.0093  0.2453  0.0291  0.9401
                                           -0.0042 -0.0330  0.0000  0.0000 -0.2025
                                            0.0000  0.0000  0.1140 -0.0096
    47. (0.00187) RY*( 2) C   3           s( 20.13%)p 3.93( 79.02%)d 0.04(  0.85%)
                                            0.0000 -0.0043  0.4486  0.0073 -0.1091
                                           -0.0276  0.8817  0.0000  0.0000 -0.0750
                                            0.0000  0.0000  0.0536 -0.0063
    48. (0.00128) RY*( 3) C   3           s( 70.76%)p 0.37( 26.01%)d 0.05(  3.24%)
                                           -0.0000  0.0040  0.8412  0.0157 -0.2286
                                           -0.0117 -0.4555  0.0000  0.0000  0.1117
                                            0.0000  0.0000  0.1387  0.0259
    49. (0.00045) RY*( 4) C   3           s(  0.00%)p 1.00( 67.13%)d 0.49( 32.87%)
                                            0.0000  0.0000  0.0000  0.0000  0.0000
                                            0.0000  0.0000  0.0215  0.8190  0.0000
                                            0.1857  0.5424  0.0000  0.0000
    50. (0.00009) RY*( 5) C   3           s(  0.23%)p26.20(  6.16%)d99.99( 93.61%)
    51. (0.00009) RY*( 6) C   3           s(  0.00%)p 1.00( 32.65%)d 2.06( 67.35%)
    52. (0.00005) RY*( 7) C   3           s(  2.71%)p 0.13(  0.35%)d35.74( 96.94%)
    53. (0.00002) RY*( 8) C   3           s(  0.00%)p 1.00(  0.33%)d99.99( 99.67%)
    54. (0.00001) RY*( 9) C   3           s(  0.08%)p 1.18(  0.09%)d99.99( 99.83%)
    55. (0.01133) RY*( 1) C   4           s(  1.54%)p62.38( 96.17%)d 1.48(  2.29%)
                                            0.0000  0.0274  0.1211 -0.0611  0.4777
                                            0.0478 -0.8529 -0.0000 -0.0000 -0.1134
                                           -0.0000 -0.0000  0.0988 -0.0153
    56. (0.00425) RY*( 2) C   4           s(  3.72%)p10.80( 40.12%)d15.12( 56.17%)
                                            0.0000  0.0311  0.1902  0.0335 -0.5006
                                            0.0018 -0.3865  0.0000  0.0000  0.6184
                                            0.0000  0.0000 -0.4185  0.0646
    57. (0.00234) RY*( 3) C   4           s(  0.00%)p 1.00(  6.72%)d13.89( 93.28%)
                                            0.0000  0.0000  0.0000  0.0000  0.0000
                                            0.0000  0.0000 -0.0601 -0.2521  0.0000
                                           -0.5570  0.7890  0.0000  0.0000
    58. (0.00228) RY*( 4) C   4           s( 32.78%)p 0.74( 24.38%)d 1.31( 42.84%)
                                            0.0000  0.0039  0.5725 -0.0188 -0.4821
                                           -0.0096 -0.1047 -0.0000 -0.0000 -0.6530
                                           -0.0000 -0.0000 -0.0366 -0.0270
    59. (0.00090) RY*( 5) C   4           s(  0.00%)p 1.00( 58.25%)d 0.72( 41.75%)
                                            0.0000  0.0000  0.0000  0.0000  0.0000
                                            0.0000  0.0000 -0.0202 -0.7630  0.0000
                                            0.6174  0.1905  0.0000  0.0000
    60. (0.00060) RY*( 6) C   4           s( 20.46%)p 0.05(  1.12%)d 3.83( 78.41%)
                                           -0.0000  0.0100  0.4523 -0.0128 -0.0659
                                            0.0410  0.0710  0.0000  0.0000  0.3881
                                            0.0000  0.0000  0.7956  0.0222
    61. (0.00024) RY*( 7) C   4           s( 41.54%)p 0.93( 38.53%)d 0.48( 19.93%)
                                           -0.0000 -0.0182  0.6442  0.0254  0.5320
                                            0.0029  0.3188  0.0000  0.0000  0.1416
                                            0.0000  0.0000 -0.4206  0.0483
    62. (0.00014) RY*( 8) C   4           s(  0.00%)p 1.00( 35.38%)d 1.83( 64.62%)
                                            0.0000  0.0000  0.0000  0.0000  0.0000
                                            0.0000  0.0000 -0.0088  0.5947  0.0000
                                            0.5553  0.5813  0.0000  0.0000
    63. (0.00001) RY*( 9) C   4           s(  0.24%)p 0.07(  0.02%)d99.99( 99.74%)
    64. (0.00129) RY*( 1) O   5           s( 58.92%)p 0.63( 37.39%)d 0.06(  3.69%)
                                            0.0000 -0.0064  0.7676 -0.0009 -0.1769
                                           -0.0072 -0.5853  0.0000  0.0000  0.0919
                                            0.0000  0.0000  0.1600 -0.0532
    65. (0.00069) RY*( 2) O   5           s(  0.00%)p 1.00( 91.44%)d 0.09(  8.56%)
                                            0.0000  0.0000  0.0000  0.0000  0.0000
                                            0.0000  0.0000 -0.0066  0.9562  0.0000
                                            0.1342  0.2599  0.0000  0.0000
    66. (0.00035) RY*( 3) O   5           s( 17.45%)p 3.42( 59.61%)d 1.31( 22.94%)
                                           -0.0000  0.0079  0.4177  0.0090 -0.5289
                                            0.0005  0.5624  0.0000  0.0000 -0.0559
                                            0.0000  0.0000 -0.4645  0.1022
    67. (0.00014) RY*( 4) O   5           s( 16.76%)p 2.53( 42.45%)d 2.43( 40.80%)
                                            0.0000 -0.0051  0.4093  0.0146  0.4307
                                            0.0108  0.4885  0.0000  0.0000 -0.3901
                                            0.0000  0.0000  0.5011 -0.0687
    68. (0.00009) RY*( 5) O   5           s(  0.00%)p 1.00(  3.89%)d24.69( 96.11%)
    69. (0.00005) RY*( 6) O   5           s(  6.40%)p 6.27( 40.15%)d 8.35( 53.44%)
    70. (0.00001) RY*( 7) O   5           s(  0.45%)p44.31( 19.73%)d99.99( 79.83%)
    71. (0.00000) RY*( 8) O   5           s(  0.00%)p 1.00(  4.72%)d20.18( 95.28%)
    72. (0.00001) RY*( 9) O   5           s(  0.04%)p19.00(  0.80%)d99.99( 99.15%)
    73. (0.00193) RY*( 1) C   6           s( 15.25%)p 4.82( 73.54%)d 0.73( 11.21%)
                                           -0.0000  0.0075  0.3905 -0.0086 -0.8278
                                            0.0342  0.2211  0.0000 -0.0000 -0.0109
                                           -0.0000  0.0000  0.3339 -0.0220
    74. (0.00081) RY*( 2) C   6           s(  4.17%)p22.08( 92.05%)d 0.91(  3.78%)
                                            0.0000 -0.0171  0.2035  0.0442 -0.0864
                                            0.0487 -0.9533  0.0000 -0.0000  0.0663
                                           -0.0000  0.0000  0.1742 -0.0552
    75. (0.00070) RY*( 3) C   6           s(  0.00%)p 1.00( 34.90%)d 1.87( 65.10%)
                                            0.0000  0.0000 -0.0000 -0.0000  0.0000
                                            0.0000  0.0000  0.0128  0.5906 -0.0000
                                           -0.5702 -0.5709 -0.0000  0.0000
    76. (0.00020) RY*( 4) C   6           s(  0.64%)p26.04( 16.63%)d99.99( 82.73%)
                                           -0.0000  0.0009  0.0799 -0.0215  0.3948
                                           -0.0150  0.0987 -0.0000  0.0000 -0.4213
                                            0.0000 -0.0000  0.8058 -0.0221
    77. (0.00008) RY*( 5) C   6           s( 61.48%)p 0.09(  5.70%)d 0.53( 32.82%)
    78. (0.00005) RY*( 6) C   6           s(  0.00%)p 1.00( 60.39%)d 0.66( 39.61%)
    79. (0.00000) RY*( 7) C   6           s( 16.43%)p 0.75( 12.28%)d 4.34( 71.30%)
    80. (0.00000) RY*( 8) C   6           s(  0.00%)p 1.00(  4.77%)d19.98( 95.23%)
    81. (0.00000) RY*( 9) C   6           s(  1.96%)p 0.15(  0.30%)d49.83( 97.74%)
    82. (0.00094) RY*( 1) O   7           s(  6.43%)p14.44( 92.82%)d 0.12(  0.75%)
                                            0.0000  0.0013  0.2535 -0.0092 -0.9448
                                           -0.0089 -0.1883 -0.0000 -0.0000  0.0704
                                           -0.0000 -0.0000 -0.0493 -0.0104
    83. (0.00028) RY*( 2) O   7           s(  0.00%)p 1.00( 98.53%)d 0.01(  1.47%)
                                            0.0000  0.0000  0.0000  0.0000  0.0000
                                            0.0000  0.0000 -0.0119  0.9925  0.0000
                                            0.0563 -0.1076  0.0000  0.0000
    84. (0.00005) RY*( 3) O   7           s(  0.87%)p99.99( 90.87%)d 9.52(  8.26%)
    85. (0.00006) RY*( 4) O   7           s( 83.29%)p 0.08(  6.76%)d 0.12(  9.96%)
    86. (0.00000) RY*( 5) O   7           s(  0.05%)p99.99(  6.70%)d99.99( 93.25%)
    87. (0.00000) RY*( 6) O   7           s(  0.00%)p 1.00(  0.33%)d99.99( 99.67%)
    88. (0.00000) RY*( 7) O   7           s(  0.00%)p 1.00(  1.31%)d75.40( 98.69%)
    89. (0.00001) RY*( 8) O   7           s(  9.07%)p 0.33(  3.01%)d 9.70( 87.93%)
    90. (0.00000) RY*( 9) O   7           s(  0.25%)p 0.44(  0.11%)d99.99( 99.64%)
    91. (0.00043) RY*( 1) H   8           s( 96.87%)p 0.03(  3.13%)
                                            0.0058  0.9842  0.0062 -0.1768  0.0000
    92. (0.00006) RY*( 2) H   8           s(  0.01%)p 1.00( 99.99%)
    93. (0.00006) RY*( 3) H   8           s(  0.00%)p 1.00(100.00%)
    94. (0.00001) RY*( 4) H   8           s(  3.22%)p30.10( 96.78%)
    95. (0.00055) RY*( 1) H   9           s( 95.93%)p 0.04(  4.07%)
                                            0.0053  0.9794 -0.1982 -0.0167  0.0336
    96. (0.00009) RY*( 2) H   9           s(  0.01%)p 1.00( 99.99%)
    97. (0.00010) RY*( 3) H   9           s(  1.21%)p81.42( 98.79%)
    98. (0.00001) RY*( 4) H   9           s(  2.96%)p32.84( 97.04%)
    99. (0.00055) RY*( 1) H  10           s( 95.93%)p 0.04(  4.07%)
                                            0.0053  0.9794 -0.1982 -0.0167 -0.0336
   100. (0.00009) RY*( 2) H  10           s(  0.01%)p 1.00( 99.99%)
   101. (0.00010) RY*( 3) H  10           s(  1.21%)p81.42( 98.79%)
   102. (0.00001) RY*( 4) H  10           s(  2.96%)p32.84( 97.04%)
   103. (0.00126) RY*( 1) H  11           s( 99.67%)p 0.00(  0.33%)
                                            0.0084  0.9983  0.0538  0.0202  0.0000
   104. (0.00004) RY*( 2) H  11           s(  0.39%)p99.99( 99.61%)
   105. (0.00004) RY*( 3) H  11           s(  0.05%)p99.99( 99.95%)
   106. (0.00004) RY*( 4) H  11           s(  0.00%)p 1.00(100.00%)
   107. (0.00104) RY*( 1) H  12           s( 99.81%)p 0.00(  0.19%)
                                            0.0071  0.9990 -0.0324  0.0284  0.0000
   108. (0.00004) RY*( 2) H  12           s(  0.08%)p99.99( 99.92%)
   109. (0.00003) RY*( 3) H  12           s(  0.22%)p99.99( 99.78%)
   110. (0.00004) RY*( 4) H  12           s(  0.00%)p 1.00(100.00%)
   111. (0.00076) RY*( 1) H  13           s( 98.27%)p 0.02(  1.73%)
                                            0.0062  0.9913 -0.0474  0.1214 -0.0170
   112. (0.00010) RY*( 2) H  13           s(  0.87%)p99.99( 99.13%)
   113. (0.00007) RY*( 3) H  13           s(  0.21%)p99.99( 99.79%)
   114. (0.00001) RY*( 4) H  13           s(  0.75%)p99.99( 99.25%)
   115. (0.00076) RY*( 1) H  14           s( 98.27%)p 0.02(  1.73%)
                                            0.0062  0.9913 -0.0474  0.1214  0.0170
   116. (0.00010) RY*( 2) H  14           s(  0.87%)p99.99( 99.13%)
   117. (0.00007) RY*( 3) H  14           s(  0.21%)p99.99( 99.79%)
   118. (0.00001) RY*( 4) H  14           s(  0.75%)p99.99( 99.25%)
   119. (0.00029) RY*( 1) H  15           s( 94.03%)p 0.06(  5.97%)
                                            0.0067  0.9697  0.1077 -0.2192  0.0000
   120. (0.00007) RY*( 2) H  15           s(  0.00%)p 1.00(100.00%)
   121. (0.00004) RY*( 3) H  15           s(  5.65%)p16.69( 94.35%)
   122. (0.00001) RY*( 4) H  15           s(  0.41%)p99.99( 99.59%)
   123. (0.00477) BD*( 1) C   1 - C   2  
                ( 52.01%)   0.7212* C   1 s( 27.74%)p 2.60( 72.20%)d 0.00(  0.05%)
                                            0.0003  0.5265  0.0163  0.5923  0.0197
                                            0.6089  0.0047 -0.0000  0.0000  0.0203
                                            0.0000 -0.0000 -0.0022 -0.0103
                ( 47.99%)  -0.6927* C   2 s( 34.89%)p 1.87( 65.08%)d 0.00(  0.03%)
                                            0.0000  0.5907  0.0016 -0.5643  0.0250
                                           -0.5760 -0.0086  0.0000  0.0000  0.0147
                                            0.0000  0.0000  0.0033 -0.0077
   124. (0.00176) BD*( 1) C   1 - H   8  
                ( 36.30%)   0.6025* C   1 s( 24.65%)p 3.06( 75.32%)d 0.00(  0.03%)
                                           -0.0000  0.4965 -0.0005  0.3676 -0.0167
                                           -0.7860  0.0045 -0.0000  0.0000 -0.0132
                                            0.0000 -0.0000 -0.0087 -0.0084
                ( 63.70%)  -0.7981* H   8 s( 99.90%)p 0.00(  0.10%)
                                            0.9995 -0.0006 -0.0099  0.0292 -0.0000
   125. (0.00322) BD*( 1) C   1 - H   9  
                ( 36.78%)   0.6064* C   1 s( 23.81%)p 3.20( 76.15%)d 0.00(  0.04%)
                                           -0.0000  0.4879 -0.0053 -0.5062 -0.0066
                                            0.0714 -0.0189  0.7069 -0.0048 -0.0032
                                           -0.0145  0.0067  0.0053  0.0105
                ( 63.22%)  -0.7951* H   9 s( 99.89%)p 0.00(  0.11%)
                                            0.9995 -0.0003  0.0209  0.0023 -0.0251
   126. (0.00322) BD*( 1) C   1 - H  10  
                ( 36.78%)   0.6064* C   1 s( 23.81%)p 3.20( 76.15%)d 0.00(  0.04%)
                                           -0.0000  0.4879 -0.0053 -0.5062 -0.0066
                                            0.0714 -0.0189 -0.7069  0.0048 -0.0032
                                            0.0145 -0.0067  0.0053  0.0105
                ( 63.22%)  -0.7951* H  10 s( 99.89%)p 0.00(  0.11%)
                                            0.9995 -0.0003  0.0209  0.0023  0.0251
   127. (0.00660) BD*( 1) C   2 - C   3  
                ( 50.52%)   0.7108* C   2 s( 36.45%)p 1.74( 63.49%)d 0.00(  0.06%)
                                            0.0002  0.6034 -0.0204 -0.1647 -0.0028
                                            0.7794  0.0175  0.0000  0.0000 -0.0092
                                            0.0000  0.0000 -0.0222 -0.0080
                ( 49.48%)  -0.7034* C   3 s( 38.23%)p 1.61( 61.72%)d 0.00(  0.05%)
                                            0.0001  0.6179 -0.0210  0.1543 -0.0090
                                           -0.7702 -0.0125  0.0000  0.0000 -0.0096
                                            0.0000  0.0000 -0.0196 -0.0066
   128. (0.04031) BD*( 2) C   2 - C   3  
                ( 55.59%)   0.7456* C   2 s(  0.00%)p 1.00( 99.82%)d 0.00(  0.18%)
                                            0.0000  0.0000  0.0000  0.0000  0.0000
                                            0.0000  0.0000  0.9991 -0.0051  0.0000
                                           -0.0080  0.0415  0.0000  0.0000
                ( 44.41%)  -0.6664* C   3 s(  0.00%)p 1.00( 99.89%)d 0.00(  0.11%)
                                            0.0000  0.0000  0.0000  0.0000  0.0000
                                            0.0000  0.0000  0.9994 -0.0092  0.0000
                                            0.0143 -0.0307  0.0000  0.0000
   129. (0.00929) BD*( 1) C   2 - H  11  
                ( 36.42%)   0.6035* C   2 s( 28.73%)p 2.48( 71.24%)d 0.00(  0.03%)
                                            0.0003 -0.5356 -0.0209 -0.8082  0.0120
                                            0.2428  0.0125 -0.0000 -0.0000  0.0043
                                           -0.0000 -0.0000 -0.0156  0.0064
                ( 63.58%)  -0.7974* H  11 s( 99.89%)p 0.00(  0.11%)
                                           -0.9994  0.0069  0.0320 -0.0100 -0.0000
   130. (0.03304) BD*( 1) C   3 - C   4  
                ( 47.21%)   0.6871* C   3 s( 32.69%)p 2.06( 67.27%)d 0.00(  0.04%)
                                           -0.0001 -0.5718  0.0037 -0.5839  0.0163
                                           -0.5755 -0.0171 -0.0000 -0.0000 -0.0181
                                           -0.0000 -0.0000 -0.0043  0.0077
                ( 52.79%)  -0.7265* C   4 s( 37.23%)p 1.68( 62.70%)d 0.00(  0.07%)
                                            0.0002 -0.6101 -0.0089  0.5591 -0.0105
                                            0.5598 -0.0317 -0.0000 -0.0000 -0.0236
                                           -0.0000 -0.0000  0.0061  0.0087
   131. (0.00761) BD*( 1) C   3 - H  12  
                ( 36.19%)   0.6015* C   3 s( 29.15%)p 2.43( 70.83%)d 0.00(  0.02%)
                                           -0.0004  0.5394  0.0223 -0.7962  0.0119
                                            0.2723  0.0065 -0.0000 -0.0000 -0.0079
                                           -0.0000 -0.0000  0.0107 -0.0058
                ( 63.81%)  -0.7988* H  12 s( 99.89%)p 0.00(  0.11%)
                                            0.9994 -0.0058  0.0307 -0.0122 -0.0000
   132. (0.05511) BD*( 1) C   4 - O   5  
                ( 69.66%)   0.8346* C   4 s( 28.06%)p 2.55( 71.61%)d 0.01(  0.33%)
                                            0.0000 -0.5297 -0.0046 -0.8117 -0.0322
                                            0.2356  0.0264  0.0000  0.0000  0.0333
                                            0.0000  0.0000 -0.0379  0.0269
                ( 30.34%)  -0.5508* O   5 s( 33.02%)p 2.03( 66.92%)d 0.00(  0.07%)
                                           -0.0000 -0.5746 -0.0039  0.7709  0.0100
                                           -0.2734 -0.0004  0.0000  0.0000  0.0202
                                            0.0000  0.0000 -0.0102  0.0121
   133. (0.00910) BD*( 1) C   4 - O   7  
                ( 65.83%)   0.8114* C   4 s( 34.43%)p 1.90( 65.34%)d 0.01(  0.22%)
                                            0.0000  0.5865 -0.0186 -0.1499 -0.0151
                                            0.7919  0.0609  0.0000  0.0000 -0.0157
                                            0.0000  0.0000 -0.0384 -0.0230
                ( 34.17%)  -0.5845* O   7 s( 42.06%)p 1.38( 57.85%)d 0.00(  0.09%)
                                           -0.0000  0.6481 -0.0243  0.1517  0.0046
                                           -0.7450 -0.0205  0.0000  0.0000 -0.0113
                                            0.0000  0.0000 -0.0245 -0.0136
   134. (0.10931) BD*( 2) C   4 - O   7  
                ( 65.10%)   0.8069* C   4 s(  0.00%)p 1.00( 99.65%)d 0.00(  0.35%)
                                            0.0000  0.0000  0.0000  0.0000  0.0000
                                            0.0000  0.0000  0.9980 -0.0253  0.0000
                                           -0.0162  0.0565  0.0000  0.0000
                ( 34.90%)  -0.5908* O   7 s(  0.00%)p 1.00( 99.84%)d 0.00(  0.16%)
                                            0.0000  0.0000  0.0000  0.0000  0.0000
                                            0.0000  0.0000  0.9992  0.0072  0.0000
                                            0.0085 -0.0395  0.0000  0.0000
   135. (0.00653) BD*( 1) O   5 - C   6  
                ( 28.36%)   0.5326* O   5 s( 31.80%)p 2.14( 68.15%)d 0.00(  0.05%)
                                           -0.0001 -0.5639 -0.0023 -0.6149 -0.0123
                                           -0.5505  0.0140 -0.0000 -0.0000 -0.0169
                                           -0.0000 -0.0000  0.0112  0.0110
                ( 71.64%)  -0.8464* C   6 s( 20.08%)p 3.96( 79.58%)d 0.02(  0.34%)
                                           -0.0001 -0.4472 -0.0279  0.6661  0.0125
                                            0.5907  0.0557  0.0000 -0.0000 -0.0499
                                           -0.0000  0.0000 -0.0062  0.0292
   136. (0.00600) BD*( 1) C   6 - H  13  
                ( 38.58%)   0.6211* C   6 s( 26.84%)p 2.72( 73.11%)d 0.00(  0.05%)
                                           -0.0001 -0.5179  0.0104  0.0754 -0.0194
                                           -0.4747 -0.0055  0.7069 -0.0043  0.0047
                                           -0.0047  0.0162  0.0049 -0.0127
                ( 61.42%)  -0.7837* H  13 s( 99.90%)p 0.00(  0.10%)
                                           -0.9995  0.0033  0.0010  0.0208 -0.0243
   137. (0.00600) BD*( 1) C   6 - H  14  
                ( 38.58%)   0.6211* C   6 s( 26.84%)p 2.72( 73.11%)d 0.00(  0.05%)
                                           -0.0001 -0.5179  0.0104  0.0754 -0.0194
                                           -0.4747 -0.0055 -0.7069  0.0043  0.0047
                                            0.0047 -0.0162  0.0049 -0.0127
                ( 61.42%)  -0.7837* H  14 s( 99.90%)p 0.00(  0.10%)
                                           -0.9995  0.0033  0.0010  0.0208  0.0243
   138. (0.00371) BD*( 1) C   6 - H  15  
                ( 38.23%)   0.6183* C   6 s( 26.31%)p 2.80( 73.64%)d 0.00(  0.05%)
                                            0.0001 -0.5129 -0.0098 -0.7355  0.0126
                                            0.4420 -0.0057 -0.0000  0.0000  0.0192
                                            0.0000 -0.0000 -0.0051  0.0085
                ( 61.77%)  -0.7859* H  15 s( 99.90%)p 0.00(  0.10%)
                                           -0.9995  0.0009  0.0282 -0.0129 -0.0000


 NHO Directionality and "Bond Bending" (deviations from line of nuclear centers)

         [Thresholds for printing:  angular deviation  >  1.0 degree]
                                    hybrid p-character > 25.0%
                                    orbital occupancy  >  0.10e

                                Line of Centers        Hybrid 1              Hybrid 2
                                ---------------  -------------------   ------------------
                NBO               Theta   Phi    Theta   Phi    Dev    Theta   Phi    Dev
 ========================================================================================
     1. BD (   1) C   1 - C   2    90.0   46.0     --     --    --      90.0  227.3   1.3
     6. BD (   2) C   2 - C   3    90.0  101.4     0.0    0.0  90.0      0.0    0.0  90.0
     7. BD (   1) C   2 - H  11    90.0  344.0    90.0  342.2   1.8      --     --    --
     8. BD (   1) C   3 - C   4    90.0   46.0     --     --    --      90.0  223.9   2.1
    10. BD (   1) C   4 - O   5    90.0  339.2    90.0  342.8   3.5     90.0  160.7   1.5
    11. BD (   1) C   4 - O   7    90.0  102.0    90.0  101.0   1.1      --     --    --
    12. BD (   2) C   4 - O   7    90.0  102.0     0.0    0.0  90.0      0.0    0.0  90.0
    13. BD (   1) O   5 - C   6    90.0   43.3    90.0   40.5   2.8      --     --    --
    14. BD (   1) C   6 - H  13   144.1   95.8   145.5   96.7   1.5      --     --    --
    15. BD (   1) C   6 - H  14    35.9   95.8    34.5   96.7   1.5      --     --    --
    24. LP (   1) O   5             --     --     90.0  282.1   --       --     --    --
    25. LP (   2) O   5             --     --      0.0    0.0   --       --     --    --
    26. LP (   1) O   7             --     --     90.0  102.8   --       --     --    --
    27. LP (   2) O   7             --     --     90.0   12.0   --       --     --    --
   134. BD*(   2) C   4 - O   7    90.0  102.0     0.0    0.0  90.0      0.0    0.0  90.0


 Second Order Perturbation Theory Analysis of Fock Matrix in NBO Basis

     Threshold for printing:   0.25 kcal/mol
                                                                              E(2)  E(j)-E(i) F(i,j)
         Donor NBO (i)                     Acceptor NBO (j)                 kcal/mol   a.u.    a.u. 
 ===================================================================================================

 within unit  1
   1. BD (   1) C   1 - C   2        / 46. RY*(   1) C   3                    1.03    1.66    0.052
   1. BD (   1) C   1 - C   2        /127. BD*(   1) C   2 - C   3            0.75    1.25    0.039
   1. BD (   1) C   1 - C   2        /130. BD*(   1) C   3 - C   4            1.83    1.08    0.057
   2. BD (   1) C   1 - H   8        /127. BD*(   1) C   2 - C   3            1.97    1.07    0.058
   3. BD (   1) C   1 - H   9        / 38. RY*(   2) C   2                    0.47    1.41    0.033
   3. BD (   1) C   1 - H   9        /128. BD*(   2) C   2 - C   3            2.16    0.48    0.041
   3. BD (   1) C   1 - H   9        /129. BD*(   1) C   2 - H  11            0.74    0.95    0.034
   4. BD (   1) C   1 - H  10        / 38. RY*(   2) C   2                    0.47    1.41    0.033
   4. BD (   1) C   1 - H  10        /128. BD*(   2) C   2 - C   3            2.16    0.48    0.041
   4. BD (   1) C   1 - H  10        /129. BD*(   1) C   2 - H  11            0.74    0.95    0.034
   5. BD (   1) C   2 - C   3        / 28. RY*(   1) C   1                    0.69    1.50    0.041
   5. BD (   1) C   2 - C   3        / 55. RY*(   1) C   4                    0.60    1.47    0.038
   5. BD (   1) C   2 - C   3        /123. BD*(   1) C   1 - C   2            0.53    1.21    0.032
   5. BD (   1) C   2 - C   3        /124. BD*(   1) C   1 - H   8            0.40    1.28    0.029
   5. BD (   1) C   2 - C   3        /130. BD*(   1) C   3 - C   4            0.48    1.23    0.031
   5. BD (   1) C   2 - C   3        /131. BD*(   1) C   3 - H  12            0.42    1.25    0.029
   5. BD (   1) C   2 - C   3        /133. BD*(   1) C   4 - O   7            1.12    1.44    0.051
   6. BD (   2) C   2 - C   3        / 29. RY*(   2) C   1                    0.50    1.20    0.031
   6. BD (   2) C   2 - C   3        / 59. RY*(   5) C   4                    0.63    1.43    0.038
   6. BD (   2) C   2 - C   3        /125. BD*(   1) C   1 - H   9            0.83    0.80    0.033
   6. BD (   2) C   2 - C   3        /126. BD*(   1) C   1 - H  10            0.83    0.80    0.033
   6. BD (   2) C   2 - C   3        /134. BD*(   2) C   4 - O   7            7.64    0.38    0.071
   7. BD (   1) C   2 - H  11        / 28. RY*(   1) C   1                    0.40    1.24    0.028
   7. BD (   1) C   2 - H  11        / 46. RY*(   1) C   3                    0.28    1.55    0.027
   7. BD (   1) C   2 - H  11        / 47. RY*(   2) C   3                    0.39    1.23    0.028
   7. BD (   1) C   2 - H  11        /125. BD*(   1) C   1 - H   9            0.46    1.00    0.027
   7. BD (   1) C   2 - H  11        /126. BD*(   1) C   1 - H  10            0.46    1.00    0.027
   7. BD (   1) C   2 - H  11        /131. BD*(   1) C   3 - H  12            2.73    0.99    0.066
   8. BD (   1) C   3 - C   4        / 37. RY*(   1) C   2                    0.90    1.66    0.049
   8. BD (   1) C   3 - C   4        / 64. RY*(   1) O   5                    0.27    2.03    0.030
   8. BD (   1) C   3 - C   4        / 82. RY*(   1) O   7                    0.56    1.92    0.042
   8. BD (   1) C   3 - C   4        /123. BD*(   1) C   1 - C   2            1.70    1.10    0.055
   8. BD (   1) C   3 - C   4        /127. BD*(   1) C   2 - C   3            0.81    1.29    0.041
   8. BD (   1) C   3 - C   4        /133. BD*(   1) C   4 - O   7            0.58    1.33    0.035
   8. BD (   1) C   3 - C   4        /135. BD*(   1) O   5 - C   6            1.69    1.00    0.052
   9. BD (   1) C   3 - H  12        / 37. RY*(   1) C   2                    0.43    1.51    0.032
   9. BD (   1) C   3 - H  12        /127. BD*(   1) C   2 - C   3            0.31    1.14    0.024
   9. BD (   1) C   3 - H  12        /129. BD*(   1) C   2 - H  11            2.38    1.00    0.062
   9. BD (   1) C   3 - H  12        /132. BD*(   1) C   4 - O   5            2.34    0.92    0.060
  10. BD (   1) C   4 - O   5        / 47. RY*(   2) C   3                    0.26    1.59    0.026
  10. BD (   1) C   4 - O   5        / 74. RY*(   2) C   6                    0.50    1.51    0.035
  10. BD (   1) C   4 - O   5        /131. BD*(   1) C   3 - H  12            0.47    1.35    0.032
  10. BD (   1) C   4 - O   5        /138. BD*(   1) C   6 - H  15            0.36    1.42    0.029
  11. BD (   1) C   4 - O   7        / 55. RY*(   1) C   4                    0.74    1.72    0.045
  11. BD (   1) C   4 - O   7        /127. BD*(   1) C   2 - C   3            0.49    1.65    0.036
  11. BD (   1) C   4 - O   7        /130. BD*(   1) C   3 - C   4            0.89    1.48    0.047
  12. BD (   2) C   4 - O   7        / 49. RY*(   4) C   3                    0.41    1.32    0.030
  12. BD (   2) C   4 - O   7        /128. BD*(   2) C   2 - C   3            3.47    0.35    0.044
  13. BD (   1) O   5 - C   6        / 55. RY*(   1) C   4                    0.83    1.48    0.044
  13. BD (   1) O   5 - C   6        /130. BD*(   1) C   3 - C   4            1.72    1.24    0.059
  14. BD (   1) C   6 - H  13        /135. BD*(   1) O   5 - C   6            0.26    0.78    0.018
  15. BD (   1) C   6 - H  14        /135. BD*(   1) O   5 - C   6            0.26    0.78    0.018
  16. BD (   1) C   6 - H  15        /132. BD*(   1) C   4 - O   5            1.73    0.84    0.049
  17. CR (   1) C   1                / 91. RY*(   1) H   8                    0.41   10.57    0.083
  17. CR (   1) C   1                / 95. RY*(   1) H   9                    0.48   10.56    0.090
  17. CR (   1) C   1                / 99. RY*(   1) H  10                    0.48   10.56    0.090
  17. CR (   1) C   1                /127. BD*(   1) C   2 - C   3            0.37   10.67    0.079
  18. CR (   1) C   2                / 30. RY*(   3) C   1                    0.77   10.70    0.115
  18. CR (   1) C   2                / 47. RY*(   2) C   3                    1.08   10.83    0.137
  18. CR (   1) C   2                /103. RY*(   1) H  11                    0.48   10.53    0.090
  18. CR (   1) C   2                /130. BD*(   1) C   3 - C   4            0.39   10.57    0.082
  18. CR (   1) C   2                /131. BD*(   1) C   3 - H  12            0.30   10.60    0.071
  19. CR (   1) C   3                / 39. RY*(   3) C   2                    0.75   10.92    0.114
  19. CR (   1) C   3                / 40. RY*(   4) C   2                    0.53   11.37    0.098
  19. CR (   1) C   3                / 56. RY*(   2) C   4                    0.35   11.76    0.081
  19. CR (   1) C   3                / 61. RY*(   7) C   4                    0.46   11.20    0.091
  19. CR (   1) C   3                /107. RY*(   1) H  12                    0.45   10.51    0.087
  19. CR (   1) C   3                /123. BD*(   1) C   1 - C   2            0.43   10.54    0.085
  19. CR (   1) C   3                /127. BD*(   1) C   2 - C   3            0.26   10.73    0.067
  19. CR (   1) C   3                /133. BD*(   1) C   4 - O   7            0.29   10.77    0.071
  20. CR (   1) C   4                / 48. RY*(   3) C   3                    0.43   10.83    0.086
  20. CR (   1) C   4                /127. BD*(   1) C   2 - C   3            0.38   10.79    0.081
  20. CR (   1) C   4                /135. BD*(   1) O   5 - C   6            0.70   10.51    0.108
  21. CR (   1) O   5                / 55. RY*(   1) C   4                    1.00   19.65    0.178
  21. CR (   1) O   5                / 56. RY*(   2) C   4                    0.44   20.60    0.121
  21. CR (   1) O   5                / 58. RY*(   4) C   4                    0.29   20.33    0.096
  21. CR (   1) O   5                / 74. RY*(   2) C   6                    0.68   19.59    0.145
  22. CR (   1) C   6                /111. RY*(   1) H  13                    0.41   10.56    0.083
  22. CR (   1) C   6                /115. RY*(   1) H  14                    0.41   10.56    0.083
  22. CR (   1) C   6                /119. RY*(   1) H  15                    0.41   10.64    0.083
  22. CR (   1) C   6                /132. BD*(   1) C   4 - O   5            0.60   10.48    0.103
  22. CR (   1) C   6                /135. BD*(   1) O   5 - C   6            0.53   10.41    0.094
  23. CR (   1) O   7                / 55. RY*(   1) C   4                    2.98   19.52    0.306
  23. CR (   1) O   7                / 56. RY*(   2) C   4                    0.29   20.47    0.097
  23. CR (   1) O   7                /130. BD*(   1) C   3 - C   4            0.46   19.28    0.121
  24. LP (   1) O   5                / 55. RY*(   1) C   4                    1.11    1.19    0.046
  24. LP (   1) O   5                / 58. RY*(   4) C   4                    0.87    1.87    0.051
  24. LP (   1) O   5                / 73. RY*(   1) C   6                    0.70    1.45    0.041
  24. LP (   1) O   5                / 74. RY*(   2) C   6                    0.55    1.13    0.032
  24. LP (   1) O   5                /130. BD*(   1) C   3 - C   4            0.38    0.96    0.024
  24. LP (   1) O   5                /133. BD*(   1) C   4 - O   7            3.68    1.16    0.083
  24. LP (   1) O   5                /136. BD*(   1) C   6 - H  13            0.50    1.03    0.029
  24. LP (   1) O   5                /137. BD*(   1) C   6 - H  14            0.50    1.03    0.029
  24. LP (   1) O   5                /138. BD*(   1) C   6 - H  15            0.80    1.05    0.037
  25. LP (   2) O   5                / 57. RY*(   3) C   4                    1.16    2.18    0.067
  25. LP (   2) O   5                / 62. RY*(   8) C   4                    0.29    1.71    0.029
  25. LP (   2) O   5                / 75. RY*(   3) C   6                    0.62    1.95    0.046
  25. LP (   2) O   5                /134. BD*(   2) C   4 - O   7           20.79    0.36    0.110
  25. LP (   2) O   5                /136. BD*(   1) C   6 - H  13            2.17    0.82    0.056
  25. LP (   2) O   5                /137. BD*(   1) C   6 - H  14            2.17    0.82    0.056
  26. LP (   1) O   7                / 55. RY*(   1) C   4                    5.94    1.30    0.111
  26. LP (   1) O   7                / 56. RY*(   2) C   4                    0.29    2.25    0.032
  26. LP (   1) O   7                /130. BD*(   1) C   3 - C   4            1.36    1.06    0.048
  26. LP (   1) O   7                /132. BD*(   1) C   4 - O   5            0.62    1.01    0.032
  27. LP (   2) O   7                / 55. RY*(   1) C   4                    0.39    0.90    0.024
  27. LP (   2) O   7                / 56. RY*(   2) C   4                    1.62    1.85    0.072
  27. LP (   2) O   7                / 58. RY*(   4) C   4                    1.15    1.58    0.056
  27. LP (   2) O   7                / 61. RY*(   7) C   4                    0.28    1.29    0.025
  27. LP (   2) O   7                / 86. RY*(   5) O   7                    0.26    3.18    0.038
  27. LP (   2) O   7                /130. BD*(   1) C   3 - C   4            9.95    0.66    0.105
  27. LP (   2) O   7                /132. BD*(   1) C   4 - O   5           16.78    0.61    0.129
  27. LP (   2) O   7                /138. BD*(   1) C   6 - H  15            0.37    0.75    0.022
 132. BD*(   1) C   4 - O   5        / 55. RY*(   1) C   4                    0.54    0.29    0.061
 132. BD*(   1) C   4 - O   5        / 56. RY*(   2) C   4                    1.10    1.24    0.192
 132. BD*(   1) C   4 - O   5        / 61. RY*(   7) C   4                    0.37    0.68    0.085
 132. BD*(   1) C   4 - O   5        / 64. RY*(   1) O   5                    0.48    0.97    0.115
 132. BD*(   1) C   4 - O   5        / 69. RY*(   6) O   5                    0.26    1.86    0.118
 132. BD*(   1) C   4 - O   5        /127. BD*(   1) C   2 - C   3            0.47    0.22    0.051
 132. BD*(   1) C   4 - O   5        /130. BD*(   1) C   3 - C   4            0.28    0.05    0.016
 132. BD*(   1) C   4 - O   5        /131. BD*(   1) C   3 - H  12            0.79    0.07    0.038
 132. BD*(   1) C   4 - O   5        /133. BD*(   1) C   4 - O   7            0.36    0.26    0.048
 134. BD*(   2) C   4 - O   7        / 57. RY*(   3) C   4                    0.70    1.83    0.135
 134. BD*(   2) C   4 - O   7        / 62. RY*(   8) C   4                    0.45    1.36    0.095
 134. BD*(   2) C   4 - O   7        / 83. RY*(   2) O   7                    0.68    1.07    0.103


 Natural Bond Orbitals (Summary):

                                                            Principal Delocalizations
           NBO                        Occupancy    Energy   (geminal,vicinal,remote)
 ====================================================================================
 Molecular unit  1  (C5H8O2)
     1. BD (   1) C   1 - C   2          0.99353    -0.86596  130(v),46(v),127(g)
     2. BD (   1) C   1 - H   8          0.99417    -0.69172  127(v)
     3. BD (   1) C   1 - H   9          0.98454    -0.70513  128(v),129(v),38(v)
     4. BD (   1) C   1 - H  10          0.98454    -0.70513  128(v),129(v),38(v)
     5. BD (   1) C   2 - C   3          0.99406    -1.01799  133(v),28(v),55(v),123(g)
                                                    130(g),131(g),124(v)
     6. BD (   2) C   2 - C   3          0.96589    -0.56278  134(v),125(v),126(v),59(v)
                                                    29(v)
     7. BD (   1) C   2 - H  11          0.98889    -0.75482  131(v),125(v),126(v),28(v)
                                                    47(v),46(v)
     8. BD (   1) C   3 - C   4          0.98884    -0.90649  123(v),135(v),37(v),127(g)
                                                    133(g),82(v),64(v)
     9. BD (   1) C   3 - H  12          0.98791    -0.75606  132(v),129(v),37(v),127(g)
    10. BD (   1) C   4 - O   5          0.99666    -1.11987  74(v),131(v),138(v),47(v)
    11. BD (   1) C   4 - O   7          0.99809    -1.26661  130(g),55(g),127(v)
    12. BD (   2) C   4 - O   7          0.98286    -0.57479  128(v),49(v)
    13. BD (   1) O   5 - C   6          0.99533    -1.02714  130(v),55(v)
    14. BD (   1) C   6 - H  13          0.99732    -0.68295  135(g)
    15. BD (   1) C   6 - H  14          0.99732    -0.68295  135(g)
    16. BD (   1) C   6 - H  15          0.99520    -0.67453  132(v)
    17. CR (   1) C   1                  0.99959   -10.29260  95(v),99(v),91(v),127(v)
    18. CR (   1) C   2                  0.99952   -10.36135  47(v),30(v),103(v),130(v)
                                                    131(v)
    19. CR (   1) C   3                  0.99945   -10.35236  39(v),40(v),61(v),107(v)
                                                    123(v),56(v),133(v),127(g)
    20. CR (   1) C   4                  0.99965   -10.41361  135(v),48(v),127(v)
    21. CR (   1) O   5                  0.99983   -19.19751  55(v),74(v),56(v),58(v)
    22. CR (   1) C   6                  0.99961   -10.31369  132(v),135(g),119(v),111(v)
                                                    115(v)
    23. CR (   1) O   7                  0.99987   -19.06856  55(v),130(v),56(v)
    24. LP (   1) O   5                  0.98201    -0.74225  133(v),55(v),58(v),138(v)
                                                    73(v),74(v),136(v),137(v)
                                                    130(v)
    25. LP (   2) O   5                  0.91064    -0.54150  134(v),136(v),137(v),57(v)
                                                    75(v),62(v)
    26. LP (   1) O   7                  0.98849    -0.84695  55(v),130(v),132(v),56(v)
    27. LP (   2) O   7                  0.91892    -0.44605  132(v),130(v),56(v),58(v)
                                                    55(v),138(r),61(v),86(g)
    28. RY*(   1) C   1                  0.00216     0.48584   
    29. RY*(   2) C   1                  0.00070     0.63438   
    30. RY*(   3) C   1                  0.00027     0.33916   
    31. RY*(   4) C   1                  0.00005     0.93066   
    32. RY*(   5) C   1                  0.00001     2.10076   
    33. RY*(   6) C   1                  0.00000     2.00390   
    34. RY*(   7) C   1                  0.00000     1.75336   
    35. RY*(   8) C   1                  0.00000     1.59255   
    36. RY*(   9) C   1                  0.00000     2.08036   
    37. RY*(   1) C   2                  0.00273     0.74968   
    38. RY*(   2) C   2                  0.00098     0.70896   
    39. RY*(   3) C   2                  0.00071     0.57006   
    40. RY*(   4) C   2                  0.00030     1.02127   
    41. RY*(   5) C   2                  0.00012     1.24676   
    42. RY*(   6) C   2                  0.00009     1.69126   
    43. RY*(   7) C   2                  0.00005     1.74422   
    44. RY*(   8) C   2                  0.00000     1.62958   
    45. RY*(   9) C   2                  0.00001     1.86485   
    46. RY*(   1) C   3                  0.00293     0.79432   
    47. RY*(   2) C   3                  0.00187     0.47084   
    48. RY*(   3) C   3                  0.00128     0.41900   
    49. RY*(   4) C   3                  0.00045     0.74882   
    50. RY*(   5) C   3                  0.00009     2.09796   
    51. RY*(   6) C   3                  0.00009     1.20937   
    52. RY*(   7) C   3                  0.00005     2.07729   
    53. RY*(   8) C   3                  0.00002     1.61304   
    54. RY*(   9) C   3                  0.00001     1.92823   
    55. RY*(   1) C   4                  0.01133     0.45040   
    56. RY*(   2) C   4                  0.00425     1.40605   
    57. RY*(   3) C   4                  0.00234     1.64062   
    58. RY*(   4) C   4                  0.00228     1.13005   
    59. RY*(   5) C   4                  0.00090     0.86855   
    60. RY*(   6) C   4                  0.00060     1.77452   
    61. RY*(   7) C   4                  0.00024     0.84732   
    62. RY*(   8) C   4                  0.00014     1.17291   
    63. RY*(   9) C   4                  0.00001     1.91861   
    64. RY*(   1) O   5                  0.00129     1.12817   
    65. RY*(   2) O   5                  0.00069     0.98516   
    66. RY*(   3) O   5                  0.00035     1.61169   
    67. RY*(   4) O   5                  0.00014     2.07921   
    68. RY*(   5) O   5                  0.00009     2.44676   
    69. RY*(   6) O   5                  0.00005     2.01983   
    70. RY*(   7) O   5                  0.00001     2.42552   
    71. RY*(   8) O   5                  0.00000     2.40374   
    72. RY*(   9) O   5                  0.00001     2.63276   
    73. RY*(   1) C   6                  0.00193     0.70394   
    74. RY*(   2) C   6                  0.00081     0.38927   
    75. RY*(   3) C   6                  0.00070     1.40402   
    76. RY*(   4) C   6                  0.00020     1.80310   
    77. RY*(   5) C   6                  0.00008     1.01324   
    78. RY*(   6) C   6                  0.00005     1.06803   
    79. RY*(   7) C   6                  0.00000     1.66225   
    80. RY*(   8) C   6                  0.00000     1.96927   
    81. RY*(   9) C   6                  0.00000     2.07776   
    82. RY*(   1) O   7                  0.00094     1.01796   
    83. RY*(   2) O   7                  0.00028     0.88581   
    84. RY*(   3) O   7                  0.00005     1.02725   
    85. RY*(   4) O   7                  0.00006     1.50775   
    86. RY*(   5) O   7                  0.00000     2.73598   
    87. RY*(   6) O   7                  0.00000     2.46570   
    88. RY*(   7) O   7                  0.00000     2.66435   
    89. RY*(   8) O   7                  0.00001     2.74732   
    90. RY*(   9) O   7                  0.00000     2.69851   
    91. RY*(   1) H   8                  0.00043     0.27270   
    92. RY*(   2) H   8                  0.00006     1.63419   
    93. RY*(   3) H   8                  0.00006     1.55067   
    94. RY*(   4) H   8                  0.00001     2.01022   
    95. RY*(   1) H   9                  0.00055     0.26780   
    96. RY*(   2) H   9                  0.00009     1.56199   
    97. RY*(   3) H   9                  0.00010     1.57263   
    98. RY*(   4) H   9                  0.00001     2.01148   
    99. RY*(   1) H  10                  0.00055     0.26780   
   100. RY*(   2) H  10                  0.00009     1.56199   
   101. RY*(   3) H  10                  0.00010     1.57263   
   102. RY*(   4) H  10                  0.00001     2.01148   
   103. RY*(   1) H  11                  0.00126     0.17009   
   104. RY*(   2) H  11                  0.00004     2.10452   
   105. RY*(   3) H  11                  0.00004     1.73112   
   106. RY*(   4) H  11                  0.00004     1.42089   
   107. RY*(   1) H  12                  0.00104     0.16049   
   108. RY*(   2) H  12                  0.00004     1.75789   
   109. RY*(   3) H  12                  0.00003     2.10811   
   110. RY*(   4) H  12                  0.00004     1.42359   
   111. RY*(   1) H  13                  0.00076     0.24382   
   112. RY*(   2) H  13                  0.00010     1.61040   
   113. RY*(   3) H  13                  0.00007     1.72577   
   114. RY*(   4) H  13                  0.00001     1.96571   
   115. RY*(   1) H  14                  0.00076     0.24382   
   116. RY*(   2) H  14                  0.00010     1.61040   
   117. RY*(   3) H  14                  0.00007     1.72577   
   118. RY*(   4) H  14                  0.00001     1.96571   
   119. RY*(   1) H  15                  0.00029     0.32727   
   120. RY*(   2) H  15                  0.00007     1.57571   
   121. RY*(   3) H  15                  0.00004     1.71502   
   122. RY*(   4) H  15                  0.00001     1.87442   
   123. BD*(   1) C   1 - C   2          0.00477     0.19187   
   124. BD*(   1) C   1 - H   8          0.00176     0.26669   
   125. BD*(   1) C   1 - H   9          0.00322     0.24137   
   126. BD*(   1) C   1 - H  10          0.00322     0.24137   
   127. BD*(   1) C   2 - C   3          0.00660     0.37948   
   128. BD*(   2) C   2 - C   3          0.04031    -0.22669   
   129. BD*(   1) C   2 - H  11          0.00929     0.24549   
   130. BD*(   1) C   3 - C   4          0.03304     0.21286   
   131. BD*(   1) C   3 - H  12          0.00761     0.23424   
   132. BD*(   1) C   4 - O   5          0.05511     0.16295   
   133. BD*(   1) C   4 - O   7          0.00910     0.41928   
   134. BD*(   2) C   4 - O   7          0.10931    -0.18443  128(v),57(g),83(g),62(g)
   135. BD*(   1) O   5 - C   6          0.00653     0.09496   
   136. BD*(   1) C   6 - H  13          0.00600     0.28281   
   137. BD*(   1) C   6 - H  14          0.00600     0.28281   
   138. BD*(   1) C   6 - H  15          0.00371     0.30351   
       -------------------------------
              Total Lewis   26.64270  ( 98.6767%)
        Valence non-Lewis    0.30560  (  1.1319%)
        Rydberg non-Lewis    0.05170  (  0.1915%)
       -------------------------------
            Total unit  1   27.00000  (100.0000%)
           Charge unit  1    0.00000


 ***************************************************
 *******         Beta  spin orbitals         *******
 ***************************************************


 NATURAL POPULATIONS:  Natural atomic orbital occupancies 
                                                          
   NAO  Atom  No  lang   Type(AO)    Occupancy      Energy
 ----------------------------------------------------------
     1    C    1  S      Cor( 1S)     0.99959     -10.29248
     2    C    1  S      Val( 2S)     0.56449      -0.46752
     3    C    1  S      Ryd( 3S)     0.00029       0.63571
     4    C    1  px     Val( 2p)     0.58891      -0.29726
     5    C    1  px     Ryd( 3p)     0.00109       0.34696
     6    C    1  py     Val( 2p)     0.58782      -0.29337
     7    C    1  py     Ryd( 3p)     0.00184       0.36750
     8    C    1  pz     Val( 2p)     0.58979      -0.29724
     9    C    1  pz     Ryd( 3p)     0.00012       0.37324
    10    C    1  dxy    Ryd( 3d)     0.00036       2.10352
    11    C    1  dxz    Ryd( 3d)     0.00014       2.21842
    12    C    1  dyz    Ryd( 3d)     0.00013       1.81320
    13    C    1  dx2y2  Ryd( 3d)     0.00018       2.00497
    14    C    1  dz2    Ryd( 3d)     0.00023       2.09220

    15    C    2  S      Cor( 1S)     0.99951     -10.35698
    16    C    2  S      Val( 2S)     0.50524      -0.43962
    17    C    2  S      Ryd( 3S)     0.00093       0.30893
    18    C    2  px     Val( 2p)     0.59274      -0.30479
    19    C    2  px     Ryd( 3p)     0.00228       0.67265
    20    C    2  py     Val( 2p)     0.53357      -0.28376
    21    C    2  py     Ryd( 3p)     0.00123       0.40050
    22    C    2  pz     Val( 2p)     0.15878      -0.32075
    23    C    2  pz     Ryd( 3p)     0.00049       0.32333
    24    C    2  dxy    Ryd( 3d)     0.00035       2.15903
    25    C    2  dxz    Ryd( 3d)     0.00018       1.63535
    26    C    2  dyz    Ryd( 3d)     0.00011       1.69795
    27    C    2  dx2y2  Ryd( 3d)     0.00060       2.22816
    28    C    2  dz2    Ryd( 3d)     0.00029       1.94160

    29    C    3  S      Cor( 1S)     0.99944     -10.34598
    30    C    3  S      Val( 2S)     0.51113      -0.43354
    31    C    3  S      Ryd( 3S)     0.00186       0.30278
    32    C    3  px     Val( 2p)     0.59323      -0.31198
    33    C    3  px     Ryd( 3p)     0.00287       0.70005
    34    C    3  py     Val( 2p)     0.54451      -0.29422
    35    C    3  py     Ryd( 3p)     0.00204       0.50108
    36    C    3  pz     Val( 2p)     0.14252      -0.31246
    37    C    3  pz     Ryd( 3p)     0.00011       0.33539
    38    C    3  dxy    Ryd( 3d)     0.00048       2.20740
    39    C    3  dxz    Ryd( 3d)     0.00012       1.63351
    40    C    3  dyz    Ryd( 3d)     0.00011       1.69836
    41    C    3  dx2y2  Ryd( 3d)     0.00037       2.20782
    42    C    3  dz2    Ryd( 3d)     0.00035       1.96331

    43    C    4  S      Cor( 1S)     0.99965     -10.41399
    44    C    4  S      Val( 2S)     0.37702      -0.33141
    45    C    4  S      Ryd( 3S)     0.00147       0.28598
    46    C    4  px     Val( 2p)     0.39638      -0.23200
    47    C    4  px     Ryd( 3p)     0.00426       0.52597
    48    C    4  py     Val( 2p)     0.40856      -0.20731
    49    C    4  py     Ryd( 3p)     0.01072       0.46925
    50    C    4  pz     Val( 2p)     0.42863      -0.34080
    51    C    4  pz     Ryd( 3p)     0.00032       0.32498
    52    C    4  dxy    Ryd( 3d)     0.00275       2.19332
    53    C    4  dxz    Ryd( 3d)     0.00073       1.63979
    54    C    4  dyz    Ryd( 3d)     0.00168       1.72188
    55    C    4  dx2y2  Ryd( 3d)     0.00172       2.17099
    56    C    4  dz2    Ryd( 3d)     0.00045       1.92490

    57    O    5  S      Cor( 1S)     0.99983     -19.19288
    58    O    5  S      Val( 2S)     0.80518      -1.06117
    59    O    5  S      Ryd( 3S)     0.00083       1.33558
    60    O    5  px     Val( 2p)     0.71446      -0.53158
    61    O    5  px     Ryd( 3p)     0.00036       1.16974
    62    O    5  py     Val( 2p)     0.87860      -0.54744
    63    O    5  py     Ryd( 3p)     0.00078       1.04430
    64    O    5  pz     Val( 2p)     0.76413      -0.50247
    65    O    5  pz     Ryd( 3p)     0.00065       0.89262
    66    O    5  dxy    Ryd( 3d)     0.00064       2.93747
    67    O    5  dxz    Ryd( 3d)     0.00022       2.52284
    68    O    5  dyz    Ryd( 3d)     0.00039       2.45792
    69    O    5  dx2y2  Ryd( 3d)     0.00054       2.74806
    70    O    5  dz2    Ryd( 3d)     0.00031       2.69589

    71    C    6  S      Cor( 1S)     0.99961     -10.31353
    72    C    6  S      Val( 2S)     0.55689      -0.43063
    73    C    6  S      Ryd( 3S)     0.00078       0.60528
    74    C    6  px     Val( 2p)     0.46698      -0.24665
    75    C    6  px     Ryd( 3p)     0.00192       0.45616
    76    C    6  py     Val( 2p)     0.49505      -0.24136
    77    C    6  py     Ryd( 3p)     0.00177       0.35978
    78    C    6  pz     Val( 2p)     0.59037      -0.25784
    79    C    6  pz     Ryd( 3p)     0.00026       0.37731
    80    C    6  dxy    Ryd( 3d)     0.00098       2.15299
    81    C    6  dxz    Ryd( 3d)     0.00026       1.83841
    82    C    6  dyz    Ryd( 3d)     0.00040       2.23576
    83    C    6  dx2y2  Ryd( 3d)     0.00042       1.98850
    84    C    6  dz2    Ryd( 3d)     0.00047       2.12017

    85    O    7  S      Cor( 1S)     0.99987     -19.06729
    86    O    7  S      Val( 2S)     0.85065      -1.05011
    87    O    7  S      Ryd( 3S)     0.00067       1.31855
    88    O    7  px     Val( 2p)     0.91508      -0.44806
    89    O    7  px     Ryd( 3p)     0.00103       0.99103
    90    O    7  py     Val( 2p)     0.80144      -0.49519
    91    O    7  py     Ryd( 3p)     0.00037       0.86931
    92    O    7  pz     Val( 2p)     0.67787      -0.42814
    93    O    7  pz     Ryd( 3p)     0.00044       0.87317
    94    O    7  dxy    Ryd( 3d)     0.00087       2.83842
    95    O    7  dxz    Ryd( 3d)     0.00004       2.46875
    96    O    7  dyz    Ryd( 3d)     0.00100       2.67401
    97    O    7  dx2y2  Ryd( 3d)     0.00067       3.03313
    98    O    7  dz2    Ryd( 3d)     0.00019       2.69036

    99    H    8  S      Val( 1S)     0.36279      -0.09712
   100    H    8  S      Ryd( 2S)     0.00042       0.18024
   101    H    8  px     Ryd( 2p)     0.00010       1.65510
   102    H    8  py     Ryd( 2p)     0.00034       2.08951
   103    H    8  pz     Ryd( 2p)     0.00004       1.55089

   104    H    9  S      Val( 1S)     0.33126      -0.10941
   105    H    9  S      Ryd( 2S)     0.00037       0.17609
   106    H    9  px     Ryd( 2p)     0.00020       1.77577
   107    H    9  py     Ryd( 2p)     0.00009       1.54129
   108    H    9  pz     Ryd( 2p)     0.00028       1.95410

   109    H   10  S      Val( 1S)     0.33126      -0.10941
   110    H   10  S      Ryd( 2S)     0.00037       0.17609
   111    H   10  px     Ryd( 2p)     0.00020       1.77577
   112    H   10  py     Ryd( 2p)     0.00009       1.54129
   113    H   10  pz     Ryd( 2p)     0.00028       1.95410

   114    H   11  S      Val( 1S)     0.37398      -0.13614
   115    H   11  S      Ryd( 2S)     0.00129       0.15844
   116    H   11  px     Ryd( 2p)     0.00045       2.12655
   117    H   11  py     Ryd( 2p)     0.00009       1.73060
   118    H   11  pz     Ryd( 2p)     0.00001       1.42198

   119    H   12  S      Val( 1S)     0.37380      -0.14243
   120    H   12  S      Ryd( 2S)     0.00106       0.15129
   121    H   12  px     Ryd( 2p)     0.00043       2.10317
   122    H   12  py     Ryd( 2p)     0.00011       1.78082
   123    H   12  pz     Ryd( 2p)     0.00001       1.42521

   124    H   13  S      Val( 1S)     0.36805      -0.08930
   125    H   13  S      Ryd( 2S)     0.00080       0.20330
   126    H   13  px     Ryd( 2p)     0.00006       1.57672
   127    H   13  py     Ryd( 2p)     0.00019       1.79754
   128    H   13  pz     Ryd( 2p)     0.00029       1.99282

   129    H   14  S      Val( 1S)     0.36805      -0.08930
   130    H   14  S      Ryd( 2S)     0.00080       0.20330
   131    H   14  px     Ryd( 2p)     0.00006       1.57672
   132    H   14  py     Ryd( 2p)     0.00019       1.79754
   133    H   14  pz     Ryd( 2p)     0.00029       1.99282

   134    H   15  S      Val( 1S)     0.38304      -0.08116
   135    H   15  S      Ryd( 2S)     0.00027       0.17993
   136    H   15  px     Ryd( 2p)     0.00032       2.03788
   137    H   15  py     Ryd( 2p)     0.00012       1.70694
   138    H   15  pz     Ryd( 2p)     0.00006       1.57581


 Summary of Natural Population Analysis:                  
                                                          
                                       Natural Population 
                Natural  -----------------------------------------------
    Atom  No    Charge         Core      Valence    Rydberg      Total
 -----------------------------------------------------------------------
      C    1   -0.33499      0.99959     2.33101    0.00439     3.33499
      C    2    0.20368      0.99951     1.79034    0.00647     2.79632
      C    3    0.20085      0.99944     1.79139    0.00833     2.79915
      C    4    0.36566      0.99965     1.61059    0.02410     2.63434
      O    5   -0.16692      0.99983     3.16237    0.00472     4.16692
      C    6   -0.11615      0.99961     2.10929    0.00725     3.11615
      O    7   -0.25018      0.99987     3.24503    0.00529     4.25018
      H    8    0.13632      0.00000     0.36279    0.00090     0.36368
      H    9    0.16780      0.00000     0.33126    0.00094     0.33220
      H   10    0.16780      0.00000     0.33126    0.00094     0.33220
      H   11    0.12416      0.00000     0.37398    0.00185     0.37584
      H   12    0.12459      0.00000     0.37380    0.00161     0.37541
      H   13    0.13061      0.00000     0.36805    0.00134     0.36939
      H   14    0.13061      0.00000     0.36805    0.00134     0.36939
      H   15    0.11618      0.00000     0.38304    0.00078     0.38382
 =======================================================================
   * Total *    1.00000      6.99749    18.93226    0.07025    26.00000

                                 Natural Population      
 --------------------------------------------------------
   Core                       6.99749 ( 99.9641% of   7)
   Valence                   18.93226 ( 99.6435% of  19)
   Natural Minimal Basis     25.92975 ( 99.7298% of  26)
   Natural Rydberg Basis      0.07025 (  0.2702% of  26)
 --------------------------------------------------------

    Atom  No          Natural Electron Configuration
 ----------------------------------------------------------------------------
      C    1      [core]2S( 0.56)2p( 1.77)
      C    2      [core]2S( 0.51)2p( 1.29)
      C    3      [core]2S( 0.51)2p( 1.28)3p( 0.01)
      C    4      [core]2S( 0.38)2p( 1.23)3p( 0.02)3d( 0.01)
      O    5      [core]2S( 0.81)2p( 2.36)
      C    6      [core]2S( 0.56)2p( 1.55)
      O    7      [core]2S( 0.85)2p( 2.39)
      H    8            1S( 0.36)
      H    9            1S( 0.33)
      H   10            1S( 0.33)
      H   11            1S( 0.37)
      H   12            1S( 0.37)
      H   13            1S( 0.37)
      H   14            1S( 0.37)
      H   15            1S( 0.38)


 NATURAL BOND ORBITAL ANALYSIS, beta spin orbitals:

                       Occupancies       Lewis Structure    Low   High
           Occ.    -------------------  -----------------   occ   occ
  Cycle   Thresh.   Lewis   Non-Lewis     CR  BD  3C  LP    (L)   (NL)   Dev
 =============================================================================
   1(1)    0.90    25.35841   0.64159      7  15   0   4     1      0    0.07
   2(2)    0.90    25.06834   0.93166      7  16   0   3     1      0    0.04
   3(3)    0.90    25.06834   0.93166      7  16   0   3     1      0    0.04
   4(4)    0.90    25.06834   0.93166      7  16   0   3     1      0    0.04
   5(5)    0.90    25.06834   0.93166      7  16   0   3     1      0    0.04
   6(6)    0.90    25.06834   0.93166      7  16   0   3     1      0    0.04
   7(7)    0.90    25.06834   0.93166      7  16   0   3     1      0    0.04
   8(8)    0.90    25.06834   0.93166      7  16   0   3     1      0    0.04
   9(9)    0.90    25.06834   0.93166      7  16   0   3     1      0    0.04
  10(1)    0.80    25.18006   0.81994      7  15   0   4     1      0    0.07
  11(2)    0.80    25.06834   0.93166      7  16   0   3     1      0    0.04
  12(3)    0.80    25.41139   0.58861      7  16   0   3     0      0    0.07
 -----------------------------------------------------------------------------

 Structure accepted: No low occupancy Lewis orbitals

 --------------------------------------------------------
   Core                      6.99749 ( 99.964% of   7)
   Valence Lewis            18.41390 ( 96.915% of  19)
  ==================       ============================
   Total Lewis              25.41139 ( 97.736% of  26)
  -----------------------------------------------------
   Valence non-Lewis         0.53922 (  2.074% of  26)
   Rydberg non-Lewis         0.04939 (  0.190% of  26)
  ==================       ============================
   Total non-Lewis           0.58861 (  2.264% of  26)
 --------------------------------------------------------


       (Occupancy)   Bond orbital/ Coefficients/ Hybrids
 ---------------------------------------------------------------------------------
     1. (0.99346) BD ( 1) C   1 - C   2  
                ( 48.69%)   0.6978* C   1 s( 28.08%)p 2.56( 71.86%)d 0.00(  0.06%)
                                            0.0003  0.5297  0.0148  0.5910  0.0193
                                            0.6074  0.0044  0.0000 -0.0000  0.0211
                                           -0.0000  0.0000 -0.0022 -0.0110
                ( 51.31%)   0.7163* C   2 s( 34.71%)p 1.88( 65.25%)d 0.00(  0.04%)
                                            0.0000  0.5892 -0.0019 -0.5637  0.0244
                                           -0.5780 -0.0082  0.0000  0.0000  0.0153
                                            0.0000  0.0000  0.0031 -0.0129
     2. (0.99423) BD ( 1) C   1 - H   8  
                ( 63.59%)   0.7974* C   1 s( 24.91%)p 3.01( 75.06%)d 0.00(  0.03%)
                                            0.0000 -0.4991  0.0004 -0.3621  0.0165
                                            0.7869 -0.0043 -0.0000  0.0000  0.0133
                                            0.0000 -0.0000  0.0083  0.0089
                ( 36.41%)   0.6034* H   8 s( 99.90%)p 0.00(  0.10%)
                                           -0.9995  0.0002  0.0099 -0.0293  0.0000
     3. (0.93660) BD ( 1) C   1 - H   9  
                ( 64.73%)   0.8045* C   1 s( 23.51%)p 3.25( 76.46%)d 0.00(  0.03%)
                                            0.0001 -0.4848  0.0066  0.5090  0.0046
                                           -0.0732  0.0194 -0.7069  0.0042  0.0033
                                            0.0107 -0.0102 -0.0054 -0.0094
                ( 35.27%)   0.5939* H   9 s( 99.89%)p 0.00(  0.11%)
                                           -0.9995  0.0015 -0.0191 -0.0051  0.0263
     4. (0.93660) BD ( 1) C   1 - H  10  
                ( 64.73%)   0.8045* C   1 s( 23.51%)p 3.25( 76.46%)d 0.00(  0.03%)
                                            0.0001 -0.4848  0.0066  0.5090  0.0046
                                           -0.0732  0.0194  0.7069 -0.0042  0.0033
                                           -0.0107  0.0102 -0.0054 -0.0094
                ( 35.27%)   0.5939* H  10 s( 99.89%)p 0.00(  0.11%)
                                           -0.9995  0.0015 -0.0191 -0.0051 -0.0263
     5. (0.99361) BD ( 1) C   2 - C   3  
                ( 49.72%)   0.7051* C   2 s( 36.70%)p 1.72( 63.22%)d 0.00(  0.08%)
                                            0.0001  0.6053 -0.0250 -0.1650 -0.0037
                                            0.7775  0.0191  0.0000  0.0000 -0.0087
                                            0.0000  0.0000 -0.0214 -0.0168
                ( 50.28%)   0.7091* C   3 s( 38.38%)p 1.60( 61.55%)d 0.00(  0.07%)
                                            0.0001  0.6188 -0.0288  0.1547 -0.0072
                                           -0.7690 -0.0144  0.0000  0.0000 -0.0092
                                            0.0000  0.0000 -0.0185 -0.0172
     6. (0.98890) BD ( 1) C   2 - H  11  
                ( 62.73%)   0.7920* C   2 s( 28.62%)p 2.49( 71.35%)d 0.00(  0.04%)
                                           -0.0003  0.5347  0.0176  0.8086 -0.0120
                                           -0.2437 -0.0111  0.0000  0.0000 -0.0046
                                            0.0000  0.0000  0.0155 -0.0109
                ( 37.27%)   0.6105* H  11 s( 99.88%)p 0.00(  0.12%)
                                            0.9994 -0.0041 -0.0327  0.0104  0.0000
     7. (0.98861) BD ( 1) C   3 - C   4  
                ( 51.71%)   0.7191* C   3 s( 32.53%)p 2.07( 67.41%)d 0.00(  0.06%)
                                            0.0002  0.5703 -0.0092  0.5840 -0.0155
                                            0.5766  0.0170  0.0000  0.0000  0.0185
                                            0.0000  0.0000  0.0042 -0.0148
                ( 48.29%)   0.6949* C   4 s( 37.63%)p 1.66( 62.30%)d 0.00(  0.07%)
                                           -0.0002  0.6133  0.0122 -0.5579  0.0101
                                           -0.5573  0.0309  0.0000  0.0000  0.0246
                                            0.0000  0.0000 -0.0064 -0.0092
     8. (0.81757) BD ( 1) C   3 - O   5  
                (  7.28%)   0.2698* C   3 s(  0.00%)p 1.00( 99.86%)d 0.00(  0.14%)
                                            0.0000  0.0000  0.0000  0.0000  0.0000
                                            0.0000  0.0000  0.9992 -0.0086  0.0000
                                            0.0350 -0.0147  0.0000  0.0000
                ( 92.72%)   0.9629* O   5 s(  0.00%)p 1.00( 99.94%)d 0.00(  0.06%)
                                            0.0000  0.0000  0.0000  0.0000  0.0000
                                            0.0000  0.0000  0.9997 -0.0045  0.0000
                                           -0.0134  0.0205  0.0000  0.0000
     9. (0.98784) BD ( 1) C   3 - H  12  
                ( 62.60%)   0.7912* C   3 s( 29.12%)p 2.43( 70.85%)d 0.00(  0.03%)
                                            0.0004 -0.5393 -0.0173  0.7961 -0.0122
                                           -0.2731 -0.0059  0.0000  0.0000  0.0083
                                            0.0000  0.0000 -0.0107  0.0123
                ( 37.40%)   0.6115* H  12 s( 99.88%)p 0.00(  0.12%)
                                           -0.9994  0.0017 -0.0318  0.0126  0.0000
    10. (0.99668) BD ( 1) C   4 - O   5  
                ( 30.71%)   0.5542* C   4 s( 27.94%)p 2.57( 71.73%)d 0.01(  0.33%)
                                            0.0000 -0.5286 -0.0042 -0.8128 -0.0323
                                            0.2343  0.0259  0.0000  0.0000  0.0338
                                            0.0000  0.0000 -0.0377  0.0268
                ( 69.29%)   0.8324* O   5 s( 33.13%)p 2.02( 66.80%)d 0.00(  0.07%)
                                           -0.0000 -0.5756 -0.0039  0.7703  0.0098
                                           -0.2729 -0.0003  0.0000  0.0000  0.0201
                                            0.0000  0.0000 -0.0101  0.0139
    11. (0.99811) BD ( 1) C   4 - O   7  
                ( 34.15%)   0.5844* C   4 s( 34.16%)p 1.92( 65.61%)d 0.01(  0.22%)
                                            0.0000  0.5842 -0.0193 -0.1481 -0.0151
                                            0.7939  0.0611  0.0000  0.0000 -0.0157
                                            0.0000  0.0000 -0.0381 -0.0229
                ( 65.85%)   0.8115* O   7 s( 42.07%)p 1.37( 57.84%)d 0.00(  0.09%)
                                           -0.0000  0.6482 -0.0245  0.1530  0.0046
                                           -0.7447 -0.0206  0.0000  0.0000 -0.0113
                                            0.0000  0.0000 -0.0245 -0.0136
    12. (0.96858) BD ( 2) C   4 - O   7  
                ( 34.91%)   0.5909* C   4 s(  0.00%)p 1.00( 99.66%)d 0.00(  0.34%)
                                            0.0000  0.0000  0.0000  0.0000  0.0000
                                            0.0000  0.0000  0.9981 -0.0199  0.0000
                                           -0.0209  0.0541  0.0000  0.0000
                ( 65.09%)   0.8068* O   7 s(  0.00%)p 1.00( 99.84%)d 0.00(  0.16%)
                                            0.0000  0.0000  0.0000  0.0000  0.0000
                                            0.0000  0.0000  0.9992  0.0068  0.0000
                                            0.0081 -0.0391  0.0000  0.0000
    13. (0.99544) BD ( 1) O   5 - C   6  
                ( 71.21%)   0.8439* O   5 s( 31.89%)p 2.13( 68.05%)d 0.00(  0.06%)
                                            0.0001  0.5647  0.0021  0.6158  0.0120
                                            0.5486 -0.0143  0.0000  0.0000  0.0170
                                            0.0000  0.0000 -0.0111 -0.0129
                ( 28.79%)   0.5365* C   6 s( 20.04%)p 3.97( 79.62%)d 0.02(  0.34%)
                                            0.0001  0.4468  0.0274 -0.6650 -0.0124
                                           -0.5922 -0.0553  0.0000 -0.0000  0.0502
                                           -0.0000  0.0000  0.0062 -0.0294
    14. (0.96566) BD ( 1) C   6 - H  13  
                ( 62.22%)   0.7888* C   6 s( 26.81%)p 2.73( 73.14%)d 0.00(  0.04%)
                                            0.0000  0.5177 -0.0114 -0.0771  0.0196
                                            0.4747  0.0044 -0.7069  0.0065 -0.0047
                                            0.0072 -0.0138 -0.0049  0.0119
                ( 37.78%)   0.6146* H  13 s( 99.90%)p 0.00(  0.10%)
                                            0.9995 -0.0025 -0.0026 -0.0194  0.0249
    15. (0.96566) BD ( 1) C   6 - H  14  
                ( 62.22%)   0.7888* C   6 s( 26.81%)p 2.73( 73.14%)d 0.00(  0.04%)
                                            0.0000  0.5177 -0.0114 -0.0771  0.0196
                                            0.4747  0.0044  0.7069 -0.0065 -0.0047
                                           -0.0072  0.0138 -0.0049  0.0119
                ( 37.78%)   0.6146* H  14 s( 99.90%)p 0.00(  0.10%)
                                            0.9995 -0.0025 -0.0026 -0.0194 -0.0249
    16. (0.99519) BD ( 1) C   6 - H  15  
                ( 61.71%)   0.7855* C   6 s( 26.40%)p 2.79( 73.55%)d 0.00(  0.05%)
                                           -0.0001  0.5137  0.0099  0.7361 -0.0125
                                           -0.4399  0.0056 -0.0000  0.0000 -0.0192
                                            0.0000 -0.0000  0.0049 -0.0088
                ( 38.29%)   0.6188* H  15 s( 99.90%)p 0.00(  0.10%)
                                            0.9995 -0.0007 -0.0282  0.0129  0.0000
    17. (0.99959) CR ( 1) C   1           s(100.00%)p 0.00(  0.00%)
                                            1.0000 -0.0001 -0.0000 -0.0003 -0.0000
                                           -0.0002 -0.0000  0.0000 -0.0000 -0.0000
                                           -0.0000  0.0000  0.0000  0.0000
    18. (0.99951) CR ( 1) C   2           s(100.00%)p 0.00(  0.00%)
                                            1.0000  0.0001  0.0000  0.0003 -0.0000
                                           -0.0002 -0.0000  0.0000  0.0000 -0.0000
                                            0.0000  0.0000  0.0000 -0.0000
    19. (0.99944) CR ( 1) C   3           s(100.00%)p 0.00(  0.00%)
                                            1.0000  0.0001  0.0000 -0.0004  0.0000
                                            0.0001  0.0000  0.0000  0.0000 -0.0000
                                            0.0000  0.0000  0.0000 -0.0000
    20. (0.99965) CR ( 1) C   4           s(100.00%)p 0.00(  0.00%)
                                            1.0000  0.0001  0.0000 -0.0000  0.0000
                                           -0.0001  0.0000  0.0000  0.0000  0.0000
                                            0.0000  0.0000  0.0000 -0.0000
    21. (0.99983) CR ( 1) O   5           s(100.00%)p 0.00(  0.00%)
                                            1.0000 -0.0002 -0.0000 -0.0001 -0.0000
                                            0.0001 -0.0000  0.0000  0.0000 -0.0000
                                            0.0000  0.0000 -0.0000  0.0000
    22. (0.99961) CR ( 1) C   6           s(100.00%)p 0.00(  0.00%)
                                            1.0000  0.0000 -0.0000  0.0001 -0.0000
                                           -0.0000  0.0000  0.0000 -0.0000 -0.0000
                                           -0.0000  0.0000  0.0000  0.0000
    23. (0.99987) CR ( 1) O   7           s(100.00%)p 0.00(  0.00%)
                                            1.0000 -0.0004 -0.0000  0.0002 -0.0000
                                           -0.0003 -0.0000  0.0000  0.0000 -0.0000
                                            0.0000  0.0000 -0.0000 -0.0000
    24. (0.15889) LP*( 1) C   2           s(  0.00%)p 1.00( 99.93%)d 0.00(  0.07%)
                                            0.0000  0.0000  0.0000  0.0000  0.0000
                                            0.0000  0.0000  0.9996  0.0029  0.0000
                                           -0.0259  0.0052  0.0000  0.0000
    25. (0.98174) LP ( 1) O   5           s( 34.95%)p 1.86( 65.01%)d 0.00(  0.04%)
                                            0.0002  0.5912 -0.0003  0.1617  0.0054
                                           -0.7898  0.0085 -0.0000 -0.0000  0.0096
                                           -0.0000 -0.0000  0.0150  0.0068
    26. (0.98855) LP ( 1) O   7           s( 57.97%)p 0.72( 42.01%)d 0.00(  0.02%)
                                            0.0005  0.7613  0.0135 -0.1419 -0.0005
                                            0.6324  0.0014  0.0000  0.0000  0.0047
                                            0.0000  0.0000  0.0097  0.0080
    27. (0.92086) LP ( 2) O   7           s(  0.01%)p 1.00( 99.89%)d 0.00(  0.10%)
                                           -0.0001  0.0089  0.0031  0.9774 -0.0130
                                            0.2085 -0.0031  0.0000  0.0000 -0.0286
                                            0.0000  0.0000  0.0130 -0.0001
    28. (0.00205) RY*( 1) C   1           s(  2.79%)p33.23( 92.67%)d 1.63(  4.54%)
                                            0.0000  0.0100  0.1667 -0.0189 -0.5237
                                            0.0155  0.8074 -0.0000 -0.0000 -0.0087
                                            0.0000 -0.0000 -0.2121 -0.0189
    29. (0.00028) RY*( 2) C   1           s( 20.38%)p 3.91( 79.59%)d 0.00(  0.04%)
                                            0.0000  0.0074  0.4513 -0.0251  0.7891
                                           -0.0210  0.4149 -0.0000 -0.0000 -0.0098
                                            0.0000 -0.0000 -0.0119 -0.0119
    30. (0.00011) RY*( 3) C   1           s(  0.00%)p 1.00( 85.95%)d 0.16( 14.05%)
                                           -0.0000  0.0000 -0.0000 -0.0000  0.0000
                                            0.0000 -0.0000  0.0066  0.9271 -0.0000
                                            0.2951  0.2311  0.0000  0.0000
    31. (0.00004) RY*( 4) C   1           s( 57.84%)p 0.26( 14.90%)d 0.47( 27.27%)
    32. (0.00001) RY*( 5) C   1           s(  0.42%)p 0.28(  0.12%)d99.99( 99.46%)
    33. (0.00000) RY*( 6) C   1           s(  0.00%)p 1.00(  9.22%)d 9.84( 90.78%)
    34. (0.00000) RY*( 7) C   1           s(  0.00%)p 1.00(  4.87%)d19.52( 95.13%)
    35. (0.00000) RY*( 8) C   1           s( 17.14%)p 0.74( 12.60%)d 4.10( 70.26%)
    36. (0.00000) RY*( 9) C   1           s(  1.43%)p 0.18(  0.26%)d68.89( 98.32%)
    37. (0.00272) RY*( 1) C   2           s( 11.39%)p 7.23( 82.30%)d 0.55(  6.31%)
                                           -0.0000  0.0084  0.3373 -0.0327 -0.8274
                                            0.0051 -0.3706 -0.0000 -0.0000 -0.1950
                                           -0.0000 -0.0000  0.1573  0.0175
    38. (0.00071) RY*( 2) C   2           s(  2.28%)p38.76( 88.30%)d 4.14(  9.42%)
                                            0.0000  0.0033  0.1509 -0.0070 -0.2816
                                           -0.0137  0.8964  0.0000  0.0000  0.0026
                                            0.0000  0.0000  0.3060  0.0243
    39. (0.00061) RY*( 3) C   2           s(  0.00%)p 1.00( 78.96%)d 0.27( 21.04%)
                                            0.0000  0.0000  0.0000  0.0000  0.0000
                                            0.0000  0.0000 -0.0085  0.8886  0.0000
                                           -0.2983 -0.3484  0.0000  0.0000
    40. (0.00030) RY*( 4) C   2           s( 44.11%)p 0.45( 20.04%)d 0.81( 35.85%)
                                           -0.0000  0.0058  0.6642 -0.0107  0.4098
                                            0.0403 -0.1754  0.0000  0.0000  0.2031
                                            0.0000  0.0000  0.5557  0.0918
    41. (0.00009) RY*( 5) C   2           s( 11.85%)p 0.62(  7.40%)d 6.81( 80.75%)
    42. (0.00007) RY*( 6) C   2           s(  0.00%)p 1.00( 20.83%)d 3.80( 79.17%)
    43. (0.00005) RY*( 7) C   2           s( 25.85%)p 0.08(  2.04%)d 2.79( 72.11%)
    44. (0.00000) RY*( 8) C   2           s(  0.00%)p 1.00(  0.27%)d99.99( 99.73%)
    45. (0.00000) RY*( 9) C   2           s(  4.49%)p 0.02(  0.11%)d21.23( 95.40%)
    46. (0.00292) RY*( 1) C   3           s(  5.78%)p15.40( 88.95%)d 0.91(  5.27%)
                                           -0.0000  0.0100  0.2402  0.0287  0.9417
                                           -0.0033 -0.0434  0.0000  0.0000 -0.1999
                                            0.0000  0.0000  0.1126 -0.0093
    47. (0.00184) RY*( 2) C   3           s( 15.56%)p 5.37( 83.51%)d 0.06(  0.92%)
                                            0.0000  0.0012  0.3945  0.0067 -0.0824
                                           -0.0286  0.9097  0.0000  0.0000 -0.0839
                                            0.0000  0.0000  0.0457 -0.0086
    48. (0.00120) RY*( 3) C   3           s( 75.39%)p 0.28( 21.27%)d 0.04(  3.34%)
                                           -0.0000  0.0125  0.8682  0.0167 -0.2354
                                           -0.0144 -0.3960  0.0000  0.0000  0.1066
                                            0.0000  0.0000  0.1482  0.0065
    49. (0.00020) RY*( 4) C   3           s(  0.00%)p 1.00( 56.38%)d 0.77( 43.62%)
                                            0.0000  0.0000  0.0000  0.0000  0.0000
                                            0.0000  0.0000  0.0189  0.7506  0.0000
                                           -0.0803  0.6556  0.0000  0.0000
    50. (0.00009) RY*( 5) C   3           s(  0.20%)p30.39(  6.03%)d99.99( 93.77%)
    51. (0.00006) RY*( 6) C   3           s(  0.00%)p 1.00( 23.61%)d 3.24( 76.39%)
    52. (0.00005) RY*( 7) C   3           s(  2.96%)p 0.12(  0.36%)d32.71( 96.69%)
    53. (0.00001) RY*( 8) C   3           s(  0.00%)p 1.00( 20.16%)d 3.96( 79.84%)
    54. (0.00001) RY*( 9) C   3           s(  0.08%)p 0.87(  0.07%)d99.99( 99.85%)
    55. (0.01124) RY*( 1) C   4           s(  1.68%)p57.18( 96.18%)d 1.27(  2.14%)
                                            0.0000  0.0275  0.1268 -0.0601  0.4734
                                            0.0487 -0.8554 -0.0000 -0.0000 -0.1071
                                           -0.0000 -0.0000  0.0984 -0.0148
    56. (0.00428) RY*( 2) C   4           s(  3.85%)p10.12( 38.95%)d14.86( 57.20%)
                                            0.0000  0.0299  0.1939  0.0358 -0.4972
                                            0.0029 -0.3755  0.0000  0.0000  0.6264
                                            0.0000  0.0000 -0.4189  0.0642
    57. (0.00264) RY*( 3) C   4           s(  0.00%)p 1.00(  0.32%)d99.99( 99.68%)
                                            0.0000  0.0000  0.0000  0.0000  0.0000
                                            0.0000  0.0000 -0.0565 -0.0061  0.0000
                                           -0.5687  0.8206  0.0000  0.0000
    58. (0.00223) RY*( 4) C   4           s( 29.66%)p 0.87( 25.68%)d 1.51( 44.66%)
                                            0.0000  0.0036  0.5446 -0.0177 -0.4932
                                           -0.0100 -0.1146 -0.0000 -0.0000 -0.6653
                                           -0.0000 -0.0000 -0.0593 -0.0224
    59. (0.00058) RY*( 5) C   4           s( 19.65%)p 0.08(  1.64%)d 4.01( 78.72%)
                                           -0.0000  0.0100  0.4431 -0.0129 -0.1045
                                            0.0412  0.0598  0.0000  0.0000  0.3565
                                            0.0000  0.0000  0.8121  0.0234
    60. (0.00025) RY*( 6) C   4           s( 45.27%)p 0.84( 37.86%)d 0.37( 16.87%)
                                           -0.0000 -0.0198  0.6725  0.0251  0.5222
                                            0.0055  0.3243  0.0000  0.0000  0.1402
                                            0.0000  0.0000 -0.3855  0.0219
    61. (0.00020) RY*( 7) C   4           s(  0.00%)p 1.00( 68.77%)d 0.45( 31.23%)
                                            0.0000  0.0000  0.0000  0.0000  0.0000
                                            0.0000  0.0000  0.0086  0.8292  0.0000
                                            0.4561  0.3229  0.0000  0.0000
    62. (0.00002) RY*( 8) C   4           s(  0.00%)p 1.00( 31.24%)d 2.20( 68.76%)
    63. (0.00002) RY*( 9) C   4           s(  0.16%)p 0.32(  0.05%)d99.99( 99.79%)
    64. (0.00129) RY*( 1) O   5           s( 59.27%)p 0.62( 36.95%)d 0.06(  3.78%)
                                            0.0000 -0.0057  0.7698 -0.0009 -0.1643
                                           -0.0084 -0.5852  0.0000  0.0000  0.0926
                                            0.0000  0.0000  0.1633 -0.0505
    65. (0.00069) RY*( 2) O   5           s(  0.00%)p 1.00( 90.74%)d 0.10(  9.26%)
                                            0.0000  0.0000  0.0000  0.0000  0.0000
                                            0.0000  0.0000  0.0009  0.9526  0.0000
                                            0.1514  0.2639  0.0000  0.0000
    66. (0.00035) RY*( 3) O   5           s( 17.44%)p 3.43( 59.82%)d 1.30( 22.74%)
                                           -0.0000  0.0078  0.4175  0.0089 -0.5392
                                            0.0013  0.5544  0.0000  0.0000 -0.0504
                                            0.0000  0.0000 -0.4626  0.1042
    67. (0.00013) RY*( 4) O   5           s( 15.66%)p 2.56( 40.05%)d 2.83( 44.28%)
                                           -0.0000 -0.0051  0.3957  0.0162  0.3976
                                            0.0115  0.4920  0.0000  0.0000 -0.4171
                                            0.0000  0.0000  0.5145 -0.0641
    68. (0.00010) RY*( 5) O   5           s(  0.00%)p 1.00(  4.96%)d19.15( 95.04%)
    69. (0.00005) RY*( 6) O   5           s(  7.19%)p 6.07( 43.65%)d 6.83( 49.16%)
    70. (0.00001) RY*( 7) O   5           s(  0.44%)p43.26( 18.93%)d99.99( 80.63%)
    71. (0.00000) RY*( 8) O   5           s(  0.00%)p 1.00(  4.35%)d21.96( 95.65%)
    72. (0.00001) RY*( 9) O   5           s(  0.02%)p30.73(  0.74%)d99.99( 99.23%)
    73. (0.00198) RY*( 1) C   6           s( 15.77%)p 4.64( 73.16%)d 0.70( 11.07%)
                                           -0.0000  0.0083  0.3970 -0.0084 -0.8279
                                            0.0353  0.2118 -0.0000  0.0000 -0.0104
                                            0.0000 -0.0000  0.3319 -0.0213
    74. (0.00081) RY*( 2) C   6           s(  4.19%)p21.95( 91.93%)d 0.93(  3.88%)
                                            0.0000 -0.0179  0.2039  0.0435 -0.0718
                                            0.0470 -0.9540  0.0000  0.0000  0.0580
                                           -0.0000  0.0000  0.1809 -0.0524
    75. (0.00056) RY*( 3) C   6           s(  0.00%)p 1.00( 34.36%)d 1.91( 65.64%)
                                           -0.0000 -0.0000 -0.0000  0.0000  0.0000
                                           -0.0000 -0.0000  0.0109  0.5861  0.0000
                                           -0.5673 -0.5784  0.0000 -0.0000
    76. (0.00020) RY*( 4) C   6           s(  0.89%)p19.44( 17.37%)d91.46( 81.74%)
                                           -0.0000  0.0013  0.0945 -0.0222  0.3998
                                           -0.0157  0.1147 -0.0000 -0.0000 -0.4254
                                           -0.0000  0.0000  0.7975 -0.0181
    77. (0.00008) RY*( 5) C   6           s( 60.81%)p 0.09(  5.57%)d 0.55( 33.62%)
    78. (0.00005) RY*( 6) C   6           s(  0.00%)p 1.00( 60.66%)d 0.65( 39.34%)
    79. (0.00000) RY*( 7) C   6           s( 16.39%)p 0.74( 12.18%)d 4.36( 71.42%)
    80. (0.00000) RY*( 8) C   6           s(  0.00%)p 1.00(  5.02%)d18.91( 94.98%)
    81. (0.00000) RY*( 9) C   6           s(  1.89%)p 0.14(  0.27%)d51.87( 97.84%)
    82. (0.00096) RY*( 1) O   7           s(  6.11%)p15.24( 93.17%)d 0.12(  0.71%)
                                            0.0000  0.0013  0.2473 -0.0094 -0.9471
                                           -0.0090 -0.1858 -0.0000 -0.0000  0.0690
                                           -0.0000 -0.0000 -0.0475 -0.0099
    83. (0.00048) RY*( 2) O   7           s(  0.00%)p 1.00( 98.64%)d 0.01(  1.36%)
                                            0.0000  0.0000  0.0000  0.0000  0.0000
                                            0.0000  0.0000 -0.0114  0.9931  0.0000
                                            0.0368 -0.1108  0.0000  0.0000
    84. (0.00005) RY*( 3) O   7           s(  1.05%)p87.22( 91.52%)d 7.09(  7.44%)
    85. (0.00006) RY*( 4) O   7           s( 81.18%)p 0.08(  6.28%)d 0.15( 12.55%)
    86. (0.00000) RY*( 5) O   7           s(  0.06%)p85.82(  5.24%)d99.99( 94.69%)
    87. (0.00000) RY*( 6) O   7           s(  0.00%)p 1.00(  0.14%)d99.99( 99.86%)
    88. (0.00000) RY*( 7) O   7           s(  0.00%)p 1.00(  1.38%)d71.54( 98.62%)
    89. (0.00001) RY*( 8) O   7           s( 11.34%)p 0.35(  3.96%)d 7.47( 84.70%)
    90. (0.00000) RY*( 9) O   7           s(  0.20%)p 0.43(  0.09%)d99.99( 99.71%)
    91. (0.00043) RY*( 1) H   8           s( 96.91%)p 0.03(  3.09%)
                                            0.0053  0.9844 -0.0051 -0.1758  0.0000
    92. (0.00006) RY*( 2) H   8           s(  0.01%)p99.99( 99.99%)
    93. (0.00004) RY*( 3) H   8           s(  0.00%)p 1.00(100.00%)
    94. (0.00001) RY*( 4) H   8           s(  3.18%)p30.48( 96.82%)
    95. (0.00040) RY*( 1) H   9           s( 92.45%)p 0.08(  7.55%)
                                            0.0065  0.9615 -0.2603  0.0859  0.0189
    96. (0.00010) RY*( 2) H   9           s(  1.33%)p74.04( 98.67%)
    97. (0.00008) RY*( 3) H   9           s(  2.22%)p44.13( 97.78%)
    98. (0.00001) RY*( 4) H   9           s(  4.11%)p23.32( 95.89%)
    99. (0.00040) RY*( 1) H  10           s( 92.45%)p 0.08(  7.55%)
                                            0.0065  0.9615 -0.2603  0.0859 -0.0189
   100. (0.00010) RY*( 2) H  10           s(  1.33%)p74.04( 98.67%)
   101. (0.00008) RY*( 3) H  10           s(  2.22%)p44.13( 97.78%)
   102. (0.00001) RY*( 4) H  10           s(  4.11%)p23.32( 95.89%)
   103. (0.00131) RY*( 1) H  11           s( 99.57%)p 0.00(  0.43%)
                                            0.0060  0.9978  0.0641  0.0152  0.0000
   104. (0.00004) RY*( 2) H  11           s(  0.52%)p99.99( 99.48%)
   105. (0.00005) RY*( 3) H  11           s(  0.03%)p99.99( 99.97%)
   106. (0.00001) RY*( 4) H  11           s(  0.00%)p 1.00(100.00%)
   107. (0.00107) RY*( 1) H  12           s( 99.62%)p 0.00(  0.38%)
                                            0.0038  0.9981 -0.0500  0.0358  0.0000
   108. (0.00005) RY*( 2) H  12           s(  0.17%)p99.99( 99.83%)
   109. (0.00003) RY*( 3) H  12           s(  0.33%)p99.99( 99.67%)
   110. (0.00001) RY*( 4) H  12           s(  0.00%)p 1.00(100.00%)
   111. (0.00081) RY*( 1) H  13           s( 98.47%)p 0.02(  1.53%)
                                            0.0050  0.9923 -0.0446  0.1148 -0.0133
   112. (0.00009) RY*( 2) H  13           s(  0.67%)p99.99( 99.33%)
   113. (0.00006) RY*( 3) H  13           s(  0.34%)p99.99( 99.66%)
   114. (0.00001) RY*( 4) H  13           s(  0.63%)p99.99( 99.37%)
   115. (0.00081) RY*( 1) H  14           s( 98.47%)p 0.02(  1.53%)
                                            0.0050  0.9923 -0.0446  0.1148  0.0133
   116. (0.00009) RY*( 2) H  14           s(  0.67%)p99.99( 99.33%)
   117. (0.00006) RY*( 3) H  14           s(  0.34%)p99.99( 99.66%)
   118. (0.00001) RY*( 4) H  14           s(  0.63%)p99.99( 99.37%)
   119. (0.00029) RY*( 1) H  15           s( 93.76%)p 0.07(  6.24%)
                                            0.0067  0.9683  0.1137 -0.2224  0.0000
   120. (0.00006) RY*( 2) H  15           s(  0.00%)p 1.00(100.00%)
   121. (0.00004) RY*( 3) H  15           s(  5.85%)p16.10( 94.15%)
   122. (0.00001) RY*( 4) H  15           s(  0.49%)p99.99( 99.51%)
   123. (0.00481) BD*( 1) C   1 - C   2  
                ( 51.31%)   0.7163* C   1 s( 28.08%)p 2.56( 71.86%)d 0.00(  0.06%)
                                            0.0003  0.5297  0.0148  0.5910  0.0193
                                            0.6074  0.0044  0.0000 -0.0000  0.0211
                                           -0.0000  0.0000 -0.0022 -0.0110
                ( 48.69%)  -0.6978* C   2 s( 34.71%)p 1.88( 65.25%)d 0.00(  0.04%)
                                            0.0000  0.5892 -0.0019 -0.5637  0.0244
                                           -0.5780 -0.0082  0.0000  0.0000  0.0153
                                            0.0000  0.0000  0.0031 -0.0129
   124. (0.00180) BD*( 1) C   1 - H   8  
                ( 36.41%)   0.6034* C   1 s( 24.91%)p 3.01( 75.06%)d 0.00(  0.03%)
                                           -0.0000  0.4991 -0.0004  0.3621 -0.0165
                                           -0.7869  0.0043  0.0000 -0.0000 -0.0133
                                           -0.0000  0.0000 -0.0083 -0.0089
                ( 63.59%)  -0.7974* H   8 s( 99.90%)p 0.00(  0.10%)
                                            0.9995 -0.0002 -0.0099  0.0293 -0.0000
   125. (0.00193) BD*( 1) C   1 - H   9  
                ( 35.27%)   0.5939* C   1 s( 23.51%)p 3.25( 76.46%)d 0.00(  0.03%)
                                           -0.0001  0.4848 -0.0066 -0.5090 -0.0046
                                            0.0732 -0.0194  0.7069 -0.0042 -0.0033
                                           -0.0107  0.0102  0.0054  0.0094
                ( 64.73%)  -0.8045* H   9 s( 99.89%)p 0.00(  0.11%)
                                            0.9995 -0.0015  0.0191  0.0051 -0.0263
   126. (0.00193) BD*( 1) C   1 - H  10  
                ( 35.27%)   0.5939* C   1 s( 23.51%)p 3.25( 76.46%)d 0.00(  0.03%)
                                           -0.0001  0.4848 -0.0066 -0.5090 -0.0046
                                            0.0732 -0.0194 -0.7069  0.0042 -0.0033
                                            0.0107 -0.0102  0.0054  0.0094
                ( 64.73%)  -0.8045* H  10 s( 99.89%)p 0.00(  0.11%)
                                            0.9995 -0.0015  0.0191  0.0051  0.0263
   127. (0.00674) BD*( 1) C   2 - C   3  
                ( 50.28%)   0.7091* C   2 s( 36.70%)p 1.72( 63.22%)d 0.00(  0.08%)
                                            0.0001  0.6053 -0.0250 -0.1650 -0.0037
                                            0.7775  0.0191  0.0000  0.0000 -0.0087
                                            0.0000  0.0000 -0.0214 -0.0168
                ( 49.72%)  -0.7051* C   3 s( 38.38%)p 1.60( 61.55%)d 0.00(  0.07%)
                                            0.0001  0.6188 -0.0288  0.1547 -0.0072
                                           -0.7690 -0.0144  0.0000  0.0000 -0.0092
                                            0.0000  0.0000 -0.0185 -0.0172
   128. (0.00940) BD*( 1) C   2 - H  11  
                ( 37.27%)   0.6105* C   2 s( 28.62%)p 2.49( 71.35%)d 0.00(  0.04%)
                                            0.0003 -0.5347 -0.0176 -0.8086  0.0120
                                            0.2437  0.0111 -0.0000 -0.0000  0.0046
                                           -0.0000 -0.0000 -0.0155  0.0109
                ( 62.73%)  -0.7920* H  11 s( 99.88%)p 0.00(  0.12%)
                                           -0.9994  0.0041  0.0327 -0.0104 -0.0000
   129. (0.03170) BD*( 1) C   3 - C   4  
                ( 48.29%)   0.6949* C   3 s( 32.53%)p 2.07( 67.41%)d 0.00(  0.06%)
                                           -0.0002 -0.5703  0.0092 -0.5840  0.0155
                                           -0.5766 -0.0170 -0.0000 -0.0000 -0.0185
                                           -0.0000 -0.0000 -0.0042  0.0148
                ( 51.71%)  -0.7191* C   4 s( 37.63%)p 1.66( 62.30%)d 0.00(  0.07%)
                                            0.0002 -0.6133 -0.0122  0.5579 -0.0101
                                            0.5573 -0.0309 -0.0000 -0.0000 -0.0246
                                           -0.0000 -0.0000  0.0064  0.0092
   130. (0.08961) BD*( 1) C   3 - O   5  
                ( 92.72%)   0.9629* C   3 s(  0.00%)p 1.00( 99.86%)d 0.00(  0.14%)
                                            0.0000  0.0000  0.0000  0.0000  0.0000
                                            0.0000  0.0000  0.9992 -0.0086  0.0000
                                            0.0350 -0.0147  0.0000  0.0000
                (  7.28%)  -0.2698* O   5 s(  0.00%)p 1.00( 99.94%)d 0.00(  0.06%)
                                            0.0000  0.0000  0.0000  0.0000  0.0000
                                            0.0000  0.0000  0.9997 -0.0045  0.0000
                                           -0.0134  0.0205  0.0000  0.0000
   131. (0.00769) BD*( 1) C   3 - H  12  
                ( 37.40%)   0.6115* C   3 s( 29.12%)p 2.43( 70.85%)d 0.00(  0.03%)
                                           -0.0004  0.5393  0.0173 -0.7961  0.0122
                                            0.2731  0.0059 -0.0000 -0.0000 -0.0083
                                           -0.0000 -0.0000  0.0107 -0.0123
                ( 62.60%)  -0.7912* H  12 s( 99.88%)p 0.00(  0.12%)
                                            0.9994 -0.0017  0.0318 -0.0126 -0.0000
   132. (0.05468) BD*( 1) C   4 - O   5  
                ( 69.29%)   0.8324* C   4 s( 27.94%)p 2.57( 71.73%)d 0.01(  0.33%)
                                            0.0000 -0.5286 -0.0042 -0.8128 -0.0323
                                            0.2343  0.0259  0.0000  0.0000  0.0338
                                            0.0000  0.0000 -0.0377  0.0268
                ( 30.71%)  -0.5542* O   5 s( 33.13%)p 2.02( 66.80%)d 0.00(  0.07%)
                                           -0.0000 -0.5756 -0.0039  0.7703  0.0098
                                           -0.2729 -0.0003  0.0000  0.0000  0.0201
                                            0.0000  0.0000 -0.0101  0.0139
   133. (0.00931) BD*( 1) C   4 - O   7  
                ( 65.85%)   0.8115* C   4 s( 34.16%)p 1.92( 65.61%)d 0.01(  0.22%)
                                            0.0000  0.5842 -0.0193 -0.1481 -0.0151
                                            0.7939  0.0611  0.0000  0.0000 -0.0157
                                            0.0000  0.0000 -0.0381 -0.0229
                ( 34.15%)  -0.5844* O   7 s( 42.07%)p 1.37( 57.84%)d 0.00(  0.09%)
                                           -0.0000  0.6482 -0.0245  0.1530  0.0046
                                           -0.7447 -0.0206  0.0000  0.0000 -0.0113
                                            0.0000  0.0000 -0.0245 -0.0136
   134. (0.13880) BD*( 2) C   4 - O   7  
                ( 65.09%)   0.8068* C   4 s(  0.00%)p 1.00( 99.66%)d 0.00(  0.34%)
                                            0.0000  0.0000  0.0000  0.0000  0.0000
                                            0.0000  0.0000  0.9981 -0.0199  0.0000
                                           -0.0209  0.0541  0.0000  0.0000
                ( 34.91%)  -0.5909* O   7 s(  0.00%)p 1.00( 99.84%)d 0.00(  0.16%)
                                            0.0000  0.0000  0.0000  0.0000  0.0000
                                            0.0000  0.0000  0.9992  0.0068  0.0000
                                            0.0081 -0.0391  0.0000  0.0000
   135. (0.00656) BD*( 1) O   5 - C   6  
                ( 28.79%)   0.5365* O   5 s( 31.89%)p 2.13( 68.05%)d 0.00(  0.06%)
                                           -0.0001 -0.5647 -0.0021 -0.6158 -0.0120
                                           -0.5486  0.0143 -0.0000 -0.0000 -0.0170
                                           -0.0000 -0.0000  0.0111  0.0129
                ( 71.21%)  -0.8439* C   6 s( 20.04%)p 3.97( 79.62%)d 0.02(  0.34%)
                                           -0.0001 -0.4468 -0.0274  0.6650  0.0124
                                            0.5922  0.0553 -0.0000  0.0000 -0.0502
                                            0.0000 -0.0000 -0.0062  0.0294
   136. (0.00581) BD*( 1) C   6 - H  13  
                ( 37.78%)   0.6146* C   6 s( 26.81%)p 2.73( 73.14%)d 0.00(  0.04%)
                                           -0.0000 -0.5177  0.0114  0.0771 -0.0196
                                           -0.4747 -0.0044  0.7069 -0.0065  0.0047
                                           -0.0072  0.0138  0.0049 -0.0119
                ( 62.22%)  -0.7888* H  13 s( 99.90%)p 0.00(  0.10%)
                                           -0.9995  0.0025  0.0026  0.0194 -0.0249
   137. (0.00581) BD*( 1) C   6 - H  14  
                ( 37.78%)   0.6146* C   6 s( 26.81%)p 2.73( 73.14%)d 0.00(  0.04%)
                                           -0.0000 -0.5177  0.0114  0.0771 -0.0196
                                           -0.4747 -0.0044 -0.7069  0.0065  0.0047
                                            0.0072 -0.0138  0.0049 -0.0119
                ( 62.22%)  -0.7888* H  14 s( 99.90%)p 0.00(  0.10%)
                                           -0.9995  0.0025  0.0026  0.0194  0.0249
   138. (0.00375) BD*( 1) C   6 - H  15  
                ( 38.29%)   0.6188* C   6 s( 26.40%)p 2.79( 73.55%)d 0.00(  0.05%)
                                            0.0001 -0.5137 -0.0099 -0.7361  0.0125
                                            0.4399 -0.0056  0.0000 -0.0000  0.0192
                                           -0.0000  0.0000 -0.0049  0.0088
                ( 61.71%)  -0.7855* H  15 s( 99.90%)p 0.00(  0.10%)
                                           -0.9995  0.0007  0.0282 -0.0129 -0.0000


 NHO Directionality and "Bond Bending" (deviations from line of nuclear centers)

         [Thresholds for printing:  angular deviation  >  1.0 degree]
                                    hybrid p-character > 25.0%
                                    orbital occupancy  >  0.10e

                                Line of Centers        Hybrid 1              Hybrid 2
                                ---------------  -------------------   ------------------
                NBO               Theta   Phi    Theta   Phi    Dev    Theta   Phi    Dev
 ========================================================================================
     1. BD (   1) C   1 - C   2    90.0   46.0     --     --    --      90.0  227.4   1.4
     6. BD (   1) C   2 - H  11    90.0  344.0    90.0  342.3   1.8      --     --    --
     7. BD (   1) C   3 - C   4    90.0   46.0     --     --    --      90.0  223.9   2.2
     8. BD (   1) C   3 - O   5    90.0   14.3     0.0    0.0  90.0      0.0    0.0  90.0
    10. BD (   1) C   4 - O   5    90.0  339.2    90.0  342.9   3.7     90.0  160.7   1.5
    11. BD (   1) C   4 - O   7    90.0  102.0    90.0  100.8   1.2      --     --    --
    12. BD (   2) C   4 - O   7    90.0  102.0     0.0    0.0  90.0      0.0    0.0  90.0
    13. BD (   1) O   5 - C   6    90.0   43.3    90.0   40.4   2.9      --     --    --
    14. BD (   1) C   6 - H  13   144.1   95.8   145.4   96.8   1.5      --     --    --
    15. BD (   1) C   6 - H  14    35.9   95.8    34.6   96.8   1.5      --     --    --
    24. LP*(   1) C   2             --     --      0.0    0.0   --       --     --    --
    25. LP (   1) O   5             --     --     90.0  282.1   --       --     --    --
    26. LP (   1) O   7             --     --     90.0  102.7   --       --     --    --
    27. LP (   2) O   7             --     --     90.0   12.0   --       --     --    --
   134. BD*(   2) C   4 - O   7    90.0  102.0     0.0    0.0  90.0      0.0    0.0  90.0


 Second Order Perturbation Theory Analysis of Fock Matrix in NBO Basis

     Threshold for printing:   0.25 kcal/mol
                                                                              E(2)  E(j)-E(i) F(i,j)
         Donor NBO (i)                     Acceptor NBO (j)                 kcal/mol   a.u.    a.u. 
 ===================================================================================================

 within unit  1
   1. BD (   1) C   1 - C   2        / 46. RY*(   1) C   3                    1.02    1.66    0.052
   1. BD (   1) C   1 - C   2        /127. BD*(   1) C   2 - C   3            0.89    1.26    0.042
   1. BD (   1) C   1 - C   2        /129. BD*(   1) C   3 - C   4            1.77    1.08    0.056
   2. BD (   1) C   1 - H   8        /127. BD*(   1) C   2 - C   3            1.89    1.09    0.057
   3. BD (   1) C   1 - H   9        / 24. LP*(   1) C   2                    5.70    0.37    0.061
   3. BD (   1) C   1 - H   9        / 39. RY*(   3) C   2                    0.45    1.28    0.031
   3. BD (   1) C   1 - H   9        /128. BD*(   1) C   2 - H  11            0.73    0.94    0.034
   4. BD (   1) C   1 - H  10        / 24. LP*(   1) C   2                    5.70    0.37    0.061
   4. BD (   1) C   1 - H  10        / 39. RY*(   3) C   2                    0.45    1.28    0.031
   4. BD (   1) C   1 - H  10        /128. BD*(   1) C   2 - H  11            0.73    0.94    0.034
   5. BD (   1) C   2 - C   3        / 28. RY*(   1) C   1                    0.63    1.49    0.039
   5. BD (   1) C   2 - C   3        / 55. RY*(   1) C   4                    0.54    1.44    0.035
   5. BD (   1) C   2 - C   3        /123. BD*(   1) C   1 - C   2            0.63    1.19    0.035
   5. BD (   1) C   2 - C   3        /124. BD*(   1) C   1 - H   8            0.41    1.26    0.029
   5. BD (   1) C   2 - C   3        /128. BD*(   1) C   2 - H  11            0.33    1.24    0.025
   5. BD (   1) C   2 - C   3        /129. BD*(   1) C   3 - C   4            0.61    1.22    0.035
   5. BD (   1) C   2 - C   3        /131. BD*(   1) C   3 - H  12            0.56    1.23    0.033
   5. BD (   1) C   2 - C   3        /133. BD*(   1) C   4 - O   7            1.11    1.41    0.050
   6. BD (   1) C   2 - H  11        / 28. RY*(   1) C   1                    0.39    1.24    0.028
   6. BD (   1) C   2 - H  11        / 46. RY*(   1) C   3                    0.28    1.55    0.026
   6. BD (   1) C   2 - H  11        / 47. RY*(   2) C   3                    0.40    1.23    0.028
   6. BD (   1) C   2 - H  11        /125. BD*(   1) C   1 - H   9            0.44    1.00    0.027
   6. BD (   1) C   2 - H  11        /126. BD*(   1) C   1 - H  10            0.44    1.00    0.027
   6. BD (   1) C   2 - H  11        /131. BD*(   1) C   3 - H  12            2.68    0.99    0.065
   7. BD (   1) C   3 - C   4        / 37. RY*(   1) C   2                    0.90    1.65    0.049
   7. BD (   1) C   3 - C   4        / 64. RY*(   1) O   5                    0.26    2.03    0.029
   7. BD (   1) C   3 - C   4        / 82. RY*(   1) O   7                    0.58    1.92    0.042
   7. BD (   1) C   3 - C   4        /123. BD*(   1) C   1 - C   2            1.64    1.10    0.054
   7. BD (   1) C   3 - C   4        /127. BD*(   1) C   2 - C   3            1.00    1.30    0.046
   7. BD (   1) C   3 - C   4        /133. BD*(   1) C   4 - O   7            0.61    1.32    0.036
   7. BD (   1) C   3 - C   4        /135. BD*(   1) O   5 - C   6            1.75    1.00    0.053
   8. BD (   1) C   3 - O   5        / 24. LP*(   1) C   2                    8.61    0.17    0.049
   8. BD (   1) C   3 - O   5        / 57. RY*(   3) C   4                    1.13    2.22    0.070
   8. BD (   1) C   3 - O   5        / 61. RY*(   7) C   4                    0.29    1.22    0.026
   8. BD (   1) C   3 - O   5        / 75. RY*(   3) C   6                    0.49    1.91    0.043
   8. BD (   1) C   3 - O   5        /130. BD*(   1) C   3 - O   5            7.68    0.17    0.047
   8. BD (   1) C   3 - O   5        /134. BD*(   2) C   4 - O   7           36.78    0.30    0.136
   8. BD (   1) C   3 - O   5        /136. BD*(   1) C   6 - H  13            2.01    0.78    0.055
   8. BD (   1) C   3 - O   5        /137. BD*(   1) C   6 - H  14            2.01    0.78    0.055
   9. BD (   1) C   3 - H  12        / 37. RY*(   1) C   2                    0.42    1.50    0.032
   9. BD (   1) C   3 - H  12        /127. BD*(   1) C   2 - C   3            0.46    1.15    0.029
   9. BD (   1) C   3 - H  12        /128. BD*(   1) C   2 - H  11            2.32    1.00    0.061
   9. BD (   1) C   3 - H  12        /132. BD*(   1) C   4 - O   5            2.31    0.91    0.059
  10. BD (   1) C   4 - O   5        / 47. RY*(   2) C   3                    0.26    1.60    0.026
  10. BD (   1) C   4 - O   5        / 74. RY*(   2) C   6                    0.47    1.51    0.034
  10. BD (   1) C   4 - O   5        /131. BD*(   1) C   3 - H  12            0.47    1.36    0.032
  10. BD (   1) C   4 - O   5        /138. BD*(   1) C   6 - H  15            0.36    1.42    0.029
  11. BD (   1) C   4 - O   7        / 55. RY*(   1) C   4                    0.75    1.71    0.046
  11. BD (   1) C   4 - O   7        /127. BD*(   1) C   2 - C   3            0.47    1.67    0.035
  11. BD (   1) C   4 - O   7        /129. BD*(   1) C   3 - C   4            0.88    1.49    0.046
  12. BD (   2) C   4 - O   7        / 49. RY*(   4) C   3                    0.31    1.52    0.028
  12. BD (   2) C   4 - O   7        /130. BD*(   1) C   3 - O   5            4.84    0.25    0.045
  13. BD (   1) O   5 - C   6        / 55. RY*(   1) C   4                    0.81    1.47    0.044
  13. BD (   1) O   5 - C   6        /129. BD*(   1) C   3 - C   4            1.66    1.24    0.058
  14. BD (   1) C   6 - H  13        /130. BD*(   1) C   3 - O   5            0.55    0.35    0.018
  15. BD (   1) C   6 - H  14        /130. BD*(   1) C   3 - O   5            0.55    0.35    0.018
  16. BD (   1) C   6 - H  15        /132. BD*(   1) C   4 - O   5            1.73    0.84    0.049
  17. CR (   1) C   1                / 91. RY*(   1) H   8                    0.41   10.56    0.083
  17. CR (   1) C   1                / 95. RY*(   1) H   9                    0.47   10.62    0.090
  17. CR (   1) C   1                / 99. RY*(   1) H  10                    0.47   10.62    0.090
  17. CR (   1) C   1                /127. BD*(   1) C   2 - C   3            0.36   10.69    0.079
  18. CR (   1) C   2                / 29. RY*(   2) C   1                    0.77   10.70    0.114
  18. CR (   1) C   2                / 47. RY*(   2) C   3                    1.11   10.84    0.138
  18. CR (   1) C   2                /103. RY*(   1) H  11                    0.48   10.53    0.090
  18. CR (   1) C   2                /129. BD*(   1) C   3 - C   4            0.40   10.58    0.083
  18. CR (   1) C   2                /131. BD*(   1) C   3 - H  12            0.30   10.60    0.072
  19. CR (   1) C   3                / 38. RY*(   2) C   2                    0.72   10.95    0.112
  19. CR (   1) C   3                / 40. RY*(   4) C   2                    0.59   11.36    0.103
  19. CR (   1) C   3                / 56. RY*(   2) C   4                    0.35   11.77    0.081
  19. CR (   1) C   3                / 60. RY*(   6) C   4                    0.47   11.14    0.091
  19. CR (   1) C   3                /107. RY*(   1) H  12                    0.44   10.51    0.086
  19. CR (   1) C   3                /123. BD*(   1) C   1 - C   2            0.44   10.54    0.086
  19. CR (   1) C   3                /127. BD*(   1) C   2 - C   3            0.25   10.75    0.066
  19. CR (   1) C   3                /133. BD*(   1) C   4 - O   7            0.30   10.77    0.072
  20. CR (   1) C   4                / 48. RY*(   3) C   3                    0.42   10.84    0.085
  20. CR (   1) C   4                /127. BD*(   1) C   2 - C   3            0.37   10.82    0.080
  20. CR (   1) C   4                /135. BD*(   1) O   5 - C   6            0.70   10.51    0.109
  21. CR (   1) O   5                / 55. RY*(   1) C   4                    0.98   19.64    0.176
  21. CR (   1) O   5                / 56. RY*(   2) C   4                    0.45   20.62    0.122
  21. CR (   1) O   5                / 58. RY*(   4) C   4                    0.29   20.37    0.097
  21. CR (   1) O   5                / 74. RY*(   2) C   6                    0.66   19.59    0.143
  22. CR (   1) C   6                /111. RY*(   1) H  13                    0.40   10.55    0.082
  22. CR (   1) C   6                /115. RY*(   1) H  14                    0.40   10.55    0.082
  22. CR (   1) C   6                /119. RY*(   1) H  15                    0.41   10.65    0.083
  22. CR (   1) C   6                /132. BD*(   1) C   4 - O   5            0.60   10.48    0.103
  22. CR (   1) C   6                /135. BD*(   1) O   5 - C   6            0.51   10.41    0.092
  23. CR (   1) O   7                / 55. RY*(   1) C   4                    3.01   19.52    0.308
  23. CR (   1) O   7                / 56. RY*(   2) C   4                    0.27   20.49    0.095
  23. CR (   1) O   7                /129. BD*(   1) C   3 - C   4            0.45   19.29    0.119
  24. LP*(   1) C   2                / 39. RY*(   3) C   2                    0.77    0.91    0.083
  24. LP*(   1) C   2                /125. BD*(   1) C   1 - H   9            0.71    0.57    0.063
  24. LP*(   1) C   2                /126. BD*(   1) C   1 - H  10            0.71    0.57    0.063
  25. LP (   1) O   5                / 55. RY*(   1) C   4                    1.12    1.18    0.046
  25. LP (   1) O   5                / 58. RY*(   4) C   4                    0.89    1.91    0.053
  25. LP (   1) O   5                / 73. RY*(   1) C   6                    0.72    1.44    0.041
  25. LP (   1) O   5                / 74. RY*(   2) C   6                    0.55    1.13    0.032
  25. LP (   1) O   5                /129. BD*(   1) C   3 - C   4            0.37    0.96    0.024
  25. LP (   1) O   5                /133. BD*(   1) C   4 - O   7            3.73    1.15    0.083
  25. LP (   1) O   5                /136. BD*(   1) C   6 - H  13            0.49    1.02    0.029
  25. LP (   1) O   5                /137. BD*(   1) C   6 - H  14            0.49    1.02    0.029
  25. LP (   1) O   5                /138. BD*(   1) C   6 - H  15            0.81    1.04    0.037
  26. LP (   1) O   7                / 55. RY*(   1) C   4                    6.00    1.30    0.111
  26. LP (   1) O   7                / 56. RY*(   2) C   4                    0.28    2.27    0.032
  26. LP (   1) O   7                /129. BD*(   1) C   3 - C   4            1.32    1.07    0.048
  26. LP (   1) O   7                /132. BD*(   1) C   4 - O   5            0.61    1.01    0.032
  27. LP (   2) O   7                / 55. RY*(   1) C   4                    0.37    0.89    0.024
  27. LP (   2) O   7                / 56. RY*(   2) C   4                    1.65    1.87    0.073
  27. LP (   2) O   7                / 58. RY*(   4) C   4                    1.12    1.62    0.056
  27. LP (   2) O   7                / 60. RY*(   6) C   4                    0.27    1.24    0.024
  27. LP (   2) O   7                / 86. RY*(   5) O   7                    0.27    3.20    0.039
  27. LP (   2) O   7                /129. BD*(   1) C   3 - C   4            9.53    0.67    0.103
  27. LP (   2) O   7                /132. BD*(   1) C   4 - O   5           16.70    0.61    0.129
  27. LP (   2) O   7                /138. BD*(   1) C   6 - H  15            0.37    0.75    0.022
 129. BD*(   1) C   3 - C   4        / 48. RY*(   3) C   3                    1.12    0.20    0.104
 129. BD*(   1) C   3 - C   4        / 58. RY*(   4) C   4                    0.29    0.95    0.114
 129. BD*(   1) C   3 - C   4        / 60. RY*(   6) C   4                    0.31    0.57    0.094
 129. BD*(   1) C   3 - C   4        /128. BD*(   1) C   2 - H  11            3.39    0.03    0.061
 130. BD*(   1) C   3 - O   5        / 53. RY*(   8) C   3                    0.31    1.68    0.096
 130. BD*(   1) C   3 - O   5        /134. BD*(   2) C   4 - O   7            4.75    0.14    0.067
 132. BD*(   1) C   4 - O   5        / 55. RY*(   1) C   4                    0.51    0.28    0.059
 132. BD*(   1) C   4 - O   5        / 56. RY*(   2) C   4                    1.10    1.26    0.194
 132. BD*(   1) C   4 - O   5        / 60. RY*(   6) C   4                    0.35    0.63    0.080
 132. BD*(   1) C   4 - O   5        / 64. RY*(   1) O   5                    0.48    0.96    0.115
 132. BD*(   1) C   4 - O   5        /127. BD*(   1) C   2 - C   3            0.44    0.24    0.052
 132. BD*(   1) C   4 - O   5        /129. BD*(   1) C   3 - C   4            0.25    0.06    0.016
 132. BD*(   1) C   4 - O   5        /131. BD*(   1) C   3 - H  12            0.76    0.08    0.038
 132. BD*(   1) C   4 - O   5        /133. BD*(   1) C   4 - O   7            0.35    0.25    0.047
 134. BD*(   2) C   4 - O   7        / 57. RY*(   3) C   4                    1.10    1.92    0.154
 134. BD*(   2) C   4 - O   7        / 61. RY*(   7) C   4                    0.42    0.92    0.067
 134. BD*(   2) C   4 - O   7        / 83. RY*(   2) O   7                    0.86    1.07    0.103
 134. BD*(   2) C   4 - O   7        / 88. RY*(   7) O   7                    0.29    2.85    0.097


 Natural Bond Orbitals (Summary):

                                                            Principal Delocalizations
           NBO                        Occupancy    Energy   (geminal,vicinal,remote)
 ====================================================================================
 Molecular unit  1  (C5H8O2)
     1. BD (   1) C   1 - C   2          0.99346    -0.86207  129(v),46(v),127(g)
     2. BD (   1) C   1 - H   8          0.99423    -0.69173  127(v)
     3. BD (   1) C   1 - H   9          0.93660    -0.69163  24(v),128(v),39(v)
     4. BD (   1) C   1 - H  10          0.93660    -0.69163  24(v),128(v),39(v)
     5. BD (   1) C   2 - C   3          0.99361    -0.99334  133(v),123(g),28(v),129(g)
                                                    131(g),55(v),124(v),128(g)
     6. BD (   1) C   2 - H  11          0.98890    -0.74900  131(v),125(v),126(v),47(v)
                                                    28(v),46(v)
     7. BD (   1) C   3 - C   4          0.98861    -0.89988  135(v),123(v),127(g),37(v)
                                                    133(g),82(v),64(v)
     8. BD (   1) C   3 - O   5          0.81757    -0.49047  134(v),24(v),130(g),136(v)
                                                    137(v),57(v),75(v),61(v)
     9. BD (   1) C   3 - H  12          0.98784    -0.74792  132(v),128(v),127(g),37(v)
    10. BD (   1) C   4 - O   5          0.99668    -1.11535  131(v),74(v),138(v),47(v)
    11. BD (   1) C   4 - O   7          0.99811    -1.26620  129(g),55(g),127(v)
    12. BD (   2) C   4 - O   7          0.96858    -0.57418  130(v),49(v)
    13. BD (   1) O   5 - C   6          0.99544    -1.02284  129(v),55(v)
    14. BD (   1) C   6 - H  13          0.96566    -0.67489  130(v)
    15. BD (   1) C   6 - H  14          0.96566    -0.67489  130(v)
    16. BD (   1) C   6 - H  15          0.99519    -0.67434  132(v)
    17. CR (   1) C   1                  0.99959   -10.29235  95(v),99(v),91(v),127(v)
    18. CR (   1) C   2                  0.99951   -10.35709  47(v),29(v),103(v),129(v)
                                                    131(v)
    19. CR (   1) C   3                  0.99944   -10.34613  38(v),40(v),60(v),107(v)
                                                    123(v),56(v),133(v),127(g)
    20. CR (   1) C   4                  0.99965   -10.41410  135(v),48(v),127(v)
    21. CR (   1) O   5                  0.99983   -19.19361  55(v),74(v),56(v),58(v)
    22. CR (   1) C   6                  0.99961   -10.31355  132(v),135(g),119(v),111(v)
                                                    115(v)
    23. CR (   1) O   7                  0.99987   -19.06872  55(v),129(v),56(v)
    24. LP*(   1) C   2                  0.15889    -0.31892  130(v),39(g),125(v),126(v)
    25. LP (   1) O   5                  0.98174    -0.73411  133(v),55(v),58(v),138(v)
                                                    73(v),74(v),136(v),137(v)
                                                    129(v)
    26. LP (   1) O   7                  0.98855    -0.84747  55(v),129(v),132(v),56(v)
    27. LP (   2) O   7                  0.92086    -0.44670  132(v),129(v),56(v),58(v)
                                                    138(r),55(v),86(g),60(v)
    28. RY*(   1) C   1                  0.00205     0.49502   
    29. RY*(   2) C   1                  0.00028     0.34454   
    30. RY*(   3) C   1                  0.00011     0.60031   
    31. RY*(   4) C   1                  0.00004     0.94556   
    32. RY*(   5) C   1                  0.00001     2.10044   
    33. RY*(   6) C   1                  0.00000     2.02799   
    34. RY*(   7) C   1                  0.00000     1.77382   
    35. RY*(   8) C   1                  0.00000     1.57056   
    36. RY*(   9) C   1                  0.00000     2.08007   
    37. RY*(   1) C   2                  0.00272     0.75200   
    38. RY*(   2) C   2                  0.00071     0.59955   
    39. RY*(   3) C   2                  0.00061     0.58679   
    40. RY*(   4) C   2                  0.00030     1.01033   
    41. RY*(   5) C   2                  0.00009     1.76986   
    42. RY*(   6) C   2                  0.00007     1.40495   
    43. RY*(   7) C   2                  0.00005     1.66244   
    44. RY*(   8) C   2                  0.00000     1.66305   
    45. RY*(   9) C   2                  0.00000     1.90001   
    46. RY*(   1) C   3                  0.00292     0.79885   
    47. RY*(   2) C   3                  0.00184     0.48495   
    48. RY*(   3) C   3                  0.00120     0.42326   
    49. RY*(   4) C   3                  0.00020     0.95053   
    50. RY*(   5) C   3                  0.00009     2.10163   
    51. RY*(   6) C   3                  0.00006     1.36039   
    52. RY*(   7) C   3                  0.00005     2.10046   
    53. RY*(   8) C   3                  0.00001     1.35521   
    54. RY*(   9) C   3                  0.00001     1.95536   
    55. RY*(   1) C   4                  0.01124     0.44786   
    56. RY*(   2) C   4                  0.00428     1.42238   
    57. RY*(   3) C   4                  0.00264     1.72752   
    58. RY*(   4) C   4                  0.00223     1.17231   
    59. RY*(   5) C   4                  0.00058     1.77294   
    60. RY*(   6) C   4                  0.00025     0.79564   
    61. RY*(   7) C   4                  0.00020     0.73224   
    62. RY*(   8) C   4                  0.00002     1.22080   
    63. RY*(   9) C   4                  0.00002     1.91412   
    64. RY*(   1) O   5                  0.00129     1.12956   
    65. RY*(   2) O   5                  0.00069     1.00942   
    66. RY*(   3) O   5                  0.00035     1.61336   
    67. RY*(   4) O   5                  0.00013     2.13929   
    68. RY*(   5) O   5                  0.00010     2.44223   
    69. RY*(   6) O   5                  0.00005     1.95302   
    70. RY*(   7) O   5                  0.00001     2.44397   
    71. RY*(   8) O   5                  0.00000     2.42224   
    72. RY*(   9) O   5                  0.00001     2.64738   
    73. RY*(   1) C   6                  0.00198     0.70236   
    74. RY*(   2) C   6                  0.00081     0.39318   
    75. RY*(   3) C   6                  0.00056     1.41676   
    76. RY*(   4) C   6                  0.00020     1.78625   
    77. RY*(   5) C   6                  0.00008     1.02311   
    78. RY*(   6) C   6                  0.00005     1.06854   
    79. RY*(   7) C   6                  0.00000     1.66524   
    80. RY*(   8) C   6                  0.00000     1.96280   
    81. RY*(   9) C   6                  0.00000     2.08351   
    82. RY*(   1) O   7                  0.00096     1.01670   
    83. RY*(   2) O   7                  0.00048     0.88404   
    84. RY*(   3) O   7                  0.00005     1.01338   
    85. RY*(   4) O   7                  0.00006     1.56398   
    86. RY*(   5) O   7                  0.00000     2.75480   
    87. RY*(   6) O   7                  0.00000     2.46768   
    88. RY*(   7) O   7                  0.00000     2.66340   
    89. RY*(   8) O   7                  0.00001     2.68574   
    90. RY*(   9) O   7                  0.00000     2.69921   
    91. RY*(   1) H   8                  0.00043     0.27017   
    92. RY*(   2) H   8                  0.00006     1.65161   
    93. RY*(   3) H   8                  0.00004     1.55089   
    94. RY*(   4) H   8                  0.00001     1.99523   
    95. RY*(   1) H   9                  0.00040     0.33064   
    96. RY*(   2) H   9                  0.00010     1.57471   
    97. RY*(   3) H   9                  0.00008     1.53159   
    98. RY*(   4) H   9                  0.00001     2.00163   
    99. RY*(   1) H  10                  0.00040     0.33064   
   100. RY*(   2) H  10                  0.00010     1.57471   
   101. RY*(   3) H  10                  0.00008     1.53159   
   102. RY*(   4) H  10                  0.00001     2.00163   
   103. RY*(   1) H  11                  0.00131     0.17492   
   104. RY*(   2) H  11                  0.00004     2.09997   
   105. RY*(   3) H  11                  0.00005     1.73051   
   106. RY*(   4) H  11                  0.00001     1.42198   
   107. RY*(   1) H  12                  0.00107     0.16873   
   108. RY*(   2) H  12                  0.00005     1.78974   
   109. RY*(   3) H  12                  0.00003     2.06745   
   110. RY*(   4) H  12                  0.00001     1.42521   
   111. RY*(   1) H  13                  0.00081     0.24132   
   112. RY*(   2) H  13                  0.00009     1.62026   
   113. RY*(   3) H  13                  0.00006     1.72374   
   114. RY*(   4) H  13                  0.00001     1.97629   
   115. RY*(   1) H  14                  0.00081     0.24132   
   116. RY*(   2) H  14                  0.00009     1.62026   
   117. RY*(   3) H  14                  0.00006     1.72374   
   118. RY*(   4) H  14                  0.00001     1.97629   
   119. RY*(   1) H  15                  0.00029     0.33420   
   120. RY*(   2) H  15                  0.00006     1.57581   
   121. RY*(   3) H  15                  0.00004     1.70803   
   122. RY*(   4) H  15                  0.00001     1.87442   
   123. BD*(   1) C   1 - C   2          0.00481     0.19848   
   124. BD*(   1) C   1 - H   8          0.00180     0.26719   
   125. BD*(   1) C   1 - H   9          0.00193     0.24876   
   126. BD*(   1) C   1 - H  10          0.00193     0.24876   
   127. BD*(   1) C   2 - C   3          0.00674     0.40223   
   128. BD*(   1) C   2 - H  11          0.00940     0.25046   
   129. BD*(   1) C   3 - C   4          0.03170     0.22172   
   130. BD*(   1) C   3 - O   5          0.08961    -0.32384   
   131. BD*(   1) C   3 - H  12          0.00769     0.24148   
   132. BD*(   1) C   4 - O   5          0.05468     0.16599   
   133. BD*(   1) C   4 - O   7          0.00931     0.41913   
   134. BD*(   2) C   4 - O   7          0.13880    -0.18786  130(v),57(g),83(g),61(g)
                                                    88(g)
   135. BD*(   1) O   5 - C   6          0.00656     0.09801   
   136. BD*(   1) C   6 - H  13          0.00581     0.28683   
   137. BD*(   1) C   6 - H  14          0.00581     0.28683   
   138. BD*(   1) C   6 - H  15          0.00375     0.30381   
       -------------------------------
              Total Lewis   25.41139  ( 97.7361%)
        Valence non-Lewis    0.53922  (  2.0739%)
        Rydberg non-Lewis    0.04939  (  0.1900%)
       -------------------------------
            Total unit  1   26.00000  (100.0000%)
           Charge unit  1    1.00000
 Unable to Open any file for archive entry.
 1\1\GINC-COMPUTE-0-5\SP\UB3LYP\def2SVP\C5H8O2(1+,2)\ZAHRT2\13-Mar-2021
 \0\\# b3lyp/def2svp geom=NewRedundant pop=NBO\\83\\1,2\C,0,-2.81717278
 26,0.514383151,0.0448289526\C,0,-1.3193609527,0.3979587356,0.086464195
 3\C,0,-0.6411542835,-0.7487928966,-0.0710861682\C,0,0.8327858955,-0.86
 47921501,-0.030345129\O,0,1.4541163385,0.3162199697,0.1851404585\C,0,2
 .8761150998,0.2700516571,0.2350462478\O,0,1.4334562061,-1.9055405064,-
 0.1739305548\H,0,-3.1514031091,1.5499098261,0.1983181028\H,0,-3.216355
 1667,0.1707026925,-0.9241735282\H,0,-3.2868014546,-0.1109397627,0.8225
 492142\H,0,-0.7367436403,1.308976741,0.2568544739\H,0,-1.1501709102,-1
 .7013873033,-0.2452118905\H,0,3.220336444,-0.3898032452,1.0462452308\H
 ,0,3.2912712439,-0.1062077317,-0.7125902142\H,0,3.2110812741,1.2992611
 919,0.4145058817\\Version=ES64L-G16RevC.01\State=2-A"\HF=-345.1744488\
 S2=0.754525\S2-1=0.\S2A=0.750013\RMSD=5.221e-09\Dipole=-1.7420688,1.03
 39248,0.096452\Quadrupole=15.0937408,-7.8474884,-7.2462524,0.7640749,1
 .025455,-0.0610467\PG=CS [SG(C5H4O2),X(H4)]\\@
 The archive entry for this job was punched.


 TO SEE A WORLD IN A GRAIN OF SAND
 AND A HEAVEN IN A WILD FLOWER
 HOLD INFINITY IN THE PALM OF YOUR HAND
 AND ETERNITY IN AN HOUR

                       -- WILLIAM BLAKE
 File lengths (MBytes):  RWF=     22 Int=      0 D2E=      0 Chk=      2 Scr=      1
 Normal termination of Gaussian 16
