# Supplementary material for: Machine-Learning-Guided Discovery of Electrochemical Reactions
Source: J Am Chem Soc. 2022 Dec 2;144(49):22599–610. doi: 10.1021/jacs.2c08997 (PMC9756344; doi:10.1021/jacs.2c08997)
Supplement: Supplementary file 4 — ja2c08997_si_004.zip [file ja2c08997_si_004.zip › Reactivity Prediction/Ologs_notimes/12.log]

 Entering Gaussian System, Link 0=g16
 Input=12.com
 Output=12.log
 Initial command:
  
 Copyright (c) 1988-2019, Gaussian, Inc.  All Rights Reserved.
  
 This is part of the Gaussian(R) 16 program.  It is based on
 the Gaussian(R) 09 system (copyright 2009, Gaussian, Inc.),
 the Gaussian(R) 03 system (copyright 2003, Gaussian, Inc.),
 the Gaussian(R) 98 system (copyright 1998, Gaussian, Inc.),
 the Gaussian(R) 94 system (copyright 1995, Gaussian, Inc.),
 the Gaussian 92(TM) system (copyright 1992, Gaussian, Inc.),
 the Gaussian 90(TM) system (copyright 1990, Gaussian, Inc.),
 the Gaussian 88(TM) system (copyright 1988, Gaussian, Inc.),
 the Gaussian 86(TM) system (copyright 1986, Carnegie Mellon
 University), and the Gaussian 82(TM) system (copyright 1983,
 Carnegie Mellon University). Gaussian is a federally registered
 trademark of Gaussian, Inc.
  
 This software contains proprietary and confidential information,
 including trade secrets, belonging to Gaussian, Inc.
  
 This software is provided under written license and may be
 used, copied, transmitted, or stored only in accord with that
 written license.
  
 The following legend is applicable only to US Government
 contracts under FAR:
  
                    RESTRICTED RIGHTS LEGEND
  
 Use, reproduction and disclosure by the US Government is
 subject to restrictions as set forth in subparagraphs (a)
 and (c) of the Commercial Computer Software - Restricted
 Rights clause in FAR 52.227-19.
  
 Gaussian, Inc.
 340 Quinnipiac St., Bldg. 40, Wallingford CT 06492
  
  
 ---------------------------------------------------------------
 Warning -- This program may not be used in any manner that
 competes with the business of Gaussian, Inc. or will provide
 assistance to any competitor of Gaussian, Inc.  The licensee
 of this program is prohibited from giving any competitor of
 Gaussian, Inc. access to this program.  By using this program,
 the user acknowledges that Gaussian, Inc. is engaged in the
 business of creating and licensing software in the field of
 computational chemistry and represents and warrants to the
 licensee that it is not a competitor of Gaussian, Inc. and that
 it will not use this program in any manner prohibited above.
 ---------------------------------------------------------------
  

 Cite this work as:
 Gaussian 16, Revision C.01,
 M. J. Frisch, G. W. Trucks, H. B. Schlegel, G. E. Scuseria, 
 M. A. Robb, J. R. Cheeseman, G. Scalmani, V. Barone, 
 G. A. Petersson, H. Nakatsuji, X. Li, M. Caricato, A. V. Marenich, 
 J. Bloino, B. G. Janesko, R. Gomperts, B. Mennucci, H. P. Hratchian, 
 J. V. Ortiz, A. F. Izmaylov, J. L. Sonnenberg, D. Williams-Young, 
 F. Ding, F. Lipparini, F. Egidi, J. Goings, B. Peng, A. Petrone, 
 T. Henderson, D. Ranasinghe, V. G. Zakrzewski, J. Gao, N. Rega, 
 G. Zheng, W. Liang, M. Hada, M. Ehara, K. Toyota, R. Fukuda, 
 J. Hasegawa, M. Ishida, T. Nakajima, Y. Honda, O. Kitao, H. Nakai, 
 T. Vreven, K. Throssell, J. A. Montgomery, Jr., J. E. Peralta, 
 F. Ogliaro, M. J. Bearpark, J. J. Heyd, E. N. Brothers, K. N. Kudin, 
 V. N. Staroverov, T. A. Keith, R. Kobayashi, J. Normand, 
 K. Raghavachari, A. P. Rendell, J. C. Burant, S. S. Iyengar, 
 J. Tomasi, M. Cossi, J. M. Millam, M. Klene, C. Adamo, R. Cammi, 
 J. W. Ochterski, R. L. Martin, K. Morokuma, O. Farkas, 
 J. B. Foresman, and D. J. Fox, Gaussian, Inc., Wallingford CT, 2019.
 
 ******************************************
 Gaussian 16:  ES64L-G16RevC.01  3-Jul-2019
                13-Mar-2021 
 ******************************************
 %nprocshared=16
 Will use up to   16 processors via shared memory.
 %mem=7GB
 -----------------------------------------
 # b3lyp/def2svp geom=NewRedundant pop=NBO
 -----------------------------------------
 1/29=4000,38=1,172=1/1;
 2/12=2,17=6,18=5,40=1/2;
 3/5=43,7=101,11=2,25=1,30=1,74=-5/1,2,3;
 4//1;
 5/5=2,38=5/2;
 6/7=2,8=2,9=2,10=2,28=1,40=1/1,7;
 99/5=1,9=1/99;
 --
 12
 --
 Symbolic Z-matrix:
 Charge =  1 Multiplicity = 2
 O                     3.22449   0.33865   0.14594 
 N                     2.46055  -0.59806   0.08019 
 C                     1.06384  -0.25384   0.03484 
 C                     0.17711  -1.33407  -0.04123 
 C                    -1.19664  -1.09341  -0.08939 
 C                    -1.66865   0.22276  -0.06103 
 C                    -0.77426   1.30252   0.01534 
 C                     0.5958    1.06941   0.06362 
 H                     0.59302  -2.34371  -0.06075 
 H                    -1.9      -1.92679  -0.14888 
 H                    -2.74392   0.41383  -0.09863 
 H                    -1.15813   2.32525   0.03666 
 H                     1.32678   1.87747   0.12333 
 
                          Input orientation:                          
 ---------------------------------------------------------------------
 Center     Atomic      Atomic             Coordinates (Angstroms)
 Number     Number       Type             X           Y           Z
 ---------------------------------------------------------------------
      1          8           0        3.224487    0.338646    0.145942
      2          7           0        2.460548   -0.598061    0.080186
      3          6           0        1.063836   -0.253842    0.034841
      4          6           0        0.177113   -1.334067   -0.041228
      5          6           0       -1.196640   -1.093410   -0.089391
      6          6           0       -1.668650    0.222763   -0.061034
      7          6           0       -0.774256    1.302517    0.015335
      8          6           0        0.595801    1.069407    0.063620
      9          1           0        0.593016   -2.343714   -0.060750
     10          1           0       -1.899997   -1.926788   -0.148875
     11          1           0       -2.743916    0.413826   -0.098635
     12          1           0       -1.158127    2.325251    0.036662
     13          1           0        1.326785    1.877472    0.123328
 ---------------------------------------------------------------------
                    Distance matrix (angstroms):
                    1          2          3          4          5
     1  O    0.000000
     2  N    1.210515   0.000000
     3  C    2.243167   1.439218   0.000000
     4  C    3.481305   2.402191   1.399625   0.000000
     5  C    4.653228   3.694476   2.414552   1.395505   0.000000
     6  C    4.898883   4.212359   2.775396   2.414737   1.398538
     7  C    4.115343   3.752381   2.408571   2.803548   2.435127
     8  C    2.729611   2.501601   1.403877   2.441921   2.813189
     9  H    3.763299   2.560243   2.144382   1.092127   2.183334
    10  H    5.610655   4.564246   3.408344   2.162706   1.092139
    11  H    5.973885   5.304936   3.868149   3.404532   2.160072
    12  H    4.813091   4.652146   3.404239   3.896093   3.421201
    13  H    2.443311   2.723150   2.149295   3.415086   3.903725
                    6          7          8          9         10
     6  C    0.000000
     7  C    1.404151   0.000000
     8  C    2.420760   1.390585   0.000000
     9  H    3.420809   3.894897   3.415387   0.000000
    10  H    2.163748   3.423838   3.905297   2.529171   0.000000
    11  H    1.092756   2.163867   3.407319   4.329039   2.488614
    12  H    2.165787   1.092610   2.157344   4.987507   4.320258
    13  H    3.427051   2.180965   1.091271   4.288440   4.995860
                   11         12         13
    11  H    0.000000
    12  H    2.487283   0.000000
    13  H    4.331528   2.526421   0.000000
 Stoichiometry    C6H5NO(1+,2)
 Framework group  CS[SG(C6H5NO)]
 Deg. of freedom    23
 Full point group                 CS      NOp   2
 Largest Abelian subgroup         CS      NOp   2
 Largest concise Abelian subgroup C1      NOp   1
                         Standard orientation:                         
 ---------------------------------------------------------------------
 Center     Atomic      Atomic             Coordinates (Angstroms)
 Number     Number       Type             X           Y           Z
 ---------------------------------------------------------------------
      1          8           0       -1.357271    2.387651   -0.000000
      2          7           0       -0.201823    2.026700   -0.000000
      3          6           0        0.000000    0.601703   -0.000000
      4          6           0        1.334623    0.180121    0.000000
      5          6           0        1.624078   -1.185035    0.000000
      6          6           0        0.577675   -2.112908    0.000000
      7          6           0       -0.759375   -1.684028    0.000000
      8          6           0       -1.054460   -0.325112   -0.000000
      9          1           0        2.117229    0.941876   -0.000000
     10          1           0        2.660914   -1.528167    0.000000
     11          1           0        0.801733   -3.182448    0.000000
     12          1           0       -1.566100   -2.420907    0.000000
     13          1           0       -2.078099    0.053090   -0.000000
 ---------------------------------------------------------------------
 Rotational constants (GHZ):           5.2398312           1.6400400           1.2490834
 Standard basis: def2SVP (5D, 7F)
 There are   108 symmetry adapted cartesian basis functions of A'  symmetry.
 There are    37 symmetry adapted cartesian basis functions of A"  symmetry.
 There are   100 symmetry adapted basis functions of A'  symmetry.
 There are    37 symmetry adapted basis functions of A"  symmetry.
   137 basis functions,   235 primitive gaussians,   145 cartesian basis functions
    28 alpha electrons       27 beta electrons
       nuclear repulsion energy       323.7990865680 Hartrees.
 NAtoms=   13 NActive=   13 NUniq=   13 SFac= 1.00D+00 NAtFMM=   60 NAOKFM=F Big=F
 Integral buffers will be    131072 words long.
 Raffenetti 2 integral format.
 Two-electron integral symmetry is turned on.
 One-electron integrals computed using PRISM.
   2 Symmetry operations used in ECPInt.
 ECPInt:  NShTT=    2016 NPrTT=    7500 LenC2=    1998 LenP2D=    6006.
 LDataN:  DoStor=T MaxTD1= 4 Len=   56
 NBasis=   137 RedAO= T EigKep=  2.94D-04  NBF=   100    37
 NBsUse=   137 1.00D-06 EigRej= -1.00D+00 NBFU=   100    37
 ExpMin= 1.22D-01 ExpMax= 2.27D+03 ExpMxC= 3.41D+02 IAcc=3 IRadAn=         5 AccDes= 0.00D+00
 Harris functional with IExCor=  402 and IRadAn=       5 diagonalized for initial guess.
 HarFok:  IExCor=  402 AccDes= 0.00D+00 IRadAn=         5 IDoV= 1 UseB2=F ITyADJ=14
 ICtDFT=  3500011 ScaDFX=  1.000000  1.000000  1.000000  1.000000
 FoFCou: FMM=F IPFlag=           0 FMFlag=      100000 FMFlg1=           0
         NFxFlg=           0 DoJE=T BraDBF=F KetDBF=T FulRan=T
         wScrn=  0.000000 ICntrl=       500 IOpCl=  0 I1Cent=   200000004 NGrid=           0
         NMat0=    1 NMatS0=      1 NMatT0=    0 NMatD0=    1 NMtDS0=    0 NMtDT0=    0
 Petite list used in FoFCou.
 Initial guess orbital symmetries:
 Alpha Orbitals:
       Occupied  (A') (A') (A') (A') (A') (A') (A') (A') (A') (A')
                 (A') (A') (A') (A') (A') (A') (A') (A') (A') (A')
                 (A") (A') (A') (A") (A') (A") (A") (A')
       Virtual   (A") (A") (A") (A') (A") (A') (A') (A') (A') (A')
                 (A') (A') (A') (A') (A') (A') (A') (A') (A') (A')
                 (A") (A') (A') (A') (A") (A") (A') (A") (A") (A')
                 (A') (A') (A') (A') (A") (A') (A') (A') (A') (A')
                 (A") (A') (A') (A') (A') (A") (A') (A') (A') (A")
                 (A') (A") (A") (A") (A') (A") (A') (A") (A') (A')
                 (A') (A') (A") (A') (A') (A') (A") (A') (A') (A")
                 (A') (A') (A") (A') (A") (A") (A') (A') (A') (A')
                 (A') (A") (A') (A") (A") (A') (A') (A") (A") (A')
                 (A") (A') (A") (A') (A') (A') (A') (A") (A') (A')
                 (A') (A') (A') (A') (A') (A") (A') (A') (A')
 Beta  Orbitals:
       Occupied  (A') (A') (A') (A') (A') (A') (A') (A') (A') (A')
                 (A') (A') (A') (A') (A') (A') (A') (A') (A') (A')
                 (A") (A') (A') (A") (A') (A") (A")
       Virtual   (A') (A") (A") (A") (A') (A") (A') (A') (A') (A')
                 (A') (A') (A') (A') (A') (A') (A') (A') (A') (A')
                 (A') (A") (A') (A') (A') (A") (A") (A') (A") (A")
                 (A') (A') (A') (A') (A') (A") (A') (A') (A') (A')
                 (A') (A") (A') (A') (A') (A') (A") (A') (A') (A')
                 (A") (A') (A") (A") (A") (A') (A") (A') (A") (A')
                 (A') (A') (A') (A") (A') (A') (A') (A") (A') (A')
                 (A") (A') (A') (A") (A') (A") (A") (A') (A') (A')
                 (A') (A') (A") (A') (A") (A") (A') (A') (A") (A")
                 (A') (A") (A') (A") (A') (A') (A') (A') (A") (A')
                 (A') (A') (A') (A') (A') (A') (A") (A') (A') (A')
 The electronic state of the initial guess is 2-A'.
 Initial guess <Sx>= 0.0000 <Sy>= 0.0000 <Sz>= 0.5000 <S**2>= 0.7500 S= 0.5000
 Requested convergence on RMS density matrix=1.00D-08 within 128 cycles.
 Requested convergence on MAX density matrix=1.00D-06.
 Requested convergence on             energy=1.00D-06.
 No special actions if energy rises.
 Integral accuracy reduced to 1.0D-05 until final iterations.
 EnCoef did     5 forward-backward iterations
 EnCoef did     2 forward-backward iterations
 EnCoef did     3 forward-backward iterations
 Initial convergence to 1.0D-05 achieved.  Increase integral accuracy.
 SCF Done:  E(UB3LYP) =  -360.966710258     A.U. after   26 cycles
            NFock= 26  Conv=0.56D-08     -V/T= 2.0098
 <Sx>= 0.0000 <Sy>= 0.0000 <Sz>= 0.5000 <S**2>= 0.7774 S= 0.5136
 <L.S>= 0.000000000000E+00
 Annihilation of the first spin contaminant:
 S**2 before annihilation     0.7774,   after     0.7502

 **********************************************************************

            Population analysis using the SCF Density.

 **********************************************************************

 Orbital symmetries:
 Alpha Orbitals:
       Occupied  (A') (A') (A') (A') (A') (A') (A') (A') (A') (A')
                 (A') (A') (A') (A') (A') (A') (A') (A") (A') (A')
                 (A') (A') (A") (A') (A') (A') (A") (A")
       Virtual   (A") (A") (A") (A') (A') (A") (A') (A') (A') (A')
                 (A') (A') (A') (A') (A') (A') (A') (A') (A') (A')
                 (A") (A') (A') (A') (A") (A") (A') (A") (A') (A")
                 (A') (A') (A') (A") (A') (A') (A') (A') (A") (A')
                 (A') (A') (A') (A') (A") (A') (A') (A') (A') (A')
                 (A") (A") (A") (A') (A") (A') (A") (A') (A") (A')
                 (A') (A') (A") (A') (A") (A') (A') (A') (A") (A')
                 (A") (A') (A') (A") (A") (A') (A') (A') (A") (A')
                 (A') (A') (A') (A") (A') (A") (A') (A") (A") (A')
                 (A") (A') (A') (A') (A") (A") (A') (A') (A') (A')
                 (A') (A') (A') (A') (A") (A') (A') (A') (A')
 Beta  Orbitals:
       Occupied  (A') (A') (A') (A') (A') (A') (A') (A') (A') (A')
                 (A') (A') (A') (A') (A') (A') (A") (A') (A') (A')
                 (A') (A') (A") (A') (A') (A") (A")
       Virtual   (A') (A") (A") (A") (A') (A') (A") (A') (A') (A')
                 (A') (A') (A') (A') (A') (A') (A') (A') (A') (A')
                 (A') (A") (A') (A') (A') (A") (A") (A') (A") (A")
                 (A') (A') (A') (A') (A") (A') (A') (A') (A') (A")
                 (A') (A') (A') (A') (A') (A") (A') (A') (A') (A')
                 (A') (A") (A") (A") (A') (A") (A') (A") (A') (A")
                 (A') (A') (A') (A") (A') (A") (A') (A') (A') (A")
                 (A') (A") (A') (A') (A") (A") (A') (A') (A') (A")
                 (A') (A') (A') (A') (A") (A") (A') (A') (A") (A")
                 (A') (A") (A') (A') (A") (A') (A") (A') (A') (A')
                 (A') (A') (A') (A') (A') (A") (A') (A') (A') (A')
 The electronic state is 2-A'.
 Alpha  occ. eigenvalues --  -19.50848 -14.73082 -10.47644 -10.42348 -10.42270
 Alpha  occ. eigenvalues --  -10.41801 -10.40591 -10.40121  -1.44608  -1.10174
 Alpha  occ. eigenvalues --   -1.02915  -0.96107  -0.92157  -0.83479  -0.82133
 Alpha  occ. eigenvalues --   -0.77372  -0.74276  -0.74086  -0.70534  -0.66766
 Alpha  occ. eigenvalues --   -0.64838  -0.63633  -0.59129  -0.58063  -0.56219
 Alpha  occ. eigenvalues --   -0.54236  -0.49608  -0.47115
 Alpha virt. eigenvalues --   -0.36743  -0.21896  -0.20834  -0.10691  -0.06731
 Alpha virt. eigenvalues --   -0.05888  -0.05460  -0.03346  -0.01583  -0.00566
 Alpha virt. eigenvalues --    0.02898   0.07014   0.08716   0.09570   0.13854
 Alpha virt. eigenvalues --    0.14620   0.20969   0.21656   0.24045   0.24481
 Alpha virt. eigenvalues --    0.26049   0.29106   0.29346   0.30278   0.33286
 Alpha virt. eigenvalues --    0.33624   0.36550   0.39934   0.40263   0.40540
 Alpha virt. eigenvalues --    0.44313   0.46271   0.48301   0.48521   0.49044
 Alpha virt. eigenvalues --    0.52453   0.52790   0.53132   0.54805   0.55484
 Alpha virt. eigenvalues --    0.59526   0.62293   0.63638   0.70228   0.72533
 Alpha virt. eigenvalues --    0.75039   0.77226   0.83508   0.90119   0.93467
 Alpha virt. eigenvalues --    0.97659   1.02081   1.03438   1.04856   1.06544
 Alpha virt. eigenvalues --    1.07844   1.09333   1.15118   1.16766   1.30715
 Alpha virt. eigenvalues --    1.44600   1.44912   1.48357   1.51794   1.53402
 Alpha virt. eigenvalues --    1.53597   1.54547   1.56092   1.57042   1.58438
 Alpha virt. eigenvalues --    1.64075   1.66996   1.67481   1.74708   1.77291
 Alpha virt. eigenvalues --    1.77760   1.78366   1.82255   1.89783   1.90857
 Alpha virt. eigenvalues --    1.92491   1.92842   1.94135   2.06712   2.08041
 Alpha virt. eigenvalues --    2.08223   2.09132   2.13903   2.14536   2.27814
 Alpha virt. eigenvalues --    2.30285   2.32197   2.38807   2.41472   2.41603
 Alpha virt. eigenvalues --    2.41854   2.49885   2.51762   2.52819   2.60363
 Alpha virt. eigenvalues --    2.65470   2.67271   2.83574   2.89430   2.90807
 Alpha virt. eigenvalues --    2.96461   3.12862   3.38055   3.44370
  Beta  occ. eigenvalues --  -19.48907 -14.72167 -10.47412 -10.42400 -10.42260
  Beta  occ. eigenvalues --  -10.41893 -10.40586 -10.40096  -1.41698  -1.09317
  Beta  occ. eigenvalues --   -1.01656  -0.96053  -0.91063  -0.82701  -0.80112
  Beta  occ. eigenvalues --   -0.76078  -0.71995  -0.70609  -0.69810  -0.64760
  Beta  occ. eigenvalues --   -0.64652  -0.63483  -0.59090  -0.57696  -0.55947
  Beta  occ. eigenvalues --   -0.49250  -0.47188
  Beta virt. eigenvalues --   -0.38785  -0.34986  -0.22109  -0.20790  -0.10449
  Beta virt. eigenvalues --   -0.06694  -0.06017  -0.05323  -0.03017  -0.01255
  Beta virt. eigenvalues --   -0.00231   0.04101   0.07167   0.08743   0.09605
  Beta virt. eigenvalues --    0.14395   0.14999   0.21233   0.21688   0.24158
  Beta virt. eigenvalues --    0.25121   0.25943   0.29129   0.29473   0.31347
  Beta virt. eigenvalues --    0.33169   0.33566   0.36921   0.39894   0.40467
  Beta virt. eigenvalues --    0.41555   0.44438   0.46441   0.48358   0.48458
  Beta virt. eigenvalues --    0.49565   0.52590   0.52920   0.53245   0.55472
  Beta virt. eigenvalues --    0.55754   0.59952   0.62498   0.64931   0.70884
  Beta virt. eigenvalues --    0.74135   0.75602   0.78399   0.84107   0.92744
  Beta virt. eigenvalues --    0.93962   0.97644   1.01946   1.03419   1.05182
  Beta virt. eigenvalues --    1.06490   1.07999   1.09232   1.16253   1.17439
  Beta virt. eigenvalues --    1.30804   1.44707   1.45251   1.48422   1.51763
  Beta virt. eigenvalues --    1.53344   1.53631   1.54619   1.56195   1.57126
  Beta virt. eigenvalues --    1.58495   1.65768   1.67058   1.68048   1.74667
  Beta virt. eigenvalues --    1.77264   1.77793   1.79003   1.83908   1.90608
  Beta virt. eigenvalues --    1.91400   1.92517   1.92834   1.94392   2.06618
  Beta virt. eigenvalues --    2.08207   2.08449   2.09376   2.13975   2.15883
  Beta virt. eigenvalues --    2.30525   2.31883   2.34505   2.39022   2.41507
  Beta virt. eigenvalues --    2.43026   2.45192   2.50761   2.51979   2.53450
  Beta virt. eigenvalues --    2.61270   2.65946   2.67323   2.84275   2.89849
  Beta virt. eigenvalues --    2.92365   2.97042   3.15501   3.39230   3.45642
          Condensed to atoms (all electrons):
               1          2          3          4          5          6
     1  O    7.670624   0.301309  -0.048278   0.007645  -0.000185   0.000028
     2  N    0.301309   6.276096   0.348475  -0.072774   0.006190  -0.000643
     3  C   -0.048278   0.348475   5.376826   0.150595   0.136976  -0.167630
     4  C    0.007645  -0.072774   0.150595   5.132332   0.252749   0.115872
     5  C   -0.000185   0.006190   0.136976   0.252749   5.039468   0.222357
     6  C    0.000028  -0.000643  -0.167630   0.115872   0.222357   5.055249
     7  C    0.000424   0.005458   0.140190  -0.146369   0.111840   0.212970
     8  C   -0.012198  -0.067885   0.163146   0.057367  -0.143025   0.106597
     9  H    0.000100  -0.004944  -0.069671   0.450196  -0.052652   0.012198
    10  H    0.000001  -0.000100   0.013488  -0.060774   0.448773  -0.060333
    11  H    0.000000   0.000012  -0.001551   0.012548  -0.059935   0.445611
    12  H   -0.000013  -0.000068   0.013182  -0.001490   0.011761  -0.059137
    13  H    0.010058  -0.014434  -0.067778   0.012618  -0.001900   0.011926
               7          8          9         10         11         12
     1  O    0.000424  -0.012198   0.000100   0.000001   0.000000  -0.000013
     2  N    0.005458  -0.067885  -0.004944  -0.000100   0.000012  -0.000068
     3  C    0.140190   0.163146  -0.069671   0.013488  -0.001551   0.013182
     4  C   -0.146369   0.057367   0.450196  -0.060774   0.012548  -0.001490
     5  C    0.111840  -0.143025  -0.052652   0.448773  -0.059935   0.011761
     6  C    0.212970   0.106597   0.012198  -0.060333   0.445611  -0.059137
     7  C    5.025581   0.273430  -0.001985   0.011966  -0.060887   0.445478
     8  C    0.273430   5.111133   0.012709  -0.001594   0.012868  -0.058256
     9  H   -0.001985   0.012709   0.599221  -0.009796  -0.000131   0.000015
    10  H    0.011966  -0.001594  -0.009796   0.598842  -0.010146  -0.000169
    11  H   -0.060887   0.012868  -0.000131  -0.010146   0.594098  -0.010038
    12  H    0.445478  -0.058256   0.000015  -0.000169  -0.010038   0.595651
    13  H   -0.049957   0.446861  -0.000116   0.000016  -0.000124  -0.009727
              13
     1  O    0.010058
     2  N   -0.014434
     3  C   -0.067778
     4  C    0.012618
     5  C   -0.001900
     6  C    0.011926
     7  C   -0.049957
     8  C    0.446861
     9  H   -0.000116
    10  H    0.000016
    11  H   -0.000124
    12  H   -0.009727
    13  H    0.606264
          Atomic-Atomic Spin Densities.
               1          2          3          4          5          6
     1  O    0.806824  -0.138841  -0.020058  -0.000810   0.000034  -0.000030
     2  N   -0.138841   0.485280   0.003596   0.005631  -0.000203   0.000013
     3  C   -0.020058   0.003596   0.067565   0.000791  -0.000565   0.002356
     4  C   -0.000810   0.005631   0.000791  -0.054451   0.009304   0.000494
     5  C    0.000034  -0.000203  -0.000565   0.009304   0.015005  -0.002279
     6  C   -0.000030   0.000013   0.002356   0.000494  -0.002279  -0.063568
     7  C    0.000047  -0.000482   0.000196  -0.000984   0.001228  -0.005548
     8  C    0.009127  -0.003120  -0.007366   0.010028  -0.001464   0.001054
     9  H    0.000041   0.003015  -0.003551  -0.000290  -0.000395  -0.000207
    10  H    0.000000   0.000005  -0.000043  -0.000288   0.000287  -0.000059
    11  H   -0.000000  -0.000000   0.000018   0.000026   0.000038  -0.000488
    12  H    0.000017  -0.000010  -0.000065   0.000066   0.000044  -0.000645
    13  H    0.003246  -0.001429   0.000667   0.000010   0.000059  -0.000290
               7          8          9         10         11         12
     1  O    0.000047   0.009127   0.000041   0.000000  -0.000000   0.000017
     2  N   -0.000482  -0.003120   0.003015   0.000005  -0.000000  -0.000010
     3  C    0.000196  -0.007366  -0.003551  -0.000043   0.000018  -0.000065
     4  C   -0.000984   0.010028  -0.000290  -0.000288   0.000026   0.000066
     5  C    0.001228  -0.001464  -0.000395   0.000287   0.000038   0.000044
     6  C   -0.005548   0.001054  -0.000207  -0.000059  -0.000488  -0.000645
     7  C   -0.000842   0.008634   0.000111  -0.000002   0.000064   0.001854
     8  C    0.008634  -0.006637   0.000238   0.000035   0.000055  -0.001996
     9  H    0.000111   0.000238   0.005128   0.000124  -0.000005   0.000004
    10  H   -0.000002   0.000035   0.000124  -0.000229  -0.000038   0.000003
    11  H    0.000064   0.000055  -0.000005  -0.000038   0.003131  -0.000047
    12  H    0.001854  -0.001996   0.000004   0.000003  -0.000047   0.003699
    13  H    0.000035  -0.001348   0.000032   0.000001  -0.000006   0.000429
              13
     1  O    0.003246
     2  N   -0.001429
     3  C    0.000667
     4  C    0.000010
     5  C    0.000059
     6  C   -0.000290
     7  C    0.000035
     8  C   -0.001348
     9  H    0.000032
    10  H    0.000001
    11  H   -0.000006
    12  H    0.000429
    13  H   -0.001115
 Mulliken charges and spin densities:
               1          2
     1  O    0.070484   0.659597
     2  N    0.223308   0.353454
     3  C    0.012030   0.043540
     4  C    0.089487  -0.030473
     5  C    0.027586   0.021093
     6  C    0.104935  -0.069197
     7  C    0.031859   0.004311
     8  C    0.098848   0.007238
     9  H    0.064857   0.004246
    10  H    0.069826  -0.000204
    11  H    0.077676   0.002748
    12  H    0.072810   0.003355
    13  H    0.056295   0.000291
 Sum of Mulliken charges =   1.00000   1.00000
 Mulliken charges and spin densities with hydrogens summed into heavy atoms:
               1          2
     1  O    0.070484   0.659597
     2  N    0.223308   0.353454
     3  C    0.012030   0.043540
     4  C    0.154344  -0.026227
     5  C    0.097412   0.020889
     6  C    0.182611  -0.066449
     7  C    0.104669   0.007666
     8  C    0.155143   0.007529
 Electronic spatial extent (au):  <R**2>=            865.6226
 Charge=              1.0000 electrons
 Dipole moment (field-independent basis, Debye):
    X=              0.4699    Y=             -0.8670    Z=              0.0000  Tot=              0.9862
 Quadrupole moment (field-independent basis, Debye-Ang):
   XX=            -31.3199   YY=            -24.4806   ZZ=            -44.8276
   XY=             -2.3314   XZ=             -0.0000   YZ=             -0.0000
 Traceless Quadrupole moment (field-independent basis, Debye-Ang):
   XX=              2.2228   YY=              9.0621   ZZ=            -11.2849
   XY=             -2.3314   XZ=             -0.0000   YZ=             -0.0000
 Octapole moment (field-independent basis, Debye-Ang**2):
  XXX=              2.1145  YYY=             -5.6356  ZZZ=             -0.0000  XYY=             -0.9969
  XXY=             -2.3904  XXZ=              0.0000  XZZ=             -3.2192  YZZ=              7.6060
  YYZ=              0.0000  XYZ=             -0.0000
 Hexadecapole moment (field-independent basis, Debye-Ang**3):
 XXXX=           -295.6903 YYYY=           -546.8392 ZZZZ=            -43.9415 XXXY=             66.5322
 XXXZ=             -0.0000 YYYX=             57.0197 YYYZ=              0.0000 ZZZX=             -0.0000
 ZZZY=              0.0000 XXYY=           -143.8765 XXZZ=            -70.9710 YYZZ=           -121.4501
 XXYZ=              0.0000 YYXZ=             -0.0000 ZZXY=             24.2781
 N-N= 3.237990865680D+02 E-N=-1.474907966979D+03  KE= 3.574520538752D+02
 Symmetry A'   KE= 3.460868781879D+02
 Symmetry A"   KE= 1.136517568734D+01
 Symmetry A'   SP= 1.000000000000D+00
 Symmetry A"   SP= 1.208282334863D-14
                          Isotropic Fermi Contact Couplings
        Atom                 a.u.       MegaHertz       Gauss      10(-4) cm-1
     1  O(17)              0.24947    -151.22949     -53.96244     -50.44473
     2  N(14)              0.40860     132.02086      47.10833      44.03742
     3  C(13)              0.11336     127.44137      45.47425      42.50987
     4  C(13)             -0.01010     -11.35894      -4.05315      -3.78893
     5  C(13)              0.00512       5.75433       2.05329       1.91944
     6  C(13)             -0.00921     -10.34882      -3.69272      -3.45200
     7  C(13)              0.00192       2.15953       0.77057       0.72034
     8  C(13)             -0.00175      -1.97214      -0.70371      -0.65783
     9  H(1)               0.00073       3.24084       1.15641       1.08103
    10  H(1)              -0.00000      -0.01178      -0.00420      -0.00393
    11  H(1)               0.00087       3.89504       1.38985       1.29924
    12  H(1)               0.00154       6.87291       2.45242       2.29255
    13  H(1)              -0.00033      -1.49363      -0.53296      -0.49822
 --------------------------------------------------------
       Center         ----  Spin Dipole Couplings  ----
                      3XX-RR        3YY-RR        3ZZ-RR
 --------------------------------------------------------
     1   Atom       -0.825105      1.757493     -0.932388
     2   Atom        0.098962      0.239353     -0.338316
     3   Atom       -0.069778      0.219508     -0.149729
     4   Atom        0.020898      0.021937     -0.042835
     5   Atom       -0.007119     -0.002202      0.009321
     6   Atom        0.035318      0.038398     -0.073716
     7   Atom       -0.004405      0.012409     -0.008004
     8   Atom        0.018764      0.018467     -0.037231
     9   Atom        0.007480     -0.001463     -0.006018
    10   Atom        0.000115      0.000653     -0.000768
    11   Atom        0.003300     -0.002777     -0.000523
    12   Atom       -0.002322      0.003689     -0.001367
    13   Atom       -0.004374      0.015852     -0.011478
 --------------------------------------------------------
                        XY            XZ            YZ
 --------------------------------------------------------
     1   Atom        1.488460     -0.000000     -0.000000
     2   Atom        0.617448     -0.000000     -0.000000
     3   Atom       -0.046447      0.000000     -0.000000
     4   Atom       -0.010841      0.000000     -0.000000
     5   Atom       -0.005269      0.000000     -0.000000
     6   Atom       -0.001690      0.000000     -0.000000
     7   Atom        0.002210      0.000000     -0.000000
     8   Atom        0.022473     -0.000000     -0.000000
     9   Atom       -0.009789      0.000000     -0.000000
    10   Atom       -0.002666      0.000000     -0.000000
    11   Atom        0.001294      0.000000     -0.000000
    12   Atom        0.000743     -0.000000     -0.000000
    13   Atom        0.008230     -0.000000     -0.000000
 --------------------------------------------------------


 ---------------------------------------------------------------------------------
              Anisotropic Spin Dipole Couplings in Principal Axis System
 ---------------------------------------------------------------------------------

       Atom             a.u.   MegaHertz   Gauss  10(-4) cm-1        Axes

              Baa    -1.5043   108.852    38.841    36.309  0.9098 -0.4151  0.0000
     1 O(17)  Bbb    -0.9324    67.467    24.074    22.505  0.0000  0.0000  1.0000
              Bcc     2.4367  -176.319   -62.915   -58.814  0.4151  0.9098 -0.0000
 
              Baa    -0.4523   -17.443    -6.224    -5.818  0.7460 -0.6660  0.0000
     2 N(14)  Bbb    -0.3383   -13.048    -4.656    -4.352  0.0000  0.0000  1.0000
              Bcc     0.7906    30.491    10.880    10.171  0.6660  0.7460 -0.0000
 
              Baa    -0.1497   -20.092    -7.169    -6.702  0.0000  0.0000  1.0000
     3 C(13)  Bbb    -0.0771   -10.340    -3.689    -3.449  0.9880  0.1547  0.0000
              Bcc     0.2268    30.432    10.859    10.151 -0.1547  0.9880 -0.0000
 
              Baa    -0.0428    -5.748    -2.051    -1.917  0.0000  0.0000  1.0000
     4 C(13)  Bbb     0.0106     1.418     0.506     0.473  0.7238  0.6900  0.0000
              Bcc     0.0323     4.330     1.545     1.444 -0.6900  0.7238 -0.0000
 
              Baa    -0.0105    -1.406    -0.502    -0.469  0.8434  0.5372 -0.0000
     5 C(13)  Bbb     0.0012     0.155     0.055     0.052 -0.5372  0.8434  0.0000
              Bcc     0.0093     1.251     0.446     0.417  0.0000 -0.0000  1.0000
 
              Baa    -0.0737    -9.892    -3.530    -3.300  0.0000  0.0000  1.0000
     6 C(13)  Bbb     0.0346     4.639     1.655     1.547  0.9148  0.4039 -0.0000
              Bcc     0.0391     5.253     1.874     1.752 -0.4039  0.9148 -0.0000
 
              Baa    -0.0080    -1.074    -0.383    -0.358  0.0000  0.0000  1.0000
     7 C(13)  Bbb    -0.0047    -0.629    -0.225    -0.210  0.9918 -0.1282  0.0000
              Bcc     0.0127     1.704     0.608     0.568  0.1282  0.9918 -0.0000
 
              Baa    -0.0372    -4.996    -1.783    -1.666  0.0000  0.0000  1.0000
     8 C(13)  Bbb    -0.0039    -0.518    -0.185    -0.173 -0.7048  0.7094 -0.0000
              Bcc     0.0411     5.514     1.967     1.839  0.7094  0.7048 -0.0000
 
              Baa    -0.0078    -4.137    -1.476    -1.380  0.5406  0.8413  0.0000
     9 H(1)   Bbb    -0.0060    -3.211    -1.146    -1.071  0.0000  0.0000  1.0000
              Bcc     0.0138     7.347     2.622     2.451  0.8413 -0.5406  0.0000
 
              Baa    -0.0023    -1.225    -0.437    -0.409  0.7418  0.6706 -0.0000
    10 H(1)   Bbb    -0.0008    -0.410    -0.146    -0.137  0.0000  0.0000  1.0000
              Bcc     0.0031     1.634     0.583     0.545 -0.6706  0.7418 -0.0000
 
              Baa    -0.0030    -1.623    -0.579    -0.541 -0.1999  0.9798  0.0000
    11 H(1)   Bbb    -0.0005    -0.279    -0.100    -0.093  0.0000  0.0000  1.0000
              Bcc     0.0036     1.902     0.679     0.634  0.9798  0.1999  0.0000
 
              Baa    -0.0024    -1.287    -0.459    -0.429  0.9927 -0.1209 -0.0000
    12 H(1)   Bbb    -0.0014    -0.729    -0.260    -0.243  0.0000  0.0000  1.0000
              Bcc     0.0038     2.017     0.720     0.673  0.1209  0.9927 -0.0000
 
              Baa    -0.0115    -6.124    -2.185    -2.043  0.0000  0.0000  1.0000
    13 H(1)   Bbb    -0.0073    -3.895    -1.390    -1.299  0.9422 -0.3349  0.0000
              Bcc     0.0188    10.019     3.575     3.342  0.3349  0.9422 -0.0000
 

 ---------------------------------------------------------------------------------

 ******************************Gaussian NBO Version 3.1******************************
             N A T U R A L   A T O M I C   O R B I T A L   A N D
          N A T U R A L   B O N D   O R B I T A L   A N A L Y S I S
 ******************************Gaussian NBO Version 3.1******************************
       /RESON  / : Allow strongly delocalized NBO set

 Analyzing the SCF density

 Job title: 12                                                              

 Storage needed:     56964 in NPA,     75670 in NBO ( 939523147 available)
 GSVD:  LWork=       12279 too small for GESVD, short by         206 words or         206 for optimal perf.


 NATURAL POPULATIONS:  Natural atomic orbital occupancies 
                                                          
   NAO  Atom  No  lang   Type(AO)    Occupancy
 --------------------------------------------
     1    O    1  S      Cor( 1S)     1.99976
     2    O    1  S      Val( 2S)     1.74526
     3    O    1  S      Ryd( 3S)     0.00253
     4    O    1  px     Val( 2p)     1.33924
     5    O    1  px     Ryd( 3p)     0.00104
     6    O    1  py     Val( 2p)     1.41664
     7    O    1  py     Ryd( 3p)     0.00211
     8    O    1  pz     Val( 2p)     1.45652
     9    O    1  pz     Ryd( 3p)     0.00146
    10    O    1  dxy    Ryd( 3d)     0.00194
    11    O    1  dxz    Ryd( 3d)     0.00227
    12    O    1  dyz    Ryd( 3d)     0.00031
    13    O    1  dx2y2  Ryd( 3d)     0.00170
    14    O    1  dz2    Ryd( 3d)     0.00048

    15    N    2  S      Cor( 1S)     1.99930
    16    N    2  S      Val( 2S)     1.37133
    17    N    2  S      Ryd( 3S)     0.00656
    18    N    2  px     Val( 2p)     1.08681
    19    N    2  px     Ryd( 3p)     0.01095
    20    N    2  py     Val( 2p)     1.24791
    21    N    2  py     Ryd( 3p)     0.00668
    22    N    2  pz     Val( 2p)     0.97626
    23    N    2  pz     Ryd( 3p)     0.00030
    24    N    2  dxy    Ryd( 3d)     0.00265
    25    N    2  dxz    Ryd( 3d)     0.00316
    26    N    2  dyz    Ryd( 3d)     0.00100
    27    N    2  dx2y2  Ryd( 3d)     0.00273
    28    N    2  dz2    Ryd( 3d)     0.00086

    29    C    3  S      Cor( 1S)     1.99865
    30    C    3  S      Val( 2S)     0.86519
    31    C    3  S      Ryd( 3S)     0.00232
    32    C    3  px     Val( 2p)     1.12215
    33    C    3  px     Ryd( 3p)     0.00621
    34    C    3  py     Val( 2p)     0.85375
    35    C    3  py     Ryd( 3p)     0.00843
    36    C    3  pz     Val( 2p)     1.06672
    37    C    3  pz     Ryd( 3p)     0.00080
    38    C    3  dxy    Ryd( 3d)     0.00095
    39    C    3  dxz    Ryd( 3d)     0.00090
    40    C    3  dyz    Ryd( 3d)     0.00065
    41    C    3  dx2y2  Ryd( 3d)     0.00168
    42    C    3  dz2    Ryd( 3d)     0.00059

    43    C    4  S      Cor( 1S)     1.99891
    44    C    4  S      Val( 2S)     0.96211
    45    C    4  S      Ryd( 3S)     0.00169
    46    C    4  px     Val( 2p)     1.11940
    47    C    4  px     Ryd( 3p)     0.00466
    48    C    4  py     Val( 2p)     1.15331
    49    C    4  py     Ryd( 3p)     0.00554
    50    C    4  pz     Val( 2p)     0.86782
    51    C    4  pz     Ryd( 3p)     0.00094
    52    C    4  dxy    Ryd( 3d)     0.00068
    53    C    4  dxz    Ryd( 3d)     0.00045
    54    C    4  dyz    Ryd( 3d)     0.00059
    55    C    4  dx2y2  Ryd( 3d)     0.00074
    56    C    4  dz2    Ryd( 3d)     0.00043

    57    C    5  S      Cor( 1S)     1.99896
    58    C    5  S      Val( 2S)     0.96458
    59    C    5  S      Ryd( 3S)     0.00115
    60    C    5  px     Val( 2p)     1.20697
    61    C    5  px     Ryd( 3p)     0.00654
    62    C    5  py     Val( 2p)     1.06315
    63    C    5  py     Ryd( 3p)     0.00434
    64    C    5  pz     Val( 2p)     0.95638
    65    C    5  pz     Ryd( 3p)     0.00055
    66    C    5  dxy    Ryd( 3d)     0.00075
    67    C    5  dxz    Ryd( 3d)     0.00054
    68    C    5  dyz    Ryd( 3d)     0.00035
    69    C    5  dx2y2  Ryd( 3d)     0.00075
    70    C    5  dz2    Ryd( 3d)     0.00039

    71    C    6  S      Cor( 1S)     1.99895
    72    C    6  S      Val( 2S)     0.97686
    73    C    6  S      Ryd( 3S)     0.00126
    74    C    6  px     Val( 2p)     1.06239
    75    C    6  px     Ryd( 3p)     0.00374
    76    C    6  py     Val( 2p)     1.20895
    77    C    6  py     Ryd( 3p)     0.00618
    78    C    6  pz     Val( 2p)     0.80329
    79    C    6  pz     Ryd( 3p)     0.00027
    80    C    6  dxy    Ryd( 3d)     0.00080
    81    C    6  dxz    Ryd( 3d)     0.00057
    82    C    6  dyz    Ryd( 3d)     0.00050
    83    C    6  dx2y2  Ryd( 3d)     0.00082
    84    C    6  dz2    Ryd( 3d)     0.00039

    85    C    7  S      Cor( 1S)     1.99896
    86    C    7  S      Val( 2S)     0.96497
    87    C    7  S      Ryd( 3S)     0.00118
    88    C    7  px     Val( 2p)     1.14810
    89    C    7  px     Ryd( 3p)     0.00551
    90    C    7  py     Val( 2p)     1.11960
    91    C    7  py     Ryd( 3p)     0.00515
    92    C    7  pz     Val( 2p)     0.93767
    93    C    7  pz     Ryd( 3p)     0.00048
    94    C    7  dxy    Ryd( 3d)     0.00071
    95    C    7  dxz    Ryd( 3d)     0.00044
    96    C    7  dyz    Ryd( 3d)     0.00050
    97    C    7  dx2y2  Ryd( 3d)     0.00079
    98    C    7  dz2    Ryd( 3d)     0.00040

    99    C    8  S      Cor( 1S)     1.99889
   100    C    8  S      Val( 2S)     0.95933
   101    C    8  S      Ryd( 3S)     0.00192
   102    C    8  px     Val( 2p)     1.18347
   103    C    8  px     Ryd( 3p)     0.00543
   104    C    8  py     Val( 2p)     1.08860
   105    C    8  py     Ryd( 3p)     0.00437
   106    C    8  pz     Val( 2p)     0.91560
   107    C    8  pz     Ryd( 3p)     0.00116
   108    C    8  dxy    Ryd( 3d)     0.00094
   109    C    8  dxz    Ryd( 3d)     0.00044
   110    C    8  dyz    Ryd( 3d)     0.00053
   111    C    8  dx2y2  Ryd( 3d)     0.00047
   112    C    8  dz2    Ryd( 3d)     0.00043

   113    H    9  S      Val( 1S)     0.72532
   114    H    9  S      Ryd( 2S)     0.00141
   115    H    9  px     Ryd( 2p)     0.00053
   116    H    9  py     Ryd( 2p)     0.00044
   117    H    9  pz     Ryd( 2p)     0.00012

   118    H   10  S      Val( 1S)     0.72635
   119    H   10  S      Ryd( 2S)     0.00131
   120    H   10  px     Ryd( 2p)     0.00080
   121    H   10  py     Ryd( 2p)     0.00015
   122    H   10  pz     Ryd( 2p)     0.00011

   123    H   11  S      Val( 1S)     0.73175
   124    H   11  S      Ryd( 2S)     0.00138
   125    H   11  px     Ryd( 2p)     0.00011
   126    H   11  py     Ryd( 2p)     0.00087
   127    H   11  pz     Ryd( 2p)     0.00008

   128    H   12  S      Val( 1S)     0.72471
   129    H   12  S      Ryd( 2S)     0.00134
   130    H   12  px     Ryd( 2p)     0.00051
   131    H   12  py     Ryd( 2p)     0.00044
   132    H   12  pz     Ryd( 2p)     0.00011

   133    H   13  S      Val( 1S)     0.72899
   134    H   13  S      Ryd( 2S)     0.00164
   135    H   13  px     Ryd( 2p)     0.00082
   136    H   13  py     Ryd( 2p)     0.00016
   137    H   13  pz     Ryd( 2p)     0.00013

 WARNING:  1 low occupancy (<1.9990e) core orbital  found on  C    3
           1 low occupancy (<1.9990e) core orbital  found on  C    4
           1 low occupancy (<1.9990e) core orbital  found on  C    5
           1 low occupancy (<1.9990e) core orbital  found on  C    6
           1 low occupancy (<1.9990e) core orbital  found on  C    7
           1 low occupancy (<1.9990e) core orbital  found on  C    8


 Summary of Natural Population Analysis:                  
                                                          
                                       Natural Population 
                Natural  -----------------------------------------------
    Atom  No    Charge         Core      Valence    Rydberg      Total
 -----------------------------------------------------------------------
      O    1    0.02873      1.99976     5.95766    0.01384     7.97127
      N    2    0.28349      1.99930     4.68231    0.03490     6.71651
      C    3    0.07100      1.99865     3.90781    0.02254     5.92900
      C    4   -0.11726      1.99891     4.10264    0.01571     6.11726
      C    5   -0.20541      1.99896     4.19107    0.01537     6.20541
      C    6   -0.06497      1.99895     4.05148    0.01454     6.06497
      C    7   -0.18444      1.99896     4.17034    0.01514     6.18444
      C    8   -0.16158      1.99889     4.14700    0.01569     6.16158
      H    9    0.27218      0.00000     0.72532    0.00251     0.72782
      H   10    0.27128      0.00000     0.72635    0.00237     0.72872
      H   11    0.26582      0.00000     0.73175    0.00243     0.73418
      H   12    0.27289      0.00000     0.72471    0.00240     0.72711
      H   13    0.26826      0.00000     0.72899    0.00275     0.73174
 =======================================================================
   * Total *    1.00000     15.99238    38.84742    0.16019    55.00000

                                 Natural Population      
 --------------------------------------------------------
   Core                      15.99238 ( 99.9524% of  16)
   Valence                   38.84742 ( 99.6088% of  39)
   Natural Minimal Basis     54.83981 ( 99.7087% of  55)
   Natural Rydberg Basis      0.16019 (  0.2913% of  55)
 --------------------------------------------------------

    Atom  No          Natural Electron Configuration
 ----------------------------------------------------------------------------
      O    1      [core]2S( 1.75)2p( 4.21)3d( 0.01)
      N    2      [core]2S( 1.37)2p( 3.31)3S( 0.01)3p( 0.02)3d( 0.01)
      C    3      [core]2S( 0.87)2p( 3.04)3p( 0.02)
      C    4      [core]2S( 0.96)2p( 3.14)3p( 0.01)
      C    5      [core]2S( 0.96)2p( 3.23)3p( 0.01)
      C    6      [core]2S( 0.98)2p( 3.07)3p( 0.01)
      C    7      [core]2S( 0.96)2p( 3.21)3p( 0.01)
      C    8      [core]2S( 0.96)2p( 3.19)3p( 0.01)
      H    9            1S( 0.73)
      H   10            1S( 0.73)
      H   11            1S( 0.73)
      H   12            1S( 0.72)
      H   13            1S( 0.73)


 ***************************************************
 *******         Alpha spin orbitals         *******
 ***************************************************


 NATURAL POPULATIONS:  Natural atomic orbital occupancies 
                                                          
   NAO  Atom  No  lang   Type(AO)    Occupancy      Energy
 ----------------------------------------------------------
     1    O    1  S      Cor( 1S)     0.99988     -19.30413
     2    O    1  S      Val( 2S)     0.87751      -1.21015
     3    O    1  S      Ryd( 3S)     0.00138       0.99806
     4    O    1  px     Val( 2p)     0.71088      -0.57940
     5    O    1  px     Ryd( 3p)     0.00055       0.76113
     6    O    1  py     Val( 2p)     0.95423      -0.63799
     7    O    1  py     Ryd( 3p)     0.00167       0.80183
     8    O    1  pz     Val( 2p)     0.76907      -0.59056
     9    O    1  pz     Ryd( 3p)     0.00086       0.70870
    10    O    1  dxy    Ryd( 3d)     0.00091       2.67210
    11    O    1  dxz    Ryd( 3d)     0.00110       2.48060
    12    O    1  dyz    Ryd( 3d)     0.00014       2.29975
    13    O    1  dx2y2  Ryd( 3d)     0.00083       2.76333
    14    O    1  dz2    Ryd( 3d)     0.00024       2.51060

    15    N    2  S      Cor( 1S)     0.99971     -14.60175
    16    N    2  S      Val( 2S)     0.71869      -0.82707
    17    N    2  S      Ryd( 3S)     0.00397       0.79418
    18    N    2  px     Val( 2p)     0.60040      -0.47368
    19    N    2  px     Ryd( 3p)     0.00554       0.64500
    20    N    2  py     Val( 2p)     0.70295      -0.52233
    21    N    2  py     Ryd( 3p)     0.00368       0.58551
    22    N    2  pz     Val( 2p)     0.50511      -0.50709
    23    N    2  pz     Ryd( 3p)     0.00021       0.53566
    24    N    2  dxy    Ryd( 3d)     0.00112       2.24446
    25    N    2  dxz    Ryd( 3d)     0.00144       2.00075
    26    N    2  dyz    Ryd( 3d)     0.00053       1.93094
    27    N    2  dx2y2  Ryd( 3d)     0.00139       2.50960
    28    N    2  dz2    Ryd( 3d)     0.00046       2.27043

    29    C    3  S      Cor( 1S)     0.99937     -10.35549
    30    C    3  S      Val( 2S)     0.43634      -0.37989
    31    C    3  S      Ryd( 3S)     0.00120       0.33605
    32    C    3  px     Val( 2p)     0.56215      -0.31722
    33    C    3  px     Ryd( 3p)     0.00317       0.65507
    34    C    3  py     Val( 2p)     0.44893      -0.31411
    35    C    3  py     Ryd( 3p)     0.00472       0.63763
    36    C    3  pz     Val( 2p)     0.51786      -0.35925
    37    C    3  pz     Ryd( 3p)     0.00040       0.37662
    38    C    3  dxy    Ryd( 3d)     0.00051       2.16361
    39    C    3  dxz    Ryd( 3d)     0.00044       1.66144
    40    C    3  dyz    Ryd( 3d)     0.00038       1.62449
    41    C    3  dx2y2  Ryd( 3d)     0.00089       2.16468
    42    C    3  dz2    Ryd( 3d)     0.00033       1.92502

    43    C    4  S      Cor( 1S)     0.99945     -10.29193
    44    C    4  S      Val( 2S)     0.48012      -0.36789
    45    C    4  S      Ryd( 3S)     0.00084       0.36876
    46    C    4  px     Val( 2p)     0.55916      -0.27047
    47    C    4  px     Ryd( 3p)     0.00232       0.61381
    48    C    4  py     Val( 2p)     0.57658      -0.27221
    49    C    4  py     Ryd( 3p)     0.00298       0.66575
    50    C    4  pz     Val( 2p)     0.42045      -0.31575
    51    C    4  pz     Ryd( 3p)     0.00046       0.35546
    52    C    4  dxy    Ryd( 3d)     0.00034       2.29588
    53    C    4  dxz    Ryd( 3d)     0.00020       1.70152
    54    C    4  dyz    Ryd( 3d)     0.00031       1.70231
    55    C    4  dx2y2  Ryd( 3d)     0.00037       2.20632
    56    C    4  dz2    Ryd( 3d)     0.00022       2.00145

    57    C    5  S      Cor( 1S)     0.99948     -10.27397
    58    C    5  S      Val( 2S)     0.48272      -0.35594
    59    C    5  S      Ryd( 3S)     0.00057       0.38385
    60    C    5  px     Val( 2p)     0.60393      -0.26503
    61    C    5  px     Ryd( 3p)     0.00326       0.79164
    62    C    5  py     Val( 2p)     0.53261      -0.24446
    63    C    5  py     Ryd( 3p)     0.00216       0.49087
    64    C    5  pz     Val( 2p)     0.48334      -0.30719
    65    C    5  pz     Ryd( 3p)     0.00028       0.36764
    66    C    5  dxy    Ryd( 3d)     0.00038       2.25263
    67    C    5  dxz    Ryd( 3d)     0.00026       1.70554
    68    C    5  dyz    Ryd( 3d)     0.00016       1.72648
    69    C    5  dx2y2  Ryd( 3d)     0.00037       2.27904
    70    C    5  dz2    Ryd( 3d)     0.00020       2.01969

    71    C    6  S      Cor( 1S)     0.99948     -10.28896
    72    C    6  S      Val( 2S)     0.48737      -0.36671
    73    C    6  S      Ryd( 3S)     0.00064       0.38538
    74    C    6  px     Val( 2p)     0.53081      -0.24240
    75    C    6  px     Ryd( 3p)     0.00187       0.47283
    76    C    6  py     Val( 2p)     0.60391      -0.26693
    77    C    6  py     Ryd( 3p)     0.00309       0.81015
    78    C    6  pz     Val( 2p)     0.37378      -0.30127
    79    C    6  pz     Ryd( 3p)     0.00012       0.36712
    80    C    6  dxy    Ryd( 3d)     0.00040       2.22015
    81    C    6  dxz    Ryd( 3d)     0.00028       1.71824
    82    C    6  dyz    Ryd( 3d)     0.00025       1.69291
    83    C    6  dx2y2  Ryd( 3d)     0.00041       2.28696
    84    C    6  dz2    Ryd( 3d)     0.00021       2.00565

    85    C    7  S      Cor( 1S)     0.99948     -10.27841
    86    C    7  S      Val( 2S)     0.48249      -0.35861
    87    C    7  S      Ryd( 3S)     0.00059       0.38332
    88    C    7  px     Val( 2p)     0.57441      -0.25934
    89    C    7  px     Ryd( 3p)     0.00279       0.65699
    90    C    7  py     Val( 2p)     0.56086      -0.25405
    91    C    7  py     Ryd( 3p)     0.00257       0.62375
    92    C    7  pz     Val( 2p)     0.46791      -0.30787
    93    C    7  pz     Ryd( 3p)     0.00023       0.36579
    94    C    7  dxy    Ryd( 3d)     0.00036       2.30769
    95    C    7  dxz    Ryd( 3d)     0.00020       1.70883
    96    C    7  dyz    Ryd( 3d)     0.00025       1.71734
    97    C    7  dx2y2  Ryd( 3d)     0.00040       2.21718
    98    C    7  dz2    Ryd( 3d)     0.00020       2.01573

    99    C    8  S      Cor( 1S)     0.99945     -10.29104
   100    C    8  S      Val( 2S)     0.47935      -0.36741
   101    C    8  S      Ryd( 3S)     0.00096       0.35712
   102    C    8  px     Val( 2p)     0.59563      -0.28259
   103    C    8  px     Ryd( 3p)     0.00271       0.75490
   104    C    8  py     Val( 2p)     0.54711      -0.26826
   105    C    8  py     Ryd( 3p)     0.00240       0.52110
   106    C    8  pz     Val( 2p)     0.45264      -0.32037
   107    C    8  pz     Ryd( 3p)     0.00059       0.35815
   108    C    8  dxy    Ryd( 3d)     0.00046       2.25641
   109    C    8  dxz    Ryd( 3d)     0.00021       1.69356
   110    C    8  dyz    Ryd( 3d)     0.00026       1.71093
   111    C    8  dx2y2  Ryd( 3d)     0.00024       2.25689
   112    C    8  dz2    Ryd( 3d)     0.00022       1.99988

   113    H    9  S      Val( 1S)     0.36381      -0.10375
   114    H    9  S      Ryd( 2S)     0.00083       0.15514
   115    H    9  px     Ryd( 2p)     0.00027       1.98561
   116    H    9  py     Ryd( 2p)     0.00022       1.98628
   117    H    9  pz     Ryd( 2p)     0.00006       1.45843

   118    H   10  S      Val( 1S)     0.36312      -0.07964
   119    H   10  S      Ryd( 2S)     0.00066       0.16576
   120    H   10  px     Ryd( 2p)     0.00040       2.16462
   121    H   10  py     Ryd( 2p)     0.00007       1.83085
   122    H   10  pz     Ryd( 2p)     0.00005       1.47246

   123    H   11  S      Val( 1S)     0.36668      -0.08858
   124    H   11  S      Ryd( 2S)     0.00069       0.16219
   125    H   11  px     Ryd( 2p)     0.00005       1.80410
   126    H   11  py     Ryd( 2p)     0.00044       2.17816
   127    H   11  pz     Ryd( 2p)     0.00004       1.46436

   128    H   12  S      Val( 1S)     0.36368      -0.08339
   129    H   12  S      Ryd( 2S)     0.00068       0.16359
   130    H   12  px     Ryd( 2p)     0.00026       2.01347
   131    H   12  py     Ryd( 2p)     0.00022       1.97536
   132    H   12  pz     Ryd( 2p)     0.00006       1.46891

   133    H   13  S      Val( 1S)     0.36395      -0.10746
   134    H   13  S      Ryd( 2S)     0.00095       0.16167
   135    H   13  px     Ryd( 2p)     0.00041       2.13635
   136    H   13  py     Ryd( 2p)     0.00008       1.84025
   137    H   13  pz     Ryd( 2p)     0.00006       1.45839


 Summary of Natural Population Analysis:                  
                                                          
                                       Natural Population 
                Natural  -----------------------------------------------
    Atom  No    Charge         Core      Valence    Rydberg      Total
 -----------------------------------------------------------------------
      O    1   -0.31925      0.99988     3.31169    0.00767     4.31925
      N    2   -0.04520      0.99971     2.52714    0.01834     3.54520
      C    3    0.02332      0.99937     1.96528    0.01203     2.97668
      C    4   -0.04381      0.99945     2.03631    0.00804     3.04381
      C    5   -0.10973      0.99948     2.10259    0.00765     3.10973
      C    6   -0.00261      0.99948     1.99587    0.00727     3.00261
      C    7   -0.09275      0.99948     2.08568    0.00760     3.09275
      C    8   -0.08224      0.99945     2.07473    0.00806     3.08224
      H    9    0.13481      0.00000     0.36381    0.00138     0.36519
      H   10    0.13570      0.00000     0.36312    0.00118     0.36430
      H   11    0.13211      0.00000     0.36668    0.00122     0.36789
      H   12    0.13510      0.00000     0.36368    0.00122     0.36490
      H   13    0.13454      0.00000     0.36395    0.00151     0.36546
 =======================================================================
   * Total *    0.00000      7.99630    19.92053    0.08317    28.00000

                                 Natural Population      
 --------------------------------------------------------
   Core                       7.99630 ( 99.9538% of   8)
   Valence                   19.92053 ( 99.6026% of  20)
   Natural Minimal Basis     27.91683 ( 99.7030% of  28)
   Natural Rydberg Basis      0.08317 (  0.2970% of  28)
 --------------------------------------------------------

    Atom  No          Natural Electron Configuration
 ----------------------------------------------------------------------------
      O    1      [core]2S( 0.88)2p( 2.43)
      N    2      [core]2S( 0.72)2p( 1.81)3p( 0.01)
      C    3      [core]2S( 0.44)2p( 1.53)3p( 0.01)
      C    4      [core]2S( 0.48)2p( 1.56)3p( 0.01)
      C    5      [core]2S( 0.48)2p( 1.62)3p( 0.01)
      C    6      [core]2S( 0.49)2p( 1.51)3p( 0.01)
      C    7      [core]2S( 0.48)2p( 1.60)3p( 0.01)
      C    8      [core]2S( 0.48)2p( 1.60)3p( 0.01)
      H    9            1S( 0.36)
      H   10            1S( 0.36)
      H   11            1S( 0.37)
      H   12            1S( 0.36)
      H   13            1S( 0.36)


 NATURAL BOND ORBITAL ANALYSIS, alpha spin orbitals:

                       Occupancies       Lewis Structure    Low   High
           Occ.    -------------------  -----------------   occ   occ
  Cycle   Thresh.   Lewis   Non-Lewis     CR  BD  3C  LP    (L)   (NL)   Dev
 =============================================================================
   1(1)    0.90    26.29847   1.70153      8  14   0   6     3      4    0.04
   2(2)    0.90    26.29847   1.70153      8  14   0   6     3      4    0.04
   3(1)    0.80    26.99258   1.00742      8  16   0   4     1      2    0.04
   4(2)    0.80    26.83705   1.16295      8  16   0   4     1      2    0.02
   5(3)    0.80    26.83705   1.16295      8  16   0   4     1      2    0.02
   6(4)    0.80    27.07101   0.92899      8  16   0   4     1      2    0.04
   7(5)    0.80    26.83705   1.16295      8  16   0   4     1      2    0.02
   8(6)    0.80    26.83705   1.16295      8  16   0   4     1      2    0.02
   9(7)    0.80    27.07101   0.92899      8  16   0   4     1      2    0.04
  10(8)    0.80    26.83705   1.16295      8  16   0   4     1      2    0.02
  11(9)    0.80    26.83705   1.16295      8  16   0   4     1      2    0.02
  12(1)    0.70    26.94188   1.05812      8  16   0   4     0      3    0.04
 -----------------------------------------------------------------------------

 Structure accepted: No low occupancy Lewis orbitals

 --------------------------------------------------------
   Core                      7.99631 ( 99.954% of   8)
   Valence Lewis            18.94558 ( 94.728% of  20)
  ==================       ============================
   Total Lewis              26.94188 ( 96.221% of  28)
  -----------------------------------------------------
   Valence non-Lewis         1.00460 (  3.588% of  28)
   Rydberg non-Lewis         0.05352 (  0.191% of  28)
  ==================       ============================
   Total non-Lewis           1.05812 (  3.779% of  28)
 --------------------------------------------------------


       (Occupancy)   Bond orbital/ Coefficients/ Hybrids
 ---------------------------------------------------------------------------------
     1. (0.99706) BD ( 1) O   1 - N   2  
                ( 56.90%)   0.7543* O   1 s( 27.54%)p 2.63( 72.32%)d 0.00(  0.13%)
                                           -0.0001  0.5232 -0.0416  0.8102 -0.0242
                                           -0.2574 -0.0040  0.0000  0.0000 -0.0187
                                            0.0000  0.0000  0.0246 -0.0198
                ( 43.10%)   0.6565* N   2 s( 25.10%)p 2.98( 74.68%)d 0.01(  0.22%)
                                           -0.0002  0.4963 -0.0681 -0.8177  0.0625
                                            0.2652 -0.0631  0.0000  0.0000 -0.0155
                                            0.0000  0.0000  0.0376 -0.0241
     2. (0.99506) BD ( 1) N   2 - C   3  
                ( 60.07%)   0.7750* N   2 s( 34.73%)p 1.88( 65.19%)d 0.00(  0.08%)
                                           -0.0001  0.5893  0.0033  0.0978 -0.0092
                                           -0.8011 -0.0227  0.0000  0.0000  0.0081
                                            0.0000  0.0000 -0.0236 -0.0136
                ( 39.93%)   0.6319* C   3 s( 25.07%)p 2.98( 74.76%)d 0.01(  0.17%)
                                            0.0000  0.5004  0.0180 -0.1570  0.0050
                                            0.8498  0.0276  0.0000  0.0000 -0.0133
                                            0.0000  0.0000 -0.0334 -0.0209
     3. (0.82145) BD ( 2) N   2 - C   3  
                ( 49.01%)   0.7001* N   2 s(  0.00%)p 1.00( 99.89%)d 0.00(  0.11%)
                                            0.0000  0.0000  0.0000  0.0000  0.0000
                                            0.0000  0.0000  0.9994  0.0065  0.0000
                                           -0.0176 -0.0287  0.0000  0.0000
                ( 50.99%)   0.7141* C   3 s(  0.00%)p 1.00( 99.95%)d 0.00(  0.05%)
                                            0.0000  0.0000  0.0000  0.0000  0.0000
                                            0.0000  0.0000  0.9997  0.0031  0.0000
                                           -0.0024  0.0222  0.0000  0.0000
     4. (0.98728) BD ( 1) C   3 - C   4  
                ( 51.84%)   0.7200* C   3 s( 36.67%)p 1.73( 63.29%)d 0.00(  0.04%)
                                           -0.0001  0.6056  0.0001  0.7651  0.0021
                                           -0.2160  0.0288  0.0000  0.0000 -0.0061
                                            0.0000  0.0000  0.0140 -0.0124
                ( 48.16%)   0.6939* C   4 s( 33.82%)p 1.96( 66.12%)d 0.00(  0.06%)
                                            0.0001  0.5814  0.0143 -0.7673  0.0004
                                            0.2677  0.0284  0.0000  0.0000 -0.0105
                                            0.0000  0.0000  0.0163 -0.0140
     5. (0.98916) BD ( 1) C   3 - C   8  
                ( 51.66%)   0.7188* C   3 s( 38.06%)p 1.63( 61.91%)d 0.00(  0.04%)
                                            0.0000 -0.6169  0.0055  0.6241  0.0088
                                            0.4788 -0.0156  0.0000  0.0000 -0.0140
                                            0.0000  0.0000 -0.0043  0.0124
                ( 48.34%)   0.6952* C   8 s( 33.26%)p 2.00( 66.68%)d 0.00(  0.06%)
                                           -0.0000 -0.5766 -0.0126 -0.5917  0.0134
                                           -0.5620 -0.0247  0.0000  0.0000 -0.0194
                                            0.0000  0.0000 -0.0028  0.0144
     6. (0.98837) BD ( 1) C   4 - C   5  
                ( 50.84%)   0.7130* C   4 s( 36.60%)p 1.73( 63.36%)d 0.00(  0.04%)
                                           -0.0000  0.6049  0.0083  0.1893  0.0405
                                           -0.7720  0.0055  0.0000  0.0000 -0.0030
                                            0.0000  0.0000 -0.0168 -0.0118
                ( 49.16%)   0.7012* C   5 s( 34.76%)p 1.88( 65.19%)d 0.00(  0.05%)
                                            0.0001  0.5895  0.0097 -0.1459  0.0384
                                            0.7930  0.0169  0.0000  0.0000 -0.0106
                                            0.0000  0.0000 -0.0155 -0.0121
     7. (0.81010) BD ( 2) C   4 - C   5  
                ( 45.60%)   0.6753* C   4 s(  0.00%)p 1.00( 99.93%)d 0.00(  0.07%)
                                            0.0000  0.0000  0.0000  0.0000  0.0000
                                            0.0000  0.0000  0.9996 -0.0078  0.0000
                                           -0.0088 -0.0245  0.0000  0.0000
                ( 54.40%)   0.7376* C   5 s(  0.00%)p 1.00( 99.94%)d 0.00(  0.06%)
                                            0.0000  0.0000  0.0000  0.0000  0.0000
                                            0.0000  0.0000  0.9997 -0.0063  0.0000
                                           -0.0205  0.0143  0.0000  0.0000
     8. (0.98802) BD ( 1) C   4 - H   9  
                ( 63.55%)   0.7972* C   4 s( 29.50%)p 2.39( 70.47%)d 0.00(  0.03%)
                                           -0.0003  0.5429 -0.0160  0.6111  0.0029
                                            0.5753 -0.0166  0.0000  0.0000  0.0133
                                            0.0000  0.0000 -0.0023 -0.0099
                ( 36.45%)   0.6037* H   9 s( 99.89%)p 0.00(  0.11%)
                                            0.9995 -0.0016 -0.0250 -0.0215  0.0000
     9. (0.99030) BD ( 1) C   5 - C   6  
                ( 50.09%)   0.7077* C   5 s( 35.07%)p 1.85( 64.88%)d 0.00(  0.05%)
                                            0.0000  0.5921  0.0086 -0.5884  0.0195
                                           -0.5485 -0.0372  0.0000  0.0000  0.0177
                                            0.0000  0.0000  0.0056 -0.0123
                ( 49.91%)   0.7065* C   6 s( 35.45%)p 1.82( 64.50%)d 0.00(  0.05%)
                                            0.0000  0.5953  0.0085  0.6116  0.0320
                                            0.5190 -0.0241  0.0000  0.0000  0.0185
                                            0.0000  0.0000 -0.0009 -0.0125
    10. (0.98907) BD ( 1) C   5 - H  10  
                ( 63.66%)   0.7979* C   5 s( 30.08%)p 2.32( 69.89%)d 0.00(  0.02%)
                                           -0.0003  0.5483 -0.0147  0.7942 -0.0107
                                           -0.2609  0.0035  0.0000  0.0000 -0.0075
                                            0.0000  0.0000  0.0102 -0.0091
                ( 36.34%)   0.6029* H  10 s( 99.89%)p 0.00(  0.11%)
                                            0.9995 -0.0024 -0.0309  0.0103  0.0000
    11. (0.99026) BD ( 1) C   6 - C   7  
                ( 49.83%)   0.7059* C   6 s( 35.11%)p 1.85( 64.84%)d 0.00(  0.05%)
                                            0.0000  0.5925  0.0086 -0.7710 -0.0195
                                            0.2286 -0.0350  0.0000  0.0000 -0.0132
                                            0.0000  0.0000  0.0135 -0.0128
                ( 50.17%)   0.7083* C   7 s( 34.96%)p 1.86( 64.99%)d 0.00(  0.05%)
                                            0.0000  0.5912  0.0080  0.7607 -0.0035
                                           -0.2637 -0.0415  0.0000  0.0000 -0.0081
                                            0.0000  0.0000  0.0168 -0.0126
    12. (0.70673) BD ( 2) C   6 - C   7  
                ( 41.75%)   0.6462* C   6 s(  0.00%)p 1.00( 99.92%)d 0.00(  0.08%)
                                            0.0000  0.0000  0.0000  0.0000  0.0000
                                            0.0000  0.0000  0.9996 -0.0003  0.0000
                                           -0.0177  0.0225  0.0000  0.0000
                ( 58.25%)   0.7632* C   7 s(  0.00%)p 1.00( 99.94%)d 0.00(  0.06%)
                                            0.0000  0.0000  0.0000  0.0000  0.0000
                                            0.0000  0.0000  0.9997 -0.0048  0.0000
                                            0.0199  0.0148  0.0000  0.0000
    13. (0.98947) BD ( 1) C   6 - H  11  
                ( 63.30%)   0.7956* C   6 s( 29.34%)p 2.41( 70.63%)d 0.00(  0.03%)
                                            0.0003 -0.5415  0.0126 -0.1716  0.0020
                                            0.8226 -0.0119  0.0000  0.0000  0.0054
                                            0.0000  0.0000  0.0129  0.0097
                ( 36.70%)   0.6058* H  11 s( 99.89%)p 0.00(  0.11%)
                                           -0.9995  0.0022  0.0070 -0.0323  0.0000
    14. (0.98769) BD ( 1) C   7 - C   8  
                ( 49.00%)   0.7000* C   7 s( 35.07%)p 1.85( 64.88%)d 0.00(  0.05%)
                                            0.0001  0.5921  0.0108 -0.1894 -0.0414
                                            0.7818 -0.0000  0.0000  0.0000 -0.0046
                                            0.0000  0.0000 -0.0180 -0.0121
                ( 51.00%)   0.7141* C   8 s( 37.08%)p 1.70( 62.87%)d 0.00(  0.04%)
                                           -0.0001  0.6089  0.0098  0.1455 -0.0380
                                           -0.7785 -0.0112  0.0000  0.0000 -0.0105
                                            0.0000  0.0000 -0.0128 -0.0117
    15. (0.98906) BD ( 1) C   7 - H  12  
                ( 63.60%)   0.7975* C   7 s( 29.88%)p 2.35( 70.10%)d 0.00(  0.03%)
                                            0.0003 -0.5464  0.0146  0.6193 -0.0084
                                            0.5633 -0.0081  0.0000  0.0000 -0.0129
                                            0.0000  0.0000 -0.0011  0.0093
                ( 36.40%)   0.6033* H  12 s( 99.89%)p 0.00(  0.11%)
                                           -0.9995  0.0021 -0.0242 -0.0220  0.0000
    16. (0.98790) BD ( 1) C   8 - H  13  
                ( 63.58%)   0.7974* C   8 s( 29.57%)p 2.38( 70.40%)d 0.00(  0.03%)
                                            0.0003 -0.5435  0.0157  0.7917 -0.0027
                                           -0.2773  0.0184  0.0000  0.0000  0.0108
                                            0.0000  0.0000 -0.0081  0.0099
                ( 36.42%)   0.6035* H  13 s( 99.89%)p 0.00(  0.11%)
                                           -0.9995  0.0033 -0.0316  0.0088  0.0000
    17. (0.99988) CR ( 1) O   1           s(100.00%)p 0.00(  0.00%)
                                            1.0000 -0.0002 -0.0000  0.0002 -0.0000
                                           -0.0002 -0.0000  0.0000  0.0000 -0.0000
                                            0.0000  0.0000  0.0000 -0.0000
    18. (0.99971) CR ( 1) N   2           s(100.00%)p 0.00(  0.00%)
                                            1.0000 -0.0001 -0.0000 -0.0003  0.0000
                                           -0.0002 -0.0000  0.0000  0.0000  0.0000
                                            0.0000  0.0000  0.0000 -0.0000
    19. (0.99936) CR ( 1) C   3           s(100.00%)p 0.00(  0.00%)
                                            1.0000  0.0001 -0.0000  0.0001 -0.0000
                                           -0.0001  0.0000  0.0000  0.0000 -0.0000
                                            0.0000  0.0000  0.0000 -0.0000
    20. (0.99946) CR ( 1) C   4           s(100.00%)p 0.00(  0.00%)
                                            1.0000  0.0001 -0.0000  0.0003  0.0000
                                            0.0001 -0.0000  0.0000  0.0000  0.0000
                                            0.0000  0.0000 -0.0000 -0.0000
    21. (0.99948) CR ( 1) C   5           s(100.00%)p 0.00(  0.00%)
                                            1.0000  0.0001 -0.0000  0.0003 -0.0000
                                           -0.0001  0.0000  0.0000  0.0000 -0.0000
                                            0.0000  0.0000  0.0000 -0.0000
    22. (0.99948) CR ( 1) C   6           s(100.00%)p 0.00(  0.00%)
                                            1.0000  0.0001 -0.0000  0.0001 -0.0000
                                           -0.0003  0.0000  0.0000  0.0000 -0.0000
                                            0.0000  0.0000 -0.0000 -0.0000
    23. (0.99948) CR ( 1) C   7           s(100.00%)p 0.00(  0.00%)
                                            1.0000  0.0001 -0.0000 -0.0002  0.0000
                                           -0.0002  0.0000  0.0000  0.0000  0.0000
                                            0.0000  0.0000  0.0000 -0.0000
    24. (0.99945) CR ( 1) C   8           s(100.00%)p 0.00(  0.00%)
                                            1.0000  0.0002 -0.0000 -0.0002 -0.0000
                                            0.0000 -0.0000  0.0000  0.0000 -0.0000
                                            0.0000  0.0000  0.0000 -0.0000
    25. (0.99512) LP ( 1) O   1           s( 66.15%)p 0.51( 33.83%)d 0.00(  0.02%)
                                            0.0003  0.8132  0.0148 -0.5661  0.0046
                                           -0.1334 -0.0058  0.0000  0.0000  0.0037
                                            0.0000  0.0000 -0.0147  0.0023
    26. (0.98242) LP ( 2) O   1           s(  6.48%)p14.43( 93.46%)d 0.01(  0.06%)
                                            0.0002  0.2544 -0.0065  0.1396  0.0019
                                            0.9566  0.0089  0.0000  0.0000  0.0227
                                            0.0000  0.0000  0.0114  0.0016
    27. (0.77017) LP ( 3) O   1           s(  0.00%)p 1.00( 99.86%)d 0.00(  0.14%)
                                            0.0000  0.0000  0.0000  0.0000  0.0000
                                            0.0000  0.0000  0.9993  0.0029  0.0000
                                            0.0356 -0.0122  0.0000  0.0000
    28. (0.99089) LP ( 1) N   2           s( 40.37%)p 1.48( 59.61%)d 0.00(  0.01%)
                                            0.0004  0.6350  0.0234  0.5567  0.0209
                                            0.5343  0.0186  0.0000  0.0000 -0.0080
                                            0.0000  0.0000 -0.0024  0.0089
    29. (0.45286) LP*( 1) C   8           s(  0.00%)p 1.00( 99.95%)d 0.00(  0.05%)
                                            0.0000  0.0000  0.0000  0.0000  0.0000
                                            0.0000  0.0000  0.9998 -0.0040  0.0000
                                            0.0194 -0.0101  0.0000  0.0000
    30. (0.00205) RY*( 1) O   1           s(  5.67%)p14.10( 79.94%)d 2.54( 14.38%)
                                           -0.0000 -0.0035  0.2381  0.0038 -0.2087
                                            0.0007 -0.8694 -0.0000 -0.0000  0.2865
                                           -0.0000 -0.0000  0.2475  0.0227
    31. (0.00100) RY*( 2) O   1           s(  0.00%)p 1.00( 85.10%)d 0.18( 14.90%)
                                            0.0000  0.0000  0.0000  0.0000  0.0000
                                            0.0000  0.0000  0.0118  0.9224  0.0000
                                           -0.3486  0.1658  0.0000  0.0000
    32. (0.00012) RY*( 3) O   1           s(  5.31%)p15.89( 84.39%)d 1.94( 10.30%)
                                            0.0000  0.0106  0.2302  0.0345  0.9167
                                           -0.0155 -0.0468  0.0000  0.0000  0.3201
                                            0.0000  0.0000  0.0146  0.0169
    33. (0.00004) RY*( 4) O   1           s( 79.98%)p 0.02(  1.95%)d 0.23( 18.08%)
    34. (0.00000) RY*( 5) O   1           s(  7.06%)p 4.02( 28.42%)d 9.14( 64.52%)
    35. (0.00001) RY*( 6) O   1           s(  0.52%)p10.93(  5.66%)d99.99( 93.83%)
    36. (0.00000) RY*( 7) O   1           s(  0.00%)p 1.00(  2.42%)d40.32( 97.58%)
    37. (0.00000) RY*( 8) O   1           s(  0.00%)p 1.00( 12.62%)d 6.92( 87.38%)
    38. (0.00000) RY*( 9) O   1           s(  1.29%)p 0.03(  0.04%)d76.30( 98.67%)
    39. (0.00383) RY*( 1) N   2           s( 23.03%)p 2.23( 51.39%)d 1.11( 25.58%)
                                            0.0000 -0.0018  0.4799 -0.0251  0.6317
                                           -0.0219  0.3373  0.0000  0.0000  0.4512
                                            0.0000  0.0000  0.2263  0.0312
    40. (0.00325) RY*( 2) N   2           s( 15.94%)p 5.03( 80.21%)d 0.24(  3.85%)
                                            0.0000  0.0539  0.3956 -0.0867 -0.7280
                                            0.0215  0.5140 -0.0000 -0.0000  0.1443
                                           -0.0000 -0.0000  0.1268  0.0397
    41. (0.00156) RY*( 3) N   2           s(  0.00%)p 1.00(  6.12%)d15.33( 93.88%)
                                            0.0000  0.0000  0.0000  0.0000  0.0000
                                            0.0000  0.0000 -0.0039  0.2474  0.0000
                                            0.7888 -0.5626  0.0000  0.0000
    42. (0.00038) RY*( 4) N   2           s(  5.32%)p 2.67( 14.23%)d15.11( 80.44%)
                                            0.0000  0.0094  0.2305 -0.0566  0.1630
                                            0.0112  0.3353 -0.0000 -0.0000 -0.3042
                                           -0.0000 -0.0000 -0.8437  0.0098
    43. (0.00016) RY*( 5) N   2           s( 54.83%)p 0.75( 41.14%)d 0.07(  4.02%)
                                            0.0000 -0.0074  0.7405 -0.0134 -0.0856
                                            0.0141 -0.6354 -0.0000 -0.0000 -0.1892
                                           -0.0000 -0.0000  0.0017 -0.0666
    44. (0.00012) RY*( 6) N   2           s(  0.00%)p 1.00( 88.14%)d 0.13( 11.86%)
                                            0.0000  0.0000  0.0000  0.0000  0.0000
                                            0.0000  0.0000  0.0027  0.9388  0.0000
                                           -0.0515  0.3405  0.0000  0.0000
    45. (0.00000) RY*( 7) N   2           s(  0.00%)p 1.00(  5.85%)d16.08( 94.15%)
    46. (0.00001) RY*( 8) N   2           s(  0.63%)p20.35( 12.88%)d99.99( 86.49%)
    47. (0.00001) RY*( 9) N   2           s(  0.04%)p19.06(  0.67%)d99.99( 99.30%)
    48. (0.00540) RY*( 1) C   3           s(  2.76%)p33.85( 93.35%)d 1.41(  3.89%)
                                           -0.0000 -0.0315  0.1631 -0.0057 -0.6118
                                           -0.0016  0.7478  0.0000  0.0000 -0.1114
                                            0.0000  0.0000  0.1621  0.0138
    49. (0.00194) RY*( 2) C   3           s(  4.91%)p18.80( 92.31%)d 0.57(  2.78%)
                                            0.0000  0.0219  0.2205  0.0098 -0.7252
                                            0.0019 -0.6301 -0.0000 -0.0000 -0.1113
                                           -0.0000 -0.0000 -0.1223 -0.0215
    50. (0.00103) RY*( 3) C   3           s( 82.08%)p 0.11(  9.21%)d 0.11(  8.71%)
                                           -0.0000 -0.0106  0.9059 -0.0034  0.2985
                                           -0.0289  0.0461  0.0000  0.0000 -0.2302
                                            0.0000  0.0000 -0.1484 -0.1101
    51. (0.00047) RY*( 4) C   3           s(  0.00%)p 1.00( 14.06%)d 6.11( 85.94%)
                                            0.0000  0.0000  0.0000  0.0000  0.0000
                                            0.0000  0.0000 -0.0053 -0.3749  0.0000
                                            0.8449  0.3815  0.0000  0.0000
    52. (0.00040) RY*( 5) C   3           s(  0.00%)p 1.00( 85.03%)d 0.18( 14.97%)
                                            0.0000  0.0000  0.0000  0.0000  0.0000
                                            0.0000  0.0000 -0.0032  0.9221  0.0000
                                            0.3824  0.0593  0.0000  0.0000
    53. (0.00030) RY*( 6) C   3           s(  8.52%)p 0.20(  1.74%)d10.54( 89.74%)
                                            0.0000  0.0086  0.2917 -0.0007 -0.0162
                                            0.0301 -0.1275  0.0000  0.0000  0.6541
                                            0.0000  0.0000  0.6852  0.0029
    54. (0.00031) RY*( 7) C   3           s(  0.00%)p 1.00(  0.96%)d99.99( 99.04%)
                                            0.0000  0.0000  0.0000  0.0000  0.0000
                                            0.0000  0.0000 -0.0217  0.0957  0.0000
                                           -0.3741  0.9222  0.0000  0.0000
    55. (0.00016) RY*( 8) C   3           s(  0.74%)p 4.54(  3.37%)d99.99( 95.89%)
                                           -0.0000 -0.0108  0.0855  0.0164 -0.0989
                                           -0.0137  0.1531 -0.0000 -0.0000  0.7027
                                           -0.0000 -0.0000 -0.6802 -0.0488
    56. (0.00001) RY*( 9) C   3           s(  1.20%)p 0.05(  0.06%)d82.23( 98.74%)
    57. (0.00295) RY*( 1) C   4           s(  0.14%)p99.99( 95.71%)d28.68(  4.15%)
                                            0.0000 -0.0203  0.0322  0.0271  0.4092
                                            0.0198  0.8880  0.0000  0.0000 -0.2010
                                            0.0000  0.0000 -0.0222  0.0242
    58. (0.00142) RY*( 2) C   4           s(  5.94%)p15.38( 91.38%)d 0.45(  2.68%)
                                            0.0000  0.0163  0.2432  0.0216 -0.8636
                                           -0.0188  0.4088 -0.0000 -0.0000  0.0958
                                           -0.0000 -0.0000 -0.1274 -0.0375
    59. (0.00061) RY*( 3) C   4           s(  0.00%)p 1.00( 66.37%)d 0.51( 33.63%)
                                            0.0000  0.0000  0.0000  0.0000  0.0000
                                            0.0000  0.0000  0.0121  0.8146  0.0000
                                           -0.4298  0.3893  0.0000  0.0000
    60. (0.00052) RY*( 4) C   4           s( 90.92%)p 0.06(  5.10%)d 0.04(  3.98%)
                                            0.0000 -0.0083  0.9535  0.0165  0.1684
                                            0.0151 -0.1487  0.0000  0.0000 -0.1726
                                            0.0000  0.0000  0.0863 -0.0506
    61. (0.00019) RY*( 5) C   4           s(  0.00%)p 1.00( 27.87%)d 2.59( 72.13%)
                                            0.0000  0.0000  0.0000  0.0000  0.0000
                                            0.0000  0.0000  0.0132 -0.5277  0.0000
                                           -0.2706  0.8050  0.0000  0.0000
    62. (0.00008) RY*( 6) C   4           s(  2.37%)p 2.13(  5.05%)d39.04( 92.58%)
    63. (0.00002) RY*( 7) C   4           s(  0.62%)p 3.17(  1.96%)d99.99( 97.43%)
    64. (0.00000) RY*( 8) C   4           s(  0.00%)p 1.00(  5.83%)d16.16( 94.17%)
    65. (0.00001) RY*( 9) C   4           s(  0.08%)p11.23(  0.87%)d99.99( 99.06%)
    66. (0.00275) RY*( 1) C   5           s(  0.15%)p99.99( 93.10%)d46.17(  6.75%)
                                           -0.0000  0.0283  0.0257 -0.0327 -0.9304
                                            0.0137  0.2533 -0.0000 -0.0000 -0.1542
                                           -0.0000 -0.0000  0.2063 -0.0343
    67. (0.00135) RY*( 2) C   5           s(  0.07%)p99.99( 98.63%)d19.86(  1.30%)
                                            0.0000 -0.0023  0.0255  0.0144 -0.2664
                                            0.0346 -0.9560 -0.0000 -0.0000 -0.0746
                                           -0.0000 -0.0000 -0.0863  0.0004
    68. (0.00038) RY*( 3) C   5           s( 91.33%)p 0.00(  0.35%)d 0.09(  8.32%)
                                            0.0000 -0.0036  0.9557  0.0192 -0.0303
                                           -0.0098  0.0458  0.0000  0.0000  0.1203
                                            0.0000  0.0000 -0.2365 -0.1131
    69. (0.00025) RY*( 4) C   5           s(  0.00%)p 1.00( 93.25%)d 0.07(  6.75%)
                                            0.0000  0.0000  0.0000  0.0000  0.0000
                                            0.0000  0.0000 -0.0004  0.9656  0.0000
                                           -0.2086  0.1550  0.0000  0.0000
    70. (0.00015) RY*( 5) C   5           s(  0.00%)p 1.00(  0.28%)d99.99( 99.72%)
                                            0.0000  0.0000  0.0000  0.0000  0.0000
                                            0.0000  0.0000 -0.0045 -0.0531  0.0000
                                            0.4255  0.9034  0.0000  0.0000
    71. (0.00006) RY*( 6) C   5           s(  0.21%)p 6.06(  1.27%)d99.99( 98.52%)
    72. (0.00003) RY*( 7) C   5           s(  8.25%)p 0.64(  5.29%)d10.48( 86.45%)
    73. (0.00000) RY*( 8) C   5           s(  0.00%)p 1.00(  6.53%)d14.31( 93.47%)
    74. (0.00000) RY*( 9) C   5           s(  0.08%)p16.62(  1.39%)d99.99( 98.53%)
    75. (0.00256) RY*( 1) C   6           s(  0.62%)p99.99( 91.35%)d12.96(  8.03%)
                                           -0.0000  0.0273  0.0738 -0.0075 -0.1932
                                            0.0345  0.9354  0.0000  0.0000 -0.1128
                                            0.0000  0.0000 -0.2577 -0.0336
    76. (0.00124) RY*( 2) C   6           s(  0.00%)p 1.00( 98.76%)d 0.01(  1.24%)
                                            0.0000  0.0004  0.0041  0.0336 -0.9725
                                            0.0067 -0.2016 -0.0000 -0.0000  0.1015
                                           -0.0000 -0.0000 -0.0460 -0.0012
    77. (0.00049) RY*( 3) C   6           s( 92.67%)p 0.00(  0.05%)d 0.08(  7.29%)
                                            0.0000 -0.0055  0.9626  0.0044  0.0043
                                           -0.0206 -0.0024  0.0000  0.0000  0.1001
                                            0.0000  0.0000  0.2294 -0.1011
    78. (0.00037) RY*( 4) C   6           s(  0.00%)p 1.00(  2.18%)d44.83( 97.82%)
                                            0.0000  0.0000  0.0000  0.0000  0.0000
                                            0.0000  0.0000  0.0135 -0.1471  0.0000
                                            0.9750  0.1658  0.0000  0.0000
    79. (0.00012) RY*( 5) C   6           s(  0.00%)p 1.00( 89.01%)d 0.12( 10.99%)
                                            0.0000  0.0000  0.0000  0.0000  0.0000
                                            0.0000  0.0000 -0.0054  0.9435  0.0000
                                            0.0880  0.3196  0.0000  0.0000
    80. (0.00008) RY*( 6) C   6           s(  0.00%)p 1.00(  1.31%)d75.48( 98.69%)
    81. (0.00002) RY*( 7) C   6           s(  6.75%)p 1.01(  6.78%)d12.81( 86.47%)
    82. (0.00000) RY*( 8) C   6           s(  0.00%)p 1.00(  8.89%)d10.25( 91.11%)
    83. (0.00000) RY*( 9) C   6           s(  0.06%)p31.31(  1.78%)d99.99( 98.16%)
    84. (0.00271) RY*( 1) C   7           s(  0.11%)p99.99( 92.83%)d63.56(  7.06%)
                                           -0.0000  0.0281  0.0179  0.0251  0.7475
                                            0.0257  0.6068  0.0000  0.0000  0.2624
                                            0.0000  0.0000  0.0228 -0.0349
    85. (0.00137) RY*( 2) C   7           s(  0.00%)p 1.00( 98.71%)d 0.01(  1.29%)
                                            0.0000  0.0016  0.0046  0.0264 -0.6300
                                           -0.0256  0.7674  0.0000  0.0000  0.0099
                                            0.0000  0.0000  0.1132  0.0007
    86. (0.00040) RY*( 3) C   7           s( 92.21%)p 0.00(  0.26%)d 0.08(  7.53%)
                                            0.0000 -0.0040  0.9603 -0.0133  0.0305
                                           -0.0169  0.0346  0.0000  0.0000 -0.2368
                                            0.0000  0.0000 -0.0830 -0.1111
    87. (0.00025) RY*( 4) C   7           s(  0.00%)p 1.00( 66.96%)d 0.49( 33.04%)
                                            0.0000  0.0000  0.0000  0.0000  0.0000
                                            0.0000  0.0000 -0.0038  0.8183  0.0000
                                            0.5389 -0.2000  0.0000  0.0000
    88. (0.00017) RY*( 5) C   7           s(  0.00%)p 1.00( 25.48%)d 2.93( 74.52%)
                                            0.0000  0.0000  0.0000  0.0000  0.0000
                                            0.0000  0.0000  0.0022  0.5047  0.0000
                                           -0.5071  0.6986  0.0000  0.0000
    89. (0.00007) RY*( 6) C   7           s(  0.23%)p 5.65(  1.30%)d99.99( 98.47%)
    90. (0.00003) RY*( 7) C   7           s(  7.46%)p 0.71(  5.33%)d11.69( 87.21%)
    91. (0.00000) RY*( 8) C   7           s(  0.00%)p 1.00(  7.63%)d12.11( 92.37%)
    92. (0.00000) RY*( 9) C   7           s(  0.07%)p22.01(  1.61%)d99.99( 98.32%)
    93. (0.00264) RY*( 1) C   8           s(  1.51%)p62.03( 93.59%)d 3.25(  4.90%)
                                            0.0000 -0.0187  0.1214 -0.0356 -0.6898
                                            0.0049  0.6774  0.0000  0.0000  0.1298
                                            0.0000  0.0000 -0.1766  0.0316
    94. (0.00172) RY*( 2) C   8           s( 12.10%)p 7.08( 85.59%)d 0.19(  2.31%)
                                            0.0000  0.0189  0.3473 -0.0121  0.6633
                                           -0.0224  0.6445  0.0000  0.0000 -0.1493
                                            0.0000  0.0000  0.0053 -0.0277
    95. (0.00072) RY*( 3) C   8           s(  0.00%)p 1.00( 78.67%)d 0.27( 21.33%)
                                            0.0000  0.0000  0.0000  0.0000  0.0000
                                            0.0000  0.0000  0.0033  0.8869  0.0000
                                            0.2250  0.4034  0.0000  0.0000
    96. (0.00055) RY*( 4) C   8           s( 83.97%)p 0.15( 12.30%)d 0.04(  3.73%)
                                            0.0000 -0.0095  0.9163 -0.0161 -0.1195
                                            0.0104 -0.3291  0.0000  0.0000  0.1853
                                            0.0000  0.0000 -0.0326 -0.0437
    97. (0.00012) RY*( 5) C   8           s(  0.00%)p 1.00( 15.09%)d 5.63( 84.91%)
                                            0.0000  0.0000  0.0000  0.0000  0.0000
                                            0.0000  0.0000  0.0099 -0.3884  0.0000
                                           -0.1094  0.9149  0.0000  0.0000
    98. (0.00006) RY*( 6) C   8           s(  2.23%)p 2.40(  5.35%)d41.52( 92.42%)
    99. (0.00003) RY*( 7) C   8           s(  0.22%)p 9.21(  2.04%)d99.99( 97.74%)
   100. (0.00000) RY*( 8) C   8           s(  0.00%)p 1.00(  6.29%)d14.90( 93.71%)
   101. (0.00000) RY*( 9) C   8           s(  0.06%)p20.17(  1.17%)d99.99( 98.77%)
   102. (0.00083) RY*( 1) H   9           s( 99.64%)p 0.00(  0.36%)
                                            0.0035  0.9982  0.0535  0.0278  0.0000
   103. (0.00006) RY*( 2) H   9           s(  0.00%)p 1.00(100.00%)
   104. (0.00004) RY*( 3) H   9           s(  0.04%)p99.99( 99.96%)
   105. (0.00003) RY*( 4) H   9           s(  0.43%)p99.99( 99.57%)
   106. (0.00066) RY*( 1) H  10           s( 99.66%)p 0.00(  0.34%)
                                            0.0043  0.9983  0.0568 -0.0128  0.0000
   107. (0.00005) RY*( 2) H  10           s(  0.00%)p 1.00(100.00%)
   108. (0.00003) RY*( 3) H  10           s(  0.03%)p99.99( 99.97%)
   109. (0.00003) RY*( 4) H  10           s(  0.42%)p99.99( 99.58%)
   110. (0.00069) RY*( 1) H  11           s( 99.74%)p 0.00(  0.26%)
                                            0.0039  0.9987  0.0086 -0.0507  0.0000
   111. (0.00003) RY*( 2) H  11           s(  0.01%)p99.99( 99.99%)
   112. (0.00004) RY*( 3) H  11           s(  0.36%)p99.99( 99.64%)
   113. (0.00004) RY*( 4) H  11           s(  0.00%)p 1.00(100.00%)
   114. (0.00069) RY*( 1) H  12           s( 99.66%)p 0.00(  0.34%)
                                            0.0040  0.9983 -0.0403 -0.0425  0.0000
   115. (0.00006) RY*( 2) H  12           s(  0.00%)p 1.00(100.00%)
   116. (0.00004) RY*( 3) H  12           s(  0.23%)p99.99( 99.77%)
   117. (0.00003) RY*( 4) H  12           s(  0.22%)p99.99( 99.78%)
   118. (0.00096) RY*( 1) H  13           s( 99.72%)p 0.00(  0.28%)
                                            0.0049  0.9986 -0.0417  0.0322  0.0000
   119. (0.00006) RY*( 2) H  13           s(  0.00%)p 1.00(100.00%)
   120. (0.00005) RY*( 3) H  13           s(  0.17%)p99.99( 99.83%)
   121. (0.00003) RY*( 4) H  13           s(  0.22%)p99.99( 99.78%)
   122. (0.00259) BD*( 1) O   1 - N   2  
                ( 43.10%)   0.6565* O   1 s( 27.54%)p 2.63( 72.32%)d 0.00(  0.13%)
                                            0.0001 -0.5232  0.0416 -0.8102  0.0242
                                            0.2574  0.0040 -0.0000 -0.0000  0.0187
                                           -0.0000 -0.0000 -0.0246  0.0198
                ( 56.90%)  -0.7543* N   2 s( 25.10%)p 2.98( 74.68%)d 0.01(  0.22%)
                                            0.0002 -0.4963  0.0681  0.8177 -0.0625
                                           -0.2652  0.0631 -0.0000 -0.0000  0.0155
                                           -0.0000 -0.0000 -0.0376  0.0241
   123. (0.02693) BD*( 1) N   2 - C   3  
                ( 39.93%)   0.6319* N   2 s( 34.73%)p 1.88( 65.19%)d 0.00(  0.08%)
                                            0.0001 -0.5893 -0.0033 -0.0978  0.0092
                                            0.8011  0.0227 -0.0000 -0.0000 -0.0081
                                           -0.0000 -0.0000  0.0236  0.0136
                ( 60.07%)  -0.7750* C   3 s( 25.07%)p 2.98( 74.76%)d 0.01(  0.17%)
                                           -0.0000 -0.5004 -0.0180  0.1570 -0.0050
                                           -0.8498 -0.0276 -0.0000 -0.0000  0.0133
                                           -0.0000 -0.0000  0.0334  0.0209
   124. (0.20206) BD*( 2) N   2 - C   3  
                ( 50.99%)   0.7141* N   2 s(  0.00%)p 1.00( 99.89%)d 0.00(  0.11%)
                                            0.0000  0.0000  0.0000  0.0000  0.0000
                                            0.0000  0.0000  0.9994  0.0065  0.0000
                                           -0.0176 -0.0287  0.0000  0.0000
                ( 49.01%)  -0.7001* C   3 s(  0.00%)p 1.00( 99.95%)d 0.00(  0.05%)
                                            0.0000  0.0000  0.0000  0.0000  0.0000
                                            0.0000  0.0000  0.9997  0.0031  0.0000
                                           -0.0024  0.0222  0.0000  0.0000
   125. (0.01186) BD*( 1) C   3 - C   4  
                ( 48.16%)   0.6939* C   3 s( 36.67%)p 1.73( 63.29%)d 0.00(  0.04%)
                                            0.0001 -0.6056 -0.0001 -0.7651 -0.0021
                                            0.2160 -0.0288 -0.0000 -0.0000  0.0061
                                           -0.0000 -0.0000 -0.0140  0.0124
                ( 51.84%)  -0.7200* C   4 s( 33.82%)p 1.96( 66.12%)d 0.00(  0.06%)
                                           -0.0001 -0.5814 -0.0143  0.7673 -0.0004
                                           -0.2677 -0.0284 -0.0000 -0.0000  0.0105
                                           -0.0000 -0.0000 -0.0163  0.0140
   126. (0.01503) BD*( 1) C   3 - C   8  
                ( 48.34%)   0.6952* C   3 s( 38.06%)p 1.63( 61.91%)d 0.00(  0.04%)
                                           -0.0000  0.6169 -0.0055 -0.6241 -0.0088
                                           -0.4788  0.0156 -0.0000 -0.0000  0.0140
                                           -0.0000 -0.0000  0.0043 -0.0124
                ( 51.66%)  -0.7188* C   8 s( 33.26%)p 2.00( 66.68%)d 0.00(  0.06%)
                                            0.0000  0.5766  0.0126  0.5917 -0.0134
                                            0.5620  0.0247 -0.0000 -0.0000  0.0194
                                           -0.0000 -0.0000  0.0028 -0.0144
   127. (0.00742) BD*( 1) C   4 - C   5  
                ( 49.16%)   0.7012* C   4 s( 36.60%)p 1.73( 63.36%)d 0.00(  0.04%)
                                            0.0000 -0.6049 -0.0083 -0.1893 -0.0405
                                            0.7720 -0.0055 -0.0000 -0.0000  0.0030
                                           -0.0000 -0.0000  0.0168  0.0118
                ( 50.84%)  -0.7130* C   5 s( 34.76%)p 1.88( 65.19%)d 0.00(  0.05%)
                                           -0.0001 -0.5895 -0.0097  0.1459 -0.0384
                                           -0.7930 -0.0169 -0.0000 -0.0000  0.0106
                                           -0.0000 -0.0000  0.0155  0.0121
   128. (0.09415) BD*( 2) C   4 - C   5  
                ( 54.40%)   0.7376* C   4 s(  0.00%)p 1.00( 99.93%)d 0.00(  0.07%)
                                            0.0000  0.0000  0.0000  0.0000  0.0000
                                            0.0000  0.0000  0.9996 -0.0078  0.0000
                                           -0.0088 -0.0245  0.0000  0.0000
                ( 45.60%)  -0.6753* C   5 s(  0.00%)p 1.00( 99.94%)d 0.00(  0.06%)
                                            0.0000  0.0000  0.0000  0.0000  0.0000
                                            0.0000  0.0000  0.9997 -0.0063  0.0000
                                           -0.0205  0.0143  0.0000  0.0000
   129. (0.00646) BD*( 1) C   4 - H   9  
                ( 36.45%)   0.6037* C   4 s( 29.50%)p 2.39( 70.47%)d 0.00(  0.03%)
                                            0.0003 -0.5429  0.0160 -0.6111 -0.0029
                                           -0.5753  0.0166 -0.0000 -0.0000 -0.0133
                                           -0.0000 -0.0000  0.0023  0.0099
                ( 63.55%)  -0.7972* H   9 s( 99.89%)p 0.00(  0.11%)
                                           -0.9995  0.0016  0.0250  0.0215 -0.0000
   130. (0.00795) BD*( 1) C   5 - C   6  
                ( 49.91%)   0.7065* C   5 s( 35.07%)p 1.85( 64.88%)d 0.00(  0.05%)
                                           -0.0000 -0.5921 -0.0086  0.5884 -0.0195
                                            0.5485  0.0372 -0.0000 -0.0000 -0.0177
                                           -0.0000 -0.0000 -0.0056  0.0123
                ( 50.09%)  -0.7077* C   6 s( 35.45%)p 1.82( 64.50%)d 0.00(  0.05%)
                                           -0.0000 -0.5953 -0.0085 -0.6116 -0.0320
                                           -0.5190  0.0241 -0.0000 -0.0000 -0.0185
                                           -0.0000 -0.0000  0.0009  0.0125
   131. (0.00638) BD*( 1) C   5 - H  10  
                ( 36.34%)   0.6029* C   5 s( 30.08%)p 2.32( 69.89%)d 0.00(  0.02%)
                                            0.0003 -0.5483  0.0147 -0.7942  0.0107
                                            0.2609 -0.0035 -0.0000 -0.0000  0.0075
                                           -0.0000 -0.0000 -0.0102  0.0091
                ( 63.66%)  -0.7979* H  10 s( 99.89%)p 0.00(  0.11%)
                                           -0.9995  0.0024  0.0309 -0.0103 -0.0000
   132. (0.00804) BD*( 1) C   6 - C   7  
                ( 50.17%)   0.7083* C   6 s( 35.11%)p 1.85( 64.84%)d 0.00(  0.05%)
                                            0.0000  0.5925  0.0086 -0.7710 -0.0195
                                            0.2286 -0.0350  0.0000  0.0000 -0.0132
                                            0.0000  0.0000  0.0135 -0.0128
                ( 49.83%)  -0.7059* C   7 s( 34.96%)p 1.86( 64.99%)d 0.00(  0.05%)
                                            0.0000  0.5912  0.0080  0.7607 -0.0035
                                           -0.2637 -0.0415  0.0000  0.0000 -0.0081
                                            0.0000  0.0000  0.0168 -0.0126
   133. (0.13539) BD*( 2) C   6 - C   7  
                ( 58.25%)   0.7632* C   6 s(  0.00%)p 1.00( 99.92%)d 0.00(  0.08%)
                                            0.0000  0.0000  0.0000  0.0000  0.0000
                                            0.0000  0.0000  0.9996 -0.0003  0.0000
                                           -0.0177  0.0225  0.0000  0.0000
                ( 41.75%)  -0.6462* C   7 s(  0.00%)p 1.00( 99.94%)d 0.00(  0.06%)
                                            0.0000  0.0000  0.0000  0.0000  0.0000
                                            0.0000  0.0000  0.9997 -0.0048  0.0000
                                            0.0199  0.0148  0.0000  0.0000
   134. (0.00620) BD*( 1) C   6 - H  11  
                ( 36.70%)   0.6058* C   6 s( 29.34%)p 2.41( 70.63%)d 0.00(  0.03%)
                                           -0.0003  0.5415 -0.0126  0.1716 -0.0020
                                           -0.8226  0.0119 -0.0000 -0.0000 -0.0054
                                           -0.0000 -0.0000 -0.0129 -0.0097
                ( 63.30%)  -0.7956* H  11 s( 99.89%)p 0.00(  0.11%)
                                            0.9995 -0.0022 -0.0070  0.0323 -0.0000
   135. (0.00764) BD*( 1) C   7 - C   8  
                ( 51.00%)   0.7141* C   7 s( 35.07%)p 1.85( 64.88%)d 0.00(  0.05%)
                                            0.0001  0.5921  0.0108 -0.1894 -0.0414
                                            0.7818 -0.0000  0.0000  0.0000 -0.0046
                                            0.0000  0.0000 -0.0180 -0.0121
                ( 49.00%)  -0.7000* C   8 s( 37.08%)p 1.70( 62.87%)d 0.00(  0.04%)
                                           -0.0001  0.6089  0.0098  0.1455 -0.0380
                                           -0.7785 -0.0112  0.0000  0.0000 -0.0105
                                            0.0000  0.0000 -0.0128 -0.0117
   136. (0.00644) BD*( 1) C   7 - H  12  
                ( 36.40%)   0.6033* C   7 s( 29.88%)p 2.35( 70.10%)d 0.00(  0.03%)
                                           -0.0003  0.5464 -0.0146 -0.6193  0.0084
                                           -0.5633  0.0081 -0.0000 -0.0000  0.0129
                                           -0.0000 -0.0000  0.0011 -0.0093
                ( 63.60%)  -0.7975* H  12 s( 99.89%)p 0.00(  0.11%)
                                            0.9995 -0.0021  0.0242  0.0220 -0.0000
   137. (0.00720) BD*( 1) C   8 - H  13  
                ( 36.42%)   0.6035* C   8 s( 29.57%)p 2.38( 70.40%)d 0.00(  0.03%)
                                           -0.0003  0.5435 -0.0157 -0.7917  0.0027
                                            0.2773 -0.0184 -0.0000 -0.0000 -0.0108
                                           -0.0000 -0.0000  0.0081 -0.0099
                ( 63.58%)  -0.7974* H  13 s( 99.89%)p 0.00(  0.11%)
                                            0.9995 -0.0033  0.0316 -0.0088 -0.0000


 NHO Directionality and "Bond Bending" (deviations from line of nuclear centers)

         [Thresholds for printing:  angular deviation  >  1.0 degree]
                                    hybrid p-character > 25.0%
                                    orbital occupancy  >  0.10e

                                Line of Centers        Hybrid 1              Hybrid 2
                                ---------------  -------------------   ------------------
                NBO               Theta   Phi    Theta   Phi    Dev    Theta   Phi    Dev
 ========================================================================================
     1. BD (   1) O   1 - N   2    90.0  342.7    90.0  341.6   1.0     90.0  165.0   2.4
     2. BD (   1) N   2 - C   3    90.0  278.1    90.0  276.1   1.9     90.0   99.8   1.8
     3. BD (   2) N   2 - C   3    90.0  278.1     0.0    0.0  90.0      0.0    0.0  90.0
     4. BD (   1) C   3 - C   4    90.0  342.5    90.0  346.3   3.8     90.0  158.9   3.6
     5. BD (   1) C   3 - C   8    90.0  221.3    90.0  216.2   5.1     90.0   45.4   4.1
     6. BD (   1) C   4 - C   5    90.0  282.0    90.0  286.7   4.7     90.0   97.6   4.4
     7. BD (   2) C   4 - C   5    90.0  282.0     0.0    0.0  90.0      0.0    0.0  90.0
     8. BD (   1) C   4 - H   9    90.0   44.2    90.0   42.3   1.9      --     --    --
     9. BD (   1) C   5 - C   6    90.0  221.6    90.0  225.8   4.3     90.0   37.6   4.0
    11. BD (   1) C   6 - C   7    90.0  162.2    90.0  166.2   4.0     90.0  338.0   4.2
    12. BD (   2) C   6 - C   7    90.0  162.2     0.0    0.0  90.0      0.0    0.0  90.0
    14. BD (   1) C   7 - C   8    90.0  102.3    90.0  106.4   4.2     90.0  277.8   4.5
    16. BD (   1) C   8 - H  13    90.0  159.7    90.0  161.8   2.1      --     --    --
    25. LP (   1) O   1             --     --     90.0  193.9   --       --     --    --
    26. LP (   2) O   1             --     --     90.0   81.7   --       --     --    --
    27. LP (   3) O   1             --     --      0.0    0.0   --       --     --    --
    28. LP (   1) N   2             --     --     90.0   43.8   --       --     --    --
    29. LP*(   1) C   8             --     --      0.0    0.0   --       --     --    --
   124. BD*(   2) N   2 - C   3    90.0  278.1     0.0    0.0  90.0      0.0    0.0  90.0
   133. BD*(   2) C   6 - C   7    90.0  162.2     0.0    0.0  90.0      0.0    0.0  90.0


 Second Order Perturbation Theory Analysis of Fock Matrix in NBO Basis

     Threshold for printing:   0.25 kcal/mol
                                                                              E(2)  E(j)-E(i) F(i,j)
         Donor NBO (i)                     Acceptor NBO (j)                 kcal/mol   a.u.    a.u. 
 ===================================================================================================

 within unit  1
   1. BD (   1) O   1 - N   2        / 40. RY*(   2) N   2                    0.44    2.01    0.038
   1. BD (   1) O   1 - N   2        / 48. RY*(   1) C   3                    0.90    2.01    0.054
   1. BD (   1) O   1 - N   2        / 49. RY*(   2) C   3                    0.46    2.09    0.039
   1. BD (   1) O   1 - N   2        / 57. RY*(   1) C   4                    0.28    2.24    0.032
   1. BD (   1) O   1 - N   2        /123. BD*(   1) N   2 - C   3            0.25    1.45    0.024
   1. BD (   1) O   1 - N   2        /125. BD*(   1) C   3 - C   4            0.72    1.69    0.044
   2. BD (   1) N   2 - C   3        / 30. RY*(   1) O   1                    0.89    2.07    0.054
   2. BD (   1) N   2 - C   3        / 57. RY*(   1) C   4                    0.46    1.94    0.038
   2. BD (   1) N   2 - C   3        / 93. RY*(   1) C   8                    0.29    1.92    0.030
   2. BD (   1) N   2 - C   3        /125. BD*(   1) C   3 - C   4            0.54    1.38    0.035
   2. BD (   1) N   2 - C   3        /126. BD*(   1) C   3 - C   8            0.57    1.37    0.035
   2. BD (   1) N   2 - C   3        /127. BD*(   1) C   4 - C   5            0.88    1.41    0.045
   2. BD (   1) N   2 - C   3        /135. BD*(   1) C   7 - C   8            0.66    1.42    0.039
   3. BD (   2) N   2 - C   3        / 29. LP*(   1) C   8                   15.99    0.24    0.091
   3. BD (   2) N   2 - C   3        / 31. RY*(   2) O   1                    1.13    1.49    0.057
   3. BD (   2) N   2 - C   3        / 59. RY*(   3) C   4                    0.87    1.37    0.048
   3. BD (   2) N   2 - C   3        / 95. RY*(   3) C   8                    0.85    1.19    0.044
   3. BD (   2) N   2 - C   3        /124. BD*(   2) N   2 - C   3           14.30    0.25    0.077
   3. BD (   2) N   2 - C   3        /128. BD*(   2) C   4 - C   5            8.57    0.39    0.076
   4. BD (   1) C   3 - C   4        / 39. RY*(   1) N   2                    0.56    1.87    0.041
   4. BD (   1) C   3 - C   4        / 66. RY*(   1) C   5                    0.60    1.90    0.043
   4. BD (   1) C   3 - C   4        / 67. RY*(   2) C   5                    0.61    1.40    0.037
   4. BD (   1) C   3 - C   4        / 93. RY*(   1) C   8                    0.58    1.79    0.041
   4. BD (   1) C   3 - C   4        /122. BD*(   1) O   1 - N   2            0.86    1.13    0.040
   4. BD (   1) C   3 - C   4        /123. BD*(   1) N   2 - C   3            0.31    1.02    0.022
   4. BD (   1) C   3 - C   4        /126. BD*(   1) C   3 - C   8            2.44    1.25    0.070
   4. BD (   1) C   3 - C   4        /127. BD*(   1) C   4 - C   5            1.17    1.29    0.049
   4. BD (   1) C   3 - C   4        /129. BD*(   1) C   4 - H   9            0.55    1.20    0.033
   4. BD (   1) C   3 - C   4        /131. BD*(   1) C   5 - H  10            1.10    1.22    0.046
   4. BD (   1) C   3 - C   4        /137. BD*(   1) C   8 - H  13            1.02    1.19    0.044
   5. BD (   1) C   3 - C   8        / 40. RY*(   2) N   2                    0.27    1.58    0.026
   5. BD (   1) C   3 - C   8        / 57. RY*(   1) C   4                    0.52    1.82    0.039
   5. BD (   1) C   3 - C   8        / 84. RY*(   1) C   7                    0.58    1.91    0.042
   5. BD (   1) C   3 - C   8        / 85. RY*(   2) C   7                    0.60    1.40    0.037
   5. BD (   1) C   3 - C   8        /123. BD*(   1) N   2 - C   3            0.26    1.02    0.021
   5. BD (   1) C   3 - C   8        /125. BD*(   1) C   3 - C   4            2.61    1.26    0.072
   5. BD (   1) C   3 - C   8        /129. BD*(   1) C   4 - H   9            0.94    1.20    0.043
   5. BD (   1) C   3 - C   8        /135. BD*(   1) C   7 - C   8            1.31    1.30    0.052
   5. BD (   1) C   3 - C   8        /136. BD*(   1) C   7 - H  12            1.10    1.22    0.046
   5. BD (   1) C   3 - C   8        /137. BD*(   1) C   8 - H  13            0.56    1.20    0.033
   6. BD (   1) C   4 - C   5        / 49. RY*(   2) C   3                    1.01    1.64    0.052
   6. BD (   1) C   4 - C   5        / 75. RY*(   1) C   6                    0.46    1.90    0.037
   6. BD (   1) C   4 - C   5        / 76. RY*(   2) C   6                    0.61    1.37    0.037
   6. BD (   1) C   4 - C   5        /123. BD*(   1) N   2 - C   3            1.93    0.99    0.056
   6. BD (   1) C   4 - C   5        /125. BD*(   1) C   3 - C   4            1.39    1.23    0.052
   6. BD (   1) C   4 - C   5        /129. BD*(   1) C   4 - H   9            0.77    1.17    0.038
   6. BD (   1) C   4 - C   5        /130. BD*(   1) C   5 - C   6            1.17    1.26    0.049
   6. BD (   1) C   4 - C   5        /131. BD*(   1) C   5 - H  10            0.63    1.19    0.035
   6. BD (   1) C   4 - C   5        /134. BD*(   1) C   6 - H  11            1.10    1.19    0.046
   7. BD (   2) C   4 - C   5        / 29. LP*(   1) C   8                    0.26    0.14    0.009
   7. BD (   2) C   4 - C   5        / 52. RY*(   5) C   3                    0.61    1.02    0.035
   7. BD (   2) C   4 - C   5        / 79. RY*(   5) C   6                    0.95    0.94    0.042
   7. BD (   2) C   4 - C   5        /124. BD*(   2) N   2 - C   3           16.13    0.15    0.062
   7. BD (   2) C   4 - C   5        /128. BD*(   2) C   4 - C   5            0.57    0.29    0.017
   7. BD (   2) C   4 - C   5        /133. BD*(   2) C   6 - C   7           12.48    0.29    0.078
   8. BD (   1) C   4 - H   9        / 48. RY*(   1) C   3                    0.38    1.38    0.029
   8. BD (   1) C   4 - H   9        / 66. RY*(   1) C   5                    0.35    1.69    0.031
   8. BD (   1) C   4 - H   9        /123. BD*(   1) N   2 - C   3            0.57    0.81    0.027
   8. BD (   1) C   4 - H   9        /125. BD*(   1) C   3 - C   4            0.29    1.05    0.022
   8. BD (   1) C   4 - H   9        /126. BD*(   1) C   3 - C   8            2.53    1.04    0.065
   8. BD (   1) C   4 - H   9        /127. BD*(   1) C   4 - C   5            0.56    1.08    0.031
   8. BD (   1) C   4 - H   9        /130. BD*(   1) C   5 - C   6            1.76    1.08    0.055
   9. BD (   1) C   5 - C   6        / 58. RY*(   2) C   4                    0.90    1.42    0.045
   9. BD (   1) C   5 - C   6        / 84. RY*(   1) C   7                    0.42    1.87    0.036
   9. BD (   1) C   5 - C   6        / 85. RY*(   2) C   7                    0.73    1.37    0.040
   9. BD (   1) C   5 - C   6        /127. BD*(   1) C   4 - C   5            1.21    1.26    0.049
   9. BD (   1) C   5 - C   6        /129. BD*(   1) C   4 - H   9            1.30    1.17    0.049
   9. BD (   1) C   5 - C   6        /131. BD*(   1) C   5 - H  10            0.65    1.19    0.035
   9. BD (   1) C   5 - C   6        /132. BD*(   1) C   6 - C   7            1.08    1.25    0.046
   9. BD (   1) C   5 - C   6        /134. BD*(   1) C   6 - H  11            0.56    1.18    0.032
   9. BD (   1) C   5 - C   6        /136. BD*(   1) C   7 - H  12            1.14    1.19    0.047
  10. BD (   1) C   5 - H  10        / 57. RY*(   1) C   4                    0.29    1.59    0.027
  10. BD (   1) C   5 - H  10        / 75. RY*(   1) C   6                    0.33    1.70    0.030
  10. BD (   1) C   5 - H  10        /125. BD*(   1) C   3 - C   4            2.02    1.03    0.058
  10. BD (   1) C   5 - H  10        /127. BD*(   1) C   4 - C   5            0.46    1.06    0.028
  10. BD (   1) C   5 - H  10        /130. BD*(   1) C   5 - C   6            0.43    1.06    0.027
  10. BD (   1) C   5 - H  10        /132. BD*(   1) C   6 - C   7            1.91    1.05    0.057
  11. BD (   1) C   6 - C   7        / 66. RY*(   1) C   5                    0.42    1.87    0.036
  11. BD (   1) C   6 - C   7        / 67. RY*(   2) C   5                    0.74    1.36    0.040
  11. BD (   1) C   6 - C   7        / 94. RY*(   2) C   8                    0.88    1.43    0.045
  11. BD (   1) C   6 - C   7        /130. BD*(   1) C   5 - C   6            1.08    1.26    0.047
  11. BD (   1) C   6 - C   7        /131. BD*(   1) C   5 - H  10            1.18    1.19    0.047
  11. BD (   1) C   6 - C   7        /134. BD*(   1) C   6 - H  11            0.52    1.18    0.031
  11. BD (   1) C   6 - C   7        /135. BD*(   1) C   7 - C   8            1.23    1.26    0.050
  11. BD (   1) C   6 - C   7        /136. BD*(   1) C   7 - H  12            0.61    1.18    0.034
  11. BD (   1) C   6 - C   7        /137. BD*(   1) C   8 - H  13            1.34    1.16    0.050
  12. BD (   2) C   6 - C   7        / 29. LP*(   1) C   8                   49.24    0.12    0.107
  12. BD (   2) C   6 - C   7        / 69. RY*(   4) C   5                    0.49    0.88    0.031
  12. BD (   2) C   6 - C   7        / 88. RY*(   5) C   7                    0.43    1.82    0.042
  12. BD (   2) C   6 - C   7        / 97. RY*(   5) C   8                    0.66    1.93    0.054
  12. BD (   2) C   6 - C   7        /128. BD*(   2) C   4 - C   5            5.94    0.28    0.057
  12. BD (   2) C   6 - C   7        /133. BD*(   2) C   6 - C   7            0.71    0.28    0.019
  13. BD (   1) C   6 - H  11        / 66. RY*(   1) C   5                    0.34    1.68    0.030
  13. BD (   1) C   6 - H  11        / 84. RY*(   1) C   7                    0.34    1.68    0.030
  13. BD (   1) C   6 - H  11        /127. BD*(   1) C   4 - C   5            2.03    1.07    0.059
  13. BD (   1) C   6 - H  11        /130. BD*(   1) C   5 - C   6            0.36    1.07    0.025
  13. BD (   1) C   6 - H  11        /132. BD*(   1) C   6 - C   7            0.32    1.06    0.023
  13. BD (   1) C   6 - H  11        /135. BD*(   1) C   7 - C   8            2.01    1.08    0.059
  14. BD (   1) C   7 - C   8        / 48. RY*(   1) C   3                    0.82    1.56    0.045
  14. BD (   1) C   7 - C   8        / 75. RY*(   1) C   6                    0.47    1.90    0.038
  14. BD (   1) C   7 - C   8        / 76. RY*(   2) C   6                    0.60    1.38    0.036
  14. BD (   1) C   7 - C   8        /123. BD*(   1) N   2 - C   3            2.54    0.99    0.064
  14. BD (   1) C   7 - C   8        /126. BD*(   1) C   3 - C   8            1.59    1.23    0.056
  14. BD (   1) C   7 - C   8        /132. BD*(   1) C   6 - C   7            1.16    1.26    0.048
  14. BD (   1) C   7 - C   8        /134. BD*(   1) C   6 - H  11            1.04    1.19    0.045
  14. BD (   1) C   7 - C   8        /136. BD*(   1) C   7 - H  12            0.63    1.20    0.035
  14. BD (   1) C   7 - C   8        /137. BD*(   1) C   8 - H  13            0.87    1.17    0.041
  15. BD (   1) C   7 - H  12        / 75. RY*(   1) C   6                    0.33    1.70    0.030
  15. BD (   1) C   7 - H  12        / 93. RY*(   1) C   8                    0.30    1.57    0.027
  15. BD (   1) C   7 - H  12        /126. BD*(   1) C   3 - C   8            2.13    1.03    0.059
  15. BD (   1) C   7 - H  12        /130. BD*(   1) C   5 - C   6            1.86    1.07    0.056
  15. BD (   1) C   7 - H  12        /132. BD*(   1) C   6 - C   7            0.38    1.06    0.025
  15. BD (   1) C   7 - H  12        /135. BD*(   1) C   7 - C   8            0.48    1.07    0.029
  16. BD (   1) C   8 - H  13        / 49. RY*(   2) C   3                    0.27    1.46    0.025
  16. BD (   1) C   8 - H  13        / 84. RY*(   1) C   7                    0.37    1.70    0.032
  16. BD (   1) C   8 - H  13        /123. BD*(   1) N   2 - C   3            0.40    0.81    0.023
  16. BD (   1) C   8 - H  13        /125. BD*(   1) C   3 - C   4            2.46    1.05    0.064
  16. BD (   1) C   8 - H  13        /126. BD*(   1) C   3 - C   8            0.30    1.05    0.022
  16. BD (   1) C   8 - H  13        /132. BD*(   1) C   6 - C   7            1.78    1.08    0.055
  16. BD (   1) C   8 - H  13        /135. BD*(   1) C   7 - C   8            0.64    1.09    0.033
  17. CR (   1) O   1                / 40. RY*(   2) N   2                    1.92   19.96    0.248
  17. CR (   1) O   1                /123. BD*(   1) N   2 - C   3            0.51   19.40    0.128
  18. CR (   1) N   2                / 32. RY*(   3) O   1                    0.28   15.60    0.084
  18. CR (   1) N   2                / 48. RY*(   1) C   3                    0.95   15.26    0.152
  18. CR (   1) N   2                / 50. RY*(   3) C   3                    0.27   15.10    0.081
  18. CR (   1) N   2                /126. BD*(   1) C   3 - C   8            0.36   14.93    0.094
  19. CR (   1) C   3                / 58. RY*(   2) C   4                    0.94   10.88    0.128
  19. CR (   1) C   3                / 94. RY*(   2) C   8                    0.98   10.89    0.130
  19. CR (   1) C   3                /123. BD*(   1) N   2 - C   3            0.29   10.45    0.071
  19. CR (   1) C   3                /125. BD*(   1) C   3 - C   4            0.41   10.69    0.084
  19. CR (   1) C   3                /126. BD*(   1) C   3 - C   8            0.30   10.68    0.072
  19. CR (   1) C   3                /127. BD*(   1) C   4 - C   5            0.38   10.72    0.081
  19. CR (   1) C   3                /129. BD*(   1) C   4 - H   9            0.26   10.63    0.067
  19. CR (   1) C   3                /135. BD*(   1) C   7 - C   8            0.37   10.73    0.080
  19. CR (   1) C   3                /137. BD*(   1) C   8 - H  13            0.27   10.63    0.068
  20. CR (   1) C   4                / 48. RY*(   1) C   3                    0.38   10.95    0.081
  20. CR (   1) C   4                / 50. RY*(   3) C   3                    0.51   10.79    0.093
  20. CR (   1) C   4                / 67. RY*(   2) C   5                    0.75   10.77    0.113
  20. CR (   1) C   4                / 68. RY*(   3) C   5                    0.31   10.82    0.073
  20. CR (   1) C   4                /102. RY*(   1) H   9                    0.43   10.46    0.084
  20. CR (   1) C   4                /123. BD*(   1) N   2 - C   3            0.30   10.39    0.071
  20. CR (   1) C   4                /126. BD*(   1) C   3 - C   8            0.65   10.62    0.106
  20. CR (   1) C   4                /130. BD*(   1) C   5 - C   6            0.43   10.66    0.086
  20. CR (   1) C   4                /131. BD*(   1) C   5 - H  10            0.29   10.59    0.070
  21. CR (   1) C   5                / 57. RY*(   1) C   4                    0.27   11.16    0.070
  21. CR (   1) C   5                / 60. RY*(   4) C   4                    0.41   10.72    0.083
  21. CR (   1) C   5                / 76. RY*(   2) C   6                    0.74   10.75    0.112
  21. CR (   1) C   5                /106. RY*(   1) H  10                    0.42   10.46    0.084
  21. CR (   1) C   5                /125. BD*(   1) C   3 - C   4            0.49   10.61    0.092
  21. CR (   1) C   5                /129. BD*(   1) C   4 - H   9            0.34   10.55    0.076
  21. CR (   1) C   5                /132. BD*(   1) C   6 - C   7            0.45   10.63    0.087
  21. CR (   1) C   5                /134. BD*(   1) C   6 - H  11            0.27   10.57    0.068
  22. CR (   1) C   6                / 67. RY*(   2) C   5                    0.75   10.76    0.113
  22. CR (   1) C   6                / 85. RY*(   2) C   7                    0.71   10.76    0.110
  22. CR (   1) C   6                /110. RY*(   1) H  11                    0.42   10.47    0.083
  22. CR (   1) C   6                /127. BD*(   1) C   4 - C   5            0.45   10.66    0.088
  22. CR (   1) C   6                /131. BD*(   1) C   5 - H  10            0.29   10.59    0.070
  22. CR (   1) C   6                /135. BD*(   1) C   7 - C   8            0.45   10.66    0.088
  22. CR (   1) C   6                /136. BD*(   1) C   7 - H  12            0.28   10.58    0.069
  23. CR (   1) C   7                / 76. RY*(   2) C   6                    0.73   10.76    0.112
  23. CR (   1) C   7                / 93. RY*(   1) C   8                    0.26   11.15    0.068
  23. CR (   1) C   7                / 96. RY*(   4) C   8                    0.54   10.73    0.096
  23. CR (   1) C   7                /114. RY*(   1) H  12                    0.42   10.46    0.084
  23. CR (   1) C   7                /126. BD*(   1) C   3 - C   8            0.52   10.61    0.094
  23. CR (   1) C   7                /130. BD*(   1) C   5 - C   6            0.44   10.65    0.087
  23. CR (   1) C   7                /134. BD*(   1) C   6 - H  11            0.27   10.57    0.067
  23. CR (   1) C   7                /137. BD*(   1) C   8 - H  13            0.36   10.55    0.079
  24. CR (   1) C   8                / 49. RY*(   2) C   3                    1.03   11.03    0.134
  24. CR (   1) C   8                / 85. RY*(   2) C   7                    0.80   10.77    0.117
  24. CR (   1) C   8                / 86. RY*(   3) C   7                    0.29   10.81    0.071
  24. CR (   1) C   8                /118. RY*(   1) H  13                    0.44   10.47    0.086
  24. CR (   1) C   8                /123. BD*(   1) N   2 - C   3            0.44   10.39    0.087
  24. CR (   1) C   8                /125. BD*(   1) C   3 - C   4            0.60   10.62    0.101
  24. CR (   1) C   8                /132. BD*(   1) C   6 - C   7            0.45   10.65    0.087
  24. CR (   1) C   8                /136. BD*(   1) C   7 - H  12            0.29   10.59    0.070
  25. LP (   1) O   1                / 40. RY*(   2) N   2                    3.31    1.71    0.095
  25. LP (   1) O   1                /123. BD*(   1) N   2 - C   3            0.53    1.15    0.032
  26. LP (   2) O   1                / 39. RY*(   1) N   2                    2.07    1.63    0.074
  26. LP (   2) O   1                / 42. RY*(   4) N   2                    0.58    2.74    0.051
  26. LP (   2) O   1                /123. BD*(   1) N   2 - C   3            6.26    0.78    0.088
  27. LP (   3) O   1                / 31. RY*(   2) O   1                    0.54    1.53    0.041
  27. LP (   3) O   1                / 37. RY*(   8) O   1                    0.29    2.89    0.042
  27. LP (   3) O   1                / 41. RY*(   3) N   2                    2.10    2.52    0.105
  27. LP (   3) O   1                /124. BD*(   2) N   2 - C   3           33.72    0.28    0.125
  28. LP (   1) N   2                / 30. RY*(   1) O   1                    0.85    1.76    0.049
  28. LP (   1) N   2                / 48. RY*(   1) C   3                    1.33    1.40    0.055
  28. LP (   1) N   2                /126. BD*(   1) C   3 - C   8            2.83    1.07    0.070
  29. LP*(   1) C   8                / 51. RY*(   4) C   3                    0.79    1.81    0.071
  29. LP*(   1) C   8                / 88. RY*(   5) C   7                    0.94    1.70    0.075
  29. LP*(   1) C   8                / 95. RY*(   3) C   8                    0.98    0.96    0.057
  29. LP*(   1) C   8                / 97. RY*(   5) C   8                    0.45    1.81    0.053
  29. LP*(   1) C   8                /124. BD*(   2) N   2 - C   3          327.33    0.01    0.101
  29. LP*(   1) C   8                /128. BD*(   2) C   4 - C   5            0.51    0.15    0.015
  29. LP*(   1) C   8                /133. BD*(   2) C   6 - C   7           24.12    0.15    0.101
 124. BD*(   2) N   2 - C   3        / 31. RY*(   2) O   1                    0.34    1.24    0.058
 124. BD*(   2) N   2 - C   3        / 44. RY*(   6) N   2                    0.81    0.99    0.079
 124. BD*(   2) N   2 - C   3        / 52. RY*(   5) C   3                    0.42    0.87    0.054
 124. BD*(   2) N   2 - C   3        / 54. RY*(   7) C   3                    0.27    1.91    0.064
 124. BD*(   2) N   2 - C   3        / 59. RY*(   3) C   4                    0.35    1.11    0.055
 124. BD*(   2) N   2 - C   3        / 95. RY*(   3) C   8                    0.36    0.94    0.052
 124. BD*(   2) N   2 - C   3        /128. BD*(   2) C   4 - C   5            7.15    0.14    0.073
 128. BD*(   2) C   4 - C   5        / 61. RY*(   5) C   4                    0.46    1.48    0.108
 128. BD*(   2) C   4 - C   5        / 69. RY*(   4) C   5                    0.89    0.60    0.095
 133. BD*(   2) C   6 - C   7        / 79. RY*(   5) C   6                    0.96    0.65    0.086
 133. BD*(   2) C   6 - C   7        / 87. RY*(   4) C   7                    0.93    0.96    0.102


 Natural Bond Orbitals (Summary):

                                                            Principal Delocalizations
           NBO                        Occupancy    Energy   (geminal,vicinal,remote)
 ====================================================================================
 Molecular unit  1  (C6H5NO)
     1. BD (   1) O   1 - N   2          0.99706    -1.35262  48(v),125(v),49(v),40(g)
                                                    57(r),123(g)
     2. BD (   1) N   2 - C   3          0.99506    -1.04612  30(v),127(v),135(v),126(g)
                                                    125(g),57(v),93(v)
     3. BD (   2) N   2 - C   3          0.82145    -0.55847  29(v),124(g),128(v),31(v)
                                                    59(v),95(v)
     4. BD (   1) C   3 - C   4          0.98728    -0.92172  126(g),127(g),131(v),137(v)
                                                    122(v),67(v),66(v),93(v)
                                                    39(v),129(g),123(g)
     5. BD (   1) C   3 - C   8          0.98916    -0.92640  125(g),135(g),136(v),129(v)
                                                    85(v),84(v),137(g),57(v)
                                                    40(v),123(g)
     6. BD (   1) C   4 - C   5          0.98837    -0.89603  123(v),125(g),130(g),134(v)
                                                    49(v),129(g),131(g),76(v)
                                                    75(v)
     7. BD (   2) C   4 - C   5          0.81010    -0.45578  124(v),133(v),79(v),52(v)
                                                    128(g),29(r)
     8. BD (   1) C   4 - H   9          0.98802    -0.71662  126(v),130(v),123(v),127(g)
                                                    48(v),66(v),125(g)
     9. BD (   1) C   5 - C   6          0.99030    -0.89146  129(v),127(g),136(v),132(g)
                                                    58(v),85(v),131(g),134(g)
                                                    84(v)
    10. BD (   1) C   5 - H  10          0.98907    -0.69712  125(v),132(v),127(g),130(g)
                                                    75(v),57(v)
    11. BD (   1) C   6 - C   7          0.99026    -0.89019  137(v),135(g),131(v),130(g)
                                                    94(v),67(v),136(g),134(g)
                                                    66(v)
    12. BD (   2) C   6 - C   7          0.70673    -0.44230  29(v),128(v),97(v),133(g)
                                                    69(v),88(g)
    13. BD (   1) C   6 - H  11          0.98947    -0.70433  127(v),135(v),130(g),66(v)
                                                    84(v),132(g)
    14. BD (   1) C   7 - C   8          0.98769    -0.90090  123(v),126(g),132(g),134(v)
                                                    137(g),48(v),136(g),76(v)
                                                    75(v)
    15. BD (   1) C   7 - H  12          0.98906    -0.70006  126(v),130(v),135(g),132(g)
                                                    75(v),93(v)
    16. BD (   1) C   8 - H  13          0.98790    -0.72027  125(v),132(v),135(g),123(v)
                                                    84(v),126(g),49(v)
    17. CR (   1) O   1                  0.99988   -19.30501  40(v),123(v)
    18. CR (   1) N   2                  0.99971   -14.60203  48(v),126(v),32(v),50(v)
    19. CR (   1) C   3                  0.99936   -10.35559  94(v),58(v),125(g),127(v)
                                                    135(v),126(g),123(g),137(v)
                                                    129(v)
    20. CR (   1) C   4                  0.99946   -10.29208  67(v),126(v),50(v),130(v)
                                                    102(v),48(v),68(v),123(v)
                                                    131(v)
    21. CR (   1) C   5                  0.99948   -10.27414  76(v),125(v),132(v),106(v)
                                                    60(v),129(v),134(v),57(v)
    22. CR (   1) C   6                  0.99948   -10.28917  67(v),85(v),135(v),127(v)
                                                    110(v),131(v),136(v)
    23. CR (   1) C   7                  0.99948   -10.27856  76(v),96(v),126(v),130(v)
                                                    114(v),137(v),134(v),93(v)
    24. CR (   1) C   8                  0.99945   -10.29133  49(v),85(v),125(v),123(v)
                                                    132(v),118(v),86(v),136(v)
    25. LP (   1) O   1                  0.99512    -1.05242  40(v),123(v)
    26. LP (   2) O   1                  0.98242    -0.68343  123(v),39(v),42(v)
    27. LP (   3) O   1                  0.77017    -0.59097  124(v),41(v),31(g),37(g)
    28. LP (   1) N   2                  0.99089    -0.74283  126(v),48(v),30(v)
    29. LP*(   1) C   8                  0.45286    -0.32009  124(v),133(v),95(g),88(v)
                                                    51(v),97(g),128(r)
    30. RY*(   1) O   1                  0.00205     1.01961   
    31. RY*(   2) O   1                  0.00100     0.93503   
    32. RY*(   3) O   1                  0.00012     0.99757   
    33. RY*(   4) O   1                  0.00004     1.23167   
    34. RY*(   5) O   1                  0.00000     2.01608   
    35. RY*(   6) O   1                  0.00001     2.71198   
    36. RY*(   7) O   1                  0.00000     2.25842   
    37. RY*(   8) O   1                  0.00000     2.29601   
    38. RY*(   9) O   1                  0.00000     2.51680   
    39. RY*(   1) N   2                  0.00383     0.94507   
    40. RY*(   2) N   2                  0.00325     0.65452   
    41. RY*(   3) N   2                  0.00156     1.92535   
    42. RY*(   4) N   2                  0.00038     2.06036   
    43. RY*(   5) N   2                  0.00016     0.98665   
    44. RY*(   6) N   2                  0.00012     0.68503   
    45. RY*(   7) N   2                  0.00000     1.85677   
    46. RY*(   8) N   2                  0.00001     2.14461   
    47. RY*(   9) N   2                  0.00001     2.23411   
    48. RY*(   1) C   3                  0.00540     0.65905   
    49. RY*(   2) C   3                  0.00194     0.74002   
    50. RY*(   3) C   3                  0.00103     0.50050   
    51. RY*(   4) C   3                  0.00047     1.48918   
    52. RY*(   5) C   3                  0.00040     0.56725   
    53. RY*(   6) C   3                  0.00030     1.95798   
    54. RY*(   7) C   3                  0.00031     1.60568   
    55. RY*(   8) C   3                  0.00016     2.09026   
    56. RY*(   9) C   3                  0.00001     1.92167   
    57. RY*(   1) C   4                  0.00295     0.88971   
    58. RY*(   2) C   4                  0.00142     0.52709   
    59. RY*(   3) C   4                  0.00061     0.80748   
    60. RY*(   4) C   4                  0.00052     0.44912   
    61. RY*(   5) C   4                  0.00019     1.31464   
    62. RY*(   6) C   4                  0.00008     2.09585   
    63. RY*(   7) C   4                  0.00002     2.16825   
    64. RY*(   8) C   4                  0.00000     1.63692   
    65. RY*(   9) C   4                  0.00001     2.00618   
    66. RY*(   1) C   5                  0.00275     0.97562   
    67. RY*(   2) C   5                  0.00135     0.47393   
    68. RY*(   3) C   5                  0.00038     0.53214   
    69. RY*(   4) C   5                  0.00025     0.43687   
    70. RY*(   5) C   5                  0.00015     1.72389   
    71. RY*(   6) C   5                  0.00006     2.18674   
    72. RY*(   7) C   5                  0.00003     2.00800   
    73. RY*(   8) C   5                  0.00000     1.63882   
    74. RY*(   9) C   5                  0.00000     2.02509   
    75. RY*(   1) C   6                  0.00256     0.99969   
    76. RY*(   2) C   6                  0.00124     0.47653   
    77. RY*(   3) C   6                  0.00049     0.51019   
    78. RY*(   4) C   6                  0.00037     1.68933   
    79. RY*(   5) C   6                  0.00012     0.48809   
    80. RY*(   6) C   6                  0.00008     2.17219   
    81. RY*(   7) C   6                  0.00002     2.00100   
    82. RY*(   8) C   6                  0.00000     1.59944   
    83. RY*(   9) C   6                  0.00000     2.00554   
    84. RY*(   1) C   7                  0.00271     0.97863   
    85. RY*(   2) C   7                  0.00137     0.47419   
    86. RY*(   3) C   7                  0.00040     0.51730   
    87. RY*(   4) C   7                  0.00025     0.79344   
    88. RY*(   5) C   7                  0.00017     1.37646   
    89. RY*(   6) C   7                  0.00007     2.17933   
    90. RY*(   7) C   7                  0.00003     2.01833   
    91. RY*(   8) C   7                  0.00000     1.62177   
    92. RY*(   9) C   7                  0.00000     2.02070   
    93. RY*(   1) C   8                  0.00264     0.86978   
    94. RY*(   2) C   8                  0.00172     0.53676   
    95. RY*(   3) C   8                  0.00072     0.63578   
    96. RY*(   4) C   8                  0.00055     0.44718   
    97. RY*(   5) C   8                  0.00012     1.49255   
    98. RY*(   6) C   8                  0.00006     2.09274   
    99. RY*(   7) C   8                  0.00003     2.18147   
   100. RY*(   8) C   8                  0.00000     1.63403   
   101. RY*(   9) C   8                  0.00000     2.00298   
   102. RY*(   1) H   9                  0.00083     0.17287   
   103. RY*(   2) H   9                  0.00006     1.45843   
   104. RY*(   3) H   9                  0.00004     1.88318   
   105. RY*(   4) H   9                  0.00003     2.06168   
   106. RY*(   1) H  10                  0.00066     0.18337   
   107. RY*(   2) H  10                  0.00005     1.47246   
   108. RY*(   3) H  10                  0.00003     1.82876   
   109. RY*(   4) H  10                  0.00003     2.13949   
   110. RY*(   1) H  11                  0.00069     0.17682   
   111. RY*(   2) H  11                  0.00003     1.80317   
   112. RY*(   3) H  11                  0.00004     2.15491   
   113. RY*(   4) H  11                  0.00004     1.46436   
   114. RY*(   1) H  12                  0.00069     0.18138   
   115. RY*(   2) H  12                  0.00006     1.46891   
   116. RY*(   3) H  12                  0.00004     1.96182   
   117. RY*(   4) H  12                  0.00003     1.99969   
   118. RY*(   1) H  13                  0.00096     0.17555   
   119. RY*(   2) H  13                  0.00006     1.45839   
   120. RY*(   3) H  13                  0.00005     1.88624   
   121. RY*(   4) H  13                  0.00003     2.06659   
   122. BD*(   1) O   1 - N   2          0.00259     0.20974   
   123. BD*(   1) N   2 - C   3          0.02693     0.09405   
   124. BD*(   2) N   2 - C   3          0.20206    -0.30724  29(v),128(v),44(g),52(g)
                                                    95(v),59(v),31(v),54(g)
   125. BD*(   1) C   3 - C   4          0.01186     0.33277   
   126. BD*(   1) C   3 - C   8          0.01503     0.32658   
   127. BD*(   1) C   4 - C   5          0.00742     0.36672   
   128. BD*(   2) C   4 - C   5          0.09415    -0.16684   
   129. BD*(   1) C   4 - H   9          0.00646     0.27374   
   130. BD*(   1) C   5 - C   6          0.00795     0.36661   
   131. BD*(   1) C   5 - H  10          0.00638     0.29778   
   132. BD*(   1) C   6 - C   7          0.00804     0.35762   
   133. BD*(   2) C   6 - C   7          0.13539    -0.16516  128(v),29(v),79(g),87(g)
   134. BD*(   1) C   6 - H  11          0.00620     0.29242   
   135. BD*(   1) C   7 - C   8          0.00764     0.37172   
   136. BD*(   1) C   7 - H  12          0.00644     0.29410   
   137. BD*(   1) C   8 - H  13          0.00720     0.27116   
       -------------------------------
              Total Lewis   26.94188  ( 96.2210%)
        Valence non-Lewis    1.00460  (  3.5878%)
        Rydberg non-Lewis    0.05352  (  0.1911%)
       -------------------------------
            Total unit  1   28.00000  (100.0000%)
           Charge unit  1    0.00000


 ***************************************************
 *******         Beta  spin orbitals         *******
 ***************************************************


 NATURAL POPULATIONS:  Natural atomic orbital occupancies 
                                                          
   NAO  Atom  No  lang   Type(AO)    Occupancy      Energy
 ----------------------------------------------------------
     1    O    1  S      Cor( 1S)     0.99988     -19.28662
     2    O    1  S      Val( 2S)     0.86775      -1.14766
     3    O    1  S      Ryd( 3S)     0.00115       1.01896
     4    O    1  px     Val( 2p)     0.62836      -0.53500
     5    O    1  px     Ryd( 3p)     0.00049       0.77703
     6    O    1  py     Val( 2p)     0.46241      -0.49942
     7    O    1  py     Ryd( 3p)     0.00044       0.84665
     8    O    1  pz     Val( 2p)     0.68745      -0.55008
     9    O    1  pz     Ryd( 3p)     0.00061       0.72491
    10    O    1  dxy    Ryd( 3d)     0.00104       2.72244
    11    O    1  dxz    Ryd( 3d)     0.00117       2.50197
    12    O    1  dyz    Ryd( 3d)     0.00017       2.34999
    13    O    1  dx2y2  Ryd( 3d)     0.00087       2.81349
    14    O    1  dz2    Ryd( 3d)     0.00025       2.54200

    15    N    2  S      Cor( 1S)     0.99958     -14.59312
    16    N    2  S      Val( 2S)     0.65264      -0.79290
    17    N    2  S      Ryd( 3S)     0.00259       0.80054
    18    N    2  px     Val( 2p)     0.48641      -0.43429
    19    N    2  px     Ryd( 3p)     0.00541       0.66165
    20    N    2  py     Val( 2p)     0.54496      -0.47473
    21    N    2  py     Ryd( 3p)     0.00300       0.60221
    22    N    2  pz     Val( 2p)     0.47115      -0.48602
    23    N    2  pz     Ryd( 3p)     0.00010       0.54363
    24    N    2  dxy    Ryd( 3d)     0.00153       2.26993
    25    N    2  dxz    Ryd( 3d)     0.00172       2.01982
    26    N    2  dyz    Ryd( 3d)     0.00047       1.95106
    27    N    2  dx2y2  Ryd( 3d)     0.00133       2.53674
    28    N    2  dz2    Ryd( 3d)     0.00040       2.28811

    29    C    3  S      Cor( 1S)     0.99929     -10.35329
    30    C    3  S      Val( 2S)     0.42884      -0.37246
    31    C    3  S      Ryd( 3S)     0.00111       0.33609
    32    C    3  px     Val( 2p)     0.56000      -0.31344
    33    C    3  px     Ryd( 3p)     0.00305       0.65772
    34    C    3  py     Val( 2p)     0.40483      -0.29301
    35    C    3  py     Ryd( 3p)     0.00372       0.64271
    36    C    3  pz     Val( 2p)     0.54886      -0.36244
    37    C    3  pz     Ryd( 3p)     0.00040       0.37612
    38    C    3  dxy    Ryd( 3d)     0.00044       2.17283
    39    C    3  dxz    Ryd( 3d)     0.00046       1.66117
    40    C    3  dyz    Ryd( 3d)     0.00027       1.63166
    41    C    3  dx2y2  Ryd( 3d)     0.00079       2.17386
    42    C    3  dz2    Ryd( 3d)     0.00025       1.92692

    43    C    4  S      Cor( 1S)     0.99945     -10.29240
    44    C    4  S      Val( 2S)     0.48200      -0.37030
    45    C    4  S      Ryd( 3S)     0.00085       0.36822
    46    C    4  px     Val( 2p)     0.56024      -0.27142
    47    C    4  px     Ryd( 3p)     0.00234       0.61354
    48    C    4  py     Val( 2p)     0.57673      -0.27306
    49    C    4  py     Ryd( 3p)     0.00256       0.66582
    50    C    4  pz     Val( 2p)     0.44736      -0.32177
    51    C    4  pz     Ryd( 3p)     0.00048       0.35384
    52    C    4  dxy    Ryd( 3d)     0.00034       2.29560
    53    C    4  dxz    Ryd( 3d)     0.00025       1.69894
    54    C    4  dyz    Ryd( 3d)     0.00029       1.70008
    55    C    4  dx2y2  Ryd( 3d)     0.00037       2.20592
    56    C    4  dz2    Ryd( 3d)     0.00021       1.99866

    57    C    5  S      Cor( 1S)     0.99948     -10.27375
    58    C    5  S      Val( 2S)     0.48186      -0.35488
    59    C    5  S      Ryd( 3S)     0.00058       0.38426
    60    C    5  px     Val( 2p)     0.60304      -0.26452
    61    C    5  px     Ryd( 3p)     0.00328       0.79172
    62    C    5  py     Val( 2p)     0.53054      -0.24370
    63    C    5  py     Ryd( 3p)     0.00218       0.49097
    64    C    5  pz     Val( 2p)     0.47304      -0.30510
    65    C    5  pz     Ryd( 3p)     0.00028       0.36811
    66    C    5  dxy    Ryd( 3d)     0.00038       2.25287
    67    C    5  dxz    Ryd( 3d)     0.00027       1.70628
    68    C    5  dyz    Ryd( 3d)     0.00019       1.72721
    69    C    5  dx2y2  Ryd( 3d)     0.00037       2.27940
    70    C    5  dz2    Ryd( 3d)     0.00020       2.02081

    71    C    6  S      Cor( 1S)     0.99948     -10.28979
    72    C    6  S      Val( 2S)     0.48950      -0.37160
    73    C    6  S      Ryd( 3S)     0.00062       0.38331
    74    C    6  px     Val( 2p)     0.53157      -0.24412
    75    C    6  px     Ryd( 3p)     0.00186       0.47241
    76    C    6  py     Val( 2p)     0.60504      -0.26865
    77    C    6  py     Ryd( 3p)     0.00309       0.80962
    78    C    6  pz     Val( 2p)     0.42951      -0.31341
    79    C    6  pz     Ryd( 3p)     0.00016       0.36382
    80    C    6  dxy    Ryd( 3d)     0.00040       2.21938
    81    C    6  dxz    Ryd( 3d)     0.00029       1.71362
    82    C    6  dyz    Ryd( 3d)     0.00026       1.68834
    83    C    6  dx2y2  Ryd( 3d)     0.00041       2.28613
    84    C    6  dz2    Ryd( 3d)     0.00018       1.99988

    85    C    7  S      Cor( 1S)     0.99948     -10.27837
    86    C    7  S      Val( 2S)     0.48247      -0.35855
    87    C    7  S      Ryd( 3S)     0.00059       0.38330
    88    C    7  px     Val( 2p)     0.57369      -0.25919
    89    C    7  px     Ryd( 3p)     0.00272       0.65709
    90    C    7  py     Val( 2p)     0.55874      -0.25348
    91    C    7  py     Ryd( 3p)     0.00257       0.62397
    92    C    7  pz     Val( 2p)     0.46976      -0.30833
    93    C    7  pz     Ryd( 3p)     0.00024       0.36560
    94    C    7  dxy    Ryd( 3d)     0.00035       2.30801
    95    C    7  dxz    Ryd( 3d)     0.00024       1.70844
    96    C    7  dyz    Ryd( 3d)     0.00025       1.71735
    97    C    7  dx2y2  Ryd( 3d)     0.00039       2.21735
    98    C    7  dz2    Ryd( 3d)     0.00020       2.01567

    99    C    8  S      Cor( 1S)     0.99944     -10.29095
   100    C    8  S      Val( 2S)     0.47998      -0.36707
   101    C    8  S      Ryd( 3S)     0.00096       0.35729
   102    C    8  px     Val( 2p)     0.58784      -0.27976
   103    C    8  px     Ryd( 3p)     0.00272       0.75523
   104    C    8  py     Val( 2p)     0.54149      -0.26733
   105    C    8  py     Ryd( 3p)     0.00197       0.52197
   106    C    8  pz     Val( 2p)     0.46296      -0.32239
   107    C    8  pz     Ryd( 3p)     0.00057       0.35763
   108    C    8  dxy    Ryd( 3d)     0.00048       2.25748
   109    C    8  dxz    Ryd( 3d)     0.00023       1.69368
   110    C    8  dyz    Ryd( 3d)     0.00027       1.71036
   111    C    8  dx2y2  Ryd( 3d)     0.00023       2.25836
   112    C    8  dz2    Ryd( 3d)     0.00021       1.99948

   113    H    9  S      Val( 1S)     0.36150      -0.10314
   114    H    9  S      Ryd( 2S)     0.00058       0.15503
   115    H    9  px     Ryd( 2p)     0.00026       1.98581
   116    H    9  py     Ryd( 2p)     0.00022       1.98651
   117    H    9  pz     Ryd( 2p)     0.00006       1.45847

   118    H   10  S      Val( 1S)     0.36323      -0.07960
   119    H   10  S      Ryd( 2S)     0.00066       0.16576
   120    H   10  px     Ryd( 2p)     0.00040       2.16468
   121    H   10  py     Ryd( 2p)     0.00008       1.83089
   122    H   10  pz     Ryd( 2p)     0.00005       1.47256

   123    H   11  S      Val( 1S)     0.36507      -0.08810
   124    H   11  S      Ryd( 2S)     0.00069       0.16226
   125    H   11  px     Ryd( 2p)     0.00005       1.80426
   126    H   11  py     Ryd( 2p)     0.00043       2.17816
   127    H   11  pz     Ryd( 2p)     0.00005       1.46409

   128    H   12  S      Val( 1S)     0.36103      -0.08220
   129    H   12  S      Ryd( 2S)     0.00065       0.16373
   130    H   12  px     Ryd( 2p)     0.00025       2.01405
   131    H   12  py     Ryd( 2p)     0.00022       1.97591
   132    H   12  pz     Ryd( 2p)     0.00006       1.46947

   133    H   13  S      Val( 1S)     0.36503      -0.10780
   134    H   13  S      Ryd( 2S)     0.00069       0.16186
   135    H   13  px     Ryd( 2p)     0.00041       2.13617
   136    H   13  py     Ryd( 2p)     0.00008       1.84042
   137    H   13  pz     Ryd( 2p)     0.00007       1.45813


 Summary of Natural Population Analysis:                  
                                                          
                                       Natural Population 
                Natural  -----------------------------------------------
    Atom  No    Charge         Core      Valence    Rydberg      Total
 -----------------------------------------------------------------------
      O    1    0.34798      0.99988     2.64597    0.00617     3.65202
      N    2    0.32869      0.99958     2.15516    0.01656     3.17131
      C    3    0.04768      0.99929     1.94253    0.01050     2.95232
      C    4   -0.07345      0.99945     2.06633    0.00767     3.07345
      C    5   -0.09568      0.99948     2.08848    0.00772     3.09568
      C    6   -0.06236      0.99948     2.05561    0.00727     3.06236
      C    7   -0.09169      0.99948     2.08467    0.00755     3.09169
      C    8   -0.07935      0.99944     2.07227    0.00763     3.07935
      H    9    0.13736      0.00000     0.36150    0.00113     0.36264
      H   10    0.13559      0.00000     0.36323    0.00118     0.36441
      H   11    0.13371      0.00000     0.36507    0.00122     0.36629
      H   12    0.13779      0.00000     0.36103    0.00118     0.36221
      H   13    0.13372      0.00000     0.36503    0.00124     0.36628
 =======================================================================
   * Total *    1.00000      7.99608    18.92689    0.07703    27.00000

                                 Natural Population      
 --------------------------------------------------------
   Core                       7.99608 ( 99.9510% of   8)
   Valence                   18.92689 ( 99.6152% of  19)
   Natural Minimal Basis     26.92297 ( 99.7147% of  27)
   Natural Rydberg Basis      0.07703 (  0.2853% of  27)
 --------------------------------------------------------

    Atom  No          Natural Electron Configuration
 ----------------------------------------------------------------------------
      O    1      [core]2S( 0.87)2p( 1.78)
      N    2      [core]2S( 0.65)2p( 1.50)3p( 0.01)3d( 0.01)
      C    3      [core]2S( 0.43)2p( 1.51)3p( 0.01)
      C    4      [core]2S( 0.48)2p( 1.58)3p( 0.01)
      C    5      [core]2S( 0.48)2p( 1.61)3p( 0.01)
      C    6      [core]2S( 0.49)2p( 1.57)3p( 0.01)
      C    7      [core]2S( 0.48)2p( 1.60)3p( 0.01)
      C    8      [core]2S( 0.48)2p( 1.59)3p( 0.01)
      H    9            1S( 0.36)
      H   10            1S( 0.36)
      H   11            1S( 0.37)
      H   12            1S( 0.36)
      H   13            1S( 0.37)


 NATURAL BOND ORBITAL ANALYSIS, beta spin orbitals:

                       Occupancies       Lewis Structure    Low   High
           Occ.    -------------------  -----------------   occ   occ
  Cycle   Thresh.   Lewis   Non-Lewis     CR  BD  3C  LP    (L)   (NL)   Dev
 =============================================================================
   1(1)    0.90    25.29718   1.70282      8  15   0   4     3      0    0.03
   2(2)    0.90    25.29718   1.70282      8  15   0   4     3      0    0.03
   3(1)    0.80    25.98303   1.01697      8  17   0   2     1      0    0.03
   4(2)    0.80    25.98303   1.01697      8  17   0   2     1      0    0.03
   5(1)    0.70    25.83521   1.16479      8  17   0   2     0      0    0.28

    The hybrids on atom  2 are linearly dependent.  An eigenvalue (  0.000003)
    of the hybrid overlap matrix is too small (<0.00010).

    PRJTHR will be raised from  0.200 to 0.250 and the NBO search repeated.

   6(2)    0.70    25.48468   1.51532      8  17   0   2     0      0    0.03
 -----------------------------------------------------------------------------

 Structure accepted: No low occupancy Lewis orbitals

           --- Apparent excited state configuration ---
 The following "inverted" NBO labels reflect the actual hybrid overlap:

                 NBO   2 has been relabelled BD*

                 NBO 122 has been relabelled BD 

 --------------------------------------------------------
   Core                      7.99594 ( 99.949% of   8)
   Valence Lewis            17.15347 ( 90.281% of  19)
  ==================       ============================
   Total Lewis              25.14942 ( 93.146% of  27)
  -----------------------------------------------------
   Valence non-Lewis         1.80367 (  6.680% of  27)
   Rydberg non-Lewis         0.04691 (  0.174% of  27)
  ==================       ============================
   Total non-Lewis           1.85058 (  6.854% of  27)
 --------------------------------------------------------


       (Occupancy)   Bond orbital/ Coefficients/ Hybrids
 ---------------------------------------------------------------------------------
     1. (0.99665) BD ( 1) O   1 - N   2  
                ( 56.72%)   0.7531* O   1 s( 28.81%)p 2.47( 71.02%)d 0.01(  0.17%)
                                           -0.0001  0.5355 -0.0375  0.7322 -0.0231
                                           -0.4165 -0.0065  0.0000  0.0000 -0.0281
                                            0.0000  0.0000  0.0233 -0.0177
                ( 43.28%)   0.6579* N   2 s( 21.05%)p 3.74( 78.67%)d 0.01(  0.28%)
                                           -0.0001  0.4546 -0.0620 -0.8679  0.0578
                                            0.1610 -0.0648  0.0000  0.0000 -0.0066
                                            0.0000  0.0000  0.0453 -0.0265
     2. (0.73572) BD*( 1) O   1 - C   4  
                ( 85.98%)   0.9273* O   1 s(  0.00%)p 1.00( 99.83%)d 0.00(  0.17%)
                                            0.0000  0.0000  0.0000  0.0000  0.0000
                                            0.0000  0.0000  0.9991  0.0127  0.0000
                                            0.0385 -0.0139  0.0000  0.0000
                ( 14.02%)  -0.3744* C   4 s(  0.00%)p 1.00( 99.92%)d 0.00(  0.08%)
                                           -0.0000 -0.0000 -0.0000 -0.0000 -0.0000
                                           -0.0000 -0.0000  0.9996 -0.0055 -0.0000
                                           -0.0273 -0.0040 -0.0000 -0.0000
     3. (0.82576) BD ( 1) N   2 - C   3  
                ( 62.92%)   0.7932* N   2 s(  6.25%)p14.99( 93.61%)d 0.02(  0.15%)
                                           -0.0034 -0.2493 -0.0173  0.0494  0.0158
                                            0.9658  0.0242  0.0000  0.0000 -0.0356
                                            0.0000  0.0000  0.0076  0.0126
                ( 37.08%)   0.6090* C   3 s( 24.71%)p 3.04( 75.16%)d 0.01(  0.13%)
                                           -0.0034 -0.4970 -0.0124  0.1722 -0.0203
                                           -0.8494 -0.0106  0.0000  0.0000  0.0090
                                            0.0000  0.0000  0.0290  0.0187
     4. (0.76865) BD ( 2) N   2 - C   3  
                ( 42.56%)   0.6524* N   2 s(  0.00%)p 1.00( 99.83%)d 0.00(  0.17%)
                                            0.0000  0.0000  0.0000  0.0000  0.0000
                                            0.0000  0.0000  0.9991  0.0007  0.0000
                                           -0.0268 -0.0315  0.0000  0.0000
                ( 57.44%)   0.7579* C   3 s(  0.00%)p 1.00( 99.98%)d 0.00(  0.02%)
                                            0.0000  0.0000  0.0000  0.0000  0.0000
                                            0.0000  0.0000  0.9999  0.0011  0.0000
                                           -0.0014  0.0139  0.0000  0.0000
     5. (0.98694) BD ( 1) C   3 - C   4  
                ( 51.62%)   0.7185* C   3 s( 37.66%)p 1.65( 62.30%)d 0.00(  0.04%)
                                           -0.0002  0.6137  0.0000  0.7616  0.0017
                                           -0.2049  0.0310  0.0000  0.0000 -0.0076
                                            0.0000  0.0000  0.0148 -0.0114
                ( 48.38%)   0.6955* C   4 s( 33.91%)p 1.95( 66.04%)d 0.00(  0.06%)
                                            0.0001  0.5821  0.0133 -0.7663  0.0007
                                            0.2688  0.0290  0.0000  0.0000 -0.0109
                                            0.0000  0.0000  0.0165 -0.0133
     6. (0.98208) BD ( 1) C   3 - C   8  
                ( 52.12%)   0.7220* C   3 s( 37.45%)p 1.67( 62.51%)d 0.00(  0.04%)
                                           -0.0005  0.6120 -0.0062 -0.6244 -0.0116
                                           -0.4844  0.0214  0.0000  0.0000  0.0145
                                            0.0000  0.0000  0.0060 -0.0106
                ( 47.88%)   0.6919* C   8 s( 33.26%)p 2.00( 66.68%)d 0.00(  0.06%)
                                            0.0001  0.5766  0.0132  0.5845 -0.0150
                                            0.5693  0.0285  0.0000  0.0000  0.0197
                                            0.0000  0.0000  0.0015 -0.0136
     7. (0.98649) BD ( 1) C   4 - C   5  
                ( 50.93%)   0.7137* C   4 s( 36.54%)p 1.74( 63.41%)d 0.00(  0.04%)
                                           -0.0001  0.6045  0.0076  0.1884  0.0406
                                           -0.7726  0.0043  0.0000  0.0000 -0.0026
                                            0.0000  0.0000 -0.0167 -0.0114
                ( 49.07%)   0.7005* C   5 s( 34.77%)p 1.87( 65.18%)d 0.00(  0.05%)
                                            0.0001  0.5896  0.0100 -0.1462  0.0383
                                            0.7929  0.0169  0.0000  0.0000 -0.0107
                                            0.0000  0.0000 -0.0154 -0.0124
     8. (0.98744) BD ( 1) C   4 - H   9  
                ( 63.72%)   0.7983* C   4 s( 29.47%)p 2.39( 70.50%)d 0.00(  0.03%)
                                           -0.0003  0.5427 -0.0160  0.6126  0.0029
                                            0.5740 -0.0160  0.0000  0.0000  0.0132
                                            0.0000  0.0000 -0.0024 -0.0095
                ( 36.28%)   0.6023* H   9 s( 99.89%)p 0.00(  0.11%)
                                            0.9995 -0.0029 -0.0249 -0.0217  0.0000
     9. (0.99036) BD ( 1) C   5 - C   6  
                ( 49.93%)   0.7066* C   5 s( 35.04%)p 1.85( 64.91%)d 0.00(  0.05%)
                                            0.0000  0.5919  0.0088 -0.5885  0.0196
                                           -0.5487 -0.0373  0.0000  0.0000  0.0178
                                            0.0000  0.0000  0.0055 -0.0123
                ( 50.07%)   0.7076* C   6 s( 35.50%)p 1.82( 64.45%)d 0.00(  0.05%)
                                            0.0000  0.5958  0.0076  0.6112  0.0319
                                            0.5189 -0.0242  0.0000  0.0000  0.0186
                                            0.0000  0.0000 -0.0008 -0.0114
    10. (0.77577) BD ( 2) C   5 - C   6  
                ( 53.36%)   0.7305* C   5 s(  0.00%)p 1.00( 99.93%)d 0.00(  0.07%)
                                            0.0000  0.0000  0.0000  0.0000  0.0000
                                            0.0000  0.0000  0.9997 -0.0050  0.0000
                                           -0.0255  0.0018  0.0000  0.0000
                ( 46.64%)   0.6829* C   6 s(  0.00%)p 1.00( 99.93%)d 0.00(  0.07%)
                                            0.0000  0.0000  0.0000  0.0000  0.0000
                                            0.0000  0.0000  0.9996 -0.0047  0.0000
                                            0.0064  0.0259  0.0000  0.0000
    11. (0.98871) BD ( 1) C   5 - H  10  
                ( 63.63%)   0.7977* C   5 s( 30.10%)p 2.32( 69.87%)d 0.00(  0.02%)
                                           -0.0003  0.5485 -0.0146  0.7941 -0.0107
                                           -0.2608  0.0035  0.0000  0.0000 -0.0075
                                            0.0000  0.0000  0.0102 -0.0093
                ( 36.37%)   0.6031* H  10 s( 99.89%)p 0.00(  0.11%)
                                            0.9995 -0.0023 -0.0309  0.0104  0.0000
    12. (0.99014) BD ( 1) C   6 - C   7  
                ( 49.93%)   0.7066* C   6 s( 35.11%)p 1.85( 64.84%)d 0.00(  0.05%)
                                            0.0000  0.5925  0.0077 -0.7713 -0.0194
                                            0.2279 -0.0352  0.0000  0.0000 -0.0131
                                            0.0000  0.0000  0.0136 -0.0116
                ( 50.07%)   0.7076* C   7 s( 34.90%)p 1.86( 65.05%)d 0.00(  0.05%)
                                            0.0001  0.5907  0.0079  0.7604 -0.0035
                                           -0.2657 -0.0415  0.0000  0.0000 -0.0081
                                            0.0000  0.0000  0.0167 -0.0123
    13. (0.98949) BD ( 1) C   6 - H  11  
                ( 63.46%)   0.7966* C   6 s( 29.29%)p 2.41( 70.68%)d 0.00(  0.03%)
                                            0.0003 -0.5411  0.0132 -0.1718  0.0019
                                            0.8229 -0.0118  0.0000  0.0000  0.0054
                                            0.0000  0.0000  0.0129  0.0088
                ( 36.54%)   0.6045* H  11 s( 99.89%)p 0.00(  0.11%)
                                           -0.9995  0.0028  0.0069 -0.0321  0.0000
    14. (0.98433) BD ( 1) C   7 - C   8  
                ( 49.02%)   0.7002* C   7 s( 35.14%)p 1.84( 64.81%)d 0.00(  0.05%)
                                            0.0001  0.5927  0.0104 -0.1874 -0.0404
                                            0.7819  0.0002  0.0000  0.0000 -0.0039
                                            0.0000  0.0000 -0.0182 -0.0123
                ( 50.98%)   0.7140* C   8 s( 37.27%)p 1.68( 62.69%)d 0.00(  0.04%)
                                           -0.0002  0.6104  0.0088  0.1531 -0.0378
                                           -0.7758 -0.0134  0.0000  0.0000 -0.0109
                                            0.0000  0.0000 -0.0126 -0.0115
    15. (0.82531) BD ( 2) C   7 - C   8  
                ( 50.48%)   0.7105* C   7 s(  0.00%)p 1.00( 99.94%)d 0.00(  0.06%)
                                            0.0000  0.0000  0.0000  0.0000  0.0000
                                            0.0000  0.0000  0.9997 -0.0041  0.0000
                                            0.0115  0.0226  0.0000  0.0000
                ( 49.52%)   0.7037* C   8 s(  0.00%)p 1.00( 99.94%)d 0.00(  0.06%)
                                            0.0000  0.0000  0.0000  0.0000  0.0000
                                            0.0000  0.0000  0.9997 -0.0070  0.0000
                                            0.0186 -0.0156  0.0000  0.0000
    16. (0.98623) BD ( 1) C   7 - H  12  
                ( 63.76%)   0.7985* C   7 s( 29.87%)p 2.35( 70.11%)d 0.00(  0.02%)
                                            0.0004 -0.5463  0.0146  0.6203 -0.0083
                                            0.5623 -0.0080  0.0000  0.0000 -0.0126
                                            0.0000  0.0000 -0.0013  0.0091
                ( 36.24%)   0.6020* H  12 s( 99.89%)p 0.00(  0.11%)
                                           -0.9995  0.0027 -0.0240 -0.0222  0.0000
    17. (0.98774) BD ( 1) C   8 - H  13  
                ( 63.41%)   0.7963* C   8 s( 29.39%)p 2.40( 70.58%)d 0.00(  0.03%)
                                            0.0003 -0.5419  0.0163  0.7955 -0.0029
                                           -0.2695  0.0194  0.0000  0.0000  0.0113
                                            0.0000  0.0000 -0.0083  0.0097
                ( 36.59%)   0.6049* H  13 s( 99.89%)p 0.00(  0.11%)
                                           -0.9995  0.0019 -0.0316  0.0086  0.0000
    18. (0.99988) CR ( 1) O   1           s(100.00%)p 0.00(  0.00%)
                                            1.0000 -0.0002 -0.0000  0.0003 -0.0000
                                           -0.0001 -0.0000  0.0000  0.0000 -0.0000
                                            0.0000  0.0000  0.0000 -0.0000
    19. (0.99951) CR ( 1) N   2           s(100.00%)p 0.00(  0.00%)d 0.00(  0.00%)
                                            1.0000  0.0008 -0.0000  0.0010  0.0001
                                            0.0037  0.0001  0.0000  0.0000 -0.0002
                                            0.0000  0.0000 -0.0000  0.0000
    20. (0.99921) CR ( 1) C   3           s(100.00%)p 0.00(  0.00%)d 0.00(  0.00%)
                                            1.0000 -0.0013 -0.0000  0.0004 -0.0001
                                           -0.0032 -0.0000  0.0000  0.0000  0.0000
                                            0.0000  0.0000  0.0001  0.0001
    21. (0.99945) CR ( 1) C   4           s(100.00%)p 0.00(  0.00%)
                                            1.0000  0.0001 -0.0000  0.0003  0.0000
                                            0.0001 -0.0000  0.0000  0.0000  0.0000
                                            0.0000  0.0000 -0.0000 -0.0000
    22. (0.99948) CR ( 1) C   5           s(100.00%)p 0.00(  0.00%)
                                            1.0000  0.0001 -0.0000  0.0003 -0.0000
                                           -0.0001  0.0000  0.0000  0.0000 -0.0000
                                            0.0000  0.0000  0.0000 -0.0000
    23. (0.99948) CR ( 1) C   6           s(100.00%)p 0.00(  0.00%)
                                            1.0000  0.0001 -0.0000  0.0001 -0.0000
                                           -0.0003  0.0000  0.0000  0.0000 -0.0000
                                            0.0000  0.0000 -0.0000 -0.0000
    24. (0.99948) CR ( 1) C   7           s(100.00%)p 0.00(  0.00%)
                                            1.0000  0.0001 -0.0000 -0.0002  0.0000
                                           -0.0003  0.0000  0.0000  0.0000  0.0000
                                            0.0000  0.0000  0.0000 -0.0000
    25. (0.99944) CR ( 1) C   8           s(100.00%)p 0.00(  0.00%)
                                            1.0000  0.0002 -0.0000 -0.0003 -0.0000
                                           -0.0002 -0.0000  0.0000  0.0000 -0.0000
                                            0.0000  0.0000 -0.0000 -0.0000
    26. (0.99296) LP ( 1) O   1           s( 70.95%)p 0.41( 29.04%)d 0.00(  0.01%)
                                            0.0004  0.8422  0.0159 -0.4992 -0.0026
                                            0.2029  0.0017  0.0000  0.0000  0.0037
                                            0.0000  0.0000 -0.0030  0.0081
    27. (0.40246) LP*( 2) O   1           s(  0.37%)p99.99( 99.37%)d 0.73(  0.27%)
                                            0.0000  0.0594 -0.0113  0.4595  0.0023
                                            0.8846  0.0035  0.0000  0.0000  0.0366
                                            0.0000  0.0000  0.0366 -0.0016
    28. (0.70795) LP ( 1) N   2           s( 72.81%)p 0.37( 27.03%)d 0.00(  0.16%)
                                           -0.0018  0.8532  0.0100  0.4819  0.0195
                                            0.1942  0.0086  0.0000  0.0000 -0.0328
                                            0.0000  0.0000 -0.0221  0.0035
    29. (0.00067) RY*( 1) O   1           s(  0.00%)p 1.00( 84.66%)d 0.18( 15.34%)
                                            0.0000  0.0000  0.0000  0.0000  0.0000
                                            0.0000  0.0000  0.0042  0.9201  0.0000
                                           -0.3472  0.1811  0.0000  0.0000
    30. (0.00059) RY*( 2) O   1           s(  6.07%)p14.81( 89.84%)d 0.67(  4.09%)
                                           -0.0000 -0.0077  0.2462 -0.0052 -0.4807
                                           -0.0002 -0.8169 -0.0000 -0.0000  0.0956
                                           -0.0000 -0.0000  0.1736  0.0406
    31. (0.00008) RY*( 3) O   1           s( 43.70%)p 1.18( 51.69%)d 0.11(  4.61%)
    32. (0.00001) RY*( 4) O   1           s( 47.33%)p 1.11( 52.62%)d 0.00(  0.05%)
    33. (0.00001) RY*( 5) O   1           s(  2.58%)p 0.92(  2.38%)d36.88( 95.04%)
    34. (0.00000) RY*( 6) O   1           s(  0.00%)p 1.00( 12.61%)d 6.93( 87.39%)
    35. (0.00000) RY*( 7) O   1           s(  0.00%)p 1.00(  2.89%)d33.59( 97.11%)
    36. (0.00001) RY*( 8) O   1           s(  0.01%)p99.99(  3.51%)d99.99( 96.48%)
    37. (0.00000) RY*( 9) O   1           s(  0.18%)p 2.94(  0.53%)d99.99( 99.29%)
    38. (0.00377) RY*( 1) N   2           s(  2.68%)p36.00( 96.50%)d 0.31(  0.82%)
                                            0.0000  0.0455  0.1573 -0.0665 -0.9386
                                            0.0229  0.2811 -0.0000 -0.0000 -0.0901
                                           -0.0000 -0.0000 -0.0052  0.0081
    39. (0.00138) RY*( 2) N   2           s(  0.00%)p 1.00(  0.83%)d99.99( 99.17%)
                                            0.0000  0.0000  0.0000  0.0000  0.0000
                                            0.0000  0.0000  0.0010 -0.0913  0.0000
                                            0.7728 -0.6281  0.0000  0.0000
    40. (0.00124) RY*( 3) N   2           s( 43.06%)p 1.11( 47.94%)d 0.21(  9.00%)
                                           -0.0000  0.0233  0.6558 -0.0725  0.2819
                                            0.0109  0.6281  0.0000  0.0000  0.2493
                                            0.0000  0.0000 -0.1587  0.0520
    41. (0.00015) RY*( 4) N   2           s( 53.50%)p 0.81( 43.08%)d 0.06(  3.43%)
                                            0.0000 -0.0093  0.7313 -0.0023 -0.0576
                                            0.0223 -0.6534  0.0000  0.0000 -0.1675
                                            0.0000  0.0000  0.0524 -0.0590
    42. (0.00009) RY*( 5) N   2           s(  0.00%)p 1.00( 95.00%)d 0.05(  5.00%)
    43. (0.00007) RY*( 6) N   2           s(  0.27%)p 1.22(  0.33%)d99.99( 99.40%)
    44. (0.00000) RY*( 7) N   2           s(  0.00%)p 1.00(  4.34%)d22.04( 95.66%)
    45. (0.00001) RY*( 8) N   2           s(  0.39%)p31.48( 12.16%)d99.99( 87.45%)
    46. (0.00001) RY*( 9) N   2           s(  0.01%)p 1.00(  0.69%)d99.99( 99.31%)
    47. (0.00415) RY*( 1) C   3           s(  1.45%)p63.71( 92.51%)d 4.16(  6.04%)
                                           -0.0000 -0.0244  0.1180 -0.0072 -0.6121
                                            0.0245  0.7414  0.0000  0.0000 -0.0661
                                            0.0000  0.0000  0.2346  0.0320
    48. (0.00232) RY*( 2) C   3           s(  0.06%)p99.99( 98.13%)d27.77(  1.80%)
                                           -0.0000  0.0253  0.0026  0.0108 -0.7848
                                            0.0089 -0.6044 -0.0000 -0.0000  0.0062
                                           -0.0000 -0.0000 -0.1337 -0.0113
    49. (0.00116) RY*( 3) C   3           s( 89.43%)p 0.02(  1.47%)d 0.10(  9.10%)
                                            0.0000 -0.0014  0.9457 -0.0043  0.0794
                                           -0.0214 -0.0889  0.0000  0.0000 -0.2838
                                            0.0000  0.0000 -0.0536 -0.0872
    50. (0.00048) RY*( 4) C   3           s(  0.00%)p 1.00(  4.94%)d19.22( 95.06%)
                                            0.0000  0.0000  0.0000  0.0000  0.0000
                                            0.0000  0.0000 -0.0010 -0.2224  0.0000
                                            0.9568  0.1874  0.0000  0.0000
    51. (0.00042) RY*( 5) C   3           s(  0.00%)p 1.00( 86.85%)d 0.15( 13.15%)
                                            0.0000  0.0000  0.0000  0.0000  0.0000
                                            0.0000  0.0000 -0.0054  0.9319  0.0000
                                            0.1521  0.3292  0.0000  0.0000
    52. (0.00028) RY*( 6) C   3           s(  0.00%)p 1.00(  8.22%)d11.16( 91.78%)
                                            0.0000  0.0000  0.0000  0.0000  0.0000
                                            0.0000  0.0000 -0.0129 -0.2865  0.0000
                                           -0.2478  0.9254  0.0000  0.0000
    53. (0.00025) RY*( 7) C   3           s(  7.99%)p 0.01(  0.09%)d11.50( 91.92%)
                                           -0.0000 -0.0010  0.2827  0.0097 -0.0048
                                            0.0137 -0.0246  0.0000  0.0000  0.9349
                                            0.0000  0.0000  0.1964 -0.0811
    54. (0.00015) RY*( 8) C   3           s(  0.12%)p61.67(  7.65%)d99.99( 92.22%)
                                            0.0000 -0.0118  0.0332  0.0123 -0.0474
                                           -0.0236  0.2712 -0.0000 -0.0000  0.1940
                                           -0.0000 -0.0000 -0.9405 -0.0072
    55. (0.00001) RY*( 9) C   3           s(  1.12%)p 0.16(  0.18%)d88.48( 98.71%)
    56. (0.00262) RY*( 1) C   4           s(  0.16%)p99.99( 95.30%)d28.69(  4.54%)
                                           -0.0000  0.0226  0.0328 -0.0233 -0.5348
                                           -0.0209 -0.8161 -0.0000 -0.0000  0.2109
                                           -0.0000 -0.0000  0.0103 -0.0282
    57. (0.00130) RY*( 2) C   4           s(  5.06%)p18.25( 92.32%)d 0.52(  2.62%)
                                            0.0000  0.0134  0.2245  0.0247 -0.7911
                                           -0.0164  0.5446 -0.0000 -0.0000  0.0688
                                           -0.0000 -0.0000 -0.1427 -0.0333
    58. (0.00063) RY*( 3) C   4           s(  0.00%)p 1.00( 58.86%)d 0.70( 41.14%)
                                            0.0000  0.0000  0.0000  0.0000  0.0000
                                            0.0000  0.0000 -0.0076  0.7672  0.0000
                                           -0.4898  0.4141  0.0000  0.0000
    59. (0.00056) RY*( 4) C   4           s( 93.11%)p 0.05(  4.44%)d 0.03(  2.46%)
                                            0.0000 -0.0077  0.9649  0.0160  0.1761
                                            0.0160 -0.1132  0.0000  0.0000 -0.1446
                                            0.0000  0.0000  0.0484 -0.0366
    60. (0.00027) RY*( 5) C   4           s(  0.00%)p 1.00( 37.38%)d 1.68( 62.62%)
                                            0.0000  0.0000  0.0000  0.0000  0.0000
                                            0.0000  0.0000 -0.0105 -0.6113  0.0000
                                           -0.3627  0.7033  0.0000  0.0000
    61. (0.00008) RY*( 6) C   4           s(  1.13%)p 4.36(  4.93%)d83.14( 93.94%)
    62. (0.00002) RY*( 7) C   4           s(  0.58%)p 3.48(  2.01%)d99.99( 97.41%)
    63. (0.00001) RY*( 8) C   4           s(  0.00%)p 1.00(  3.83%)d25.08( 96.17%)
    64. (0.00001) RY*( 9) C   4           s(  0.04%)p23.31(  1.05%)d99.99( 98.91%)
    65. (0.00276) RY*( 1) C   5           s(  0.16%)p99.99( 93.19%)d41.98(  6.65%)
                                           -0.0000  0.0283  0.0280 -0.0327 -0.9321
                                            0.0137  0.2488 -0.0000 -0.0000 -0.1527
                                           -0.0000 -0.0000  0.2052 -0.0330
    66. (0.00137) RY*( 2) C   5           s(  0.08%)p99.99( 98.65%)d15.45(  1.27%)
                                           -0.0000 -0.0024  0.0286  0.0147 -0.2622
                                            0.0346 -0.9572 -0.0000 -0.0000 -0.0715
                                           -0.0000 -0.0000 -0.0873  0.0007
    67. (0.00038) RY*( 3) C   5           s( 91.54%)p 0.00(  0.35%)d 0.09(  8.11%)
                                            0.0000 -0.0039  0.9568  0.0193 -0.0268
                                           -0.0099  0.0482  0.0000  0.0000  0.1202
                                            0.0000  0.0000 -0.2343 -0.1082
    68. (0.00027) RY*( 4) C   5           s(  0.00%)p 1.00( 93.68%)d 0.07(  6.32%)
                                            0.0000  0.0000  0.0000  0.0000  0.0000
                                            0.0000  0.0000 -0.0011  0.9679  0.0000
                                           -0.2276  0.1065  0.0000  0.0000
    69. (0.00020) RY*( 5) C   5           s(  0.00%)p 1.00(  0.02%)d99.99( 99.98%)
                                            0.0000  0.0000  0.0000  0.0000  0.0000
                                            0.0000  0.0000  0.0082 -0.0096  0.0000
                                            0.3899  0.9208  0.0000  0.0000
    70. (0.00006) RY*( 6) C   5           s(  0.20%)p 5.99(  1.22%)d99.99( 98.57%)
    71. (0.00003) RY*( 7) C   5           s(  8.02%)p 0.66(  5.33%)d10.80( 86.65%)
    72. (0.00000) RY*( 8) C   5           s(  0.00%)p 1.00(  6.37%)d14.71( 93.63%)
    73. (0.00000) RY*( 9) C   5           s(  0.08%)p16.00(  1.29%)d99.99( 98.63%)
    74. (0.00254) RY*( 1) C   6           s(  0.73%)p99.99( 91.17%)d11.12(  8.10%)
                                           -0.0000  0.0277  0.0807 -0.0077 -0.1935
                                            0.0344  0.9343  0.0000  0.0000 -0.1131
                                            0.0000  0.0000 -0.2589 -0.0345
    75. (0.00123) RY*( 2) C   6           s(  0.00%)p 1.00( 98.75%)d 0.01(  1.25%)
                                            0.0000  0.0005  0.0026  0.0335 -0.9724
                                            0.0067 -0.2020 -0.0000 -0.0000  0.1019
                                           -0.0000 -0.0000 -0.0457 -0.0012
    76. (0.00048) RY*( 3) C   6           s( 91.99%)p 0.00(  0.05%)d 0.09(  7.96%)
                                            0.0000 -0.0042  0.9591  0.0045  0.0035
                                           -0.0206 -0.0064  0.0000  0.0000  0.1027
                                            0.0000  0.0000  0.2395 -0.1080
    77. (0.00034) RY*( 4) C   6           s(  0.00%)p 1.00(  0.36%)d99.99( 99.64%)
                                            0.0000  0.0000  0.0000  0.0000  0.0000
                                            0.0000  0.0000 -0.0115 -0.0587  0.0000
                                            0.9791  0.1942  0.0000  0.0000
    78. (0.00016) RY*( 5) C   6           s(  0.00%)p 1.00( 90.71%)d 0.10(  9.29%)
                                            0.0000  0.0000  0.0000  0.0000  0.0000
                                            0.0000  0.0000 -0.0034  0.9524  0.0000
                                           -0.0033  0.3048  0.0000  0.0000
    79. (0.00008) RY*( 6) C   6           s(  0.00%)p 1.00(  1.31%)d75.31( 98.69%)
    80. (0.00002) RY*( 7) C   6           s(  7.32%)p 0.92(  6.75%)d11.74( 85.93%)
    81. (0.00000) RY*( 8) C   6           s(  0.00%)p 1.00(  9.00%)d10.11( 91.00%)
    82. (0.00000) RY*( 9) C   6           s(  0.05%)p44.03(  2.00%)d99.99( 97.95%)
    83. (0.00265) RY*( 1) C   7           s(  0.16%)p99.99( 93.01%)d43.04(  6.83%)
                                           -0.0000  0.0276  0.0287  0.0254  0.7386
                                            0.0242  0.6192  0.0000  0.0000  0.2575
                                            0.0000  0.0000  0.0287 -0.0336
    84. (0.00137) RY*( 2) C   7           s(  0.00%)p 1.00( 98.77%)d 0.01(  1.23%)
                                           -0.0000 -0.0015  0.0064 -0.0261  0.6422
                                            0.0255 -0.7576 -0.0000 -0.0000 -0.0085
                                           -0.0000 -0.0000 -0.1103 -0.0015
    85. (0.00040) RY*( 3) C   7           s( 92.25%)p 0.00(  0.20%)d 0.08(  7.55%)
                                            0.0000 -0.0040  0.9605 -0.0132  0.0142
                                           -0.0172  0.0359  0.0000  0.0000 -0.2352
                                            0.0000  0.0000 -0.0894 -0.1103
    86. (0.00024) RY*( 4) C   7           s(  0.00%)p 1.00( 72.82%)d 0.37( 27.18%)
                                            0.0000  0.0000  0.0000  0.0000  0.0000
                                            0.0000  0.0000  0.0014  0.8534  0.0000
                                            0.4963 -0.1595  0.0000  0.0000
    87. (0.00023) RY*( 5) C   7           s(  0.00%)p 1.00( 19.86%)d 4.04( 80.14%)
                                            0.0000  0.0000  0.0000  0.0000  0.0000
                                            0.0000  0.0000 -0.0083  0.4455  0.0000
                                           -0.5355  0.7174  0.0000  0.0000
    88. (0.00006) RY*( 6) C   7           s(  0.32%)p 3.76(  1.22%)d99.99( 98.46%)
    89. (0.00003) RY*( 7) C   7           s(  7.26%)p 0.74(  5.35%)d12.04( 87.39%)
    90. (0.00000) RY*( 8) C   7           s(  0.00%)p 1.00(  7.39%)d12.54( 92.61%)
    91. (0.00000) RY*( 9) C   7           s(  0.09%)p17.28(  1.49%)d99.99( 98.43%)
    92. (0.00234) RY*( 1) C   8           s(  0.52%)p99.99( 93.42%)d11.61(  6.06%)
                                            0.0000  0.0252  0.0677  0.0295  0.8893
                                           -0.0102 -0.3773  0.0000  0.0000 -0.1765
                                            0.0000  0.0000  0.1675 -0.0371
    93. (0.00135) RY*( 2) C   8           s( 11.58%)p 7.50( 86.87%)d 0.13(  1.54%)
                                            0.0000  0.0102  0.3402 -0.0269  0.3404
                                           -0.0221  0.8670  0.0000  0.0000 -0.0880
                                            0.0000  0.0000 -0.0863 -0.0156
    94. (0.00073) RY*( 3) C   8           s(  0.00%)p 1.00( 74.23%)d 0.35( 25.77%)
                                            0.0000  0.0000  0.0000  0.0000  0.0000
                                            0.0000  0.0000  0.0084  0.8615  0.0000
                                            0.2439  0.4453  0.0000  0.0000
    95. (0.00061) RY*( 4) C   8           s( 85.75%)p 0.13( 11.11%)d 0.04(  3.13%)
                                           -0.0000 -0.0096  0.9260 -0.0177 -0.1511
                                            0.0114 -0.2964  0.0000  0.0000  0.1569
                                            0.0000  0.0000 -0.0761 -0.0305
    96. (0.00016) RY*( 5) C   8           s(  0.00%)p 1.00( 19.88%)d 4.03( 80.12%)
                                            0.0000  0.0000  0.0000  0.0000  0.0000
                                            0.0000  0.0000  0.0119 -0.4457  0.0000
                                           -0.0569  0.8933  0.0000  0.0000
    97. (0.00007) RY*( 6) C   8           s(  1.22%)p 3.86(  4.70%)d77.22( 94.08%)
    98. (0.00003) RY*( 7) C   8           s(  0.95%)p 2.90(  2.75%)d99.99( 96.30%)
    99. (0.00000) RY*( 8) C   8           s(  0.00%)p 1.00(  5.95%)d15.80( 94.05%)
   100. (0.00000) RY*( 9) C   8           s(  0.05%)p21.83(  1.18%)d99.99( 98.76%)
   101. (0.00059) RY*( 1) H   9           s( 99.22%)p 0.01(  0.78%)
                                            0.0054  0.9961  0.0873  0.0147  0.0000
   102. (0.00006) RY*( 2) H   9           s(  0.00%)p 1.00(100.00%)
   103. (0.00004) RY*( 3) H   9           s(  0.03%)p99.99( 99.97%)
   104. (0.00003) RY*( 4) H   9           s(  0.86%)p99.99( 99.14%)
   105. (0.00066) RY*( 1) H  10           s( 99.65%)p 0.00(  0.35%)
                                            0.0042  0.9982  0.0579 -0.0127  0.0000
   106. (0.00005) RY*( 2) H  10           s(  0.00%)p 1.00(100.00%)
   107. (0.00003) RY*( 3) H  10           s(  0.03%)p99.99( 99.97%)
   108. (0.00003) RY*( 4) H  10           s(  0.43%)p99.99( 99.57%)
   109. (0.00069) RY*( 1) H  11           s( 99.77%)p 0.00(  0.23%)
                                            0.0044  0.9988  0.0084 -0.0471  0.0000
   110. (0.00005) RY*( 2) H  11           s(  0.00%)p 1.00(100.00%)
   111. (0.00003) RY*( 3) H  11           s(  0.33%)p99.99( 99.67%)
   112. (0.00003) RY*( 4) H  11           s(  0.01%)p99.99( 99.99%)
   113. (0.00066) RY*( 1) H  12           s( 99.64%)p 0.00(  0.36%)
                                            0.0046  0.9982 -0.0457 -0.0384  0.0000
   114. (0.00006) RY*( 2) H  12           s(  0.00%)p 1.00(100.00%)
   115. (0.00004) RY*( 3) H  12           s(  0.20%)p99.99( 99.80%)
   116. (0.00003) RY*( 4) H  12           s(  0.27%)p99.99( 99.73%)
   117. (0.00070) RY*( 1) H  13           s( 99.40%)p 0.01(  0.60%)
                                            0.0038  0.9970 -0.0712 -0.0309  0.0000
   118. (0.00007) RY*( 2) H  13           s(  0.00%)p 1.00(100.00%)
   119. (0.00005) RY*( 3) H  13           s(  0.04%)p99.99( 99.96%)
   120. (0.00002) RY*( 4) H  13           s(  0.67%)p99.99( 99.33%)
   121. (0.00299) BD*( 1) O   1 - N   2  
                ( 43.28%)   0.6579* O   1 s( 28.81%)p 2.47( 71.02%)d 0.01(  0.17%)
                                            0.0001 -0.5355  0.0375 -0.7322  0.0231
                                            0.4165  0.0065 -0.0000 -0.0000  0.0281
                                           -0.0000 -0.0000 -0.0233  0.0177
                ( 56.72%)  -0.7531* N   2 s( 21.05%)p 3.74( 78.67%)d 0.01(  0.28%)
                                            0.0001 -0.4546  0.0620  0.8679 -0.0578
                                           -0.1610  0.0648 -0.0000 -0.0000  0.0066
                                           -0.0000 -0.0000 -0.0453  0.0265
   122. (0.40047) BD ( 1) O   1 - C   4  
                ( 14.02%)   0.3744* O   1 s(  0.00%)p 1.00( 99.83%)d 0.00(  0.17%)
                                           -0.0000 -0.0000 -0.0000 -0.0000 -0.0000
                                           -0.0000 -0.0000 -0.9991 -0.0127 -0.0000
                                           -0.0385  0.0139 -0.0000 -0.0000
                ( 85.98%)   0.9273* C   4 s(  0.00%)p 1.00( 99.92%)d 0.00(  0.08%)
                                            0.0000  0.0000  0.0000  0.0000  0.0000
                                            0.0000  0.0000 -0.9996  0.0055  0.0000
                                            0.0273  0.0040  0.0000  0.0000
   123. (0.08792) BD*( 1) N   2 - C   3  
                ( 37.08%)   0.6090* N   2 s(  6.25%)p14.99( 93.61%)d 0.02(  0.15%)
                                            0.0034  0.2493  0.0173 -0.0494 -0.0158
                                           -0.9658 -0.0242 -0.0000 -0.0000  0.0356
                                           -0.0000 -0.0000 -0.0076 -0.0126
                ( 62.92%)  -0.7932* C   3 s( 24.71%)p 3.04( 75.16%)d 0.01(  0.13%)
                                            0.0034  0.4970  0.0124 -0.1722  0.0203
                                            0.8494  0.0106 -0.0000 -0.0000 -0.0090
                                           -0.0000 -0.0000 -0.0290 -0.0187
   124. (0.25214) BD*( 2) N   2 - C   3  
                ( 57.44%)   0.7579* N   2 s(  0.00%)p 1.00( 99.83%)d 0.00(  0.17%)
                                            0.0000  0.0000  0.0000  0.0000  0.0000
                                            0.0000  0.0000  0.9991  0.0007  0.0000
                                           -0.0268 -0.0315  0.0000  0.0000
                ( 42.56%)  -0.6524* C   3 s(  0.00%)p 1.00( 99.98%)d 0.00(  0.02%)
                                            0.0000  0.0000  0.0000  0.0000  0.0000
                                            0.0000  0.0000  0.9999  0.0011  0.0000
                                           -0.0014  0.0139  0.0000  0.0000
   125. (0.01180) BD*( 1) C   3 - C   4  
                ( 48.38%)   0.6955* C   3 s( 37.66%)p 1.65( 62.30%)d 0.00(  0.04%)
                                            0.0002 -0.6137 -0.0000 -0.7616 -0.0017
                                            0.2049 -0.0310 -0.0000 -0.0000  0.0076
                                           -0.0000 -0.0000 -0.0148  0.0114
                ( 51.62%)  -0.7185* C   4 s( 33.91%)p 1.95( 66.04%)d 0.00(  0.06%)
                                           -0.0001 -0.5821 -0.0133  0.7663 -0.0007
                                           -0.2688 -0.0290 -0.0000 -0.0000  0.0109
                                           -0.0000 -0.0000 -0.0165  0.0133
   126. (0.01349) BD*( 1) C   3 - C   8  
                ( 47.88%)   0.6919* C   3 s( 37.45%)p 1.67( 62.51%)d 0.00(  0.04%)
                                            0.0005 -0.6120  0.0062  0.6244  0.0116
                                            0.4844 -0.0214 -0.0000 -0.0000 -0.0145
                                           -0.0000 -0.0000 -0.0060  0.0106
                ( 52.12%)  -0.7220* C   8 s( 33.26%)p 2.00( 66.68%)d 0.00(  0.06%)
                                           -0.0001 -0.5766 -0.0132 -0.5845  0.0150
                                           -0.5693 -0.0285 -0.0000 -0.0000 -0.0197
                                           -0.0000 -0.0000 -0.0015  0.0136
   127. (0.00755) BD*( 1) C   4 - C   5  
                ( 49.07%)   0.7005* C   4 s( 36.54%)p 1.74( 63.41%)d 0.00(  0.04%)
                                            0.0001 -0.6045 -0.0076 -0.1884 -0.0406
                                            0.7726 -0.0043 -0.0000 -0.0000  0.0026
                                           -0.0000 -0.0000  0.0167  0.0114
                ( 50.93%)  -0.7137* C   5 s( 34.77%)p 1.87( 65.18%)d 0.00(  0.05%)
                                           -0.0001 -0.5896 -0.0100  0.1462 -0.0383
                                           -0.7929 -0.0169 -0.0000 -0.0000  0.0107
                                           -0.0000 -0.0000  0.0154  0.0124
   128. (0.00583) BD*( 1) C   4 - H   9  
                ( 36.28%)   0.6023* C   4 s( 29.47%)p 2.39( 70.50%)d 0.00(  0.03%)
                                            0.0003 -0.5427  0.0160 -0.6126 -0.0029
                                           -0.5740  0.0160 -0.0000 -0.0000 -0.0132
                                           -0.0000 -0.0000  0.0024  0.0095
                ( 63.72%)  -0.7983* H   9 s( 99.89%)p 0.00(  0.11%)
                                           -0.9995  0.0029  0.0249  0.0217 -0.0000
   129. (0.00787) BD*( 1) C   5 - C   6  
                ( 50.07%)   0.7076* C   5 s( 35.04%)p 1.85( 64.91%)d 0.00(  0.05%)
                                            0.0000  0.5919  0.0088 -0.5885  0.0196
                                           -0.5487 -0.0373  0.0000  0.0000  0.0178
                                            0.0000  0.0000  0.0055 -0.0123
                ( 49.93%)  -0.7066* C   6 s( 35.50%)p 1.82( 64.45%)d 0.00(  0.05%)
                                            0.0000  0.5958  0.0076  0.6112  0.0319
                                            0.5189 -0.0242  0.0000  0.0000  0.0186
                                            0.0000  0.0000 -0.0008 -0.0114
   130. (0.12724) BD*( 2) C   5 - C   6  
                ( 46.64%)   0.6829* C   5 s(  0.00%)p 1.00( 99.93%)d 0.00(  0.07%)
                                           -0.0000 -0.0000 -0.0000 -0.0000 -0.0000
                                           -0.0000 -0.0000 -0.9997  0.0050 -0.0000
                                            0.0255 -0.0018 -0.0000 -0.0000
                ( 53.36%)  -0.7305* C   6 s(  0.00%)p 1.00( 99.93%)d 0.00(  0.07%)
                                           -0.0000 -0.0000 -0.0000 -0.0000 -0.0000
                                           -0.0000 -0.0000 -0.9996  0.0047 -0.0000
                                           -0.0064 -0.0259 -0.0000 -0.0000
   131. (0.00639) BD*( 1) C   5 - H  10  
                ( 36.37%)   0.6031* C   5 s( 30.10%)p 2.32( 69.87%)d 0.00(  0.02%)
                                            0.0003 -0.5485  0.0146 -0.7941  0.0107
                                            0.2608 -0.0035 -0.0000 -0.0000  0.0075
                                           -0.0000 -0.0000 -0.0102  0.0093
                ( 63.63%)  -0.7977* H  10 s( 99.89%)p 0.00(  0.11%)
                                           -0.9995  0.0023  0.0309 -0.0104 -0.0000
   132. (0.00786) BD*( 1) C   6 - C   7  
                ( 50.07%)   0.7076* C   6 s( 35.11%)p 1.85( 64.84%)d 0.00(  0.05%)
                                            0.0000  0.5925  0.0077 -0.7713 -0.0194
                                            0.2279 -0.0352  0.0000  0.0000 -0.0131
                                            0.0000  0.0000  0.0136 -0.0116
                ( 49.93%)  -0.7066* C   7 s( 34.90%)p 1.86( 65.05%)d 0.00(  0.05%)
                                            0.0001  0.5907  0.0079  0.7604 -0.0035
                                           -0.2657 -0.0415  0.0000  0.0000 -0.0081
                                            0.0000  0.0000  0.0167 -0.0123
   133. (0.00619) BD*( 1) C   6 - H  11  
                ( 36.54%)   0.6045* C   6 s( 29.29%)p 2.41( 70.68%)d 0.00(  0.03%)
                                           -0.0003  0.5411 -0.0132  0.1718 -0.0019
                                           -0.8229  0.0118 -0.0000 -0.0000 -0.0054
                                           -0.0000 -0.0000 -0.0129 -0.0088
                ( 63.46%)  -0.7966* H  11 s( 99.89%)p 0.00(  0.11%)
                                            0.9995 -0.0028 -0.0069  0.0321 -0.0000
   134. (0.00778) BD*( 1) C   7 - C   8  
                ( 50.98%)   0.7140* C   7 s( 35.14%)p 1.84( 64.81%)d 0.00(  0.05%)
                                            0.0001  0.5927  0.0104 -0.1874 -0.0404
                                            0.7819  0.0002  0.0000  0.0000 -0.0039
                                            0.0000  0.0000 -0.0182 -0.0123
                ( 49.02%)  -0.7002* C   8 s( 37.27%)p 1.68( 62.69%)d 0.00(  0.04%)
                                           -0.0002  0.6104  0.0088  0.1531 -0.0378
                                           -0.7758 -0.0134  0.0000  0.0000 -0.0109
                                            0.0000  0.0000 -0.0126 -0.0115
   135. (0.10785) BD*( 2) C   7 - C   8  
                ( 49.52%)   0.7037* C   7 s(  0.00%)p 1.00( 99.94%)d 0.00(  0.06%)
                                           -0.0000 -0.0000 -0.0000 -0.0000 -0.0000
                                           -0.0000 -0.0000 -0.9997  0.0041 -0.0000
                                           -0.0115 -0.0226 -0.0000 -0.0000
                ( 50.48%)  -0.7105* C   8 s(  0.00%)p 1.00( 99.94%)d 0.00(  0.06%)
                                           -0.0000 -0.0000 -0.0000 -0.0000 -0.0000
                                           -0.0000 -0.0000 -0.9997  0.0070 -0.0000
                                           -0.0186  0.0156 -0.0000 -0.0000
   136. (0.00623) BD*( 1) C   7 - H  12  
                ( 36.24%)   0.6020* C   7 s( 29.87%)p 2.35( 70.11%)d 0.00(  0.02%)
                                           -0.0004  0.5463 -0.0146 -0.6203  0.0083
                                           -0.5623  0.0080 -0.0000 -0.0000  0.0126
                                           -0.0000 -0.0000  0.0013 -0.0091
                ( 63.76%)  -0.7985* H  12 s( 99.89%)p 0.00(  0.11%)
                                            0.9995 -0.0027  0.0240  0.0222 -0.0000
   137. (0.00636) BD*( 1) C   8 - H  13  
                ( 36.59%)   0.6049* C   8 s( 29.39%)p 2.40( 70.58%)d 0.00(  0.03%)
                                           -0.0003  0.5419 -0.0163 -0.7955  0.0029
                                            0.2695 -0.0194 -0.0000 -0.0000 -0.0113
                                           -0.0000 -0.0000  0.0083 -0.0097
                ( 63.41%)  -0.7963* H  13 s( 99.89%)p 0.00(  0.11%)
                                            0.9995 -0.0019  0.0316 -0.0086 -0.0000


 NHO Directionality and "Bond Bending" (deviations from line of nuclear centers)

         [Thresholds for printing:  angular deviation  >  1.0 degree]
                                    hybrid p-character > 25.0%
                                    orbital occupancy  >  0.10e

                                Line of Centers        Hybrid 1              Hybrid 2
                                ---------------  -------------------   ------------------
                NBO               Theta   Phi    Theta   Phi    Dev    Theta   Phi    Dev
 ========================================================================================
     1. BD (   1) O   1 - N   2    90.0  342.7    90.0  329.2  13.5     90.0  173.2  10.6
     2. BD*(   1) O   1 - C   4    90.0  320.6     0.0    0.0  90.0      0.0    0.0  90.0
     3. BD (   1) N   2 - C   3    90.0  278.1    90.0  266.2  11.8     90.0  100.0   2.0
     4. BD (   2) N   2 - C   3    90.0  278.1     0.0    0.0  90.0      0.0    0.0  90.0
     5. BD (   1) C   3 - C   4    90.0  342.5    90.0  347.2   4.7     90.0  158.7   3.7
     6. BD (   1) C   3 - C   8    90.0  221.3    90.0  216.1   5.3     90.0   46.4   5.1
     7. BD (   1) C   4 - C   5    90.0  282.0    90.0  286.6   4.6     90.0   97.6   4.4
     8. BD (   1) C   4 - H   9    90.0   44.2    90.0   42.2   2.0      --     --    --
     9. BD (   1) C   5 - C   6    90.0  221.6    90.0  225.8   4.3     90.0   37.6   4.0
    10. BD (   2) C   5 - C   6    90.0  221.6     0.0    0.0  90.0      0.0    0.0  90.0
    12. BD (   1) C   6 - C   7    90.0  162.2    90.0  166.3   4.1     90.0  337.9   4.3
    14. BD (   1) C   7 - C   8    90.0  102.3    90.0  106.2   4.0     90.0  278.3   3.9
    15. BD (   2) C   7 - C   8    90.0  102.3     0.0    0.0  90.0      0.0    0.0  90.0
    17. BD (   1) C   8 - H  13    90.0  159.7    90.0  162.5   2.8      --     --    --
    26. LP (   1) O   1             --     --     90.0  157.8   --       --     --    --
    27. LP*(   2) O   1             --     --     90.0   62.5   --       --     --    --
    28. LP (   1) N   2             --     --     90.0   22.0   --       --     --    --
   122. BD (   1) O   1 - C   4    90.0  320.6     0.0    0.0  90.0      0.0    0.0  90.0
   124. BD*(   2) N   2 - C   3    90.0  278.1     0.0    0.0  90.0      0.0    0.0  90.0
   130. BD*(   2) C   5 - C   6    90.0  221.6     0.0    0.0  90.0      0.0    0.0  90.0
   135. BD*(   2) C   7 - C   8    90.0  102.3     0.0    0.0  90.0      0.0    0.0  90.0


 Second Order Perturbation Theory Analysis of Fock Matrix in NBO Basis

     Threshold for printing:   0.25 kcal/mol
                                                                              E(2)  E(j)-E(i) F(i,j)
         Donor NBO (i)                     Acceptor NBO (j)                 kcal/mol   a.u.    a.u. 
 ===================================================================================================

 within unit  1
   1. BD (   1) O   1 - N   2        / 27. LP*(   2) O   1                    2.32    0.84    0.072
   1. BD (   1) O   1 - N   2        / 38. RY*(   1) N   2                    0.40    1.96    0.035
   1. BD (   1) O   1 - N   2        / 47. RY*(   1) C   3                    1.03    2.04    0.058
   1. BD (   1) O   1 - N   2        / 48. RY*(   2) C   3                    0.48    2.01    0.039
   1. BD (   1) O   1 - N   2        /123. BD*(   1) N   2 - C   3            4.35    1.36    0.102
   1. BD (   1) O   1 - N   2        /125. BD*(   1) C   3 - C   4            0.89    1.65    0.049
   2. BD*(   1) O   1 - C   4        / 29. RY*(   1) O   1                    0.61    1.48    0.044
   2. BD*(   1) O   1 - C   4        / 34. RY*(   6) O   1                    0.33    2.84    0.045
   2. BD*(   1) O   1 - C   4        / 39. RY*(   2) N   2                    1.43    2.55    0.089
   2. BD*(   1) O   1 - C   4        / 42. RY*(   5) N   2                    0.75    1.11    0.043
   2. BD*(   1) O   1 - C   4        /122. BD (   1) O   1 - C   4           17.86    0.17    0.076
   2. BD*(   1) O   1 - C   4        /124. BD*(   2) N   2 - C   3           77.73    0.21    0.163
   2. BD*(   1) O   1 - C   4        /130. BD*(   2) C   5 - C   6            2.32    0.36    0.039
   3. BD (   1) N   2 - C   3        / 27. LP*(   2) O   1                   15.40    0.39    0.111
   3. BD (   1) N   2 - C   3        / 30. RY*(   2) O   1                    1.20    1.77    0.064
   3. BD (   1) N   2 - C   3        / 40. RY*(   3) N   2                    0.41    1.53    0.035
   3. BD (   1) N   2 - C   3        / 43. RY*(   6) N   2                    0.46    3.29    0.054
   3. BD (   1) N   2 - C   3        / 56. RY*(   1) C   4                    0.35    1.79    0.035
   3. BD (   1) N   2 - C   3        /121. BD*(   1) O   1 - N   2            0.28    1.09    0.024
   3. BD (   1) N   2 - C   3        /123. BD*(   1) N   2 - C   3            1.18    0.91    0.043
   3. BD (   1) N   2 - C   3        /125. BD*(   1) C   3 - C   4            0.30    1.20    0.026
   3. BD (   1) N   2 - C   3        /127. BD*(   1) C   4 - C   5            0.71    1.24    0.041
   3. BD (   1) N   2 - C   3        /134. BD*(   1) C   7 - C   8            0.75    1.24    0.042
   4. BD (   2) N   2 - C   3        /  2. BD*(   1) O   1 - C   4           81.26    0.01    0.061
   4. BD (   2) N   2 - C   3        / 29. RY*(   1) O   1                    0.97    1.50    0.055
   4. BD (   2) N   2 - C   3        / 52. RY*(   6) C   3                    0.28    2.06    0.034
   4. BD (   2) N   2 - C   3        / 58. RY*(   3) C   4                    0.86    1.44    0.051
   4. BD (   2) N   2 - C   3        / 94. RY*(   3) C   8                    0.95    1.23    0.049
   4. BD (   2) N   2 - C   3        /122. BD (   1) O   1 - C   4           51.83    0.19    0.137
   4. BD (   2) N   2 - C   3        /124. BD*(   2) N   2 - C   3           17.21    0.23    0.080
   4. BD (   2) N   2 - C   3        /135. BD*(   2) C   7 - C   8            8.75    0.37    0.077
   5. BD (   1) C   3 - C   4        / 38. RY*(   1) N   2                    0.30    1.57    0.027
   5. BD (   1) C   3 - C   4        / 40. RY*(   3) N   2                    0.49    1.58    0.036
   5. BD (   1) C   3 - C   4        / 65. RY*(   1) C   5                    0.60    1.90    0.043
   5. BD (   1) C   3 - C   4        / 66. RY*(   2) C   5                    0.61    1.40    0.037
   5. BD (   1) C   3 - C   4        / 92. RY*(   1) C   8                    0.40    1.88    0.035
   5. BD (   1) C   3 - C   4        / 93. RY*(   2) C   8                    0.28    1.39    0.025
   5. BD (   1) C   3 - C   4        /121. BD*(   1) O   1 - N   2            0.65    1.14    0.035
   5. BD (   1) C   3 - C   4        /126. BD*(   1) C   3 - C   8            2.51    1.25    0.071
   5. BD (   1) C   3 - C   4        /127. BD*(   1) C   4 - C   5            1.19    1.29    0.050
   5. BD (   1) C   3 - C   4        /128. BD*(   1) C   4 - H   9            0.55    1.20    0.033
   5. BD (   1) C   3 - C   4        /131. BD*(   1) C   5 - H  10            1.09    1.22    0.046
   5. BD (   1) C   3 - C   4        /137. BD*(   1) C   8 - H  13            1.02    1.19    0.044
   6. BD (   1) C   3 - C   8        / 38. RY*(   1) N   2                    0.47    1.57    0.034
   6. BD (   1) C   3 - C   8        / 56. RY*(   1) C   4                    0.43    1.85    0.036
   6. BD (   1) C   3 - C   8        / 83. RY*(   1) C   7                    0.56    1.90    0.042
   6. BD (   1) C   3 - C   8        / 84. RY*(   2) C   7                    0.63    1.40    0.038
   6. BD (   1) C   3 - C   8        /125. BD*(   1) C   3 - C   4            2.43    1.26    0.070
   6. BD (   1) C   3 - C   8        /128. BD*(   1) C   4 - H   9            0.96    1.20    0.043
   6. BD (   1) C   3 - C   8        /134. BD*(   1) C   7 - C   8            1.09    1.30    0.048
   6. BD (   1) C   3 - C   8        /136. BD*(   1) C   7 - H  12            1.06    1.22    0.046
   6. BD (   1) C   3 - C   8        /137. BD*(   1) C   8 - H  13            0.63    1.19    0.035
   7. BD (   1) C   4 - C   5        / 48. RY*(   2) C   3                    0.90    1.58    0.048
   7. BD (   1) C   4 - C   5        / 74. RY*(   1) C   6                    0.46    1.90    0.037
   7. BD (   1) C   4 - C   5        / 75. RY*(   2) C   6                    0.60    1.37    0.036
   7. BD (   1) C   4 - C   5        /123. BD*(   1) N   2 - C   3            2.10    0.94    0.058
   7. BD (   1) C   4 - C   5        /125. BD*(   1) C   3 - C   4            1.35    1.23    0.051
   7. BD (   1) C   4 - C   5        /128. BD*(   1) C   4 - H   9            0.76    1.17    0.038
   7. BD (   1) C   4 - C   5        /129. BD*(   1) C   5 - C   6            1.16    1.26    0.049
   7. BD (   1) C   4 - C   5        /131. BD*(   1) C   5 - H  10            0.63    1.19    0.035
   7. BD (   1) C   4 - C   5        /133. BD*(   1) C   6 - H  11            1.10    1.19    0.046
   8. BD (   1) C   4 - H   9        / 47. RY*(   1) C   3                    0.44    1.43    0.032
   8. BD (   1) C   4 - H   9        / 65. RY*(   1) C   5                    0.35    1.69    0.031
   8. BD (   1) C   4 - H   9        /123. BD*(   1) N   2 - C   3            0.53    0.76    0.026
   8. BD (   1) C   4 - H   9        /125. BD*(   1) C   3 - C   4            0.28    1.05    0.022
   8. BD (   1) C   4 - H   9        /126. BD*(   1) C   3 - C   8            2.55    1.05    0.065
   8. BD (   1) C   4 - H   9        /127. BD*(   1) C   4 - C   5            0.57    1.08    0.032
   8. BD (   1) C   4 - H   9        /129. BD*(   1) C   5 - C   6            1.78    1.08    0.056
   9. BD (   1) C   5 - C   6        / 56. RY*(   1) C   4                    0.29    1.82    0.029
   9. BD (   1) C   5 - C   6        / 57. RY*(   2) C   4                    0.78    1.39    0.042
   9. BD (   1) C   5 - C   6        / 83. RY*(   1) C   7                    0.44    1.87    0.036
   9. BD (   1) C   5 - C   6        / 84. RY*(   2) C   7                    0.72    1.37    0.040
   9. BD (   1) C   5 - C   6        /127. BD*(   1) C   4 - C   5            1.20    1.26    0.049
   9. BD (   1) C   5 - C   6        /128. BD*(   1) C   4 - H   9            1.28    1.17    0.049
   9. BD (   1) C   5 - C   6        /131. BD*(   1) C   5 - H  10            0.66    1.19    0.035
   9. BD (   1) C   5 - C   6        /132. BD*(   1) C   6 - C   7            1.06    1.25    0.046
   9. BD (   1) C   5 - C   6        /133. BD*(   1) C   6 - H  11            0.54    1.18    0.032
   9. BD (   1) C   5 - C   6        /136. BD*(   1) C   7 - H  12            1.15    1.19    0.047
  10. BD (   2) C   5 - C   6        / 60. RY*(   5) C   4                    0.80    1.64    0.052
  10. BD (   2) C   5 - C   6        / 68. RY*(   4) C   5                    0.26    0.88    0.022
  10. BD (   2) C   5 - C   6        / 86. RY*(   4) C   7                    0.83    1.16    0.044
  10. BD (   2) C   5 - C   6        /122. BD (   1) O   1 - C   4           43.21    0.10    0.092
  10. BD (   2) C   5 - C   6        /130. BD*(   2) C   5 - C   6            0.37    0.29    0.014
  10. BD (   2) C   5 - C   6        /135. BD*(   2) C   7 - C   8            8.12    0.28    0.064
  11. BD (   1) C   5 - H  10        / 56. RY*(   1) C   4                    0.30    1.62    0.028
  11. BD (   1) C   5 - H  10        / 74. RY*(   1) C   6                    0.33    1.70    0.030
  11. BD (   1) C   5 - H  10        /125. BD*(   1) C   3 - C   4            2.02    1.03    0.058
  11. BD (   1) C   5 - H  10        /127. BD*(   1) C   4 - C   5            0.46    1.06    0.028
  11. BD (   1) C   5 - H  10        /129. BD*(   1) C   5 - C   6            0.43    1.06    0.027
  11. BD (   1) C   5 - H  10        /132. BD*(   1) C   6 - C   7            1.92    1.05    0.057
  12. BD (   1) C   6 - C   7        / 65. RY*(   1) C   5                    0.42    1.87    0.035
  12. BD (   1) C   6 - C   7        / 66. RY*(   2) C   5                    0.75    1.37    0.041
  12. BD (   1) C   6 - C   7        / 92. RY*(   1) C   8                    0.42    1.85    0.035
  12. BD (   1) C   6 - C   7        / 93. RY*(   2) C   8                    0.54    1.36    0.034
  12. BD (   1) C   6 - C   7        /129. BD*(   1) C   5 - C   6            1.06    1.26    0.046
  12. BD (   1) C   6 - C   7        /131. BD*(   1) C   5 - H  10            1.18    1.19    0.047
  12. BD (   1) C   6 - C   7        /133. BD*(   1) C   6 - H  11            0.51    1.18    0.031
  12. BD (   1) C   6 - C   7        /134. BD*(   1) C   7 - C   8            1.20    1.26    0.049
  12. BD (   1) C   6 - C   7        /136. BD*(   1) C   7 - H  12            0.63    1.19    0.035
  12. BD (   1) C   6 - C   7        /137. BD*(   1) C   8 - H  13            1.32    1.16    0.050
  13. BD (   1) C   6 - H  11        / 65. RY*(   1) C   5                    0.35    1.68    0.031
  13. BD (   1) C   6 - H  11        / 83. RY*(   1) C   7                    0.34    1.68    0.030
  13. BD (   1) C   6 - H  11        /127. BD*(   1) C   4 - C   5            2.04    1.07    0.059
  13. BD (   1) C   6 - H  11        /129. BD*(   1) C   5 - C   6            0.35    1.07    0.024
  13. BD (   1) C   6 - H  11        /132. BD*(   1) C   6 - C   7            0.30    1.06    0.023
  13. BD (   1) C   6 - H  11        /134. BD*(   1) C   7 - C   8            2.01    1.08    0.059
  14. BD (   1) C   7 - C   8        / 47. RY*(   1) C   3                    0.93    1.62    0.049
  14. BD (   1) C   7 - C   8        / 74. RY*(   1) C   6                    0.47    1.90    0.038
  14. BD (   1) C   7 - C   8        / 75. RY*(   2) C   6                    0.60    1.38    0.036
  14. BD (   1) C   7 - C   8        /123. BD*(   1) N   2 - C   3            2.19    0.94    0.060
  14. BD (   1) C   7 - C   8        /126. BD*(   1) C   3 - C   8            1.74    1.23    0.058
  14. BD (   1) C   7 - C   8        /132. BD*(   1) C   6 - C   7            1.17    1.26    0.048
  14. BD (   1) C   7 - C   8        /133. BD*(   1) C   6 - H  11            1.04    1.19    0.045
  14. BD (   1) C   7 - C   8        /136. BD*(   1) C   7 - H  12            0.65    1.19    0.035
  14. BD (   1) C   7 - C   8        /137. BD*(   1) C   8 - H  13            0.81    1.17    0.039
  15. BD (   2) C   7 - C   8        / 50. RY*(   4) C   3                    0.34    2.06    0.037
  15. BD (   2) C   7 - C   8        / 77. RY*(   4) C   6                    0.28    2.17    0.034
  15. BD (   2) C   7 - C   8        / 78. RY*(   5) C   6                    0.64    0.92    0.034
  15. BD (   2) C   7 - C   8        / 86. RY*(   4) C   7                    0.31    1.17    0.026
  15. BD (   2) C   7 - C   8        /122. BD (   1) O   1 - C   4            0.25    0.11    0.008
  15. BD (   2) C   7 - C   8        /124. BD*(   2) N   2 - C   3           16.24    0.15    0.065
  15. BD (   2) C   7 - C   8        /130. BD*(   2) C   5 - C   6           10.15    0.29    0.071
  16. BD (   1) C   7 - H  12        / 74. RY*(   1) C   6                    0.33    1.70    0.030
  16. BD (   1) C   7 - H  12        / 92. RY*(   1) C   8                    0.32    1.65    0.029
  16. BD (   1) C   7 - H  12        /126. BD*(   1) C   3 - C   8            2.19    1.03    0.060
  16. BD (   1) C   7 - H  12        /129. BD*(   1) C   5 - C   6            1.86    1.06    0.056
  16. BD (   1) C   7 - H  12        /132. BD*(   1) C   6 - C   7            0.35    1.06    0.024
  16. BD (   1) C   7 - H  12        /134. BD*(   1) C   7 - C   8            0.48    1.07    0.029
  17. BD (   1) C   8 - H  13        / 27. LP*(   2) O   1                    0.29    0.24    0.013
  17. BD (   1) C   8 - H  13        / 48. RY*(   2) C   3                    0.27    1.41    0.025
  17. BD (   1) C   8 - H  13        / 83. RY*(   1) C   7                    0.38    1.70    0.032
  17. BD (   1) C   8 - H  13        /123. BD*(   1) N   2 - C   3            0.43    0.76    0.024
  17. BD (   1) C   8 - H  13        /125. BD*(   1) C   3 - C   4            2.39    1.05    0.063
  17. BD (   1) C   8 - H  13        /132. BD*(   1) C   6 - C   7            1.82    1.08    0.056
  17. BD (   1) C   8 - H  13        /134. BD*(   1) C   7 - C   8            0.74    1.09    0.036
  18. CR (   1) O   1                / 38. RY*(   1) N   2                    1.83   19.93    0.242
  18. CR (   1) O   1                /123. BD*(   1) N   2 - C   3            0.80   19.33    0.164
  19. CR (   1) N   2                / 27. LP*(   2) O   1                    0.28   14.11    0.103
  19. CR (   1) N   2                / 31. RY*(   3) O   1                    0.31   15.65    0.088
  19. CR (   1) N   2                / 47. RY*(   1) C   3                    0.71   15.31    0.132
  19. CR (   1) N   2                / 48. RY*(   2) C   3                    0.30   15.28    0.086
  19. CR (   1) N   2                /123. BD*(   1) N   2 - C   3            5.00   14.63    0.357
  19. CR (   1) N   2                /126. BD*(   1) C   3 - C   8            0.39   14.92    0.097
  20. CR (   1) C   3                / 57. RY*(   2) C   4                    0.91   10.85    0.125
  20. CR (   1) C   3                / 93. RY*(   2) C   8                    0.93   10.82    0.127
  20. CR (   1) C   3                /123. BD*(   1) N   2 - C   3            0.66   10.39    0.110
  20. CR (   1) C   3                /125. BD*(   1) C   3 - C   4            0.36   10.69    0.079
  20. CR (   1) C   3                /126. BD*(   1) C   3 - C   8            0.38   10.68    0.081
  20. CR (   1) C   3                /127. BD*(   1) C   4 - C   5            0.38   10.72    0.080
  20. CR (   1) C   3                /128. BD*(   1) C   4 - H   9            0.27   10.63    0.068
  20. CR (   1) C   3                /134. BD*(   1) C   7 - C   8            0.34   10.72    0.077
  20. CR (   1) C   3                /137. BD*(   1) C   8 - H  13            0.29   10.62    0.071
  21. CR (   1) C   4                / 47. RY*(   1) C   3                    0.37   11.01    0.081
  21. CR (   1) C   4                / 48. RY*(   2) C   3                    0.43   10.98    0.087
  21. CR (   1) C   4                / 49. RY*(   3) C   3                    0.32   10.82    0.074
  21. CR (   1) C   4                / 66. RY*(   2) C   5                    0.75   10.77    0.113
  21. CR (   1) C   4                / 67. RY*(   3) C   5                    0.31   10.82    0.073
  21. CR (   1) C   4                /101. RY*(   1) H   9                    0.43   10.48    0.085
  21. CR (   1) C   4                /123. BD*(   1) N   2 - C   3            0.35   10.33    0.080
  21. CR (   1) C   4                /126. BD*(   1) C   3 - C   8            0.65   10.62    0.106
  21. CR (   1) C   4                /129. BD*(   1) C   5 - C   6            0.43   10.66    0.086
  21. CR (   1) C   4                /131. BD*(   1) C   5 - H  10            0.29   10.59    0.070
  22. CR (   1) C   5                / 57. RY*(   2) C   4                    0.34   10.77    0.077
  22. CR (   1) C   5                / 59. RY*(   4) C   4                    0.39   10.69    0.081
  22. CR (   1) C   5                / 75. RY*(   2) C   6                    0.74   10.75    0.112
  22. CR (   1) C   5                /105. RY*(   1) H  10                    0.42   10.46    0.083
  22. CR (   1) C   5                /125. BD*(   1) C   3 - C   4            0.49   10.61    0.092
  22. CR (   1) C   5                /128. BD*(   1) C   4 - H   9            0.34   10.55    0.076
  22. CR (   1) C   5                /132. BD*(   1) C   6 - C   7            0.45   10.63    0.088
  22. CR (   1) C   5                /133. BD*(   1) C   6 - H  11            0.27   10.57    0.068
  23. CR (   1) C   6                / 66. RY*(   2) C   5                    0.75   10.76    0.113
  23. CR (   1) C   6                / 84. RY*(   2) C   7                    0.73   10.76    0.112
  23. CR (   1) C   6                /109. RY*(   1) H  11                    0.42   10.47    0.083
  23. CR (   1) C   6                /127. BD*(   1) C   4 - C   5            0.45   10.66    0.087
  23. CR (   1) C   6                /131. BD*(   1) C   5 - H  10            0.29   10.59    0.070
  23. CR (   1) C   6                /134. BD*(   1) C   7 - C   8            0.44   10.66    0.087
  23. CR (   1) C   6                /136. BD*(   1) C   7 - H  12            0.28   10.58    0.069
  24. CR (   1) C   7                / 75. RY*(   2) C   6                    0.73   10.75    0.112
  24. CR (   1) C   7                / 93. RY*(   2) C   8                    0.32   10.74    0.075
  24. CR (   1) C   7                / 95. RY*(   4) C   8                    0.52   10.71    0.094
  24. CR (   1) C   7                /113. RY*(   1) H  12                    0.42   10.46    0.084
  24. CR (   1) C   7                /126. BD*(   1) C   3 - C   8            0.55   10.61    0.097
  24. CR (   1) C   7                /129. BD*(   1) C   5 - C   6            0.44   10.64    0.086
  24. CR (   1) C   7                /133. BD*(   1) C   6 - H  11            0.27   10.57    0.067
  24. CR (   1) C   7                /137. BD*(   1) C   8 - H  13            0.35   10.55    0.077
  25. CR (   1) C   8                / 48. RY*(   2) C   3                    0.94   10.98    0.128
  25. CR (   1) C   8                / 84. RY*(   2) C   7                    0.78   10.76    0.115
  25. CR (   1) C   8                / 85. RY*(   3) C   7                    0.30   10.81    0.072
  25. CR (   1) C   8                /117. RY*(   1) H  13                    0.44   10.47    0.086
  25. CR (   1) C   8                /123. BD*(   1) N   2 - C   3            0.34   10.33    0.078
  25. CR (   1) C   8                /125. BD*(   1) C   3 - C   4            0.60   10.63    0.101
  25. CR (   1) C   8                /132. BD*(   1) C   6 - C   7            0.45   10.65    0.088
  25. CR (   1) C   8                /136. BD*(   1) C   7 - H  12            0.28   10.59    0.069
  26. LP (   1) O   1                / 38. RY*(   1) N   2                    3.31    1.67    0.094
  26. LP (   1) O   1                /123. BD*(   1) N   2 - C   3            2.32    1.07    0.066
  27. LP*(   2) O   1                / 30. RY*(   2) O   1                    0.87    1.38    0.069
  27. LP*(   2) O   1                / 33. RY*(   5) O   1                    0.34    3.17    0.065
  27. LP*(   2) O   1                / 36. RY*(   8) O   1                    0.31    3.26    0.063
  27. LP*(   2) O   1                / 40. RY*(   3) N   2                    0.64    1.14    0.054
  27. LP*(   2) O   1                / 43. RY*(   6) N   2                    0.58    2.91    0.081
  27. LP*(   2) O   1                / 45. RY*(   8) N   2                    0.29    2.66    0.055
  27. LP*(   2) O   1                /121. BD*(   1) O   1 - N   2            2.34    0.70    0.080
  27. LP*(   2) O   1                /123. BD*(   1) N   2 - C   3            8.41    0.52    0.119
  28. LP (   1) N   2                / 27. LP*(   2) O   1                   26.22    0.27    0.112
  28. LP (   1) N   2                / 40. RY*(   3) N   2                    0.60    1.41    0.044
  28. LP (   1) N   2                / 41. RY*(   4) N   2                    0.34    1.73    0.036
  28. LP (   1) N   2                / 43. RY*(   6) N   2                    0.96    3.17    0.083
  28. LP (   1) N   2                / 47. RY*(   1) C   3                    0.30    1.47    0.031
  28. LP (   1) N   2                / 48. RY*(   2) C   3                    0.39    1.44    0.036
  28. LP (   1) N   2                / 54. RY*(   8) C   3                    0.26    2.79    0.041
  28. LP (   1) N   2                /121. BD*(   1) O   1 - N   2            0.54    0.97    0.034
  28. LP (   1) N   2                /123. BD*(   1) N   2 - C   3           34.74    0.79    0.234
  28. LP (   1) N   2                /126. BD*(   1) C   3 - C   8            3.07    1.08    0.086
 122. BD (   1) O   1 - C   4        / 50. RY*(   4) C   3                    0.32    1.95    0.050
 122. BD (   1) O   1 - C   4        / 51. RY*(   5) C   3                    0.28    0.89    0.032
 122. BD (   1) O   1 - C   4        / 52. RY*(   6) C   3                    0.33    1.87    0.050
 122. BD (   1) O   1 - C   4        / 58. RY*(   3) C   4                    0.85    1.25    0.065
 122. BD (   1) O   1 - C   4        / 68. RY*(   4) C   5                    0.82    0.78    0.050
 122. BD (   1) O   1 - C   4        /124. BD*(   2) N   2 - C   3           12.89    0.04    0.035
 122. BD (   1) O   1 - C   4        /130. BD*(   2) C   5 - C   6           16.39    0.18    0.095
 122. BD (   1) O   1 - C   4        /135. BD*(   2) C   7 - C   8            0.28    0.18    0.013
 123. BD*(   1) N   2 - C   3        / 41. RY*(   4) N   2                    1.07    0.94    0.135
 123. BD*(   1) N   2 - C   3        / 49. RY*(   3) C   3                    0.52    0.49    0.068
 123. BD*(   1) N   2 - C   3        / 54. RY*(   8) C   3                    0.45    2.00    0.127
 123. BD*(   1) N   2 - C   3        /127. BD*(   1) C   4 - C   5            0.56    0.33    0.055
 123. BD*(   1) N   2 - C   3        /128. BD*(   1) C   4 - H   9            0.61    0.23    0.049
 123. BD*(   1) N   2 - C   3        /134. BD*(   1) C   7 - C   8            0.69    0.33    0.062
 123. BD*(   1) N   2 - C   3        /137. BD*(   1) C   8 - H  13            0.65    0.23    0.050
 124. BD*(   2) N   2 - C   3        / 29. RY*(   1) O   1                    0.51    1.27    0.064
 124. BD*(   2) N   2 - C   3        / 42. RY*(   5) N   2                    0.87    0.90    0.070
 124. BD*(   2) N   2 - C   3        / 51. RY*(   5) C   3                    0.85    0.85    0.068
 124. BD*(   2) N   2 - C   3        / 58. RY*(   3) C   4                    0.34    1.21    0.051
 124. BD*(   2) N   2 - C   3        / 94. RY*(   3) C   8                    0.40    1.01    0.051
 124. BD*(   2) N   2 - C   3        /135. BD*(   2) C   7 - C   8            8.13    0.14    0.072
 130. BD*(   2) C   5 - C   6        / 68. RY*(   4) C   5                    1.09    0.60    0.090
 130. BD*(   2) C   5 - C   6        / 78. RY*(   5) C   6                    1.11    0.63    0.093
 135. BD*(   2) C   7 - C   8        / 86. RY*(   4) C   7                    0.28    0.88    0.060
 135. BD*(   2) C   7 - C   8        / 87. RY*(   5) C   7                    0.33    1.62    0.089
 135. BD*(   2) C   7 - C   8        / 96. RY*(   5) C   8                    0.44    1.60    0.102


 Natural Bond Orbitals (Summary):

                                                            Principal Delocalizations
           NBO                        Occupancy    Energy   (geminal,vicinal,remote)
 ====================================================================================
 Molecular unit  1  (C6H5NO)
     1. BD (   1) O   1 - N   2          0.99665    -1.32000  123(g),27(g),47(v),125(v)
                                                    48(v),38(g)
     2. BD*(   1) O   1 - C   4          0.73572    -0.52279  124(v),122(g),130(v),39(v)
                                                    42(v),29(g),34(g)
     3. BD (   1) N   2 - C   3          0.82576    -0.86848  27(v),30(v),123(g),134(v)
                                                    127(v),43(g),40(g),56(v)
                                                    125(g),121(g)
     4. BD (   2) N   2 - C   3          0.76865    -0.53703  2(v),122(v),124(g),135(v)
                                                    29(v),94(v),58(v),52(g)
     5. BD (   1) C   3 - C   4          0.98694    -0.92382  126(g),127(g),131(v),137(v)
                                                    121(v),66(v),65(v),128(g)
                                                    40(v),92(v),27(v),38(v)
                                                    93(v)
     6. BD (   1) C   3 - C   8          0.98208    -0.92348  125(g),134(g),136(v),128(v)
                                                    84(v),137(g),83(v),38(v)
                                                    56(v)
     7. BD (   1) C   4 - C   5          0.98649    -0.89555  123(v),125(g),129(g),133(v)
                                                    48(v),128(g),131(g),75(v)
                                                    74(v)
     8. BD (   1) C   4 - H   9          0.98744    -0.71696  126(v),129(v),127(g),123(v)
                                                    47(v),65(v),125(g)
     9. BD (   1) C   5 - C   6          0.99036    -0.89277  128(v),127(g),136(v),132(g)
                                                    57(v),84(v),131(g),133(g)
                                                    83(v),56(v)
    10. BD (   2) C   5 - C   6          0.77577    -0.45145  122(v),2(v),135(v),86(v)
                                                    60(v),130(g),68(g)
    11. BD (   1) C   5 - H  10          0.98871    -0.69680  125(v),132(v),127(g),129(g)
                                                    74(v),56(v)
    12. BD (   1) C   6 - C   7          0.99014    -0.89181  137(v),134(g),131(v),129(g)
                                                    66(v),136(g),93(v),133(g)
                                                    65(v),92(v)
    13. BD (   1) C   6 - H  11          0.98949    -0.70540  127(v),134(v),65(v),129(g)
                                                    83(v),132(g)
    14. BD (   1) C   7 - C   8          0.98433    -0.89987  123(v),126(g),132(g),133(v)
                                                    47(v),137(g),136(g),75(v)
                                                    74(v)
    15. BD (   2) C   7 - C   8          0.82531    -0.46107  124(v),130(v),78(v),50(v)
                                                    86(g),77(v),122(r),2(r)
    16. BD (   1) C   7 - H  12          0.98623    -0.69923  126(v),129(v),134(g),132(g)
                                                    74(v),92(v)
    17. BD (   1) C   8 - H  13          0.98774    -0.71958  125(v),132(v),134(g),27(r)
                                                    123(v),83(v),48(v)
    18. CR (   1) O   1                  0.99988   -19.28754  38(v),123(v),27(g)
    19. CR (   1) N   2                  0.99951   -14.59080  123(g),47(v),27(v),126(v)
                                                    31(v),48(v)
    20. CR (   1) C   3                  0.99921   -10.35126  93(v),57(v),123(g),126(g)
                                                    127(v),125(g),134(v),137(v)
                                                    128(v)
    21. CR (   1) C   4                  0.99945   -10.29258  66(v),126(v),129(v),101(v)
                                                    48(v),123(v),47(v),49(v)
                                                    67(v),131(v)
    22. CR (   1) C   5                  0.99948   -10.27390  75(v),125(v),132(v),105(v)
                                                    59(v),57(v),128(v),133(v)
    23. CR (   1) C   6                  0.99948   -10.28999  66(v),84(v),127(v),134(v)
                                                    109(v),131(v),136(v)
    24. CR (   1) C   7                  0.99948   -10.27850  75(v),126(v),95(v),129(v)
                                                    113(v),137(v),93(v),133(v)
    25. CR (   1) C   8                  0.99944   -10.29132  48(v),84(v),125(v),132(v)
                                                    117(v),123(v),85(v),136(v)
    26. LP (   1) O   1                  0.99296    -1.02945  38(v),123(v),27(g)
    27. LP*(   2) O   1                  0.40246    -0.48203  123(v),121(g),30(g),40(v)
                                                    43(v),33(g),36(g),45(v)
    28. LP (   1) N   2                  0.70795    -0.74866  123(g),27(v),126(v),43(g)
                                                    40(g),121(g),48(v),41(g)
                                                    47(v),54(v)
    29. RY*(   1) O   1                  0.00067     0.95855   
    30. RY*(   2) O   1                  0.00059     0.90112   
    31. RY*(   3) O   1                  0.00008     1.06374   
    32. RY*(   4) O   1                  0.00001     0.74321   
    33. RY*(   5) O   1                  0.00001     2.68346   
    34. RY*(   6) O   1                  0.00000     2.31681   
    35. RY*(   7) O   1                  0.00000     2.30239   
    36. RY*(   8) O   1                  0.00001     2.77639   
    37. RY*(   9) O   1                  0.00000     2.53739   
    38. RY*(   1) N   2                  0.00377     0.64224   
    39. RY*(   2) N   2                  0.00138     2.02247   
    40. RY*(   3) N   2                  0.00124     0.66107   
    41. RY*(   4) N   2                  0.00015     0.97836   
    42. RY*(   5) N   2                  0.00009     0.58629   
    43. RY*(   6) N   2                  0.00007     2.42324   
    44. RY*(   7) N   2                  0.00000     1.90570   
    45. RY*(   8) N   2                  0.00001     2.18262   
    46. RY*(   9) N   2                  0.00001     2.25263   
    47. RY*(   1) C   3                  0.00415     0.71654   
    48. RY*(   2) C   3                  0.00232     0.68714   
    49. RY*(   3) C   3                  0.00116     0.52876   
    50. RY*(   4) C   3                  0.00048     1.60347   
    51. RY*(   5) C   3                  0.00042     0.54152   
    52. RY*(   6) C   3                  0.00028     1.52380   
    53. RY*(   7) C   3                  0.00025     2.01334   
    54. RY*(   8) C   3                  0.00015     2.03819   
    55. RY*(   9) C   3                  0.00001     1.91674   
    56. RY*(   1) C   4                  0.00262     0.92646   
    57. RY*(   2) C   4                  0.00130     0.49975   
    58. RY*(   3) C   4                  0.00063     0.90315   
    59. RY*(   4) C   4                  0.00056     0.41653   
    60. RY*(   5) C   4                  0.00027     1.19296   
    61. RY*(   6) C   4                  0.00008     2.12174   
    62. RY*(   7) C   4                  0.00002     2.15923   
    63. RY*(   8) C   4                  0.00001     1.65634   
    64. RY*(   9) C   4                  0.00001     2.00849   
    65. RY*(   1) C   5                  0.00276     0.97406   
    66. RY*(   2) C   5                  0.00137     0.47357   
    67. RY*(   3) C   5                  0.00038     0.52888   
    68. RY*(   4) C   5                  0.00027     0.43102   
    69. RY*(   5) C   5                  0.00020     1.72883   
    70. RY*(   6) C   5                  0.00006     2.18798   
    71. RY*(   7) C   5                  0.00003     2.01337   
    72. RY*(   8) C   5                  0.00000     1.64146   
    73. RY*(   9) C   5                  0.00000     2.02589   
    74. RY*(   1) C   6                  0.00254     1.00083   
    75. RY*(   2) C   6                  0.00123     0.47630   
    76. RY*(   3) C   6                  0.00048     0.51988   
    77. RY*(   4) C   6                  0.00034     1.71035   
    78. RY*(   5) C   6                  0.00016     0.46105   
    79. RY*(   6) C   6                  0.00008     2.17133   
    80. RY*(   7) C   6                  0.00002     1.98572   
    81. RY*(   8) C   6                  0.00000     1.59374   
    82. RY*(   9) C   6                  0.00000     2.00123   
    83. RY*(   1) C   7                  0.00265     0.97660   
    84. RY*(   2) C   7                  0.00137     0.47251   
    85. RY*(   3) C   7                  0.00040     0.51632   
    86. RY*(   4) C   7                  0.00024     0.71354   
    87. RY*(   5) C   7                  0.00023     1.45299   
    88. RY*(   6) C   7                  0.00006     2.17890   
    89. RY*(   7) C   7                  0.00003     2.02327   
    90. RY*(   8) C   7                  0.00000     1.62439   
    91. RY*(   9) C   7                  0.00000     2.02182   
    92. RY*(   1) C   8                  0.00234     0.95374   
    93. RY*(   2) C   8                  0.00135     0.46592   
    94. RY*(   3) C   8                  0.00073     0.69534   
    95. RY*(   4) C   8                  0.00061     0.43042   
    96. RY*(   5) C   8                  0.00016     1.42852   
    97. RY*(   6) C   8                  0.00007     2.11894   
    98. RY*(   7) C   8                  0.00003     2.16259   
    99. RY*(   8) C   8                  0.00000     1.63760   
   100. RY*(   9) C   8                  0.00000     2.00200   
   101. RY*(   1) H   9                  0.00059     0.18282   
   102. RY*(   2) H   9                  0.00006     1.45847   
   103. RY*(   3) H   9                  0.00004     1.91827   
   104. RY*(   4) H   9                  0.00003     2.01647   
   105. RY*(   1) H  10                  0.00066     0.18388   
   106. RY*(   2) H  10                  0.00005     1.47256   
   107. RY*(   3) H  10                  0.00003     1.82880   
   108. RY*(   4) H  10                  0.00003     2.13907   
   109. RY*(   1) H  11                  0.00069     0.17523   
   110. RY*(   2) H  11                  0.00005     1.46409   
   111. RY*(   3) H  11                  0.00003     2.15636   
   112. RY*(   4) H  11                  0.00003     1.80335   
   113. RY*(   1) H  12                  0.00066     0.18185   
   114. RY*(   2) H  12                  0.00006     1.46947   
   115. RY*(   3) H  12                  0.00004     1.96346   
   116. RY*(   4) H  12                  0.00003     1.99865   
   117. RY*(   1) H  13                  0.00070     0.18287   
   118. RY*(   2) H  13                  0.00007     1.45813   
   119. RY*(   3) H  13                  0.00005     1.97834   
   120. RY*(   4) H  13                  0.00002     1.96793   
   121. BD*(   1) O   1 - N   2          0.00299     0.21903   
   122. BD (   1) O   1 - C   4          0.40047    -0.34954  130(v),2(g),124(v),58(g)
                                                    68(v),52(v),50(v),51(v)
   123. BD*(   1) N   2 - C   3          0.08792     0.03971   
   124. BD*(   2) N   2 - C   3          0.25214    -0.31123  2(v),135(v),122(v),42(g)
                                                    51(g),29(v),94(v),58(v)
   125. BD*(   1) C   3 - C   4          0.01180     0.33387   
   126. BD*(   1) C   3 - C   8          0.01349     0.32897   
   127. BD*(   1) C   4 - C   5          0.00755     0.36674   
   128. BD*(   1) C   4 - H   9          0.00583     0.27380   
   129. BD*(   1) C   5 - C   6          0.00787     0.36540   
   130. BD*(   2) C   5 - C   6          0.12724    -0.16612  135(v),122(v),78(g),68(g)
                                                    2(v)
   131. BD*(   1) C   5 - H  10          0.00639     0.29807   
   132. BD*(   1) C   6 - C   7          0.00786     0.35604   
   133. BD*(   1) C   6 - H  11          0.00619     0.29145   
   134. BD*(   1) C   7 - C   8          0.00778     0.37265   
   135. BD*(   2) C   7 - C   8          0.10785    -0.16898  130(v),124(v),96(g),87(g)
                                                    86(g)
   136. BD*(   1) C   7 - H  12          0.00623     0.29481   
   137. BD*(   1) C   8 - H  13          0.00636     0.27092   
       -------------------------------
              Total Lewis   25.14942  ( 93.1460%)
        Valence non-Lewis    1.80367  (  6.6803%)
        Rydberg non-Lewis    0.04691  (  0.1737%)
       -------------------------------
            Total unit  1   27.00000  (100.0000%)
           Charge unit  1    1.00000
 Unable to Open any file for archive entry.
 1\1\GINC-COMPUTE-0-8\SP\UB3LYP\def2SVP\C6H5N1O1(1+,2)\ZAHRT2\13-Mar-20
 21\0\\# b3lyp/def2svp geom=NewRedundant pop=NBO\\12\\1,2\O,0,3.2244869
 157,0.3386458382,0.1459418678\N,0,2.4605481899,-0.5980612679,0.0801855
 178\C,0,1.0638362648,-0.2538416755,0.0348411658\C,0,0.1771134426,-1.33
 40672689,-0.0412278104\C,0,-1.1966403559,-1.0934101336,-0.0893910477\C
 ,0,-1.6686497304,0.2227630768,-0.0610343077\C,0,-0.7742560327,1.302516
 8744,0.0153353517\C,0,0.5958009708,1.069406588,0.0636201485\H,0,0.5930
 156432,-2.3437137843,-0.0607503282\H,0,-1.8999973794,-1.9267879002,-0.
 1488753498\H,0,-2.7439160969,0.4138262949,-0.0986345605\H,0,-1.1581267
 932,2.3252511264,0.0366616205\H,0,1.3267849613,1.8774722315,0.12332774
 14\\Version=ES64L-G16RevC.01\State=2-A'\HF=-360.9667103\S2=0.7774\S2-1
 =0.\S2A=0.750171\RMSD=5.580e-09\Dipole=-0.3850657,-0.0442146,-0.017565
 6\Quadrupole=7.2043664,1.1478535,-8.3522198,-0.5231318,0.6271433,0.325
 5518\PG=CS [SG(C6H5N1O1)]\\@
 The archive entry for this job was punched.


 THE FIRST AND LAST THING REQUIRED OF GENIUS IS THE LOVE OF TRUTH.

                          -- GOETHE
 File lengths (MBytes):  RWF=     21 Int=      0 D2E=      0 Chk=      2 Scr=      1
 Normal termination of Gaussian 16
