# Supplementary material for: Machine-Learning-Guided Discovery of Electrochemical Reactions
Source: J Am Chem Soc. 2022 Dec 2;144(49):22599–610. doi: 10.1021/jacs.2c08997 (PMC9756344; doi:10.1021/jacs.2c08997)
Supplement: Supplementary file 4 — ja2c08997_si_004.zip [file ja2c08997_si_004.zip › Reactivity Prediction/Ologs_notimes/25.log]

 Entering Gaussian System, Link 0=g16
 Input=25.com
 Output=25.log
 Initial command:
  
 Copyright (c) 1988-2019, Gaussian, Inc.  All Rights Reserved.
  
 This is part of the Gaussian(R) 16 program.  It is based on
 the Gaussian(R) 09 system (copyright 2009, Gaussian, Inc.),
 the Gaussian(R) 03 system (copyright 2003, Gaussian, Inc.),
 the Gaussian(R) 98 system (copyright 1998, Gaussian, Inc.),
 the Gaussian(R) 94 system (copyright 1995, Gaussian, Inc.),
 the Gaussian 92(TM) system (copyright 1992, Gaussian, Inc.),
 the Gaussian 90(TM) system (copyright 1990, Gaussian, Inc.),
 the Gaussian 88(TM) system (copyright 1988, Gaussian, Inc.),
 the Gaussian 86(TM) system (copyright 1986, Carnegie Mellon
 University), and the Gaussian 82(TM) system (copyright 1983,
 Carnegie Mellon University). Gaussian is a federally registered
 trademark of Gaussian, Inc.
  
 This software contains proprietary and confidential information,
 including trade secrets, belonging to Gaussian, Inc.
  
 This software is provided under written license and may be
 used, copied, transmitted, or stored only in accord with that
 written license.
  
 The following legend is applicable only to US Government
 contracts under FAR:
  
                    RESTRICTED RIGHTS LEGEND
  
 Use, reproduction and disclosure by the US Government is
 subject to restrictions as set forth in subparagraphs (a)
 and (c) of the Commercial Computer Software - Restricted
 Rights clause in FAR 52.227-19.
  
 Gaussian, Inc.
 340 Quinnipiac St., Bldg. 40, Wallingford CT 06492
  
  
 ---------------------------------------------------------------
 Warning -- This program may not be used in any manner that
 competes with the business of Gaussian, Inc. or will provide
 assistance to any competitor of Gaussian, Inc.  The licensee
 of this program is prohibited from giving any competitor of
 Gaussian, Inc. access to this program.  By using this program,
 the user acknowledges that Gaussian, Inc. is engaged in the
 business of creating and licensing software in the field of
 computational chemistry and represents and warrants to the
 licensee that it is not a competitor of Gaussian, Inc. and that
 it will not use this program in any manner prohibited above.
 ---------------------------------------------------------------
  

 Cite this work as:
 Gaussian 16, Revision C.01,
 M. J. Frisch, G. W. Trucks, H. B. Schlegel, G. E. Scuseria, 
 M. A. Robb, J. R. Cheeseman, G. Scalmani, V. Barone, 
 G. A. Petersson, H. Nakatsuji, X. Li, M. Caricato, A. V. Marenich, 
 J. Bloino, B. G. Janesko, R. Gomperts, B. Mennucci, H. P. Hratchian, 
 J. V. Ortiz, A. F. Izmaylov, J. L. Sonnenberg, D. Williams-Young, 
 F. Ding, F. Lipparini, F. Egidi, J. Goings, B. Peng, A. Petrone, 
 T. Henderson, D. Ranasinghe, V. G. Zakrzewski, J. Gao, N. Rega, 
 G. Zheng, W. Liang, M. Hada, M. Ehara, K. Toyota, R. Fukuda, 
 J. Hasegawa, M. Ishida, T. Nakajima, Y. Honda, O. Kitao, H. Nakai, 
 T. Vreven, K. Throssell, J. A. Montgomery, Jr., J. E. Peralta, 
 F. Ogliaro, M. J. Bearpark, J. J. Heyd, E. N. Brothers, K. N. Kudin, 
 V. N. Staroverov, T. A. Keith, R. Kobayashi, J. Normand, 
 K. Raghavachari, A. P. Rendell, J. C. Burant, S. S. Iyengar, 
 J. Tomasi, M. Cossi, J. M. Millam, M. Klene, C. Adamo, R. Cammi, 
 J. W. Ochterski, R. L. Martin, K. Morokuma, O. Farkas, 
 J. B. Foresman, and D. J. Fox, Gaussian, Inc., Wallingford CT, 2019.
 
 ******************************************
 Gaussian 16:  ES64L-G16RevC.01  3-Jul-2019
                13-Mar-2021 
 ******************************************
 %nprocshared=16
 Will use up to   16 processors via shared memory.
 %mem=7GB
 -----------------------------------------
 # b3lyp/def2svp geom=NewRedundant pop=NBO
 -----------------------------------------
 1/29=4000,38=1,172=1/1;
 2/12=2,17=6,18=5,40=1/2;
 3/5=43,7=101,11=2,25=1,30=1,74=-5/1,2,3;
 4//1;
 5/5=2,38=5/2;
 6/7=2,8=2,9=2,10=2,28=1,40=1/1,7;
 99/5=1,9=1/99;
 --
 25
 --
 Symbolic Z-matrix:
 Charge =  1 Multiplicity = 2
 C                    -2.60413  -0.2835    0.93304 
 C                    -1.37707  -0.54376   0.08424 
 C                    -0.10681   0.1794    0.50115 
 C                     1.0372   -0.01089  -0.48019 
 C                     2.35448   0.54514   0.03404 
 O                     3.38336   0.48255  -0.84288 
 O                     2.51819   1.00539   1.13062 
 O                    -1.40157  -1.28662  -0.87325 
 H                    -2.92888   0.7625    0.80088 
 H                    -2.37741  -0.41417   2.00332 
 H                    -3.41702  -0.95657   0.63189 
 H                    -0.32726   1.2495    0.65407 
 H                     0.18876  -0.18415   1.5008 
 H                     0.79915   0.45683  -1.45139 
 H                     1.16489  -1.08436  -0.70254 
 H                     3.09411   0.08272  -1.67553 
 
                          Input orientation:                          
 ---------------------------------------------------------------------
 Center     Atomic      Atomic             Coordinates (Angstroms)
 Number     Number       Type             X           Y           Z
 ---------------------------------------------------------------------
      1          6           0       -2.604125   -0.283500    0.933040
      2          6           0       -1.377074   -0.543759    0.084245
      3          6           0       -0.106815    0.179400    0.501149
      4          6           0        1.037205   -0.010893   -0.480194
      5          6           0        2.354483    0.545141    0.034036
      6          8           0        3.383364    0.482548   -0.842875
      7          8           0        2.518192    1.005389    1.130624
      8          8           0       -1.401574   -1.286620   -0.873255
      9          1           0       -2.928879    0.762498    0.800877
     10          1           0       -2.377406   -0.414175    2.003316
     11          1           0       -3.417021   -0.956574    0.631891
     12          1           0       -0.327262    1.249501    0.654067
     13          1           0        0.188757   -0.184149    1.500798
     14          1           0        0.799152    0.456828   -1.451391
     15          1           0        1.164893   -1.084356   -0.702541
     16          1           0        3.094110    0.082721   -1.675533
 ---------------------------------------------------------------------
                    Distance matrix (angstroms):
                    1          2          3          4          5
     1  C    0.000000
     2  C    1.514544   0.000000
     3  C    2.576309   1.519976   0.000000
     4  C    3.915461   2.535997   1.519219   0.000000
     5  C    5.107118   3.887511   2.531787   1.519483   0.000000
     6  O    6.292116   4.957280   3.752285   2.424764   1.353324
     7  O    5.285679   4.320632   2.822969   2.412651   1.200472
     8  O    2.390624   1.212126   2.390524   2.780220   4.276271
     9  H    1.103197   2.151271   2.897221   4.238998   5.343146
    10  H    1.101802   2.168016   2.786471   4.241466   5.214319
    11  H    1.097505   2.152142   3.502141   4.687342   5.993566
    12  H    2.758990   2.154666   1.103221   2.176444   2.841182
    13  H    2.851738   2.141908   1.104005   2.161992   2.715441
    14  H    4.220888   2.845226   2.170289   1.103926   2.152521
    15  H    4.185928   2.715303   2.159441   1.103660   2.147773
    16  H    6.277632   4.845698   3.872107   2.380852   1.919247
                    6          7          8          9         10
     6  O    0.000000
     7  O    2.217337   0.000000
     8  O    5.101618   4.963205   0.000000
     9  H    6.528760   5.462445   3.055203   0.000000
    10  H    6.487788   5.171424   3.160391   1.770463   0.000000
    11  H    7.105719   6.270947   2.537010   1.795006   1.804384
    12  H    4.074039   2.895393   3.149408   2.650875   2.965026
    13  H    4.017810   2.641646   3.062797   3.332519   2.625001
    14  H    2.655014   3.150050   2.866540   4.366276   4.773276
    15  H    2.719650   3.091754   2.580079   4.736043   4.507625
    16  H    0.967909   3.009571   4.767591   6.547603   6.611984
                   11         12         13         14         15
    11  H    0.000000
    12  H    3.796560   0.000000
    13  H    3.788571   1.743152   0.000000
    14  H    4.910589   2.515967   3.082020   0.000000
    15  H    4.773989   3.084444   2.572531   1.752081   0.000000
    16  H    6.985640   4.300488   4.312931   2.336028   2.455741
                   16
    16  H    0.000000
 Stoichiometry    C5H8O3(1+,2)
 Framework group  C1[X(C5H8O3)]
 Deg. of freedom    42
 Full point group                 C1      NOp   1
 Largest Abelian subgroup         C1      NOp   1
 Largest concise Abelian subgroup C1      NOp   1
                         Standard orientation:                         
 ---------------------------------------------------------------------
 Center     Atomic      Atomic             Coordinates (Angstroms)
 Number     Number       Type             X           Y           Z
 ---------------------------------------------------------------------
      1          6           0        3.105732    0.735403    0.096361
      2          6           0        1.903738   -0.177607   -0.028003
      3          6           0        0.541348    0.489311    0.069170
      4          6           0       -0.608611   -0.503308    0.087332
      5          6           0       -1.968446    0.166999   -0.014483
      6          8           0       -3.027729   -0.668644    0.090898
      7          8           0       -2.137334    1.343224   -0.185091
      8          8           0        2.016897   -1.372588   -0.196713
      9          1           0        3.161836    1.133356    1.123750
     10          1           0        3.012701    1.602632   -0.576861
     11          1           0        4.024050    0.177553   -0.127278
     12          1           0        0.516295    1.144961    0.956070
     13          1           0        0.430227    1.180370   -0.784596
     14          1           0       -0.575149   -1.121489    1.001326
     15          1           0       -0.499199   -1.218093   -0.746440
     16          1           0       -2.728002   -1.580015    0.219020
 ---------------------------------------------------------------------
 Rotational constants (GHZ):           5.2120314           0.9205773           0.7980718
 Standard basis: def2SVP (5D, 7F)
 There are   160 symmetry adapted cartesian basis functions of A   symmetry.
 There are   152 symmetry adapted basis functions of A   symmetry.
   152 basis functions,   256 primitive gaussians,   160 cartesian basis functions
    31 alpha electrons       30 beta electrons
       nuclear repulsion energy       362.3551597063 Hartrees.
 NAtoms=   16 NActive=   16 NUniq=   16 SFac= 1.00D+00 NAtFMM=   60 NAOKFM=F Big=F
 Integral buffers will be    131072 words long.
 Raffenetti 2 integral format.
 Two-electron integral symmetry is turned on.
 One-electron integrals computed using PRISM.
   1 Symmetry operations used in ECPInt.
 ECPInt:  NShTT=    2628 NPrTT=    9444 LenC2=    2554 LenP2D=    7271.
 LDataN:  DoStor=T MaxTD1= 4 Len=   56
 NBasis=   152 RedAO= T EigKep=  1.11D-03  NBF=   152
 NBsUse=   152 1.00D-06 EigRej= -1.00D+00 NBFU=   152
 ExpMin= 1.22D-01 ExpMax= 2.27D+03 ExpMxC= 3.41D+02 IAcc=3 IRadAn=         5 AccDes= 0.00D+00
 Harris functional with IExCor=  402 and IRadAn=       5 diagonalized for initial guess.
 HarFok:  IExCor=  402 AccDes= 0.00D+00 IRadAn=         5 IDoV= 1 UseB2=F ITyADJ=14
 ICtDFT=  3500011 ScaDFX=  1.000000  1.000000  1.000000  1.000000
 FoFCou: FMM=F IPFlag=           0 FMFlag=      100000 FMFlg1=           0
         NFxFlg=           0 DoJE=T BraDBF=F KetDBF=T FulRan=T
         wScrn=  0.000000 ICntrl=       500 IOpCl=  0 I1Cent=   200000004 NGrid=           0
         NMat0=    1 NMatS0=      1 NMatT0=    0 NMatD0=    1 NMtDS0=    0 NMtDT0=    0
 Petite list used in FoFCou.
 Initial guess <Sx>= 0.0000 <Sy>= 0.0000 <Sz>= 0.5000 <S**2>= 0.7500 S= 0.5000
 Requested convergence on RMS density matrix=1.00D-08 within 128 cycles.
 Requested convergence on MAX density matrix=1.00D-06.
 Requested convergence on             energy=1.00D-06.
 No special actions if energy rises.
 Integral accuracy reduced to 1.0D-05 until final iterations.
 EnCoef did     1 forward-backward iterations
 EnCoef did     4 forward-backward iterations
 EnCoef did     2 forward-backward iterations
 EnCoef did     2 forward-backward iterations
 Initial convergence to 1.0D-05 achieved.  Increase integral accuracy.
 SCF Done:  E(UB3LYP) =  -420.378304413     A.U. after   24 cycles
            NFock= 24  Conv=0.66D-08     -V/T= 2.0090
 <Sx>= 0.0000 <Sy>= 0.0000 <Sz>= 0.5000 <S**2>= 0.7573 S= 0.5037
 <L.S>= 0.000000000000E+00
 Annihilation of the first spin contaminant:
 S**2 before annihilation     0.7573,   after     0.7500

 **********************************************************************

            Population analysis using the SCF Density.

 **********************************************************************

 Orbital symmetries:
 Alpha Orbitals:
       Occupied  (A) (A) (A) (A) (A) (A) (A) (A) (A) (A) (A) (A)
                 (A) (A) (A) (A) (A) (A) (A) (A) (A) (A) (A) (A)
                 (A) (A) (A) (A) (A) (A) (A)
       Virtual   (A) (A) (A) (A) (A) (A) (A) (A) (A) (A) (A) (A)
                 (A) (A) (A) (A) (A) (A) (A) (A) (A) (A) (A) (A)
                 (A) (A) (A) (A) (A) (A) (A) (A) (A) (A) (A) (A)
                 (A) (A) (A) (A) (A) (A) (A) (A) (A) (A) (A) (A)
                 (A) (A) (A) (A) (A) (A) (A) (A) (A) (A) (A) (A)
                 (A) (A) (A) (A) (A) (A) (A) (A) (A) (A) (A) (A)
                 (A) (A) (A) (A) (A) (A) (A) (A) (A) (A) (A) (A)
                 (A) (A) (A) (A) (A) (A) (A) (A) (A) (A) (A) (A)
                 (A) (A) (A) (A) (A) (A) (A) (A) (A) (A) (A) (A)
                 (A) (A) (A) (A) (A) (A) (A) (A) (A) (A) (A) (A)
                 (A)
 Beta  Orbitals:
       Occupied  (A) (A) (A) (A) (A) (A) (A) (A) (A) (A) (A) (A)
                 (A) (A) (A) (A) (A) (A) (A) (A) (A) (A) (A) (A)
                 (A) (A) (A) (A) (A) (A)
       Virtual   (A) (A) (A) (A) (A) (A) (A) (A) (A) (A) (A) (A)
                 (A) (A) (A) (A) (A) (A) (A) (A) (A) (A) (A) (A)
                 (A) (A) (A) (A) (A) (A) (A) (A) (A) (A) (A) (A)
                 (A) (A) (A) (A) (A) (A) (A) (A) (A) (A) (A) (A)
                 (A) (A) (A) (A) (A) (A) (A) (A) (A) (A) (A) (A)
                 (A) (A) (A) (A) (A) (A) (A) (A) (A) (A) (A) (A)
                 (A) (A) (A) (A) (A) (A) (A) (A) (A) (A) (A) (A)
                 (A) (A) (A) (A) (A) (A) (A) (A) (A) (A) (A) (A)
                 (A) (A) (A) (A) (A) (A) (A) (A) (A) (A) (A) (A)
                 (A) (A) (A) (A) (A) (A) (A) (A) (A) (A) (A) (A)
                 (A) (A)
 The electronic state is 2-A.
 Alpha  occ. eigenvalues --  -19.44090 -19.36615 -19.36508 -10.52802 -10.52393
 Alpha  occ. eigenvalues --  -10.42618 -10.41562 -10.40294  -1.32741  -1.29908
 Alpha  occ. eigenvalues --   -1.22169  -1.01908  -0.95988  -0.88480  -0.80396
 Alpha  occ. eigenvalues --   -0.76299  -0.73978  -0.70832  -0.69895  -0.69040
 Alpha  occ. eigenvalues --   -0.66883  -0.66083  -0.62211  -0.60379  -0.59815
 Alpha  occ. eigenvalues --   -0.59715  -0.57157  -0.56594  -0.53831  -0.51983
 Alpha  occ. eigenvalues --   -0.51297
 Alpha virt. eigenvalues --   -0.26081  -0.19329  -0.12936  -0.11886  -0.07676
 Alpha virt. eigenvalues --   -0.07037  -0.05805  -0.04404  -0.03209  -0.01941
 Alpha virt. eigenvalues --   -0.01241   0.00956   0.02752   0.06158   0.07556
 Alpha virt. eigenvalues --    0.13491   0.15940   0.22235   0.24391   0.25498
 Alpha virt. eigenvalues --    0.26641   0.28218   0.29762   0.30473   0.32255
 Alpha virt. eigenvalues --    0.37094   0.39332   0.40846   0.41248   0.42559
 Alpha virt. eigenvalues --    0.43699   0.44772   0.44827   0.45335   0.46888
 Alpha virt. eigenvalues --    0.48734   0.49592   0.49819   0.51036   0.54138
 Alpha virt. eigenvalues --    0.57133   0.62056   0.66067   0.69238   0.72062
 Alpha virt. eigenvalues --    0.75742   0.78885   0.81206   0.83585   0.87550
 Alpha virt. eigenvalues --    0.89175   0.95660   0.97781   0.99808   1.07619
 Alpha virt. eigenvalues --    1.11976   1.14070   1.14532   1.18277   1.19635
 Alpha virt. eigenvalues --    1.22728   1.32301   1.33844   1.37446   1.38955
 Alpha virt. eigenvalues --    1.39541   1.40861   1.43037   1.44547   1.48303
 Alpha virt. eigenvalues --    1.51013   1.53675   1.55521   1.58123   1.59175
 Alpha virt. eigenvalues --    1.60273   1.61615   1.63409   1.68049   1.69169
 Alpha virt. eigenvalues --    1.73675   1.74767   1.81424   1.87225   1.88335
 Alpha virt. eigenvalues --    1.91746   1.99284   2.01255   2.03311   2.08649
 Alpha virt. eigenvalues --    2.10786   2.14747   2.16536   2.19180   2.23823
 Alpha virt. eigenvalues --    2.25763   2.30992   2.32483   2.40980   2.41288
 Alpha virt. eigenvalues --    2.42784   2.48955   2.50499   2.56056   2.59647
 Alpha virt. eigenvalues --    2.64965   2.65204   2.68459   2.71149   2.77277
 Alpha virt. eigenvalues --    2.79156   2.84502   2.87288   2.89577   2.98744
 Alpha virt. eigenvalues --    3.10859   3.15176   3.22955   3.33275   3.43475
 Alpha virt. eigenvalues --    3.61384
  Beta  occ. eigenvalues --  -19.42610 -19.36569 -19.35596 -10.52882 -10.52466
  Beta  occ. eigenvalues --  -10.42442 -10.41487 -10.40121  -1.30032  -1.28922
  Beta  occ. eigenvalues --   -1.21213  -1.01244  -0.95273  -0.87859  -0.79925
  Beta  occ. eigenvalues --   -0.75048  -0.72588  -0.70437  -0.68791  -0.66841
  Beta  occ. eigenvalues --   -0.66370  -0.65064  -0.61815  -0.59797  -0.59471
  Beta  occ. eigenvalues --   -0.59050  -0.56410  -0.55998  -0.51541  -0.45951
  Beta virt. eigenvalues --   -0.42644  -0.25706  -0.19118  -0.12855  -0.11759
  Beta virt. eigenvalues --   -0.07614  -0.06816  -0.05609  -0.04260  -0.03116
  Beta virt. eigenvalues --   -0.01856  -0.01073   0.01201   0.03027   0.06846
  Beta virt. eigenvalues --    0.07857   0.14131   0.16403   0.22283   0.24576
  Beta virt. eigenvalues --    0.25474   0.26887   0.28460   0.30090   0.30624
  Beta virt. eigenvalues --    0.33015   0.37393   0.39603   0.40873   0.41477
  Beta virt. eigenvalues --    0.42778   0.44020   0.44985   0.45066   0.45617
  Beta virt. eigenvalues --    0.47032   0.48959   0.49906   0.49962   0.51238
  Beta virt. eigenvalues --    0.54298   0.57357   0.62260   0.66730   0.69606
  Beta virt. eigenvalues --    0.72409   0.76393   0.79134   0.82315   0.83850
  Beta virt. eigenvalues --    0.87930   0.89462   0.97168   0.99253   1.00927
  Beta virt. eigenvalues --    1.07853   1.12496   1.14261   1.14992   1.18789
  Beta virt. eigenvalues --    1.20231   1.22771   1.32374   1.33984   1.37843
  Beta virt. eigenvalues --    1.38976   1.39543   1.40855   1.43394   1.44916
  Beta virt. eigenvalues --    1.48804   1.51358   1.53987   1.55608   1.58259
  Beta virt. eigenvalues --    1.59343   1.60445   1.61814   1.63581   1.68312
  Beta virt. eigenvalues --    1.69332   1.73840   1.74968   1.81662   1.87419
  Beta virt. eigenvalues --    1.88512   1.92060   1.99536   2.01426   2.03660
  Beta virt. eigenvalues --    2.08913   2.11181   2.15378   2.16870   2.19907
  Beta virt. eigenvalues --    2.24864   2.26280   2.31366   2.33640   2.43538
  Beta virt. eigenvalues --    2.44034   2.45589   2.50917   2.51453   2.56894
  Beta virt. eigenvalues --    2.60462   2.65227   2.65505   2.68687   2.71420
  Beta virt. eigenvalues --    2.77494   2.79458   2.84773   2.87794   2.90192
  Beta virt. eigenvalues --    2.99117   3.13390   3.15847   3.23571   3.34851
  Beta virt. eigenvalues --    3.44356   3.61663
          Condensed to atoms (all electrons):
               1          2          3          4          5          6
     1  C    4.547396   0.402009  -0.090560   0.006090   0.000168   0.000001
     2  C    0.402009   4.816605   0.203578  -0.017697   0.006924  -0.000045
     3  C   -0.090560   0.203578   5.044718   0.219882  -0.004675   0.005809
     4  C    0.006090  -0.017697   0.219882   5.205840   0.221471  -0.114058
     5  C    0.000168   0.006924  -0.004675   0.221471   4.489564   0.438266
     6  O    0.000001  -0.000045   0.005809  -0.114058   0.438266   7.508742
     7  O    0.000031   0.000964   0.022376  -0.107406   0.648305  -0.062610
     8  O   -0.049005   0.605074  -0.086815   0.014706   0.001128   0.000002
     9  H    0.375955  -0.003313  -0.002152   0.000123  -0.000039  -0.000000
    10  H    0.380104  -0.006724  -0.002032   0.000798  -0.000053  -0.000000
    11  H    0.378845  -0.008332   0.009369  -0.000426   0.000002  -0.000000
    12  H    0.002034  -0.006043   0.369420  -0.023116  -0.001624   0.000129
    13  H   -0.000899   0.005200   0.351233  -0.017041  -0.004359   0.000297
    14  H    0.000365  -0.003361  -0.016424   0.351520   0.001682   0.002752
    15  H    0.000883  -0.008337  -0.009363   0.340637   0.004797   0.002927
    16  H   -0.000001  -0.000131   0.001172  -0.007548  -0.006291   0.323157
               7          8          9         10         11         12
     1  C    0.000031  -0.049005   0.375955   0.380104   0.378845   0.002034
     2  C    0.000964   0.605074  -0.003313  -0.006724  -0.008332  -0.006043
     3  C    0.022376  -0.086815  -0.002152  -0.002032   0.009369   0.369420
     4  C   -0.107406   0.014706   0.000123   0.000798  -0.000426  -0.023116
     5  C    0.648305   0.001128  -0.000039  -0.000053   0.000002  -0.001624
     6  O   -0.062610   0.000002  -0.000000  -0.000000  -0.000000   0.000129
     7  O    7.528783   0.000006  -0.000004  -0.000012  -0.000000   0.003497
     8  O    0.000006   7.474085   0.000395   0.001256   0.000940   0.001497
     9  H   -0.000004   0.000395   0.528795  -0.008532  -0.008828   0.001244
    10  H   -0.000012   0.001256  -0.008532   0.539566  -0.012969  -0.000677
    11  H   -0.000000   0.000940  -0.008828  -0.012969   0.536975  -0.000054
    12  H    0.003497   0.001497   0.001244  -0.000677  -0.000054   0.556381
    13  H    0.009747   0.000883  -0.000168   0.001486  -0.000305  -0.008650
    14  H    0.001446   0.003427  -0.000024  -0.000020  -0.000013  -0.007416
    15  H    0.000992   0.009267  -0.000027  -0.000085  -0.000007   0.005818
    16  H    0.003602  -0.000024   0.000000   0.000000   0.000000  -0.000031
              13         14         15         16
     1  C   -0.000899   0.000365   0.000883  -0.000001
     2  C    0.005200  -0.003361  -0.008337  -0.000131
     3  C    0.351233  -0.016424  -0.009363   0.001172
     4  C   -0.017041   0.351520   0.340637  -0.007548
     5  C   -0.004359   0.001682   0.004797  -0.006291
     6  O    0.000297   0.002752   0.002927   0.323157
     7  O    0.009747   0.001446   0.000992   0.003602
     8  O    0.000883   0.003427   0.009267  -0.000024
     9  H   -0.000168  -0.000024  -0.000027   0.000000
    10  H    0.001486  -0.000020  -0.000085   0.000000
    11  H   -0.000305  -0.000013  -0.000007   0.000000
    12  H   -0.008650  -0.007416   0.005818  -0.000031
    13  H    0.546910   0.006004  -0.005397  -0.000050
    14  H    0.006004   0.577973  -0.014518   0.002020
    15  H   -0.005397  -0.014518   0.571698   0.001123
    16  H   -0.000050   0.002020   0.001123   0.472871
          Atomic-Atomic Spin Densities.
               1          2          3          4          5          6
     1  C    0.072617   0.032288  -0.006460   0.001556  -0.000227  -0.000000
     2  C    0.032288  -0.087782   0.043482   0.005257  -0.003836  -0.000039
     3  C   -0.006460   0.043482   0.087169  -0.033550   0.005780   0.000319
     4  C    0.001556   0.005257  -0.033550   0.030630   0.026019   0.002394
     5  C   -0.000227  -0.003836   0.005780   0.026019  -0.056576   0.002553
     6  O   -0.000000  -0.000039   0.000319   0.002394   0.002553   0.012536
     7  O   -0.000025  -0.000582  -0.001355  -0.010309  -0.007659  -0.003383
     8  O   -0.009754  -0.043368  -0.017383   0.002548  -0.000764  -0.000002
     9  H   -0.001471   0.000625   0.000510  -0.000123   0.000018   0.000000
    10  H   -0.000834   0.000420   0.000309  -0.000153   0.000026   0.000000
    11  H   -0.002812  -0.001194   0.000404  -0.000055   0.000005   0.000000
    12  H   -0.000043   0.000076  -0.001438   0.005772  -0.001903  -0.000062
    13  H   -0.000470  -0.000370   0.001267   0.006089  -0.002601  -0.000076
    14  H   -0.000184  -0.001611   0.005659   0.000699  -0.001146  -0.000181
    15  H   -0.000200  -0.002349   0.006036   0.004494  -0.001874  -0.000614
    16  H    0.000001   0.000040  -0.000159  -0.001549   0.001231   0.000573
               7          8          9         10         11         12
     1  C   -0.000025  -0.009754  -0.001471  -0.000834  -0.002812  -0.000043
     2  C   -0.000582  -0.043368   0.000625   0.000420  -0.001194   0.000076
     3  C   -0.001355  -0.017383   0.000510   0.000309   0.000404  -0.001438
     4  C   -0.010309   0.002548  -0.000123  -0.000153  -0.000055   0.005772
     5  C   -0.007659  -0.000764   0.000018   0.000026   0.000005  -0.001903
     6  O   -0.003383  -0.000002   0.000000   0.000000   0.000000  -0.000062
     7  O    0.366264  -0.000006   0.000003   0.000007   0.000000  -0.001286
     8  O   -0.000006   0.606406   0.000292   0.000207   0.002067   0.000118
     9  H    0.000003   0.000292  -0.001253   0.000826   0.000941  -0.000176
    10  H    0.000007   0.000207   0.000826   0.000202   0.000936   0.000009
    11  H    0.000000   0.002067   0.000941   0.000936  -0.001344  -0.000002
    12  H   -0.001286   0.000118  -0.000176   0.000009  -0.000002  -0.002806
    13  H   -0.001949  -0.000080   0.000053  -0.000047   0.000030   0.000175
    14  H    0.000035  -0.001390   0.000018   0.000008   0.000008  -0.000311
    15  H   -0.000251  -0.002034   0.000007   0.000015   0.000009  -0.000277
    16  H    0.000022   0.000020  -0.000000  -0.000000  -0.000000   0.000018
              13         14         15         16
     1  C   -0.000470  -0.000184  -0.000200   0.000001
     2  C   -0.000370  -0.001611  -0.002349   0.000040
     3  C    0.001267   0.005659   0.006036  -0.000159
     4  C    0.006089   0.000699   0.004494  -0.001549
     5  C   -0.002601  -0.001146  -0.001874   0.001231
     6  O   -0.000076  -0.000181  -0.000614   0.000573
     7  O   -0.001949   0.000035  -0.000251   0.000022
     8  O   -0.000080  -0.001390  -0.002034   0.000020
     9  H    0.000053   0.000018   0.000007  -0.000000
    10  H   -0.000047   0.000008   0.000015  -0.000000
    11  H    0.000030   0.000008   0.000009  -0.000000
    12  H    0.000175  -0.000311  -0.000277   0.000018
    13  H   -0.004347  -0.000292  -0.000378   0.000019
    14  H   -0.000292  -0.001287  -0.000404   0.000073
    15  H   -0.000378  -0.000404  -0.003780   0.000243
    16  H    0.000019   0.000073   0.000243   0.000230
 Mulliken charges and spin densities:
               1          2
     1  C    0.046584   0.083983
     2  C    0.013628  -0.058944
     3  C   -0.015540   0.090590
     4  C   -0.073775   0.039720
     5  C    0.204732  -0.040954
     6  O   -0.105370   0.014018
     7  O   -0.049718   0.339527
     8  O    0.023179   0.536879
     9  H    0.116574   0.000269
    10  H    0.107894   0.001931
    11  H    0.104804  -0.001005
    12  H    0.107591  -0.002137
    13  H    0.115110  -0.002976
    14  H    0.094586  -0.000306
    15  H    0.099590  -0.001356
    16  H    0.210131   0.000761
 Sum of Mulliken charges =   1.00000   1.00000
 Mulliken charges and spin densities with hydrogens summed into heavy atoms:
               1          2
     1  C    0.375856   0.085178
     2  C    0.013628  -0.058944
     3  C    0.207161   0.085477
     4  C    0.120401   0.038057
     5  C    0.204732  -0.040954
     6  O    0.104761   0.014779
     7  O   -0.049718   0.339527
     8  O    0.023179   0.536879
 Electronic spatial extent (au):  <R**2>=           1329.2950
 Charge=              1.0000 electrons
 Dipole moment (field-independent basis, Debye):
    X=              4.3127    Y=             -0.9378    Z=              0.7931  Tot=              4.4842
 Quadrupole moment (field-independent basis, Debye-Ang):
   XX=            -24.9071   YY=            -39.9725   ZZ=            -41.8671
   XY=             12.3640   XZ=             -0.1857   YZ=             -0.2761
 Traceless Quadrupole moment (field-independent basis, Debye-Ang):
   XX=             10.6752   YY=             -4.3903   ZZ=             -6.2849
   XY=             12.3640   XZ=             -0.1857   YZ=             -0.2761
 Octapole moment (field-independent basis, Debye-Ang**2):
  XXX=             54.4297  YYY=             -9.5690  ZZZ=              0.6017  XYY=             -7.3599
  XXY=             -3.2695  XXZ=              4.1921  XZZ=             -1.0027  YZZ=              0.1633
  YYZ=              1.4346  XYZ=              1.4420
 Hexadecapole moment (field-independent basis, Debye-Ang**3):
 XXXX=          -1103.6110 YYYY=           -227.1840 ZZZZ=            -56.4755 XXXY=             66.6206
 XXXZ=             -1.0991 YYYX=             34.2736 YYYZ=             -3.0033 ZZZX=              1.9486
 ZZZY=              0.8968 XXYY=           -216.9157 XXZZ=           -212.5367 YYZZ=            -44.6029
 XXYZ=             -1.0579 YYXZ=             -4.1979 ZZXY=              2.4393
 N-N= 3.623551597063D+02 E-N=-1.694578973215D+03  KE= 4.166186540534D+02
                          Isotropic Fermi Contact Couplings
        Atom                 a.u.       MegaHertz       Gauss      10(-4) cm-1
     1  C(13)              0.04341      48.80361      17.41434      16.27913
     2  C(13)             -0.05079     -57.10197     -20.37540     -19.04717
     3  C(13)              0.02676      30.08266      10.73424      10.03450
     4  C(13)              0.00936      10.51757       3.75293       3.50828
     5  C(13)             -0.02489     -27.98216      -9.98473      -9.33384
     6  O(17)              0.00826      -5.00700      -1.78662      -1.67015
     7  O(17)              0.11056     -67.02201     -23.91512     -22.35614
     8  O(17)              0.17943    -108.77065     -38.81207     -36.28198
     9  H(1)               0.00007       0.30521       0.10891       0.10181
    10  H(1)               0.00098       4.37731       1.56193       1.46011
    11  H(1)              -0.00127      -5.65856      -2.01912      -1.88749
    12  H(1)              -0.00019      -0.87117      -0.31086      -0.29059
    13  H(1)               0.00014       0.64710       0.23090       0.21585
    14  H(1)               0.00062       2.78622       0.99419       0.92938
    15  H(1)               0.00102       4.53784       1.61921       1.51366
    16  H(1)               0.00063       2.79592       0.99765       0.93262
 --------------------------------------------------------
       Center         ----  Spin Dipole Couplings  ----
                      3XX-RR        3YY-RR        3ZZ-RR
 --------------------------------------------------------
     1   Atom        0.025303      0.041551     -0.066854
     2   Atom        0.055961      0.037737     -0.093699
     3   Atom        0.076895      0.001280     -0.078175
     4   Atom        0.004672      0.034876     -0.039548
     5   Atom       -0.003666      0.042857     -0.039191
     6   Atom        0.033015      0.032845     -0.065860
     7   Atom        1.276188     -0.685855     -0.590333
     8   Atom        2.029209     -1.092241     -0.936969
     9   Atom       -0.004459     -0.001471      0.005931
    10   Atom       -0.003773      0.005283     -0.001510
    11   Atom        0.011616     -0.000622     -0.010994
    12   Atom       -0.000677     -0.001025      0.001702
    13   Atom        0.000421     -0.000749      0.000328
    14   Atom        0.001871     -0.002330      0.000459
    15   Atom        0.005158     -0.002863     -0.002296
    16   Atom        0.001135      0.003883     -0.005018
 --------------------------------------------------------
                        XY            XZ            YZ
 --------------------------------------------------------
     1   Atom        0.097510      0.015739      0.018085
     2   Atom        0.007058     -0.001141      0.018613
     3   Atom       -0.105703     -0.001154      0.001535
     4   Atom       -0.051023     -0.002298      0.001840
     5   Atom       -0.011581      0.001341     -0.012794
     6   Atom        0.067792     -0.008193     -0.013782
     7   Atom        0.164824      0.097823      0.023735
     8   Atom        0.298815     -0.079226     -0.033893
     9   Atom        0.004300      0.001228      0.006009
    10   Atom        0.002118      0.002234     -0.007483
    11   Atom        0.003200     -0.001773      0.001862
    12   Atom       -0.003100      0.002655      0.009346
    13   Atom       -0.003598     -0.002303     -0.009028
    14   Atom       -0.001041     -0.004967     -0.004348
    15   Atom       -0.001066      0.003926      0.004852
    16   Atom       -0.000655     -0.000018     -0.001195
 --------------------------------------------------------


 ---------------------------------------------------------------------------------
              Anisotropic Spin Dipole Couplings in Principal Axis System
 ---------------------------------------------------------------------------------

       Atom             a.u.   MegaHertz   Gauss  10(-4) cm-1        Axes

              Baa    -0.0698    -9.365    -3.342    -3.124  0.0101 -0.1690  0.9856
     1 C(13)  Bbb    -0.0643    -8.634    -3.081    -2.880  0.7404 -0.6612 -0.1210
              Bcc     0.1341    17.999     6.423     6.004  0.6721  0.7310  0.1184
 
              Baa    -0.0963   -12.924    -4.612    -4.311  0.0138 -0.1382  0.9903
     2 C(13)  Bbb     0.0378     5.067     1.808     1.690 -0.3509  0.9267  0.1343
              Bcc     0.0586     7.857     2.804     2.621  0.9363  0.3494  0.0357
 
              Baa    -0.0783   -10.502    -3.747    -3.503 -0.0600 -0.0989  0.9933
     3 C(13)  Bbb    -0.0731    -9.810    -3.500    -3.272  0.5728  0.8115  0.1154
              Bcc     0.1514    20.311     7.248     6.775  0.8175 -0.5759 -0.0080
 
              Baa    -0.0397    -5.328    -1.901    -1.777  0.1089  0.0500  0.9928
     4 C(13)  Bbb    -0.0334    -4.475    -1.597    -1.493  0.7938  0.5968 -0.1172
              Bcc     0.0731     9.804     3.498     3.270 -0.5984  0.8008  0.0253
 
              Baa    -0.0411    -5.521    -1.970    -1.842  0.0116  0.1521  0.9883
     5 C(13)  Bbb    -0.0063    -0.848    -0.302    -0.283  0.9749  0.2179 -0.0450
              Bcc     0.0475     6.369     2.273     2.124 -0.2222  0.9640 -0.1458
 
              Baa    -0.0678     4.904     1.750     1.636 -0.0196  0.1486  0.9887
     6 O(17)  Bbb    -0.0344     2.488     0.888     0.830  0.7113 -0.6929  0.1183
              Bcc     0.1022    -7.392    -2.638    -2.466  0.7027  0.7055 -0.0921
 
              Baa    -0.7019    50.786    18.122    16.941 -0.0751  0.9867 -0.1441
     7 O(17)  Bbb    -0.5933    42.932    15.319    14.321 -0.0640  0.1395  0.9882
              Bcc     1.2952   -93.719   -33.441   -31.261  0.9951  0.0834  0.0527
 
              Baa    -1.1243    81.354    29.029    27.137 -0.0899  0.9860  0.1404
     8 O(17)  Bbb    -0.9355    67.692    24.154    22.580  0.0403 -0.1372  0.9897
              Bcc     2.0598  -149.046   -53.183   -49.716  0.9951  0.0946 -0.0274
 
              Baa    -0.0081    -4.316    -1.540    -1.440  0.7126 -0.6652  0.2227
     9 H(1)   Bbb    -0.0019    -1.027    -0.367    -0.343  0.6650  0.5394 -0.5166
              Bcc     0.0100     5.344     1.907     1.782  0.2235  0.5162  0.8268
 
              Baa    -0.0083    -4.450    -1.588    -1.485 -0.5535  0.4654  0.6907
    10 H(1)   Bbb    -0.0018    -0.954    -0.340    -0.318  0.8318  0.2663  0.4870
              Bcc     0.0101     5.404     1.928     1.803  0.0427  0.8441 -0.5345
 
              Baa    -0.0116    -6.164    -2.200    -2.056  0.1017 -0.1959  0.9753
    11 H(1)   Bbb    -0.0009    -0.491    -0.175    -0.164 -0.2131  0.9534  0.2137
              Bcc     0.0125     6.655     2.375     2.220  0.9717  0.2296 -0.0552
 
              Baa    -0.0108    -5.740    -2.048    -1.915  0.3753  0.7014 -0.6060
    12 H(1)   Bbb     0.0010     0.521     0.186     0.174  0.9269 -0.2826  0.2470
              Bcc     0.0098     5.220     1.863     1.741 -0.0020  0.6544  0.7561
 
              Baa    -0.0108    -5.776    -2.061    -1.927  0.3506  0.6913  0.6319
    13 H(1)   Bbb     0.0019     1.019     0.364     0.340  0.9307 -0.1819 -0.3174
              Bcc     0.0089     4.757     1.698     1.587  0.1045 -0.6993  0.7071
 
              Baa    -0.0073    -3.874    -1.382    -1.292  0.4194  0.6486  0.6352
    14 H(1)   Bbb     0.0005     0.276     0.099     0.092 -0.6221  0.7149 -0.3193
              Bcc     0.0067     3.598     1.284     1.200 -0.6612 -0.2612  0.7033
 
              Baa    -0.0084    -4.460    -1.591    -1.488 -0.2558 -0.6672  0.6996
    15 H(1)   Bbb     0.0014     0.747     0.266     0.249 -0.3790  0.7349  0.5623
              Bcc     0.0070     3.713     1.325     1.239  0.8894  0.1213  0.4408
 
              Baa    -0.0052    -2.762    -0.986    -0.921  0.0165  0.1320  0.9911
    16 H(1)   Bbb     0.0010     0.533     0.190     0.178  0.9780  0.2042 -0.0435
              Bcc     0.0042     2.229     0.796     0.744 -0.2081  0.9700 -0.1257
 

 ---------------------------------------------------------------------------------

 ******************************Gaussian NBO Version 3.1******************************
             N A T U R A L   A T O M I C   O R B I T A L   A N D
          N A T U R A L   B O N D   O R B I T A L   A N A L Y S I S
 ******************************Gaussian NBO Version 3.1******************************
       /RESON  / : Allow strongly delocalized NBO set

 Analyzing the SCF density

 Job title: 25                                                              

 Storage needed:     70248 in NPA,     93142 in NBO ( 939522656 available)
 GSVD:  LWork=       14400 too small for GESVD, short by        2432 words or        2432 for optimal perf.


 NATURAL POPULATIONS:  Natural atomic orbital occupancies 
                                                          
   NAO  Atom  No  lang   Type(AO)    Occupancy
 --------------------------------------------
     1    C    1  S      Cor( 1S)     1.99912
     2    C    1  S      Val( 2S)     1.13413
     3    C    1  S      Ryd( 3S)     0.00081
     4    C    1  px     Val( 2p)     1.11818
     5    C    1  px     Ryd( 3p)     0.00232
     6    C    1  py     Val( 2p)     1.17664
     7    C    1  py     Ryd( 3p)     0.00302
     8    C    1  pz     Val( 2p)     1.25387
     9    C    1  pz     Ryd( 3p)     0.00045
    10    C    1  dxy    Ryd( 3d)     0.00082
    11    C    1  dxz    Ryd( 3d)     0.00019
    12    C    1  dyz    Ryd( 3d)     0.00041
    13    C    1  dx2y2  Ryd( 3d)     0.00025
    14    C    1  dz2    Ryd( 3d)     0.00057

    15    C    2  S      Cor( 1S)     1.99919
    16    C    2  S      Val( 2S)     0.85831
    17    C    2  S      Ryd( 3S)     0.00444
    18    C    2  px     Val( 2p)     1.02680
    19    C    2  px     Ryd( 3p)     0.00415
    20    C    2  py     Val( 2p)     0.78447
    21    C    2  py     Ryd( 3p)     0.01901
    22    C    2  pz     Val( 2p)     0.65098
    23    C    2  pz     Ryd( 3p)     0.00150
    24    C    2  dxy    Ryd( 3d)     0.00320
    25    C    2  dxz    Ryd( 3d)     0.00066
    26    C    2  dyz    Ryd( 3d)     0.00365
    27    C    2  dx2y2  Ryd( 3d)     0.00247
    28    C    2  dz2    Ryd( 3d)     0.00085

    29    C    3  S      Cor( 1S)     1.99903
    30    C    3  S      Val( 2S)     1.04864
    31    C    3  S      Ryd( 3S)     0.00196
    32    C    3  px     Val( 2p)     1.01145
    33    C    3  px     Ryd( 3p)     0.00491
    34    C    3  py     Val( 2p)     1.16319
    35    C    3  py     Ryd( 3p)     0.00287
    36    C    3  pz     Val( 2p)     1.27381
    37    C    3  pz     Ryd( 3p)     0.00233
    38    C    3  dxy    Ryd( 3d)     0.00077
    39    C    3  dxz    Ryd( 3d)     0.00025
    40    C    3  dyz    Ryd( 3d)     0.00082
    41    C    3  dx2y2  Ryd( 3d)     0.00056
    42    C    3  dz2    Ryd( 3d)     0.00054

    43    C    4  S      Cor( 1S)     1.99906
    44    C    4  S      Val( 2S)     1.05425
    45    C    4  S      Ryd( 3S)     0.00154
    46    C    4  px     Val( 2p)     1.06850
    47    C    4  px     Ryd( 3p)     0.00483
    48    C    4  py     Val( 2p)     1.15982
    49    C    4  py     Ryd( 3p)     0.00300
    50    C    4  pz     Val( 2p)     1.26553
    51    C    4  pz     Ryd( 3p)     0.00214
    52    C    4  dxy    Ryd( 3d)     0.00076
    53    C    4  dxz    Ryd( 3d)     0.00024
    54    C    4  dyz    Ryd( 3d)     0.00084
    55    C    4  dx2y2  Ryd( 3d)     0.00055
    56    C    4  dz2    Ryd( 3d)     0.00052

    57    C    5  S      Cor( 1S)     1.99932
    58    C    5  S      Val( 2S)     0.75379
    59    C    5  S      Ryd( 3S)     0.00488
    60    C    5  px     Val( 2p)     0.84831
    61    C    5  px     Ryd( 3p)     0.01011
    62    C    5  py     Val( 2p)     0.72850
    63    C    5  py     Ryd( 3p)     0.01703
    64    C    5  pz     Val( 2p)     0.74543
    65    C    5  pz     Ryd( 3p)     0.00231
    66    C    5  dxy    Ryd( 3d)     0.00527
    67    C    5  dxz    Ryd( 3d)     0.00145
    68    C    5  dyz    Ryd( 3d)     0.00463
    69    C    5  dx2y2  Ryd( 3d)     0.00329
    70    C    5  dz2    Ryd( 3d)     0.00117

    71    O    6  S      Cor( 1S)     1.99968
    72    O    6  S      Val( 2S)     1.67440
    73    O    6  S      Ryd( 3S)     0.00133
    74    O    6  px     Val( 2p)     1.70319
    75    O    6  px     Ryd( 3p)     0.00118
    76    O    6  py     Val( 2p)     1.46504
    77    O    6  py     Ryd( 3p)     0.00210
    78    O    6  pz     Val( 2p)     1.78096
    79    O    6  pz     Ryd( 3p)     0.00100
    80    O    6  dxy    Ryd( 3d)     0.00150
    81    O    6  dxz    Ryd( 3d)     0.00159
    82    O    6  dyz    Ryd( 3d)     0.00008
    83    O    6  dx2y2  Ryd( 3d)     0.00122
    84    O    6  dz2    Ryd( 3d)     0.00072

    85    O    7  S      Cor( 1S)     1.99971
    86    O    7  S      Val( 2S)     1.70397
    87    O    7  S      Ryd( 3S)     0.00162
    88    O    7  px     Val( 2p)     1.55340
    89    O    7  px     Ryd( 3p)     0.00231
    90    O    7  py     Val( 2p)     1.61196
    91    O    7  py     Ryd( 3p)     0.00079
    92    O    7  pz     Val( 2p)     1.48940
    93    O    7  pz     Ryd( 3p)     0.00064
    94    O    7  dxy    Ryd( 3d)     0.00154
    95    O    7  dxz    Ryd( 3d)     0.00013
    96    O    7  dyz    Ryd( 3d)     0.00218
    97    O    7  dx2y2  Ryd( 3d)     0.00139
    98    O    7  dz2    Ryd( 3d)     0.00049

    99    O    8  S      Cor( 1S)     1.99971
   100    O    8  S      Val( 2S)     1.70160
   101    O    8  S      Ryd( 3S)     0.00094
   102    O    8  px     Val( 2p)     1.42417
   103    O    8  px     Ryd( 3p)     0.00321
   104    O    8  py     Val( 2p)     1.62538
   105    O    8  py     Ryd( 3p)     0.00045
   106    O    8  pz     Val( 2p)     1.47042
   107    O    8  pz     Ryd( 3p)     0.00034
   108    O    8  dxy    Ryd( 3d)     0.00138
   109    O    8  dxz    Ryd( 3d)     0.00006
   110    O    8  dyz    Ryd( 3d)     0.00215
   111    O    8  dx2y2  Ryd( 3d)     0.00134
   112    O    8  dz2    Ryd( 3d)     0.00048

   113    H    9  S      Val( 1S)     0.71022
   114    H    9  S      Ryd( 2S)     0.00068
   115    H    9  px     Ryd( 2p)     0.00019
   116    H    9  py     Ryd( 2p)     0.00030
   117    H    9  pz     Ryd( 2p)     0.00067

   118    H   10  S      Val( 1S)     0.71594
   119    H   10  S      Ryd( 2S)     0.00074
   120    H   10  px     Ryd( 2p)     0.00015
   121    H   10  py     Ryd( 2p)     0.00057
   122    H   10  pz     Ryd( 2p)     0.00041

   123    H   11  S      Val( 1S)     0.72236
   124    H   11  S      Ryd( 2S)     0.00138
   125    H   11  px     Ryd( 2p)     0.00058
   126    H   11  py     Ryd( 2p)     0.00025
   127    H   11  pz     Ryd( 2p)     0.00013

   128    H   12  S      Val( 1S)     0.70700
   129    H   12  S      Ryd( 2S)     0.00197
   130    H   12  px     Ryd( 2p)     0.00012
   131    H   12  py     Ryd( 2p)     0.00039
   132    H   12  pz     Ryd( 2p)     0.00057

   133    H   13  S      Val( 1S)     0.69768
   134    H   13  S      Ryd( 2S)     0.00242
   135    H   13  px     Ryd( 2p)     0.00016
   136    H   13  py     Ryd( 2p)     0.00044
   137    H   13  pz     Ryd( 2p)     0.00052

   138    H   14  S      Val( 1S)     0.72469
   139    H   14  S      Ryd( 2S)     0.00236
   140    H   14  px     Ryd( 2p)     0.00012
   141    H   14  py     Ryd( 2p)     0.00034
   142    H   14  pz     Ryd( 2p)     0.00060

   143    H   15  S      Val( 1S)     0.71896
   144    H   15  S      Ryd( 2S)     0.00271
   145    H   15  px     Ryd( 2p)     0.00016
   146    H   15  py     Ryd( 2p)     0.00043
   147    H   15  pz     Ryd( 2p)     0.00052

   148    H   16  S      Val( 1S)     0.49411
   149    H   16  S      Ryd( 2S)     0.00048
   150    H   16  px     Ryd( 2p)     0.00113
   151    H   16  py     Ryd( 2p)     0.00239
   152    H   16  pz     Ryd( 2p)     0.00136


 Summary of Natural Population Analysis:                  
                                                          
                                       Natural Population 
                Natural  -----------------------------------------------
    Atom  No    Charge         Core      Valence    Rydberg      Total
 -----------------------------------------------------------------------
      C    1   -0.69078      1.99912     4.68282    0.00883     6.69078
      C    2    0.64033      1.99919     3.32056    0.03993     5.35967
      C    3   -0.51112      1.99903     4.49709    0.01501     6.51112
      C    4   -0.56159      1.99906     4.54810    0.01443     6.56159
      C    5    0.87451      1.99932     3.07603    0.05015     5.12549
      O    6   -0.63400      1.99968     6.62360    0.01072     8.63400
      O    7   -0.36954      1.99971     6.35873    0.01110     8.36954
      O    8   -0.23164      1.99971     6.22158    0.01035     8.23164
      H    9    0.28794      0.00000     0.71022    0.00184     0.71206
      H   10    0.28220      0.00000     0.71594    0.00186     0.71780
      H   11    0.27529      0.00000     0.72236    0.00235     0.72471
      H   12    0.28996      0.00000     0.70700    0.00304     0.71004
      H   13    0.29878      0.00000     0.69768    0.00354     0.70122
      H   14    0.27189      0.00000     0.72469    0.00342     0.72811
      H   15    0.27724      0.00000     0.71896    0.00380     0.72276
      H   16    0.50053      0.00000     0.49411    0.00536     0.49947
 =======================================================================
   * Total *    1.00000     15.99482    44.81947    0.18571    61.00000

                                 Natural Population      
 --------------------------------------------------------
   Core                      15.99482 ( 99.9676% of  16)
   Valence                   44.81947 ( 99.5988% of  45)
   Natural Minimal Basis     60.81429 ( 99.6956% of  61)
   Natural Rydberg Basis      0.18571 (  0.3044% of  61)
 --------------------------------------------------------

    Atom  No          Natural Electron Configuration
 ----------------------------------------------------------------------------
      C    1      [core]2S( 1.13)2p( 3.55)3p( 0.01)
      C    2      [core]2S( 0.86)2p( 2.46)3p( 0.02)3d( 0.01)
      C    3      [core]2S( 1.05)2p( 3.45)3p( 0.01)
      C    4      [core]2S( 1.05)2p( 3.49)3p( 0.01)
      C    5      [core]2S( 0.75)2p( 2.32)3p( 0.03)3d( 0.02)
      O    6      [core]2S( 1.67)2p( 4.95)3d( 0.01)
      O    7      [core]2S( 1.70)2p( 4.65)3d( 0.01)
      O    8      [core]2S( 1.70)2p( 4.52)3d( 0.01)
      H    9            1S( 0.71)
      H   10            1S( 0.72)
      H   11            1S( 0.72)
      H   12            1S( 0.71)
      H   13            1S( 0.70)
      H   14            1S( 0.72)
      H   15            1S( 0.72)
      H   16            1S( 0.49)


 ***************************************************
 *******         Alpha spin orbitals         *******
 ***************************************************


 NATURAL POPULATIONS:  Natural atomic orbital occupancies 
                                                          
   NAO  Atom  No  lang   Type(AO)    Occupancy      Energy
 ----------------------------------------------------------
     1    C    1  S      Cor( 1S)     0.99957     -10.28936
     2    C    1  S      Val( 2S)     0.56935      -0.46979
     3    C    1  S      Ryd( 3S)     0.00037       0.67471
     4    C    1  px     Val( 2p)     0.57722      -0.29648
     5    C    1  px     Ryd( 3p)     0.00115       0.37299
     6    C    1  py     Val( 2p)     0.60569      -0.29895
     7    C    1  py     Ryd( 3p)     0.00159       0.36410
     8    C    1  pz     Val( 2p)     0.62811      -0.30001
     9    C    1  pz     Ryd( 3p)     0.00020       0.38499
    10    C    1  dxy    Ryd( 3d)     0.00047       2.12678
    11    C    1  dxz    Ryd( 3d)     0.00010       1.83969
    12    C    1  dyz    Ryd( 3d)     0.00019       2.14364
    13    C    1  dx2y2  Ryd( 3d)     0.00012       2.00984
    14    C    1  dz2    Ryd( 3d)     0.00030       2.13047

    15    C    2  S      Cor( 1S)     0.99959     -10.41638
    16    C    2  S      Val( 2S)     0.42448      -0.40835
    17    C    2  S      Ryd( 3S)     0.00207       0.30309
    18    C    2  px     Val( 2p)     0.51631      -0.30568
    19    C    2  px     Ryd( 3p)     0.00181       0.54222
    20    C    2  py     Val( 2p)     0.38715      -0.24010
    21    C    2  py     Ryd( 3p)     0.00925       0.41876
    22    C    2  pz     Val( 2p)     0.31181      -0.35011
    23    C    2  pz     Ryd( 3p)     0.00069       0.34125
    24    C    2  dxy    Ryd( 3d)     0.00209       2.07829
    25    C    2  dxz    Ryd( 3d)     0.00035       1.63844
    26    C    2  dyz    Ryd( 3d)     0.00179       1.72316
    27    C    2  dx2y2  Ryd( 3d)     0.00125       2.10714
    28    C    2  dz2    Ryd( 3d)     0.00044       1.85476

    29    C    3  S      Cor( 1S)     0.99953     -10.30484
    30    C    3  S      Val( 2S)     0.52619      -0.45731
    31    C    3  S      Ryd( 3S)     0.00102       0.70166
    32    C    3  px     Val( 2p)     0.52890      -0.32211
    33    C    3  px     Ryd( 3p)     0.00221       0.46704
    34    C    3  py     Val( 2p)     0.59245      -0.31674
    35    C    3  py     Ryd( 3p)     0.00147       0.38109
    36    C    3  pz     Val( 2p)     0.63783      -0.32215
    37    C    3  pz     Ryd( 3p)     0.00115       0.51693
    38    C    3  dxy    Ryd( 3d)     0.00043       2.05749
    39    C    3  dxz    Ryd( 3d)     0.00012       1.77859
    40    C    3  dyz    Ryd( 3d)     0.00040       2.24479
    41    C    3  dx2y2  Ryd( 3d)     0.00029       1.94482
    42    C    3  dz2    Ryd( 3d)     0.00029       2.02005

    43    C    4  S      Cor( 1S)     0.99954     -10.29642
    44    C    4  S      Val( 2S)     0.52790      -0.45027
    45    C    4  S      Ryd( 3S)     0.00082       0.71738
    46    C    4  px     Val( 2p)     0.53771      -0.32163
    47    C    4  px     Ryd( 3p)     0.00237       0.45856
    48    C    4  py     Val( 2p)     0.58972      -0.30990
    49    C    4  py     Ryd( 3p)     0.00153       0.37755
    50    C    4  pz     Val( 2p)     0.63315      -0.31074
    51    C    4  pz     Ryd( 3p)     0.00107       0.52578
    52    C    4  dxy    Ryd( 3d)     0.00039       2.06022
    53    C    4  dxz    Ryd( 3d)     0.00012       1.79024
    54    C    4  dyz    Ryd( 3d)     0.00041       2.24644
    55    C    4  dx2y2  Ryd( 3d)     0.00027       1.96122
    56    C    4  dz2    Ryd( 3d)     0.00028       2.04031

    57    C    5  S      Cor( 1S)     0.99966     -10.42182
    58    C    5  S      Val( 2S)     0.37508      -0.34136
    59    C    5  S      Ryd( 3S)     0.00234       0.31938
    60    C    5  px     Val( 2p)     0.41935      -0.24391
    61    C    5  px     Ryd( 3p)     0.00496       0.44061
    62    C    5  py     Val( 2p)     0.36128      -0.18554
    63    C    5  py     Ryd( 3p)     0.00838       0.39823
    64    C    5  pz     Val( 2p)     0.36574      -0.32570
    65    C    5  pz     Ryd( 3p)     0.00113       0.33316
    66    C    5  dxy    Ryd( 3d)     0.00290       2.14372
    67    C    5  dxz    Ryd( 3d)     0.00074       1.66932
    68    C    5  dyz    Ryd( 3d)     0.00230       1.76106
    69    C    5  dx2y2  Ryd( 3d)     0.00169       2.13512
    70    C    5  dz2    Ryd( 3d)     0.00059       1.89549

    71    O    6  S      Cor( 1S)     0.99984     -19.18114
    72    O    6  S      Val( 2S)     0.83722      -1.07456
    73    O    6  S      Ryd( 3S)     0.00063       1.27280
    74    O    6  px     Val( 2p)     0.85662      -0.52954
    75    O    6  px     Ryd( 3p)     0.00059       0.91845
    76    O    6  py     Val( 2p)     0.73624      -0.49905
    77    O    6  py     Ryd( 3p)     0.00107       1.07166
    78    O    6  pz     Val( 2p)     0.88866      -0.50712
    79    O    6  pz     Ryd( 3p)     0.00047       0.82180
    80    O    6  dxy    Ryd( 3d)     0.00076       3.03463
    81    O    6  dxz    Ryd( 3d)     0.00080       2.51548
    82    O    6  dyz    Ryd( 3d)     0.00004       2.60412
    83    O    6  dx2y2  Ryd( 3d)     0.00062       2.86951
    84    O    6  dz2    Ryd( 3d)     0.00036       2.82084

    85    O    7  S      Cor( 1S)     0.99986     -19.10957
    86    O    7  S      Val( 2S)     0.85461      -1.10534
    87    O    7  S      Ryd( 3S)     0.00078       1.23613
    88    O    7  px     Val( 2p)     0.93343      -0.50924
    89    O    7  px     Ryd( 3p)     0.00106       0.98032
    90    O    7  py     Val( 2p)     0.80857      -0.53620
    91    O    7  py     Ryd( 3p)     0.00040       0.83173
    92    O    7  pz     Val( 2p)     0.75431      -0.47468
    93    O    7  pz     Ryd( 3p)     0.00032       0.86777
    94    O    7  dxy    Ryd( 3d)     0.00091       2.75511
    95    O    7  dxz    Ryd( 3d)     0.00007       2.42087
    96    O    7  dyz    Ryd( 3d)     0.00109       2.68843
    97    O    7  dx2y2  Ryd( 3d)     0.00070       2.98904
    98    O    7  dz2    Ryd( 3d)     0.00025       2.63293

    99    O    8  S      Cor( 1S)     0.99986     -19.17785
   100    O    8  S      Val( 2S)     0.85509      -1.18041
   101    O    8  S      Ryd( 3S)     0.00045       1.14508
   102    O    8  px     Val( 2p)     0.96028      -0.58881
   103    O    8  px     Ryd( 3p)     0.00180       0.94127
   104    O    8  py     Val( 2p)     0.81705      -0.60100
   105    O    8  py     Ryd( 3p)     0.00023       0.77274
   106    O    8  pz     Val( 2p)     0.75130      -0.53899
   107    O    8  pz     Ryd( 3p)     0.00017       0.81156
   108    O    8  dxy    Ryd( 3d)     0.00081       2.66354
   109    O    8  dxz    Ryd( 3d)     0.00003       2.34662
   110    O    8  dyz    Ryd( 3d)     0.00107       2.61761
   111    O    8  dx2y2  Ryd( 3d)     0.00067       2.92402
   112    O    8  dz2    Ryd( 3d)     0.00025       2.57012

   113    H    9  S      Val( 1S)     0.35488      -0.11486
   114    H    9  S      Ryd( 2S)     0.00033       0.18533
   115    H    9  px     Ryd( 2p)     0.00009       1.55733
   116    H    9  py     Ryd( 2p)     0.00015       1.66978
   117    H    9  pz     Ryd( 2p)     0.00034       2.08965

   118    H   10  S      Val( 1S)     0.35846      -0.11319
   119    H   10  S      Ryd( 2S)     0.00035       0.18857
   120    H   10  px     Ryd( 2p)     0.00007       1.53294
   121    H   10  py     Ryd( 2p)     0.00028       1.95243
   122    H   10  pz     Ryd( 2p)     0.00021       1.81126

   123    H   11  S      Val( 1S)     0.36015      -0.09284
   124    H   11  S      Ryd( 2S)     0.00071       0.18452
   125    H   11  px     Ryd( 2p)     0.00029       2.01948
   126    H   11  py     Ryd( 2p)     0.00012       1.73053
   127    H   11  pz     Ryd( 2p)     0.00007       1.60070

   128    H   12  S      Val( 1S)     0.35235      -0.11783
   129    H   12  S      Ryd( 2S)     0.00093       0.18094
   130    H   12  px     Ryd( 2p)     0.00006       1.62725
   131    H   12  py     Ryd( 2p)     0.00019       1.81282
   132    H   12  pz     Ryd( 2p)     0.00029       1.97114

   133    H   13  S      Val( 1S)     0.34747      -0.11825
   134    H   13  S      Ryd( 2S)     0.00110       0.19077
   135    H   13  px     Ryd( 2p)     0.00008       1.62519
   136    H   13  py     Ryd( 2p)     0.00022       1.83994
   137    H   13  pz     Ryd( 2p)     0.00026       1.95407

   138    H   14  S      Val( 1S)     0.36197      -0.12268
   139    H   14  S      Ryd( 2S)     0.00111       0.17358
   140    H   14  px     Ryd( 2p)     0.00006       1.62769
   141    H   14  py     Ryd( 2p)     0.00017       1.79303
   142    H   14  pz     Ryd( 2p)     0.00030       1.99279

   143    H   15  S      Val( 1S)     0.35868      -0.12123
   144    H   15  S      Ryd( 2S)     0.00124       0.18235
   145    H   15  px     Ryd( 2p)     0.00008       1.60581
   146    H   15  py     Ryd( 2p)     0.00021       1.85618
   147    H   15  pz     Ryd( 2p)     0.00026       1.93907

   148    H   16  S      Val( 1S)     0.24724      -0.07941
   149    H   16  S      Ryd( 2S)     0.00022       0.24529
   150    H   16  px     Ryd( 2p)     0.00057       1.65662
   151    H   16  py     Ryd( 2p)     0.00120       2.20028
   152    H   16  pz     Ryd( 2p)     0.00068       1.45242


 Summary of Natural Population Analysis:                  
                                                          
                                       Natural Population 
                Natural  -----------------------------------------------
    Atom  No    Charge         Core      Valence    Rydberg      Total
 -----------------------------------------------------------------------
      C    1   -0.38445      0.99957     2.38037    0.00450     3.38445
      C    2    0.34091      0.99959     1.63975    0.01975     2.65909
      C    3   -0.29227      0.99953     2.28537    0.00738     3.29227
      C    4   -0.29526      0.99954     2.28847    0.00725     3.29526
      C    5    0.45384      0.99966     1.52146    0.02504     2.54616
      O    6   -0.32393      0.99984     3.31874    0.00535     4.32393
      O    7   -0.35635      0.99986     3.35092    0.00557     4.35635
      O    8   -0.38906      0.99986     3.38372    0.00548     4.38906
      H    9    0.14422      0.00000     0.35488    0.00090     0.35578
      H   10    0.14063      0.00000     0.35846    0.00091     0.35937
      H   11    0.13867      0.00000     0.36015    0.00118     0.36133
      H   12    0.14618      0.00000     0.35235    0.00147     0.35382
      H   13    0.15087      0.00000     0.34747    0.00166     0.34913
      H   14    0.13639      0.00000     0.36197    0.00164     0.36361
      H   15    0.13953      0.00000     0.35868    0.00179     0.36047
      H   16    0.25009      0.00000     0.24724    0.00267     0.24991
 =======================================================================
   * Total *   -0.00000      7.99744    22.91002    0.09254    31.00000

                                 Natural Population      
 --------------------------------------------------------
   Core                       7.99744 ( 99.9680% of   8)
   Valence                   22.91002 ( 99.6088% of  23)
   Natural Minimal Basis     30.90746 ( 99.7015% of  31)
   Natural Rydberg Basis      0.09254 (  0.2985% of  31)
 --------------------------------------------------------

    Atom  No          Natural Electron Configuration
 ----------------------------------------------------------------------------
      C    1      [core]2S( 0.57)2p( 1.81)
      C    2      [core]2S( 0.42)2p( 1.22)3p( 0.01)3d( 0.01)
      C    3      [core]2S( 0.53)2p( 1.76)
      C    4      [core]2S( 0.53)2p( 1.76)
      C    5      [core]2S( 0.38)2p( 1.15)3p( 0.01)3d( 0.01)
      O    6      [core]2S( 0.84)2p( 2.48)
      O    7      [core]2S( 0.85)2p( 2.50)
      O    8      [core]2S( 0.86)2p( 2.53)
      H    9            1S( 0.35)
      H   10            1S( 0.36)
      H   11            1S( 0.36)
      H   12            1S( 0.35)
      H   13            1S( 0.35)
      H   14            1S( 0.36)
      H   15            1S( 0.36)
      H   16            1S( 0.25)


 NATURAL BOND ORBITAL ANALYSIS, alpha spin orbitals:

                       Occupancies       Lewis Structure    Low   High
           Occ.    -------------------  -----------------   occ   occ
  Cycle   Thresh.   Lewis   Non-Lewis     CR  BD  3C  LP    (L)   (NL)   Dev
 =============================================================================
   1(1)    0.90    30.42460   0.57540      8  17   0   6     1      1    0.04
   2(2)    0.90    30.31709   0.68291      8  18   0   5     1      1    0.01
   3(3)    0.90    30.31709   0.68291      8  18   0   5     1      1    0.01
   4(4)    0.90    30.31709   0.68291      8  18   0   5     1      1    0.01
   5(5)    0.90    30.31709   0.68291      8  18   0   5     1      1    0.01
   6(6)    0.90    30.31709   0.68291      8  18   0   5     1      1    0.01
   7(7)    0.90    30.31709   0.68291      8  18   0   5     1      1    0.01
   8(8)    0.90    30.31709   0.68291      8  18   0   5     1      1    0.01
   9(9)    0.90    30.31709   0.68291      8  18   0   5     1      1    0.01
  10(1)    0.80    30.56515   0.43485      8  17   0   6     0      1    0.04
 -----------------------------------------------------------------------------

 Structure accepted: No low occupancy Lewis orbitals

 --------------------------------------------------------
   Core                      7.99744 ( 99.968% of   8)
   Valence Lewis            22.56772 ( 98.121% of  23)
  ==================       ============================
   Total Lewis              30.56515 ( 98.597% of  31)
  -----------------------------------------------------
   Valence non-Lewis         0.36937 (  1.192% of  31)
   Rydberg non-Lewis         0.06548 (  0.211% of  31)
  ==================       ============================
   Total non-Lewis           0.43485 (  1.403% of  31)
 --------------------------------------------------------


       (Occupancy)   Bond orbital/ Coefficients/ Hybrids
 ---------------------------------------------------------------------------------
     1. (0.99465) BD ( 1) C   1 - C   2  
                ( 49.37%)   0.7027* C   1 s( 27.31%)p 2.66( 72.62%)d 0.00(  0.07%)
                                            0.0003  0.5225  0.0094 -0.6751 -0.0054
                                           -0.5139 -0.0183 -0.0769 -0.0040  0.0231
                                            0.0030  0.0019  0.0067 -0.0123
                ( 50.63%)   0.7115* C   2 s( 35.97%)p 1.78( 63.98%)d 0.00(  0.06%)
                                            0.0000  0.5996  0.0101  0.6632  0.0003
                                            0.4433 -0.0237  0.0533 -0.0030  0.0199
                                            0.0026  0.0014  0.0076 -0.0107
     2. (0.97622) BD ( 1) C   1 - H   9  
                ( 63.74%)   0.7984* C   1 s( 23.55%)p 3.24( 76.41%)d 0.00(  0.04%)
                                           -0.0001  0.4853 -0.0027  0.0480  0.0187
                                            0.3072  0.0058  0.8167 -0.0032 -0.0002
                                           -0.0066  0.0078 -0.0021  0.0165
                ( 36.26%)   0.6022* H   9 s( 99.90%)p 0.00(  0.10%)
                                            0.9995 -0.0008 -0.0075 -0.0125 -0.0283
     3. (0.98150) BD ( 1) C   1 - H  10  
                ( 63.57%)   0.7973* C   1 s( 24.22%)p 3.13( 75.75%)d 0.00(  0.04%)
                                           -0.0001  0.4921 -0.0024 -0.0726  0.0201
                                            0.6761  0.0033 -0.5428  0.0026 -0.0061
                                            0.0082 -0.0137 -0.0083  0.0019
                ( 36.43%)   0.6036* H  10 s( 99.90%)p 0.00(  0.10%)
                                            0.9995 -0.0009 -0.0036 -0.0250  0.0193
     4. (0.99249) BD ( 1) C   1 - H  11  
                ( 63.79%)   0.7987* C   1 s( 24.91%)p 3.01( 75.06%)d 0.00(  0.03%)
                                           -0.0001  0.4991  0.0004  0.7316  0.0015
                                           -0.4280  0.0174 -0.1785  0.0033 -0.0146
                                           -0.0045  0.0046  0.0028 -0.0076
                ( 36.21%)   0.6017* H  11 s( 99.91%)p 0.00(  0.09%)
                                            0.9995 -0.0010 -0.0271  0.0132  0.0063
     5. (0.99211) BD ( 1) C   2 - C   3  
                ( 48.70%)   0.6978* C   2 s( 35.43%)p 1.82( 64.51%)d 0.00(  0.06%)
                                            0.0001  0.5952  0.0089 -0.7430  0.0165
                                            0.3001  0.0007  0.0523 -0.0011 -0.0152
                                           -0.0027  0.0008  0.0155 -0.0114
                ( 51.30%)   0.7163* C   3 s( 26.66%)p 2.75( 73.27%)d 0.00(  0.07%)
                                            0.0002  0.5162  0.0089  0.7603  0.0068
                                           -0.3901 -0.0017 -0.0486 -0.0016 -0.0198
                                           -0.0024  0.0010  0.0124 -0.0124
     6. (0.99819) BD ( 1) C   2 - O   8  
                ( 31.75%)   0.5634* C   2 s( 28.41%)p 2.51( 71.29%)d 0.01(  0.30%)
                                            0.0000 -0.5314  0.0415 -0.0819 -0.0156
                                            0.8295  0.0652  0.1165  0.0097  0.0079
                                            0.0010 -0.0129  0.0463  0.0253
                ( 68.25%)   0.8262* O   8 s( 44.04%)p 1.27( 55.88%)d 0.00(  0.08%)
                                            0.0000 -0.6633  0.0197  0.0703 -0.0009
                                           -0.7366  0.0150 -0.1048  0.0020  0.0048
                                            0.0009 -0.0071  0.0223  0.0152
     7. (0.99484) BD ( 2) C   2 - O   8  
                ( 26.27%)   0.5125* C   2 s(  0.00%)p 1.00( 99.41%)d 0.01(  0.59%)
                                            0.0000 -0.0006  0.0013  0.0134  0.0004
                                           -0.1378  0.0015  0.9874 -0.0090 -0.0021
                                            0.0051 -0.0735 -0.0100 -0.0182
                ( 73.73%)   0.8587* O   8 s(  0.00%)p 1.00( 99.85%)d 0.00(  0.15%)
                                           -0.0000 -0.0008  0.0003  0.0209  0.0003
                                           -0.1380  0.0007  0.9894 -0.0034  0.0013
                                           -0.0044  0.0372  0.0052  0.0093
     8. (0.99004) BD ( 1) C   3 - C   4  
                ( 50.31%)   0.7093* C   3 s( 28.41%)p 2.52( 71.55%)d 0.00(  0.04%)
                                            0.0002  0.5329  0.0107 -0.6428  0.0025
                                           -0.5496 -0.0012  0.0149  0.0038  0.0164
                                            0.0003 -0.0002 -0.0002 -0.0112
                ( 49.69%)   0.7049* C   4 s( 28.51%)p 2.51( 71.45%)d 0.00(  0.04%)
                                            0.0001  0.5338  0.0102  0.6405 -0.0075
                                            0.5515  0.0076 -0.0057  0.0024  0.0168
                                           -0.0007 -0.0005  0.0002 -0.0113
     9. (0.97809) BD ( 1) C   3 - H  12  
                ( 64.34%)   0.8021* C   3 s( 22.74%)p 3.40( 77.22%)d 0.00(  0.04%)
                                           -0.0002  0.4769 -0.0059 -0.0190 -0.0049
                                            0.5037  0.0088  0.7197 -0.0071  0.0002
                                            0.0046  0.0145 -0.0048  0.0098
                ( 35.66%)   0.5972* H  12 s( 99.90%)p 0.00(  0.10%)
                                            0.9995 -0.0041  0.0037 -0.0200 -0.0249
    10. (0.97363) BD ( 1) C   3 - H  13  
                ( 64.69%)   0.8043* C   3 s( 22.21%)p 3.50( 77.76%)d 0.00(  0.04%)
                                           -0.0002  0.4712 -0.0067 -0.0869 -0.0018
                                            0.5395  0.0093 -0.6920  0.0088 -0.0005
                                           -0.0027 -0.0149 -0.0052  0.0101
                ( 35.31%)   0.5942* H  13 s( 99.89%)p 0.00(  0.11%)
                                            0.9995 -0.0052  0.0061 -0.0217  0.0234
    11. (0.99334) BD ( 1) C   4 - C   5  
                ( 52.92%)   0.7275* C   4 s( 26.33%)p 2.80( 73.61%)d 0.00(  0.06%)
                                            0.0002  0.5131  0.0076 -0.7628 -0.0095
                                            0.3888 -0.0075 -0.0542 -0.0005 -0.0175
                                            0.0023 -0.0009  0.0116 -0.0116
                ( 47.08%)   0.6861* C   5 s( 39.71%)p 1.52( 60.23%)d 0.00(  0.06%)
                                            0.0003  0.6295  0.0287  0.7087 -0.0198
                                           -0.3109  0.0057  0.0541 -0.0016 -0.0188
                                            0.0031 -0.0009  0.0120 -0.0098
    12. (0.98233) BD ( 1) C   4 - H  14  
                ( 63.52%)   0.7970* C   4 s( 22.65%)p 3.41( 77.32%)d 0.00(  0.04%)
                                            0.0002 -0.4759  0.0055 -0.0231 -0.0011
                                            0.4794  0.0071 -0.7367  0.0040  0.0001
                                            0.0026  0.0147  0.0048 -0.0110
                ( 36.48%)   0.6040* H  14 s( 99.90%)p 0.00(  0.10%)
                                           -0.9995  0.0039  0.0030 -0.0177  0.0257
    13. (0.98030) BD ( 1) C   4 - H  15  
                ( 63.79%)   0.7987* C   4 s( 22.52%)p 3.44( 77.44%)d 0.00(  0.04%)
                                            0.0002 -0.4745  0.0066 -0.0812  0.0024
                                            0.5603  0.0077  0.6736 -0.0059  0.0009
                                           -0.0008 -0.0158  0.0060 -0.0087
                ( 36.21%)   0.6017* H  15 s( 99.90%)p 0.00(  0.10%)
                                           -0.9995  0.0052  0.0043 -0.0212 -0.0231
    14. (0.99775) BD ( 1) C   5 - O   6  
                ( 31.38%)   0.5602* C   5 s( 27.69%)p 2.60( 71.98%)d 0.01(  0.32%)
                                           -0.0000  0.5261 -0.0134 -0.6874 -0.0462
                                           -0.4917  0.0000  0.0588  0.0001  0.0493
                                           -0.0063 -0.0048  0.0080 -0.0262
                ( 68.62%)   0.8283* O   6 s( 34.57%)p 1.89( 65.35%)d 0.00(  0.08%)
                                           -0.0000  0.5880  0.0004  0.6375 -0.0030
                                            0.4930  0.0084 -0.0634 -0.0012  0.0173
                                           -0.0021 -0.0014  0.0151 -0.0150
    15. (0.99765) BD ( 1) C   5 - O   7  
                ( 32.75%)   0.5722* C   5 s( 32.25%)p 2.09( 67.48%)d 0.01(  0.27%)
                                           -0.0001  0.5668 -0.0359 -0.1448 -0.0301
                                            0.8008  0.0520 -0.0938 -0.0086 -0.0135
                                            0.0018 -0.0109 -0.0424 -0.0243
                ( 67.25%)   0.8201* O   7 s( 42.84%)p 1.33( 57.07%)d 0.00(  0.09%)
                                           -0.0000  0.6541 -0.0249  0.1000 -0.0023
                                           -0.7372  0.0219  0.1293 -0.0033 -0.0073
                                            0.0015 -0.0081 -0.0233 -0.0147
    16. (0.99616) BD ( 2) C   5 - O   7  
                ( 27.72%)   0.5265* C   5 s(  0.01%)p99.99( 99.43%)d40.74(  0.55%)
                                            0.0000 -0.0116  0.0013 -0.0117  0.0013
                                            0.1220 -0.0048  0.9893 -0.0242 -0.0022
                                           -0.0077  0.0713 -0.0090 -0.0176
                ( 72.28%)   0.8502* O   7 s(  0.02%)p99.99( 99.82%)d 7.23(  0.16%)
                                            0.0000 -0.0149  0.0005 -0.0228 -0.0002
                                            0.1567 -0.0011  0.9865 -0.0034  0.0019
                                            0.0071 -0.0376  0.0059  0.0101
    17. (0.99210) BD ( 1) O   6 - H  16  
                ( 75.17%)   0.8670* O   6 s( 22.14%)p 3.51( 77.78%)d 0.00(  0.08%)
                                           -0.0003 -0.4704 -0.0119 -0.2302  0.0159
                                            0.8428  0.0310 -0.1148 -0.0042  0.0241
                                           -0.0034  0.0045  0.0070  0.0135
                ( 24.83%)   0.4983* H  16 s( 99.51%)p 0.00(  0.49%)
                                           -0.9976  0.0025  0.0110 -0.0681  0.0095
    18. (0.99957) CR ( 1) C   1           s(100.00%)p 0.00(  0.00%)
                                            1.0000 -0.0000 -0.0000  0.0003  0.0000
                                            0.0003  0.0000  0.0001  0.0000 -0.0000
                                           -0.0000 -0.0000 -0.0000  0.0000
    19. (0.99959) CR ( 1) C   2           s(100.00%)
                                            1.0000 -0.0000 -0.0000  0.0001 -0.0000
                                           -0.0000 -0.0000 -0.0000  0.0000  0.0000
                                            0.0000  0.0000 -0.0000  0.0000
    20. (0.99952) CR ( 1) C   3           s(100.00%)p 0.00(  0.00%)
                                            1.0000 -0.0000 -0.0000 -0.0001 -0.0000
                                            0.0004  0.0000  0.0000  0.0000  0.0000
                                            0.0000 -0.0000 -0.0000  0.0000
    21. (0.99954) CR ( 1) C   4           s(100.00%)p 0.00(  0.00%)
                                            1.0000  0.0000 -0.0000  0.0001  0.0000
                                           -0.0003 -0.0000  0.0000  0.0000  0.0000
                                           -0.0000  0.0000 -0.0000  0.0000
    22. (0.99966) CR ( 1) C   5           s(100.00%)p 0.00(  0.00%)
                                            1.0000 -0.0001 -0.0000 -0.0002  0.0000
                                            0.0001  0.0000 -0.0000  0.0000  0.0000
                                           -0.0000 -0.0000 -0.0000 -0.0000
    23. (0.99984) CR ( 1) O   6           s(100.00%)p 0.00(  0.00%)
                                            1.0000 -0.0002 -0.0000  0.0000  0.0000
                                            0.0002  0.0000 -0.0000 -0.0000  0.0000
                                           -0.0000  0.0000  0.0000  0.0000
    24. (0.99985) CR ( 1) O   7           s(100.00%)p 0.00(  0.00%)
                                            1.0000 -0.0004 -0.0000 -0.0001 -0.0000
                                           -0.0004  0.0000  0.0001 -0.0000  0.0000
                                           -0.0000 -0.0000 -0.0000 -0.0000
    25. (0.99986) CR ( 1) O   8           s(100.00%)p 0.00(  0.00%)
                                            1.0000 -0.0004 -0.0000 -0.0000  0.0000
                                            0.0004 -0.0000  0.0001 -0.0000 -0.0000
                                            0.0000  0.0000 -0.0000 -0.0000
    26. (0.98648) LP ( 1) O   6           s( 43.26%)p 1.31( 56.68%)d 0.00(  0.05%)
                                            0.0001  0.6577 -0.0041 -0.7345  0.0073
                                            0.1616 -0.0039 -0.0340  0.0006  0.0089
                                           -0.0017 -0.0008 -0.0194  0.0077
    27. (0.89232) LP ( 2) O   6           s(  0.00%)p 1.00( 99.91%)d 0.00(  0.09%)
                                           -0.0000  0.0056  0.0000 -0.0111  0.0000
                                            0.1350 -0.0019  0.9902 -0.0130  0.0041
                                            0.0296 -0.0023 -0.0001  0.0010
    28. (0.98934) LP ( 1) O   7           s( 57.16%)p 0.75( 42.81%)d 0.00(  0.02%)
                                            0.0005  0.7559  0.0134 -0.1103  0.0034
                                            0.6383 -0.0033 -0.0925  0.0005  0.0048
                                           -0.0003  0.0034  0.0135  0.0052
    29. (0.93650) LP ( 2) O   7           s(  0.03%)p99.99( 99.87%)d 3.13(  0.10%)
                                            0.0001  0.0178  0.0023  0.9880  0.0088
                                            0.1496  0.0012 -0.0006 -0.0003 -0.0296
                                            0.0044  0.0005  0.0101 -0.0012
    30. (0.98924) LP ( 1) O   8           s( 55.98%)p 0.79( 43.99%)d 0.00(  0.03%)
                                            0.0005  0.7481  0.0106  0.0778 -0.0012
                                           -0.6522  0.0038 -0.0920  0.0005  0.0040
                                            0.0002 -0.0034  0.0159  0.0042
    31. (0.96245) LP ( 2) O   8           s(  0.01%)p99.99( 99.91%)d 5.59(  0.08%)
                                            0.0000  0.0116  0.0029 -0.9938 -0.0095
                                           -0.1061 -0.0007  0.0061 -0.0002 -0.0273
                                           -0.0040 -0.0002  0.0063 -0.0006
    32. (0.00170) RY*( 1) C   1           s(  0.00%)p 1.00( 97.63%)d 0.02(  2.37%)
                                           -0.0000  0.0063 -0.0013 -0.0206 -0.5293
                                            0.0074  0.8256  0.0023  0.1186 -0.0680
                                           -0.0139 -0.0110  0.1349 -0.0241
    33. (0.00057) RY*( 2) C   1           s( 54.70%)p 0.80( 43.75%)d 0.03(  1.55%)
                                            0.0000  0.0089  0.7395  0.0135 -0.5630
                                            0.0183 -0.3422  0.0043 -0.0540 -0.0740
                                           -0.0068  0.0151 -0.0981 -0.0107
    34. (0.00019) RY*( 3) C   1           s(  0.00%)p 1.00( 80.42%)d 0.24( 19.57%)
                                           -0.0000 -0.0012  0.0057  0.0002  0.0071
                                            0.0015  0.1333 -0.0092 -0.8868 -0.0108
                                            0.1870  0.3688  0.0617  0.1442
    35. (0.00007) RY*( 4) C   1           s( 31.00%)p 1.53( 47.41%)d 0.70( 21.60%)
    36. (0.00001) RY*( 5) C   1           s( 10.90%)p 0.72(  7.82%)d 7.46( 81.28%)
    37. (0.00001) RY*( 6) C   1           s(  0.12%)p27.27(  3.19%)d99.99( 96.69%)
    38. (0.00001) RY*( 7) C   1           s(  2.73%)p 0.99(  2.70%)d34.70( 94.58%)
    39. (0.00000) RY*( 8) C   1           s(  0.02%)p99.99( 14.25%)d99.99( 85.72%)
    40. (0.00000) RY*( 9) C   1           s(  0.55%)p 5.40(  2.99%)d99.99( 96.46%)
    41. (0.00908) RY*( 1) C   2           s( 13.69%)p 6.29( 86.12%)d 0.01(  0.19%)
                                            0.0000  0.0516  0.3663  0.0212 -0.0397
                                           -0.0589  0.9171 -0.0094  0.1203  0.0032
                                           -0.0001 -0.0125  0.0320  0.0269
    42. (0.00219) RY*( 2) C   2           s(  2.08%)p 3.09(  6.42%)d44.06( 91.51%)
                                            0.0000 -0.0063  0.1440 -0.0225  0.2483
                                           -0.0020 -0.0386 -0.0021 -0.0230  0.9211
                                            0.1423 -0.0081 -0.2150 -0.0073
    43. (0.00184) RY*( 3) C   2           s(  0.02%)p99.99( 33.06%)d99.99( 66.92%)
                                            0.0000 -0.0030  0.0155  0.0026  0.1229
                                            0.0115  0.0714 -0.0669 -0.5530 -0.0922
                                            0.0606 -0.7775 -0.1202 -0.1952
    44. (0.00159) RY*( 4) C   2           s(  1.23%)p69.20( 85.29%)d10.93( 13.47%)
                                           -0.0000 -0.0177  0.1096  0.0158  0.9220
                                            0.0122 -0.0015  0.0120  0.0473 -0.2927
                                           -0.0261  0.1583 -0.1469  0.0420
    45. (0.00046) RY*( 5) C   2           s(  7.45%)p 1.01(  7.55%)d11.42( 85.00%)
                                           -0.0000 -0.0067  0.2728 -0.0086 -0.2577
                                            0.0344 -0.0797  0.0059 -0.0381 -0.1991
                                            0.1129  0.1453 -0.8807  0.0308
    46. (0.00034) RY*( 6) C   2           s(  3.19%)p 1.37(  4.37%)d28.93( 92.44%)
                                            0.0000  0.0024  0.1787  0.0007 -0.0139
                                           -0.0161 -0.0556  0.0070 -0.2001 -0.1121
                                            0.9041  0.1589  0.2435  0.0994
    47. (0.00012) RY*( 7) C   2           s( 70.12%)p 0.18( 12.82%)d 0.24( 17.06%)
                                            0.0000 -0.0001  0.8374 -0.0009 -0.0603
                                           -0.0343 -0.3502 -0.0064 -0.0270 -0.0260
                                           -0.2672 -0.0977  0.2686  0.1298
    48. (0.00002) RY*( 8) C   2           s(  0.01%)p99.99( 62.52%)d99.99( 37.46%)
    49. (0.00001) RY*( 9) C   2           s(  2.40%)p 1.11(  2.66%)d39.64( 94.94%)
    50. (0.00229) RY*( 1) C   3           s(  3.76%)p24.92( 93.66%)d 0.69(  2.58%)
                                           -0.0000 -0.0005  0.1939  0.0002 -0.9494
                                           -0.0043  0.1581 -0.0039 -0.1008 -0.0610
                                            0.0046  0.0207  0.1470 -0.0013
    51. (0.00170) RY*( 2) C   3           s( 14.77%)p 5.45( 80.47%)d 0.32(  4.76%)
                                            0.0000 -0.0084  0.3842  0.0031  0.1739
                                            0.0013  0.7675  0.0080  0.4305  0.0922
                                           -0.0612 -0.1198  0.1435 -0.0213
    52. (0.00115) RY*( 3) C   3           s(  5.71%)p14.07( 80.33%)d 2.45( 13.96%)
                                            0.0000 -0.0022  0.2389 -0.0033  0.2027
                                            0.0026  0.3331 -0.0159 -0.8068  0.0566
                                            0.1882  0.3121  0.0557 -0.0222
    53. (0.00069) RY*( 4) C   3           s( 74.46%)p 0.34( 25.05%)d 0.01(  0.49%)
                                            0.0000 -0.0007  0.8629 -0.0029  0.0931
                                            0.0201 -0.4879  0.0017  0.0578 -0.0553
                                           -0.0170 -0.0336  0.0103 -0.0175
    54. (0.00012) RY*( 5) C   3           s(  1.08%)p 2.18(  2.36%)d88.99( 96.55%)
                                           -0.0000  0.0018  0.1041  0.0214 -0.1258
                                           -0.0129  0.0806 -0.0025  0.0255  0.4532
                                            0.0278  0.0494 -0.8371  0.2370
    55. (0.00006) RY*( 6) C   3           s(  0.00%)p 1.00(  2.27%)d43.00( 97.73%)
    56. (0.00003) RY*( 7) C   3           s(  0.19%)p16.31(  3.08%)d99.99( 96.73%)
    57. (0.00001) RY*( 8) C   3           s(  0.01%)p 1.00( 12.75%)d 6.84( 87.24%)
    58. (0.00001) RY*( 9) C   3           s(  0.00%)p 1.00(  0.22%)d99.99( 99.77%)
    59. (0.00263) RY*( 1) C   4           s(  7.12%)p12.63( 89.97%)d 0.41(  2.90%)
                                           -0.0000  0.0054  0.2669  0.0029  0.8983
                                            0.0031 -0.3040 -0.0025 -0.0204 -0.0144
                                            0.0003  0.0047  0.1691 -0.0141
    60. (0.00137) RY*( 2) C   4           s(  0.55%)p99.99( 94.61%)d 8.88(  4.84%)
                                           -0.0000  0.0079  0.0734 -0.0073  0.2201
                                           -0.0065  0.7363 -0.0093 -0.5961  0.0295
                                           -0.1112 -0.1858 -0.0259 -0.0024
    61. (0.00114) RY*( 3) C   4           s(  0.59%)p99.99( 89.24%)d17.26( 10.17%)
                                           -0.0000  0.0044  0.0766 -0.0088  0.1963
                                           -0.0048  0.5963  0.0105  0.7058  0.0306
                                            0.1493  0.2791 -0.0133 -0.0194
    62. (0.00058) RY*( 4) C   4           s( 90.34%)p 0.10(  9.02%)d 0.01(  0.64%)
                                            0.0000 -0.0064  0.9505  0.0018 -0.2995
                                           -0.0177 -0.0103  0.0008 -0.0075 -0.0138
                                            0.0066 -0.0109  0.0684 -0.0366
    63. (0.00010) RY*( 5) C   4           s(  1.11%)p 1.74(  1.92%)d87.65( 96.97%)
    64. (0.00008) RY*( 6) C   4           s(  0.05%)p14.65(  0.80%)d99.99( 99.15%)
    65. (0.00006) RY*( 7) C   4           s(  0.20%)p 2.41(  0.49%)d99.99( 99.31%)
    66. (0.00000) RY*( 8) C   4           s(  0.00%)p 1.00( 13.94%)d 6.18( 86.06%)
    67. (0.00001) RY*( 9) C   4           s(  0.03%)p 7.17(  0.19%)d99.99( 99.78%)
    68. (0.00926) RY*( 1) C   5           s( 13.99%)p 6.09( 85.14%)d 0.06(  0.87%)
                                            0.0000  0.0450  0.3713 -0.0181  0.1887
                                            0.0518 -0.8927 -0.0084  0.1258  0.0655
                                           -0.0077  0.0146  0.0639  0.0062
    69. (0.00484) RY*( 2) C   5           s(  0.25%)p99.99( 58.47%)d99.99( 41.27%)
                                            0.0000  0.0450 -0.0229 -0.0458  0.7528
                                           -0.0166  0.1250  0.0013 -0.0066 -0.5870
                                            0.0901  0.0364  0.2382  0.0435
    70. (0.00295) RY*( 3) C   5           s(  0.00%)p 1.00(  1.15%)d85.59( 98.84%)
                                            0.0000 -0.0002  0.0023  0.0010 -0.0023
                                           -0.0089  0.0162 -0.0651  0.0835  0.0332
                                            0.3035  0.9103 -0.1301 -0.2228
    71. (0.00205) RY*( 4) C   5           s(  0.38%)p99.99( 39.85%)d99.99( 59.77%)
                                            0.0000 -0.0191  0.0586 -0.0259 -0.6102
                                           -0.0077 -0.1577 -0.0013 -0.0225 -0.7594
                                            0.0923  0.0269  0.0937  0.0556
    72. (0.00114) RY*( 5) C   5           s(  0.25%)p99.99( 64.84%)d99.99( 34.91%)
                                            0.0000  0.0010  0.0499 -0.0008  0.0292
                                           -0.0031 -0.0792 -0.0421 -0.7997 -0.0386
                                           -0.5356  0.2395  0.0127 -0.0568
    73. (0.00101) RY*( 6) C   5           s(  5.44%)p 0.88(  4.81%)d16.51( 89.75%)
                                            0.0000  0.0005  0.2332 -0.0035 -0.1439
                                            0.0475  0.1564 -0.0040  0.0258  0.2182
                                            0.0092  0.1144  0.9147  0.0024
    74. (0.00023) RY*( 7) C   5           s( 78.22%)p 0.16( 12.14%)d 0.12(  9.64%)
                                            0.0000 -0.0014  0.8844 -0.0312  0.0156
                                            0.0016  0.3444  0.0014 -0.0398 -0.0310
                                            0.0602 -0.0297 -0.2708  0.1327
    75. (0.00001) RY*( 8) C   5           s(  0.11%)p99.99( 34.20%)d99.99( 65.69%)
    76. (0.00001) RY*( 9) C   5           s(  1.69%)p 0.16(  0.27%)d58.01( 98.04%)
    77. (0.00063) RY*( 1) O   6           s( 42.18%)p 1.34( 56.73%)d 0.03(  1.09%)
                                            0.0000 -0.0037  0.6494  0.0038  0.6248
                                            0.0143 -0.4112 -0.0016  0.0873 -0.1010
                                            0.0154  0.0085 -0.0039  0.0201
    78. (0.00052) RY*( 2) O   6           s( 48.60%)p 0.88( 42.58%)d 0.18(  8.82%)
                                            0.0000  0.0008  0.6972 -0.0027 -0.3887
                                            0.0023  0.5191 -0.0004 -0.0723 -0.0860
                                            0.0102 -0.0365 -0.2816  0.0092
    79. (0.00033) RY*( 3) O   6           s(  0.04%)p99.99( 93.81%)d99.99(  6.15%)
                                            0.0000 -0.0001  0.0189  0.0002  0.0218
                                           -0.0010 -0.1423 -0.0106 -0.9577 -0.0147
                                           -0.0858 -0.2236  0.0325  0.0538
    80. (0.00003) RY*( 4) O   6           s(  0.87%)p99.77( 87.05%)d13.84( 12.08%)
    81. (0.00001) RY*( 5) O   6           s(  3.08%)p 2.46(  7.59%)d28.96( 89.32%)
    82. (0.00000) RY*( 6) O   6           s(  0.04%)p23.44(  1.03%)d99.99( 98.93%)
    83. (0.00000) RY*( 7) O   6           s(  0.05%)p99.99(  5.14%)d99.99( 94.81%)
    84. (0.00000) RY*( 8) O   6           s(  5.02%)p 0.86(  4.34%)d18.05( 90.64%)
    85. (0.00000) RY*( 9) O   6           s(  0.13%)p15.55(  2.02%)d99.99( 97.85%)
    86. (0.00103) RY*( 1) O   7           s(  1.87%)p51.40( 96.20%)d 1.03(  1.93%)
                                           -0.0000 -0.0023  0.1368 -0.0039  0.9676
                                           -0.0050  0.1592  0.0008 -0.0215  0.1271
                                           -0.0191 -0.0037 -0.0517  0.0089
    87. (0.00034) RY*( 2) O   7           s(  0.01%)p99.99( 97.24%)d99.99(  2.75%)
                                            0.0000  0.0002  0.0119 -0.0001  0.0019
                                           -0.0017 -0.1512 -0.0086 -0.9744 -0.0124
                                           -0.0754 -0.1416  0.0205  0.0337
    88. (0.00020) RY*( 3) O   7           s( 92.99%)p 0.03(  2.45%)d 0.05(  4.56%)
                                           -0.0000  0.0059  0.9643  0.0022 -0.1233
                                           -0.0212 -0.0904  0.0031  0.0256 -0.0624
                                            0.0094 -0.0324 -0.2009 -0.0154
    89. (0.00004) RY*( 4) O   7           s(  0.16%)p99.99( 97.11%)d16.94(  2.73%)
    90. (0.00000) RY*( 5) O   7           s(  0.18%)p10.81(  1.93%)d99.99( 97.89%)
    91. (0.00000) RY*( 6) O   7           s(  0.00%)p 1.00(  0.63%)d99.99( 99.37%)
    92. (0.00000) RY*( 7) O   7           s(  0.13%)p17.96(  2.27%)d99.99( 97.60%)
    93. (0.00001) RY*( 8) O   7           s(  4.58%)p 0.47(  2.15%)d20.38( 93.27%)
    94. (0.00000) RY*( 9) O   7           s(  0.03%)p17.47(  0.45%)d99.99( 99.53%)
    95. (0.00180) RY*( 1) O   8           s(  0.62%)p99.99( 96.03%)d 5.42(  3.36%)
                                            0.0000 -0.0007  0.0787  0.0042 -0.9752
                                            0.0023 -0.0943  0.0004 -0.0167  0.1768
                                            0.0260  0.0032 -0.0402  0.0011
    96. (0.00017) RY*( 2) O   8           s(  0.64%)p99.99( 97.16%)d 3.46(  2.20%)
                                           -0.0000  0.0001  0.0798  0.0000  0.0060
                                           -0.0006 -0.1606  0.0090  0.9725 -0.0029
                                           -0.0094 -0.1373 -0.0471 -0.0296
    97. (0.00008) RY*( 3) O   8           s( 69.30%)p 0.25( 17.37%)d 0.19( 13.33%)
    98. (0.00004) RY*( 4) O   8           s( 23.23%)p 3.19( 74.20%)d 0.11(  2.56%)
    99. (0.00000) RY*( 5) O   8           s(  0.48%)p10.28(  4.92%)d99.99( 94.61%)
   100. (0.00000) RY*( 6) O   8           s(  0.04%)p 1.96(  0.08%)d99.99( 99.87%)
   101. (0.00000) RY*( 7) O   8           s(  0.17%)p13.75(  2.29%)d99.99( 97.54%)
   102. (0.00000) RY*( 8) O   8           s(  5.47%)p 1.48(  8.10%)d15.79( 86.42%)
   103. (0.00000) RY*( 9) O   8           s(  0.01%)p 1.00(  0.23%)d99.99( 99.77%)
   104. (0.00034) RY*( 1) H   9           s( 95.27%)p 0.05(  4.73%)
                                            0.0071  0.9760 -0.0126  0.1443  0.1623
   105. (0.00010) RY*( 2) H   9           s(  0.26%)p99.99( 99.74%)
                                            0.0029  0.0512  0.0485 -0.8768  0.4757
   106. (0.00008) RY*( 3) H   9           s(  0.48%)p99.99( 99.52%)
   107. (0.00001) RY*( 4) H   9           s(  4.10%)p23.42( 95.90%)
   108. (0.00036) RY*( 1) H  10           s( 95.92%)p 0.04(  4.08%)
                                            0.0060  0.9794 -0.0860  0.1735 -0.0572
   109. (0.00009) RY*( 2) H  10           s(  0.06%)p99.99( 99.94%)
   110. (0.00007) RY*( 3) H  10           s(  1.32%)p74.69( 98.68%)
   111. (0.00002) RY*( 4) H  10           s(  2.79%)p34.79( 97.21%)
   112. (0.00072) RY*( 1) H  11           s( 98.32%)p 0.02(  1.68%)
                                            0.0042  0.9916  0.1281  0.0168  0.0089
   113. (0.00006) RY*( 2) H  11           s(  0.06%)p99.99( 99.94%)
   114. (0.00005) RY*( 3) H  11           s(  0.04%)p99.99( 99.96%)
   115. (0.00001) RY*( 4) H  11           s(  1.67%)p59.01( 98.33%)
   116. (0.00094) RY*( 1) H  12           s( 99.12%)p 0.01(  0.88%)
                                            0.0054  0.9956  0.0495  0.0796 -0.0034
   117. (0.00009) RY*( 2) H  12           s(  0.07%)p99.99( 99.93%)
   118. (0.00004) RY*( 3) H  12           s(  0.43%)p99.99( 99.57%)
   119. (0.00002) RY*( 4) H  12           s(  0.49%)p99.99( 99.51%)
   120. (0.00111) RY*( 1) H  13           s( 99.33%)p 0.01(  0.67%)
                                            0.0069  0.9966 -0.0151  0.0806  0.0048
   121. (0.00010) RY*( 2) H  13           s(  0.30%)p99.99( 99.70%)
   122. (0.00006) RY*( 3) H  13           s(  0.01%)p99.99( 99.99%)
   123. (0.00002) RY*( 4) H  13           s(  0.47%)p99.99( 99.53%)
   124. (0.00112) RY*( 1) H  14           s( 99.36%)p 0.01(  0.64%)
                                            0.0051  0.9968 -0.0441 -0.0664  0.0038
   125. (0.00009) RY*( 2) H  14           s(  0.06%)p99.99( 99.94%)
   126. (0.00005) RY*( 3) H  14           s(  0.29%)p99.99( 99.71%)
   127. (0.00002) RY*( 4) H  14           s(  0.39%)p99.99( 99.61%)
   128. (0.00124) RY*( 1) H  15           s( 99.64%)p 0.00(  0.36%)
                                            0.0066  0.9982  0.0109 -0.0592 -0.0034
   129. (0.00009) RY*( 2) H  15           s(  0.13%)p99.99( 99.87%)
   130. (0.00007) RY*( 3) H  15           s(  0.00%)p 1.00(100.00%)
   131. (0.00002) RY*( 4) H  15           s(  0.33%)p99.99( 99.67%)
   132. (0.00066) RY*( 1) H  16           s(  0.02%)p99.99( 99.98%)
                                            0.0000  0.0148 -0.0107 -0.1401 -0.9900
   133. (0.00060) RY*( 2) H  16           s(  9.02%)p10.08( 90.98%)
                                            0.0080  0.3003 -0.9197 -0.2479  0.0495
   134. (0.00020) RY*( 3) H  16           s( 83.20%)p 0.20( 16.80%)
                                            0.0203  0.9119  0.3545 -0.2021  0.0384
   135. (0.00001) RY*( 4) H  16           s(  8.24%)p11.14( 91.76%)
   136. (0.01948) BD*( 1) C   1 - C   2  
                ( 50.63%)   0.7115* C   1 s( 27.31%)p 2.66( 72.62%)d 0.00(  0.07%)
                                            0.0003  0.5225  0.0094 -0.6751 -0.0054
                                           -0.5139 -0.0183 -0.0769 -0.0040  0.0231
                                            0.0030  0.0019  0.0067 -0.0123
                ( 49.37%)  -0.7027* C   2 s( 35.97%)p 1.78( 63.98%)d 0.00(  0.06%)
                                            0.0000  0.5996  0.0101  0.6632  0.0003
                                            0.4433 -0.0237  0.0533 -0.0030  0.0199
                                            0.0026  0.0014  0.0076 -0.0107
   137. (0.00195) BD*( 1) C   1 - H   9  
                ( 36.26%)   0.6022* C   1 s( 23.55%)p 3.24( 76.41%)d 0.00(  0.04%)
                                            0.0001 -0.4853  0.0027 -0.0480 -0.0187
                                           -0.3072 -0.0058 -0.8167  0.0032  0.0002
                                            0.0066 -0.0078  0.0021 -0.0165
                ( 63.74%)  -0.7984* H   9 s( 99.90%)p 0.00(  0.10%)
                                           -0.9995  0.0008  0.0075  0.0125  0.0283
   138. (0.00197) BD*( 1) C   1 - H  10  
                ( 36.43%)   0.6036* C   1 s( 24.22%)p 3.13( 75.75%)d 0.00(  0.04%)
                                            0.0001 -0.4921  0.0024  0.0726 -0.0201
                                           -0.6761 -0.0033  0.5428 -0.0026  0.0061
                                           -0.0082  0.0137  0.0083 -0.0019
                ( 63.57%)  -0.7973* H  10 s( 99.90%)p 0.00(  0.10%)
                                           -0.9995  0.0009  0.0036  0.0250 -0.0193
   139. (0.00180) BD*( 1) C   1 - H  11  
                ( 36.21%)   0.6017* C   1 s( 24.91%)p 3.01( 75.06%)d 0.00(  0.03%)
                                            0.0001 -0.4991 -0.0004 -0.7316 -0.0015
                                            0.4280 -0.0174  0.1785 -0.0033  0.0146
                                            0.0045 -0.0046 -0.0028  0.0076
                ( 63.79%)  -0.7987* H  11 s( 99.91%)p 0.00(  0.09%)
                                           -0.9995  0.0010  0.0271 -0.0132 -0.0063
   140. (0.02612) BD*( 1) C   2 - C   3  
                ( 51.30%)   0.7163* C   2 s( 35.43%)p 1.82( 64.51%)d 0.00(  0.06%)
                                            0.0001  0.5952  0.0089 -0.7430  0.0165
                                            0.3001  0.0007  0.0523 -0.0011 -0.0152
                                           -0.0027  0.0008  0.0155 -0.0114
                ( 48.70%)  -0.6978* C   3 s( 26.66%)p 2.75( 73.27%)d 0.00(  0.07%)
                                            0.0002  0.5162  0.0089  0.7603  0.0068
                                           -0.3901 -0.0017 -0.0486 -0.0016 -0.0198
                                           -0.0024  0.0010  0.0124 -0.0124
   141. (0.00931) BD*( 1) C   2 - O   8  
                ( 68.25%)   0.8262* C   2 s( 28.41%)p 2.51( 71.29%)d 0.01(  0.30%)
                                            0.0000 -0.5314  0.0415 -0.0819 -0.0156
                                            0.8295  0.0652  0.1165  0.0097  0.0079
                                            0.0010 -0.0129  0.0463  0.0253
                ( 31.75%)  -0.5634* O   8 s( 44.04%)p 1.27( 55.88%)d 0.00(  0.08%)
                                            0.0000 -0.6633  0.0197  0.0703 -0.0009
                                           -0.7366  0.0150 -0.1048  0.0020  0.0048
                                            0.0009 -0.0071  0.0223  0.0152
   142. (0.06719) BD*( 2) C   2 - O   8  
                ( 73.73%)   0.8587* C   2 s(  0.00%)p 1.00( 99.41%)d 0.01(  0.59%)
                                            0.0000 -0.0006  0.0013  0.0134  0.0004
                                           -0.1378  0.0015  0.9874 -0.0090 -0.0021
                                            0.0051 -0.0735 -0.0100 -0.0182
                ( 26.27%)  -0.5125* O   8 s(  0.00%)p 1.00( 99.85%)d 0.00(  0.15%)
                                           -0.0000 -0.0008  0.0003  0.0209  0.0003
                                           -0.1380  0.0007  0.9894 -0.0034  0.0013
                                           -0.0044  0.0372  0.0052  0.0093
   143. (0.00688) BD*( 1) C   3 - C   4  
                ( 49.69%)   0.7049* C   3 s( 28.41%)p 2.52( 71.55%)d 0.00(  0.04%)
                                           -0.0002 -0.5329 -0.0107  0.6428 -0.0025
                                            0.5496  0.0012 -0.0149 -0.0038 -0.0164
                                           -0.0003  0.0002  0.0002  0.0112
                ( 50.31%)  -0.7093* C   4 s( 28.51%)p 2.51( 71.45%)d 0.00(  0.04%)
                                           -0.0001 -0.5338 -0.0102 -0.6405  0.0075
                                           -0.5515 -0.0076  0.0057 -0.0024 -0.0168
                                            0.0007  0.0005 -0.0002  0.0113
   144. (0.00606) BD*( 1) C   3 - H  12  
                ( 35.66%)   0.5972* C   3 s( 22.74%)p 3.40( 77.22%)d 0.00(  0.04%)
                                            0.0002 -0.4769  0.0059  0.0190  0.0049
                                           -0.5037 -0.0088 -0.7197  0.0071 -0.0002
                                           -0.0046 -0.0145  0.0048 -0.0098
                ( 64.34%)  -0.8021* H  12 s( 99.90%)p 0.00(  0.10%)
                                           -0.9995  0.0041 -0.0037  0.0200  0.0249
   145. (0.00628) BD*( 1) C   3 - H  13  
                ( 35.31%)   0.5942* C   3 s( 22.21%)p 3.50( 77.76%)d 0.00(  0.04%)
                                            0.0002 -0.4712  0.0067  0.0869  0.0018
                                           -0.5395 -0.0093  0.6920 -0.0088  0.0005
                                            0.0027  0.0149  0.0052 -0.0101
                ( 64.69%)  -0.8043* H  13 s( 99.89%)p 0.00(  0.11%)
                                           -0.9995  0.0052 -0.0061  0.0217 -0.0234
   146. (0.03125) BD*( 1) C   4 - C   5  
                ( 47.08%)   0.6861* C   4 s( 26.33%)p 2.80( 73.61%)d 0.00(  0.06%)
                                           -0.0002 -0.5131 -0.0076  0.7628  0.0095
                                           -0.3888  0.0075  0.0542  0.0005  0.0175
                                           -0.0023  0.0009 -0.0116  0.0116
                ( 52.92%)  -0.7275* C   5 s( 39.71%)p 1.52( 60.23%)d 0.00(  0.06%)
                                           -0.0003 -0.6295 -0.0287 -0.7087  0.0198
                                            0.3109 -0.0057 -0.0541  0.0016  0.0188
                                           -0.0031  0.0009 -0.0120  0.0098
   147. (0.00624) BD*( 1) C   4 - H  14  
                ( 36.48%)   0.6040* C   4 s( 22.65%)p 3.41( 77.32%)d 0.00(  0.04%)
                                           -0.0002  0.4759 -0.0055  0.0231  0.0011
                                           -0.4794 -0.0071  0.7367 -0.0040 -0.0001
                                           -0.0026 -0.0147 -0.0048  0.0110
                ( 63.52%)  -0.7970* H  14 s( 99.90%)p 0.00(  0.10%)
                                            0.9995 -0.0039 -0.0030  0.0177 -0.0257
   148. (0.00643) BD*( 1) C   4 - H  15  
                ( 36.21%)   0.6017* C   4 s( 22.52%)p 3.44( 77.44%)d 0.00(  0.04%)
                                           -0.0002  0.4745 -0.0066  0.0812 -0.0024
                                           -0.5603 -0.0077 -0.6736  0.0059 -0.0009
                                            0.0008  0.0158 -0.0060  0.0087
                ( 63.79%)  -0.7987* H  15 s( 99.90%)p 0.00(  0.10%)
                                            0.9995 -0.0052 -0.0043  0.0212  0.0231
   149. (0.04053) BD*( 1) C   5 - O   6  
                ( 68.62%)   0.8283* C   5 s( 27.69%)p 2.60( 71.98%)d 0.01(  0.32%)
                                           -0.0000  0.5261 -0.0134 -0.6874 -0.0462
                                           -0.4917  0.0000  0.0588  0.0001  0.0493
                                           -0.0063 -0.0048  0.0080 -0.0262
                ( 31.38%)  -0.5602* O   6 s( 34.57%)p 1.89( 65.35%)d 0.00(  0.08%)
                                           -0.0000  0.5880  0.0004  0.6375 -0.0030
                                            0.4930  0.0084 -0.0634 -0.0012  0.0173
                                           -0.0021 -0.0014  0.0151 -0.0150
   150. (0.01124) BD*( 1) C   5 - O   7  
                ( 67.25%)   0.8201* C   5 s( 32.25%)p 2.09( 67.48%)d 0.01(  0.27%)
                                           -0.0001  0.5668 -0.0359 -0.1448 -0.0301
                                            0.8008  0.0520 -0.0938 -0.0086 -0.0135
                                            0.0018 -0.0109 -0.0424 -0.0243
                ( 32.75%)  -0.5722* O   7 s( 42.84%)p 1.33( 57.07%)d 0.00(  0.09%)
                                           -0.0000  0.6541 -0.0249  0.1000 -0.0023
                                           -0.7372  0.0219  0.1293 -0.0033 -0.0073
                                            0.0015 -0.0081 -0.0233 -0.0147
   151. (0.12385) BD*( 2) C   5 - O   7  
                ( 72.28%)   0.8502* C   5 s(  0.01%)p99.99( 99.43%)d40.74(  0.55%)
                                            0.0000 -0.0116  0.0013 -0.0117  0.0013
                                            0.1220 -0.0048  0.9893 -0.0242 -0.0022
                                           -0.0077  0.0713 -0.0090 -0.0176
                ( 27.72%)  -0.5265* O   7 s(  0.02%)p99.99( 99.82%)d 7.23(  0.16%)
                                            0.0000 -0.0149  0.0005 -0.0228 -0.0002
                                            0.1567 -0.0011  0.9865 -0.0034  0.0019
                                            0.0071 -0.0376  0.0059  0.0101
   152. (0.00277) BD*( 1) O   6 - H  16  
                ( 24.83%)   0.4983* O   6 s( 22.14%)p 3.51( 77.78%)d 0.00(  0.08%)
                                            0.0003  0.4704  0.0119  0.2302 -0.0159
                                           -0.8428 -0.0310  0.1148  0.0042 -0.0241
                                            0.0034 -0.0045 -0.0070 -0.0135
                ( 75.17%)  -0.8670* H  16 s( 99.51%)p 0.00(  0.49%)
                                            0.9976 -0.0025 -0.0110  0.0681 -0.0095


 NHO Directionality and "Bond Bending" (deviations from line of nuclear centers)

         [Thresholds for printing:  angular deviation  >  1.0 degree]
                                    hybrid p-character > 25.0%
                                    orbital occupancy  >  0.10e

                                Line of Centers        Hybrid 1              Hybrid 2
                                ---------------  -------------------   ------------------
                NBO               Theta   Phi    Theta   Phi    Dev    Theta   Phi    Dev
 ========================================================================================
     1. BD (   1) C   1 - C   2    94.7  217.2    95.3  218.0   1.0     86.3   32.3   5.0
     2. BD (   1) C   1 - H   9    21.4   82.0    21.5   78.0   1.5      --     --    --
     3. BD (   1) C   1 - H  10   127.7   96.1   128.4   94.4   1.5      --     --    --
     4. BD (   1) C   1 - H  11   101.8  328.7   101.8  330.7   2.0      --     --    --
     5. BD (   1) C   2 - C   3    86.3  153.9    86.3  157.5   3.6     93.3  332.9   1.0
     7. BD (   2) C   2 - O   8    98.0  275.4     8.0  275.8  90.0    172.0   98.7  90.0
    11. BD (   1) C   4 - C   5    93.8  153.8     --     --    --      86.0  336.1   2.3
    14. BD (   1) C   5 - O   6    85.5  218.3    86.2  213.8   4.5      --     --    --
    15. BD (   1) C   5 - O   7    98.2   98.2    96.7  101.6   3.7     80.1  277.8   1.8
    16. BD (   2) C   5 - O   7    98.2   98.2   173.0  275.1  88.8    170.9  278.4  89.1
    17. BD (   1) O   6 - H  16    82.4  288.2    82.5  283.8   4.4      --     --    --
    26. LP (   1) O   6             --     --     92.6  167.8   --       --     --    --
    27. LP (   2) O   6             --     --      7.8   94.8   --       --     --    --
    28. LP (   1) O   7             --     --     98.1   99.6   --       --     --    --
    29. LP (   2) O   7             --     --     90.1    8.6   --       --     --    --
    30. LP (   1) O   8             --     --     98.0  276.7   --       --     --    --
    31. LP (   2) O   8             --     --     89.7  186.1   --       --     --    --
   151. BD*(   2) C   5 - O   7    98.2   98.2   173.0  275.1  88.8    170.9  278.4  89.1


 Second Order Perturbation Theory Analysis of Fock Matrix in NBO Basis

     Threshold for printing:   0.25 kcal/mol
                                                                              E(2)  E(j)-E(i) F(i,j)
         Donor NBO (i)                     Acceptor NBO (j)                 kcal/mol   a.u.    a.u. 
 ===================================================================================================

 within unit  1
   1. BD (   1) C   1 - C   2        / 51. RY*(   2) C   3                    0.63    1.46    0.038
   1. BD (   1) C   1 - C   2        / 59. RY*(   1) C   4                    0.33    1.42    0.028
   1. BD (   1) C   1 - C   2        / 95. RY*(   1) O   8                    0.60    1.83    0.042
   1. BD (   1) C   1 - C   2        /140. BD*(   1) C   2 - C   3            0.38    1.03    0.025
   1. BD (   1) C   1 - C   2        /141. BD*(   1) C   2 - O   8            0.28    1.21    0.023
   1. BD (   1) C   1 - C   2        /143. BD*(   1) C   3 - C   4            0.98    1.05    0.041
   2. BD (   1) C   1 - H   9        / 43. RY*(   3) C   2                    0.31    1.96    0.031
   2. BD (   1) C   1 - H   9        /141. BD*(   1) C   2 - O   8            0.85    1.03    0.038
   2. BD (   1) C   1 - H   9        /142. BD*(   2) C   2 - O   8            3.96    0.47    0.056
   3. BD (   1) C   1 - H  10        / 44. RY*(   4) C   2                    0.31    1.47    0.027
   3. BD (   1) C   1 - H  10        /141. BD*(   1) C   2 - O   8            1.52    1.03    0.050
   3. BD (   1) C   1 - H  10        /142. BD*(   2) C   2 - O   8            2.53    0.47    0.045
   4. BD (   1) C   1 - H  11        /140. BD*(   1) C   2 - C   3            2.09    0.85    0.054
   4. BD (   1) C   1 - H  11        /141. BD*(   1) C   2 - O   8            0.48    1.03    0.028
   5. BD (   1) C   2 - C   3        / 32. RY*(   1) C   1                    0.79    1.35    0.041
   5. BD (   1) C   2 - C   3        / 59. RY*(   1) C   4                    0.57    1.42    0.036
   5. BD (   1) C   2 - C   3        / 95. RY*(   1) O   8                    0.64    1.83    0.043
   5. BD (   1) C   2 - C   3        /136. BD*(   1) C   1 - C   2            0.28    1.05    0.022
   5. BD (   1) C   2 - C   3        /139. BD*(   1) C   1 - H  11            0.55    1.15    0.032
   5. BD (   1) C   2 - C   3        /141. BD*(   1) C   2 - O   8            0.28    1.21    0.023
   5. BD (   1) C   2 - C   3        /143. BD*(   1) C   3 - C   4            0.50    1.05    0.029
   5. BD (   1) C   2 - C   3        /145. BD*(   1) C   3 - H  13            0.28    1.11    0.022
   5. BD (   1) C   2 - C   3        /146. BD*(   1) C   4 - C   5            1.00    1.05    0.041
   6. BD (   1) C   2 - O   8        / 41. RY*(   1) C   2                    0.92    1.69    0.050
   6. BD (   1) C   2 - O   8        /136. BD*(   1) C   1 - C   2            0.40    1.53    0.032
   6. BD (   1) C   2 - O   8        /140. BD*(   1) C   2 - C   3            0.37    1.52    0.030
   7. BD (   2) C   2 - O   8        /137. BD*(   1) C   1 - H   9            0.57    0.90    0.029
   7. BD (   2) C   2 - O   8        /138. BD*(   1) C   1 - H  10            0.44    0.90    0.025
   7. BD (   2) C   2 - O   8        /144. BD*(   1) C   3 - H  12            0.47    0.89    0.026
   7. BD (   2) C   2 - O   8        /145. BD*(   1) C   3 - H  13            0.57    0.89    0.028
   8. BD (   1) C   3 - C   4        / 41. RY*(   1) C   2                    0.74    1.16    0.037
   8. BD (   1) C   3 - C   4        / 68. RY*(   1) C   5                    0.68    1.17    0.036
   8. BD (   1) C   3 - C   4        /136. BD*(   1) C   1 - C   2            1.27    1.01    0.045
   8. BD (   1) C   3 - C   4        /140. BD*(   1) C   2 - C   3            0.40    1.00    0.025
   8. BD (   1) C   3 - C   4        /144. BD*(   1) C   3 - H  12            0.36    1.07    0.025
   8. BD (   1) C   3 - C   4        /145. BD*(   1) C   3 - H  13            0.39    1.07    0.026
   8. BD (   1) C   3 - C   4        /146. BD*(   1) C   4 - C   5            0.41    1.01    0.026
   8. BD (   1) C   3 - C   4        /147. BD*(   1) C   4 - H  14            0.35    1.07    0.024
   8. BD (   1) C   3 - C   4        /148. BD*(   1) C   4 - H  15            0.36    1.07    0.025
   8. BD (   1) C   3 - C   4        /149. BD*(   1) C   5 - O   6            1.57    1.00    0.051
   9. BD (   1) C   3 - H  12        / 44. RY*(   4) C   2                    0.40    1.48    0.031
   9. BD (   1) C   3 - H  12        / 60. RY*(   2) C   4                    0.29    1.23    0.024
   9. BD (   1) C   3 - H  12        /141. BD*(   1) C   2 - O   8            1.37    1.04    0.048
   9. BD (   1) C   3 - H  12        /142. BD*(   2) C   2 - O   8            2.50    0.48    0.045
   9. BD (   1) C   3 - H  12        /148. BD*(   1) C   4 - H  15            1.54    0.94    0.049
  10. BD (   1) C   3 - H  13        / 43. RY*(   3) C   2                    0.32    1.97    0.032
  10. BD (   1) C   3 - H  13        / 61. RY*(   3) C   4                    0.32    1.35    0.026
  10. BD (   1) C   3 - H  13        /141. BD*(   1) C   2 - O   8            0.86    1.04    0.038
  10. BD (   1) C   3 - H  13        /142. BD*(   2) C   2 - O   8            3.71    0.47    0.054
  10. BD (   1) C   3 - H  13        /147. BD*(   1) C   4 - H  14            1.62    0.94    0.050
  11. BD (   1) C   4 - C   5        / 50. RY*(   1) C   3                    0.41    1.39    0.030
  11. BD (   1) C   4 - C   5        / 86. RY*(   1) O   7                    0.61    1.84    0.042
  11. BD (   1) C   4 - C   5        /140. BD*(   1) C   2 - C   3            1.19    1.02    0.044
  11. BD (   1) C   4 - C   5        /143. BD*(   1) C   3 - C   4            0.52    1.04    0.029
  11. BD (   1) C   4 - C   5        /147. BD*(   1) C   4 - H  14            0.26    1.10    0.021
  11. BD (   1) C   4 - C   5        /148. BD*(   1) C   4 - H  15            0.28    1.10    0.022
  11. BD (   1) C   4 - C   5        /150. BD*(   1) C   5 - O   7            0.65    1.28    0.036
  12. BD (   1) C   4 - H  14        / 72. RY*(   5) C   5                    0.39    1.50    0.031
  12. BD (   1) C   4 - H  14        /145. BD*(   1) C   3 - H  13            1.59    0.94    0.049
  12. BD (   1) C   4 - H  14        /150. BD*(   1) C   5 - O   7            1.35    1.12    0.049
  12. BD (   1) C   4 - H  14        /151. BD*(   2) C   5 - O   7            2.26    0.51    0.045
  13. BD (   1) C   4 - H  15        / 52. RY*(   3) C   3                    0.34    1.47    0.029
  13. BD (   1) C   4 - H  15        / 72. RY*(   5) C   5                    0.44    1.50    0.033
  13. BD (   1) C   4 - H  15        /144. BD*(   1) C   3 - H  12            1.66    0.94    0.050
  13. BD (   1) C   4 - H  15        /150. BD*(   1) C   5 - O   7            1.07    1.12    0.044
  13. BD (   1) C   4 - H  15        /151. BD*(   2) C   5 - O   7            2.75    0.51    0.050
  14. BD (   1) C   5 - O   6        /143. BD*(   1) C   3 - C   4            0.66    1.30    0.037
  15. BD (   1) C   5 - O   7        / 68. RY*(   1) C   5                    0.93    1.65    0.050
  15. BD (   1) C   5 - O   7        /146. BD*(   1) C   4 - C   5            0.58    1.49    0.038
  15. BD (   1) C   5 - O   7        /152. BD*(   1) O   6 - H  16            0.61    1.55    0.039
  16. BD (   2) C   5 - O   7        / 79. RY*(   3) O   6                    0.28    1.51    0.026
  16. BD (   2) C   5 - O   7        /147. BD*(   1) C   4 - H  14            0.57    0.84    0.028
  16. BD (   2) C   5 - O   7        /148. BD*(   1) C   4 - H  15            0.61    0.84    0.029
  16. BD (   2) C   5 - O   7        /151. BD*(   2) C   5 - O   7            0.39    0.41    0.017
  17. BD (   1) O   6 - H  16        / 69. RY*(   2) C   5                    0.35    2.08    0.034
  17. BD (   1) O   6 - H  16        / 71. RY*(   4) C   5                    0.36    2.38    0.037
  17. BD (   1) O   6 - H  16        / 73. RY*(   6) C   5                    0.43    2.90    0.045
  17. BD (   1) O   6 - H  16        /143. BD*(   1) C   3 - C   4            0.29    1.11    0.023
  17. BD (   1) O   6 - H  16        /150. BD*(   1) C   5 - O   7            2.85    1.34    0.078
  18. CR (   1) C   1                / 44. RY*(   4) C   2                    0.35   11.06    0.079
  18. CR (   1) C   1                /104. RY*(   1) H   9                    0.46   10.60    0.089
  18. CR (   1) C   1                /108. RY*(   1) H  10                    0.45   10.59    0.087
  18. CR (   1) C   1                /112. RY*(   1) H  11                    0.43   10.52    0.084
  18. CR (   1) C   1                /140. BD*(   1) C   2 - C   3            0.35   10.45    0.078
  18. CR (   1) C   1                /141. BD*(   1) C   2 - O   8            0.28   10.63    0.069
  19. CR (   1) C   2                / 33. RY*(   2) C   1                    0.54   10.94    0.097
  19. CR (   1) C   2                / 50. RY*(   1) C   3                    0.43   10.95    0.087
  19. CR (   1) C   2                / 53. RY*(   4) C   3                    0.26   10.99    0.068
  20. CR (   1) C   3                / 44. RY*(   4) C   2                    0.57   11.08    0.100
  20. CR (   1) C   3                / 60. RY*(   2) C   4                    0.26   10.83    0.067
  20. CR (   1) C   3                /116. RY*(   1) H  12                    0.41   10.51    0.083
  20. CR (   1) C   3                /120. RY*(   1) H  13                    0.45   10.51    0.087
  20. CR (   1) C   3                /136. BD*(   1) C   1 - C   2            0.27   10.48    0.068
  20. CR (   1) C   3                /141. BD*(   1) C   2 - O   8            0.26   10.64    0.067
  21. CR (   1) C   4                / 50. RY*(   1) C   3                    0.26   10.83    0.067
  21. CR (   1) C   4                / 69. RY*(   2) C   5                    0.46   11.45    0.092
  21. CR (   1) C   4                /124. RY*(   1) H  14                    0.40   10.49    0.082
  21. CR (   1) C   4                /128. RY*(   1) H  15                    0.42   10.49    0.084
  21. CR (   1) C   4                /150. BD*(   1) C   5 - O   7            0.35   10.71    0.077
  22. CR (   1) C   5                / 59. RY*(   1) C   4                    0.37   10.97    0.081
  22. CR (   1) C   5                / 62. RY*(   4) C   4                    0.29   11.11    0.072
  23. CR (   1) O   6                / 69. RY*(   2) C   5                    1.19   20.34    0.197
  23. CR (   1) O   6                / 71. RY*(   4) C   5                    0.29   20.63    0.098
  23. CR (   1) O   6                / 74. RY*(   7) C   5                    0.44   19.70    0.117
  24. CR (   1) O   7                / 68. RY*(   1) C   5                    3.85   19.45    0.347
  24. CR (   1) O   7                /146. BD*(   1) C   4 - C   5            0.32   19.29    0.101
  25. CR (   1) O   8                / 41. RY*(   1) C   2                    3.82   19.51    0.346
  25. CR (   1) O   8                /136. BD*(   1) C   1 - C   2            0.26   19.35    0.091
  26. LP (   1) O   6                / 69. RY*(   2) C   5                    1.23    1.91    0.061
  26. LP (   1) O   6                /133. RY*(   2) H  16                    0.48    2.21    0.041
  26. LP (   1) O   6                /146. BD*(   1) C   4 - C   5            2.99    0.93    0.067
  26. LP (   1) O   6                /150. BD*(   1) C   5 - O   7            0.75    1.18    0.037
  27. LP (   2) O   6                / 70. RY*(   3) C   5                    1.25    2.21    0.070
  27. LP (   2) O   6                / 75. RY*(   8) C   5                    0.45    1.73    0.037
  27. LP (   2) O   6                /132. RY*(   1) H  16                    0.95    1.95    0.057
  27. LP (   2) O   6                /151. BD*(   2) C   5 - O   7           26.14    0.32    0.116
  28. LP (   1) O   7                / 68. RY*(   1) C   5                    7.33    1.23    0.120
  28. LP (   1) O   7                /146. BD*(   1) C   4 - C   5            1.30    1.06    0.047
  28. LP (   1) O   7                /149. BD*(   1) C   5 - O   6            0.43    1.05    0.027
  29. LP (   2) O   7                / 69. RY*(   2) C   5                    1.37    1.66    0.062
  29. LP (   2) O   7                / 71. RY*(   4) C   5                    1.64    1.96    0.074
  29. LP (   2) O   7                / 90. RY*(   5) O   7                    0.28    3.25    0.040
  29. LP (   2) O   7                /146. BD*(   1) C   4 - C   5            8.81    0.69    0.100
  29. LP (   2) O   7                /149. BD*(   1) C   5 - O   6           14.77    0.67    0.127
  30. LP (   1) O   8                / 41. RY*(   1) C   2                    7.63    1.28    0.125
  30. LP (   1) O   8                /136. BD*(   1) C   1 - C   2            0.80    1.13    0.038
  30. LP (   1) O   8                /140. BD*(   1) C   2 - C   3            0.89    1.12    0.040
  31. LP (   2) O   8                / 42. RY*(   2) C   2                    1.68    2.51    0.083
  31. LP (   2) O   8                / 44. RY*(   4) C   2                    0.58    1.36    0.036
  31. LP (   2) O   8                /136. BD*(   1) C   1 - C   2            8.03    0.76    0.100
  31. LP (   2) O   8                /140. BD*(   1) C   2 - C   3            8.48    0.75    0.101
 142. BD*(   2) C   2 - O   8        / 43. RY*(   3) C   2                    0.36    1.49    0.111
 142. BD*(   2) C   2 - O   8        / 48. RY*(   8) C   2                    0.71    1.09    0.136
 142. BD*(   2) C   2 - O   8        / 96. RY*(   2) O   8                    0.40    1.06    0.101
 142. BD*(   2) C   2 - O   8        /137. BD*(   1) C   1 - H   9            0.25    0.47    0.053
 142. BD*(   2) C   2 - O   8        /145. BD*(   1) C   3 - H  13            0.26    0.46    0.051
 151. BD*(   2) C   5 - O   7        / 70. RY*(   3) C   5                    1.21    1.89    0.169
 151. BD*(   2) C   5 - O   7        / 75. RY*(   8) C   5                    0.37    1.42    0.082
 151. BD*(   2) C   5 - O   7        / 87. RY*(   2) O   7                    0.74    1.09    0.102
 151. BD*(   2) C   5 - O   7        / 92. RY*(   7) O   7                    0.27    2.85    0.100
 151. BD*(   2) C   5 - O   7        /147. BD*(   1) C   4 - H  14            0.42    0.43    0.047
 151. BD*(   2) C   5 - O   7        /148. BD*(   1) C   4 - H  15            0.49    0.43    0.051


 Natural Bond Orbitals (Summary):

                                                            Principal Delocalizations
           NBO                        Occupancy    Energy   (geminal,vicinal,remote)
 ====================================================================================
 Molecular unit  1  (C5H8O3)
     1. BD (   1) C   1 - C   2          0.99465    -0.86978  143(v),51(v),95(v),140(g)
                                                    59(r),141(g)
     2. BD (   1) C   1 - H   9          0.97622    -0.69421  142(v),141(v),43(v)
     3. BD (   1) C   1 - H  10          0.98150    -0.69624  142(v),141(v),44(v)
     4. BD (   1) C   1 - H  11          0.99249    -0.69043  140(v),141(v)
     5. BD (   1) C   2 - C   3          0.99211    -0.87376  146(v),32(v),95(v),59(v)
                                                    139(v),143(g),136(g),141(g)
                                                    145(g)
     6. BD (   1) C   2 - O   8          0.99819    -1.36067  41(g),136(g),140(g)
     7. BD (   2) C   2 - O   8          0.99484    -0.65244  137(v),145(v),144(v),138(v)
     8. BD (   1) C   3 - C   4          0.99004    -0.83295  149(v),136(v),41(v),68(v)
                                                    146(g),140(g),145(g),148(g)
                                                    144(g),147(g)
     9. BD (   1) C   3 - H  12          0.97809    -0.70410  142(v),148(v),141(v),44(v)
                                                    60(v)
    10. BD (   1) C   3 - H  13          0.97363    -0.70213  142(v),147(v),141(v),43(v)
                                                    61(v)
    11. BD (   1) C   4 - C   5          0.99334    -0.85775  140(v),150(g),86(v),143(g)
                                                    50(v),148(g),147(g)
    12. BD (   1) C   4 - H  14          0.98233    -0.70059  151(v),145(v),150(v),72(v)
    13. BD (   1) C   4 - H  15          0.98030    -0.69981  151(v),144(v),150(v),72(v)
                                                    52(v)
    14. BD (   1) C   5 - O   6          0.99775    -1.11698  143(v)
    15. BD (   1) C   5 - O   7          0.99765    -1.31019  68(g),152(v),146(g)
    16. BD (   2) C   5 - O   7          0.99616    -0.60278  148(v),147(v),151(g),79(v)
    17. BD (   1) O   6 - H  16          0.99210    -0.92694  150(v),73(v),71(v),69(v)
                                                    143(r)
    18. CR (   1) C   1                  0.99957   -10.28933  104(v),108(v),112(v),140(v)
                                                    44(v),141(v)
    19. CR (   1) C   2                  0.99959   -10.41632  33(v),50(v),53(v)
    20. CR (   1) C   3                  0.99952   -10.30483  44(v),120(v),116(v),136(v)
                                                    141(v),60(v)
    21. CR (   1) C   4                  0.99954   -10.29648  69(v),128(v),124(v),150(v)
                                                    50(v)
    22. CR (   1) C   5                  0.99966   -10.42172  59(v),62(v)
    23. CR (   1) O   6                  0.99984   -19.18166  69(v),74(v),71(v)
    24. CR (   1) O   7                  0.99985   -19.11109  68(v),146(v)
    25. CR (   1) O   8                  0.99986   -19.17941  41(v),136(v)
    26. LP (   1) O   6                  0.98648    -0.75807  146(v),69(v),150(v),133(v)
    27. LP (   2) O   6                  0.89232    -0.50863  151(v),70(v),132(v),75(v)
    28. LP (   1) O   7                  0.98934    -0.88858  68(v),146(v),149(v)
    29. LP (   2) O   7                  0.93650    -0.50958  149(v),146(v),71(v),69(v)
                                                    90(g)
    30. LP (   1) O   8                  0.98924    -0.95368  41(v),140(v),136(v)
    31. LP (   2) O   8                  0.96245    -0.58986  140(v),136(v),42(v),44(v)
    32. RY*(   1) C   1                  0.00170     0.47409   
    33. RY*(   2) C   1                  0.00057     0.52727   
    34. RY*(   3) C   1                  0.00019     0.73409   
    35. RY*(   4) C   1                  0.00007     0.77866   
    36. RY*(   5) C   1                  0.00001     1.84039   
    37. RY*(   6) C   1                  0.00001     1.81423   
    38. RY*(   7) C   1                  0.00001     1.94833   
    39. RY*(   8) C   1                  0.00000     1.86158   
    40. RY*(   9) C   1                  0.00000     2.05087   
    41. RY*(   1) C   2                  0.00908     0.32962   
    42. RY*(   2) C   2                  0.00219     1.91594   
    43. RY*(   3) C   2                  0.00184     1.26290   
    44. RY*(   4) C   2                  0.00159     0.77387   
    45. RY*(   5) C   2                  0.00046     1.82208   
    46. RY*(   6) C   2                  0.00034     1.54842   
    47. RY*(   7) C   2                  0.00012     0.64952   
    48. RY*(   8) C   2                  0.00002     0.86008   
    49. RY*(   9) C   2                  0.00001     1.79907   
    50. RY*(   1) C   3                  0.00229     0.53427   
    51. RY*(   2) C   3                  0.00170     0.58616   
    52. RY*(   3) C   3                  0.00115     0.77100   
    53. RY*(   4) C   3                  0.00069     0.56898   
    54. RY*(   5) C   3                  0.00012     1.97102   
    55. RY*(   6) C   3                  0.00006     1.78209   
    56. RY*(   7) C   3                  0.00003     1.97771   
    57. RY*(   8) C   3                  0.00001     1.96366   
    58. RY*(   9) C   3                  0.00001     1.94174   
    59. RY*(   1) C   4                  0.00263     0.54983   
    60. RY*(   2) C   4                  0.00137     0.52299   
    61. RY*(   3) C   4                  0.00114     0.64722   
    62. RY*(   4) C   4                  0.00058     0.68666   
    63. RY*(   5) C   4                  0.00010     1.99390   
    64. RY*(   6) C   4                  0.00008     1.85379   
    65. RY*(   7) C   4                  0.00006     2.02213   
    66. RY*(   8) C   4                  0.00000     1.91471   
    67. RY*(   9) C   4                  0.00001     1.97116   
    68. RY*(   1) C   5                  0.00926     0.34034   
    69. RY*(   2) C   5                  0.00484     1.15384   
    70. RY*(   3) C   5                  0.00295     1.69842   
    71. RY*(   4) C   5                  0.00205     1.45032   
    72. RY*(   5) C   5                  0.00114     0.79997   
    73. RY*(   6) C   5                  0.00101     1.97011   
    74. RY*(   7) C   5                  0.00023     0.51498   
    75. RY*(   8) C   5                  0.00001     1.22576   
    76. RY*(   9) C   5                  0.00001     1.88507   
    77. RY*(   1) O   6                  0.00063     1.26998   
    78. RY*(   2) O   6                  0.00052     1.29368   
    79. RY*(   3) O   6                  0.00033     0.90327   
    80. RY*(   4) O   6                  0.00003     1.08635   
    81. RY*(   5) O   6                  0.00001     2.85168   
    82. RY*(   6) O   6                  0.00000     2.50588   
    83. RY*(   7) O   6                  0.00000     2.52446   
    84. RY*(   8) O   6                  0.00000     2.70633   
    85. RY*(   9) O   6                  0.00000     2.78480   
    86. RY*(   1) O   7                  0.00103     0.98139   
    87. RY*(   2) O   7                  0.00034     0.89776   
    88. RY*(   3) O   7                  0.00020     1.39201   
    89. RY*(   4) O   7                  0.00004     0.85222   
    90. RY*(   5) O   7                  0.00000     2.74519   
    91. RY*(   6) O   7                  0.00000     2.41062   
    92. RY*(   7) O   7                  0.00000     2.66277   
    93. RY*(   8) O   7                  0.00001     2.83108   
    94. RY*(   9) O   7                  0.00000     2.62158   
    95. RY*(   1) O   8                  0.00180     0.95666   
    96. RY*(   2) O   8                  0.00017     0.83436   
    97. RY*(   3) O   8                  0.00008     1.25769   
    98. RY*(   4) O   8                  0.00004     0.99233   
    99. RY*(   5) O   8                  0.00000     2.60760   
   100. RY*(   6) O   8                  0.00000     2.34516   
   101. RY*(   7) O   8                  0.00000     2.58828   
   102. RY*(   8) O   8                  0.00000     2.63190   
   103. RY*(   9) O   8                  0.00000     2.57265   
   104. RY*(   1) H   9                  0.00034     0.31267   
   105. RY*(   2) H   9                  0.00010     1.60194   
   106. RY*(   3) H   9                  0.00008     1.57231   
   107. RY*(   4) H   9                  0.00001     2.00713   
   108. RY*(   1) H  10                  0.00036     0.29683   
   109. RY*(   2) H  10                  0.00009     1.59799   
   110. RY*(   3) H  10                  0.00007     1.53743   
   111. RY*(   4) H  10                  0.00002     2.04488   
   112. RY*(   1) H  11                  0.00072     0.23155   
   113. RY*(   2) H  11                  0.00006     1.71118   
   114. RY*(   3) H  11                  0.00005     1.58550   
   115. RY*(   4) H  11                  0.00001     1.99891   
   116. RY*(   1) H  12                  0.00094     0.20146   
   117. RY*(   2) H  12                  0.00009     1.65823   
   118. RY*(   3) H  12                  0.00004     1.63037   
   119. RY*(   4) H  12                  0.00002     2.09246   
   120. RY*(   1) H  13                  0.00111     0.20920   
   121. RY*(   2) H  13                  0.00010     1.64482   
   122. RY*(   3) H  13                  0.00006     1.63393   
   123. RY*(   4) H  13                  0.00002     2.11196   
   124. RY*(   1) H  14                  0.00112     0.18986   
   125. RY*(   2) H  14                  0.00009     1.65754   
   126. RY*(   3) H  14                  0.00005     1.62788   
   127. RY*(   4) H  14                  0.00002     2.10247   
   128. RY*(   1) H  15                  0.00124     0.19491   
   129. RY*(   2) H  15                  0.00009     1.64300   
   130. RY*(   3) H  15                  0.00007     1.61252   
   131. RY*(   4) H  15                  0.00002     2.12310   
   132. RY*(   1) H  16                  0.00066     1.43722   
   133. RY*(   2) H  16                  0.00060     1.45460   
   134. RY*(   3) H  16                  0.00020     0.62849   
   135. RY*(   4) H  16                  0.00001     2.00323   
   136. BD*(   1) C   1 - C   2          0.01948     0.17397   
   137. BD*(   1) C   1 - H   9          0.00195     0.24716   
   138. BD*(   1) C   1 - H  10          0.00197     0.25167   
   139. BD*(   1) C   1 - H  11          0.00180     0.27142   
   140. BD*(   1) C   2 - C   3          0.02612     0.16261   
   141. BD*(   1) C   2 - O   8          0.00931     0.33856   
   142. BD*(   2) C   2 - O   8          0.06719    -0.22768   
   143. BD*(   1) C   3 - C   4          0.00688     0.18097   
   144. BD*(   1) C   3 - H  12          0.00606     0.23985   
   145. BD*(   1) C   3 - H  13          0.00628     0.23609   
   146. BD*(   1) C   4 - C   5          0.03125     0.17599   
   147. BD*(   1) C   4 - H  14          0.00624     0.24004   
   148. BD*(   1) C   4 - H  15          0.00643     0.24049   
   149. BD*(   1) C   5 - O   6          0.04053     0.16493   
   150. BD*(   1) C   5 - O   7          0.01124     0.41755   
   151. BD*(   2) C   5 - O   7          0.12385    -0.18978  70(g),87(g),148(v),147(v)
                                                    75(g),92(g)
   152. BD*(   1) O   6 - H  16          0.00277     0.24013   
       -------------------------------
              Total Lewis   30.56515  ( 98.5973%)
        Valence non-Lewis    0.36937  (  1.1915%)
        Rydberg non-Lewis    0.06548  (  0.2112%)
       -------------------------------
            Total unit  1   31.00000  (100.0000%)
           Charge unit  1    0.00000


 ***************************************************
 *******         Beta  spin orbitals         *******
 ***************************************************


 NATURAL POPULATIONS:  Natural atomic orbital occupancies 
                                                          
   NAO  Atom  No  lang   Type(AO)    Occupancy      Energy
 ----------------------------------------------------------
     1    C    1  S      Cor( 1S)     0.99955     -10.28778
     2    C    1  S      Val( 2S)     0.56478      -0.46254
     3    C    1  S      Ryd( 3S)     0.00044       0.67552
     4    C    1  px     Val( 2p)     0.54097      -0.28655
     5    C    1  px     Ryd( 3p)     0.00117       0.37526
     6    C    1  py     Val( 2p)     0.57095      -0.28834
     7    C    1  py     Ryd( 3p)     0.00143       0.36625
     8    C    1  pz     Val( 2p)     0.62576      -0.29710
     9    C    1  pz     Ryd( 3p)     0.00025       0.38549
    10    C    1  dxy    Ryd( 3d)     0.00035       2.13374
    11    C    1  dxz    Ryd( 3d)     0.00009       1.84391
    12    C    1  dyz    Ryd( 3d)     0.00021       2.14830
    13    C    1  dx2y2  Ryd( 3d)     0.00012       2.01665
    14    C    1  dz2    Ryd( 3d)     0.00027       2.13395

    15    C    2  S      Cor( 1S)     0.99960     -10.41705
    16    C    2  S      Val( 2S)     0.43383      -0.41109
    17    C    2  S      Ryd( 3S)     0.00237       0.30272
    18    C    2  px     Val( 2p)     0.51049      -0.30231
    19    C    2  px     Ryd( 3p)     0.00234       0.54796
    20    C    2  py     Val( 2p)     0.39732      -0.24229
    21    C    2  py     Ryd( 3p)     0.00976       0.42071
    22    C    2  pz     Val( 2p)     0.33917      -0.35704
    23    C    2  pz     Ryd( 3p)     0.00080       0.33987
    24    C    2  dxy    Ryd( 3d)     0.00111       2.08159
    25    C    2  dxz    Ryd( 3d)     0.00031       1.63705
    26    C    2  dyz    Ryd( 3d)     0.00186       1.71980
    27    C    2  dx2y2  Ryd( 3d)     0.00121       2.10860
    28    C    2  dz2    Ryd( 3d)     0.00042       1.85143

    29    C    3  S      Cor( 1S)     0.99950     -10.30325
    30    C    3  S      Val( 2S)     0.52246      -0.44983
    31    C    3  S      Ryd( 3S)     0.00094       0.70269
    32    C    3  px     Val( 2p)     0.48255      -0.30837
    33    C    3  px     Ryd( 3p)     0.00270       0.46962
    34    C    3  py     Val( 2p)     0.57074      -0.30843
    35    C    3  py     Ryd( 3p)     0.00140       0.38267
    36    C    3  pz     Val( 2p)     0.63598      -0.31932
    37    C    3  pz     Ryd( 3p)     0.00118       0.51750
    38    C    3  dxy    Ryd( 3d)     0.00034       2.06468
    39    C    3  dxz    Ryd( 3d)     0.00012       1.78399
    40    C    3  dyz    Ryd( 3d)     0.00042       2.24864
    41    C    3  dx2y2  Ryd( 3d)     0.00028       1.95230
    42    C    3  dz2    Ryd( 3d)     0.00025       2.02343

    43    C    4  S      Cor( 1S)     0.99952     -10.29574
    44    C    4  S      Val( 2S)     0.52635      -0.44697
    45    C    4  S      Ryd( 3S)     0.00072       0.71795
    46    C    4  px     Val( 2p)     0.53079      -0.31874
    47    C    4  px     Ryd( 3p)     0.00246       0.45918
    48    C    4  py     Val( 2p)     0.57010      -0.30338
    49    C    4  py     Ryd( 3p)     0.00147       0.37876
    50    C    4  pz     Val( 2p)     0.63239      -0.30950
    51    C    4  pz     Ryd( 3p)     0.00107       0.52621
    52    C    4  dxy    Ryd( 3d)     0.00037       2.06322
    53    C    4  dxz    Ryd( 3d)     0.00012       1.79147
    54    C    4  dyz    Ryd( 3d)     0.00042       2.24928
    55    C    4  dx2y2  Ryd( 3d)     0.00029       1.96471
    56    C    4  dz2    Ryd( 3d)     0.00025       2.04184

    57    C    5  S      Cor( 1S)     0.99966     -10.42245
    58    C    5  S      Val( 2S)     0.37870      -0.34343
    59    C    5  S      Ryd( 3S)     0.00254       0.31912
    60    C    5  px     Val( 2p)     0.42896      -0.24580
    61    C    5  px     Ryd( 3p)     0.00514       0.44321
    62    C    5  py     Val( 2p)     0.36722      -0.18692
    63    C    5  py     Ryd( 3p)     0.00865       0.39942
    64    C    5  pz     Val( 2p)     0.37968      -0.32958
    65    C    5  pz     Ryd( 3p)     0.00118       0.33253
    66    C    5  dxy    Ryd( 3d)     0.00237       2.14444
    67    C    5  dxz    Ryd( 3d)     0.00072       1.66742
    68    C    5  dyz    Ryd( 3d)     0.00233       1.75937
    69    C    5  dx2y2  Ryd( 3d)     0.00160       2.13486
    70    C    5  dz2    Ryd( 3d)     0.00058       1.89361

    71    O    6  S      Cor( 1S)     0.99984     -19.18073
    72    O    6  S      Val( 2S)     0.83719      -1.07311
    73    O    6  S      Ryd( 3S)     0.00070       1.27324
    74    O    6  px     Val( 2p)     0.84657      -0.52656
    75    O    6  px     Ryd( 3p)     0.00059       0.91931
    76    O    6  py     Val( 2p)     0.72880      -0.49636
    77    O    6  py     Ryd( 3p)     0.00103       1.07239
    78    O    6  pz     Val( 2p)     0.89230      -0.50759
    79    O    6  pz     Ryd( 3p)     0.00053       0.82168
    80    O    6  dxy    Ryd( 3d)     0.00074       3.03611
    81    O    6  dxz    Ryd( 3d)     0.00079       2.51613
    82    O    6  dyz    Ryd( 3d)     0.00004       2.60467
    83    O    6  dx2y2  Ryd( 3d)     0.00059       2.87111
    84    O    6  dz2    Ryd( 3d)     0.00035       2.82111

    85    O    7  S      Cor( 1S)     0.99985     -19.10143
    86    O    7  S      Val( 2S)     0.84937      -1.07405
    87    O    7  S      Ryd( 3S)     0.00084       1.24461
    88    O    7  px     Val( 2p)     0.61997      -0.42506
    89    O    7  px     Ryd( 3p)     0.00125       1.00557
    90    O    7  py     Val( 2p)     0.80338      -0.52476
    91    O    7  py     Ryd( 3p)     0.00039       0.83655
    92    O    7  pz     Val( 2p)     0.73509      -0.46010
    93    O    7  pz     Ryd( 3p)     0.00033       0.87374
    94    O    7  dxy    Ryd( 3d)     0.00064       2.78163
    95    O    7  dxz    Ryd( 3d)     0.00006       2.44899
    96    O    7  dyz    Ryd( 3d)     0.00109       2.69463
    97    O    7  dx2y2  Ryd( 3d)     0.00070       3.01485
    98    O    7  dz2    Ryd( 3d)     0.00024       2.64715

    99    O    8  S      Cor( 1S)     0.99986     -19.16467
   100    O    8  S      Val( 2S)     0.84651      -1.13020
   101    O    8  S      Ryd( 3S)     0.00049       1.15816
   102    O    8  px     Val( 2p)     0.46389      -0.45428
   103    O    8  px     Ryd( 3p)     0.00141       0.98146
   104    O    8  py     Val( 2p)     0.80834      -0.58282
   105    O    8  py     Ryd( 3p)     0.00022       0.78032
   106    O    8  pz     Val( 2p)     0.71913      -0.51525
   107    O    8  pz     Ryd( 3p)     0.00017       0.82110
   108    O    8  dxy    Ryd( 3d)     0.00056       2.70508
   109    O    8  dxz    Ryd( 3d)     0.00003       2.39151
   110    O    8  dyz    Ryd( 3d)     0.00108       2.62739
   111    O    8  dx2y2  Ryd( 3d)     0.00067       2.96610
   112    O    8  dz2    Ryd( 3d)     0.00024       2.59279

   113    H    9  S      Val( 1S)     0.35534      -0.11454
   114    H    9  S      Ryd( 2S)     0.00036       0.18539
   115    H    9  px     Ryd( 2p)     0.00010       1.55763
   116    H    9  py     Ryd( 2p)     0.00015       1.66999
   117    H    9  pz     Ryd( 2p)     0.00033       2.09026

   118    H   10  S      Val( 1S)     0.35749      -0.11220
   119    H   10  S      Ryd( 2S)     0.00038       0.18873
   120    H   10  px     Ryd( 2p)     0.00007       1.53367
   121    H   10  py     Ryd( 2p)     0.00029       1.95296
   122    H   10  pz     Ryd( 2p)     0.00020       1.81212

   123    H   11  S      Val( 1S)     0.36221      -0.09358
   124    H   11  S      Ryd( 2S)     0.00067       0.18440
   125    H   11  px     Ryd( 2p)     0.00030       2.01944
   126    H   11  py     Ryd( 2p)     0.00013       1.73052
   127    H   11  pz     Ryd( 2p)     0.00007       1.60032

   128    H   12  S      Val( 1S)     0.35464      -0.11799
   129    H   12  S      Ryd( 2S)     0.00103       0.18100
   130    H   12  px     Ryd( 2p)     0.00006       1.62736
   131    H   12  py     Ryd( 2p)     0.00020       1.81286
   132    H   12  pz     Ryd( 2p)     0.00028       1.97143

   133    H   13  S      Val( 1S)     0.35021      -0.11837
   134    H   13  S      Ryd( 2S)     0.00132       0.19087
   135    H   13  px     Ryd( 2p)     0.00008       1.62518
   136    H   13  py     Ryd( 2p)     0.00022       1.83999
   137    H   13  pz     Ryd( 2p)     0.00026       1.95447

   138    H   14  S      Val( 1S)     0.36272      -0.12239
   139    H   14  S      Ryd( 2S)     0.00124       0.17369
   140    H   14  px     Ryd( 2p)     0.00006       1.62781
   141    H   14  py     Ryd( 2p)     0.00017       1.79325
   142    H   14  pz     Ryd( 2p)     0.00030       1.99316

   143    H   15  S      Val( 1S)     0.36028      -0.12095
   144    H   15  S      Ryd( 2S)     0.00147       0.18254
   145    H   15  px     Ryd( 2p)     0.00008       1.60582
   146    H   15  py     Ryd( 2p)     0.00021       1.85639
   147    H   15  pz     Ryd( 2p)     0.00026       1.93953

   148    H   16  S      Val( 1S)     0.24686      -0.07898
   149    H   16  S      Ryd( 2S)     0.00026       0.24541
   150    H   16  px     Ryd( 2p)     0.00056       1.65699
   151    H   16  py     Ryd( 2p)     0.00119       2.20049
   152    H   16  pz     Ryd( 2p)     0.00068       1.45256


 Summary of Natural Population Analysis:                  
                                                          
                                       Natural Population 
                Natural  -----------------------------------------------
    Atom  No    Charge         Core      Valence    Rydberg      Total
 -----------------------------------------------------------------------
      C    1   -0.30633      0.99955     2.30245    0.00433     3.30633
      C    2    0.29942      0.99960     1.68081    0.02018     2.70058
      C    3   -0.21885      0.99950     2.21172    0.00763     3.21885
      C    4   -0.26633      0.99952     2.25963    0.00718     3.26633
      C    5    0.42067      0.99966     1.55457    0.02511     2.57933
      O    6   -0.31007      0.99984     3.30486    0.00536     4.31007
      O    7   -0.01319      0.99985     3.00781    0.00552     4.01319
      O    8    0.15742      0.99986     2.83786    0.00487     3.84258
      H    9    0.14373      0.00000     0.35534    0.00093     0.35627
      H   10    0.14157      0.00000     0.35749    0.00095     0.35843
      H   11    0.13662      0.00000     0.36221    0.00117     0.36338
      H   12    0.14378      0.00000     0.35464    0.00158     0.35622
      H   13    0.14791      0.00000     0.35021    0.00189     0.35209
      H   14    0.13550      0.00000     0.36272    0.00178     0.36450
      H   15    0.13771      0.00000     0.36028    0.00202     0.36229
      H   16    0.25045      0.00000     0.24686    0.00269     0.24955
 =======================================================================
   * Total *    1.00000      7.99738    21.90945    0.09317    30.00000

                                 Natural Population      
 --------------------------------------------------------
   Core                       7.99738 ( 99.9673% of   8)
   Valence                   21.90945 ( 99.5884% of  22)
   Natural Minimal Basis     29.90683 ( 99.6894% of  30)
   Natural Rydberg Basis      0.09317 (  0.3106% of  30)
 --------------------------------------------------------

    Atom  No          Natural Electron Configuration
 ----------------------------------------------------------------------------
      C    1      [core]2S( 0.56)2p( 1.74)
      C    2      [core]2S( 0.43)2p( 1.25)3p( 0.01)
      C    3      [core]2S( 0.52)2p( 1.69)3p( 0.01)
      C    4      [core]2S( 0.53)2p( 1.73)3p( 0.01)
      C    5      [core]2S( 0.38)2p( 1.18)3p( 0.01)3d( 0.01)
      O    6      [core]2S( 0.84)2p( 2.47)
      O    7      [core]2S( 0.85)2p( 2.16)
      O    8      [core]2S( 0.85)2p( 1.99)
      H    9            1S( 0.36)
      H   10            1S( 0.36)
      H   11            1S( 0.36)
      H   12            1S( 0.35)
      H   13            1S( 0.35)
      H   14            1S( 0.36)
      H   15            1S( 0.36)
      H   16            1S( 0.25)


 NATURAL BOND ORBITAL ANALYSIS, beta spin orbitals:

                       Occupancies       Lewis Structure    Low   High
           Occ.    -------------------  -----------------   occ   occ
  Cycle   Thresh.   Lewis   Non-Lewis     CR  BD  3C  LP    (L)   (NL)   Dev
 =============================================================================
   1(1)    0.90    29.25609   0.74391      8  18   0   4     1      0    0.03
   2(2)    0.90    29.15443   0.84557      8  19   0   3     1      0    0.03
   3(3)    0.90    29.15443   0.84557      8  19   0   3     1      0    0.03
   4(4)    0.90    29.15443   0.84557      8  19   0   3     1      0    0.03
   5(5)    0.90    29.15443   0.84557      8  19   0   3     1      0    0.03
   6(6)    0.90    29.15443   0.84557      8  19   0   3     1      0    0.03
   7(7)    0.90    29.15443   0.84557      8  19   0   3     1      0    0.03
   8(8)    0.90    29.15443   0.84557      8  19   0   3     1      0    0.03
   9(9)    0.90    29.15443   0.84557      8  19   0   3     1      0    0.03
  10(1)    0.80    29.41559   0.58441      8  18   0   4     0      0    0.03
 -----------------------------------------------------------------------------

 Structure accepted: No low occupancy Lewis orbitals

 --------------------------------------------------------
   Core                      7.99736 ( 99.967% of   8)
   Valence Lewis            21.41822 ( 97.356% of  22)
  ==================       ============================
   Total Lewis              29.41559 ( 98.052% of  30)
  -----------------------------------------------------
   Valence non-Lewis         0.51830 (  1.728% of  30)
   Rydberg non-Lewis         0.06611 (  0.220% of  30)
  ==================       ============================
   Total non-Lewis           0.58441 (  1.948% of  30)
 --------------------------------------------------------


       (Occupancy)   Bond orbital/ Coefficients/ Hybrids
 ---------------------------------------------------------------------------------
     1. (0.93249) BD ( 1) C   1 - C   2  
                ( 45.82%)   0.6769* C   1 s( 27.46%)p 2.64( 72.49%)d 0.00(  0.05%)
                                           -0.0013 -0.5239 -0.0129  0.6805  0.0067
                                            0.5062  0.0104  0.0729  0.0031 -0.0189
                                           -0.0024 -0.0015 -0.0057  0.0105
                ( 54.18%)   0.7361* C   2 s( 35.31%)p 1.83( 64.67%)d 0.00(  0.02%)
                                            0.0002 -0.5941 -0.0125 -0.6678  0.0143
                                           -0.4438  0.0254 -0.0543  0.0031 -0.0047
                                           -0.0003 -0.0017 -0.0089  0.0087
     2. (0.97136) BD ( 1) C   1 - H   9  
                ( 63.52%)   0.7970* C   1 s( 23.25%)p 3.30( 76.71%)d 0.00(  0.04%)
                                           -0.0004  0.4821 -0.0042  0.0518  0.0203
                                            0.3108  0.0050  0.8169 -0.0039 -0.0006
                                           -0.0060  0.0083 -0.0019  0.0171
                ( 36.48%)   0.6040* H   9 s( 99.90%)p 0.00(  0.10%)
                                            0.9995 -0.0000 -0.0085 -0.0136 -0.0280
     3. (0.97558) BD ( 1) C   1 - H  10  
                ( 63.46%)   0.7966* C   1 s( 23.95%)p 3.17( 76.01%)d 0.00(  0.04%)
                                           -0.0004  0.4894 -0.0042 -0.0703  0.0218
                                            0.6783  0.0022 -0.5428  0.0032 -0.0064
                                            0.0077 -0.0143 -0.0084  0.0021
                ( 36.54%)   0.6045* H  10 s( 99.90%)p 0.00(  0.10%)
                                            0.9995  0.0001 -0.0048 -0.0259  0.0186
     4. (0.99188) BD ( 1) C   1 - H  11  
                ( 63.56%)   0.7973* C   1 s( 25.32%)p 2.95( 74.64%)d 0.00(  0.03%)
                                           -0.0001  0.5032 -0.0005  0.7267  0.0021
                                           -0.4312  0.0177 -0.1791  0.0036 -0.0149
                                           -0.0047  0.0042  0.0039 -0.0074
                ( 36.44%)   0.6036* H  11 s( 99.90%)p 0.00(  0.10%)
                                            0.9995 -0.0011 -0.0274  0.0132  0.0062
     5. (0.93898) BD ( 1) C   2 - C   3  
                ( 52.16%)   0.7222* C   2 s( 35.57%)p 1.81( 64.41%)d 0.00(  0.02%)
                                           -0.0002  0.5962  0.0135 -0.7389  0.0292
                                            0.3076 -0.0001  0.0506 -0.0018 -0.0017
                                           -0.0001  0.0001  0.0111 -0.0102
                ( 47.84%)   0.6917* C   3 s( 26.42%)p 2.78( 73.53%)d 0.00(  0.05%)
                                            0.0010  0.5138  0.0145  0.7692  0.0013
                                           -0.3750  0.0082 -0.0543 -0.0001 -0.0161
                                           -0.0026  0.0010  0.0116 -0.0100
     6. (0.99788) BD ( 1) C   2 - O   8  
                ( 32.91%)   0.5737* C   2 s( 28.95%)p 2.44( 70.75%)d 0.01(  0.30%)
                                            0.0000 -0.5365  0.0408 -0.0804 -0.0160
                                            0.8264  0.0642  0.1170  0.0095  0.0081
                                            0.0010 -0.0130  0.0467  0.0252
                ( 67.09%)   0.8191* O   8 s( 44.95%)p 1.22( 54.95%)d 0.00(  0.10%)
                                            0.0000 -0.6702  0.0198  0.0840 -0.0002
                                           -0.7291  0.0150 -0.1030  0.0020  0.0062
                                            0.0006 -0.0070  0.0279  0.0116
     7. (0.99347) BD ( 2) C   2 - O   8  
                ( 29.61%)   0.5442* C   2 s(  0.00%)p 1.00( 99.45%)d 0.01(  0.55%)
                                            0.0000  0.0009  0.0012  0.0110  0.0003
                                           -0.1383  0.0023  0.9875 -0.0150 -0.0027
                                            0.0046 -0.0709 -0.0095 -0.0176
                ( 70.39%)   0.8390* O   8 s(  0.00%)p 1.00( 99.84%)d 0.00(  0.16%)
                                            0.0000 -0.0005  0.0004 -0.0032 -0.0010
                                           -0.1396  0.0000  0.9894  0.0006  0.0007
                                           -0.0046  0.0382  0.0055  0.0095
     8. (0.98822) BD ( 1) C   3 - C   4  
                ( 50.22%)   0.7087* C   3 s( 28.98%)p 2.45( 70.98%)d 0.00(  0.04%)
                                            0.0001  0.5382  0.0091 -0.6307  0.0029
                                           -0.5584 -0.0016  0.0146  0.0037  0.0175
                                            0.0003 -0.0002 -0.0001 -0.0108
                ( 49.78%)   0.7055* C   4 s( 28.73%)p 2.48( 71.23%)d 0.00(  0.04%)
                                            0.0002  0.5359  0.0108  0.6422 -0.0053
                                            0.5475  0.0054 -0.0065  0.0025  0.0175
                                           -0.0007 -0.0005  0.0014 -0.0107
     9. (0.97585) BD ( 1) C   3 - H  12  
                ( 64.04%)   0.8003* C   3 s( 22.72%)p 3.40( 77.24%)d 0.00(  0.04%)
                                           -0.0004  0.4766 -0.0076 -0.0221 -0.0045
                                            0.5029  0.0071  0.7204 -0.0078  0.0007
                                            0.0040  0.0150 -0.0053  0.0101
                ( 35.96%)   0.5997* H  12 s( 99.90%)p 0.00(  0.10%)
                                            0.9995 -0.0022  0.0045 -0.0204 -0.0247
    10. (0.96918) BD ( 1) C   3 - H  13  
                ( 64.27%)   0.8017* C   3 s( 21.91%)p 3.56( 78.05%)d 0.00(  0.04%)
                                           -0.0004  0.4680 -0.0090 -0.0968 -0.0010
                                            0.5420  0.0071 -0.6909  0.0091 -0.0000
                                           -0.0020 -0.0155 -0.0058  0.0105
                ( 35.73%)   0.5977* H  13 s( 99.89%)p 0.00(  0.11%)
                                            0.9995 -0.0027  0.0067 -0.0221  0.0230
    11. (0.97950) BD ( 1) C   4 - C   5  
                ( 51.56%)   0.7181* C   4 s( 26.45%)p 2.78( 73.50%)d 0.00(  0.05%)
                                            0.0006  0.5142  0.0100 -0.7616 -0.0036
                                            0.3895 -0.0116 -0.0566 -0.0002 -0.0160
                                            0.0026 -0.0010  0.0122 -0.0107
                ( 48.44%)   0.6960* C   5 s( 39.54%)p 1.53( 60.42%)d 0.00(  0.04%)
                                            0.0004  0.6281  0.0302  0.7130 -0.0240
                                           -0.3034  0.0051  0.0567 -0.0019 -0.0139
                                            0.0019 -0.0003  0.0092 -0.0098
    12. (0.98017) BD ( 1) C   4 - H  14  
                ( 63.38%)   0.7961* C   4 s( 22.56%)p 3.43( 77.40%)d 0.00(  0.04%)
                                            0.0003 -0.4750  0.0067 -0.0204  0.0005
                                            0.4797  0.0056 -0.7372  0.0043 -0.0001
                                            0.0025  0.0149  0.0048 -0.0111
                ( 36.62%)   0.6051* H  14 s( 99.90%)p 0.00(  0.10%)
                                           -0.9995  0.0025  0.0034 -0.0180  0.0254
    13. (0.97624) BD ( 1) C   4 - H  15  
                ( 63.51%)   0.7969* C   4 s( 22.27%)p 3.49( 77.69%)d 0.00(  0.04%)
                                            0.0004 -0.4719  0.0083 -0.0802  0.0047
                                            0.5635  0.0056  0.6729 -0.0061  0.0008
                                           -0.0005 -0.0161  0.0062 -0.0088
                ( 36.49%)   0.6041* H  15 s( 99.90%)p 0.00(  0.10%)
                                           -0.9995  0.0024  0.0042 -0.0213 -0.0227
    14. (0.99023) BD ( 1) C   5 - O   6  
                ( 32.47%)   0.5698* C   5 s( 27.59%)p 2.61( 72.13%)d 0.01(  0.27%)
                                           -0.0002  0.5251 -0.0134 -0.6813 -0.0426
                                           -0.5024  0.0008  0.0545  0.0001  0.0443
                                           -0.0054 -0.0052  0.0094 -0.0253
                ( 67.53%)   0.8218* O   6 s( 33.22%)p 2.01( 66.71%)d 0.00(  0.07%)
                                           -0.0001  0.5764  0.0019  0.6479 -0.0032
                                            0.4933  0.0077 -0.0629 -0.0011  0.0168
                                           -0.0020 -0.0013  0.0150 -0.0148
    15. (0.99730) BD ( 1) C   5 - O   7  
                ( 33.47%)   0.5786* C   5 s( 32.54%)p 2.06( 67.18%)d 0.01(  0.27%)
                                           -0.0001  0.5694 -0.0356 -0.1542 -0.0293
                                            0.7938  0.0521 -0.1199 -0.0079 -0.0164
                                            0.0024 -0.0126 -0.0418 -0.0232
                ( 66.53%)   0.8156* O   7 s( 43.43%)p 1.30( 56.47%)d 0.00(  0.10%)
                                           -0.0000  0.6585 -0.0252  0.0931 -0.0014
                                           -0.7383  0.0221  0.1022 -0.0032 -0.0076
                                            0.0008 -0.0070 -0.0270 -0.0126
    16. (0.99538) BD ( 2) C   5 - O   7  
                ( 29.74%)   0.5453* C   5 s(  0.00%)p 1.00( 99.47%)d 0.01(  0.53%)
                                            0.0000  0.0044 -0.0002 -0.0223  0.0016
                                            0.1415 -0.0033  0.9866 -0.0280 -0.0049
                                           -0.0070  0.0692 -0.0092 -0.0177
                ( 70.26%)   0.8382* O   7 s(  0.00%)p 1.00( 99.84%)d 0.00(  0.16%)
                                            0.0000  0.0022 -0.0002 -0.0154  0.0006
                                            0.1369 -0.0001  0.9896 -0.0011  0.0016
                                            0.0072 -0.0382  0.0054  0.0098
    17. (0.99043) BD ( 1) O   6 - H  16  
                ( 75.19%)   0.8671* O   6 s( 22.44%)p 3.45( 77.47%)d 0.00(  0.08%)
                                           -0.0003 -0.4736 -0.0112 -0.2307  0.0161
                                            0.8408  0.0306 -0.1155 -0.0041  0.0241
                                           -0.0034  0.0045  0.0069  0.0134
                ( 24.81%)   0.4981* H  16 s( 99.51%)p 0.00(  0.49%)
                                           -0.9976  0.0022  0.0101 -0.0682  0.0095
    18. (0.91463) BD ( 1) O   7 - O   8  
                ( 60.64%)   0.7787* O   7 s(  0.01%)p99.99( 99.88%)d 7.26(  0.10%)
                                            0.0001 -0.0117  0.0014  0.9925  0.0263
                                            0.1146  0.0027 -0.0004 -0.0006 -0.0298
                                            0.0046  0.0003  0.0100 -0.0018
                ( 39.36%)   0.6274* O   8 s(  0.01%)p99.99( 99.90%)d 8.47(  0.09%)
                                            0.0000 -0.0094  0.0036 -0.9933 -0.0369
                                           -0.1032 -0.0031 -0.0178 -0.0013 -0.0281
                                           -0.0042 -0.0009  0.0073 -0.0008
    19. (0.99954) CR ( 1) C   1           s(100.00%)p 0.00(  0.00%)
                                            1.0000 -0.0002 -0.0000  0.0010  0.0000
                                            0.0009  0.0000  0.0002  0.0000 -0.0000
                                           -0.0000 -0.0000 -0.0000  0.0000
    20. (0.99960) CR ( 1) C   2           s(100.00%)p 0.00(  0.00%)
                                            1.0000  0.0002  0.0000  0.0000  0.0000
                                            0.0001 -0.0000  0.0000 -0.0000  0.0000
                                           -0.0000  0.0000  0.0000 -0.0000
    21. (0.99950) CR ( 1) C   3           s(100.00%)p 0.00(  0.00%)
                                            1.0000 -0.0002 -0.0000 -0.0008 -0.0000
                                            0.0008 -0.0000  0.0000  0.0000  0.0000
                                            0.0000 -0.0000 -0.0000  0.0000
    22. (0.99952) CR ( 1) C   4           s(100.00%)p 0.00(  0.00%)
                                            1.0000 -0.0001 -0.0000  0.0003  0.0000
                                           -0.0007  0.0000  0.0000  0.0000  0.0000
                                           -0.0000  0.0000 -0.0000  0.0000
    23. (0.99966) CR ( 1) C   5           s(100.00%)p 0.00(  0.00%)
                                            1.0000 -0.0001 -0.0000 -0.0004 -0.0000
                                            0.0001  0.0000 -0.0000  0.0000  0.0000
                                           -0.0000 -0.0000 -0.0000 -0.0000
    24. (0.99984) CR ( 1) O   6           s(100.00%)p 0.00(  0.00%)
                                            1.0000 -0.0001 -0.0000  0.0001  0.0000
                                            0.0003  0.0000 -0.0000 -0.0000  0.0000
                                           -0.0000  0.0000  0.0000  0.0000
    25. (0.99985) CR ( 1) O   7           s(100.00%)p 0.00(  0.00%)
                                            1.0000 -0.0004 -0.0000 -0.0001 -0.0000
                                           -0.0004  0.0000  0.0001  0.0000  0.0000
                                           -0.0000 -0.0000 -0.0000 -0.0000
    26. (0.99985) CR ( 1) O   8           s(100.00%)p 0.00(  0.00%)
                                            1.0000 -0.0004 -0.0000 -0.0000  0.0000
                                            0.0004  0.0000  0.0001  0.0000 -0.0000
                                           -0.0000  0.0000 -0.0000 -0.0000
    27. (0.98584) LP ( 1) O   6           s( 44.31%)p 1.26( 55.64%)d 0.00(  0.05%)
                                            0.0001  0.6656 -0.0050 -0.7252  0.0074
                                            0.1707 -0.0037 -0.0363  0.0006  0.0091
                                           -0.0017 -0.0007 -0.0189  0.0076
    28. (0.89618) LP ( 2) O   6           s(  0.00%)p 1.00( 99.91%)d 0.00(  0.09%)
                                           -0.0000  0.0057  0.0001 -0.0123  0.0001
                                            0.1359 -0.0019  0.9901 -0.0134  0.0041
                                            0.0293 -0.0026 -0.0000  0.0011
    29. (0.98882) LP ( 1) O   7           s( 56.61%)p 0.77( 43.38%)d 0.00(  0.02%)
                                            0.0005  0.7522  0.0153 -0.0662  0.0036
                                            0.6487  0.0008 -0.0924 -0.0001  0.0026
                                           -0.0006  0.0033  0.0093  0.0079
    30. (0.98859) LP ( 1) O   8           s( 55.06%)p 0.82( 44.92%)d 0.00(  0.02%)
                                            0.0005  0.7419  0.0130  0.0634 -0.0009
                                           -0.6608 -0.0027 -0.0927 -0.0004  0.0021
                                            0.0005 -0.0034  0.0084  0.0088
    31. (0.00159) RY*( 1) C   1           s(  1.50%)p63.44( 95.46%)d 2.01(  3.03%)
                                            0.0000 -0.0027  0.1226  0.0171  0.4613
                                           -0.0107 -0.8511 -0.0027 -0.1309  0.0458
                                            0.0127  0.0137 -0.1642  0.0304
    32. (0.00064) RY*( 2) C   1           s( 50.08%)p 0.98( 49.02%)d 0.02(  0.91%)
                                            0.0000  0.0117  0.7075  0.0136 -0.6554
                                            0.0225 -0.2335  0.0048 -0.0731 -0.0631
                                           -0.0015  0.0211 -0.0647 -0.0219
    33. (0.00025) RY*( 3) C   1           s(  0.04%)p99.99( 82.91%)d99.99( 17.05%)
                                            0.0000  0.0015  0.0198  0.0002 -0.0262
                                           -0.0012 -0.1500  0.0104  0.8977  0.0083
                                           -0.1721 -0.3448 -0.0614 -0.1347
    34. (0.00006) RY*( 4) C   1           s( 37.95%)p 1.21( 46.09%)d 0.42( 15.97%)
    35. (0.00001) RY*( 5) C   1           s(  8.94%)p 0.69(  6.21%)d 9.49( 84.85%)
    36. (0.00001) RY*( 6) C   1           s(  0.11%)p25.25(  2.65%)d99.99( 97.24%)
    37. (0.00000) RY*( 7) C   1           s(  0.04%)p99.99( 12.73%)d99.99( 87.22%)
    38. (0.00001) RY*( 8) C   1           s(  1.17%)p 2.25(  2.63%)d82.55( 96.21%)
    39. (0.00000) RY*( 9) C   1           s(  0.20%)p12.48(  2.44%)d99.99( 97.36%)
    40. (0.00976) RY*( 1) C   2           s( 14.95%)p 5.68( 84.91%)d 0.01(  0.14%)
                                            0.0000  0.0505  0.3834  0.0216 -0.0271
                                           -0.0578  0.9113 -0.0091  0.1188  0.0099
                                            0.0006 -0.0093  0.0240  0.0243
    41. (0.00186) RY*( 2) C   2           s(  0.00%)p 1.00( 37.98%)d 1.63( 62.02%)
                                           -0.0000 -0.0018  0.0063  0.0024  0.0404
                                            0.0102  0.0783 -0.0668 -0.6062 -0.0574
                                            0.0637 -0.7524 -0.1048 -0.1890
    42. (0.00181) RY*( 3) C   2           s(  3.90%)p20.83( 81.26%)d 3.80( 14.84%)
                                           -0.0000 -0.0188  0.1966  0.0243  0.8989
                                            0.0086 -0.0486  0.0046 -0.0387  0.3301
                                            0.0490  0.0744 -0.1762  0.0202
    43. (0.00107) RY*( 4) C   2           s(  1.05%)p13.16( 13.86%)d80.79( 85.09%)
                                            0.0000  0.0062  0.1024 -0.0151 -0.3645
                                           -0.0133 -0.0595 -0.0039 -0.0419  0.9143
                                            0.1115 -0.0481 -0.0010 -0.0121
    44. (0.00045) RY*( 5) C   2           s(  4.56%)p 1.07(  4.90%)d19.84( 90.54%)
                                            0.0000 -0.0115  0.2133 -0.0121 -0.2076
                                            0.0362 -0.0638  0.0056 -0.0177 -0.1175
                                            0.1059  0.1404 -0.9275  0.0195
    45. (0.00032) RY*( 6) C   2           s(  4.17%)p 0.96(  4.00%)d22.02( 91.83%)
                                           -0.0000  0.0010  0.2042 -0.0002 -0.0272
                                           -0.0156 -0.0693  0.0066 -0.1850 -0.1460
                                            0.9007  0.1721  0.2104  0.1087
    46. (0.00013) RY*( 7) C   2           s( 68.91%)p 0.20( 14.11%)d 0.25( 16.98%)
                                           -0.0000 -0.0043  0.8301 -0.0046 -0.0937
                                           -0.0329 -0.3621 -0.0073 -0.0034 -0.1238
                                           -0.2837 -0.1111  0.2051  0.1398
    47. (0.00002) RY*( 8) C   2           s(  0.03%)p99.99( 56.38%)d99.99( 43.59%)
    48. (0.00001) RY*( 9) C   2           s(  2.58%)p 1.28(  3.31%)d36.45( 94.10%)
    49. (0.00280) RY*( 1) C   3           s(  0.04%)p99.99( 98.19%)d39.75(  1.76%)
                                            0.0000 -0.0022  0.0209 -0.0043 -0.9672
                                           -0.0044  0.1937 -0.0038 -0.0941 -0.0315
                                           -0.0021  0.0151  0.1279  0.0056
    50. (0.00148) RY*( 2) C   3           s(  1.78%)p50.57( 89.83%)d 4.73(  8.40%)
                                            0.0000 -0.0093  0.1330 -0.0028  0.0910
                                            0.0024  0.6849  0.0130  0.6487  0.0698
                                           -0.1057 -0.2124  0.1482 -0.0288
    51. (0.00113) RY*( 3) C   3           s(  3.12%)p27.36( 85.46%)d 3.65( 11.42%)
                                            0.0000 -0.0057  0.1767 -0.0068  0.2098
                                            0.0030  0.6211 -0.0134 -0.6516  0.0775
                                            0.1465  0.2611  0.1300 -0.0398
    52. (0.00077) RY*( 4) C   3           s( 91.99%)p 0.06(  5.88%)d 0.02(  2.13%)
                                            0.0000 -0.0020  0.9591 -0.0076 -0.0142
                                            0.0214 -0.2386  0.0009  0.0338 -0.0867
                                            0.0026 -0.0212  0.1053 -0.0468
    53. (0.00010) RY*( 5) C   3           s(  2.88%)p 0.84(  2.42%)d32.89( 94.70%)
                                           -0.0000 -0.0019  0.1697  0.0175 -0.0996
                                           -0.0085  0.1152 -0.0022  0.0251  0.4634
                                            0.0426  0.0360 -0.8342  0.1821
    54. (0.00007) RY*( 6) C   3           s(  0.05%)p48.85(  2.20%)d99.99( 97.75%)
    55. (0.00003) RY*( 7) C   3           s(  0.06%)p66.52(  3.77%)d99.99( 96.18%)
    56. (0.00001) RY*( 8) C   3           s(  0.00%)p 1.00( 12.29%)d 7.14( 87.71%)
    57. (0.00001) RY*( 9) C   3           s(  0.04%)p 3.51(  0.16%)d99.99( 99.80%)
    58. (0.00263) RY*( 1) C   4           s(  1.41%)p67.41( 95.33%)d 2.30(  3.26%)
                                            0.0000  0.0041  0.1188  0.0054  0.9481
                                           -0.0022 -0.2288 -0.0030 -0.0443  0.0127
                                           -0.0007  0.0039  0.1789 -0.0195
    59. (0.00136) RY*( 2) C   4           s(  1.63%)p56.86( 92.93%)d 3.32(  5.43%)
                                           -0.0000  0.0079  0.1276 -0.0079  0.1403
                                           -0.0052  0.7308 -0.0097 -0.6127  0.0243
                                           -0.1130 -0.1978 -0.0429  0.0028
    60. (0.00114) RY*( 3) C   4           s(  1.58%)p56.04( 88.75%)d 6.10(  9.66%)
                                           -0.0000  0.0046  0.1258 -0.0092  0.1684
                                           -0.0043  0.6184  0.0107  0.6903  0.0249
                                            0.1384  0.2757 -0.0228 -0.0181
    61. (0.00055) RY*( 4) C   4           s( 90.92%)p 0.05(  4.97%)d 0.05(  4.11%)
                                            0.0000 -0.0063  0.9535  0.0064 -0.1822
                                           -0.0197 -0.1264  0.0008 -0.0083 -0.0870
                                           -0.0017 -0.0020  0.1659 -0.0777
    62. (0.00008) RY*( 5) C   4           s(  0.62%)p 0.57(  0.36%)d99.99( 99.02%)
    63. (0.00008) RY*( 6) C   4           s(  0.01%)p 1.00(  0.75%)d99.99( 99.24%)
    64. (0.00008) RY*( 7) C   4           s(  3.56%)p 0.86(  3.04%)d26.27( 93.40%)
    65. (0.00000) RY*( 8) C   4           s(  0.00%)p 1.00( 13.95%)d 6.17( 86.05%)
    66. (0.00000) RY*( 9) C   4           s(  0.24%)p 0.44(  0.11%)d99.99( 99.65%)
    67. (0.00964) RY*( 1) C   5           s( 14.65%)p 5.76( 84.47%)d 0.06(  0.88%)
                                            0.0000  0.0436  0.3803 -0.0188  0.1666
                                            0.0519 -0.8934 -0.0074  0.1248  0.0714
                                           -0.0082  0.0096  0.0592  0.0045
    68. (0.00475) RY*( 2) C   5           s(  0.49%)p99.99( 71.32%)d58.06( 28.19%)
                                           -0.0000 -0.0478  0.0507  0.0322 -0.8367
                                            0.0199 -0.1081  0.0042 -0.0044  0.4950
                                           -0.0764 -0.0752 -0.1576 -0.0253
    69. (0.00283) RY*( 3) C   5           s(  0.01%)p 1.00(  0.93%)d99.99( 99.06%)
                                            0.0000 -0.0032  0.0072  0.0008 -0.0636
                                           -0.0082 -0.0055 -0.0646  0.0318  0.0232
                                            0.3058  0.9108 -0.1331 -0.2219
    70. (0.00160) RY*( 4) C   5           s(  0.03%)p99.99( 27.20%)d99.99( 72.77%)
                                           -0.0000  0.0144  0.0092  0.0256  0.4916
                                            0.0171  0.1680  0.0002  0.0336  0.8473
                                           -0.0638  0.0135 -0.0235 -0.0706
    71. (0.00115) RY*( 5) C   5           s(  0.42%)p99.99( 65.23%)d82.78( 34.36%)
                                            0.0000  0.0010  0.0644 -0.0014  0.0249
                                            0.0004 -0.0688 -0.0417 -0.8032 -0.0154
                                           -0.5402  0.2075  0.0790 -0.0478
    72. (0.00104) RY*( 6) C   5           s(  6.29%)p 0.88(  5.56%)d14.01( 88.15%)
                                            0.0000  0.0025  0.2508 -0.0102 -0.1491
                                            0.0444  0.1606 -0.0011  0.0740  0.0788
                                            0.0639  0.1027  0.9276  0.0175
    73. (0.00023) RY*( 7) C   5           s( 76.49%)p 0.16( 12.13%)d 0.15( 11.38%)
                                            0.0000 -0.0029  0.8746 -0.0332  0.0119
                                           -0.0008  0.3424  0.0015 -0.0534 -0.0715
                                            0.0753 -0.0340 -0.2879  0.1379
    74. (0.00001) RY*( 8) C   5           s(  0.25%)p99.99( 33.71%)d99.99( 66.04%)
    75. (0.00001) RY*( 9) C   5           s(  1.70%)p 0.15(  0.25%)d57.72( 98.05%)
    76. (0.00065) RY*( 1) O   6           s( 89.47%)p 0.08(  7.20%)d 0.04(  3.33%)
                                            0.0000 -0.0019  0.9459 -0.0009  0.2665
                                            0.0093  0.0222 -0.0015 -0.0197 -0.1100
                                            0.0099 -0.0201 -0.1435  0.0117
    77. (0.00057) RY*( 2) O   6           s(  2.08%)p44.57( 92.85%)d 2.43(  5.07%)
                                           -0.0000  0.0030  0.1443 -0.0045 -0.6995
                                           -0.0062  0.6522  0.0005 -0.1170 -0.0065
                                           -0.0018 -0.0367 -0.2220 -0.0043
    78. (0.00038) RY*( 3) O   6           s(  0.04%)p99.99( 93.97%)d99.99(  5.99%)
                                            0.0000  0.0001  0.0203 -0.0002 -0.0169
                                            0.0015  0.1474  0.0110  0.9579  0.0085
                                            0.0885  0.2182 -0.0414 -0.0514
    79. (0.00003) RY*( 4) O   6           s(  1.83%)p46.91( 85.65%)d 6.86( 12.53%)
    80. (0.00001) RY*( 5) O   6           s(  2.75%)p 2.92(  8.04%)d32.40( 89.20%)
    81. (0.00000) RY*( 6) O   6           s(  0.04%)p29.93(  1.15%)d99.99( 98.81%)
    82. (0.00000) RY*( 7) O   6           s(  0.03%)p99.99(  4.89%)d99.99( 95.08%)
    83. (0.00000) RY*( 8) O   6           s(  3.67%)p 1.20(  4.38%)d25.08( 91.95%)
    84. (0.00000) RY*( 9) O   6           s(  0.12%)p18.19(  2.14%)d99.99( 97.74%)
    85. (0.00104) RY*( 1) O   7           s(  1.22%)p79.61( 97.01%)d 1.45(  1.77%)
                                            0.0000 -0.0035  0.1103 -0.0214  0.9718
                                           -0.0064  0.1545 -0.0001 -0.0366  0.1234
                                           -0.0183 -0.0049 -0.0446  0.0095
    86. (0.00034) RY*( 2) O   7           s(  0.04%)p99.99( 97.37%)d66.46(  2.59%)
                                            0.0000  0.0002  0.0197  0.0001 -0.0143
                                           -0.0014 -0.1531 -0.0060 -0.9747 -0.0149
                                           -0.0743 -0.1372  0.0178  0.0322
    87. (0.00020) RY*( 3) O   7           s( 94.02%)p 0.02(  2.01%)d 0.04(  3.98%)
                                            0.0000  0.0043  0.9696  0.0045 -0.0957
                                           -0.0230 -0.0951  0.0036  0.0360 -0.0499
                                            0.0106 -0.0300 -0.1892 -0.0213
    88. (0.00004) RY*( 4) O   7           s(  0.24%)p99.99( 96.31%)d14.19(  3.45%)
    89. (0.00000) RY*( 5) O   7           s(  0.12%)p14.74(  1.77%)d99.99( 98.11%)
    90. (0.00000) RY*( 6) O   7           s(  0.00%)p 1.00(  0.61%)d99.99( 99.39%)
    91. (0.00001) RY*( 7) O   7           s(  4.26%)p 0.67(  2.87%)d21.78( 92.87%)
    92. (0.00000) RY*( 8) O   7           s(  0.00%)p 1.00(  2.07%)d47.35( 97.93%)
    93. (0.00000) RY*( 9) O   7           s(  0.05%)p 9.13(  0.42%)d99.99( 99.54%)
    94. (0.00170) RY*( 1) O   8           s(  0.38%)p99.99( 96.27%)d 8.68(  3.34%)
                                            0.0000 -0.0011  0.0620  0.0309 -0.9757
                                            0.0049 -0.0902 -0.0002 -0.0391  0.1787
                                            0.0242  0.0054 -0.0296 -0.0002
    95. (0.00017) RY*( 2) O   8           s(  0.48%)p99.99( 97.45%)d 4.27(  2.06%)
                                           -0.0000 -0.0003  0.0695 -0.0002 -0.0188
                                            0.0002 -0.1574  0.0051  0.9744  0.0052
                                           -0.0086 -0.1341 -0.0409 -0.0299
    96. (0.00008) RY*( 3) O   8           s( 78.56%)p 0.14( 10.90%)d 0.13( 10.54%)
    97. (0.00005) RY*( 4) O   8           s( 16.33%)p 4.72( 77.06%)d 0.40(  6.61%)
    98. (0.00000) RY*( 5) O   8           s(  0.28%)p18.41(  5.09%)d99.99( 94.64%)
    99. (0.00000) RY*( 6) O   8           s(  0.05%)p 1.36(  0.07%)d99.99( 99.87%)
   100. (0.00000) RY*( 7) O   8           s(  0.17%)p13.00(  2.21%)d99.99( 97.62%)
   101. (0.00000) RY*( 8) O   8           s(  3.66%)p 3.01( 11.00%)d23.34( 85.34%)
   102. (0.00000) RY*( 9) O   8           s(  0.07%)p 4.91(  0.33%)d99.99( 99.60%)
   103. (0.00037) RY*( 1) H   9           s( 95.68%)p 0.05(  4.32%)
                                            0.0062  0.9782 -0.0106  0.1360  0.1567
   104. (0.00010) RY*( 2) H   9           s(  0.29%)p99.99( 99.71%)
                                            0.0021  0.0539  0.2058 -0.8745  0.4359
   105. (0.00008) RY*( 3) H   9           s(  0.35%)p99.99( 99.65%)
   106. (0.00001) RY*( 4) H   9           s(  3.78%)p25.48( 96.22%)
   107. (0.00040) RY*( 1) H  10           s( 96.40%)p 0.04(  3.60%)
                                            0.0048  0.9818 -0.0740  0.1678 -0.0487
   108. (0.00009) RY*( 2) H  10           s(  0.18%)p99.99( 99.82%)
   109. (0.00007) RY*( 3) H  10           s(  1.00%)p98.72( 99.00%)
   110. (0.00002) RY*( 4) H  10           s(  2.52%)p38.75( 97.48%)
   111. (0.00068) RY*( 1) H  11           s( 98.35%)p 0.02(  1.65%)
                                            0.0046  0.9917  0.1283 -0.0028  0.0031
   112. (0.00006) RY*( 2) H  11           s(  0.02%)p99.99( 99.98%)
   113. (0.00005) RY*( 3) H  11           s(  0.03%)p99.99( 99.97%)
   114. (0.00001) RY*( 4) H  11           s(  1.69%)p58.05( 98.31%)
   115. (0.00105) RY*( 1) H  12           s( 99.18%)p 0.01(  0.82%)
                                            0.0037  0.9959  0.0321  0.0848 -0.0040
   116. (0.00009) RY*( 2) H  12           s(  0.15%)p99.99( 99.85%)
   117. (0.00005) RY*( 3) H  12           s(  0.26%)p99.99( 99.74%)
   118. (0.00002) RY*( 4) H  12           s(  0.53%)p99.99( 99.47%)
   119. (0.00134) RY*( 1) H  13           s( 99.03%)p 0.01(  0.97%)
                                            0.0047  0.9951 -0.0426  0.0885  0.0090
   120. (0.00010) RY*( 2) H  13           s(  0.52%)p99.99( 99.48%)
                                            0.0023  0.0723  0.3831 -0.5537 -0.7358
   121. (0.00006) RY*( 3) H  13           s(  0.01%)p99.99( 99.99%)
   122. (0.00002) RY*( 4) H  13           s(  0.54%)p99.99( 99.46%)
   123. (0.00125) RY*( 1) H  14           s( 99.45%)p 0.01(  0.55%)
                                            0.0036  0.9972 -0.0286 -0.0683 -0.0004
   124. (0.00009) RY*( 2) H  14           s(  0.12%)p99.99( 99.88%)
   125. (0.00005) RY*( 3) H  14           s(  0.17%)p99.99( 99.83%)
   126. (0.00002) RY*( 4) H  14           s(  0.36%)p99.99( 99.64%)
   127. (0.00148) RY*( 1) H  15           s( 99.47%)p 0.01(  0.53%)
                                            0.0038  0.9974  0.0339 -0.0640  0.0058
   128. (0.00009) RY*( 2) H  15           s(  0.29%)p99.99( 99.71%)
   129. (0.00007) RY*( 3) H  15           s(  0.02%)p99.99( 99.98%)
   130. (0.00002) RY*( 4) H  15           s(  0.32%)p99.99( 99.68%)
   131. (0.00067) RY*( 1) H  16           s(  0.01%)p99.99( 99.99%)
                                           -0.0000  0.0109 -0.0068 -0.1384 -0.9903
   132. (0.00061) RY*( 2) H  16           s( 12.62%)p 6.93( 87.38%)
                                            0.0096  0.3550 -0.8980 -0.2557  0.0458
   133. (0.00022) RY*( 3) H  16           s( 80.36%)p 0.24( 19.64%)
                                            0.0183  0.8962  0.4060 -0.1749  0.0316
   134. (0.00001) RY*( 4) H  16           s(  7.50%)p12.33( 92.50%)
   135. (0.01505) BD*( 1) C   1 - C   2  
                ( 54.18%)   0.7361* C   1 s( 27.46%)p 2.64( 72.49%)d 0.00(  0.05%)
                                           -0.0013 -0.5239 -0.0129  0.6805  0.0067
                                            0.5062  0.0104  0.0729  0.0031 -0.0189
                                           -0.0024 -0.0015 -0.0057  0.0105
                ( 45.82%)  -0.6769* C   2 s( 35.31%)p 1.83( 64.67%)d 0.00(  0.02%)
                                            0.0002 -0.5941 -0.0125 -0.6678  0.0143
                                           -0.4438  0.0254 -0.0543  0.0031 -0.0047
                                           -0.0003 -0.0017 -0.0089  0.0087
   136. (0.00216) BD*( 1) C   1 - H   9  
                ( 36.48%)   0.6040* C   1 s( 23.25%)p 3.30( 76.71%)d 0.00(  0.04%)
                                            0.0004 -0.4821  0.0042 -0.0518 -0.0203
                                           -0.3108 -0.0050 -0.8169  0.0039  0.0006
                                            0.0060 -0.0083  0.0019 -0.0171
                ( 63.52%)  -0.7970* H   9 s( 99.90%)p 0.00(  0.10%)
                                           -0.9995  0.0000  0.0085  0.0136  0.0280
   137. (0.00215) BD*( 1) C   1 - H  10  
                ( 36.54%)   0.6045* C   1 s( 23.95%)p 3.17( 76.01%)d 0.00(  0.04%)
                                            0.0004 -0.4894  0.0042  0.0703 -0.0218
                                           -0.6783 -0.0022  0.5428 -0.0032  0.0064
                                           -0.0077  0.0143  0.0084 -0.0021
                ( 63.46%)  -0.7966* H  10 s( 99.90%)p 0.00(  0.10%)
                                           -0.9995 -0.0001  0.0048  0.0259 -0.0186
   138. (0.00180) BD*( 1) C   1 - H  11  
                ( 36.44%)   0.6036* C   1 s( 25.32%)p 2.95( 74.64%)d 0.00(  0.03%)
                                            0.0001 -0.5032  0.0005 -0.7267 -0.0021
                                            0.4312 -0.0177  0.1791 -0.0036  0.0149
                                            0.0047 -0.0042 -0.0039  0.0074
                ( 63.56%)  -0.7973* H  11 s( 99.90%)p 0.00(  0.10%)
                                           -0.9995  0.0011  0.0274 -0.0132 -0.0062
   139. (0.02202) BD*( 1) C   2 - C   3  
                ( 47.84%)   0.6917* C   2 s( 35.57%)p 1.81( 64.41%)d 0.00(  0.02%)
                                            0.0002 -0.5962 -0.0135  0.7389 -0.0292
                                           -0.3076  0.0001 -0.0506  0.0018  0.0017
                                            0.0001 -0.0001 -0.0111  0.0102
                ( 52.16%)  -0.7222* C   3 s( 26.42%)p 2.78( 73.53%)d 0.00(  0.05%)
                                           -0.0010 -0.5138 -0.0145 -0.7692 -0.0013
                                            0.3750 -0.0082  0.0543  0.0001  0.0161
                                            0.0026 -0.0010 -0.0116  0.0100
   140. (0.00895) BD*( 1) C   2 - O   8  
                ( 67.09%)   0.8191* C   2 s( 28.95%)p 2.44( 70.75%)d 0.01(  0.30%)
                                            0.0000 -0.5365  0.0408 -0.0804 -0.0160
                                            0.8264  0.0642  0.1170  0.0095  0.0081
                                            0.0010 -0.0130  0.0467  0.0252
                ( 32.91%)  -0.5737* O   8 s( 44.95%)p 1.22( 54.95%)d 0.00(  0.10%)
                                            0.0000 -0.6702  0.0198  0.0840 -0.0002
                                           -0.7291  0.0150 -0.1030  0.0020  0.0062
                                            0.0006 -0.0070  0.0279  0.0116
   141. (0.06327) BD*( 2) C   2 - O   8  
                ( 70.39%)   0.8390* C   2 s(  0.00%)p 1.00( 99.45%)d 0.01(  0.55%)
                                            0.0000  0.0009  0.0012  0.0110  0.0003
                                           -0.1383  0.0023  0.9875 -0.0150 -0.0027
                                            0.0046 -0.0709 -0.0095 -0.0176
                ( 29.61%)  -0.5442* O   8 s(  0.00%)p 1.00( 99.84%)d 0.00(  0.16%)
                                            0.0000 -0.0005  0.0004 -0.0032 -0.0010
                                           -0.1396  0.0000  0.9894  0.0006  0.0007
                                           -0.0046  0.0382  0.0055  0.0095
   142. (0.00688) BD*( 1) C   3 - C   4  
                ( 49.78%)   0.7055* C   3 s( 28.98%)p 2.45( 70.98%)d 0.00(  0.04%)
                                           -0.0001 -0.5382 -0.0091  0.6307 -0.0029
                                            0.5584  0.0016 -0.0146 -0.0037 -0.0175
                                           -0.0003  0.0002  0.0001  0.0108
                ( 50.22%)  -0.7087* C   4 s( 28.73%)p 2.48( 71.23%)d 0.00(  0.04%)
                                           -0.0002 -0.5359 -0.0108 -0.6422  0.0053
                                           -0.5475 -0.0054  0.0065 -0.0025 -0.0175
                                            0.0007  0.0005 -0.0014  0.0107
   143. (0.00641) BD*( 1) C   3 - H  12  
                ( 35.96%)   0.5997* C   3 s( 22.72%)p 3.40( 77.24%)d 0.00(  0.04%)
                                            0.0004 -0.4766  0.0076  0.0221  0.0045
                                           -0.5029 -0.0071 -0.7204  0.0078 -0.0007
                                           -0.0040 -0.0150  0.0053 -0.0101
                ( 64.04%)  -0.8003* H  12 s( 99.90%)p 0.00(  0.10%)
                                           -0.9995  0.0022 -0.0045  0.0204  0.0247
   144. (0.00669) BD*( 1) C   3 - H  13  
                ( 35.73%)   0.5977* C   3 s( 21.91%)p 3.56( 78.05%)d 0.00(  0.04%)
                                            0.0004 -0.4680  0.0090  0.0968  0.0010
                                           -0.5420 -0.0071  0.6909 -0.0091  0.0000
                                            0.0020  0.0155  0.0058 -0.0105
                ( 64.27%)  -0.8017* H  13 s( 99.89%)p 0.00(  0.11%)
                                           -0.9995  0.0027 -0.0067  0.0221 -0.0230
   145. (0.02948) BD*( 1) C   4 - C   5  
                ( 48.44%)   0.6960* C   4 s( 26.45%)p 2.78( 73.50%)d 0.00(  0.05%)
                                           -0.0006 -0.5142 -0.0100  0.7616  0.0036
                                           -0.3895  0.0116  0.0566  0.0002  0.0160
                                           -0.0026  0.0010 -0.0122  0.0107
                ( 51.56%)  -0.7181* C   5 s( 39.54%)p 1.53( 60.42%)d 0.00(  0.04%)
                                           -0.0004 -0.6281 -0.0302 -0.7130  0.0240
                                            0.3034 -0.0051 -0.0567  0.0019  0.0139
                                           -0.0019  0.0003 -0.0092  0.0098
   146. (0.00660) BD*( 1) C   4 - H  14  
                ( 36.62%)   0.6051* C   4 s( 22.56%)p 3.43( 77.40%)d 0.00(  0.04%)
                                           -0.0003  0.4750 -0.0067  0.0204 -0.0005
                                           -0.4797 -0.0056  0.7372 -0.0043  0.0001
                                           -0.0025 -0.0149 -0.0048  0.0111
                ( 63.38%)  -0.7961* H  14 s( 99.90%)p 0.00(  0.10%)
                                            0.9995 -0.0025 -0.0034  0.0180 -0.0254
   147. (0.00687) BD*( 1) C   4 - H  15  
                ( 36.49%)   0.6041* C   4 s( 22.27%)p 3.49( 77.69%)d 0.00(  0.04%)
                                           -0.0004  0.4719 -0.0083  0.0802 -0.0047
                                           -0.5635 -0.0056 -0.6729  0.0061 -0.0008
                                            0.0005  0.0161 -0.0062  0.0088
                ( 63.51%)  -0.7969* H  15 s( 99.90%)p 0.00(  0.10%)
                                            0.9995 -0.0024 -0.0042  0.0213  0.0227
   148. (0.03830) BD*( 1) C   5 - O   6  
                ( 67.53%)   0.8218* C   5 s( 27.59%)p 2.61( 72.13%)d 0.01(  0.27%)
                                           -0.0002  0.5251 -0.0134 -0.6813 -0.0426
                                           -0.5024  0.0008  0.0545  0.0001  0.0443
                                           -0.0054 -0.0052  0.0094 -0.0253
                ( 32.47%)  -0.5698* O   6 s( 33.22%)p 2.01( 66.71%)d 0.00(  0.07%)
                                           -0.0001  0.5764  0.0019  0.6479 -0.0032
                                            0.4933  0.0077 -0.0629 -0.0011  0.0168
                                           -0.0020 -0.0013  0.0150 -0.0148
   149. (0.01134) BD*( 1) C   5 - O   7  
                ( 66.53%)   0.8156* C   5 s( 32.54%)p 2.06( 67.18%)d 0.01(  0.27%)
                                           -0.0001  0.5694 -0.0356 -0.1542 -0.0293
                                            0.7938  0.0521 -0.1199 -0.0079 -0.0164
                                            0.0024 -0.0126 -0.0418 -0.0232
                ( 33.47%)  -0.5786* O   7 s( 43.43%)p 1.30( 56.47%)d 0.00(  0.10%)
                                           -0.0000  0.6585 -0.0252  0.0931 -0.0014
                                           -0.7383  0.0221  0.1022 -0.0032 -0.0076
                                            0.0008 -0.0070 -0.0270 -0.0126
   150. (0.11962) BD*( 2) C   5 - O   7  
                ( 70.26%)   0.8382* C   5 s(  0.00%)p 1.00( 99.47%)d 0.01(  0.53%)
                                            0.0000  0.0044 -0.0002 -0.0223  0.0016
                                            0.1415 -0.0033  0.9866 -0.0280 -0.0049
                                           -0.0070  0.0692 -0.0092 -0.0177
                ( 29.74%)  -0.5453* O   7 s(  0.00%)p 1.00( 99.84%)d 0.00(  0.16%)
                                            0.0000  0.0022 -0.0002 -0.0154  0.0006
                                            0.1369 -0.0001  0.9896 -0.0011  0.0016
                                            0.0072 -0.0382  0.0054  0.0098
   151. (0.00302) BD*( 1) O   6 - H  16  
                ( 24.81%)   0.4981* O   6 s( 22.44%)p 3.45( 77.47%)d 0.00(  0.08%)
                                            0.0003  0.4736  0.0112  0.2307 -0.0161
                                           -0.8408 -0.0306  0.1155  0.0041 -0.0241
                                            0.0034 -0.0045 -0.0069 -0.0134
                ( 75.19%)  -0.8671* H  16 s( 99.51%)p 0.00(  0.49%)
                                            0.9976 -0.0022 -0.0101  0.0682 -0.0095
   152. (0.16769) BD*( 1) O   7 - O   8  
                ( 39.36%)   0.6274* O   7 s(  0.01%)p99.99( 99.88%)d 7.26(  0.10%)
                                           -0.0001  0.0117 -0.0014 -0.9925 -0.0263
                                           -0.1146 -0.0027  0.0004  0.0006  0.0298
                                           -0.0046 -0.0003 -0.0100  0.0018
                ( 60.64%)  -0.7787* O   8 s(  0.01%)p99.99( 99.90%)d 8.47(  0.09%)
                                           -0.0000  0.0094 -0.0036  0.9933  0.0369
                                            0.1032  0.0031  0.0178  0.0013  0.0281
                                            0.0042  0.0009 -0.0073  0.0008


 NHO Directionality and "Bond Bending" (deviations from line of nuclear centers)

         [Thresholds for printing:  angular deviation  >  1.0 degree]
                                    hybrid p-character > 25.0%
                                    orbital occupancy  >  0.10e

                                Line of Centers        Hybrid 1              Hybrid 2
                                ---------------  -------------------   ------------------
                NBO               Theta   Phi    Theta   Phi    Dev    Theta   Phi    Dev
 ========================================================================================
     1. BD (   1) C   1 - C   2    94.7  217.2     --     --    --      86.2   32.6   4.7
     2. BD (   1) C   1 - H   9    21.4   82.0    21.7   77.1   1.8      --     --    --
     3. BD (   1) C   1 - H  10   127.7   96.1   128.3   94.1   1.8      --     --    --
     4. BD (   1) C   1 - H  11   101.8  328.7   101.8  330.4   1.7      --     --    --
     5. BD (   1) C   2 - C   3    86.3  153.9    86.4  156.6   2.6      --     --    --
     6. BD (   1) C   2 - O   8    98.0  275.4     --     --    --      82.0   96.7   1.3
     7. BD (   2) C   2 - O   8    98.0  275.4     8.0  274.7  90.0    172.0   88.3  90.0
     8. BD (   1) C   3 - C   4    89.3  220.8    88.8  221.7   1.1      --     --    --
    11. BD (   1) C   4 - C   5    93.8  153.8     --     --    --      85.8  336.6   2.8
    14. BD (   1) C   5 - O   6    85.5  218.3    86.5  214.7   3.7      --     --    --
    15. BD (   1) C   5 - O   7    98.2   98.2    98.4  102.2   4.0      --     --    --
    16. BD (   2) C   5 - O   7    98.2   98.2     8.3   98.5  89.9      7.9   96.2  89.7
    17. BD (   1) O   6 - H  16    82.4  288.2    82.4  283.8   4.3      --     --    --
    18. BD (   1) O   7 - O   8    90.1  326.8    89.9  186.6 140.3     88.9    5.9 140.9
    27. LP (   1) O   6             --     --     92.8  166.9   --       --     --    --
    28. LP (   2) O   6             --     --      7.8   95.2   --       --     --    --
    29. LP (   1) O   7             --     --     98.1   95.5   --       --     --    --
    30. LP (   1) O   8             --     --     98.0  275.4   --       --     --    --
   150. BD*(   2) C   5 - O   7    98.2   98.2     8.3   98.5  89.9      7.9   96.2  89.7
   152. BD*(   1) O   7 - O   8    90.1  326.8    89.9  186.6 140.3     88.9    5.9 140.9


 Second Order Perturbation Theory Analysis of Fock Matrix in NBO Basis

     Threshold for printing:   0.25 kcal/mol
                                                                              E(2)  E(j)-E(i) F(i,j)
         Donor NBO (i)                     Acceptor NBO (j)                 kcal/mol   a.u.    a.u. 
 ===================================================================================================

 within unit  1
   1. BD (   1) C   1 - C   2        / 50. RY*(   2) C   3                    0.39    1.48    0.031
   1. BD (   1) C   1 - C   2        / 58. RY*(   1) C   4                    0.27    1.38    0.025
   1. BD (   1) C   1 - C   2        / 94. RY*(   1) O   8                    0.74    1.85    0.048
   1. BD (   1) C   1 - C   2        /139. BD*(   1) C   2 - C   3            0.48    1.02    0.029
   1. BD (   1) C   1 - C   2        /142. BD*(   1) C   3 - C   4            0.97    1.04    0.041
   1. BD (   1) C   1 - C   2        /152. BD*(   1) O   7 - O   8            5.52    0.42    0.064
   2. BD (   1) C   1 - H   9        / 41. RY*(   2) C   2                    0.28    1.88    0.029
   2. BD (   1) C   1 - H   9        /140. BD*(   1) C   2 - O   8            0.83    1.04    0.038
   2. BD (   1) C   1 - H   9        /141. BD*(   2) C   2 - O   8            3.74    0.47    0.054
   2. BD (   1) C   1 - H   9        /152. BD*(   1) O   7 - O   8            0.32    0.26    0.012
   3. BD (   1) C   1 - H  10        /140. BD*(   1) C   2 - O   8            1.48    1.04    0.050
   3. BD (   1) C   1 - H  10        /141. BD*(   2) C   2 - O   8            2.47    0.47    0.044
   3. BD (   1) C   1 - H  10        /152. BD*(   1) O   7 - O   8            0.37    0.26    0.013
   4. BD (   1) C   1 - H  11        /139. BD*(   1) C   2 - C   3            1.99    0.85    0.052
   4. BD (   1) C   1 - H  11        /140. BD*(   1) C   2 - O   8            0.46    1.04    0.028
   5. BD (   1) C   2 - C   3        / 31. RY*(   1) C   1                    0.70    1.34    0.040
   5. BD (   1) C   2 - C   3        / 58. RY*(   1) C   4                    0.42    1.39    0.031
   5. BD (   1) C   2 - C   3        / 94. RY*(   1) O   8                    0.76    1.86    0.049
   5. BD (   1) C   2 - C   3        /135. BD*(   1) C   1 - C   2            0.54    1.04    0.031
   5. BD (   1) C   2 - C   3        /138. BD*(   1) C   1 - H  11            0.58    1.13    0.033
   5. BD (   1) C   2 - C   3        /142. BD*(   1) C   3 - C   4            0.29    1.04    0.023
   5. BD (   1) C   2 - C   3        /144. BD*(   1) C   3 - H  13            0.33    1.10    0.025
   5. BD (   1) C   2 - C   3        /145. BD*(   1) C   4 - C   5            0.90    1.04    0.039
   5. BD (   1) C   2 - C   3        /152. BD*(   1) O   7 - O   8            5.04    0.42    0.062
   6. BD (   1) C   2 - O   8        / 40. RY*(   1) C   2                    0.92    1.67    0.050
   6. BD (   1) C   2 - O   8        /135. BD*(   1) C   1 - C   2            0.60    1.52    0.038
   6. BD (   1) C   2 - O   8        /139. BD*(   1) C   2 - C   3            0.50    1.51    0.035
   7. BD (   2) C   2 - O   8        /136. BD*(   1) C   1 - H   9            0.66    0.89    0.031
   7. BD (   2) C   2 - O   8        /137. BD*(   1) C   1 - H  10            0.50    0.89    0.027
   7. BD (   2) C   2 - O   8        /143. BD*(   1) C   3 - H  12            0.54    0.88    0.027
   7. BD (   2) C   2 - O   8        /144. BD*(   1) C   3 - H  13            0.67    0.88    0.031
   8. BD (   1) C   3 - C   4        / 40. RY*(   1) C   2                    0.77    1.16    0.038
   8. BD (   1) C   3 - C   4        / 67. RY*(   1) C   5                    0.68    1.17    0.036
   8. BD (   1) C   3 - C   4        /135. BD*(   1) C   1 - C   2            1.26    1.01    0.045
   8. BD (   1) C   3 - C   4        /139. BD*(   1) C   2 - C   3            0.45    1.00    0.027
   8. BD (   1) C   3 - C   4        /143. BD*(   1) C   3 - H  12            0.35    1.07    0.024
   8. BD (   1) C   3 - C   4        /144. BD*(   1) C   3 - H  13            0.37    1.07    0.025
   8. BD (   1) C   3 - C   4        /145. BD*(   1) C   4 - C   5            0.40    1.01    0.025
   8. BD (   1) C   3 - C   4        /146. BD*(   1) C   4 - H  14            0.37    1.07    0.025
   8. BD (   1) C   3 - C   4        /147. BD*(   1) C   4 - H  15            0.38    1.07    0.026
   8. BD (   1) C   3 - C   4        /148. BD*(   1) C   5 - O   6            1.52    1.00    0.050
   9. BD (   1) C   3 - H  12        / 59. RY*(   2) C   4                    0.26    1.24    0.023
   9. BD (   1) C   3 - H  12        /140. BD*(   1) C   2 - O   8            1.31    1.05    0.047
   9. BD (   1) C   3 - H  12        /141. BD*(   2) C   2 - O   8            2.42    0.48    0.044
   9. BD (   1) C   3 - H  12        /142. BD*(   1) C   3 - C   4            0.25    0.89    0.019
   9. BD (   1) C   3 - H  12        /147. BD*(   1) C   4 - H  15            1.55    0.94    0.049
   9. BD (   1) C   3 - H  12        /152. BD*(   1) O   7 - O   8            0.44    0.27    0.015
  10. BD (   1) C   3 - H  13        / 41. RY*(   2) C   2                    0.29    1.89    0.030
  10. BD (   1) C   3 - H  13        / 60. RY*(   3) C   4                    0.29    1.34    0.025
  10. BD (   1) C   3 - H  13        /140. BD*(   1) C   2 - O   8            0.80    1.05    0.037
  10. BD (   1) C   3 - H  13        /141. BD*(   2) C   2 - O   8            3.48    0.47    0.052
  10. BD (   1) C   3 - H  13        /146. BD*(   1) C   4 - H  14            1.63    0.94    0.050
  10. BD (   1) C   3 - H  13        /152. BD*(   1) O   7 - O   8            0.66    0.26    0.018
  11. BD (   1) C   4 - C   5        / 49. RY*(   1) C   3                    0.38    1.35    0.029
  11. BD (   1) C   4 - C   5        / 77. RY*(   2) O   6                    0.51    1.98    0.040
  11. BD (   1) C   4 - C   5        / 85. RY*(   1) O   7                    0.69    1.86    0.046
  11. BD (   1) C   4 - C   5        /139. BD*(   1) C   2 - C   3            1.26    1.02    0.045
  11. BD (   1) C   4 - C   5        /142. BD*(   1) C   3 - C   4            0.57    1.04    0.031
  11. BD (   1) C   4 - C   5        /147. BD*(   1) C   4 - H  15            0.27    1.09    0.022
  11. BD (   1) C   4 - C   5        /149. BD*(   1) C   5 - O   7            0.73    1.28    0.039
  11. BD (   1) C   4 - C   5        /152. BD*(   1) O   7 - O   8            2.85    0.42    0.047
  12. BD (   1) C   4 - H  14        / 50. RY*(   2) C   3                    0.28    1.32    0.024
  12. BD (   1) C   4 - H  14        / 71. RY*(   5) C   5                    0.39    1.49    0.031
  12. BD (   1) C   4 - H  14        /144. BD*(   1) C   3 - H  13            1.58    0.94    0.049
  12. BD (   1) C   4 - H  14        /149. BD*(   1) C   5 - O   7            1.42    1.12    0.051
  12. BD (   1) C   4 - H  14        /150. BD*(   2) C   5 - O   7            2.07    0.51    0.043
  12. BD (   1) C   4 - H  14        /152. BD*(   1) O   7 - O   8            0.27    0.26    0.012
  13. BD (   1) C   4 - H  15        / 51. RY*(   3) C   3                    0.27    1.38    0.024
  13. BD (   1) C   4 - H  15        / 71. RY*(   5) C   5                    0.41    1.49    0.032
  13. BD (   1) C   4 - H  15        /143. BD*(   1) C   3 - H  12            1.65    0.94    0.050
  13. BD (   1) C   4 - H  15        /149. BD*(   1) C   5 - O   7            1.02    1.12    0.043
  13. BD (   1) C   4 - H  15        /150. BD*(   2) C   5 - O   7            2.82    0.51    0.050
  13. BD (   1) C   4 - H  15        /152. BD*(   1) O   7 - O   8            0.61    0.26    0.017
  14. BD (   1) C   5 - O   6        /142. BD*(   1) C   3 - C   4            0.70    1.29    0.038
  14. BD (   1) C   5 - O   6        /152. BD*(   1) O   7 - O   8            0.95    0.67    0.035
  15. BD (   1) C   5 - O   7        / 67. RY*(   1) C   5                    0.95    1.64    0.050
  15. BD (   1) C   5 - O   7        /145. BD*(   1) C   4 - C   5            0.56    1.48    0.037
  15. BD (   1) C   5 - O   7        /151. BD*(   1) O   6 - H  16            0.64    1.54    0.040
  16. BD (   2) C   5 - O   7        / 78. RY*(   3) O   6                    0.33    1.50    0.028
  16. BD (   2) C   5 - O   7        /146. BD*(   1) C   4 - H  14            0.61    0.84    0.028
  16. BD (   2) C   5 - O   7        /147. BD*(   1) C   4 - H  15            0.69    0.84    0.030
  16. BD (   2) C   5 - O   7        /150. BD*(   2) C   5 - O   7            0.40    0.41    0.017
  17. BD (   1) O   6 - H  16        / 68. RY*(   2) C   5                    0.56    1.87    0.041
  17. BD (   1) O   6 - H  16        / 72. RY*(   6) C   5                    0.45    2.86    0.045
  17. BD (   1) O   6 - H  16        /142. BD*(   1) C   3 - C   4            0.28    1.11    0.022
  17. BD (   1) O   6 - H  16        /149. BD*(   1) C   5 - O   7            2.76    1.35    0.077
  18. BD (   1) O   7 - O   8        / 43. RY*(   4) C   2                    0.63    2.36    0.051
  18. BD (   1) O   7 - O   8        / 68. RY*(   2) C   5                    0.87    1.39    0.046
  18. BD (   1) O   7 - O   8        / 70. RY*(   4) C   5                    0.94    2.11    0.059
  18. BD (   1) O   7 - O   8        /135. BD*(   1) C   1 - C   2            3.75    0.62    0.063
  18. BD (   1) O   7 - O   8        /139. BD*(   1) C   2 - C   3            6.09    0.61    0.080
  18. BD (   1) O   7 - O   8        /145. BD*(   1) C   4 - C   5            8.13    0.62    0.092
  18. BD (   1) O   7 - O   8        /148. BD*(   1) C   5 - O   6            9.49    0.61    0.098
  19. CR (   1) C   1                / 42. RY*(   3) C   2                    0.35   11.01    0.079
  19. CR (   1) C   1                /103. RY*(   1) H   9                    0.46   10.59    0.088
  19. CR (   1) C   1                /107. RY*(   1) H  10                    0.44   10.57    0.086
  19. CR (   1) C   1                /111. RY*(   1) H  11                    0.43   10.52    0.085
  19. CR (   1) C   1                /139. BD*(   1) C   2 - C   3            0.34   10.45    0.076
  19. CR (   1) C   1                /140. BD*(   1) C   2 - O   8            0.27   10.64    0.068
  20. CR (   1) C   2                / 32. RY*(   2) C   1                    0.54   10.93    0.097
  20. CR (   1) C   2                / 49. RY*(   1) C   3                    0.52   10.92    0.095
  21. CR (   1) C   3                / 42. RY*(   3) C   2                    0.69   11.02    0.110
  21. CR (   1) C   3                /115. RY*(   1) H  12                    0.41   10.51    0.083
  21. CR (   1) C   3                /119. RY*(   1) H  13                    0.44   10.52    0.086
  21. CR (   1) C   3                /135. BD*(   1) C   1 - C   2            0.29   10.48    0.070
  22. CR (   1) C   4                / 68. RY*(   2) C   5                    0.51   11.24    0.096
  22. CR (   1) C   4                /123. RY*(   1) H  14                    0.39   10.48    0.081
  22. CR (   1) C   4                /127. RY*(   1) H  15                    0.41   10.49    0.083
  22. CR (   1) C   4                /149. BD*(   1) C   5 - O   7            0.36   10.72    0.079
  23. CR (   1) C   5                / 58. RY*(   1) C   4                    0.43   10.95    0.086
  24. CR (   1) O   6                / 68. RY*(   2) C   5                    1.26   20.12    0.201
  24. CR (   1) O   6                / 73. RY*(   7) C   5                    0.44   19.73    0.118
  24. CR (   1) O   6                /145. BD*(   1) C   4 - C   5            0.26   19.36    0.090
  25. CR (   1) O   7                / 67. RY*(   1) C   5                    3.84   19.45    0.347
  25. CR (   1) O   7                /145. BD*(   1) C   4 - C   5            0.31   19.28    0.099
  26. CR (   1) O   8                / 40. RY*(   1) C   2                    3.79   19.49    0.345
  26. CR (   1) O   8                /135. BD*(   1) C   1 - C   2            0.28   19.34    0.093
  26. CR (   1) O   8                /139. BD*(   1) C   2 - C   3            0.26   19.33    0.091
  27. LP (   1) O   6                / 68. RY*(   2) C   5                    1.25    1.70    0.059
  27. LP (   1) O   6                / 72. RY*(   6) C   5                    0.26    2.70    0.034
  27. LP (   1) O   6                /132. RY*(   2) H  16                    0.45    2.17    0.040
  27. LP (   1) O   6                /145. BD*(   1) C   4 - C   5            3.04    0.94    0.068
  27. LP (   1) O   6                /149. BD*(   1) C   5 - O   7            0.79    1.19    0.039
  28. LP (   2) O   6                / 69. RY*(   3) C   5                    1.26    2.21    0.070
  28. LP (   2) O   6                / 74. RY*(   8) C   5                    0.40    1.74    0.035
  28. LP (   2) O   6                /131. RY*(   1) H  16                    0.95    1.95    0.057
  28. LP (   2) O   6                /150. BD*(   2) C   5 - O   7           25.23    0.32    0.115
  29. LP (   1) O   7                / 67. RY*(   1) C   5                    7.52    1.21    0.120
  29. LP (   1) O   7                /145. BD*(   1) C   4 - C   5            1.01    1.04    0.041
  29. LP (   1) O   7                /148. BD*(   1) C   5 - O   6            0.67    1.03    0.034
  30. LP (   1) O   8                / 40. RY*(   1) C   2                    7.92    1.25    0.125
  30. LP (   1) O   8                /135. BD*(   1) C   1 - C   2            0.84    1.09    0.038
  30. LP (   1) O   8                /139. BD*(   1) C   2 - C   3            0.85    1.08    0.038
 141. BD*(   2) C   2 - O   8        / 41. RY*(   2) C   2                    0.31    1.41    0.103
 141. BD*(   2) C   2 - O   8        / 47. RY*(   8) C   2                    0.61    1.17    0.134
 141. BD*(   2) C   2 - O   8        / 95. RY*(   2) O   8                    0.40    1.07    0.104
 145. BD*(   1) C   4 - C   5        / 58. RY*(   1) C   4                    0.42    0.35    0.086
 145. BD*(   1) C   4 - C   5        / 61. RY*(   4) C   4                    0.27    0.59    0.092
 145. BD*(   1) C   4 - C   5        / 68. RY*(   2) C   5                    0.28    0.77    0.101
 145. BD*(   1) C   4 - C   5        / 73. RY*(   7) C   5                    0.88    0.37    0.132
 145. BD*(   1) C   4 - C   5        /123. RY*(   1) H  14                    0.25    0.01    0.013
 145. BD*(   1) C   4 - C   5        /144. BD*(   1) C   3 - H  13            0.35    0.06    0.031
 145. BD*(   1) C   4 - C   5        /151. BD*(   1) O   6 - H  16            0.65    0.06    0.045
 148. BD*(   1) C   5 - O   6        / 68. RY*(   2) C   5                    0.56    0.78    0.127
 148. BD*(   1) C   5 - O   6        / 70. RY*(   4) C   5                    0.29    1.50    0.133
 148. BD*(   1) C   5 - O   6        / 73. RY*(   7) C   5                    0.55    0.38    0.094
 148. BD*(   1) C   5 - O   6        / 76. RY*(   1) O   6                    0.35    1.24    0.134
 148. BD*(   1) C   5 - O   6        / 79. RY*(   4) O   6                    0.39    0.93    0.123
 148. BD*(   1) C   5 - O   6        /142. BD*(   1) C   3 - C   4            2.74    0.02    0.044
 148. BD*(   1) C   5 - O   6        /145. BD*(   1) C   4 - C   5            0.96    0.01    0.016
 148. BD*(   1) C   5 - O   6        /151. BD*(   1) O   6 - H  16            0.51    0.08    0.039
 150. BD*(   2) C   5 - O   7        / 69. RY*(   3) C   5                    1.09    1.89    0.164
 150. BD*(   2) C   5 - O   7        / 74. RY*(   8) C   5                    0.37    1.42    0.083
 150. BD*(   2) C   5 - O   7        / 86. RY*(   2) O   7                    0.74    1.09    0.103
 150. BD*(   2) C   5 - O   7        / 92. RY*(   8) O   7                    0.28    2.83    0.102
 150. BD*(   2) C   5 - O   7        /146. BD*(   1) C   4 - H  14            0.39    0.43    0.046
 150. BD*(   2) C   5 - O   7        /147. BD*(   1) C   4 - H  15            0.48    0.43    0.051
 152. BD*(   1) O   7 - O   8        /135. BD*(   1) C   1 - C   2            1.11    0.61    0.077
 152. BD*(   1) O   7 - O   8        /139. BD*(   1) C   2 - C   3            0.92    0.60    0.068
 152. BD*(   1) O   7 - O   8        /145. BD*(   1) C   4 - C   5            0.46    0.61    0.048
 152. BD*(   1) O   7 - O   8        /148. BD*(   1) C   5 - O   6            1.27    0.60    0.077


 Natural Bond Orbitals (Summary):

                                                            Principal Delocalizations
           NBO                        Occupancy    Energy   (geminal,vicinal,remote)
 ====================================================================================
 Molecular unit  1  (C5H8O3)
     1. BD (   1) C   1 - C   2          0.93249    -0.85372  152(v),142(v),94(v),139(g)
                                                    50(v),58(r)
     2. BD (   1) C   1 - H   9          0.97136    -0.69137  141(v),140(v),152(r),41(v)
     3. BD (   1) C   1 - H  10          0.97558    -0.69303  141(v),140(v),152(r)
     4. BD (   1) C   1 - H  11          0.99188    -0.69015  139(v),140(v)
     5. BD (   1) C   2 - C   3          0.93898    -0.85986  152(v),145(v),94(v),31(v)
                                                    138(v),135(g),58(v),144(g)
                                                    142(g)
     6. BD (   1) C   2 - O   8          0.99788    -1.34720  40(g),135(g),139(g)
     7. BD (   2) C   2 - O   8          0.99347    -0.63991  144(v),136(v),143(v),137(v)
     8. BD (   1) C   3 - C   4          0.98822    -0.83135  148(v),135(v),40(v),67(v)
                                                    139(g),145(g),147(g),146(g)
                                                    144(g),143(g)
     9. BD (   1) C   3 - H  12          0.97585    -0.70214  141(v),147(v),140(v),152(r)
                                                    59(v)
    10. BD (   1) C   3 - H  13          0.96918    -0.69932  141(v),146(v),140(v),152(r)
                                                    41(v),60(v)
    11. BD (   1) C   4 - C   5          0.97950    -0.85404  152(v),139(v),149(g),85(v)
                                                    142(g),77(v),49(v),147(g)
    12. BD (   1) C   4 - H  14          0.98017    -0.69925  150(v),144(v),149(v),71(v)
                                                    152(r),50(v)
    13. BD (   1) C   4 - H  15          0.97624    -0.69781  150(v),143(v),149(v),152(r)
                                                    71(v),51(v)
    14. BD (   1) C   5 - O   6          0.99023    -1.10739  152(v),142(v)
    15. BD (   1) C   5 - O   7          0.99730    -1.30084  67(g),151(v),145(g)
    16. BD (   2) C   5 - O   7          0.99538    -0.59531  147(v),146(v),150(g),78(v)
    17. BD (   1) O   6 - H  16          0.99043    -0.92780  149(v),68(v),72(v),142(r)
    18. BD (   1) O   7 - O   8          0.91463    -0.44616  152(g),148(v),145(v),139(v)
                                                    135(v),70(v),68(v),43(v)
    19. CR (   1) C   1                  0.99954   -10.28742  103(v),107(v),111(v),42(v)
                                                    139(v),140(v)
    20. CR (   1) C   2                  0.99960   -10.41735  32(v),49(v)
    21. CR (   1) C   3                  0.99950   -10.30297  42(v),119(v),115(v),135(v)
                                                    140(v)
    22. CR (   1) C   4                  0.99952   -10.29563  68(v),127(v),123(v),149(v)
    23. CR (   1) C   5                  0.99966   -10.42238  58(v)
    24. CR (   1) O   6                  0.99984   -19.18119  68(v),73(v),145(v)
    25. CR (   1) O   7                  0.99985   -19.10295  67(v),145(v)
    26. CR (   1) O   8                  0.99985   -19.16624  40(v),135(v),139(v)
    27. LP (   1) O   6                  0.98584    -0.76269  145(v),68(v),149(v),132(v)
                                                    72(v)
    28. LP (   2) O   6                  0.89618    -0.50916  150(v),69(v),131(v),74(v)
    29. LP (   1) O   7                  0.98882    -0.86671  67(v),145(v),148(v)
    30. LP (   1) O   8                  0.98859    -0.91743  40(v),139(v),135(v)
    31. RY*(   1) C   1                  0.00159     0.47526   
    32. RY*(   2) C   1                  0.00064     0.51693   
    33. RY*(   3) C   1                  0.00025     0.69338   
    34. RY*(   4) C   1                  0.00006     0.71527   
    35. RY*(   5) C   1                  0.00001     1.90213   
    36. RY*(   6) C   1                  0.00001     1.82084   
    37. RY*(   7) C   1                  0.00000     1.90485   
    38. RY*(   8) C   1                  0.00001     1.96078   
    39. RY*(   9) C   1                  0.00000     2.07208   
    40. RY*(   1) C   2                  0.00976     0.32760   
    41. RY*(   2) C   2                  0.00186     1.18804   
    42. RY*(   3) C   2                  0.00181     0.72062   
    43. RY*(   4) C   2                  0.00107     1.91099   
    44. RY*(   5) C   2                  0.00045     1.92625   
    45. RY*(   6) C   2                  0.00032     1.53260   
    46. RY*(   7) C   2                  0.00013     0.63846   
    47. RY*(   8) C   2                  0.00002     0.94489   
    48. RY*(   9) C   2                  0.00001     1.78393   
    49. RY*(   1) C   3                  0.00280     0.49889   
    50. RY*(   2) C   3                  0.00148     0.62548   
    51. RY*(   3) C   3                  0.00113     0.68425   
    52. RY*(   4) C   3                  0.00077     0.68953   
    53. RY*(   5) C   3                  0.00010     1.94386   
    54. RY*(   6) C   3                  0.00007     1.77868   
    55. RY*(   7) C   3                  0.00003     1.97410   
    56. RY*(   8) C   3                  0.00001     1.98060   
    57. RY*(   9) C   3                  0.00001     1.95528   
    58. RY*(   1) C   4                  0.00263     0.52949   
    59. RY*(   2) C   4                  0.00136     0.53808   
    60. RY*(   3) C   4                  0.00114     0.63773   
    61. RY*(   4) C   4                  0.00055     0.76112   
    62. RY*(   5) C   4                  0.00008     2.05356   
    63. RY*(   6) C   4                  0.00008     1.84452   
    64. RY*(   7) C   4                  0.00008     1.90778   
    65. RY*(   8) C   4                  0.00000     1.92194   
    66. RY*(   9) C   4                  0.00000     1.98369   
    67. RY*(   1) C   5                  0.00964     0.34219   
    68. RY*(   2) C   5                  0.00475     0.94118   
    69. RY*(   3) C   5                  0.00283     1.70082   
    70. RY*(   4) C   5                  0.00160     1.66389   
    71. RY*(   5) C   5                  0.00115     0.79510   
    72. RY*(   6) C   5                  0.00104     1.93558   
    73. RY*(   7) C   5                  0.00023     0.54685   
    74. RY*(   8) C   5                  0.00001     1.23080   
    75. RY*(   9) C   5                  0.00001     1.88502   
    76. RY*(   1) O   6                  0.00065     1.40494   
    77. RY*(   2) O   6                  0.00057     1.13092   
    78. RY*(   3) O   6                  0.00038     0.90036   
    79. RY*(   4) O   6                  0.00003     1.09363   
    80. RY*(   5) O   6                  0.00001     2.85666   
    81. RY*(   6) O   6                  0.00000     2.50577   
    82. RY*(   7) O   6                  0.00000     2.52870   
    83. RY*(   8) O   6                  0.00000     2.73330   
    84. RY*(   9) O   6                  0.00000     2.77855   
    85. RY*(   1) O   7                  0.00104     1.00643   
    86. RY*(   2) O   7                  0.00034     0.90239   
    87. RY*(   3) O   7                  0.00020     1.39205   
    88. RY*(   4) O   7                  0.00004     0.87034   
    89. RY*(   5) O   7                  0.00000     2.77449   
    90. RY*(   6) O   7                  0.00000     2.43889   
    91. RY*(   7) O   7                  0.00001     2.87730   
    92. RY*(   8) O   7                  0.00000     2.64466   
    93. RY*(   9) O   7                  0.00000     2.63454   
    94. RY*(   1) O   8                  0.00170     0.99929   
    95. RY*(   2) O   8                  0.00017     0.84223   
    96. RY*(   3) O   8                  0.00008     1.27900   
    97. RY*(   4) O   8                  0.00005     1.02475   
    98. RY*(   5) O   8                  0.00000     2.64836   
    99. RY*(   6) O   8                  0.00000     2.39003   
   100. RY*(   7) O   8                  0.00000     2.59906   
   101. RY*(   8) O   8                  0.00000     2.65008   
   102. RY*(   9) O   8                  0.00000     2.58748   
   103. RY*(   1) H   9                  0.00037     0.30397   
   104. RY*(   2) H   9                  0.00010     1.60712   
   105. RY*(   3) H   9                  0.00008     1.57498   
   106. RY*(   4) H   9                  0.00001     2.00941   
   107. RY*(   1) H  10                  0.00040     0.28677   
   108. RY*(   2) H  10                  0.00009     1.60207   
   109. RY*(   3) H  10                  0.00007     1.54454   
   110. RY*(   4) H  10                  0.00002     2.04640   
   111. RY*(   1) H  11                  0.00068     0.23472   
   112. RY*(   2) H  11                  0.00006     1.67905   
   113. RY*(   3) H  11                  0.00005     1.58279   
   114. RY*(   4) H  11                  0.00001     2.02991   
   115. RY*(   1) H  12                  0.00105     0.20217   
   116. RY*(   2) H  12                  0.00009     1.65643   
   117. RY*(   3) H  12                  0.00005     1.63250   
   118. RY*(   4) H  12                  0.00002     2.09266   
   119. RY*(   1) H  13                  0.00134     0.21549   
   120. RY*(   2) H  13                  0.00010     1.64152   
   121. RY*(   3) H  13                  0.00006     1.63455   
   122. RY*(   4) H  13                  0.00002     2.10992   
   123. RY*(   1) H  14                  0.00125     0.18877   
   124. RY*(   2) H  14                  0.00009     1.65594   
   125. RY*(   3) H  14                  0.00005     1.62672   
   126. RY*(   4) H  14                  0.00002     2.10775   
   127. RY*(   1) H  15                  0.00148     0.19833   
   128. RY*(   2) H  15                  0.00009     1.63961   
   129. RY*(   3) H  15                  0.00007     1.61206   
   130. RY*(   4) H  15                  0.00002     2.12561   
   131. RY*(   1) H  16                  0.00067     1.43747   
   132. RY*(   2) H  16                  0.00061     1.40337   
   133. RY*(   3) H  16                  0.00022     0.66220   
   134. RY*(   4) H  16                  0.00001     2.02156   
   135. BD*(   1) C   1 - C   2          0.01505     0.17586   
   136. BD*(   1) C   1 - H   9          0.00216     0.24909   
   137. BD*(   1) C   1 - H  10          0.00215     0.25373   
   138. BD*(   1) C   1 - H  11          0.00180     0.27334   
   139. BD*(   1) C   2 - C   3          0.02202     0.16383   
   140. BD*(   1) C   2 - O   8          0.00895     0.35057   
   141. BD*(   2) C   2 - O   8          0.06327    -0.22504   
   142. BD*(   1) C   3 - C   4          0.00688     0.18460   
   143. BD*(   1) C   3 - H  12          0.00641     0.24131   
   144. BD*(   1) C   3 - H  13          0.00669     0.23735   
   145. BD*(   1) C   4 - C   5          0.02948     0.17577   
   146. BD*(   1) C   4 - H  14          0.00660     0.24059   
   147. BD*(   1) C   4 - H  15          0.00687     0.24056   
   148. BD*(   1) C   5 - O   6          0.03830     0.16427   
   149. BD*(   1) C   5 - O   7          0.01134     0.42571   
   150. BD*(   2) C   5 - O   7          0.11962    -0.18760  69(g),86(g),147(v),146(v)
                                                    74(g),92(g)
   151. BD*(   1) O   6 - H  16          0.00302     0.24038   
   152. BD*(   1) O   7 - O   8          0.16769    -0.43631  148(v),135(v),139(v),145(v)
       -------------------------------
              Total Lewis   29.41559  ( 98.0520%)
        Valence non-Lewis    0.51830  (  1.7277%)
        Rydberg non-Lewis    0.06611  (  0.2204%)
       -------------------------------
            Total unit  1   30.00000  (100.0000%)
           Charge unit  1    1.00000
 Unable to Open any file for archive entry.
 1\1\GINC-COMPUTE-0-1\SP\UB3LYP\def2SVP\C5H8O3(1+,2)\ZAHRT2\13-Mar-2021
 \0\\# b3lyp/def2svp geom=NewRedundant pop=NBO\\25\\1,2\C,0,-2.60412521
 12,-0.2834997468,0.9330399568\C,0,-1.3770741444,-0.5437591097,0.084244
 5543\C,0,-0.1068146132,0.179399879,0.5011493116\C,0,1.0372049268,-0.01
 0892685,-0.4801943549\C,0,2.3544831744,0.5451405451,0.0340362959\O,0,3
 .3833636037,0.4825483274,-0.8428753309\O,0,2.5181915175,1.0053891691,1
 .1306240913\O,0,-1.4015742024,-1.2866204917,-0.873254946\H,0,-2.928879
 0527,0.7624979265,0.8008774203\H,0,-2.3774062418,-0.4141747037,2.00331
 60912\H,0,-3.4170207106,-0.9565735534,0.6318914783\H,0,-0.3272615563,1
 .2495005062,0.6540672094\H,0,0.1887570725,-0.184148601,1.5007977194\H,
 0,0.7991523251,0.4568275308,-1.4513905611\H,0,1.1648927143,-1.08435571
 06,-0.7025406123\H,0,3.0941103982,0.0827207177,-1.6755331773\\Version=
 ES64L-G16RevC.01\State=2-A\HF=-420.3783044\S2=0.757314\S2-1=0.\S2A=0.7
 50038\RMSD=6.568e-09\Dipole=-1.7065615,-0.3130946,-0.3194229\Quadrupol
 e=7.7075089,-5.838803,-1.868706,-1.2070993,-8.9798846,-1.3074339\PG=C0
 1 [X(C5H8O3)]\\@
 The archive entry for this job was punched.


      TO SUSPECT YOUR OWN MORTALITY IS TO KNOW THE BEGINNING OF TERROR.
      TO LEARN IRREFUTABLY THAT YOU ARE MORTAL IS TO KNOW THE END
      OF TERROR.

                                                  -- JESSICA
                                                     CHILDREN OF DUNE
                                                     BY FRANK HERBERT
 File lengths (MBytes):  RWF=     28 Int=      0 D2E=      0 Chk=      3 Scr=      1
 Normal termination of Gaussian 16
