# Supplementary material for: Machine-Learning-Guided Discovery of Electrochemical Reactions
Source: J Am Chem Soc. 2022 Dec 2;144(49):22599–610. doi: 10.1021/jacs.2c08997 (PMC9756344; doi:10.1021/jacs.2c08997)
Supplement: Supplementary file 4 — ja2c08997_si_004.zip [file ja2c08997_si_004.zip › Reactivity Prediction/Ologs_notimes/36.log]

 Entering Gaussian System, Link 0=g16
 Input=36.com
 Output=36.log
 Initial command:
  
 Copyright (c) 1988-2019, Gaussian, Inc.  All Rights Reserved.
  
 This is part of the Gaussian(R) 16 program.  It is based on
 the Gaussian(R) 09 system (copyright 2009, Gaussian, Inc.),
 the Gaussian(R) 03 system (copyright 2003, Gaussian, Inc.),
 the Gaussian(R) 98 system (copyright 1998, Gaussian, Inc.),
 the Gaussian(R) 94 system (copyright 1995, Gaussian, Inc.),
 the Gaussian 92(TM) system (copyright 1992, Gaussian, Inc.),
 the Gaussian 90(TM) system (copyright 1990, Gaussian, Inc.),
 the Gaussian 88(TM) system (copyright 1988, Gaussian, Inc.),
 the Gaussian 86(TM) system (copyright 1986, Carnegie Mellon
 University), and the Gaussian 82(TM) system (copyright 1983,
 Carnegie Mellon University). Gaussian is a federally registered
 trademark of Gaussian, Inc.
  
 This software contains proprietary and confidential information,
 including trade secrets, belonging to Gaussian, Inc.
  
 This software is provided under written license and may be
 used, copied, transmitted, or stored only in accord with that
 written license.
  
 The following legend is applicable only to US Government
 contracts under FAR:
  
                    RESTRICTED RIGHTS LEGEND
  
 Use, reproduction and disclosure by the US Government is
 subject to restrictions as set forth in subparagraphs (a)
 and (c) of the Commercial Computer Software - Restricted
 Rights clause in FAR 52.227-19.
  
 Gaussian, Inc.
 340 Quinnipiac St., Bldg. 40, Wallingford CT 06492
  
  
 ---------------------------------------------------------------
 Warning -- This program may not be used in any manner that
 competes with the business of Gaussian, Inc. or will provide
 assistance to any competitor of Gaussian, Inc.  The licensee
 of this program is prohibited from giving any competitor of
 Gaussian, Inc. access to this program.  By using this program,
 the user acknowledges that Gaussian, Inc. is engaged in the
 business of creating and licensing software in the field of
 computational chemistry and represents and warrants to the
 licensee that it is not a competitor of Gaussian, Inc. and that
 it will not use this program in any manner prohibited above.
 ---------------------------------------------------------------
  

 Cite this work as:
 Gaussian 16, Revision C.01,
 M. J. Frisch, G. W. Trucks, H. B. Schlegel, G. E. Scuseria, 
 M. A. Robb, J. R. Cheeseman, G. Scalmani, V. Barone, 
 G. A. Petersson, H. Nakatsuji, X. Li, M. Caricato, A. V. Marenich, 
 J. Bloino, B. G. Janesko, R. Gomperts, B. Mennucci, H. P. Hratchian, 
 J. V. Ortiz, A. F. Izmaylov, J. L. Sonnenberg, D. Williams-Young, 
 F. Ding, F. Lipparini, F. Egidi, J. Goings, B. Peng, A. Petrone, 
 T. Henderson, D. Ranasinghe, V. G. Zakrzewski, J. Gao, N. Rega, 
 G. Zheng, W. Liang, M. Hada, M. Ehara, K. Toyota, R. Fukuda, 
 J. Hasegawa, M. Ishida, T. Nakajima, Y. Honda, O. Kitao, H. Nakai, 
 T. Vreven, K. Throssell, J. A. Montgomery, Jr., J. E. Peralta, 
 F. Ogliaro, M. J. Bearpark, J. J. Heyd, E. N. Brothers, K. N. Kudin, 
 V. N. Staroverov, T. A. Keith, R. Kobayashi, J. Normand, 
 K. Raghavachari, A. P. Rendell, J. C. Burant, S. S. Iyengar, 
 J. Tomasi, M. Cossi, J. M. Millam, M. Klene, C. Adamo, R. Cammi, 
 J. W. Ochterski, R. L. Martin, K. Morokuma, O. Farkas, 
 J. B. Foresman, and D. J. Fox, Gaussian, Inc., Wallingford CT, 2019.
 
 ******************************************
 Gaussian 16:  ES64L-G16RevC.01  3-Jul-2019
                13-Mar-2021 
 ******************************************
 %nprocshared=16
 Will use up to   16 processors via shared memory.
 %mem=7GB
 -----------------------------------------
 # b3lyp/def2svp geom=NewRedundant pop=NBO
 -----------------------------------------
 1/29=4000,38=1,172=1/1;
 2/12=2,17=6,18=5,40=1/2;
 3/5=43,7=101,11=2,25=1,30=1,74=-5/1,2,3;
 4//1;
 5/5=2,38=5/2;
 6/7=2,8=2,9=2,10=2,28=1,40=1/1,7;
 99/5=1,9=1/99;
 --
 36
 --
 Symbolic Z-matrix:
 Charge =  1 Multiplicity = 2
 F                    -1.31174  -0.00368  -1.4606 
 C                    -1.24849   0.42741  -0.18872 
 F                    -2.4711    0.28437   0.35068 
 F                    -0.97139   1.73617  -0.21412 
 C                    -0.23236  -0.36926   0.60948 
 C                     1.13098  -0.49697  -0.04431 
 O                     1.64444   0.69687  -0.38308 
 O                     1.70117  -1.54093  -0.21952 
 H                    -0.12161   0.11973   1.5896 
 H                    -0.62687  -1.38099   0.76138 
 H                     2.50698   0.52728  -0.8008 
 
                          Input orientation:                          
 ---------------------------------------------------------------------
 Center     Atomic      Atomic             Coordinates (Angstroms)
 Number     Number       Type             X           Y           Z
 ---------------------------------------------------------------------
      1          9           0       -1.311742   -0.003676   -1.460595
      2          6           0       -1.248495    0.427411   -0.188716
      3          9           0       -2.471099    0.284367    0.350684
      4          9           0       -0.971388    1.736168   -0.214121
      5          6           0       -0.232359   -0.369263    0.609476
      6          6           0        1.130977   -0.496967   -0.044309
      7          8           0        1.644441    0.696868   -0.383079
      8          8           0        1.701166   -1.540928   -0.219520
      9          1           0       -0.121610    0.119731    1.589600
     10          1           0       -0.626874   -1.380988    0.761376
     11          1           0        2.506983    0.527278   -0.800796
 ---------------------------------------------------------------------
                    Distance matrix (angstroms):
                    1          2          3          4          5
     1  F    0.000000
     2  C    1.344438   0.000000
     3  F    2.169749   1.343941   0.000000
     4  F    2.167163   1.338012   2.162375   0.000000
     5  C    2.363031   1.518002   2.346522   2.378511   0.000000
     6  C    2.866371   2.556798   3.706947   3.071754   1.517376
     7  O    3.223480   2.911951   4.200742   2.819797   2.375748
     8  O    3.602919   3.546238   4.589622   4.228703   2.408019
     9  H    3.276481   2.127661   2.661224   2.566788   1.100919
    10  H    2.702442   2.135274   2.518579   3.284348   1.096496
    11  H    3.911509   3.806340   5.115292   3.728896   3.208839
                    6          7          8          9         10
     6  C    0.000000
     7  O    1.343001   0.000000
     8  O    1.202359   2.244481   0.000000
     9  H    2.149174   2.709886   3.058303   0.000000
    10  H    2.126185   3.284225   2.531306   1.787009   0.000000
    11  H    1.874765   0.973256   2.294492   3.576253   3.987846
                   11
    11  H    0.000000
 Stoichiometry    C3H3F3O2(1+,2)
 Framework group  C1[X(C3H3F3O2)]
 Deg. of freedom    27
 Full point group                 C1      NOp   1
 Largest Abelian subgroup         C1      NOp   1
 Largest concise Abelian subgroup C1      NOp   1
                         Standard orientation:                         
 ---------------------------------------------------------------------
 Center     Atomic      Atomic             Coordinates (Angstroms)
 Number     Number       Type             X           Y           Z
 ---------------------------------------------------------------------
      1          9           0        0.942498   -0.197024    1.337488
      2          6           0        1.036929   -0.041703    0.005395
      3          9           0        2.149326   -0.677291   -0.400534
      4          9           0        1.206067    1.262121   -0.243025
      5          6           0       -0.177200   -0.617957   -0.700406
      6          6           0       -1.512731   -0.163873   -0.141306
      7          8           0       -1.607601    1.174336   -0.079265
      8          8           0       -2.396571   -0.909955    0.187108
      9          1           0       -0.111340   -0.333464   -1.761890
     10          1           0       -0.136451   -1.711018   -0.623859
     11          1           0       -2.481834    1.380386    0.295551
 ---------------------------------------------------------------------
 Rotational constants (GHZ):           3.7892684           1.4020733           1.2725230
 Standard basis: def2SVP (5D, 7F)
 There are   135 symmetry adapted cartesian basis functions of A   symmetry.
 There are   127 symmetry adapted basis functions of A   symmetry.
   127 basis functions,   221 primitive gaussians,   135 cartesian basis functions
    32 alpha electrons       31 beta electrons
       nuclear repulsion energy       415.1460408244 Hartrees.
 NAtoms=   11 NActive=   11 NUniq=   11 SFac= 1.00D+00 NAtFMM=   60 NAOKFM=F Big=F
 Integral buffers will be    131072 words long.
 Raffenetti 2 integral format.
 Two-electron integral symmetry is turned on.
 One-electron integrals computed using PRISM.
   1 Symmetry operations used in ECPInt.
 ECPInt:  NShTT=    1653 NPrTT=    6329 LenC2=    1623 LenP2D=    4889.
 LDataN:  DoStor=T MaxTD1= 4 Len=   56
 NBasis=   127 RedAO= T EigKep=  2.34D-03  NBF=   127
 NBsUse=   127 1.00D-06 EigRej= -1.00D+00 NBFU=   127
 ExpMin= 1.22D-01 ExpMax= 2.89D+03 ExpMxC= 4.35D+02 IAcc=3 IRadAn=         5 AccDes= 0.00D+00
 Harris functional with IExCor=  402 and IRadAn=       5 diagonalized for initial guess.
 HarFok:  IExCor=  402 AccDes= 0.00D+00 IRadAn=         5 IDoV= 1 UseB2=F ITyADJ=14
 ICtDFT=  3500011 ScaDFX=  1.000000  1.000000  1.000000  1.000000
 FoFCou: FMM=F IPFlag=           0 FMFlag=      100000 FMFlg1=           0
         NFxFlg=           0 DoJE=T BraDBF=F KetDBF=T FulRan=T
         wScrn=  0.000000 ICntrl=       500 IOpCl=  0 I1Cent=   200000004 NGrid=           0
         NMat0=    1 NMatS0=      1 NMatT0=    0 NMatD0=    1 NMtDS0=    0 NMtDT0=    0
 Petite list used in FoFCou.
 Initial guess <Sx>= 0.0000 <Sy>= 0.0000 <Sz>= 0.5000 <S**2>= 0.7500 S= 0.5000
 Keep R1 and R2 ints in memory in canonical form, NReq=81434224.
 Requested convergence on RMS density matrix=1.00D-08 within 128 cycles.
 Requested convergence on MAX density matrix=1.00D-06.
 Requested convergence on             energy=1.00D-06.
 No special actions if energy rises.
 Integral accuracy reduced to 1.0D-05 until final iterations.
 Initial convergence to 1.0D-05 achieved.  Increase integral accuracy.
 SCF Done:  E(UB3LYP) =  -565.292785929     A.U. after   20 cycles
            NFock= 20  Conv=0.79D-08     -V/T= 2.0066
 <Sx>= 0.0000 <Sy>= 0.0000 <Sz>= 0.5000 <S**2>= 0.7553 S= 0.5026
 <L.S>= 0.000000000000E+00
 Annihilation of the first spin contaminant:
 S**2 before annihilation     0.7553,   after     0.7500

 **********************************************************************

            Population analysis using the SCF Density.

 **********************************************************************

 Orbital symmetries:
 Alpha Orbitals:
       Occupied  (A) (A) (A) (A) (A) (A) (A) (A) (A) (A) (A) (A)
                 (A) (A) (A) (A) (A) (A) (A) (A) (A) (A) (A) (A)
                 (A) (A) (A) (A) (A) (A) (A) (A)
       Virtual   (A) (A) (A) (A) (A) (A) (A) (A) (A) (A) (A) (A)
                 (A) (A) (A) (A) (A) (A) (A) (A) (A) (A) (A) (A)
                 (A) (A) (A) (A) (A) (A) (A) (A) (A) (A) (A) (A)
                 (A) (A) (A) (A) (A) (A) (A) (A) (A) (A) (A) (A)
                 (A) (A) (A) (A) (A) (A) (A) (A) (A) (A) (A) (A)
                 (A) (A) (A) (A) (A) (A) (A) (A) (A) (A) (A) (A)
                 (A) (A) (A) (A) (A) (A) (A) (A) (A) (A) (A) (A)
                 (A) (A) (A) (A) (A) (A) (A) (A) (A) (A) (A)
 Beta  Orbitals:
       Occupied  (A) (A) (A) (A) (A) (A) (A) (A) (A) (A) (A) (A)
                 (A) (A) (A) (A) (A) (A) (A) (A) (A) (A) (A) (A)
                 (A) (A) (A) (A) (A) (A) (A)
       Virtual   (A) (A) (A) (A) (A) (A) (A) (A) (A) (A) (A) (A)
                 (A) (A) (A) (A) (A) (A) (A) (A) (A) (A) (A) (A)
                 (A) (A) (A) (A) (A) (A) (A) (A) (A) (A) (A) (A)
                 (A) (A) (A) (A) (A) (A) (A) (A) (A) (A) (A) (A)
                 (A) (A) (A) (A) (A) (A) (A) (A) (A) (A) (A) (A)
                 (A) (A) (A) (A) (A) (A) (A) (A) (A) (A) (A) (A)
                 (A) (A) (A) (A) (A) (A) (A) (A) (A) (A) (A) (A)
                 (A) (A) (A) (A) (A) (A) (A) (A) (A) (A) (A) (A)
 The electronic state is 2-A.
 Alpha  occ. eigenvalues --  -24.91029 -24.90506 -24.90423 -19.55293 -19.49307
 Alpha  occ. eigenvalues --  -10.64831 -10.64234 -10.48200  -1.48776  -1.45944
 Alpha  occ. eigenvalues --   -1.39442  -1.39268  -1.35321  -1.06175  -0.92433
 Alpha  occ. eigenvalues --   -0.87675  -0.84004  -0.82144  -0.79868  -0.78207
 Alpha  occ. eigenvalues --   -0.77373  -0.74881  -0.69875  -0.68033  -0.67166
 Alpha  occ. eigenvalues --   -0.65260  -0.64950  -0.64592  -0.61205  -0.60740
 Alpha  occ. eigenvalues --   -0.59552  -0.59170
 Alpha virt. eigenvalues --   -0.31119  -0.17419  -0.11897  -0.11319  -0.08214
 Alpha virt. eigenvalues --   -0.04677  -0.03408  -0.00166   0.03256   0.03652
 Alpha virt. eigenvalues --    0.07082   0.16368   0.18592   0.23595   0.25661
 Alpha virt. eigenvalues --    0.26793   0.27809   0.31259   0.32988   0.36251
 Alpha virt. eigenvalues --    0.38660   0.42455   0.42514   0.45313   0.47681
 Alpha virt. eigenvalues --    0.56917   0.62381   0.69999   0.72189   0.75296
 Alpha virt. eigenvalues --    0.77112   0.88672   0.89644   0.92746   0.95093
 Alpha virt. eigenvalues --    0.98611   0.99622   1.06854   1.10073   1.11110
 Alpha virt. eigenvalues --    1.14511   1.16450   1.25065   1.26173   1.27624
 Alpha virt. eigenvalues --    1.30514   1.32742   1.33951   1.34864   1.41606
 Alpha virt. eigenvalues --    1.48174   1.53023   1.54648   1.59825   1.62200
 Alpha virt. eigenvalues --    1.64290   1.65580   1.71706   1.73035   1.79496
 Alpha virt. eigenvalues --    1.82697   1.87533   1.89021   1.98490   2.01340
 Alpha virt. eigenvalues --    2.15581   2.19259   2.23804   2.26008   2.32747
 Alpha virt. eigenvalues --    2.53932   2.59198   2.60628   2.64971   2.76910
 Alpha virt. eigenvalues --    2.81848   2.85493   2.85900   2.86319   2.86588
 Alpha virt. eigenvalues --    2.86778   2.87305   2.90052   2.92029   3.00024
 Alpha virt. eigenvalues --    3.00504   3.15722   3.23357   3.28997   3.36523
 Alpha virt. eigenvalues --    3.37539   3.46715   3.48071   3.66418   3.67126
  Beta  occ. eigenvalues --  -24.90880 -24.90458 -24.90421 -19.53130 -19.49003
  Beta  occ. eigenvalues --  -10.64963 -10.64203 -10.47990  -1.48641  -1.42774
  Beta  occ. eigenvalues --   -1.39216  -1.39185  -1.33306  -1.05250  -0.91698
  Beta  occ. eigenvalues --   -0.86527  -0.81809  -0.79522  -0.79333  -0.78049
  Beta  occ. eigenvalues --   -0.76431  -0.72808  -0.68693  -0.67408  -0.64829
  Beta  occ. eigenvalues --   -0.64768  -0.63908  -0.61069  -0.60586  -0.59308
  Beta  occ. eigenvalues --   -0.59072
  Beta virt. eigenvalues --   -0.51045  -0.30672  -0.17035  -0.11749  -0.11104
  Beta virt. eigenvalues --   -0.07699  -0.04258  -0.02686   0.00159   0.03499
  Beta virt. eigenvalues --    0.03961   0.07909   0.16556   0.18626   0.23644
  Beta virt. eigenvalues --    0.25937   0.27106   0.28490   0.31884   0.33364
  Beta virt. eigenvalues --    0.36671   0.39132   0.42656   0.42755   0.45707
  Beta virt. eigenvalues --    0.48120   0.57283   0.63042   0.70821   0.72615
  Beta virt. eigenvalues --    0.76072   0.81531   0.89138   0.89895   0.92877
  Beta virt. eigenvalues --    0.95175   0.98775   1.00332   1.07804   1.10470
  Beta virt. eigenvalues --    1.11186   1.15092   1.16504   1.25225   1.26339
  Beta virt. eigenvalues --    1.27731   1.30811   1.32994   1.34199   1.34935
  Beta virt. eigenvalues --    1.42120   1.48774   1.53308   1.54882   1.60108
  Beta virt. eigenvalues --    1.62775   1.64704   1.65699   1.71883   1.73164
  Beta virt. eigenvalues --    1.79837   1.82824   1.87789   1.89210   1.98959
  Beta virt. eigenvalues --    2.02171   2.16924   2.20738   2.26545   2.30269
  Beta virt. eigenvalues --    2.37399   2.54410   2.59596   2.61224   2.65809
  Beta virt. eigenvalues --    2.79026   2.81980   2.85723   2.86038   2.86610
  Beta virt. eigenvalues --    2.86732   2.87288   2.87509   2.90417   2.92738
  Beta virt. eigenvalues --    3.00206   3.00749   3.17843   3.23461   3.30867
  Beta virt. eigenvalues --    3.36667   3.37700   3.47131   3.48365   3.66471
  Beta virt. eigenvalues --    3.67255
          Condensed to atoms (all electrons):
               1          2          3          4          5          6
     1  F    8.919549   0.372560  -0.043629  -0.044687  -0.084265   0.021165
     2  C    0.372560   4.079573   0.375680   0.371302   0.248911   0.015402
     3  F   -0.043629   0.375680   8.864543  -0.044988  -0.054728   0.004504
     4  F   -0.044687   0.371302  -0.044988   8.893735  -0.050830  -0.009417
     5  C   -0.084265   0.248911  -0.054728  -0.050830   5.268132   0.156490
     6  C    0.021165   0.015402   0.004504  -0.009417   0.156490   4.674527
     7  O   -0.001116   0.008443  -0.000000   0.002226  -0.090864   0.415386
     8  O   -0.000106  -0.000953  -0.000000  -0.000002  -0.045051   0.523180
     9  H    0.003093   0.015801   0.001496   0.001423   0.318555   0.010289
    10  H    0.000518   0.010189   0.003273   0.002886   0.335453  -0.007325
    11  H   -0.000091  -0.000033   0.000003   0.000175   0.008004  -0.003978
               7          8          9         10         11
     1  F   -0.001116  -0.000106   0.003093   0.000518  -0.000091
     2  C    0.008443  -0.000953   0.015801   0.010189  -0.000033
     3  F   -0.000000  -0.000000   0.001496   0.003273   0.000003
     4  F    0.002226  -0.000002   0.001423   0.002886   0.000175
     5  C   -0.090864  -0.045051   0.318555   0.335453   0.008004
     6  C    0.415386   0.523180   0.010289  -0.007325  -0.003978
     7  O    7.430294  -0.045542  -0.000141   0.003425   0.319924
     8  O   -0.045542   7.400568   0.000148   0.001666  -0.002217
     9  H   -0.000141   0.000148   0.489258  -0.003439  -0.000247
    10  H    0.003425   0.001666  -0.003439   0.521818  -0.000250
    11  H    0.319924  -0.002217  -0.000247  -0.000250   0.422661
          Atomic-Atomic Spin Densities.
               1          2          3          4          5          6
     1  F   -0.000230  -0.000241   0.000198   0.000055   0.001603  -0.000359
     2  C   -0.000241   0.006176  -0.004986  -0.002528   0.015066  -0.003072
     3  F    0.000198  -0.004986   0.050388   0.000543  -0.003223  -0.000162
     4  F    0.000055  -0.002528   0.000543   0.016313  -0.000399   0.000129
     5  C    0.001603   0.015066  -0.003223  -0.000399   0.050045   0.054986
     6  C   -0.000359  -0.003072  -0.000162   0.000129   0.054986  -0.091472
     7  O   -0.000037  -0.000523  -0.000003   0.000062  -0.002630   0.008802
     8  O   -0.000023   0.000169  -0.000003  -0.000002  -0.012240  -0.031657
     9  H   -0.000051   0.001135  -0.000392  -0.000335   0.001133  -0.000390
    10  H   -0.000126  -0.000115  -0.000267  -0.000086   0.003712  -0.002076
    11  H    0.000009  -0.000068   0.000001   0.000026   0.000449   0.000494
               7          8          9         10         11
     1  F   -0.000037  -0.000023  -0.000051  -0.000126   0.000009
     2  C   -0.000523   0.000169   0.001135  -0.000115  -0.000068
     3  F   -0.000003  -0.000003  -0.000392  -0.000267   0.000001
     4  F    0.000062  -0.000002  -0.000335  -0.000086   0.000026
     5  C   -0.002630  -0.012240   0.001133   0.003712   0.000449
     6  C    0.008802  -0.031657  -0.000390  -0.002076   0.000494
     7  O    0.107907  -0.014193   0.000098  -0.000041  -0.001427
     8  O   -0.014193   0.842623   0.000321  -0.000097   0.003406
     9  H    0.000098   0.000321   0.002841   0.000255  -0.000035
    10  H   -0.000041  -0.000097   0.000255  -0.004126   0.000000
    11  H   -0.001427   0.003406  -0.000035   0.000000  -0.002194
 Mulliken charges and spin densities:
               1          2
     1  F   -0.142991   0.000797
     2  C    0.503125   0.011013
     3  F   -0.106154   0.042094
     4  F   -0.121823   0.013778
     5  C   -0.009808   0.108502
     6  C    0.199777  -0.064776
     7  O   -0.042034   0.098016
     8  O    0.168309   0.788304
     9  H    0.163764   0.004580
    10  H    0.131786  -0.002967
    11  H    0.256049   0.000660
 Sum of Mulliken charges =   1.00000   1.00000
 Mulliken charges and spin densities with hydrogens summed into heavy atoms:
               1          2
     1  F   -0.142991   0.000797
     2  C    0.503125   0.011013
     3  F   -0.106154   0.042094
     4  F   -0.121823   0.013778
     5  C    0.285743   0.110115
     6  C    0.199777  -0.064776
     7  O    0.214015   0.098676
     8  O    0.168309   0.788304
 Electronic spatial extent (au):  <R**2>=            876.4126
 Charge=              1.0000 electrons
 Dipole moment (field-independent basis, Debye):
    X=             -7.0360    Y=             -0.6688    Z=             -1.6427  Tot=              7.2561
 Quadrupole moment (field-independent basis, Debye-Ang):
   XX=            -24.6285   YY=            -36.5006   ZZ=            -38.0391
   XY=             -4.2827   XZ=             -1.3944   YZ=              2.3626
 Traceless Quadrupole moment (field-independent basis, Debye-Ang):
   XX=              8.4275   YY=             -3.4446   ZZ=             -4.9830
   XY=             -4.2827   XZ=             -1.3944   YZ=              2.3626
 Octapole moment (field-independent basis, Debye-Ang**2):
  XXX=            -30.6608  YYY=              2.5759  ZZZ=             -1.2330  XYY=             -5.9860
  XXY=             16.3310  XXZ=              6.3602  XZZ=              1.3402  YZZ=              0.9110
  YYZ=              2.2583  XYZ=             -2.7386
 Hexadecapole moment (field-independent basis, Debye-Ang**3):
 XXXX=           -483.2757 YYYY=           -164.4472 ZZZZ=           -104.5201 XXXY=            -42.0807
 XXXZ=            -10.8328 YYYX=            -13.3849 YYYZ=              2.2820 ZZZX=             -2.7912
 ZZZY=             -0.8178 XXYY=           -105.8143 XXZZ=           -113.9656 YYZZ=            -48.7525
 XXYZ=              6.1570 YYXZ=             -3.7482 ZZXY=             -1.0972
 N-N= 4.151460408244D+02 E-N=-2.152030327067D+03  KE= 5.615936194117D+02
                          Isotropic Fermi Contact Couplings
        Atom                 a.u.       MegaHertz       Gauss      10(-4) cm-1
     1  F(19)             -0.00139      -5.86925      -2.09429      -1.95777
     2  C(13)              0.01018      11.44396       4.08349       3.81729
     3  F(19)              0.01786      75.14313      26.81294      25.06505
     4  F(19)              0.00440      18.53277       6.61295       6.18187
     5  C(13)              0.01461      16.42679       5.86149       5.47939
     6  C(13)             -0.05191     -58.35114     -20.82114     -19.46385
     7  O(17)             -0.00332       2.01267       0.71817       0.67135
     8  O(17)              0.25403    -153.99423     -54.94897     -51.36694
     9  H(1)               0.00266      11.87064       4.23574       3.95962
    10  H(1)              -0.00067      -3.01447      -1.07564      -1.00552
    11  H(1)              -0.00177      -7.90876      -2.82204      -2.63808
 --------------------------------------------------------
       Center         ----  Spin Dipole Couplings  ----
                      3XX-RR        3YY-RR        3ZZ-RR
 --------------------------------------------------------
     1   Atom       -0.002060     -0.002497      0.004557
     2   Atom        0.020585     -0.013012     -0.007572
     3   Atom        0.144625     -0.113294     -0.031330
     4   Atom       -0.026941      0.005948      0.020993
     5   Atom        0.163311     -0.092843     -0.070468
     6   Atom        0.065248      0.003939     -0.069188
     7   Atom       -0.173173      0.458790     -0.285617
     8   Atom        0.063791      1.069570     -1.133361
     9   Atom       -0.001717     -0.012025      0.013742
    10   Atom        0.006106      0.008331     -0.014437
    11   Atom        0.004830      0.014398     -0.019228
 --------------------------------------------------------
                        XY            XZ            YZ
 --------------------------------------------------------
     1   Atom        0.002656      0.003095      0.008973
     2   Atom        0.016070      0.020799      0.010181
     3   Atom        0.106298      0.185997      0.066661
     4   Atom        0.038351      0.041824      0.065705
     5   Atom        0.027297     -0.092278     -0.010399
     6   Atom        0.042068     -0.060650     -0.014999
     7   Atom        0.235737     -0.043165     -0.067537
     8   Atom       -2.117854     -0.660229      0.923663
     9   Atom        0.000077     -0.000243     -0.005792
    10   Atom       -0.011185     -0.007311      0.002423
    11   Atom       -0.007298     -0.012712      0.004437
 --------------------------------------------------------


 ---------------------------------------------------------------------------------
              Anisotropic Spin Dipole Couplings in Principal Axis System
 ---------------------------------------------------------------------------------

       Atom             a.u.   MegaHertz   Gauss  10(-4) cm-1        Axes

              Baa    -0.0086    -4.342    -1.549    -1.448 -0.0786  0.8330 -0.5477
     1 F(19)  Bbb    -0.0032    -1.610    -0.575    -0.537  0.9568 -0.0912 -0.2760
              Bcc     0.0119     5.953     2.124     1.986  0.2799  0.5457  0.7899
 
              Baa    -0.0208    -2.795    -0.997    -0.932 -0.0090  0.7999 -0.6000
     2 C(13)  Bbb    -0.0178    -2.384    -0.851    -0.795 -0.5652  0.4909  0.6630
              Bcc     0.0386     5.180     1.848     1.728  0.8249  0.3452  0.4477
 
              Baa    -0.1515   -76.067   -27.143   -25.373 -0.3556  0.9341  0.0323
     3 F(19)  Bbb    -0.1490   -74.827   -26.700   -24.959 -0.4685 -0.2081  0.8586
              Bcc     0.3005   150.894    53.843    50.333  0.8087  0.2902  0.5117
 
              Baa    -0.0530   -26.619    -9.498    -8.879 -0.3938  0.7865 -0.4758
     4 F(19)  Bbb    -0.0512   -25.694    -9.168    -8.570  0.8289  0.0802 -0.5536
              Bcc     0.1042    52.313    18.666    17.450  0.3972  0.6124  0.6835
 
              Baa    -0.1026   -13.770    -4.913    -4.593  0.3138  0.1251  0.9412
     5 C(13)  Bbb    -0.0957   -12.837    -4.581    -4.282 -0.1348  0.9871 -0.0863
              Bcc     0.1983    26.606     9.494     8.875  0.9399  0.0998 -0.3266
 
              Baa    -0.0925   -12.415    -4.430    -4.141  0.3618 -0.0128  0.9322
     6 C(13)  Bbb    -0.0152    -2.046    -0.730    -0.683 -0.3641  0.9186  0.1539
              Bcc     0.1078    14.461     5.160     4.824  0.8582  0.3951 -0.3276
 
              Baa    -0.3007    21.758     7.764     7.258  0.3779 -0.0350  0.9252
     7 O(17)  Bbb    -0.2436    17.628     6.290     5.880  0.8703 -0.3275 -0.3679
              Bcc     0.5443   -39.386   -14.054   -13.138  0.3158  0.9442 -0.0933
 
              Baa    -1.6252   117.601    41.963    39.228  0.7113  0.6504 -0.2665
     8 O(17)  Bbb    -1.4256   103.155    36.808    34.409  0.3725 -0.0272  0.9276
              Bcc     3.0508  -220.756   -78.771   -73.636 -0.5961  0.7591  0.2616
 
              Baa    -0.0133    -7.079    -2.526    -2.361 -0.0021  0.9778  0.2097
     9 H(1)   Bbb    -0.0017    -0.918    -0.328    -0.306  0.9999 -0.0011  0.0153
              Bcc     0.0150     7.997     2.853     2.667 -0.0152 -0.2097  0.9777
 
              Baa    -0.0168    -8.981    -3.205    -2.996  0.3273  0.0547  0.9433
    10 H(1)   Bbb    -0.0030    -1.580    -0.564    -0.527  0.6551  0.7064 -0.2682
              Bcc     0.0198    10.562     3.769     3.523 -0.6810  0.7057  0.1954
 
              Baa    -0.0247   -13.199    -4.710    -4.403  0.3881 -0.0321  0.9211
    11 H(1)   Bbb     0.0037     1.956     0.698     0.653  0.7326  0.6170 -0.2872
              Bcc     0.0211    11.243     4.012     3.750 -0.5591  0.7863  0.2630
 

 ---------------------------------------------------------------------------------

 ******************************Gaussian NBO Version 3.1******************************
             N A T U R A L   A T O M I C   O R B I T A L   A N D
          N A T U R A L   B O N D   O R B I T A L   A N A L Y S I S
 ******************************Gaussian NBO Version 3.1******************************
       /RESON  / : Allow strongly delocalized NBO set

 Analyzing the SCF density

 Job title: 36                                                              

 Storage needed:     48949 in NPA,     65032 in NBO ( 939523381 available)
 GSVD:  LWork=       10305 too small for GESVD, short by         875 words or         875 for optimal perf.


 NATURAL POPULATIONS:  Natural atomic orbital occupancies 
                                                          
   NAO  Atom  No  lang   Type(AO)    Occupancy
 --------------------------------------------
     1    F    1  S      Cor( 1S)     1.99989
     2    F    1  S      Val( 2S)     1.84076
     3    F    1  S      Ryd( 3S)     0.00102
     4    F    1  px     Val( 2p)     1.93989
     5    F    1  px     Ryd( 3p)     0.00057
     6    F    1  py     Val( 2p)     1.92800
     7    F    1  py     Ryd( 3p)     0.00031
     8    F    1  pz     Val( 2p)     1.64088
     9    F    1  pz     Ryd( 3p)     0.00026
    10    F    1  dxy    Ryd( 3d)     0.00002
    11    F    1  dxz    Ryd( 3d)     0.00099
    12    F    1  dyz    Ryd( 3d)     0.00105
    13    F    1  dx2y2  Ryd( 3d)     0.00002
    14    F    1  dz2    Ryd( 3d)     0.00146

    15    C    2  S      Cor( 1S)     1.99917
    16    C    2  S      Val( 2S)     0.74340
    17    C    2  S      Ryd( 3S)     0.00426
    18    C    2  px     Val( 2p)     0.75405
    19    C    2  px     Ryd( 3p)     0.01507
    20    C    2  py     Val( 2p)     0.61503
    21    C    2  py     Ryd( 3p)     0.01756
    22    C    2  pz     Val( 2p)     0.63498
    23    C    2  pz     Ryd( 3p)     0.01699
    24    C    2  dxy    Ryd( 3d)     0.00442
    25    C    2  dxz    Ryd( 3d)     0.00414
    26    C    2  dyz    Ryd( 3d)     0.00485
    27    C    2  dx2y2  Ryd( 3d)     0.00458
    28    C    2  dz2    Ryd( 3d)     0.00512

    29    F    3  S      Cor( 1S)     1.99989
    30    F    3  S      Val( 2S)     1.84042
    31    F    3  S      Ryd( 3S)     0.00094
    32    F    3  px     Val( 2p)     1.69708
    33    F    3  px     Ryd( 3p)     0.00040
    34    F    3  py     Val( 2p)     1.86949
    35    F    3  py     Ryd( 3p)     0.00034
    36    F    3  pz     Val( 2p)     1.89822
    37    F    3  pz     Ryd( 3p)     0.00037
    38    F    3  dxy    Ryd( 3d)     0.00104
    39    F    3  dxz    Ryd( 3d)     0.00088
    40    F    3  dyz    Ryd( 3d)     0.00028
    41    F    3  dx2y2  Ryd( 3d)     0.00097
    42    F    3  dz2    Ryd( 3d)     0.00044

    43    F    4  S      Cor( 1S)     1.99989
    44    F    4  S      Val( 2S)     1.83829
    45    F    4  S      Ryd( 3S)     0.00110
    46    F    4  px     Val( 2p)     1.92767
    47    F    4  px     Ryd( 3p)     0.00060
    48    F    4  py     Val( 2p)     1.64784
    49    F    4  py     Ryd( 3p)     0.00023
    50    F    4  pz     Val( 2p)     1.91660
    51    F    4  pz     Ryd( 3p)     0.00034
    52    F    4  dxy    Ryd( 3d)     0.00102
    53    F    4  dxz    Ryd( 3d)     0.00008
    54    F    4  dyz    Ryd( 3d)     0.00105
    55    F    4  dx2y2  Ryd( 3d)     0.00111
    56    F    4  dz2    Ryd( 3d)     0.00041

    57    C    5  S      Cor( 1S)     1.99894
    58    C    5  S      Val( 2S)     1.10241
    59    C    5  S      Ryd( 3S)     0.00259
    60    C    5  px     Val( 2p)     0.98457
    61    C    5  px     Ryd( 3p)     0.00377
    62    C    5  py     Val( 2p)     1.26672
    63    C    5  py     Ryd( 3p)     0.00559
    64    C    5  pz     Val( 2p)     1.22875
    65    C    5  pz     Ryd( 3p)     0.00281
    66    C    5  dxy    Ryd( 3d)     0.00048
    67    C    5  dxz    Ryd( 3d)     0.00055
    68    C    5  dyz    Ryd( 3d)     0.00057
    69    C    5  dx2y2  Ryd( 3d)     0.00073
    70    C    5  dz2    Ryd( 3d)     0.00052

    71    C    6  S      Cor( 1S)     1.99937
    72    C    6  S      Val( 2S)     0.77701
    73    C    6  S      Ryd( 3S)     0.00617
    74    C    6  px     Val( 2p)     0.85996
    75    C    6  px     Ryd( 3p)     0.01239
    76    C    6  py     Val( 2p)     0.70954
    77    C    6  py     Ryd( 3p)     0.01004
    78    C    6  pz     Val( 2p)     0.72373
    79    C    6  pz     Ryd( 3p)     0.00412
    80    C    6  dxy    Ryd( 3d)     0.00392
    81    C    6  dxz    Ryd( 3d)     0.00232
    82    C    6  dyz    Ryd( 3d)     0.00407
    83    C    6  dx2y2  Ryd( 3d)     0.00394
    84    C    6  dz2    Ryd( 3d)     0.00184

    85    O    7  S      Cor( 1S)     1.99969
    86    O    7  S      Val( 2S)     1.69142
    87    O    7  S      Ryd( 3S)     0.00110
    88    O    7  px     Val( 2p)     1.65533
    89    O    7  px     Ryd( 3p)     0.00177
    90    O    7  py     Val( 2p)     1.45888
    91    O    7  py     Ryd( 3p)     0.00137
    92    O    7  pz     Val( 2p)     1.73347
    93    O    7  pz     Ryd( 3p)     0.00084
    94    O    7  dxy    Ryd( 3d)     0.00117
    95    O    7  dxz    Ryd( 3d)     0.00077
    96    O    7  dyz    Ryd( 3d)     0.00127
    97    O    7  dx2y2  Ryd( 3d)     0.00162
    98    O    7  dz2    Ryd( 3d)     0.00063

    99    O    8  S      Cor( 1S)     1.99971
   100    O    8  S      Val( 2S)     1.72045
   101    O    8  S      Ryd( 3S)     0.00143
   102    O    8  px     Val( 2p)     1.44738
   103    O    8  px     Ryd( 3p)     0.00107
   104    O    8  py     Val( 2p)     1.34505
   105    O    8  py     Ryd( 3p)     0.00149
   106    O    8  pz     Val( 2p)     1.55230
   107    O    8  pz     Ryd( 3p)     0.00084
   108    O    8  dxy    Ryd( 3d)     0.00148
   109    O    8  dxz    Ryd( 3d)     0.00125
   110    O    8  dyz    Ryd( 3d)     0.00111
   111    O    8  dx2y2  Ryd( 3d)     0.00142
   112    O    8  dz2    Ryd( 3d)     0.00081

   113    H    9  S      Val( 1S)     0.66605
   114    H    9  S      Ryd( 2S)     0.00177
   115    H    9  px     Ryd( 2p)     0.00017
   116    H    9  py     Ryd( 2p)     0.00018
   117    H    9  pz     Ryd( 2p)     0.00082

   118    H   10  S      Val( 1S)     0.69043
   119    H   10  S      Ryd( 2S)     0.00192
   120    H   10  px     Ryd( 2p)     0.00016
   121    H   10  py     Ryd( 2p)     0.00083
   122    H   10  pz     Ryd( 2p)     0.00011

   123    H   11  S      Val( 1S)     0.46331
   124    H   11  S      Ryd( 2S)     0.00116
   125    H   11  px     Ryd( 2p)     0.00219
   126    H   11  py     Ryd( 2p)     0.00128
   127    H   11  pz     Ryd( 2p)     0.00131

 WARNING:  1 low occupancy (<1.9990e) core orbital  found on  C    5


 Summary of Natural Population Analysis:                  
                                                          
                                       Natural Population 
                Natural  -----------------------------------------------
    Atom  No    Charge         Core      Valence    Rydberg      Total
 -----------------------------------------------------------------------
      F    1   -0.35513      1.99989     7.34953    0.00571     9.35513
      C    2    1.17640      1.99917     2.74745    0.07698     4.82360
      F    3   -0.31077      1.99989     7.30520    0.00567     9.31077
      F    4   -0.33623      1.99989     7.33040    0.00594     9.33623
      C    5   -0.59902      1.99894     4.58246    0.01763     6.59902
      C    6    0.88156      1.99937     3.07024    0.04882     5.11844
      O    7   -0.54933      1.99969     6.53911    0.01053     8.54933
      O    8   -0.07578      1.99971     6.06518    0.01089     8.07578
      H    9    0.33101      0.00000     0.66605    0.00294     0.66899
      H   10    0.30655      0.00000     0.69043    0.00302     0.69345
      H   11    0.53075      0.00000     0.46331    0.00594     0.46925
 =======================================================================
   * Total *    1.00000     15.99656    46.80936    0.19408    63.00000

                                 Natural Population      
 --------------------------------------------------------
   Core                      15.99656 ( 99.9785% of  16)
   Valence                   46.80936 ( 99.5944% of  47)
   Natural Minimal Basis     62.80592 ( 99.6919% of  63)
   Natural Rydberg Basis      0.19408 (  0.3081% of  63)
 --------------------------------------------------------

    Atom  No          Natural Electron Configuration
 ----------------------------------------------------------------------------
      F    1      [core]2S( 1.84)2p( 5.51)
      C    2      [core]2S( 0.74)2p( 2.00)3p( 0.05)3d( 0.02)
      F    3      [core]2S( 1.84)2p( 5.46)
      F    4      [core]2S( 1.84)2p( 5.49)
      C    5      [core]2S( 1.10)2p( 3.48)3p( 0.01)
      C    6      [core]2S( 0.78)2p( 2.29)3S( 0.01)3p( 0.03)3d( 0.02)
      O    7      [core]2S( 1.69)2p( 4.85)3d( 0.01)
      O    8      [core]2S( 1.72)2p( 4.34)3d( 0.01)
      H    9            1S( 0.67)
      H   10            1S( 0.69)
      H   11            1S( 0.46)


 ***************************************************
 *******         Alpha spin orbitals         *******
 ***************************************************


 NATURAL POPULATIONS:  Natural atomic orbital occupancies 
                                                          
   NAO  Atom  No  lang   Type(AO)    Occupancy      Energy
 ----------------------------------------------------------
     1    F    1  S      Cor( 1S)     0.99995     -24.64121
     2    F    1  S      Val( 2S)     0.92032      -1.46063
     3    F    1  S      Ryd( 3S)     0.00051       1.71908
     4    F    1  px     Val( 2p)     0.96988      -0.61743
     5    F    1  px     Ryd( 3p)     0.00029       1.16539
     6    F    1  py     Val( 2p)     0.96420      -0.61511
     7    F    1  py     Ryd( 3p)     0.00015       1.12768
     8    F    1  pz     Val( 2p)     0.82078      -0.64528
     9    F    1  pz     Ryd( 3p)     0.00013       1.07978
    10    F    1  dxy    Ryd( 3d)     0.00001       2.87709
    11    F    1  dxz    Ryd( 3d)     0.00050       2.97397
    12    F    1  dyz    Ryd( 3d)     0.00053       2.98020
    13    F    1  dx2y2  Ryd( 3d)     0.00001       2.86781
    14    F    1  dz2    Ryd( 3d)     0.00073       3.30450

    15    C    2  S      Cor( 1S)     0.99959     -10.56679
    16    C    2  S      Val( 2S)     0.37248      -0.44388
    17    C    2  S      Ryd( 3S)     0.00210       0.35623
    18    C    2  px     Val( 2p)     0.37841      -0.33825
    19    C    2  px     Ryd( 3p)     0.00751       0.39216
    20    C    2  py     Val( 2p)     0.30748      -0.31738
    21    C    2  py     Ryd( 3p)     0.00881       0.39079
    22    C    2  pz     Val( 2p)     0.31811      -0.32272
    23    C    2  pz     Ryd( 3p)     0.00860       0.39095
    24    C    2  dxy    Ryd( 3d)     0.00223       1.86845
    25    C    2  dxz    Ryd( 3d)     0.00212       1.81699
    26    C    2  dyz    Ryd( 3d)     0.00243       1.75611
    27    C    2  dx2y2  Ryd( 3d)     0.00228       1.90523
    28    C    2  dz2    Ryd( 3d)     0.00255       1.97516

    29    F    3  S      Cor( 1S)     0.99995     -24.64638
    30    F    3  S      Val( 2S)     0.92038      -1.46426
    31    F    3  S      Ryd( 3S)     0.00047       1.67724
    32    F    3  px     Val( 2p)     0.86229      -0.64023
    33    F    3  px     Ryd( 3p)     0.00021       1.11092
    34    F    3  py     Val( 2p)     0.93674      -0.62405
    35    F    3  py     Ryd( 3p)     0.00017       1.12284
    36    F    3  pz     Val( 2p)     0.95506      -0.62068
    37    F    3  pz     Ryd( 3p)     0.00019       1.12918
    38    F    3  dxy    Ryd( 3d)     0.00052       3.09831
    39    F    3  dxz    Ryd( 3d)     0.00044       2.99795
    40    F    3  dyz    Ryd( 3d)     0.00014       2.93527
    41    F    3  dx2y2  Ryd( 3d)     0.00049       3.01182
    42    F    3  dz2    Ryd( 3d)     0.00022       2.94786

    43    F    4  S      Cor( 1S)     0.99995     -24.64019
    44    F    4  S      Val( 2S)     0.91916      -1.46024
    45    F    4  S      Ryd( 3S)     0.00055       1.68704
    46    F    4  px     Val( 2p)     0.96500      -0.61604
    47    F    4  px     Ryd( 3p)     0.00030       1.16089
    48    F    4  py     Val( 2p)     0.82634      -0.64545
    49    F    4  py     Ryd( 3p)     0.00012       1.07853
    50    F    4  pz     Val( 2p)     0.96194      -0.61637
    51    F    4  pz     Ryd( 3p)     0.00017       1.13726
    52    F    4  dxy    Ryd( 3d)     0.00051       2.99238
    53    F    4  dxz    Ryd( 3d)     0.00004       2.88260
    54    F    4  dyz    Ryd( 3d)     0.00052       3.00554
    55    F    4  dx2y2  Ryd( 3d)     0.00056       3.17669
    56    F    4  dz2    Ryd( 3d)     0.00021       2.96860

    57    C    5  S      Cor( 1S)     0.99947     -10.36673
    58    C    5  S      Val( 2S)     0.55232      -0.54246
    59    C    5  S      Ryd( 3S)     0.00127       0.57990
    60    C    5  px     Val( 2p)     0.53600      -0.40222
    61    C    5  px     Ryd( 3p)     0.00194       0.31784
    62    C    5  py     Val( 2p)     0.63378      -0.38066
    63    C    5  py     Ryd( 3p)     0.00275       0.46400
    64    C    5  pz     Val( 2p)     0.62041      -0.38626
    65    C    5  pz     Ryd( 3p)     0.00138       0.38618
    66    C    5  dxy    Ryd( 3d)     0.00030       1.84030
    67    C    5  dxz    Ryd( 3d)     0.00031       1.86421
    68    C    5  dyz    Ryd( 3d)     0.00029       1.83007
    69    C    5  dx2y2  Ryd( 3d)     0.00039       2.07720
    70    C    5  dz2    Ryd( 3d)     0.00027       2.10572

    71    C    6  S      Cor( 1S)     0.99969     -10.55030
    72    C    6  S      Val( 2S)     0.38572      -0.47118
    73    C    6  S      Ryd( 3S)     0.00299       0.22684
    74    C    6  px     Val( 2p)     0.42497      -0.36556
    75    C    6  px     Ryd( 3p)     0.00578       0.29917
    76    C    6  py     Val( 2p)     0.34342      -0.32386
    77    C    6  py     Ryd( 3p)     0.00531       0.32047
    78    C    6  pz     Val( 2p)     0.35045      -0.42917
    79    C    6  pz     Ryd( 3p)     0.00202       0.24654
    80    C    6  dxy    Ryd( 3d)     0.00196       1.97578
    81    C    6  dxz    Ryd( 3d)     0.00123       1.72108
    82    C    6  dyz    Ryd( 3d)     0.00200       1.63693
    83    C    6  dx2y2  Ryd( 3d)     0.00270       1.96968
    84    C    6  dz2    Ryd( 3d)     0.00094       1.72721

    85    O    7  S      Cor( 1S)     0.99985     -19.30573
    86    O    7  S      Val( 2S)     0.84451      -1.20163
    87    O    7  S      Ryd( 3S)     0.00058       1.15946
    88    O    7  px     Val( 2p)     0.83263      -0.62350
    89    O    7  px     Ryd( 3p)     0.00087       0.92205
    90    O    7  py     Val( 2p)     0.77629      -0.64837
    91    O    7  py     Ryd( 3p)     0.00067       0.77780
    92    O    7  pz     Val( 2p)     0.86478      -0.61942
    93    O    7  pz     Ryd( 3p)     0.00038       0.75260
    94    O    7  dxy    Ryd( 3d)     0.00059       2.59041
    95    O    7  dxz    Ryd( 3d)     0.00039       2.66609
    96    O    7  dyz    Ryd( 3d)     0.00065       2.44658
    97    O    7  dx2y2  Ryd( 3d)     0.00085       2.96147
    98    O    7  dz2    Ryd( 3d)     0.00034       2.61225

    99    O    8  S      Cor( 1S)     0.99985     -19.29555
   100    O    8  S      Val( 2S)     0.86616      -1.29579
   101    O    8  S      Ryd( 3S)     0.00068       1.09459
   102    O    8  px     Val( 2p)     0.85710      -0.69229
   103    O    8  px     Ryd( 3p)     0.00065       0.72949
   104    O    8  py     Val( 2p)     0.89205      -0.70051
   105    O    8  py     Ryd( 3p)     0.00098       0.75207
   106    O    8  pz     Val( 2p)     0.81526      -0.64886
   107    O    8  pz     Ryd( 3p)     0.00039       0.73407
   108    O    8  dxy    Ryd( 3d)     0.00076       2.77150
   109    O    8  dxz    Ryd( 3d)     0.00067       2.46400
   110    O    8  dyz    Ryd( 3d)     0.00055       2.39443
   111    O    8  dx2y2  Ryd( 3d)     0.00098       2.53054
   112    O    8  dz2    Ryd( 3d)     0.00043       2.43240

   113    H    9  S      Val( 1S)     0.33400      -0.15465
   114    H    9  S      Ryd( 2S)     0.00087       0.13646
   115    H    9  px     Ryd( 2p)     0.00008       1.58970
   116    H    9  py     Ryd( 2p)     0.00009       1.62464
   117    H    9  pz     Ryd( 2p)     0.00041       2.08118

   118    H   10  S      Val( 1S)     0.34406      -0.14954
   119    H   10  S      Ryd( 2S)     0.00093       0.14093
   120    H   10  px     Ryd( 2p)     0.00007       1.54864
   121    H   10  py     Ryd( 2p)     0.00041       2.13455
   122    H   10  pz     Ryd( 2p)     0.00006       1.56140

   123    H   11  S      Val( 1S)     0.23070      -0.15781
   124    H   11  S      Ryd( 2S)     0.00064       0.16683
   125    H   11  px     Ryd( 2p)     0.00109       2.01229
   126    H   11  py     Ryd( 2p)     0.00064       1.56476
   127    H   11  pz     Ryd( 2p)     0.00065       1.47434


 Summary of Natural Population Analysis:                  
                                                          
                                       Natural Population 
                Natural  -----------------------------------------------
    Atom  No    Charge         Core      Valence    Rydberg      Total
 -----------------------------------------------------------------------
      F    1   -0.17797      0.99995     3.67518    0.00285     4.67797
      C    2    0.58530      0.99959     1.37648    0.03862     2.41470
      F    3   -0.17726      0.99995     3.67447    0.00285     4.67726
      F    4   -0.17537      0.99995     3.67245    0.00298     4.67537
      C    5   -0.35087      0.99947     2.34251    0.00889     3.35087
      C    6    0.47080      0.99969     1.50456    0.02494     2.52920
      O    7   -0.32338      0.99985     3.31821    0.00533     4.32338
      O    8   -0.43652      0.99985     3.43057    0.00609     4.43652
      H    9    0.16454      0.00000     0.33400    0.00146     0.33546
      H   10    0.15446      0.00000     0.34406    0.00148     0.34554
      H   11    0.26627      0.00000     0.23070    0.00302     0.23373
 =======================================================================
   * Total *   -0.00000      7.99830    23.90320    0.09850    32.00000

                                 Natural Population      
 --------------------------------------------------------
   Core                       7.99830 ( 99.9788% of   8)
   Valence                   23.90320 ( 99.5966% of  24)
   Natural Minimal Basis     31.90150 ( 99.6922% of  32)
   Natural Rydberg Basis      0.09850 (  0.3078% of  32)
 --------------------------------------------------------

    Atom  No          Natural Electron Configuration
 ----------------------------------------------------------------------------
      F    1      [core]2S( 0.92)2p( 2.75)
      C    2      [core]2S( 0.37)2p( 1.00)3p( 0.02)3d( 0.01)
      F    3      [core]2S( 0.92)2p( 2.75)
      F    4      [core]2S( 0.92)2p( 2.75)
      C    5      [core]2S( 0.55)2p( 1.79)3p( 0.01)
      C    6      [core]2S( 0.39)2p( 1.12)3p( 0.01)3d( 0.01)
      O    7      [core]2S( 0.84)2p( 2.47)
      O    8      [core]2S( 0.87)2p( 2.56)
      H    9            1S( 0.33)
      H   10            1S( 0.34)
      H   11            1S( 0.23)


 NATURAL BOND ORBITAL ANALYSIS, alpha spin orbitals:

                       Occupancies       Lewis Structure    Low   High
           Occ.    -------------------  -----------------   occ   occ
  Cycle   Thresh.   Lewis   Non-Lewis     CR  BD  3C  LP    (L)   (NL)   Dev
 =============================================================================
   1(1)    0.90    31.42920   0.57080      8  11   0  13     1      1    0.04
   2(2)    0.90    31.42920   0.57080      8  11   0  13     1      1    0.04
   3(1)    0.80    31.31517   0.68483      8  10   0  14     0      1    0.04
 -----------------------------------------------------------------------------

 Structure accepted: No low occupancy Lewis orbitals

 --------------------------------------------------------
   Core                      7.99830 ( 99.979% of   8)
   Valence Lewis            23.31687 ( 97.154% of  24)
  ==================       ============================
   Total Lewis              31.31517 ( 97.860% of  32)
  -----------------------------------------------------
   Valence non-Lewis         0.60862 (  1.902% of  32)
   Rydberg non-Lewis         0.07621 (  0.238% of  32)
  ==================       ============================
   Total non-Lewis           0.68483 (  2.140% of  32)
 --------------------------------------------------------


       (Occupancy)   Bond orbital/ Coefficients/ Hybrids
 ---------------------------------------------------------------------------------
     1. (0.99738) BD ( 1) F   1 - C   2  
                ( 73.49%)   0.8573* F   1 s( 29.48%)p 2.39( 70.43%)d 0.00(  0.09%)
                                           -0.0000  0.5429 -0.0074 -0.0494 -0.0024
                                           -0.0932 -0.0014  0.8325  0.0067  0.0001
                                           -0.0021 -0.0056 -0.0003  0.0293
                ( 26.51%)   0.5149* C   2 s( 21.78%)p 3.57( 77.72%)d 0.02(  0.50%)
                                           -0.0000  0.4667 -0.0050 -0.0430  0.0131
                                           -0.0924  0.0007  0.8742  0.0491  0.0023
                                           -0.0100 -0.0145  0.0016  0.0682
     2. (0.99703) BD ( 1) C   2 - F   3  
                ( 26.57%)   0.5155* C   2 s( 22.27%)p 3.47( 77.24%)d 0.02(  0.49%)
                                           -0.0000  0.4718 -0.0087  0.7333  0.0424
                                           -0.4081 -0.0104 -0.2575 -0.0025 -0.0474
                                           -0.0305  0.0208  0.0263 -0.0246
                ( 73.43%)   0.8569* F   3 s( 29.40%)p 2.40( 70.51%)d 0.00(  0.09%)
                                           -0.0000  0.5422 -0.0084  0.7041  0.0044
                                           -0.3877 -0.0039 -0.2427 -0.0032 -0.0201
                                           -0.0123  0.0068  0.0133 -0.0115
     3. (0.99744) BD ( 1) C   2 - F   4  
                ( 26.59%)   0.5157* C   2 s( 22.10%)p 3.50( 77.40%)d 0.02(  0.50%)
                                           -0.0000  0.4700 -0.0066  0.1223  0.0198
                                            0.8563  0.0473 -0.1525 -0.0008  0.0132
                                           -0.0009 -0.0233 -0.0565 -0.0328
                ( 73.41%)   0.8568* F   4 s( 29.85%)p 2.35( 70.06%)d 0.00(  0.09%)
                                           -0.0000  0.5463 -0.0089  0.1183 -0.0008
                                            0.8146  0.0071 -0.1516 -0.0020  0.0077
                                           -0.0014 -0.0089 -0.0242 -0.0137
     4. (0.98843) BD ( 1) C   2 - C   5  
                ( 45.86%)   0.6772* C   2 s( 33.62%)p 1.97( 66.28%)d 0.00(  0.09%)
                                            0.0003  0.5796  0.0161 -0.6641  0.0162
                                           -0.2887 -0.0053 -0.3716 -0.0056  0.0146
                                            0.0198  0.0087  0.0151 -0.0057
                ( 54.14%)   0.7358* C   5 s( 27.81%)p 2.59( 72.14%)d 0.00(  0.05%)
                                            0.0001  0.5273  0.0097  0.6577  0.0124
                                            0.3441 -0.0046  0.4127  0.0002  0.0131
                                            0.0124  0.0111  0.0059 -0.0007
     5. (0.99013) BD ( 1) C   5 - C   6  
                ( 50.28%)   0.7091* C   5 s( 25.32%)p 2.95( 74.60%)d 0.00(  0.08%)
                                            0.0001  0.5031  0.0114 -0.7510 -0.0198
                                            0.2697 -0.0013  0.3299 -0.0028 -0.0132
                                           -0.0164  0.0074  0.0151 -0.0059
                ( 49.72%)   0.7051* C   6 s( 40.32%)p 1.48( 59.62%)d 0.00(  0.06%)
                                            0.0000  0.6341  0.0340  0.6747 -0.0315
                                           -0.2602 -0.0021 -0.2689  0.0020 -0.0106
                                           -0.0121  0.0043  0.0157 -0.0062
     6. (0.97186) BD ( 1) C   5 - H   9  
                ( 65.89%)   0.8118* C   5 s( 23.38%)p 3.28( 76.59%)d 0.00(  0.03%)
                                            0.0003 -0.4835  0.0031 -0.0299 -0.0009
                                           -0.2181  0.0183  0.8468  0.0000  0.0000
                                           -0.0016  0.0133 -0.0002 -0.0118
                ( 34.11%)   0.5840* H   9 s( 99.88%)p 0.00(  0.12%)
                                           -0.9994  0.0026  0.0029  0.0043 -0.0341
     7. (0.98323) BD ( 1) C   5 - H  10  
                ( 65.24%)   0.8077* C   5 s( 23.49%)p 3.26( 76.48%)d 0.00(  0.03%)
                                            0.0003 -0.4846  0.0067 -0.0344 -0.0062
                                            0.8720 -0.0045 -0.0533  0.0186 -0.0015
                                            0.0005  0.0071  0.0135  0.0087
                ( 34.76%)   0.5895* H  10 s( 99.89%)p 0.00(  0.11%)
                                           -0.9994  0.0019  0.0042 -0.0333 -0.0015
     8. (0.99813) BD ( 1) C   6 - O   7  
                ( 31.48%)   0.5611* C   6 s( 27.61%)p 2.61( 72.05%)d 0.01(  0.34%)
                                           -0.0000  0.5251 -0.0196 -0.1397 -0.0069
                                            0.8327  0.0384  0.0784  0.0022 -0.0156
                                           -0.0004  0.0082 -0.0478 -0.0278
                ( 68.52%)   0.8278* O   7 s( 33.86%)p 1.95( 66.05%)d 0.00(  0.09%)
                                           -0.0000  0.5819 -0.0013  0.0515  0.0027
                                           -0.8105 -0.0041 -0.0297 -0.0017  0.0078
                                           -0.0015 -0.0026 -0.0243 -0.0158
     9. (0.99856) BD ( 1) C   6 - O   8  
                ( 31.95%)   0.5653* C   6 s( 31.96%)p 2.12( 67.72%)d 0.01(  0.31%)
                                            0.0001  0.5639 -0.0413 -0.6243 -0.0455
                                           -0.4812 -0.0278  0.2296  0.0206  0.0430
                                           -0.0209 -0.0156  0.0119 -0.0214
                ( 68.05%)   0.8249* O   8 s( 40.59%)p 1.46( 59.31%)d 0.00(  0.09%)
                                           -0.0000  0.6367 -0.0241  0.5554 -0.0116
                                            0.4900 -0.0108 -0.2105  0.0046  0.0213
                                           -0.0127 -0.0077  0.0018 -0.0152
    10. (0.99229) BD ( 1) O   7 - H  11  
                ( 76.97%)   0.8773* O   7 s( 20.95%)p 3.77( 78.96%)d 0.00(  0.09%)
                                           -0.0002 -0.4576  0.0085  0.7767  0.0120
                                           -0.2661 -0.0279 -0.3384 -0.0061 -0.0061
                                            0.0180  0.0028 -0.0221  0.0074
                ( 23.03%)   0.4799* H  11 s( 99.43%)p 0.01(  0.57%)
                                           -0.9971  0.0058 -0.0647  0.0277  0.0280
    11. (0.99995) CR ( 1) F   1           s(100.00%)p 0.00(  0.00%)
                                            1.0000 -0.0002 -0.0000 -0.0001  0.0000
                                           -0.0000 -0.0000  0.0001  0.0000  0.0000
                                           -0.0000 -0.0000 -0.0000  0.0000
    12. (0.99960) CR ( 1) C   2           s(100.00%)p 0.00(  0.00%)
                                            1.0000 -0.0001 -0.0000  0.0002 -0.0000
                                            0.0001  0.0000  0.0001  0.0000 -0.0000
                                           -0.0000 -0.0000 -0.0000  0.0000
    13. (0.99995) CR ( 1) F   3           s(100.00%)
                                            1.0000 -0.0002 -0.0000  0.0001  0.0000
                                           -0.0001 -0.0000 -0.0001 -0.0000 -0.0000
                                           -0.0000  0.0000  0.0000 -0.0000
    14. (0.99994) CR ( 1) F   4           s(100.00%)p 0.00(  0.00%)
                                            1.0000 -0.0002 -0.0000 -0.0000  0.0000
                                            0.0001  0.0000 -0.0001 -0.0000 -0.0000
                                           -0.0000 -0.0000 -0.0000 -0.0000
    15. (0.99947) CR ( 1) C   5           s(100.00%)p 0.00(  0.00%)
                                            1.0000  0.0002 -0.0000  0.0001  0.0000
                                           -0.0002 -0.0000 -0.0003 -0.0000  0.0000
                                            0.0000 -0.0000 -0.0000  0.0000
    16. (0.99969) CR ( 1) C   6           s(100.00%)
                                            1.0000 -0.0000  0.0000  0.0000  0.0000
                                            0.0001  0.0000 -0.0000 -0.0000 -0.0000
                                            0.0000  0.0000 -0.0000  0.0000
    17. (0.99985) CR ( 1) O   7           s(100.00%)p 0.00(  0.00%)
                                            1.0000 -0.0002  0.0000  0.0001  0.0000
                                           -0.0002 -0.0000 -0.0001 -0.0000  0.0000
                                            0.0000 -0.0000 -0.0000  0.0000
    18. (0.99985) CR ( 1) O   8           s(100.00%)p 0.00(  0.00%)
                                            1.0000 -0.0004 -0.0000  0.0002 -0.0000
                                            0.0002 -0.0000 -0.0001  0.0000  0.0000
                                           -0.0000 -0.0000  0.0000 -0.0000
    19. (0.99296) LP ( 1) F   1           s( 70.46%)p 0.42( 29.54%)d 0.00(  0.00%)
                                            0.0003  0.8394  0.0021  0.0458 -0.0013
                                            0.0843  0.0004 -0.5349 -0.0072 -0.0000
                                            0.0001  0.0016  0.0003 -0.0065
    20. (0.97338) LP ( 2) F   1           s(  0.04%)p99.99( 99.91%)d 1.12(  0.05%)
                                           -0.0001  0.0205 -0.0016 -0.8543  0.0045
                                           -0.5046  0.0013 -0.1206  0.0002  0.0018
                                           -0.0185 -0.0108 -0.0012 -0.0029
    21. (0.96397) LP ( 3) F   1           s(  0.01%)p99.99( 99.93%)d 3.95(  0.05%)
                                            0.0000  0.0114  0.0007  0.5148 -0.0026
                                           -0.8538  0.0024 -0.0725 -0.0000 -0.0017
                                            0.0116 -0.0193 -0.0011 -0.0031
    22. (0.99330) LP ( 1) F   3           s( 70.30%)p 0.42( 29.69%)d 0.00(  0.00%)
                                            0.0003  0.8385  0.0025 -0.4197 -0.0064
                                            0.2869  0.0027  0.1959  0.0014  0.0049
                                            0.0036 -0.0017 -0.0019  0.0022
    23. (0.97174) LP ( 2) F   3           s(  0.29%)p99.99( 99.67%)d 0.17(  0.05%)
                                           -0.0000  0.0535  0.0000 -0.5686  0.0015
                                           -0.6252  0.0020 -0.5314  0.0020 -0.0068
                                           -0.0069  0.0091 -0.0164  0.0061
    24. (0.96576) LP ( 3) F   3           s(  0.00%)p 1.00( 99.94%)d 0.00(  0.05%)
                                           -0.0000  0.0053 -0.0004  0.0622 -0.0005
                                            0.6130 -0.0021 -0.7872  0.0024  0.0117
                                           -0.0161  0.0042  0.0073  0.0078
    25. (0.99311) LP ( 1) F   4           s( 69.95%)p 0.43( 30.05%)d 0.00(  0.00%)
                                            0.0003  0.8363  0.0027 -0.0300 -0.0024
                                           -0.5331 -0.0069  0.1236  0.0006 -0.0011
                                            0.0004  0.0025  0.0055  0.0030
    26. (0.97214) LP ( 2) F   4           s(  0.19%)p99.99( 99.76%)d 0.26(  0.05%)
                                           -0.0000  0.0436 -0.0005 -0.7672  0.0034
                                           -0.0366 -0.0004 -0.6385  0.0018 -0.0164
                                            0.0003 -0.0139 -0.0028  0.0045
    27. (0.96347) LP ( 3) F   4           s(  0.01%)p 1.00( 99.94%)d 0.00(  0.05%)
                                           -0.0000  0.0098 -0.0003 -0.6292  0.0030
                                            0.2233 -0.0006  0.7440 -0.0025 -0.0131
                                            0.0056  0.0160 -0.0082 -0.0040
    28. (0.33698) LP*( 1) C   6           s(  0.00%)p 1.00( 99.85%)d 0.00(  0.15%)
                                           -0.0000  0.0011  0.0006 -0.3618  0.0054
                                            0.0263  0.0021 -0.9310  0.0108 -0.0003
                                            0.0288  0.0025  0.0138 -0.0227
    29. (0.98711) LP ( 1) O   7           s( 45.16%)p 1.21( 54.80%)d 0.00(  0.05%)
                                            0.0001  0.6720  0.0019  0.4902 -0.0080
                                            0.5202 -0.0000 -0.1922  0.0032 -0.0197
                                            0.0039  0.0080  0.0007  0.0054
    30. (0.87468) LP ( 2) O   7           s(  0.01%)p 1.00( 99.89%)d 0.00(  0.10%)
                                           -0.0000  0.0093 -0.0001 -0.3900  0.0047
                                            0.0156 -0.0002 -0.9200  0.0092  0.0102
                                            0.0117  0.0252  0.0064 -0.0096
    31. (0.99047) LP ( 1) O   8           s( 59.43%)p 0.68( 40.53%)d 0.00(  0.04%)
                                            0.0005  0.7708  0.0115 -0.4719  0.0036
                                           -0.3894  0.0043  0.1759 -0.0016 -0.0182
                                            0.0020  0.0073 -0.0036  0.0013
    32. (0.95191) LP ( 2) O   8           s(  0.02%)p99.99( 99.87%)d 4.22(  0.10%)
                                            0.0000  0.0155 -0.0028  0.5793  0.0026
                                           -0.7789 -0.0047 -0.2378 -0.0007 -0.0063
                                           -0.0107  0.0020  0.0296  0.0037
    33. (0.80839) LP ( 3) O   8           s(  0.00%)p 1.00( 99.84%)d 0.00(  0.16%)
                                           -0.0000  0.0024 -0.0005  0.3627  0.0025
                                           -0.0143 -0.0002  0.9309  0.0065  0.0086
                                            0.0233  0.0234  0.0110 -0.0177
    34. (0.00061) RY*( 1) F   1           s( 74.43%)p 0.34( 25.03%)d 0.01(  0.54%)
                                           -0.0000 -0.0003  0.8627 -0.0036 -0.4117
                                           -0.0011 -0.1535  0.0058 -0.2392  0.0238
                                           -0.0238 -0.0295  0.0164  0.0558
    35. (0.00021) RY*( 2) F   1           s( 18.55%)p 3.73( 69.22%)d 0.66( 12.23%)
                                           -0.0000  0.0020  0.4307 -0.0025  0.8202
                                           -0.0031  0.1215 -0.0004  0.0678  0.0121
                                            0.2688  0.1254  0.0713  0.1706
    36. (0.00014) RY*( 3) F   1           s(  0.69%)p99.99( 95.62%)d 5.31(  3.68%)
                                           -0.0000 -0.0000  0.0833 -0.0042 -0.2264
                                            0.0040  0.9475  0.0000  0.0848  0.0755
                                            0.1373 -0.0626 -0.0863  0.0299
    37. (0.00003) RY*( 4) F   1           s(  0.02%)p99.99(  2.48%)d99.99( 97.50%)
    38. (0.00002) RY*( 5) F   1           s(  3.44%)p27.47( 94.63%)d 0.56(  1.92%)
    39. (0.00001) RY*( 6) F   1           s(  1.28%)p 6.95(  8.93%)d69.89( 89.79%)
    40. (0.00000) RY*( 7) F   1           s(  0.21%)p 3.52(  0.72%)d99.99( 99.07%)
    41. (0.00000) RY*( 8) F   1           s(  0.19%)p 3.01(  0.58%)d99.99( 99.22%)
    42. (0.00001) RY*( 9) F   1           s(  1.18%)p 2.52(  2.97%)d81.30( 95.85%)
    43. (0.01061) RY*( 1) C   2           s(  0.72%)p99.99( 86.97%)d17.16( 12.31%)
                                           -0.0000  0.0003  0.0847 -0.0208  0.4251
                                            0.0444 -0.5712  0.0471 -0.5984 -0.1585
                                           -0.0390  0.2450  0.1203 -0.1482
    44. (0.01031) RY*( 2) C   2           s(  0.01%)p99.99( 87.43%)d99.99( 12.56%)
                                           -0.0000  0.0022  0.0108  0.0051 -0.0711
                                            0.0543 -0.6957 -0.0488  0.6164  0.0361
                                           -0.1173  0.0621  0.2040  0.2550
    45. (0.00742) RY*( 3) C   2           s(  3.07%)p27.40( 84.19%)d 4.14( 12.74%)
                                            0.0000  0.0507  0.1678  0.0372 -0.8163
                                            0.0078 -0.2270  0.0153 -0.3499  0.2056
                                            0.2440  0.0425  0.1453 -0.0517
    46. (0.00242) RY*( 4) C   2           s( 60.21%)p 0.01(  0.82%)d 0.65( 38.97%)
                                           -0.0000 -0.0031  0.7760 -0.0003 -0.0476
                                           -0.0057  0.0051 -0.0157 -0.0752 -0.1775
                                           -0.4194 -0.2964 -0.2124  0.2220
    47. (0.00215) RY*( 5) C   2           s(  1.74%)p 5.15(  8.98%)d51.22( 89.28%)
                                            0.0000  0.0012  0.1320 -0.0144 -0.1275
                                           -0.0125 -0.1195  0.0234  0.2415 -0.6146
                                            0.4040  0.1617 -0.4524 -0.3480
    48. (0.00208) RY*( 6) C   2           s(  0.44%)p22.58(  9.89%)d99.99( 89.67%)
                                           -0.0000  0.0020  0.0662 -0.0200 -0.1777
                                            0.0263  0.2527  0.0046  0.0485 -0.1312
                                           -0.4057  0.8377  0.0876  0.0734
    49. (0.00149) RY*( 7) C   2           s(  0.09%)p45.71(  4.18%)d99.99( 95.73%)
                                            0.0000  0.0001  0.0302  0.0019  0.0051
                                           -0.0452 -0.1620  0.0304  0.1120  0.5568
                                           -0.3196  0.0733 -0.4657 -0.5682
    50. (0.00142) RY*( 8) C   2           s(  0.07%)p50.37(  3.43%)d99.99( 96.50%)
                                            0.0000 -0.0007  0.0261  0.0353  0.1250
                                           -0.0208 -0.0651 -0.0345 -0.1075  0.3097
                                            0.3377  0.2694 -0.5602  0.6072
    51. (0.00021) RY*( 9) C   2           s( 33.87%)p 0.46( 15.46%)d 1.50( 50.67%)
                                            0.0000 -0.0106  0.5819  0.0268  0.2821
                                            0.0117  0.1649  0.0170  0.2160  0.3104
                                            0.4516  0.1981  0.3613 -0.1913
    52. (0.00053) RY*( 1) F   3           s( 75.71%)p 0.31( 23.57%)d 0.01(  0.72%)
                                            0.0000  0.0002  0.8701  0.0046 -0.3984
                                           -0.0038 -0.1952 -0.0024 -0.1970 -0.0408
                                           -0.0305  0.0554  0.0331 -0.0219
    53. (0.00025) RY*( 2) F   3           s( 19.00%)p 3.74( 70.97%)d 0.53( 10.04%)
                                            0.0000  0.0014  0.4358 -0.0011  0.4907
                                           -0.0025  0.4555 -0.0027  0.5113  0.0192
                                            0.0862 -0.0447  0.2704 -0.1321
    54. (0.00015) RY*( 3) F   3           s(  0.13%)p99.99( 96.96%)d22.37(  2.91%)
                                           -0.0000 -0.0002  0.0361  0.0003  0.1125
                                            0.0042  0.6590 -0.0045 -0.7229 -0.0395
                                            0.0467 -0.0121 -0.0850 -0.1342
    55. (0.00003) RY*( 4) F   3           s(  0.03%)p82.30(  2.77%)d99.99( 97.20%)
    56. (0.00002) RY*( 5) F   3           s(  3.60%)p19.72( 71.03%)d 7.05( 25.37%)
    57. (0.00001) RY*( 6) F   3           s(  0.31%)p18.19(  5.62%)d99.99( 94.07%)
    58. (0.00000) RY*( 7) F   3           s(  0.15%)p11.71(  1.80%)d99.99( 98.05%)
    59. (0.00000) RY*( 8) F   3           s(  0.78%)p34.70( 27.07%)d92.47( 72.15%)
    60. (0.00000) RY*( 9) F   3           s(  0.30%)p 1.39(  0.41%)d99.99( 99.29%)
    61. (0.00066) RY*( 1) F   4           s( 72.95%)p 0.37( 26.65%)d 0.01(  0.40%)
                                           -0.0000  0.0003  0.8541 -0.0009 -0.4484
                                            0.0076 -0.1565 -0.0017 -0.2023 -0.0099
                                            0.0175 -0.0385 -0.0406 -0.0207
    62. (0.00021) RY*( 2) F   4           s( 21.19%)p 3.14( 66.52%)d 0.58( 12.28%)
                                           -0.0000  0.0015  0.4603 -0.0024  0.7534
                                            0.0006 -0.0560 -0.0035  0.3075  0.2840
                                            0.0460  0.1293 -0.0500 -0.1444
    63. (0.00014) RY*( 3) F   4           s(  0.23%)p99.99( 97.12%)d11.43(  2.65%)
                                            0.0000 -0.0000  0.0481 -0.0043 -0.3879
                                            0.0009  0.2472  0.0041  0.8716  0.1186
                                            0.0238 -0.0475 -0.0215  0.0955
    64. (0.00003) RY*( 4) F   4           s(  0.05%)p52.99(  2.49%)d99.99( 97.47%)
    65. (0.00001) RY*( 5) F   4           s(  2.93%)p 2.88(  8.42%)d30.31( 88.66%)
    66. (0.00002) RY*( 6) F   4           s(  1.93%)p47.33( 91.32%)d 3.50(  6.75%)
    67. (0.00000) RY*( 7) F   4           s(  0.00%)p 1.00(  6.32%)d14.82( 93.68%)
    68. (0.00001) RY*( 8) F   4           s(  0.33%)p 0.72(  0.23%)d99.99( 99.44%)
    69. (0.00000) RY*( 9) F   4           s(  0.40%)p 2.82(  1.12%)d99.99( 98.49%)
    70. (0.00285) RY*( 1) C   5           s(  0.19%)p99.99( 99.52%)d 1.56(  0.30%)
                                           -0.0000  0.0048  0.0432 -0.0063  0.3710
                                            0.0162  0.8586 -0.0120 -0.3462 -0.0216
                                            0.0237  0.0195 -0.0381 -0.0093
    71. (0.00200) RY*( 2) C   5           s( 26.16%)p 2.82( 73.68%)d 0.01(  0.16%)
                                            0.0000  0.0052  0.5114  0.0165 -0.6199
                                           -0.0124  0.4140 -0.0116  0.4249 -0.0074
                                           -0.0007 -0.0002  0.0201 -0.0342
    72. (0.00116) RY*( 3) C   5           s( 43.30%)p 1.30( 56.41%)d 0.01(  0.28%)
                                            0.0000 -0.0023  0.6580 -0.0159  0.6493
                                           -0.0105 -0.1797 -0.0023  0.3315  0.0389
                                            0.0358 -0.0054  0.0029  0.0028
    73. (0.00057) RY*( 4) C   5           s( 28.01%)p 2.39( 66.96%)d 0.18(  5.03%)
                                            0.0000 -0.0138  0.5290  0.0059 -0.2237
                                            0.0032 -0.2313 -0.0042 -0.7523  0.0409
                                            0.0862 -0.1146  0.0563 -0.1578
    74. (0.00019) RY*( 5) C   5           s(  0.19%)p 3.59(  0.69%)d99.99( 99.12%)
                                           -0.0000  0.0026  0.0436 -0.0183 -0.0606
                                            0.0097 -0.0212  0.0059 -0.0477  0.4964
                                            0.1465  0.1402 -0.7754  0.3200
    75. (0.00013) RY*( 6) C   5           s(  0.28%)p 1.66(  0.46%)d99.99( 99.27%)
                                           -0.0000  0.0008  0.0525 -0.0030 -0.0366
                                           -0.0087 -0.0160  0.0107 -0.0529 -0.4161
                                            0.4781 -0.0702  0.1320  0.7540
    76. (0.00006) RY*( 7) C   5           s(  1.02%)p 0.68(  0.69%)d96.06( 98.28%)
    77. (0.00004) RY*( 8) C   5           s(  0.21%)p 3.06(  0.66%)d99.99( 99.13%)
    78. (0.00002) RY*( 9) C   5           s(  0.64%)p 1.76(  1.12%)d99.99( 98.24%)
    79. (0.00888) RY*( 1) C   6           s(  3.40%)p27.83( 94.64%)d 0.58(  1.96%)
                                           -0.0000  0.0383  0.1804 -0.0279  0.6698
                                           -0.0550  0.6609  0.0125 -0.2386 -0.1239
                                            0.0319  0.0412 -0.0394  0.0026
    80. (0.00368) RY*( 2) C   6           s( 22.74%)p 1.36( 30.85%)d 2.04( 46.40%)
                                            0.0000  0.0257  0.4762 -0.0409  0.1178
                                            0.0417 -0.3791  0.0123 -0.3839 -0.1384
                                           -0.1966  0.1570  0.5992  0.1502
    81. (0.00267) RY*( 3) C   6           s(  6.11%)p 3.31( 20.20%)d12.07( 73.69%)
                                           -0.0000 -0.0056  0.2471 -0.0046 -0.1977
                                           -0.0155 -0.0114  0.0056 -0.4031  0.3922
                                            0.3084  0.5860 -0.3425 -0.1652
    82. (0.00231) RY*( 4) C   6           s( 16.97%)p 0.70( 11.82%)d 4.20( 71.21%)
                                           -0.0000  0.0041  0.4119 -0.0212 -0.0518
                                           -0.0090 -0.1671 -0.0154 -0.2947 -0.0409
                                           -0.1638 -0.5669 -0.5731  0.1839
    83. (0.00134) RY*( 5) C   6           s(  3.22%)p20.27( 65.32%)d 9.76( 31.45%)
                                            0.0000  0.0233  0.1780  0.0149  0.5675
                                            0.0105 -0.4662  0.0185  0.3364  0.2555
                                            0.3934 -0.1393 -0.0412 -0.2709
    84. (0.00114) RY*( 6) C   6           s(  0.58%)p12.77(  7.37%)d99.99( 92.06%)
                                            0.0000 -0.0090  0.0754  0.0190 -0.0705
                                            0.0391  0.2582 -0.0105  0.0048  0.8324
                                           -0.1659 -0.3031  0.3074  0.1175
    85. (0.00033) RY*( 7) C   6           s( 25.56%)p 1.18( 30.11%)d 1.73( 44.33%)
                                           -0.0000 -0.0174  0.5053 -0.0192 -0.4052
                                           -0.0021  0.3123  0.0321  0.1948 -0.2196
                                            0.3936 -0.2376  0.2306 -0.3613
    86. (0.00011) RY*( 8) C   6           s( 21.40%)p 1.87( 39.92%)d 1.81( 38.68%)
                                           -0.0000 -0.0039  0.4626 -0.0245  0.0023
                                           -0.0019  0.0834 -0.0025  0.6258  0.0270
                                           -0.3727  0.3751 -0.1955  0.2612
    87. (0.00001) RY*( 9) C   6           s(  0.12%)p 4.16(  0.52%)d99.99( 99.35%)
    88. (0.00108) RY*( 1) O   7           s( 35.78%)p 1.70( 60.84%)d 0.09(  3.38%)
                                           -0.0000 -0.0036  0.5982 -0.0024 -0.7216
                                           -0.0018 -0.1193  0.0002  0.2711  0.1458
                                            0.0483 -0.0517 -0.0866 -0.0077
    89. (0.00028) RY*( 2) O   7           s( 36.63%)p 1.60( 58.52%)d 0.13(  4.85%)
                                           -0.0000  0.0015  0.6052 -0.0035  0.5958
                                            0.0021  0.2431  0.0044  0.4136 -0.1791
                                           -0.0277 -0.0526 -0.1054 -0.0422
    90. (0.00020) RY*( 3) O   7           s( 20.57%)p 3.55( 73.07%)d 0.31(  6.36%)
                                           -0.0000  0.0004  0.4535 -0.0044 -0.0002
                                            0.0010  0.2257 -0.0010 -0.8245 -0.0872
                                           -0.0149  0.2178 -0.0344 -0.0847
    91. (0.00005) RY*( 4) O   7           s(  3.34%)p24.12( 80.54%)d 4.83( 16.12%)
    92. (0.00001) RY*( 5) O   7           s(  0.00%)p 1.00( 16.98%)d 4.89( 83.02%)
    93. (0.00000) RY*( 6) O   7           s(  0.02%)p20.53(  0.43%)d99.99( 99.55%)
    94. (0.00000) RY*( 7) O   7           s(  0.01%)p 1.00(  6.64%)d14.06( 93.35%)
    95. (0.00001) RY*( 8) O   7           s(  3.09%)p 0.91(  2.82%)d30.44( 94.09%)
    96. (0.00001) RY*( 9) O   7           s(  0.59%)p 0.79(  0.47%)d99.99( 98.94%)
    97. (0.00144) RY*( 1) O   8           s(  3.32%)p28.57( 94.83%)d 0.56(  1.85%)
                                            0.0000  0.0009  0.1822  0.0051 -0.5729
                                            0.0025  0.7660 -0.0015  0.1824 -0.0248
                                           -0.0531  0.0096  0.1221  0.0045
    98. (0.00034) RY*( 2) O   8           s(  0.45%)p99.99( 95.82%)d 8.34(  3.73%)
                                            0.0000  0.0003  0.0669  0.0009 -0.3269
                                            0.0009 -0.0424 -0.0005 -0.9217  0.0755
                                            0.0611  0.1565  0.0402 -0.0425
    99. (0.00014) RY*( 3) O   8           s( 87.99%)p 0.06(  4.85%)d 0.08(  7.15%)
                                            0.0000  0.0064  0.9380  0.0111  0.0688
                                            0.0117 -0.2019 -0.0033  0.0525  0.1868
                                           -0.0214 -0.1042  0.1450  0.0655
   100. (0.00004) RY*( 4) O   8           s(  2.31%)p37.00( 85.33%)d 5.36( 12.36%)
   101. (0.00000) RY*( 5) O   8           s(  2.12%)p 6.08( 12.88%)d40.13( 85.01%)
   102. (0.00000) RY*( 6) O   8           s(  0.05%)p14.16(  0.76%)d99.99( 99.18%)
   103. (0.00000) RY*( 7) O   8           s(  0.45%)p10.33(  4.61%)d99.99( 94.94%)
   104. (0.00001) RY*( 8) O   8           s(  2.90%)p 0.37(  1.09%)d33.08( 96.01%)
   105. (0.00000) RY*( 9) O   8           s(  0.36%)p 0.75(  0.27%)d99.99( 99.37%)
   106. (0.00088) RY*( 1) H   9           s( 99.31%)p 0.01(  0.69%)
                                            0.0046  0.9965 -0.0416 -0.0232 -0.0680
   107. (0.00008) RY*( 2) H   9           s(  0.26%)p99.99( 99.74%)
   108. (0.00008) RY*( 3) H   9           s(  0.05%)p99.99( 99.95%)
   109. (0.00002) RY*( 4) H   9           s(  0.50%)p99.99( 99.50%)
   110. (0.00094) RY*( 1) H  10           s( 99.46%)p 0.01(  0.54%)
                                            0.0041  0.9973  0.0015 -0.0627 -0.0383
   111. (0.00007) RY*( 2) H  10           s(  0.00%)p 1.00(100.00%)
   112. (0.00005) RY*( 3) H  10           s(  0.06%)p99.99( 99.94%)
   113. (0.00002) RY*( 4) H  10           s(  0.59%)p99.99( 99.41%)
   114. (0.00080) RY*( 1) H  11           s( 67.45%)p 0.48( 32.55%)
                                            0.0206  0.8210 -0.0045  0.5704 -0.0121
   115. (0.00055) RY*( 2) H  11           s(  0.01%)p 1.00( 99.99%)
                                            0.0003  0.0076  0.3980  0.0117  0.9173
   116. (0.00038) RY*( 3) H  11           s( 28.59%)p 2.50( 71.41%)
                                            0.0065  0.5347 -0.3188 -0.7693  0.1438
   117. (0.00001) RY*( 4) H  11           s(  4.53%)p21.08( 95.47%)
   118. (0.05175) BD*( 1) F   1 - C   2  
                ( 26.51%)   0.5149* F   1 s( 29.48%)p 2.39( 70.43%)d 0.00(  0.09%)
                                            0.0000 -0.5429  0.0074  0.0494  0.0024
                                            0.0932  0.0014 -0.8325 -0.0067 -0.0001
                                            0.0021  0.0056  0.0003 -0.0293
                ( 73.49%)  -0.8573* C   2 s( 21.78%)p 3.57( 77.72%)d 0.02(  0.50%)
                                            0.0000 -0.4667  0.0050  0.0430 -0.0131
                                            0.0924 -0.0007 -0.8742 -0.0491 -0.0023
                                            0.0100  0.0145 -0.0016 -0.0682
   119. (0.05049) BD*( 1) C   2 - F   3  
                ( 73.43%)   0.8569* C   2 s( 22.27%)p 3.47( 77.24%)d 0.02(  0.49%)
                                           -0.0000  0.4718 -0.0087  0.7333  0.0424
                                           -0.4081 -0.0104 -0.2575 -0.0025 -0.0474
                                           -0.0305  0.0208  0.0263 -0.0246
                ( 26.57%)  -0.5155* F   3 s( 29.40%)p 2.40( 70.51%)d 0.00(  0.09%)
                                           -0.0000  0.5422 -0.0084  0.7041  0.0044
                                           -0.3877 -0.0039 -0.2427 -0.0032 -0.0201
                                           -0.0123  0.0068  0.0133 -0.0115
   120. (0.05041) BD*( 1) C   2 - F   4  
                ( 73.41%)   0.8568* C   2 s( 22.10%)p 3.50( 77.40%)d 0.02(  0.50%)
                                           -0.0000  0.4700 -0.0066  0.1223  0.0198
                                            0.8563  0.0473 -0.1525 -0.0008  0.0132
                                           -0.0009 -0.0233 -0.0565 -0.0328
                ( 26.59%)  -0.5157* F   4 s( 29.85%)p 2.35( 70.06%)d 0.00(  0.09%)
                                           -0.0000  0.5463 -0.0089  0.1183 -0.0008
                                            0.8146  0.0071 -0.1516 -0.0020  0.0077
                                           -0.0014 -0.0089 -0.0242 -0.0137
   121. (0.03148) BD*( 1) C   2 - C   5  
                ( 54.14%)   0.7358* C   2 s( 33.62%)p 1.97( 66.28%)d 0.00(  0.09%)
                                            0.0003  0.5796  0.0161 -0.6641  0.0162
                                           -0.2887 -0.0053 -0.3716 -0.0056  0.0146
                                            0.0198  0.0087  0.0151 -0.0057
                ( 45.86%)  -0.6772* C   5 s( 27.81%)p 2.59( 72.14%)d 0.00(  0.05%)
                                            0.0001  0.5273  0.0097  0.6577  0.0124
                                            0.3441 -0.0046  0.4127  0.0002  0.0131
                                            0.0124  0.0111  0.0059 -0.0007
   122. (0.02430) BD*( 1) C   5 - C   6  
                ( 49.72%)   0.7051* C   5 s( 25.32%)p 2.95( 74.60%)d 0.00(  0.08%)
                                           -0.0001 -0.5031 -0.0114  0.7510  0.0198
                                           -0.2697  0.0013 -0.3299  0.0028  0.0132
                                            0.0164 -0.0074 -0.0151  0.0059
                ( 50.28%)  -0.7091* C   6 s( 40.32%)p 1.48( 59.62%)d 0.00(  0.06%)
                                           -0.0000 -0.6341 -0.0340 -0.6747  0.0315
                                            0.2602  0.0021  0.2689 -0.0020  0.0106
                                            0.0121 -0.0043 -0.0157  0.0062
   123. (0.00448) BD*( 1) C   5 - H   9  
                ( 34.11%)   0.5840* C   5 s( 23.38%)p 3.28( 76.59%)d 0.00(  0.03%)
                                           -0.0003  0.4835 -0.0031  0.0299  0.0009
                                            0.2181 -0.0183 -0.8468 -0.0000 -0.0000
                                            0.0016 -0.0133  0.0002  0.0118
                ( 65.89%)  -0.8118* H   9 s( 99.88%)p 0.00(  0.12%)
                                            0.9994 -0.0026 -0.0029 -0.0043  0.0341
   124. (0.00418) BD*( 1) C   5 - H  10  
                ( 34.76%)   0.5895* C   5 s( 23.49%)p 3.26( 76.48%)d 0.00(  0.03%)
                                           -0.0003  0.4846 -0.0067  0.0344  0.0062
                                           -0.8720  0.0045  0.0533 -0.0186  0.0015
                                           -0.0005 -0.0071 -0.0135 -0.0087
                ( 65.24%)  -0.8077* H  10 s( 99.89%)p 0.00(  0.11%)
                                            0.9994 -0.0019 -0.0042  0.0333  0.0015
   125. (0.03626) BD*( 1) C   6 - O   7  
                ( 68.52%)   0.8278* C   6 s( 27.61%)p 2.61( 72.05%)d 0.01(  0.34%)
                                           -0.0000  0.5251 -0.0196 -0.1397 -0.0069
                                            0.8327  0.0384  0.0784  0.0022 -0.0156
                                           -0.0004  0.0082 -0.0478 -0.0278
                ( 31.48%)  -0.5611* O   7 s( 33.86%)p 1.95( 66.05%)d 0.00(  0.09%)
                                           -0.0000  0.5819 -0.0013  0.0515  0.0027
                                           -0.8105 -0.0041 -0.0297 -0.0017  0.0078
                                           -0.0015 -0.0026 -0.0243 -0.0158
   126. (0.01382) BD*( 1) C   6 - O   8  
                ( 68.05%)   0.8249* C   6 s( 31.96%)p 2.12( 67.72%)d 0.01(  0.31%)
                                            0.0001  0.5639 -0.0413 -0.6243 -0.0455
                                           -0.4812 -0.0278  0.2296  0.0206  0.0430
                                           -0.0209 -0.0156  0.0119 -0.0214
                ( 31.95%)  -0.5653* O   8 s( 40.59%)p 1.46( 59.31%)d 0.00(  0.09%)
                                           -0.0000  0.6367 -0.0241  0.5554 -0.0116
                                            0.4900 -0.0108 -0.2105  0.0046  0.0213
                                           -0.0127 -0.0077  0.0018 -0.0152
   127. (0.00447) BD*( 1) O   7 - H  11  
                ( 23.03%)   0.4799* O   7 s( 20.95%)p 3.77( 78.96%)d 0.00(  0.09%)
                                            0.0002  0.4576 -0.0085 -0.7767 -0.0120
                                            0.2661  0.0279  0.3384  0.0061  0.0061
                                           -0.0180 -0.0028  0.0221 -0.0074
                ( 76.97%)  -0.8773* H  11 s( 99.43%)p 0.01(  0.57%)
                                            0.9971 -0.0058  0.0647 -0.0277 -0.0280


 NHO Directionality and "Bond Bending" (deviations from line of nuclear centers)

         [Thresholds for printing:  angular deviation  >  1.0 degree]
                                    hybrid p-character > 25.0%
                                    orbital occupancy  >  0.10e

                                Line of Centers        Hybrid 1              Hybrid 2
                                ---------------  -------------------   ------------------
                NBO               Theta   Phi    Theta   Phi    Dev    Theta   Phi    Dev
 ========================================================================================
     1. BD (   1) F   1 - C   2   172.2   58.7     7.3  241.3 179.4      6.0  251.9   2.4
     2. BD (   1) C   2 - F   3   107.6  330.3   106.4  331.7   1.8    106.9  331.1 179.0
     3. BD (   1) C   2 - F   4   100.7   82.6    99.5   81.1   1.9    100.5   81.9 179.2
     4. BD (   1) C   2 - C   5   117.7  205.4     --     --    --      61.2   26.9   1.7
     5. BD (   1) C   5 - C   6    68.4  161.2     --     --    --     111.0  337.8   3.2
     6. BD (   1) C   5 - H   9   164.6   77.0   166.6   81.3   2.2      --     --    --
     7. BD (   1) C   5 - H  10    86.0  272.1    87.7  272.7   1.8      --     --    --
     8. BD (   1) C   6 - O   7    87.4   94.1    84.8   99.6   6.1      --     --    --
     9. BD (   1) C   6 - O   8    74.1  220.2    73.4  217.2   2.9    105.9   41.4   1.2
    10. BD (   1) O   7 - H  11    67.3  166.7    67.7  159.6   6.6      --     --    --
    19. LP (   1) F   1             --     --    170.0   62.3   --       --     --    --
    20. LP (   2) F   1             --     --     96.9  210.6   --       --     --    --
    21. LP (   3) F   1             --     --     94.2  301.0   --       --     --    --
    22. LP (   1) F   3             --     --     69.0  145.8   --       --     --    --
    23. LP (   2) F   3             --     --    122.1  227.7   --       --     --    --
    24. LP (   3) F   3             --     --    142.0   84.2   --       --     --    --
    25. LP (   1) F   4             --     --     77.1  266.6   --       --     --    --
    26. LP (   2) F   4             --     --    129.8  182.8   --       --     --    --
    27. LP (   3) F   4             --     --     41.9  160.4   --       --     --    --
    28. LP*(   1) C   6             --     --    158.8  175.5   --       --     --    --
    29. LP (   1) O   7             --     --    104.9   47.2   --       --     --    --
    30. LP (   2) O   7             --     --    157.1  177.7   --       --     --    --
    31. LP (   1) O   8             --     --     74.0  219.4   --       --     --    --
    32. LP (   2) O   8             --     --    103.7  306.6   --       --     --    --
    33. LP (   3) O   8             --     --     21.3  357.7   --       --     --    --


 Second Order Perturbation Theory Analysis of Fock Matrix in NBO Basis

     Threshold for printing:   0.25 kcal/mol
                                                                              E(2)  E(j)-E(i) F(i,j)
         Donor NBO (i)                     Acceptor NBO (j)                 kcal/mol   a.u.    a.u. 
 ===================================================================================================

 within unit  1
   1. BD (   1) F   1 - C   2        / 43. RY*(   1) C   2                    0.26    1.83    0.028
   1. BD (   1) F   1 - C   2        / 44. RY*(   2) C   2                    0.39    1.82    0.034
   1. BD (   1) F   1 - C   2        /119. BD*(   1) C   2 - F   3            0.33    1.26    0.027
   1. BD (   1) F   1 - C   2        /120. BD*(   1) C   2 - F   4            0.39    1.27    0.029
   1. BD (   1) F   1 - C   2        /123. BD*(   1) C   5 - H   9            0.62    1.43    0.038
   2. BD (   1) C   2 - F   3        / 43. RY*(   1) C   2                    0.46    1.83    0.037
   2. BD (   1) C   2 - F   3        /118. BD*(   1) F   1 - C   2            0.35    1.27    0.027
   2. BD (   1) C   2 - F   3        /120. BD*(   1) C   2 - F   4            0.36    1.27    0.028
   2. BD (   1) C   2 - F   3        /122. BD*(   1) C   5 - C   6            0.87    1.32    0.043
   3. BD (   1) C   2 - F   4        / 44. RY*(   2) C   2                    0.53    1.83    0.039
   3. BD (   1) C   2 - F   4        /118. BD*(   1) F   1 - C   2            0.39    1.27    0.029
   3. BD (   1) C   2 - F   4        /119. BD*(   1) C   2 - F   3            0.36    1.27    0.028
   3. BD (   1) C   2 - F   4        /124. BD*(   1) C   5 - H  10            0.57    1.45    0.036
   4. BD (   1) C   2 - C   5        / 28. LP*(   1) C   6                    1.26    0.48    0.038
   4. BD (   1) C   2 - C   5        /122. BD*(   1) C   5 - C   6            0.25    1.00    0.020
   4. BD (   1) C   2 - C   5        /123. BD*(   1) C   5 - H   9            0.37    1.12    0.026
   4. BD (   1) C   2 - C   5        /124. BD*(   1) C   5 - H  10            0.35    1.13    0.025
   4. BD (   1) C   2 - C   5        /126. BD*(   1) C   6 - O   8            1.20    1.19    0.048
   5. BD (   1) C   5 - C   6        / 43. RY*(   1) C   2                    0.45    1.55    0.033
   5. BD (   1) C   5 - C   6        / 88. RY*(   1) O   7                    0.40    1.98    0.036
   5. BD (   1) C   5 - C   6        / 97. RY*(   1) O   8                    0.87    1.76    0.050
   5. BD (   1) C   5 - C   6        /119. BD*(   1) C   2 - F   3            1.06    0.98    0.042
   5. BD (   1) C   5 - C   6        /121. BD*(   1) C   2 - C   5            0.25    1.06    0.021
   5. BD (   1) C   5 - C   6        /126. BD*(   1) C   6 - O   8            0.39    1.22    0.027
   5. BD (   1) C   5 - C   6        /127. BD*(   1) O   7 - H  11            1.46    1.10    0.051
   6. BD (   1) C   5 - H   9        / 28. LP*(   1) C   6                    4.90    0.32    0.060
   6. BD (   1) C   5 - H   9        / 45. RY*(   3) C   2                    0.33    1.29    0.026
   6. BD (   1) C   5 - H   9        / 83. RY*(   5) C   6                    0.59    1.50    0.038
   6. BD (   1) C   5 - H   9        /118. BD*(   1) F   1 - C   2            2.45    0.79    0.056
   6. BD (   1) C   5 - H   9        /120. BD*(   1) C   2 - F   4            0.33    0.80    0.021
   6. BD (   1) C   5 - H   9        /126. BD*(   1) C   6 - O   8            0.86    1.03    0.038
   7. BD (   1) C   5 - H  10        / 45. RY*(   3) C   2                    0.34    1.29    0.026
   7. BD (   1) C   5 - H  10        /119. BD*(   1) C   2 - F   3            0.48    0.79    0.025
   7. BD (   1) C   5 - H  10        /120. BD*(   1) C   2 - F   4            2.41    0.79    0.056
   7. BD (   1) C   5 - H  10        /123. BD*(   1) C   5 - H   9            0.26    0.95    0.020
   7. BD (   1) C   5 - H  10        /125. BD*(   1) C   6 - O   7            2.59    0.81    0.058
   7. BD (   1) C   5 - H  10        /126. BD*(   1) C   6 - O   8            0.31    1.02    0.023
   8. BD (   1) C   6 - O   7        / 70. RY*(   1) C   5                    0.49    1.77    0.037
   8. BD (   1) C   6 - O   7        /124. BD*(   1) C   5 - H  10            0.47    1.46    0.033
   9. BD (   1) C   6 - O   8        / 70. RY*(   1) C   5                    0.40    1.99    0.036
   9. BD (   1) C   6 - O   8        / 79. RY*(   1) C   6                    0.87    1.77    0.050
   9. BD (   1) C   6 - O   8        /122. BD*(   1) C   5 - C   6            0.57    1.54    0.038
  10. BD (   1) O   7 - H  11        / 79. RY*(   1) C   6                    0.34    1.33    0.027
  10. BD (   1) O   7 - H  11        / 80. RY*(   2) C   6                    0.52    2.07    0.042
  10. BD (   1) O   7 - H  11        / 84. RY*(   6) C   6                    0.28    2.87    0.036
  10. BD (   1) O   7 - H  11        /122. BD*(   1) C   5 - C   6            2.43    1.10    0.066
  10. BD (   1) O   7 - H  11        /126. BD*(   1) C   6 - O   8            0.64    1.29    0.036
  11. CR (   1) F   1                / 43. RY*(   1) C   2                    0.78   25.24    0.178
  11. CR (   1) F   1                / 44. RY*(   2) C   2                    1.10   25.22    0.211
  11. CR (   1) F   1                / 45. RY*(   3) C   2                    0.33   25.17    0.115
  12. CR (   1) C   2                / 72. RY*(   3) C   5                    0.52   11.01    0.096
  12. CR (   1) C   2                /121. BD*(   1) C   2 - C   5            0.67   10.67    0.109
  13. CR (   1) F   3                / 43. RY*(   1) C   2                    1.31   25.24    0.230
  13. CR (   1) F   3                / 45. RY*(   3) C   2                    0.74   25.18    0.173
  14. CR (   1) F   4                / 43. RY*(   1) C   2                    0.42   25.24    0.131
  14. CR (   1) F   4                / 44. RY*(   2) C   2                    1.54   25.22    0.250
  14. CR (   1) F   4                / 45. RY*(   3) C   2                    0.32   25.17    0.113
  15. CR (   1) C   5                / 45. RY*(   3) C   2                    0.97   10.90    0.130
  15. CR (   1) C   5                / 85. RY*(   7) C   6                    0.26   11.28    0.068
  15. CR (   1) C   5                /106. RY*(   1) H   9                    0.53   10.52    0.094
  15. CR (   1) C   5                /110. RY*(   1) H  10                    0.48   10.53    0.090
  15. CR (   1) C   5                /126. BD*(   1) C   6 - O   8            0.34   10.63    0.076
  16. CR (   1) C   6                / 71. RY*(   2) C   5                    0.68   10.92    0.109
  17. CR (   1) O   7                / 79. RY*(   1) C   6                    0.55   19.61    0.131
  17. CR (   1) O   7                / 80. RY*(   2) C   6                    0.81   20.35    0.163
  17. CR (   1) O   7                / 83. RY*(   5) C   6                    0.47   20.05    0.123
  18. CR (   1) O   8                / 79. RY*(   1) C   6                    3.60   19.60    0.337
  18. CR (   1) O   8                /122. BD*(   1) C   5 - C   6            0.30   19.38    0.097
  19. LP (   1) F   1                / 43. RY*(   1) C   2                    1.87    1.81    0.074
  19. LP (   1) F   1                / 44. RY*(   2) C   2                    2.70    1.80    0.088
  19. LP (   1) F   1                / 45. RY*(   3) C   2                    0.77    1.75    0.046
  19. LP (   1) F   1                / 46. RY*(   4) C   2                    0.29    2.16    0.031
  19. LP (   1) F   1                /121. BD*(   1) C   2 - C   5            0.38    1.32    0.029
  20. LP (   2) F   1                / 45. RY*(   3) C   2                    0.49    1.15    0.030
  20. LP (   2) F   1                / 46. RY*(   4) C   2                    0.33    1.55    0.029
  20. LP (   2) F   1                / 47. RY*(   5) C   2                    0.27    2.24    0.031
  20. LP (   2) F   1                / 50. RY*(   8) C   2                    0.28    2.45    0.033
  20. LP (   2) F   1                /119. BD*(   1) C   2 - F   3            1.68    0.65    0.042
  20. LP (   2) F   1                /120. BD*(   1) C   2 - F   4            2.91    0.65    0.056
  20. LP (   2) F   1                /121. BD*(   1) C   2 - C   5            3.89    0.72    0.067
  20. LP (   2) F   1                /123. BD*(   1) C   5 - H   9            0.37    0.81    0.022
  21. LP (   3) F   1                / 43. RY*(   1) C   2                    0.66    1.21    0.036
  21. LP (   3) F   1                / 48. RY*(   6) C   2                    0.91    2.25    0.058
  21. LP (   3) F   1                /119. BD*(   1) C   2 - F   3            6.30    0.64    0.081
  21. LP (   3) F   1                /120. BD*(   1) C   2 - F   4            4.89    0.65    0.072
  22. LP (   1) F   3                / 43. RY*(   1) C   2                    3.19    1.81    0.096
  22. LP (   1) F   3                / 45. RY*(   3) C   2                    1.71    1.75    0.069
  22. LP (   1) F   3                / 46. RY*(   4) C   2                    0.30    2.16    0.032
  22. LP (   1) F   3                /121. BD*(   1) C   2 - C   5            0.38    1.32    0.029
  23. LP (   2) F   3                / 45. RY*(   3) C   2                    0.58    1.16    0.033
  23. LP (   2) F   3                / 48. RY*(   6) C   2                    0.29    2.26    0.033
  23. LP (   2) F   3                / 50. RY*(   8) C   2                    0.36    2.45    0.038
  23. LP (   2) F   3                /118. BD*(   1) F   1 - C   2            1.62    0.65    0.042
  23. LP (   2) F   3                /120. BD*(   1) C   2 - F   4            3.00    0.66    0.057
  23. LP (   2) F   3                /121. BD*(   1) C   2 - C   5            3.76    0.73    0.066
  23. LP (   2) F   3                /122. BD*(   1) C   5 - C   6            0.52    0.71    0.024
  24. LP (   3) F   3                / 44. RY*(   2) C   2                    0.89    1.20    0.042
  24. LP (   3) F   3                / 47. RY*(   5) C   2                    0.76    2.24    0.053
  24. LP (   3) F   3                /118. BD*(   1) F   1 - C   2            6.25    0.64    0.081
  24. LP (   3) F   3                /120. BD*(   1) C   2 - F   4            4.71    0.65    0.071
  25. LP (   1) F   4                / 43. RY*(   1) C   2                    1.00    1.81    0.054
  25. LP (   1) F   4                / 44. RY*(   2) C   2                    3.69    1.80    0.103
  25. LP (   1) F   4                / 45. RY*(   3) C   2                    0.71    1.75    0.044
  25. LP (   1) F   4                /121. BD*(   1) C   2 - C   5            0.37    1.32    0.028
  26. LP (   2) F   4                / 45. RY*(   3) C   2                    0.54    1.15    0.032
  26. LP (   2) F   4                / 49. RY*(   7) C   2                    0.38    2.46    0.039
  26. LP (   2) F   4                /118. BD*(   1) F   1 - C   2            3.11    0.65    0.057
  26. LP (   2) F   4                /119. BD*(   1) C   2 - F   3            1.68    0.65    0.042
  26. LP (   2) F   4                /121. BD*(   1) C   2 - C   5            4.17    0.72    0.069
  26. LP (   2) F   4                /124. BD*(   1) C   5 - H  10            0.33    0.83    0.021
  27. LP (   3) F   4                / 43. RY*(   1) C   2                    0.72    1.21    0.038
  27. LP (   3) F   4                / 47. RY*(   5) C   2                    0.68    2.24    0.050
  27. LP (   3) F   4                / 48. RY*(   6) C   2                    0.30    2.25    0.033
  27. LP (   3) F   4                /118. BD*(   1) F   1 - C   2            5.01    0.64    0.072
  27. LP (   3) F   4                /119. BD*(   1) C   2 - F   3            6.46    0.64    0.082
  28. LP*(   1) C   6                / 86. RY*(   8) C   6                    0.55    1.23    0.056
  28. LP*(   1) C   6                / 90. RY*(   3) O   7                    0.28    1.44    0.043
  28. LP*(   1) C   6                / 98. RY*(   2) O   8                    1.23    1.22    0.084
  28. LP*(   1) C   6                /121. BD*(   1) C   2 - C   5            1.23    0.54    0.054
  28. LP*(   1) C   6                /123. BD*(   1) C   5 - H   9            1.22    0.64    0.060
  29. LP (   1) O   7                / 79. RY*(   1) C   6                    1.35    1.19    0.051
  29. LP (   1) O   7                / 83. RY*(   5) C   6                    0.60    1.63    0.040
  29. LP (   1) O   7                /114. RY*(   1) H  11                    0.26    1.51    0.025
  29. LP (   1) O   7                /116. RY*(   3) H  11                    0.34    2.09    0.034
  29. LP (   1) O   7                /126. BD*(   1) C   6 - O   8            3.80    1.16    0.084
  30. LP (   2) O   7                / 28. LP*(   1) C   6                   48.86    0.18    0.133
  30. LP (   2) O   7                / 81. RY*(   3) C   6                    0.66    1.96    0.049
  30. LP (   2) O   7                / 82. RY*(   4) C   6                    0.57    1.93    0.045
  30. LP (   2) O   7                / 86. RY*(   8) C   6                    0.48    1.41    0.035
  30. LP (   2) O   7                /115. RY*(   2) H  11                    0.83    1.97    0.055
  31. LP (   1) O   8                / 79. RY*(   1) C   6                    6.40    1.38    0.119
  31. LP (   1) O   8                /122. BD*(   1) C   5 - C   6            1.16    1.15    0.047
  31. LP (   1) O   8                /125. BD*(   1) C   6 - O   7            0.55    1.13    0.032
  32. LP (   2) O   8                / 80. RY*(   2) C   6                    1.46    1.76    0.065
  32. LP (   2) O   8                / 81. RY*(   3) C   6                    0.52    2.05    0.042
  32. LP (   2) O   8                / 82. RY*(   4) C   6                    0.53    2.02    0.042
  32. LP (   2) O   8                / 83. RY*(   5) C   6                    0.39    1.45    0.031
  32. LP (   2) O   8                /122. BD*(   1) C   5 - C   6            7.07    0.79    0.096
  32. LP (   2) O   8                /125. BD*(   1) C   6 - O   7           13.48    0.76    0.129
  33. LP (   3) O   8                / 28. LP*(   1) C   6                   92.10    0.20    0.186
  33. LP (   3) O   8                / 81. RY*(   3) C   6                    1.38    1.98    0.073
  33. LP (   3) O   8                / 82. RY*(   4) C   6                    1.00    1.95    0.062
  33. LP (   3) O   8                / 86. RY*(   8) C   6                    0.31    1.43    0.029
  33. LP (   3) O   8                / 98. RY*(   2) O   8                    0.58    1.42    0.040
 118. BD*(   1) F   1 - C   2        / 43. RY*(   1) C   2                    0.37    0.57    0.074
 118. BD*(   1) F   1 - C   2        / 44. RY*(   2) C   2                    0.60    0.56    0.092
 118. BD*(   1) F   1 - C   2        / 49. RY*(   7) C   2                    0.28    1.81    0.124
 118. BD*(   1) F   1 - C   2        / 50. RY*(   8) C   2                    0.26    1.80    0.119
 118. BD*(   1) F   1 - C   2        /122. BD*(   1) C   5 - C   6            0.90    0.05    0.032
 118. BD*(   1) F   1 - C   2        /123. BD*(   1) C   5 - H   9            0.36    0.17    0.042
 119. BD*(   1) C   2 - F   3        / 43. RY*(   1) C   2                    0.72    0.57    0.103
 119. BD*(   1) C   2 - F   3        / 45. RY*(   3) C   2                    0.29    0.50    0.063
 119. BD*(   1) C   2 - F   3        / 48. RY*(   6) C   2                    0.27    1.60    0.115
 119. BD*(   1) C   2 - F   3        / 50. RY*(   8) C   2                    0.54    1.80    0.173
 119. BD*(   1) C   2 - F   3        /122. BD*(   1) C   5 - C   6            2.42    0.05    0.053
 120. BD*(   1) C   2 - F   4        / 44. RY*(   2) C   2                    0.80    0.55    0.107
 120. BD*(   1) C   2 - F   4        / 49. RY*(   7) C   2                    0.57    1.80    0.177
 120. BD*(   1) C   2 - F   4        /124. BD*(   1) C   5 - H  10            0.37    0.17    0.043


 Natural Bond Orbitals (Summary):

                                                            Principal Delocalizations
           NBO                        Occupancy    Energy   (geminal,vicinal,remote)
 ====================================================================================
 Molecular unit  1  (C3H3F3O2)
     1. BD (   1) F   1 - C   2          0.99738    -1.23590  123(v),120(g),44(g),119(g)
                                                    43(g)
     2. BD (   1) C   2 - F   3          0.99703    -1.23894  122(v),43(g),120(g),118(g)
     3. BD (   1) C   2 - F   4          0.99744    -1.24514  124(v),44(g),118(g),119(g)
     4. BD (   1) C   2 - C   5          0.98843    -0.92214  28(v),126(v),123(g),124(g)
                                                    122(g)
     5. BD (   1) C   5 - C   6          0.99013    -0.95526  127(v),119(v),97(v),43(v)
                                                    88(v),126(g),121(g)
     6. BD (   1) C   5 - H   9          0.97186    -0.76017  28(v),118(v),126(v),83(v)
                                                    120(v),45(v)
     7. BD (   1) C   5 - H  10          0.98323    -0.75793  125(v),120(v),119(v),45(v)
                                                    126(v),123(g)
     8. BD (   1) C   6 - O   7          0.99813    -1.24757  70(v),124(v)
     9. BD (   1) C   6 - O   8          0.99856    -1.46179  79(g),122(g),70(v)
    10. BD (   1) O   7 - H  11          0.99229    -1.02202  122(v),126(v),80(v),79(v)
                                                    84(v)
    11. CR (   1) F   1                  0.99995   -24.64219  44(v),43(v),45(v)
    12. CR (   1) C   2                  0.99960   -10.56666  121(g),72(v),119(g),118(g)
    13. CR (   1) F   3                  0.99995   -24.64736  43(v),45(v)
    14. CR (   1) F   4                  0.99994   -24.64121  44(v),43(v),45(v)
    15. CR (   1) C   5                  0.99947   -10.36696  45(v),106(v),110(v),126(v)
                                                    85(v)
    16. CR (   1) C   6                  0.99969   -10.55024  71(v)
    17. CR (   1) O   7                  0.99985   -19.30627  80(v),79(v),83(v)
    18. CR (   1) O   8                  0.99985   -19.29705  79(v),122(v)
    19. LP (   1) F   1                  0.99296    -1.21836  44(v),43(v),45(v),121(v)
                                                    46(v)
    20. LP (   2) F   1                  0.97338    -0.61797  121(v),120(v),119(v),45(v)
                                                    123(r),46(v),28(r),50(v)
                                                    47(v)
    21. LP (   3) F   1                  0.96397    -0.61563  119(v),120(v),48(v),43(v)
    22. LP (   1) F   3                  0.99330    -1.21970  43(v),45(v),121(v),46(v)
    23. LP (   2) F   3                  0.97174    -0.62373  121(v),120(v),118(v),45(v)
                                                    122(r),50(v),48(v)
    24. LP (   3) F   3                  0.96576    -0.61692  118(v),120(v),44(v),47(v)
    25. LP (   1) F   4                  0.99311    -1.21382  44(v),43(v),45(v),121(v)
    26. LP (   2) F   4                  0.97214    -0.61856  121(v),118(v),119(v),45(v)
                                                    49(v),124(r)
    27. LP (   3) F   4                  0.96347    -0.61502  119(v),118(v),43(v),47(v)
                                                    48(v)
    28. LP*(   1) C   6                  0.33698    -0.44027  98(v),123(v),121(v),86(g)
                                                    90(v)
    29. LP (   1) O   7                  0.98711    -0.88937  126(v),79(v),83(v),116(v)
                                                    114(v)
    30. LP (   2) O   7                  0.87468    -0.62025  28(v),115(v),81(v),82(v)
                                                    86(v)
    31. LP (   1) O   8                  0.99047    -1.07272  79(v),122(v),125(v)
    32. LP (   2) O   8                  0.95191    -0.71041  125(v),122(v),80(v),82(v)
                                                    81(v),83(v)
    33. LP (   3) O   8                  0.80839    -0.64134  28(v),81(v),82(v),98(g)
                                                    86(v)
    34. RY*(   1) F   1                  0.00061     1.63508   
    35. RY*(   2) F   1                  0.00021     1.48569   
    36. RY*(   3) F   1                  0.00014     1.21324   
    37. RY*(   4) F   1                  0.00003     2.89433   
    38. RY*(   5) F   1                  0.00002     1.12543   
    39. RY*(   6) F   1                  0.00001     2.86663   
    40. RY*(   7) F   1                  0.00000     2.86851   
    41. RY*(   8) F   1                  0.00000     2.86090   
    42. RY*(   9) F   1                  0.00001     3.14595   
    43. RY*(   1) C   2                  0.01061     0.59437   
    44. RY*(   2) C   2                  0.01031     0.58254   
    45. RY*(   3) C   2                  0.00742     0.53155   
    46. RY*(   4) C   2                  0.00242     0.93686   
    47. RY*(   5) C   2                  0.00215     1.62105   
    48. RY*(   6) C   2                  0.00208     1.63253   
    49. RY*(   7) C   2                  0.00149     1.83684   
    50. RY*(   8) C   2                  0.00142     1.83068   
    51. RY*(   9) C   2                  0.00021     1.21339   
    52. RY*(   1) F   3                  0.00053     1.63508   
    53. RY*(   2) F   3                  0.00025     1.41387   
    54. RY*(   3) F   3                  0.00015     1.20609   
    55. RY*(   4) F   3                  0.00003     2.88935   
    56. RY*(   5) F   3                  0.00002     1.55830   
    57. RY*(   6) F   3                  0.00001     2.98478   
    58. RY*(   7) F   3                  0.00000     2.91012   
    59. RY*(   8) F   3                  0.00000     2.46133   
    60. RY*(   9) F   3                  0.00000     2.97270   
    61. RY*(   1) F   4                  0.00066     1.61018   
    62. RY*(   2) F   4                  0.00021     1.49277   
    63. RY*(   3) F   4                  0.00014     1.19590   
    64. RY*(   4) F   4                  0.00003     2.90407   
    65. RY*(   5) F   4                  0.00001     2.78350   
    66. RY*(   6) F   4                  0.00002     1.17881   
    67. RY*(   7) F   4                  0.00000     2.82321   
    68. RY*(   8) F   4                  0.00001     3.14840   
    69. RY*(   9) F   4                  0.00000     2.95285   
    70. RY*(   1) C   5                  0.00285     0.52346   
    71. RY*(   2) C   5                  0.00200     0.36620   
    72. RY*(   3) C   5                  0.00116     0.44282   
    73. RY*(   4) C   5                  0.00057     0.48503   
    74. RY*(   5) C   5                  0.00019     1.93307   
    75. RY*(   6) C   5                  0.00013     1.95405   
    76. RY*(   7) C   5                  0.00006     1.95219   
    77. RY*(   8) C   5                  0.00004     1.96882   
    78. RY*(   9) C   5                  0.00002     1.82117   
    79. RY*(   1) C   6                  0.00888     0.30515   
    80. RY*(   2) C   6                  0.00368     1.04541   
    81. RY*(   3) C   6                  0.00267     1.34314   
    82. RY*(   4) C   6                  0.00231     1.30828   
    83. RY*(   5) C   6                  0.00134     0.73965   
    84. RY*(   6) C   6                  0.00114     1.85150   
    85. RY*(   7) C   6                  0.00033     0.90830   
    86. RY*(   8) C   6                  0.00011     0.78854   
    87. RY*(   9) C   6                  0.00001     1.78387   
    88. RY*(   1) O   7                  0.00108     1.02254   
    89. RY*(   2) O   7                  0.00028     1.08718   
    90. RY*(   3) O   7                  0.00020     0.99507   
    91. RY*(   4) O   7                  0.00005     1.06369   
    92. RY*(   5) O   7                  0.00001     2.30162   
    93. RY*(   6) O   7                  0.00000     2.64451   
    94. RY*(   7) O   7                  0.00000     2.34798   
    95. RY*(   8) O   7                  0.00001     2.84907   
    96. RY*(   9) O   7                  0.00001     2.57387   
    97. RY*(   1) O   8                  0.00144     0.80736   
    98. RY*(   2) O   8                  0.00034     0.78020   
    99. RY*(   3) O   8                  0.00014     1.21069   
   100. RY*(   4) O   8                  0.00004     0.93120   
   101. RY*(   5) O   8                  0.00000     2.48869   
   102. RY*(   6) O   8                  0.00000     2.45141   
   103. RY*(   7) O   8                  0.00000     2.30663   
   104. RY*(   8) O   8                  0.00001     2.48463   
   105. RY*(   9) O   8                  0.00000     2.43751   
   106. RY*(   1) H   9                  0.00088     0.15772   
   107. RY*(   2) H   9                  0.00008     1.58587   
   108. RY*(   3) H   9                  0.00008     1.63633   
   109. RY*(   4) H   9                  0.00002     2.04250   
   110. RY*(   1) H  10                  0.00094     0.16088   
   111. RY*(   2) H  10                  0.00007     1.57939   
   112. RY*(   3) H  10                  0.00005     1.58361   
   113. RY*(   4) H  10                  0.00002     2.05258   
   114. RY*(   1) H  11                  0.00080     0.61797   
   115. RY*(   2) H  11                  0.00055     1.35038   
   116. RY*(   3) H  11                  0.00038     1.20313   
   117. RY*(   4) H  11                  0.00001     2.01279   
   118. BD*(   1) F   1 - C   2          0.05175     0.02693   
   119. BD*(   1) C   2 - F   3          0.05049     0.02760   
   120. BD*(   1) C   2 - F   4          0.05041     0.03542   
   121. BD*(   1) C   2 - C   5          0.03148     0.10441   
   122. BD*(   1) C   5 - C   6          0.02430     0.08191   
   123. BD*(   1) C   5 - H   9          0.00448     0.19686   
   124. BD*(   1) C   5 - H  10          0.00418     0.20775   
   125. BD*(   1) C   6 - O   7          0.03626     0.05333   
   126. BD*(   1) C   6 - O   8          0.01382     0.26606   
   127. BD*(   1) O   7 - H  11          0.00447     0.14460   
       -------------------------------
              Total Lewis   31.31517  ( 97.8599%)
        Valence non-Lewis    0.60862  (  1.9019%)
        Rydberg non-Lewis    0.07621  (  0.2382%)
       -------------------------------
            Total unit  1   32.00000  (100.0000%)
           Charge unit  1    0.00000


 ***************************************************
 *******         Beta  spin orbitals         *******
 ***************************************************


 NATURAL POPULATIONS:  Natural atomic orbital occupancies 
                                                          
   NAO  Atom  No  lang   Type(AO)    Occupancy      Energy
 ----------------------------------------------------------
     1    F    1  S      Cor( 1S)     0.99995     -24.64119
     2    F    1  S      Val( 2S)     0.92044      -1.46058
     3    F    1  S      Ryd( 3S)     0.00052       1.71918
     4    F    1  px     Val( 2p)     0.97001      -0.61745
     5    F    1  px     Ryd( 3p)     0.00028       1.16543
     6    F    1  py     Val( 2p)     0.96380      -0.61500
     7    F    1  py     Ryd( 3p)     0.00016       1.12777
     8    F    1  pz     Val( 2p)     0.82011      -0.64510
     9    F    1  pz     Ryd( 3p)     0.00013       1.07985
    10    F    1  dxy    Ryd( 3d)     0.00001       2.87711
    11    F    1  dxz    Ryd( 3d)     0.00050       2.97402
    12    F    1  dyz    Ryd( 3d)     0.00053       2.98028
    13    F    1  dx2y2  Ryd( 3d)     0.00001       2.86782
    14    F    1  dz2    Ryd( 3d)     0.00073       3.30458

    15    C    2  S      Cor( 1S)     0.99958     -10.56649
    16    C    2  S      Val( 2S)     0.37092      -0.44247
    17    C    2  S      Ryd( 3S)     0.00215       0.35653
    18    C    2  px     Val( 2p)     0.37564      -0.33642
    19    C    2  px     Ryd( 3p)     0.00756       0.39280
    20    C    2  py     Val( 2p)     0.30754      -0.31684
    21    C    2  py     Ryd( 3p)     0.00875       0.39109
    22    C    2  pz     Val( 2p)     0.31687      -0.32143
    23    C    2  pz     Ryd( 3p)     0.00839       0.39146
    24    C    2  dxy    Ryd( 3d)     0.00220       1.86935
    25    C    2  dxz    Ryd( 3d)     0.00202       1.81844
    26    C    2  dyz    Ryd( 3d)     0.00242       1.75662
    27    C    2  dx2y2  Ryd( 3d)     0.00229       1.90586
    28    C    2  dz2    Ryd( 3d)     0.00257       1.97592

    29    F    3  S      Cor( 1S)     0.99995     -24.64504
    30    F    3  S      Val( 2S)     0.92004      -1.45996
    31    F    3  S      Ryd( 3S)     0.00047       1.67841
    32    F    3  px     Val( 2p)     0.83479      -0.63134
    33    F    3  px     Ryd( 3p)     0.00019       1.11387
    34    F    3  py     Val( 2p)     0.93274      -0.62161
    35    F    3  py     Ryd( 3p)     0.00017       1.12391
    36    F    3  pz     Val( 2p)     0.94316      -0.61619
    37    F    3  pz     Ryd( 3p)     0.00019       1.13088
    38    F    3  dxy    Ryd( 3d)     0.00052       3.10118
    39    F    3  dxz    Ryd( 3d)     0.00044       3.00135
    40    F    3  dyz    Ryd( 3d)     0.00014       2.93700
    41    F    3  dx2y2  Ryd( 3d)     0.00048       3.01469
    42    F    3  dz2    Ryd( 3d)     0.00022       2.95035

    43    F    4  S      Cor( 1S)     0.99995     -24.63976
    44    F    4  S      Val( 2S)     0.91913      -1.45885
    45    F    4  S      Ryd( 3S)     0.00055       1.68741
    46    F    4  px     Val( 2p)     0.96266      -0.61502
    47    F    4  px     Ryd( 3p)     0.00029       1.16136
    48    F    4  py     Val( 2p)     0.82150      -0.64360
    49    F    4  py     Ryd( 3p)     0.00011       1.07919
    50    F    4  pz     Val( 2p)     0.95466      -0.61404
    51    F    4  pz     Ryd( 3p)     0.00017       1.13812
    52    F    4  dxy    Ryd( 3d)     0.00051       2.99309
    53    F    4  dxz    Ryd( 3d)     0.00004       2.88345
    54    F    4  dyz    Ryd( 3d)     0.00052       3.00660
    55    F    4  dx2y2  Ryd( 3d)     0.00055       3.17742
    56    F    4  dz2    Ryd( 3d)     0.00021       2.96965

    57    C    5  S      Cor( 1S)     0.99947     -10.36485
    58    C    5  S      Val( 2S)     0.55009      -0.53360
    59    C    5  S      Ryd( 3S)     0.00132       0.58101
    60    C    5  px     Val( 2p)     0.44857      -0.37887
    61    C    5  px     Ryd( 3p)     0.00183       0.32176
    62    C    5  py     Val( 2p)     0.63294      -0.37748
    63    C    5  py     Ryd( 3p)     0.00284       0.46478
    64    C    5  pz     Val( 2p)     0.60834      -0.38083
    65    C    5  pz     Ryd( 3p)     0.00144       0.38710
    66    C    5  dxy    Ryd( 3d)     0.00019       1.84900
    67    C    5  dxz    Ryd( 3d)     0.00024       1.87360
    68    C    5  dyz    Ryd( 3d)     0.00028       1.83227
    69    C    5  dx2y2  Ryd( 3d)     0.00034       2.08583
    70    C    5  dz2    Ryd( 3d)     0.00026       2.11064

    71    C    6  S      Cor( 1S)     0.99968     -10.55141
    72    C    6  S      Val( 2S)     0.39129      -0.47427
    73    C    6  S      Ryd( 3S)     0.00318       0.22672
    74    C    6  px     Val( 2p)     0.43499      -0.36554
    75    C    6  px     Ryd( 3p)     0.00662       0.30416
    76    C    6  py     Val( 2p)     0.36611      -0.32926
    77    C    6  py     Ryd( 3p)     0.00474       0.32457
    78    C    6  pz     Val( 2p)     0.37329      -0.43514
    79    C    6  pz     Ryd( 3p)     0.00210       0.24644
    80    C    6  dxy    Ryd( 3d)     0.00196       1.97545
    81    C    6  dxz    Ryd( 3d)     0.00109       1.72033
    82    C    6  dyz    Ryd( 3d)     0.00207       1.63253
    83    C    6  dx2y2  Ryd( 3d)     0.00124       1.97220
    84    C    6  dz2    Ryd( 3d)     0.00090       1.72446

    85    O    7  S      Cor( 1S)     0.99984     -19.30300
    86    O    7  S      Val( 2S)     0.84691      -1.19206
    87    O    7  S      Ryd( 3S)     0.00052       1.16214
    88    O    7  px     Val( 2p)     0.82270      -0.61777
    89    O    7  px     Ryd( 3p)     0.00089       0.92460
    90    O    7  py     Val( 2p)     0.68260      -0.62004
    91    O    7  py     Ryd( 3p)     0.00069       0.78641
    92    O    7  pz     Val( 2p)     0.86869      -0.61743
    93    O    7  pz     Ryd( 3p)     0.00046       0.75388
    94    O    7  dxy    Ryd( 3d)     0.00058       2.59973
    95    O    7  dxz    Ryd( 3d)     0.00038       2.66784
    96    O    7  dyz    Ryd( 3d)     0.00063       2.45482
    97    O    7  dx2y2  Ryd( 3d)     0.00076       2.97076
    98    O    7  dz2    Ryd( 3d)     0.00029       2.61572

    99    O    8  S      Cor( 1S)     0.99985     -19.27630
   100    O    8  S      Val( 2S)     0.85429      -1.22102
   101    O    8  S      Ryd( 3S)     0.00075       1.11502
   102    O    8  px     Val( 2p)     0.59028      -0.60138
   103    O    8  px     Ryd( 3p)     0.00041       0.75784
   104    O    8  py     Val( 2p)     0.45301      -0.56917
   105    O    8  py     Ryd( 3p)     0.00051       0.79188
   106    O    8  pz     Val( 2p)     0.73703      -0.60570
   107    O    8  pz     Ryd( 3p)     0.00045       0.74993
   108    O    8  dxy    Ryd( 3d)     0.00072       2.83341
   109    O    8  dxz    Ryd( 3d)     0.00057       2.50001
   110    O    8  dyz    Ryd( 3d)     0.00056       2.44209
   111    O    8  dx2y2  Ryd( 3d)     0.00044       2.59067
   112    O    8  dz2    Ryd( 3d)     0.00039       2.46855

   113    H    9  S      Val( 1S)     0.33205      -0.15249
   114    H    9  S      Ryd( 2S)     0.00090       0.13677
   115    H    9  px     Ryd( 2p)     0.00008       1.59125
   116    H    9  py     Ryd( 2p)     0.00009       1.62565
   117    H    9  pz     Ryd( 2p)     0.00041       2.08279

   118    H   10  S      Val( 1S)     0.34637      -0.15007
   119    H   10  S      Ryd( 2S)     0.00099       0.14090
   120    H   10  px     Ryd( 2p)     0.00008       1.54871
   121    H   10  py     Ryd( 2p)     0.00042       2.13484
   122    H   10  pz     Ryd( 2p)     0.00006       1.56120

   123    H   11  S      Val( 1S)     0.23260      -0.15901
   124    H   11  S      Ryd( 2S)     0.00051       0.16667
   125    H   11  px     Ryd( 2p)     0.00110       2.01208
   126    H   11  py     Ryd( 2p)     0.00064       1.56460
   127    H   11  pz     Ryd( 2p)     0.00066       1.47372


 Summary of Natural Population Analysis:                  
                                                          
                                       Natural Population 
                Natural  -----------------------------------------------
    Atom  No    Charge         Core      Valence    Rydberg      Total
 -----------------------------------------------------------------------
      F    1   -0.17716      0.99995     3.67436    0.00286     4.67716
      C    2    0.59110      0.99958     1.37097    0.03836     2.40890
      F    3   -0.13350      0.99995     3.63073    0.00282     4.63350
      F    4   -0.16086      0.99995     3.65795    0.00296     4.66086
      C    5   -0.24815      0.99947     2.23995    0.00874     3.24815
      C    6    0.41076      0.99968     1.56568    0.02388     2.58924
      O    7   -0.22595      0.99984     3.22090    0.00520     4.22595
      O    8    0.36074      0.99985     2.63461    0.00480     3.63926
      H    9    0.16647      0.00000     0.33205    0.00148     0.33353
      H   10    0.15208      0.00000     0.34637    0.00155     0.34792
      H   11    0.26448      0.00000     0.23260    0.00292     0.23552
 =======================================================================
   * Total *    1.00000      7.99826    22.90617    0.09557    31.00000

                                 Natural Population      
 --------------------------------------------------------
   Core                       7.99826 ( 99.9782% of   8)
   Valence                   22.90617 ( 99.5920% of  23)
   Natural Minimal Basis     30.90443 ( 99.6917% of  31)
   Natural Rydberg Basis      0.09557 (  0.3083% of  31)
 --------------------------------------------------------

    Atom  No          Natural Electron Configuration
 ----------------------------------------------------------------------------
      F    1      [core]2S( 0.92)2p( 2.75)
      C    2      [core]2S( 0.37)2p( 1.00)3p( 0.02)3d( 0.01)
      F    3      [core]2S( 0.92)2p( 2.71)
      F    4      [core]2S( 0.92)2p( 2.74)
      C    5      [core]2S( 0.55)2p( 1.69)3p( 0.01)
      C    6      [core]2S( 0.39)2p( 1.17)3p( 0.01)3d( 0.01)
      O    7      [core]2S( 0.85)2p( 2.37)
      O    8      [core]2S( 0.85)2p( 1.78)
      H    9            1S( 0.33)
      H   10            1S( 0.35)
      H   11            1S( 0.23)


 NATURAL BOND ORBITAL ANALYSIS, beta spin orbitals:

                       Occupancies       Lewis Structure    Low   High
           Occ.    -------------------  -----------------   occ   occ
  Cycle   Thresh.   Lewis   Non-Lewis     CR  BD  3C  LP    (L)   (NL)   Dev
 =============================================================================
   1(1)    0.90    30.23086   0.76914      8  11   0  12     1      0    0.06
   2(2)    0.90    30.11352   0.88648      8  12   0  11     1      0    0.04
   3(3)    0.90    30.11352   0.88648      8  12   0  11     1      0    0.04
   4(4)    0.90    30.11352   0.88648      8  12   0  11     1      0    0.04
   5(5)    0.90    30.11352   0.88648      8  12   0  11     1      0    0.04
   6(6)    0.90    30.11352   0.88648      8  12   0  11     1      0    0.04
   7(7)    0.90    30.11352   0.88648      8  12   0  11     1      0    0.04
   8(8)    0.90    30.11352   0.88648      8  12   0  11     1      0    0.04
   9(9)    0.90    30.11352   0.88648      8  12   0  11     1      0    0.04
  10(1)    0.80    30.33559   0.66441      8  11   0  12     0      0    0.06
 -----------------------------------------------------------------------------

 Structure accepted: No low occupancy Lewis orbitals

 --------------------------------------------------------
   Core                      7.99827 ( 99.978% of   8)
   Valence Lewis            22.33733 ( 97.119% of  23)
  ==================       ============================
   Total Lewis              30.33559 ( 97.857% of  31)
  -----------------------------------------------------
   Valence non-Lewis         0.59030 (  1.904% of  31)
   Rydberg non-Lewis         0.07410 (  0.239% of  31)
  ==================       ============================
   Total non-Lewis           0.66441 (  2.143% of  31)
 --------------------------------------------------------


       (Occupancy)   Bond orbital/ Coefficients/ Hybrids
 ---------------------------------------------------------------------------------
     1. (0.99676) BD ( 1) F   1 - C   2  
                ( 73.50%)   0.8573* F   1 s( 29.37%)p 2.40( 70.55%)d 0.00(  0.09%)
                                           -0.0000  0.5418 -0.0074 -0.0491 -0.0022
                                           -0.0904 -0.0014  0.8336  0.0067  0.0001
                                           -0.0021 -0.0055 -0.0002  0.0293
                ( 26.50%)   0.5148* C   2 s( 22.09%)p 3.50( 77.41%)d 0.02(  0.49%)
                                           -0.0001  0.4700 -0.0052 -0.0343  0.0127
                                           -0.0913  0.0003  0.8730  0.0483  0.0022
                                           -0.0097 -0.0144  0.0016  0.0681
     2. (0.99307) BD ( 1) C   2 - F   3  
                ( 26.93%)   0.5190* C   2 s( 22.97%)p 3.33( 76.55%)d 0.02(  0.48%)
                                           -0.0003  0.4792 -0.0069  0.7171  0.0440
                                           -0.4186 -0.0099 -0.2722 -0.0019 -0.0471
                                           -0.0307  0.0225  0.0241 -0.0227
                ( 73.07%)   0.8548* F   3 s( 28.37%)p 2.52( 71.53%)d 0.00(  0.09%)
                                           -0.0000  0.5326 -0.0085  0.7410  0.0039
                                           -0.3558 -0.0040 -0.1991 -0.0035 -0.0199
                                           -0.0118  0.0060  0.0142 -0.0120
     3. (0.99558) BD ( 1) C   2 - F   4  
                ( 26.74%)   0.5171* C   2 s( 22.71%)p 3.38( 76.80%)d 0.02(  0.49%)
                                           -0.0002  0.4765 -0.0059  0.1194  0.0198
                                            0.8516  0.0468 -0.1609 -0.0007  0.0130
                                           -0.0004 -0.0240 -0.0560 -0.0320
                ( 73.26%)   0.8559* F   4 s( 29.32%)p 2.41( 70.59%)d 0.00(  0.09%)
                                           -0.0000  0.5414 -0.0091  0.1277 -0.0007
                                            0.8201  0.0069 -0.1300 -0.0021  0.0079
                                           -0.0014 -0.0084 -0.0242 -0.0140
     4. (0.96436) BD ( 1) C   2 - C   5  
                ( 46.06%)   0.6786* C   2 s( 31.96%)p 2.13( 67.96%)d 0.00(  0.08%)
                                            0.0006  0.5651  0.0156 -0.6829  0.0168
                                           -0.2880 -0.0022 -0.3605 -0.0001  0.0138
                                            0.0170  0.0071  0.0152 -0.0076
                ( 53.94%)   0.7345* C   5 s( 27.56%)p 2.63( 72.40%)d 0.00(  0.05%)
                                           -0.0001  0.5249  0.0057  0.6544  0.0101
                                            0.3424 -0.0085  0.4223 -0.0001  0.0110
                                            0.0131  0.0119  0.0043 -0.0002
     5. (0.92282) BD ( 1) C   5 - C   6  
                ( 45.84%)   0.6770* C   5 s( 25.23%)p 2.96( 74.72%)d 0.00(  0.05%)
                                            0.0008  0.5021  0.0147 -0.7537 -0.0138
                                            0.2797  0.0027  0.3174 -0.0049 -0.0095
                                           -0.0133  0.0064  0.0123 -0.0040
                ( 54.16%)   0.7359* C   6 s( 37.50%)p 1.67( 62.49%)d 0.00(  0.01%)
                                            0.0005  0.6115  0.0329  0.6745 -0.0394
                                           -0.3025  0.0178 -0.2765  0.0084 -0.0045
                                           -0.0042  0.0027 -0.0024 -0.0073
     6. (0.96144) BD ( 1) C   5 - H   9  
                ( 65.74%)   0.8108* C   5 s( 23.23%)p 3.30( 76.74%)d 0.00(  0.03%)
                                            0.0004 -0.4820  0.0058 -0.0453 -0.0010
                                           -0.2188  0.0208  0.8467 -0.0011  0.0010
                                           -0.0022  0.0129  0.0011 -0.0125
                ( 34.26%)   0.5853* H   9 s( 99.88%)p 0.00(  0.12%)
                                           -0.9994  0.0006  0.0055  0.0045 -0.0340
     7. (0.98141) BD ( 1) C   5 - H  10  
                ( 64.95%)   0.8059* C   5 s( 23.98%)p 3.17( 75.99%)d 0.00(  0.03%)
                                            0.0002 -0.4897  0.0066 -0.0265 -0.0067
                                            0.8693 -0.0061 -0.0554  0.0189 -0.0005
                                           -0.0002  0.0067  0.0142  0.0083
                ( 35.05%)   0.5921* H  10 s( 99.89%)p 0.00(  0.11%)
                                           -0.9994  0.0002  0.0033 -0.0334 -0.0011
     8. (0.96377) BD ( 1) C   6 - O   7  
                ( 35.96%)   0.5996* C   6 s( 30.61%)p 2.26( 69.19%)d 0.01(  0.20%)
                                            0.0007 -0.5531  0.0132  0.1084 -0.0028
                                           -0.8219 -0.0307 -0.0609  0.0037  0.0211
                                            0.0058 -0.0094  0.0300  0.0238
                ( 64.04%)   0.8003* O   7 s( 22.72%)p 3.40( 77.19%)d 0.00(  0.09%)
                                           -0.0002 -0.4766  0.0084  0.0042 -0.0088
                                            0.8784 -0.0001  0.0171  0.0039 -0.0095
                                            0.0018  0.0031  0.0227  0.0154
     9. (0.99831) BD ( 1) C   6 - O   8  
                ( 33.51%)   0.5789* C   6 s( 31.60%)p 2.15( 68.08%)d 0.01(  0.32%)
                                            0.0001  0.5607 -0.0398 -0.5971 -0.0450
                                           -0.4771 -0.0280  0.3057  0.0191  0.0419
                                           -0.0254 -0.0197  0.0119 -0.0176
                ( 66.49%)   0.8154* O   8 s( 41.78%)p 1.39( 58.10%)d 0.00(  0.12%)
                                           -0.0000  0.6459 -0.0244  0.5579 -0.0116
                                            0.5040 -0.0108 -0.1246  0.0054  0.0300
                                           -0.0070 -0.0092  0.0035 -0.0120
    10. (0.99737) BD ( 2) C   6 - O   8  
                ( 25.82%)   0.5082* C   6 s(  0.16%)p99.99( 99.10%)d 4.50(  0.74%)
                                           -0.0000 -0.0403  0.0035  0.4139 -0.0050
                                            0.0145  0.0004  0.9051 -0.0160 -0.0206
                                           -0.0492 -0.0469 -0.0267  0.0403
                ( 74.18%)   0.8613* O   8 s(  0.25%)p99.99( 99.58%)d 0.70(  0.17%)
                                            0.0000 -0.0496  0.0016  0.3281  0.0043
                                           -0.0673  0.0006  0.9400  0.0080  0.0066
                                            0.0245  0.0256  0.0117 -0.0172
    11. (0.99241) BD ( 1) O   7 - H  11  
                ( 76.70%)   0.8758* O   7 s( 20.47%)p 3.88( 79.44%)d 0.00(  0.09%)
                                           -0.0002 -0.4524  0.0082  0.7871  0.0112
                                           -0.2423 -0.0285 -0.3394 -0.0058 -0.0059
                                            0.0179  0.0027 -0.0223  0.0072
                ( 23.30%)   0.4827* H  11 s( 99.43%)p 0.01(  0.57%)
                                           -0.9971  0.0045 -0.0644  0.0281  0.0280
    12. (0.99995) CR ( 1) F   1           s(100.00%)p 0.00(  0.00%)
                                            1.0000 -0.0002 -0.0000 -0.0001  0.0000
                                           -0.0000 -0.0000  0.0001  0.0000  0.0000
                                           -0.0000 -0.0000 -0.0000  0.0000
    13. (0.99959) CR ( 1) C   2           s(100.00%)p 0.00(  0.00%)
                                            1.0000  0.0000 -0.0000  0.0007  0.0000
                                            0.0002  0.0000  0.0002  0.0000 -0.0000
                                           -0.0000 -0.0000 -0.0000 -0.0000
    14. (0.99995) CR ( 1) F   3           s(100.00%)p 0.00(  0.00%)
                                            1.0000 -0.0002 -0.0000  0.0001  0.0000
                                           -0.0001 -0.0000 -0.0001 -0.0000 -0.0000
                                           -0.0000  0.0000 -0.0000 -0.0000
    15. (0.99994) CR ( 1) F   4           s(100.00%)p 0.00(  0.00%)
                                            1.0000 -0.0002 -0.0000 -0.0000  0.0000
                                            0.0001  0.0000 -0.0001 -0.0000 -0.0000
                                           -0.0000 -0.0000 -0.0000 -0.0000
    16. (0.99946) CR ( 1) C   5           s(100.00%)p 0.00(  0.00%)
                                            1.0000 -0.0000 -0.0000  0.0007  0.0000
                                           -0.0003 -0.0000 -0.0006  0.0000  0.0000
                                            0.0000 -0.0000 -0.0000  0.0000
    17. (0.99969) CR ( 1) C   6           s(100.00%)p 0.00(  0.00%)
                                            1.0000  0.0000 -0.0000 -0.0004  0.0000
                                            0.0008  0.0000  0.0002 -0.0000 -0.0000
                                           -0.0000  0.0000 -0.0000 -0.0000
    18. (0.99984) CR ( 1) O   7           s(100.00%)p 0.00(  0.00%)
                                            1.0000 -0.0001  0.0000  0.0002 -0.0000
                                            0.0002 -0.0000 -0.0001 -0.0000 -0.0000
                                            0.0000  0.0000  0.0000  0.0000
    19. (0.99985) CR ( 1) O   8           s(100.00%)p 0.00(  0.00%)
                                            1.0000 -0.0004 -0.0000  0.0003  0.0000
                                            0.0002  0.0000 -0.0001 -0.0000  0.0000
                                           -0.0000 -0.0000  0.0000 -0.0000
    20. (0.99271) LP ( 1) F   1           s( 70.45%)p 0.42( 29.55%)d 0.00(  0.00%)
                                            0.0003  0.8393  0.0021  0.0575 -0.0014
                                            0.1015  0.0003 -0.5309 -0.0072 -0.0001
                                            0.0004  0.0020  0.0003 -0.0064
    21. (0.97301) LP ( 2) F   1           s(  0.13%)p99.99( 99.82%)d 0.36(  0.05%)
                                           -0.0000  0.0364 -0.0016 -0.8794  0.0045
                                           -0.4574  0.0012 -0.1251  0.0001  0.0018
                                           -0.0191 -0.0098 -0.0012 -0.0028
    22. (0.96384) LP ( 3) F   1           s(  0.05%)p99.99( 99.90%)d 1.05(  0.05%)
                                            0.0000  0.0222  0.0006  0.4695 -0.0024
                                           -0.8785  0.0025 -0.0820 -0.0001 -0.0016
                                            0.0106 -0.0198 -0.0011 -0.0032
    23. (0.99311) LP ( 1) F   3           s( 69.60%)p 0.44( 30.39%)d 0.00(  0.00%)
                                            0.0003  0.8343  0.0027 -0.3827 -0.0061
                                            0.3192  0.0023  0.2356  0.0011  0.0049
                                            0.0036 -0.0025 -0.0013  0.0018
    24. (0.96588) LP ( 2) F   3           s(  0.02%)p99.99( 99.93%)d 3.49(  0.05%)
                                           -0.0000  0.0123  0.0004 -0.1883  0.0009
                                           -0.7368  0.0029  0.6488 -0.0022 -0.0129
                                            0.0141 -0.0020 -0.0108 -0.0063
    25. (0.93470) LP ( 3) F   3           s(  2.00%)p48.86( 97.94%)d 0.03(  0.05%)
                                           -0.0001  0.1416  0.0003 -0.5178  0.0022
                                           -0.4775  0.0018 -0.6952  0.0032 -0.0051
                                           -0.0112  0.0103 -0.0140  0.0072
    26. (0.99272) LP ( 1) F   4           s( 69.30%)p 0.44( 30.69%)d 0.00(  0.01%)
                                            0.0003  0.8325  0.0029  0.0107 -0.0026
                                           -0.5211 -0.0067  0.1876  0.0004 -0.0003
                                            0.0003  0.0037  0.0055  0.0024
    27. (0.96692) LP ( 2) F   4           s(  0.61%)p99.99( 99.34%)d 0.08(  0.05%)
                                           -0.0000  0.0778 -0.0003 -0.9914  0.0045
                                            0.1022 -0.0008 -0.0049 -0.0001 -0.0210
                                            0.0038 -0.0003 -0.0073  0.0009
    28. (0.95744) LP ( 3) F   4           s(  0.77%)p99.99( 99.18%)d 0.07(  0.05%)
                                           -0.0000  0.0877  0.0004 -0.0100 -0.0004
                                           -0.2106  0.0003 -0.9733  0.0036 -0.0005
                                           -0.0042 -0.0213  0.0043  0.0059
    29. (0.95954) LP ( 1) O   7           s( 56.79%)p 0.76( 43.17%)d 0.00(  0.05%)
                                           -0.0001  0.7535  0.0077  0.4736 -0.0111
                                            0.4099 -0.0023 -0.1980  0.0044 -0.0192
                                            0.0038  0.0080 -0.0011  0.0039
    30. (0.88047) LP ( 2) O   7           s(  0.00%)p 1.00( 99.90%)d 0.00(  0.10%)
                                            0.0000  0.0040  0.0004  0.3930 -0.0055
                                           -0.0176  0.0002  0.9187 -0.0107 -0.0101
                                           -0.0116 -0.0246 -0.0065  0.0095
    31. (0.98970) LP ( 1) O   8           s( 57.98%)p 0.72( 42.01%)d 0.00(  0.02%)
                                            0.0005  0.7613  0.0151 -0.4683 -0.0028
                                           -0.4128 -0.0020  0.1741  0.0008 -0.0072
                                            0.0059  0.0025  0.0001  0.0075
    32. (0.20413) LP*( 2) O   8           s(  0.05%)p99.99( 99.76%)d 3.77(  0.19%)
                                           -0.0000  0.0200  0.0100  0.6000 -0.0078
                                           -0.7541  0.0099 -0.2623  0.0018 -0.0067
                                           -0.0160  0.0012  0.0395  0.0048
    33. (0.00061) RY*( 1) F   1           s( 76.19%)p 0.31( 23.25%)d 0.01(  0.56%)
                                            0.0000 -0.0002  0.8729 -0.0035 -0.3937
                                           -0.0010 -0.1507  0.0059 -0.2339  0.0248
                                           -0.0241 -0.0292  0.0168  0.0575
    34. (0.00021) RY*( 2) F   1           s( 17.01%)p 4.14( 70.39%)d 0.74( 12.60%)
                                            0.0000  0.0019  0.4124 -0.0026  0.8262
                                           -0.0031  0.1285 -0.0007  0.0693  0.0087
                                            0.2749  0.1283  0.0679  0.1712
    35. (0.00014) RY*( 3) F   1           s(  0.68%)p99.99( 95.72%)d 5.25(  3.59%)
                                           -0.0000 -0.0000  0.0827 -0.0041 -0.2290
                                            0.0041  0.9471  0.0000  0.0877  0.0739
                                            0.1305 -0.0652 -0.0907  0.0312
    36. (0.00003) RY*( 4) F   1           s(  0.02%)p99.99(  2.48%)d99.99( 97.50%)
    37. (0.00002) RY*( 5) F   1           s(  3.46%)p27.46( 94.91%)d 0.47(  1.64%)
    38. (0.00001) RY*( 6) F   1           s(  1.14%)p 8.05(  9.18%)d78.70( 89.68%)
    39. (0.00000) RY*( 7) F   1           s(  0.17%)p 2.29(  0.40%)d99.99( 99.43%)
    40. (0.00000) RY*( 8) F   1           s(  0.17%)p 3.92(  0.67%)d99.99( 99.16%)
    41. (0.00001) RY*( 9) F   1           s(  1.16%)p 2.75(  3.20%)d82.13( 95.64%)
    42. (0.01054) RY*( 1) C   2           s(  0.53%)p99.99( 86.66%)d24.15( 12.81%)
                                           -0.0000 -0.0005  0.0728 -0.0249  0.4702
                                            0.0454 -0.5877  0.0424 -0.5437 -0.1705
                                           -0.0639  0.2466  0.1209 -0.1400
    43. (0.01035) RY*( 2) C   2           s(  0.01%)p99.99( 87.35%)d99.99( 12.64%)
                                           -0.0000  0.0018  0.0108  0.0063 -0.0948
                                            0.0517 -0.6696 -0.0507  0.6410  0.0447
                                           -0.1142  0.0503  0.1967  0.2647
    44. (0.00713) RY*( 3) C   2           s(  3.09%)p27.37( 84.64%)d 3.96( 12.26%)
                                            0.0000  0.0541  0.1674  0.0322 -0.7945
                                            0.0082 -0.2605  0.0166 -0.3821  0.1839
                                            0.2245  0.0536  0.1649 -0.0914
    45. (0.00249) RY*( 4) C   2           s( 63.16%)p 0.01(  0.77%)d 0.57( 36.07%)
                                           -0.0000 -0.0043  0.7947 -0.0012 -0.0564
                                           -0.0056  0.0086 -0.0145 -0.0651 -0.2073
                                           -0.3764 -0.2237 -0.2645  0.2367
    46. (0.00215) RY*( 5) C   2           s(  0.59%)p14.83(  8.70%)d99.99( 90.71%)
                                           -0.0000  0.0006  0.0766 -0.0132 -0.1208
                                           -0.0106 -0.1077  0.0230  0.2450 -0.5973
                                            0.4406  0.2250 -0.4480 -0.3239
    47. (0.00210) RY*( 6) C   2           s(  0.07%)p99.99(  9.42%)d99.99( 90.50%)
                                           -0.0000  0.0012  0.0269 -0.0178 -0.1607
                                            0.0272  0.2562  0.0034  0.0412 -0.0766
                                           -0.3838  0.8563  0.0882  0.1046
    48. (0.00149) RY*( 7) C   2           s(  0.11%)p40.15(  4.25%)d99.99( 95.65%)
                                            0.0000 -0.0006  0.0325  0.0098  0.0356
                                           -0.0479 -0.1737  0.0226  0.0901  0.6118
                                           -0.2250  0.1205 -0.5798 -0.4253
    49. (0.00139) RY*( 8) C   2           s(  0.06%)p77.39(  4.32%)d99.99( 95.62%)
                                           -0.0000 -0.0023  0.0235 -0.0315 -0.1135
                                            0.0110  0.0465  0.0410  0.1594 -0.2339
                                           -0.4344 -0.2152  0.4032 -0.7099
    50. (0.00021) RY*( 9) C   2           s( 32.66%)p 0.46( 15.15%)d 1.60( 52.19%)
                                            0.0000 -0.0103  0.5714  0.0268  0.2798
                                            0.0119  0.1627  0.0175  0.2136  0.3131
                                            0.4569  0.1943  0.3721 -0.1975
    51. (0.00051) RY*( 1) F   3           s( 80.07%)p 0.24( 19.09%)d 0.01(  0.84%)
                                            0.0000  0.0001  0.8948  0.0046 -0.3681
                                           -0.0040 -0.1687 -0.0026 -0.1641 -0.0376
                                           -0.0223  0.0540  0.0518 -0.0299
    52. (0.00023) RY*( 2) F   3           s( 14.69%)p 5.17( 75.95%)d 0.64(  9.36%)
                                            0.0000  0.0015  0.3833 -0.0005  0.5173
                                           -0.0014  0.4796 -0.0016  0.5118  0.0164
                                            0.0789 -0.0510  0.2596 -0.1307
    53. (0.00015) RY*( 3) F   3           s(  0.09%)p99.99( 97.08%)d30.31(  2.83%)
                                            0.0000 -0.0003  0.0305  0.0002  0.1005
                                            0.0045  0.6514 -0.0049 -0.7324 -0.0370
                                            0.0466 -0.0098 -0.0850 -0.1319
    54. (0.00003) RY*( 4) F   3           s(  0.04%)p65.31(  2.70%)d99.99( 97.26%)
    55. (0.00002) RY*( 5) F   3           s(  3.58%)p19.92( 71.23%)d 7.05( 25.20%)
    56. (0.00001) RY*( 6) F   3           s(  0.29%)p18.42(  5.38%)d99.99( 94.32%)
    57. (0.00000) RY*( 7) F   3           s(  0.17%)p12.12(  2.00%)d99.99( 97.83%)
    58. (0.00000) RY*( 8) F   3           s(  0.77%)p34.04( 26.35%)d94.14( 72.87%)
    59. (0.00000) RY*( 9) F   3           s(  0.30%)p 1.37(  0.41%)d99.99( 99.29%)
    60. (0.00064) RY*( 1) F   4           s( 74.16%)p 0.34( 25.42%)d 0.01(  0.41%)
                                            0.0000  0.0002  0.8612 -0.0008 -0.4345
                                            0.0078 -0.1624 -0.0016 -0.1975 -0.0035
                                            0.0220 -0.0349 -0.0433 -0.0232
    61. (0.00021) RY*( 2) F   4           s( 20.04%)p 3.39( 67.86%)d 0.60( 12.10%)
                                           -0.0000  0.0015  0.4476 -0.0023  0.7482
                                            0.0005 -0.0395 -0.0030  0.3423  0.2856
                                            0.0410  0.1272 -0.0498 -0.1382
    62. (0.00014) RY*( 3) F   4           s(  0.11%)p99.99( 97.36%)d23.13(  2.53%)
                                            0.0000 -0.0001  0.0331 -0.0040 -0.4161
                                            0.0012  0.2457  0.0047  0.8603  0.1057
                                            0.0212 -0.0489 -0.0246  0.1034
    63. (0.00003) RY*( 4) F   4           s(  0.05%)p46.76(  2.50%)d99.99( 97.45%)
    64. (0.00001) RY*( 5) F   4           s(  2.67%)p 2.88(  7.71%)d33.53( 89.62%)
    65. (0.00002) RY*( 6) F   4           s(  2.21%)p41.63( 92.03%)d 2.61(  5.76%)
    66. (0.00000) RY*( 7) F   4           s(  0.00%)p 1.00(  5.89%)d15.98( 94.11%)
    67. (0.00001) RY*( 8) F   4           s(  0.37%)p 0.68(  0.25%)d99.99( 99.38%)
    68. (0.00000) RY*( 9) F   4           s(  0.39%)p 3.01(  1.17%)d99.99( 98.44%)
    69. (0.00285) RY*( 1) C   5           s(  0.05%)p99.99( 99.57%)d 6.96(  0.38%)
                                            0.0000 -0.0037  0.0230 -0.0013 -0.3900
                                           -0.0188 -0.8392  0.0139  0.3724  0.0410
                                           -0.0166 -0.0229  0.0334  0.0137
    70. (0.00211) RY*( 2) C   5           s( 27.20%)p 2.66( 72.40%)d 0.01(  0.39%)
                                            0.0000  0.0082  0.5215  0.0177 -0.5895
                                           -0.0096  0.4655 -0.0127  0.3991 -0.0167
                                           -0.0112 -0.0061  0.0350 -0.0476
    71. (0.00117) RY*( 3) C   5           s( 41.54%)p 1.40( 58.34%)d 0.00(  0.12%)
                                           -0.0000 -0.0021  0.6445 -0.0094  0.6740
                                           -0.0096 -0.1488 -0.0037  0.3267  0.0255
                                            0.0158 -0.0081  0.0129 -0.0062
    72. (0.00060) RY*( 4) C   5           s( 28.57%)p 2.32( 66.36%)d 0.18(  5.07%)
                                            0.0000 -0.0129  0.5344  0.0074 -0.2011
                                            0.0033 -0.2246 -0.0062 -0.7567  0.0399
                                            0.0753 -0.1088  0.0619 -0.1667
    73. (0.00018) RY*( 5) C   5           s(  0.60%)p 0.85(  0.51%)d99.99( 98.89%)
                                           -0.0000 -0.0004  0.0775 -0.0134 -0.0528
                                            0.0095 -0.0063  0.0028 -0.0447  0.4544
                                            0.0843  0.1743 -0.8261  0.2500
    74. (0.00012) RY*( 6) C   5           s(  0.61%)p 0.93(  0.57%)d99.99( 98.83%)
                                           -0.0000 -0.0014  0.0779 -0.0040 -0.0408
                                           -0.0082 -0.0179  0.0101 -0.0591 -0.4019
                                            0.4881 -0.0371  0.0652  0.7635
    75. (0.00006) RY*( 7) C   5           s(  0.65%)p 1.09(  0.71%)d99.99( 98.64%)
    76. (0.00003) RY*( 8) C   5           s(  0.14%)p 4.64(  0.66%)d99.99( 99.20%)
    77. (0.00002) RY*( 9) C   5           s(  0.62%)p 1.69(  1.05%)d99.99( 98.33%)
    78. (0.00972) RY*( 1) C   6           s(  5.97%)p15.46( 92.23%)d 0.30(  1.81%)
                                           -0.0000  0.0342  0.2418 -0.0334  0.6912
                                           -0.0532  0.6077  0.0154 -0.2665 -0.1239
                                            0.0105  0.0427  0.0226  0.0166
    79. (0.00349) RY*( 2) C   6           s(  0.13%)p12.47(  1.57%)d99.99( 98.30%)
                                            0.0000  0.0004  0.0355  0.0259 -0.0280
                                           -0.0002 -0.0226  0.0705 -0.0936  0.3187
                                            0.3394  0.8222  0.1818 -0.2390
    80. (0.00269) RY*( 3) C   6           s( 43.08%)p 1.05( 45.06%)d 0.28( 11.86%)
                                            0.0000  0.0038  0.6564 -0.0404 -0.2527
                                            0.0040 -0.2061 -0.0125 -0.5852  0.0828
                                           -0.0748 -0.0046 -0.2994  0.1282
    81. (0.00135) RY*( 4) C   6           s(  2.03%)p 4.77(  9.68%)d43.48( 88.29%)
                                            0.0000 -0.0105  0.1421  0.0186  0.1121
                                            0.0191  0.1284  0.0053  0.2588  0.7901
                                            0.2109 -0.3460 -0.2709 -0.1453
    82. (0.00113) RY*( 5) C   6           s( 10.06%)p 6.38( 64.19%)d 2.56( 25.75%)
                                            0.0000  0.0309  0.3157  0.0016  0.4670
                                           -0.0068 -0.6036  0.0242  0.2424 -0.2821
                                            0.3401 -0.0828 -0.0234 -0.2342
    83. (0.00075) RY*( 6) C   6           s(  0.05%)p99.99( 20.74%)d99.99( 79.21%)
                                            0.0000  0.0227  0.0042  0.0224  0.2392
                                            0.0399 -0.3100 -0.0144 -0.2276  0.3721
                                           -0.2677 -0.1621  0.7195  0.1950
    84. (0.00026) RY*( 7) C   6           s( 19.29%)p 1.56( 30.07%)d 2.63( 50.64%)
                                            0.0000 -0.0178  0.4388 -0.0190 -0.4055
                                            0.0161  0.3259  0.0316  0.1686 -0.1721
                                            0.2619 -0.2416  0.5301 -0.2623
    85. (0.00012) RY*( 8) C   6           s( 19.30%)p 1.93( 37.32%)d 2.25( 43.38%)
                                            0.0000 -0.0014  0.4394 -0.0240  0.0271
                                            0.0099  0.0437 -0.0024  0.6081  0.0367
                                           -0.4490  0.3281 -0.0074  0.3508
    86. (0.00002) RY*( 9) C   6           s(  0.21%)p 1.40(  0.30%)d99.99( 99.49%)
    87. (0.00083) RY*( 1) O   7           s( 23.67%)p 3.03( 71.78%)d 0.19(  4.56%)
                                           -0.0000 -0.0041  0.4865 -0.0042 -0.7887
                                           -0.0124 -0.1424  0.0004  0.2742  0.1897
                                            0.0494 -0.0618 -0.0573  0.0081
    88. (0.00032) RY*( 2) O   7           s( 25.03%)p 2.85( 71.36%)d 0.14(  3.61%)
                                           -0.0000 -0.0000  0.5003 -0.0014  0.4905
                                           -0.0019  0.1654  0.0058  0.6675 -0.1346
                                           -0.0266 -0.1086 -0.0735 -0.0091
    89. (0.00025) RY*( 3) O   7           s( 44.43%)p 1.12( 49.79%)d 0.13(  5.77%)
                                           -0.0000 -0.0007  0.6666 -0.0057  0.0950
                                           -0.0026  0.2848 -0.0008 -0.6386 -0.1181
                                           -0.0217  0.1926 -0.0390 -0.0685
    90. (0.00005) RY*( 4) O   7           s(  4.33%)p17.11( 74.17%)d 4.96( 21.50%)
    91. (0.00001) RY*( 5) O   7           s(  0.15%)p99.99( 21.89%)d99.99( 77.96%)
    92. (0.00000) RY*( 6) O   7           s(  0.01%)p 1.00(  0.52%)d99.99( 99.47%)
    93. (0.00000) RY*( 7) O   7           s(  0.01%)p 1.00(  6.85%)d13.59( 93.14%)
    94. (0.00001) RY*( 8) O   7           s(  2.09%)p 1.71(  3.58%)d45.19( 94.33%)
    95. (0.00001) RY*( 9) O   7           s(  0.31%)p 1.18(  0.36%)d99.99( 99.33%)
    96. (0.00064) RY*( 1) O   8           s(  0.78%)p99.99( 98.44%)d 0.99(  0.77%)
                                            0.0000  0.0010  0.0885 -0.0070 -0.6012
                                            0.0153  0.7846  0.0037  0.0846 -0.0351
                                           -0.0211  0.0340  0.0673 -0.0193
    97. (0.00036) RY*( 2) O   8           s(  0.47%)p99.99( 96.20%)d 7.07(  3.33%)
                                           -0.0000 -0.0003  0.0686  0.0018 -0.2706
                                            0.0009 -0.1197  0.0014 -0.9351  0.0778
                                            0.0584  0.1450  0.0370 -0.0372
    98. (0.00014) RY*( 3) O   8           s( 91.17%)p 0.02(  1.86%)d 0.08(  6.97%)
                                           -0.0000 -0.0007  0.9548  0.0072  0.0080
                                            0.0218 -0.1048 -0.0023  0.0839  0.2082
                                            0.0019 -0.1083  0.1079  0.0543
    99. (0.00004) RY*( 4) O   8           s(  2.69%)p30.50( 82.12%)d 5.64( 15.19%)
   100. (0.00001) RY*( 5) O   8           s(  2.74%)p 5.77( 15.79%)d29.75( 81.47%)
   101. (0.00000) RY*( 6) O   8           s(  0.01%)p 1.00(  0.55%)d99.99( 99.44%)
   102. (0.00000) RY*( 7) O   8           s(  0.44%)p10.52(  4.65%)d99.99( 94.91%)
   103. (0.00000) RY*( 8) O   8           s(  1.41%)p 0.47(  0.66%)d69.58( 97.93%)
   104. (0.00000) RY*( 9) O   8           s(  0.24%)p 1.13(  0.27%)d99.99( 99.50%)
   105. (0.00090) RY*( 1) H   9           s( 99.45%)p 0.01(  0.55%)
                                            0.0027  0.9973 -0.0256 -0.0173 -0.0673
   106. (0.00008) RY*( 2) H   9           s(  0.12%)p99.99( 99.88%)
   107. (0.00008) RY*( 3) H   9           s(  0.03%)p99.99( 99.97%)
   108. (0.00002) RY*( 4) H   9           s(  0.52%)p99.99( 99.48%)
   109. (0.00099) RY*( 1) H  10           s( 99.42%)p 0.01(  0.58%)
                                            0.0024  0.9971 -0.0201 -0.0686 -0.0253
   110. (0.00008) RY*( 2) H  10           s(  0.04%)p99.99( 99.96%)
   111. (0.00006) RY*( 3) H  10           s(  0.04%)p99.99( 99.96%)
   112. (0.00002) RY*( 4) H  10           s(  0.61%)p99.99( 99.39%)
   113. (0.00067) RY*( 1) H  11           s( 54.10%)p 0.85( 45.90%)
                                            0.0189  0.7353  0.0152  0.6720 -0.0845
   114. (0.00056) RY*( 2) H  11           s(  0.10%)p99.99( 99.90%)
                                            0.0013  0.0323  0.4082  0.0697  0.9097
   115. (0.00038) RY*( 3) H  11           s( 41.26%)p 1.42( 58.74%)
                                            0.0095  0.6422 -0.3214 -0.6739  0.1730
   116. (0.00001) RY*( 4) H  11           s(  5.11%)p18.57( 94.89%)
   117. (0.05274) BD*( 1) F   1 - C   2  
                ( 26.50%)   0.5148* F   1 s( 29.37%)p 2.40( 70.55%)d 0.00(  0.09%)
                                            0.0000 -0.5418  0.0074  0.0491  0.0022
                                            0.0904  0.0014 -0.8336 -0.0067 -0.0001
                                            0.0021  0.0055  0.0002 -0.0293
                ( 73.50%)  -0.8573* C   2 s( 22.09%)p 3.50( 77.41%)d 0.02(  0.49%)
                                            0.0001 -0.4700  0.0052  0.0343 -0.0127
                                            0.0913 -0.0003 -0.8730 -0.0483 -0.0022
                                            0.0097  0.0144 -0.0016 -0.0681
   118. (0.04941) BD*( 1) C   2 - F   3  
                ( 73.07%)   0.8548* C   2 s( 22.97%)p 3.33( 76.55%)d 0.02(  0.48%)
                                           -0.0003  0.4792 -0.0069  0.7171  0.0440
                                           -0.4186 -0.0099 -0.2722 -0.0019 -0.0471
                                           -0.0307  0.0225  0.0241 -0.0227
                ( 26.93%)  -0.5190* F   3 s( 28.37%)p 2.52( 71.53%)d 0.00(  0.09%)
                                           -0.0000  0.5326 -0.0085  0.7410  0.0039
                                           -0.3558 -0.0040 -0.1991 -0.0035 -0.0199
                                           -0.0118  0.0060  0.0142 -0.0120
   119. (0.05014) BD*( 1) C   2 - F   4  
                ( 73.26%)   0.8559* C   2 s( 22.71%)p 3.38( 76.80%)d 0.02(  0.49%)
                                           -0.0002  0.4765 -0.0059  0.1194  0.0198
                                            0.8516  0.0468 -0.1609 -0.0007  0.0130
                                           -0.0004 -0.0240 -0.0560 -0.0320
                ( 26.74%)  -0.5171* F   4 s( 29.32%)p 2.41( 70.59%)d 0.00(  0.09%)
                                           -0.0000  0.5414 -0.0091  0.1277 -0.0007
                                            0.8201  0.0069 -0.1300 -0.0021  0.0079
                                           -0.0014 -0.0084 -0.0242 -0.0140
   120. (0.03323) BD*( 1) C   2 - C   5  
                ( 53.94%)   0.7345* C   2 s( 31.96%)p 2.13( 67.96%)d 0.00(  0.08%)
                                            0.0006  0.5651  0.0156 -0.6829  0.0168
                                           -0.2880 -0.0022 -0.3605 -0.0001  0.0138
                                            0.0170  0.0071  0.0152 -0.0076
                ( 46.06%)  -0.6786* C   5 s( 27.56%)p 2.63( 72.40%)d 0.00(  0.05%)
                                           -0.0001  0.5249  0.0057  0.6544  0.0101
                                            0.3424 -0.0085  0.4223 -0.0001  0.0110
                                            0.0131  0.0119  0.0043 -0.0002
   121. (0.01946) BD*( 1) C   5 - C   6  
                ( 54.16%)   0.7359* C   5 s( 25.23%)p 2.96( 74.72%)d 0.00(  0.05%)
                                            0.0008  0.5021  0.0147 -0.7537 -0.0138
                                            0.2797  0.0027  0.3174 -0.0049 -0.0095
                                           -0.0133  0.0064  0.0123 -0.0040
                ( 45.84%)  -0.6770* C   6 s( 37.50%)p 1.67( 62.49%)d 0.00(  0.01%)
                                            0.0005  0.6115  0.0329  0.6745 -0.0394
                                           -0.3025  0.0178 -0.2765  0.0084 -0.0045
                                           -0.0042  0.0027 -0.0024 -0.0073
   122. (0.00462) BD*( 1) C   5 - H   9  
                ( 34.26%)   0.5853* C   5 s( 23.23%)p 3.30( 76.74%)d 0.00(  0.03%)
                                           -0.0004  0.4820 -0.0058  0.0453  0.0010
                                            0.2188 -0.0208 -0.8467  0.0011 -0.0010
                                            0.0022 -0.0129 -0.0011  0.0125
                ( 65.74%)  -0.8108* H   9 s( 99.88%)p 0.00(  0.12%)
                                            0.9994 -0.0006 -0.0055 -0.0045  0.0340
   123. (0.00425) BD*( 1) C   5 - H  10  
                ( 35.05%)   0.5921* C   5 s( 23.98%)p 3.17( 75.99%)d 0.00(  0.03%)
                                           -0.0002  0.4897 -0.0066  0.0265  0.0067
                                           -0.8693  0.0061  0.0554 -0.0189  0.0005
                                            0.0002 -0.0067 -0.0142 -0.0083
                ( 64.95%)  -0.8059* H  10 s( 99.89%)p 0.00(  0.11%)
                                            0.9994 -0.0002 -0.0033  0.0334  0.0011
   124. (0.01511) BD*( 1) C   6 - O   7  
                ( 64.04%)   0.8003* C   6 s( 30.61%)p 2.26( 69.19%)d 0.01(  0.20%)
                                            0.0007 -0.5531  0.0132  0.1084 -0.0028
                                           -0.8219 -0.0307 -0.0609  0.0037  0.0211
                                            0.0058 -0.0094  0.0300  0.0238
                ( 35.96%)  -0.5996* O   7 s( 22.72%)p 3.40( 77.19%)d 0.00(  0.09%)
                                           -0.0002 -0.4766  0.0084  0.0042 -0.0088
                                            0.8784 -0.0001  0.0171  0.0039 -0.0095
                                            0.0018  0.0031  0.0227  0.0154
   125. (0.01464) BD*( 1) C   6 - O   8  
                ( 66.49%)   0.8154* C   6 s( 31.60%)p 2.15( 68.08%)d 0.01(  0.32%)
                                            0.0001  0.5607 -0.0398 -0.5971 -0.0450
                                           -0.4771 -0.0280  0.3057  0.0191  0.0419
                                           -0.0254 -0.0197  0.0119 -0.0176
                ( 33.51%)  -0.5789* O   8 s( 41.78%)p 1.39( 58.10%)d 0.00(  0.12%)
                                           -0.0000  0.6459 -0.0244  0.5579 -0.0116
                                            0.5040 -0.0108 -0.1246  0.0054  0.0300
                                           -0.0070 -0.0092  0.0035 -0.0120
   126. (0.13913) BD*( 2) C   6 - O   8  
                ( 74.18%)   0.8613* C   6 s(  0.16%)p99.99( 99.10%)d 4.50(  0.74%)
                                           -0.0000 -0.0403  0.0035  0.4139 -0.0050
                                            0.0145  0.0004  0.9051 -0.0160 -0.0206
                                           -0.0492 -0.0469 -0.0267  0.0403
                ( 25.82%)  -0.5082* O   8 s(  0.25%)p99.99( 99.58%)d 0.70(  0.17%)
                                            0.0000 -0.0496  0.0016  0.3281  0.0043
                                           -0.0673  0.0006  0.9400  0.0080  0.0066
                                            0.0245  0.0256  0.0117 -0.0172
   127. (0.00346) BD*( 1) O   7 - H  11  
                ( 23.30%)   0.4827* O   7 s( 20.47%)p 3.88( 79.44%)d 0.00(  0.09%)
                                            0.0002  0.4524 -0.0082 -0.7871 -0.0112
                                            0.2423  0.0285  0.3394  0.0058  0.0059
                                           -0.0179 -0.0027  0.0223 -0.0072
                ( 76.70%)  -0.8758* H  11 s( 99.43%)p 0.01(  0.57%)
                                            0.9971 -0.0045  0.0644 -0.0281 -0.0280


 NHO Directionality and "Bond Bending" (deviations from line of nuclear centers)

         [Thresholds for printing:  angular deviation  >  1.0 degree]
                                    hybrid p-character > 25.0%
                                    orbital occupancy  >  0.10e

                                Line of Centers        Hybrid 1              Hybrid 2
                                ---------------  -------------------   ------------------
                NBO               Theta   Phi    Theta   Phi    Dev    Theta   Phi    Dev
 ========================================================================================
     1. BD (   1) F   1 - C   2   172.2   58.7     7.1  240.8 179.3      5.8  256.6   2.9
     2. BD (   1) C   2 - F   3   107.6  330.3     --     --    --     103.8  334.2 174.6
     3. BD (   1) C   2 - F   4   100.7   82.6   100.1   81.2   1.5     99.0   81.3 177.8
     4. BD (   1) C   2 - C   5   117.7  205.4   116.4  203.5   2.1     60.4   26.7   2.2
     5. BD (   1) C   5 - C   6    68.4  161.2    69.1  159.8   1.5    111.1  335.9   5.0
     6. BD (   1) C   5 - H   9   164.6   77.0   166.5   76.8   1.9      --     --    --
     7. BD (   1) C   5 - H  10    86.0  272.1    87.6  272.2   1.6      --     --    --
     8. BD (   1) C   6 - O   7    87.4   94.1    86.2   97.1   3.2     91.4  270.3   4.0
     9. BD (   1) C   6 - O   8    74.1  220.2    68.3  218.2   6.1     99.2   42.1   6.9
    10. BD (   2) C   6 - O   8    74.1  220.2   155.3  182.1  86.1    160.3  168.7  86.8
    11. BD (   1) O   7 - H  11    67.3  166.7    67.7  161.3   5.1      --     --    --
    20. LP (   1) F   1             --     --    167.8   61.2   --       --     --    --
    21. LP (   2) F   1             --     --     97.2  207.5   --       --     --    --
    22. LP (   3) F   1             --     --     94.7  298.1   --       --     --    --
    23. LP (   1) F   3             --     --     64.9  140.4   --       --     --    --
    24. LP (   2) F   3             --     --     49.5  255.7   --       --     --    --
    25. LP (   3) F   3             --     --    134.6  222.7   --       --     --    --
    26. LP (   1) F   4             --     --     70.4  270.9   --       --     --    --
    27. LP (   2) F   4             --     --     90.3  174.1   --       --     --    --
    28. LP (   3) F   4             --     --    167.8  267.2   --       --     --    --
    29. LP (   1) O   7             --     --    107.4   41.4   --       --     --    --
    30. LP (   2) O   7             --     --     23.1  357.4   --       --     --    --
    31. LP (   1) O   8             --     --     74.4  221.4   --       --     --    --
    32. LP*(   2) O   8             --     --    105.3  308.5   --       --     --    --
   126. BD*(   2) C   6 - O   8    74.1  220.2   155.3  182.1  86.1    160.3  168.7  86.8


 Second Order Perturbation Theory Analysis of Fock Matrix in NBO Basis

     Threshold for printing:   0.25 kcal/mol
                                                                              E(2)  E(j)-E(i) F(i,j)
         Donor NBO (i)                     Acceptor NBO (j)                 kcal/mol   a.u.    a.u. 
 ===================================================================================================

 within unit  1
   1. BD (   1) F   1 - C   2        / 43. RY*(   2) C   2                    0.41    1.82    0.035
   1. BD (   1) F   1 - C   2        /118. BD*(   1) C   2 - F   3            0.27    1.26    0.024
   1. BD (   1) F   1 - C   2        /119. BD*(   1) C   2 - F   4            0.36    1.27    0.028
   1. BD (   1) F   1 - C   2        /122. BD*(   1) C   5 - H   9            0.60    1.44    0.037
   2. BD (   1) C   2 - F   3        / 42. RY*(   1) C   2                    0.50    1.83    0.038
   2. BD (   1) C   2 - F   3        /117. BD*(   1) F   1 - C   2            0.38    1.25    0.028
   2. BD (   1) C   2 - F   3        /119. BD*(   1) C   2 - F   4            0.38    1.26    0.028
   2. BD (   1) C   2 - F   3        /121. BD*(   1) C   5 - C   6            1.05    1.31    0.047
   3. BD (   1) C   2 - F   4        / 43. RY*(   2) C   2                    0.49    1.83    0.038
   3. BD (   1) C   2 - F   4        /117. BD*(   1) F   1 - C   2            0.40    1.27    0.029
   3. BD (   1) C   2 - F   4        /118. BD*(   1) C   2 - F   3            0.32    1.27    0.026
   3. BD (   1) C   2 - F   4        /123. BD*(   1) C   5 - H  10            0.59    1.45    0.037
   4. BD (   1) C   2 - C   5        / 32. LP*(   2) O   8                    0.38    0.41    0.017
   4. BD (   1) C   2 - C   5        / 80. RY*(   3) C   6                    0.73    1.34    0.040
   4. BD (   1) C   2 - C   5        /122. BD*(   1) C   5 - H   9            0.32    1.11    0.024
   4. BD (   1) C   2 - C   5        /123. BD*(   1) C   5 - H  10            0.36    1.12    0.026
   4. BD (   1) C   2 - C   5        /125. BD*(   1) C   6 - O   8            1.09    1.19    0.046
   4. BD (   1) C   2 - C   5        /126. BD*(   2) C   6 - O   8            1.43    0.60    0.039
   5. BD (   1) C   5 - C   6        / 32. LP*(   2) O   8                   10.28    0.44    0.090
   5. BD (   1) C   5 - C   6        / 42. RY*(   1) C   2                    0.35    1.54    0.030
   5. BD (   1) C   5 - C   6        / 87. RY*(   1) O   7                    0.33    1.94    0.033
   5. BD (   1) C   5 - C   6        / 96. RY*(   1) O   8                    0.92    1.78    0.053
   5. BD (   1) C   5 - C   6        /118. BD*(   1) C   2 - F   3            0.88    0.96    0.037
   5. BD (   1) C   5 - C   6        /121. BD*(   1) C   5 - C   6            0.42    1.02    0.027
   5. BD (   1) C   5 - C   6        /122. BD*(   1) C   5 - H   9            0.33    1.13    0.025
   5. BD (   1) C   5 - C   6        /125. BD*(   1) C   6 - O   8            0.43    1.21    0.030
   5. BD (   1) C   5 - C   6        /127. BD*(   1) O   7 - H  11            1.28    1.08    0.049
   6. BD (   1) C   5 - H   9        / 32. LP*(   2) O   8                    0.47    0.26    0.015
   6. BD (   1) C   5 - H   9        / 44. RY*(   3) C   2                    0.32    1.28    0.026
   6. BD (   1) C   5 - H   9        / 82. RY*(   5) C   6                    0.58    1.36    0.036
   6. BD (   1) C   5 - H   9        /117. BD*(   1) F   1 - C   2            2.49    0.78    0.056
   6. BD (   1) C   5 - H   9        /119. BD*(   1) C   2 - F   4            0.36    0.79    0.022
   6. BD (   1) C   5 - H   9        /125. BD*(   1) C   6 - O   8            1.08    1.04    0.043
   6. BD (   1) C   5 - H   9        /126. BD*(   2) C   6 - O   8            3.15    0.45    0.050
   7. BD (   1) C   5 - H  10        / 44. RY*(   3) C   2                    0.34    1.28    0.026
   7. BD (   1) C   5 - H  10        /118. BD*(   1) C   2 - F   3            0.52    0.78    0.026
   7. BD (   1) C   5 - H  10        /119. BD*(   1) C   2 - F   4            2.32    0.79    0.055
   7. BD (   1) C   5 - H  10        /122. BD*(   1) C   5 - H   9            0.27    0.96    0.020
   7. BD (   1) C   5 - H  10        /124. BD*(   1) C   6 - O   7            2.32    0.81    0.055
   7. BD (   1) C   5 - H  10        /125. BD*(   1) C   6 - O   8            0.29    1.04    0.022
   8. BD (   1) C   6 - O   7        / 32. LP*(   2) O   8                    2.92    0.68    0.061
   8. BD (   1) C   6 - O   7        / 69. RY*(   1) C   5                    0.47    1.70    0.036
   8. BD (   1) C   6 - O   7        /121. BD*(   1) C   5 - C   6            1.11    1.26    0.048
   8. BD (   1) C   6 - O   7        /123. BD*(   1) C   5 - H  10            0.46    1.38    0.032
   9. BD (   1) C   6 - O   8        / 69. RY*(   1) C   5                    0.51    1.97    0.040
   9. BD (   1) C   6 - O   8        / 78. RY*(   1) C   6                    0.87    1.73    0.049
   9. BD (   1) C   6 - O   8        /121. BD*(   1) C   5 - C   6            0.70    1.52    0.042
  10. BD (   2) C   6 - O   8        /120. BD*(   1) C   2 - C   5            0.46    0.85    0.025
  10. BD (   2) C   6 - O   8        /122. BD*(   1) C   5 - H   9            0.48    0.94    0.027
  10. BD (   2) C   6 - O   8        /126. BD*(   2) C   6 - O   8            0.45    0.43    0.019
  11. BD (   1) O   7 - H  11        / 81. RY*(   4) C   6                    0.45    2.82    0.045
  11. BD (   1) O   7 - H  11        / 82. RY*(   5) C   6                    0.28    1.62    0.027
  11. BD (   1) O   7 - H  11        /121. BD*(   1) C   5 - C   6            2.71    1.10    0.069
  11. BD (   1) O   7 - H  11        /125. BD*(   1) C   6 - O   8            0.70    1.30    0.038
  12. CR (   1) F   1                / 42. RY*(   1) C   2                    0.63   25.25    0.160
  12. CR (   1) F   1                / 43. RY*(   2) C   2                    1.17   25.23    0.218
  12. CR (   1) F   1                / 44. RY*(   3) C   2                    0.39   25.17    0.125
  13. CR (   1) C   2                / 71. RY*(   3) C   5                    0.52   11.00    0.096
  13. CR (   1) C   2                /120. BD*(   1) C   2 - C   5            0.73   10.67    0.113
  14. CR (   1) F   3                / 42. RY*(   1) C   2                    1.43   25.25    0.241
  14. CR (   1) F   3                / 44. RY*(   3) C   2                    0.63   25.17    0.160
  15. CR (   1) F   4                / 42. RY*(   1) C   2                    0.45   25.25    0.135
  15. CR (   1) F   4                / 43. RY*(   2) C   2                    1.46   25.23    0.244
  15. CR (   1) F   4                / 44. RY*(   3) C   2                    0.36   25.16    0.120
  16. CR (   1) C   5                / 44. RY*(   3) C   2                    0.96   10.89    0.129
  16. CR (   1) C   5                /105. RY*(   1) H   9                    0.52   10.52    0.094
  16. CR (   1) C   5                /109. RY*(   1) H  10                    0.47   10.53    0.089
  16. CR (   1) C   5                /125. BD*(   1) C   6 - O   8            0.35   10.65    0.078
  17. CR (   1) C   6                / 70. RY*(   2) C   5                    0.66   10.93    0.107
  17. CR (   1) C   6                /121. BD*(   1) C   5 - C   6            0.37   10.63    0.080
  18. CR (   1) O   7                / 78. RY*(   1) C   6                    0.41   19.59    0.114
  18. CR (   1) O   7                / 82. RY*(   5) C   6                    0.74   19.91    0.153
  18. CR (   1) O   7                / 83. RY*(   6) C   6                    0.42   20.98    0.119
  18. CR (   1) O   7                /121. BD*(   1) C   5 - C   6            0.26   19.39    0.091
  19. CR (   1) O   8                / 78. RY*(   1) C   6                    3.71   19.57    0.342
  19. CR (   1) O   8                /121. BD*(   1) C   5 - C   6            0.27   19.36    0.092
  20. LP (   1) F   1                / 42. RY*(   1) C   2                    1.49    1.82    0.066
  20. LP (   1) F   1                / 43. RY*(   2) C   2                    2.90    1.80    0.091
  20. LP (   1) F   1                / 44. RY*(   3) C   2                    0.89    1.74    0.050
  20. LP (   1) F   1                / 45. RY*(   4) C   2                    0.29    2.11    0.032
  20. LP (   1) F   1                /120. BD*(   1) C   2 - C   5            0.34    1.32    0.027
  21. LP (   2) F   1                / 44. RY*(   3) C   2                    0.48    1.14    0.030
  21. LP (   2) F   1                / 46. RY*(   5) C   2                    0.34    2.25    0.035
  21. LP (   2) F   1                / 49. RY*(   8) C   2                    0.38    2.45    0.039
  21. LP (   2) F   1                /118. BD*(   1) C   2 - F   3            1.86    0.65    0.044
  21. LP (   2) F   1                /119. BD*(   1) C   2 - F   4            2.48    0.65    0.051
  21. LP (   2) F   1                /120. BD*(   1) C   2 - C   5            4.11    0.72    0.069
  21. LP (   2) F   1                /122. BD*(   1) C   5 - H   9            0.37    0.82    0.022
  22. LP (   3) F   1                / 42. RY*(   1) C   2                    0.74    1.22    0.038
  22. LP (   3) F   1                / 47. RY*(   6) C   2                    0.95    2.25    0.059
  22. LP (   3) F   1                /118. BD*(   1) C   2 - F   3            6.01    0.64    0.079
  22. LP (   3) F   1                /119. BD*(   1) C   2 - F   4            5.24    0.65    0.074
  23. LP (   1) F   3                / 42. RY*(   1) C   2                    3.51    1.82    0.101
  23. LP (   1) F   3                / 44. RY*(   3) C   2                    1.36    1.73    0.061
  23. LP (   1) F   3                / 45. RY*(   4) C   2                    0.38    2.11    0.036
  23. LP (   1) F   3                /120. BD*(   1) C   2 - C   5            0.37    1.32    0.028
  24. LP (   2) F   3                / 43. RY*(   2) C   2                    0.91    1.20    0.042
  24. LP (   2) F   3                / 46. RY*(   5) C   2                    0.87    2.25    0.057
  24. LP (   2) F   3                /117. BD*(   1) F   1 - C   2            4.58    0.64    0.069
  24. LP (   2) F   3                /119. BD*(   1) C   2 - F   4            6.33    0.65    0.082
  25. LP (   3) F   3                / 44. RY*(   3) C   2                    0.76    1.15    0.039
  25. LP (   3) F   3                / 47. RY*(   6) C   2                    0.29    2.26    0.033
  25. LP (   3) F   3                / 49. RY*(   8) C   2                    0.29    2.46    0.035
  25. LP (   3) F   3                /117. BD*(   1) F   1 - C   2            3.56    0.65    0.061
  25. LP (   3) F   3                /118. BD*(   1) C   2 - F   3            0.57    0.65    0.025
  25. LP (   3) F   3                /119. BD*(   1) C   2 - F   4            1.52    0.66    0.040
  25. LP (   3) F   3                /120. BD*(   1) C   2 - C   5            4.06    0.73    0.070
  25. LP (   3) F   3                /121. BD*(   1) C   5 - C   6            0.54    0.71    0.025
  26. LP (   1) F   4                / 42. RY*(   1) C   2                    1.01    1.81    0.054
  26. LP (   1) F   4                / 43. RY*(   2) C   2                    3.56    1.79    0.101
  26. LP (   1) F   4                / 44. RY*(   3) C   2                    0.74    1.73    0.045
  26. LP (   1) F   4                /120. BD*(   1) C   2 - C   5            0.30    1.31    0.025
  27. LP (   2) F   4                / 44. RY*(   3) C   2                    0.51    1.14    0.031
  27. LP (   2) F   4                / 46. RY*(   5) C   2                    0.66    2.25    0.050
  27. LP (   2) F   4                / 48. RY*(   7) C   2                    0.30    2.46    0.035
  27. LP (   2) F   4                /118. BD*(   1) C   2 - F   3            6.62    0.65    0.083
  27. LP (   2) F   4                /120. BD*(   1) C   2 - C   5            3.20    0.73    0.061
  28. LP (   3) F   4                / 42. RY*(   1) C   2                    0.68    1.22    0.037
  28. LP (   3) F   4                / 47. RY*(   6) C   2                    0.51    2.25    0.044
  28. LP (   3) F   4                /117. BD*(   1) F   1 - C   2            8.24    0.65    0.093
  28. LP (   3) F   4                /118. BD*(   1) C   2 - F   3            1.34    0.65    0.037
  28. LP (   3) F   4                /120. BD*(   1) C   2 - C   5            1.42    0.73    0.041
  29. LP (   1) O   7                / 32. LP*(   2) O   8                    1.80    0.44    0.039
  29. LP (   1) O   7                / 78. RY*(   1) C   6                    1.31    1.23    0.051
  29. LP (   1) O   7                / 80. RY*(   3) C   6                    0.33    1.37    0.027
  29. LP (   1) O   7                / 81. RY*(   4) C   6                    0.32    2.74    0.038
  29. LP (   1) O   7                / 82. RY*(   5) C   6                    0.26    1.54    0.026
  29. LP (   1) O   7                /115. RY*(   3) H  11                    0.25    1.99    0.029
  29. LP (   1) O   7                /124. BD*(   1) C   6 - O   7            1.77    0.99    0.054
  29. LP (   1) O   7                /125. BD*(   1) C   6 - O   8            3.70    1.22    0.086
  30. LP (   2) O   7                / 79. RY*(   2) C   6                    1.39    2.21    0.074
  30. LP (   2) O   7                / 85. RY*(   8) C   6                    0.39    1.48    0.032
  30. LP (   2) O   7                /114. RY*(   2) H  11                    0.84    1.97    0.055
  30. LP (   2) O   7                /126. BD*(   2) C   6 - O   8           28.42    0.31    0.120
  31. LP (   1) O   8                / 78. RY*(   1) C   6                    6.93    1.31    0.120
  31. LP (   1) O   8                /121. BD*(   1) C   5 - C   6            0.92    1.10    0.040
  31. LP (   1) O   8                /124. BD*(   1) C   6 - O   7            0.61    1.07    0.032
  32. LP*(   2) O   8                / 83. RY*(   6) C   6                    0.32    2.17    0.073
  32. LP*(   2) O   8                / 96. RY*(   1) O   8                    0.96    1.34    0.100
  32. LP*(   2) O   8                /121. BD*(   1) C   5 - C   6            2.55    0.58    0.103
  32. LP*(   2) O   8                /124. BD*(   1) C   6 - O   7            3.62    0.55    0.120
 117. BD*(   1) F   1 - C   2        / 42. RY*(   1) C   2                    0.32    0.58    0.068
 117. BD*(   1) F   1 - C   2        / 43. RY*(   2) C   2                    0.65    0.56    0.096
 117. BD*(   1) F   1 - C   2        / 49. RY*(   8) C   2                    0.37    1.81    0.140
 117. BD*(   1) F   1 - C   2        /121. BD*(   1) C   5 - C   6            0.85    0.06    0.032
 117. BD*(   1) F   1 - C   2        /122. BD*(   1) C   5 - H   9            0.36    0.17    0.042
 118. BD*(   1) C   2 - F   3        / 42. RY*(   1) C   2                    0.76    0.58    0.108
 118. BD*(   1) C   2 - F   3        / 49. RY*(   8) C   2                    0.47    1.80    0.163
 118. BD*(   1) C   2 - F   3        /121. BD*(   1) C   5 - C   6            2.42    0.05    0.055
 119. BD*(   1) C   2 - F   4        / 43. RY*(   2) C   2                    0.75    0.55    0.104
 119. BD*(   1) C   2 - F   4        / 48. RY*(   7) C   2                    0.58    1.81    0.180
 119. BD*(   1) C   2 - F   4        /123. BD*(   1) C   5 - H  10            0.36    0.17    0.043
 120. BD*(   1) C   2 - C   5        / 44. RY*(   3) C   2                    0.34    0.42    0.075
 120. BD*(   1) C   2 - C   5        / 45. RY*(   4) C   2                    0.72    0.79    0.160
 120. BD*(   1) C   2 - C   5        / 71. RY*(   3) C   5                    1.17    0.33    0.134
 126. BD*(   2) C   6 - O   8        / 79. RY*(   2) C   6                    1.53    1.89    0.180
 126. BD*(   2) C   6 - O   8        / 85. RY*(   8) C   6                    0.35    1.17    0.068
 126. BD*(   2) C   6 - O   8        / 97. RY*(   2) O   8                    0.84    1.10    0.103
 126. BD*(   2) C   6 - O   8        /120. BD*(   1) C   2 - C   5            0.66    0.41    0.050
 126. BD*(   2) C   6 - O   8        /122. BD*(   1) C   5 - H   9            0.44    0.51    0.050
 126. BD*(   2) C   6 - O   8        /125. BD*(   1) C   6 - O   8            0.34    0.59    0.046


 Natural Bond Orbitals (Summary):

                                                            Principal Delocalizations
           NBO                        Occupancy    Energy   (geminal,vicinal,remote)
 ====================================================================================
 Molecular unit  1  (C3H3F3O2)
     1. BD (   1) F   1 - C   2          0.99676    -1.23518  122(v),43(g),119(g),118(g)
     2. BD (   1) C   2 - F   3          0.99307    -1.22769  121(v),42(g),119(g),117(g)
                                                    120(g)
     3. BD (   1) C   2 - F   4          0.99558    -1.24043  123(v),43(g),117(g),118(g)
     4. BD (   1) C   2 - C   5          0.96436    -0.91137  126(v),125(v),80(v),32(r)
                                                    123(g),122(g)
     5. BD (   1) C   5 - C   6          0.92282    -0.93330  32(v),127(v),96(v),118(v)
                                                    125(g),121(g),42(v),87(v)
                                                    122(g)
     6. BD (   1) C   5 - H   9          0.96144    -0.75542  126(v),117(v),125(v),82(v)
                                                    32(r),119(v),44(v)
     7. BD (   1) C   5 - H  10          0.98141    -0.75692  119(v),124(v),118(v),44(v)
                                                    125(v),122(g)
     8. BD (   1) C   6 - O   7          0.96377    -1.17348  32(v),121(g),69(v),123(v)
     9. BD (   1) C   6 - O   8          0.99831    -1.43644  78(g),121(g),69(v),32(g)
    10. BD (   2) C   6 - O   8          0.99737    -0.73942  126(g),122(v),120(v)
    11. BD (   1) O   7 - H  11          0.99241    -1.01617  121(v),125(v),81(v),82(v)
    12. CR (   1) F   1                  0.99995   -24.64218  43(v),42(v),44(v)
    13. CR (   1) C   2                  0.99959   -10.56656  120(g),71(v),117(g)
    14. CR (   1) F   3                  0.99995   -24.64601  42(v),44(v)
    15. CR (   1) F   4                  0.99994   -24.64078  43(v),42(v),44(v)
    16. CR (   1) C   5                  0.99946   -10.36476  44(v),105(v),109(v),125(v)
    17. CR (   1) C   6                  0.99969   -10.55146  70(v),121(g)
    18. CR (   1) O   7                  0.99984   -19.30346  82(v),83(v),78(v),121(v)
    19. CR (   1) O   8                  0.99985   -19.27781  78(v),121(v)
    20. LP (   1) F   1                  0.99271    -1.21833  43(v),42(v),44(v),120(v)
                                                    45(v)
    21. LP (   2) F   1                  0.97301    -0.61848  120(v),119(v),118(v),44(v)
                                                    49(v),122(r),46(v)
    22. LP (   3) F   1                  0.96384    -0.61582  118(v),119(v),47(v),42(v)
    23. LP (   1) F   3                  0.99311    -1.21086  42(v),44(v),120(v),45(v)
    24. LP (   2) F   3                  0.96588    -0.61541  119(v),117(v),43(v),46(v)
    25. LP (   3) F   3                  0.93470    -0.62654  120(v),117(v),119(v),44(v)
                                                    118(g),121(r),49(v),47(v)
    26. LP (   1) F   4                  0.99272    -1.20771  43(v),42(v),44(v),120(v)
    27. LP (   2) F   4                  0.96692    -0.61970  118(v),120(v),46(v),44(v)
                                                    48(v)
    28. LP (   3) F   4                  0.95744    -0.61926  117(v),120(v),118(v),42(v)
                                                    47(v)
    29. LP (   1) O   7                  0.95954    -0.93962  125(v),32(r),124(g),78(v)
                                                    80(v),81(v),82(v),115(v)
    30. LP (   2) O   7                  0.88047    -0.61877  126(v),79(v),114(v),85(v)
    31. LP (   1) O   8                  0.98970    -1.01722  78(v),121(v),124(v)
    32. LP*(   2) O   8                  0.20413    -0.49803  124(v),121(v),96(g),83(v)
    33. RY*(   1) F   1                  0.00061     1.64655   
    34. RY*(   2) F   1                  0.00021     1.48106   
    35. RY*(   3) F   1                  0.00014     1.21207   
    36. RY*(   4) F   1                  0.00003     2.89453   
    37. RY*(   5) F   1                  0.00002     1.12332   
    38. RY*(   6) F   1                  0.00001     2.86694   
    39. RY*(   7) F   1                  0.00000     2.87155   
    40. RY*(   8) F   1                  0.00000     2.85966   
    41. RY*(   9) F   1                  0.00001     3.14062   
    42. RY*(   1) C   2                  0.01054     0.60441   
    43. RY*(   2) C   2                  0.01035     0.58462   
    44. RY*(   3) C   2                  0.00713     0.52412   
    45. RY*(   4) C   2                  0.00249     0.89611   
    46. RY*(   5) C   2                  0.00215     1.63324   
    47. RY*(   6) C   2                  0.00210     1.63498   
    48. RY*(   7) C   2                  0.00149     1.84097   
    49. RY*(   8) C   2                  0.00139     1.83228   
    50. RY*(   9) C   2                  0.00021     1.23678   
    51. RY*(   1) F   3                  0.00051     1.66628   
    52. RY*(   2) F   3                  0.00023     1.37988   
    53. RY*(   3) F   3                  0.00015     1.20437   
    54. RY*(   4) F   3                  0.00003     2.89166   
    55. RY*(   5) F   3                  0.00002     1.55689   
    56. RY*(   6) F   3                  0.00001     2.99006   
    57. RY*(   7) F   3                  0.00000     2.90892   
    58. RY*(   8) F   3                  0.00000     2.47734   
    59. RY*(   9) F   3                  0.00000     2.97647   
    60. RY*(   1) F   4                  0.00064     1.62086   
    61. RY*(   2) F   4                  0.00021     1.48117   
    62. RY*(   3) F   4                  0.00014     1.19366   
    63. RY*(   4) F   4                  0.00003     2.90468   
    64. RY*(   5) F   4                  0.00001     2.80146   
    65. RY*(   6) F   4                  0.00002     1.16332   
    66. RY*(   7) F   4                  0.00000     2.82875   
    67. RY*(   8) F   4                  0.00001     3.14581   
    68. RY*(   9) F   4                  0.00000     2.95668   
    69. RY*(   1) C   5                  0.00285     0.52928   
    70. RY*(   2) C   5                  0.00211     0.37582   
    71. RY*(   3) C   5                  0.00117     0.43464   
    72. RY*(   4) C   5                  0.00060     0.49179   
    73. RY*(   5) C   5                  0.00018     1.93934   
    74. RY*(   6) C   5                  0.00012     1.94351   
    75. RY*(   7) C   5                  0.00006     1.96547   
    76. RY*(   8) C   5                  0.00003     1.97134   
    77. RY*(   9) C   5                  0.00002     1.83794   
    78. RY*(   1) C   6                  0.00972     0.28939   
    79. RY*(   2) C   6                  0.00349     1.58693   
    80. RY*(   3) C   6                  0.00269     0.43128   
    81. RY*(   4) C   6                  0.00135     1.80156   
    82. RY*(   5) C   6                  0.00113     0.60423   
    83. RY*(   6) C   6                  0.00075     1.67329   
    84. RY*(   7) C   6                  0.00026     1.04709   
    85. RY*(   8) C   6                  0.00012     0.85913   
    86. RY*(   9) C   6                  0.00002     1.78474   
    87. RY*(   1) O   7                  0.00083     1.01082   
    88. RY*(   2) O   7                  0.00032     0.93936   
    89. RY*(   3) O   7                  0.00025     1.14537   
    90. RY*(   4) O   7                  0.00005     1.17393   
    91. RY*(   5) O   7                  0.00001     2.21721   
    92. RY*(   6) O   7                  0.00000     2.64123   
    93. RY*(   7) O   7                  0.00000     2.34894   
    94. RY*(   8) O   7                  0.00001     2.86518   
    95. RY*(   9) O   7                  0.00001     2.59015   
    96. RY*(   1) O   8                  0.00064     0.84678   
    97. RY*(   2) O   8                  0.00036     0.79094   
    98. RY*(   3) O   8                  0.00014     1.24921   
    99. RY*(   4) O   8                  0.00004     1.01357   
   100. RY*(   5) O   8                  0.00001     2.45940   
   101. RY*(   6) O   8                  0.00000     2.49455   
   102. RY*(   7) O   8                  0.00000     2.34580   
   103. RY*(   8) O   8                  0.00000     2.56703   
   104. RY*(   9) O   8                  0.00000     2.47257   
   105. RY*(   1) H   9                  0.00090     0.15724   
   106. RY*(   2) H   9                  0.00008     1.58936   
   107. RY*(   3) H   9                  0.00008     1.63506   
   108. RY*(   4) H   9                  0.00002     2.04601   
   109. RY*(   1) H  10                  0.00099     0.16373   
   110. RY*(   2) H  10                  0.00008     1.57740   
   111. RY*(   3) H  10                  0.00006     1.57817   
   112. RY*(   4) H  10                  0.00002     2.05795   
   113. RY*(   1) H  11                  0.00067     0.78810   
   114. RY*(   2) H  11                  0.00056     1.34929   
   115. RY*(   3) H  11                  0.00038     1.04930   
   116. RY*(   4) H  11                  0.00001     1.99714   
   117. BD*(   1) F   1 - C   2          0.05274     0.02706   
   118. BD*(   1) C   2 - F   3          0.04941     0.02797   
   119. BD*(   1) C   2 - F   4          0.05014     0.03578   
   120. BD*(   1) C   2 - C   5          0.03323     0.10631   
   121. BD*(   1) C   5 - C   6          0.01946     0.08251   
   122. BD*(   1) C   5 - H   9          0.00462     0.20006   
   123. BD*(   1) C   5 - H  10          0.00425     0.20953   
   124. BD*(   1) C   6 - O   7          0.01511     0.05145   
   125. BD*(   1) C   6 - O   8          0.01464     0.28096   
   126. BD*(   2) C   6 - O   8          0.13913    -0.30762  79(g),97(g),120(v),122(v)
                                                    85(g),125(g)
   127. BD*(   1) O   7 - H  11          0.00346     0.14525   
       -------------------------------
              Total Lewis   30.33559  ( 97.8568%)
        Valence non-Lewis    0.59030  (  1.9042%)
        Rydberg non-Lewis    0.07410  (  0.2390%)
       -------------------------------
            Total unit  1   31.00000  (100.0000%)
           Charge unit  1    1.00000
 Unable to Open any file for archive entry.
 1\1\GINC-COMPUTE-0-2\SP\UB3LYP\def2SVP\C3H3F3O2(1+,2)\ZAHRT2\13-Mar-20
 21\0\\# b3lyp/def2svp geom=NewRedundant pop=NBO\\36\\1,2\F,0,-1.311741
 7289,-0.0036760628,-1.4605953365\C,0,-1.2484945552,0.4274111582,-0.188
 7157613\F,0,-2.4710993051,0.2843666401,0.3506838674\F,0,-0.9713884963,
 1.7361675764,-0.2141214398\C,0,-0.2323589663,-0.3692627935,0.609476236
 4\C,0,1.1309772859,-0.4969673912,-0.0443085236\O,0,1.6444410794,0.6968
 675988,-0.3830785112\O,0,1.7011663867,-1.5409275276,-0.2195203524\H,0,
 -0.1216103812,0.1197309657,1.5895995387\H,0,-0.6268741123,-1.380987811
 7,0.7613764866\H,0,2.5069827934,0.5272776477,-0.8007962043\\Version=ES
 64L-G16RevC.01\State=2-A\HF=-565.2927859\S2=0.755275\S2-1=0.\S2A=0.750
 021\RMSD=7.855e-09\Dipole=2.5791314,-1.0304905,0.6602322\Quadrupole=6.
 9891936,-4.078309,-2.9108845,-0.7140092,-2.2776734,-1.1810365\PG=C01 [
 X(C3H3F3O2)]\\@
 The archive entry for this job was punched.


 When cryptography is outlawed, bayl bhgynjf jvyy unir cevinpl.
 File lengths (MBytes):  RWF=     16 Int=      0 D2E=      0 Chk=      2 Scr=      1
 Normal termination of Gaussian 16
