# Supplementary material for: Machine-Learning-Guided Discovery of Electrochemical Reactions
Source: J Am Chem Soc. 2022 Dec 2;144(49):22599–610. doi: 10.1021/jacs.2c08997 (PMC9756344; doi:10.1021/jacs.2c08997)
Supplement: Supplementary file 4 — ja2c08997_si_004.zip [file ja2c08997_si_004.zip › Reactivity Prediction/Ologs_notimes/37.log]

 Entering Gaussian System, Link 0=g16
 Input=37.com
 Output=37.log
 Initial command:
  
 Copyright (c) 1988-2019, Gaussian, Inc.  All Rights Reserved.
  
 This is part of the Gaussian(R) 16 program.  It is based on
 the Gaussian(R) 09 system (copyright 2009, Gaussian, Inc.),
 the Gaussian(R) 03 system (copyright 2003, Gaussian, Inc.),
 the Gaussian(R) 98 system (copyright 1998, Gaussian, Inc.),
 the Gaussian(R) 94 system (copyright 1995, Gaussian, Inc.),
 the Gaussian 92(TM) system (copyright 1992, Gaussian, Inc.),
 the Gaussian 90(TM) system (copyright 1990, Gaussian, Inc.),
 the Gaussian 88(TM) system (copyright 1988, Gaussian, Inc.),
 the Gaussian 86(TM) system (copyright 1986, Carnegie Mellon
 University), and the Gaussian 82(TM) system (copyright 1983,
 Carnegie Mellon University). Gaussian is a federally registered
 trademark of Gaussian, Inc.
  
 This software contains proprietary and confidential information,
 including trade secrets, belonging to Gaussian, Inc.
  
 This software is provided under written license and may be
 used, copied, transmitted, or stored only in accord with that
 written license.
  
 The following legend is applicable only to US Government
 contracts under FAR:
  
                    RESTRICTED RIGHTS LEGEND
  
 Use, reproduction and disclosure by the US Government is
 subject to restrictions as set forth in subparagraphs (a)
 and (c) of the Commercial Computer Software - Restricted
 Rights clause in FAR 52.227-19.
  
 Gaussian, Inc.
 340 Quinnipiac St., Bldg. 40, Wallingford CT 06492
  
  
 ---------------------------------------------------------------
 Warning -- This program may not be used in any manner that
 competes with the business of Gaussian, Inc. or will provide
 assistance to any competitor of Gaussian, Inc.  The licensee
 of this program is prohibited from giving any competitor of
 Gaussian, Inc. access to this program.  By using this program,
 the user acknowledges that Gaussian, Inc. is engaged in the
 business of creating and licensing software in the field of
 computational chemistry and represents and warrants to the
 licensee that it is not a competitor of Gaussian, Inc. and that
 it will not use this program in any manner prohibited above.
 ---------------------------------------------------------------
  

 Cite this work as:
 Gaussian 16, Revision C.01,
 M. J. Frisch, G. W. Trucks, H. B. Schlegel, G. E. Scuseria, 
 M. A. Robb, J. R. Cheeseman, G. Scalmani, V. Barone, 
 G. A. Petersson, H. Nakatsuji, X. Li, M. Caricato, A. V. Marenich, 
 J. Bloino, B. G. Janesko, R. Gomperts, B. Mennucci, H. P. Hratchian, 
 J. V. Ortiz, A. F. Izmaylov, J. L. Sonnenberg, D. Williams-Young, 
 F. Ding, F. Lipparini, F. Egidi, J. Goings, B. Peng, A. Petrone, 
 T. Henderson, D. Ranasinghe, V. G. Zakrzewski, J. Gao, N. Rega, 
 G. Zheng, W. Liang, M. Hada, M. Ehara, K. Toyota, R. Fukuda, 
 J. Hasegawa, M. Ishida, T. Nakajima, Y. Honda, O. Kitao, H. Nakai, 
 T. Vreven, K. Throssell, J. A. Montgomery, Jr., J. E. Peralta, 
 F. Ogliaro, M. J. Bearpark, J. J. Heyd, E. N. Brothers, K. N. Kudin, 
 V. N. Staroverov, T. A. Keith, R. Kobayashi, J. Normand, 
 K. Raghavachari, A. P. Rendell, J. C. Burant, S. S. Iyengar, 
 J. Tomasi, M. Cossi, J. M. Millam, M. Klene, C. Adamo, R. Cammi, 
 J. W. Ochterski, R. L. Martin, K. Morokuma, O. Farkas, 
 J. B. Foresman, and D. J. Fox, Gaussian, Inc., Wallingford CT, 2019.
 
 ******************************************
 Gaussian 16:  ES64L-G16RevC.01  3-Jul-2019
                13-Mar-2021 
 ******************************************
 %nprocshared=16
 Will use up to   16 processors via shared memory.
 %mem=7GB
 -----------------------------------------
 # b3lyp/def2svp geom=NewRedundant pop=NBO
 -----------------------------------------
 1/29=4000,38=1,172=1/1;
 2/12=2,17=6,18=5,40=1/2;
 3/5=43,7=101,11=2,25=1,30=1,74=-5/1,2,3;
 4//1;
 5/5=2,38=5/2;
 6/7=2,8=2,9=2,10=2,28=1,40=1/1,7;
 99/5=1,9=1/99;
 --
 37
 --
 Symbolic Z-matrix:
 Charge =  1 Multiplicity = 2
 Cl                   -2.15927   2.25148   0.42002 
 C                    -0.86515   0.97789   0.57158 
 C                     0.37346   1.39399  -0.21483 
 C                     1.46219   0.31632  -0.116 
 C                     0.93998  -1.05221  -0.56641 
 C                    -0.31587  -1.45087   0.21613 
 C                    -1.4054   -0.37401   0.11744 
 H                    -0.62961   0.94291   1.64641 
 H                     0.74117   2.36386   0.15391 
 H                     0.08337   1.53993  -1.26961 
 H                     1.81239   0.24657   0.93004 
 H                     2.33636   0.61585  -0.71657 
 H                     1.72353  -1.81881  -0.45059 
 H                     0.69755  -1.01079  -1.64389 
 H                    -0.71133  -2.41322  -0.14729 
 H                    -0.05019  -1.60463   1.27796 
 H                    -2.28629  -0.6451    0.71941 
 H                    -1.7469   -0.27915  -0.92773 
 
                          Input orientation:                          
 ---------------------------------------------------------------------
 Center     Atomic      Atomic             Coordinates (Angstroms)
 Number     Number       Type             X           Y           Z
 ---------------------------------------------------------------------
      1         17           0       -2.159268    2.251479    0.420019
      2          6           0       -0.865154    0.977895    0.571580
      3          6           0        0.373463    1.393989   -0.214834
      4          6           0        1.462190    0.316322   -0.115997
      5          6           0        0.939983   -1.052211   -0.566406
      6          6           0       -0.315867   -1.450872    0.216129
      7          6           0       -1.405404   -0.374009    0.117443
      8          1           0       -0.629610    0.942906    1.646412
      9          1           0        0.741166    2.363856    0.153911
     10          1           0        0.083372    1.539934   -1.269609
     11          1           0        1.812389    0.246567    0.930042
     12          1           0        2.336361    0.615854   -0.716569
     13          1           0        1.723532   -1.818810   -0.450586
     14          1           0        0.697554   -1.010794   -1.643887
     15          1           0       -0.711335   -2.413222   -0.147286
     16          1           0       -0.050188   -1.604631    1.277956
     17          1           0       -2.286289   -0.645103    0.719414
     18          1           0       -1.746896   -0.279152   -0.927731
 ---------------------------------------------------------------------
                    Distance matrix (angstroms):
                    1          2          3          4          5
     1  Cl   0.000000
     2  C    1.822010   0.000000
     3  C    2.748282   1.525042   0.000000
     4  C    4.140906   2.515347   1.535078   0.000000
     5  C    4.636029   2.945312   2.535438   1.532466   0.000000
     6  C    4.140906   2.515347   2.958740   2.528787   1.532466
     7  C    2.748282   1.525042   2.529939   2.958740   2.535438
     8  H    2.357172   1.100895   2.161913   2.806121   3.367592
     9  H    2.914783   2.162314   1.100827   2.187493   3.496842
    10  H    2.896649   2.146059   1.103632   2.174670   2.819131
    11  H    4.478154   2.798674   2.167448   1.105307   2.165012
    12  H    4.917091   3.469884   2.170300   1.102081   2.180565
    13  H    5.692218   3.945589   3.492899   2.176933   1.102287
    14  H    4.802454   3.362325   2.816063   2.163412   1.105193
    15  H    4.917091   3.469884   3.959319   3.489354   2.180565
    16  H    4.478154   2.798674   3.376333   2.814329   2.165012
    17  H    2.914783   2.162314   3.479224   3.958957   3.496842
    18  H    2.896649   2.146059   2.793483   3.363292   2.819131
                    6          7          8          9         10
     6  C    0.000000
     7  C    1.535078   0.000000
     8  H    2.806121   2.161913   0.000000
     9  H    3.958957   3.479224   2.475012   0.000000
    10  H    3.363292   2.793483   3.060713   1.771427   0.000000
    11  H    2.814329   3.376333   2.638453   2.496560   3.082332
    12  H    3.489354   3.959319   3.806261   2.521486   2.497146
    13  H    2.176933   3.492899   4.190674   4.338796   3.826498
    14  H    2.163412   2.816063   4.050231   3.823904   2.650192
    15  H    1.102081   2.170300   3.806261   5.002095   4.185524
    16  H    1.105307   2.167448   2.638453   4.199834   4.049224
    17  H    2.187493   1.100827   2.475012   4.305708   3.787598
    18  H    2.174670   1.103632   3.060713   3.787598   2.603044
                   11         12         13         14         15
    11  H    0.000000
    12  H    1.766988   0.000000
    13  H    2.485922   2.524657   0.000000
    14  H    3.073910   2.488290   1.769036   0.000000
    15  H    3.821557   4.334493   2.524657   2.488290   0.000000
    16  H    2.648994   3.821557   2.485922   3.073910   1.766988
    17  H    4.199834   5.002095   4.338796   3.823904   2.521486
    18  H    4.049224   4.185524   3.826498   2.650192   2.497146
                   16         17         18
    16  H    0.000000
    17  H    2.496560   0.000000
    18  H    3.082332   1.771427   0.000000
 Stoichiometry    C6H11Cl(1+,2)
 Framework group  CS[SG(C2H3Cl),X(C4H8)]
 Deg. of freedom    27
 Full point group                 CS      NOp   2
 Largest Abelian subgroup         CS      NOp   2
 Largest concise Abelian subgroup CS      NOp   2
                         Standard orientation:                         
 ---------------------------------------------------------------------
 Center     Atomic      Atomic             Coordinates (Angstroms)
 Number     Number       Type             X           Y           Z
 ---------------------------------------------------------------------
      1         17           0       -0.469647    2.334620   -0.000000
      2          6           0       -0.504381    0.512941   -0.000000
      3          6           0        0.157509   -0.023256    1.264969
      4          6           0        0.157509   -1.558334    1.264394
      5          6           0        0.817161   -2.119242    0.000000
      6          6           0        0.157509   -1.558334   -1.264394
      7          6           0        0.157509   -0.023256   -1.264969
      8          1           0       -1.573932    0.252118   -0.000000
      9          1           0       -0.358880    0.372756    2.152854
     10          1           0        1.194436    0.352842    1.301522
     11          1           0       -0.884160   -1.923049    1.324497
     12          1           0        0.668894   -1.929714    2.167247
     13          1           0        0.771708   -3.220592    0.000000
     14          1           0        1.888767   -1.848853    0.000000
     15          1           0        0.668894   -1.929714   -2.167247
     16          1           0       -0.884160   -1.923049   -1.324497
     17          1           0       -0.358880    0.372756   -2.152854
     18          1           0        1.194436    0.352842   -1.301522
 ---------------------------------------------------------------------
 Rotational constants (GHZ):           4.2812673           1.3803672           1.1152842
 Standard basis: def2SVP (5D, 7F)
 There are    98 symmetry adapted cartesian basis functions of A'  symmetry.
 There are    66 symmetry adapted cartesian basis functions of A"  symmetry.
 There are    93 symmetry adapted basis functions of A'  symmetry.
 There are    64 symmetry adapted basis functions of A"  symmetry.
   157 basis functions,   264 primitive gaussians,   164 cartesian basis functions
    32 alpha electrons       31 beta electrons
       nuclear repulsion energy       379.2286992710 Hartrees.
 NAtoms=   18 NActive=   18 NUniq=   12 SFac= 2.25D+00 NAtFMM=   60 NAOKFM=F Big=F
 Integral buffers will be    131072 words long.
 Raffenetti 2 integral format.
 Two-electron integral symmetry is turned on.
 One-electron integrals computed using PRISM.
   2 Symmetry operations used in ECPInt.
 ECPInt:  NShTT=    3003 NPrTT=   10719 LenC2=    2986 LenP2D=    8854.
 LDataN:  DoStor=T MaxTD1= 4 Len=   56
 NBasis=   157 RedAO= T EigKep=  1.51D-03  NBF=    93    64
 NBsUse=   157 1.00D-06 EigRej= -1.00D+00 NBFU=    93    64
 ExpMin= 1.22D-01 ExpMax= 1.04D+04 ExpMxC= 1.57D+03 IAcc=3 IRadAn=         5 AccDes= 0.00D+00
 Harris functional with IExCor=  402 and IRadAn=       5 diagonalized for initial guess.
 HarFok:  IExCor=  402 AccDes= 0.00D+00 IRadAn=         5 IDoV= 1 UseB2=F ITyADJ=14
 ICtDFT=  3500011 ScaDFX=  1.000000  1.000000  1.000000  1.000000
 FoFCou: FMM=F IPFlag=           0 FMFlag=      100000 FMFlg1=           0
         NFxFlg=           0 DoJE=T BraDBF=F KetDBF=T FulRan=T
         wScrn=  0.000000 ICntrl=       500 IOpCl=  0 I1Cent=   200000004 NGrid=           0
         NMat0=    1 NMatS0=      1 NMatT0=    0 NMatD0=    1 NMtDS0=    0 NMtDT0=    0
 Petite list used in FoFCou.
 Initial guess orbital symmetries:
 Alpha Orbitals:
       Occupied  (A') (A') (A") (A') (A") (A') (A') (A') (A') (A")
                 (A') (A') (A') (A") (A') (A") (A') (A') (A') (A')
                 (A") (A') (A") (A") (A') (A") (A') (A") (A') (A')
                 (A") (A')
       Virtual   (A') (A') (A') (A") (A') (A') (A") (A') (A") (A')
                 (A') (A") (A') (A") (A') (A") (A') (A") (A') (A")
                 (A') (A') (A") (A") (A') (A') (A") (A') (A') (A")
                 (A') (A") (A') (A") (A') (A") (A') (A') (A') (A")
                 (A') (A") (A') (A') (A") (A') (A') (A") (A') (A')
                 (A") (A') (A') (A") (A') (A") (A') (A') (A") (A")
                 (A') (A') (A") (A") (A") (A') (A') (A") (A') (A')
                 (A") (A') (A") (A") (A') (A") (A') (A") (A') (A')
                 (A') (A') (A") (A') (A") (A") (A') (A") (A') (A')
                 (A") (A') (A") (A') (A") (A") (A') (A") (A') (A")
                 (A') (A') (A') (A") (A') (A") (A') (A') (A") (A")
                 (A') (A") (A') (A') (A") (A") (A') (A') (A") (A')
                 (A") (A') (A") (A') (A')
 Beta  Orbitals:
       Occupied  (A') (A') (A") (A') (A") (A') (A') (A') (A') (A")
                 (A') (A') (A') (A") (A') (A") (A') (A') (A') (A')
                 (A") (A') (A") (A") (A') (A") (A') (A") (A') (A')
                 (A")
       Virtual   (A') (A') (A') (A') (A") (A') (A') (A") (A') (A")
                 (A') (A') (A") (A') (A") (A') (A") (A') (A") (A')
                 (A") (A') (A') (A") (A") (A') (A') (A") (A') (A')
                 (A") (A') (A") (A') (A") (A') (A") (A') (A') (A')
                 (A") (A') (A") (A') (A') (A") (A') (A') (A") (A')
                 (A') (A") (A') (A') (A") (A') (A") (A') (A') (A")
                 (A") (A') (A') (A") (A") (A") (A') (A') (A") (A')
                 (A') (A") (A') (A") (A") (A') (A") (A') (A") (A')
                 (A') (A') (A') (A") (A') (A") (A") (A') (A") (A')
                 (A') (A") (A') (A") (A') (A") (A") (A') (A") (A')
                 (A") (A') (A') (A') (A") (A') (A") (A') (A') (A")
                 (A") (A') (A") (A') (A') (A") (A") (A') (A') (A")
                 (A') (A") (A') (A") (A') (A')
 The electronic state of the initial guess is 2-A'.
 Initial guess <Sx>= 0.0000 <Sy>= 0.0000 <Sz>= 0.5000 <S**2>= 0.7500 S= 0.5000
 Requested convergence on RMS density matrix=1.00D-08 within 128 cycles.
 Requested convergence on MAX density matrix=1.00D-06.
 Requested convergence on             energy=1.00D-06.
 No special actions if energy rises.
 Integral accuracy reduced to 1.0D-05 until final iterations.
 Initial convergence to 1.0D-05 achieved.  Increase integral accuracy.
 SCF Done:  E(UB3LYP) =  -694.808224235     A.U. after   21 cycles
            NFock= 21  Conv=0.62D-08     -V/T= 2.0056
 <Sx>= 0.0000 <Sy>= 0.0000 <Sz>= 0.5000 <S**2>= 0.7522 S= 0.5011
 <L.S>= 0.000000000000E+00
 Annihilation of the first spin contaminant:
 S**2 before annihilation     0.7522,   after     0.7500

 **********************************************************************

            Population analysis using the SCF Density.

 **********************************************************************

 Orbital symmetries:
 Alpha Orbitals:
       Occupied  (A') (A') (A") (A') (A") (A') (A') (A') (A') (A')
                 (A") (A') (A') (A") (A') (A") (A') (A') (A') (A')
                 (A") (A') (A") (A') (A") (A') (A') (A") (A") (A')
                 (A') (A")
       Virtual   (A') (A') (A') (A") (A') (A') (A') (A") (A') (A")
                 (A") (A') (A') (A") (A') (A") (A') (A") (A') (A')
                 (A") (A') (A") (A') (A") (A') (A") (A') (A") (A')
                 (A') (A') (A") (A') (A') (A") (A') (A") (A') (A")
                 (A') (A") (A') (A") (A') (A') (A') (A") (A') (A')
                 (A") (A') (A') (A") (A') (A") (A') (A') (A") (A")
                 (A') (A') (A") (A") (A') (A") (A') (A") (A') (A')
                 (A") (A') (A") (A") (A') (A") (A') (A") (A') (A')
                 (A') (A') (A") (A') (A') (A") (A") (A") (A') (A')
                 (A") (A') (A") (A') (A") (A") (A') (A") (A') (A")
                 (A') (A') (A') (A") (A') (A") (A') (A") (A') (A")
                 (A') (A") (A') (A') (A") (A") (A') (A') (A") (A')
                 (A") (A') (A") (A') (A')
 Beta  Orbitals:
       Occupied  (A') (A') (A") (A') (A") (A') (A') (A') (A') (A')
                 (A") (A') (A') (A") (A') (A") (A') (A') (A') (A')
                 (A") (A') (A") (A') (A") (A') (A") (A") (A') (A')
                 (A")
       Virtual   (A') (A') (A') (A') (A") (A') (A') (A') (A") (A')
                 (A") (A") (A') (A') (A") (A') (A") (A') (A") (A')
                 (A') (A") (A') (A") (A') (A") (A') (A") (A') (A")
                 (A') (A') (A') (A") (A') (A') (A") (A') (A") (A')
                 (A") (A') (A") (A') (A") (A') (A') (A') (A") (A')
                 (A') (A") (A') (A') (A") (A') (A") (A') (A') (A")
                 (A") (A') (A') (A") (A") (A') (A") (A') (A") (A')
                 (A') (A") (A') (A") (A") (A") (A') (A') (A") (A')
                 (A') (A') (A') (A") (A') (A') (A") (A") (A") (A')
                 (A') (A") (A') (A") (A') (A") (A") (A') (A") (A')
                 (A") (A') (A') (A') (A") (A') (A") (A') (A") (A')
                 (A") (A') (A") (A') (A') (A") (A") (A') (A') (A")
                 (A') (A") (A') (A") (A') (A')
 The electronic state is 2-A'.
 Alpha  occ. eigenvalues -- -101.75955 -10.46466 -10.39507 -10.39504 -10.37350
 Alpha  occ. eigenvalues --  -10.37348 -10.36550  -9.71210  -7.48203  -7.47595
 Alpha  occ. eigenvalues --   -7.46793  -1.10240  -1.01775  -0.93864  -0.92577
 Alpha  occ. eigenvalues --   -0.80474  -0.79971  -0.75087  -0.68484  -0.66500
 Alpha  occ. eigenvalues --   -0.63993  -0.63514  -0.60336  -0.59514  -0.58117
 Alpha  occ. eigenvalues --   -0.57340  -0.54376  -0.53579  -0.53177  -0.51635
 Alpha  occ. eigenvalues --   -0.50382  -0.49858
 Alpha virt. eigenvalues --   -0.18848  -0.11063  -0.09102  -0.07086  -0.06959
 Alpha virt. eigenvalues --   -0.04092  -0.03145  -0.02884  -0.02507  -0.01998
 Alpha virt. eigenvalues --   -0.01476  -0.01442   0.02345   0.03439   0.03469
 Alpha virt. eigenvalues --    0.04906   0.06940   0.08572   0.21449   0.22471
 Alpha virt. eigenvalues --    0.23303   0.24010   0.25943   0.26906   0.27771
 Alpha virt. eigenvalues --    0.31717   0.39479   0.40371   0.41189   0.41906
 Alpha virt. eigenvalues --    0.42424   0.43762   0.45588   0.46479   0.47224
 Alpha virt. eigenvalues --    0.47523   0.47852   0.48497   0.49668   0.50555
 Alpha virt. eigenvalues --    0.50916   0.52209   0.52335   0.53414   0.53678
 Alpha virt. eigenvalues --    0.54110   0.54773   0.55845   0.56922   0.59786
 Alpha virt. eigenvalues --    0.61322   0.64018   0.71159   0.76038   0.78622
 Alpha virt. eigenvalues --    0.80838   0.85028   0.89627   0.91690   0.95888
 Alpha virt. eigenvalues --    1.01653   1.04363   1.06642   1.09402   1.11226
 Alpha virt. eigenvalues --    1.16060   1.18839   1.20843   1.27090   1.38052
 Alpha virt. eigenvalues --    1.43862   1.46630   1.51521   1.54581   1.55704
 Alpha virt. eigenvalues --    1.55794   1.57295   1.58582   1.59416   1.61852
 Alpha virt. eigenvalues --    1.64265   1.65219   1.66131   1.67803   1.68190
 Alpha virt. eigenvalues --    1.68512   1.69088   1.70308   1.71888   1.74865
 Alpha virt. eigenvalues --    1.76475   1.80584   1.80642   1.82050   1.85148
 Alpha virt. eigenvalues --    1.89115   1.92594   2.00701   2.03064   2.05162
 Alpha virt. eigenvalues --    2.07303   2.08502   2.16910   2.24331   2.24396
 Alpha virt. eigenvalues --    2.26259   2.27827   2.33703   2.33762   2.37416
 Alpha virt. eigenvalues --    2.39992   2.42551   2.47846   2.55152   2.60966
 Alpha virt. eigenvalues --    2.67459   2.67538   2.72256   2.72666   2.76343
 Alpha virt. eigenvalues --    2.81134   2.84701   2.87041   2.87338   2.94454
  Beta  occ. eigenvalues -- -101.75588 -10.46368 -10.39362 -10.39359 -10.37256
  Beta  occ. eigenvalues --  -10.37254 -10.36475  -9.70868  -7.47563  -7.46871
  Beta  occ. eigenvalues --   -7.46586  -1.08668  -1.00795  -0.93307  -0.91685
  Beta  occ. eigenvalues --   -0.79942  -0.79095  -0.74496  -0.67913  -0.65318
  Beta  occ. eigenvalues --   -0.63543  -0.62734  -0.59632  -0.58825  -0.57488
  Beta  occ. eigenvalues --   -0.55515  -0.53432  -0.52244  -0.50784  -0.50162
  Beta  occ. eigenvalues --   -0.49499
  Beta virt. eigenvalues --   -0.45341  -0.18182  -0.10851  -0.08915  -0.06957
  Beta virt. eigenvalues --   -0.06769  -0.03865  -0.02884  -0.02771  -0.02298
  Beta virt. eigenvalues --   -0.01887  -0.01342  -0.01172   0.02827   0.03550
  Beta virt. eigenvalues --    0.03706   0.05291   0.07293   0.08848   0.21941
  Beta virt. eigenvalues --    0.23064   0.23503   0.24520   0.26322   0.27519
  Beta virt. eigenvalues --    0.27967   0.32403   0.39806   0.41179   0.42048
  Beta virt. eigenvalues --    0.42605   0.43231   0.44200   0.46076   0.46895
  Beta virt. eigenvalues --    0.47764   0.47902   0.48266   0.48650   0.49939
  Beta virt. eigenvalues --    0.50714   0.51468   0.52384   0.52857   0.53509
  Beta virt. eigenvalues --    0.54063   0.54665   0.55669   0.57346   0.58804
  Beta virt. eigenvalues --    0.60300   0.62141   0.65284   0.71739   0.76333
  Beta virt. eigenvalues --    0.79791   0.81272   0.85635   0.90019   0.91920
  Beta virt. eigenvalues --    0.96171   1.02518   1.04757   1.06788   1.09813
  Beta virt. eigenvalues --    1.11864   1.16274   1.19149   1.21167   1.27487
  Beta virt. eigenvalues --    1.38349   1.44237   1.47004   1.52012   1.54811
  Beta virt. eigenvalues --    1.56085   1.56166   1.57642   1.58965   1.59737
  Beta virt. eigenvalues --    1.62301   1.64606   1.65445   1.66439   1.68026
  Beta virt. eigenvalues --    1.68575   1.68710   1.69344   1.70616   1.72174
  Beta virt. eigenvalues --    1.75258   1.76729   1.81079   1.81130   1.82397
  Beta virt. eigenvalues --    1.85347   1.89607   1.93218   2.00956   2.03446
  Beta virt. eigenvalues --    2.05486   2.07696   2.08887   2.17375   2.24609
  Beta virt. eigenvalues --    2.24664   2.26481   2.28051   2.34028   2.34158
  Beta virt. eigenvalues --    2.37750   2.40588   2.42691   2.48215   2.55564
  Beta virt. eigenvalues --    2.61432   2.67702   2.67945   2.72699   2.73026
  Beta virt. eigenvalues --    2.76822   2.81432   2.85082   2.87246   2.87662
  Beta virt. eigenvalues --    2.94706
          Condensed to atoms (all electrons):
               1          2          3          4          5          6
     1  Cl  16.637322   0.239399  -0.050263   0.003520   0.000319   0.003520
     2  C    0.239399   5.125598   0.313250  -0.038808  -0.019736  -0.038808
     3  C   -0.050263   0.313250   4.733227   0.390880  -0.050328  -0.017580
     4  C    0.003520  -0.038808   0.390880   4.611731   0.431678  -0.060473
     5  C    0.000319  -0.019736  -0.050328   0.431678   4.604416   0.431678
     6  C    0.003520  -0.038808  -0.017580  -0.060473   0.431678   4.611731
     7  C   -0.050263   0.313250  -0.058138  -0.017580  -0.050328   0.390880
     8  H   -0.024010   0.357939  -0.015574  -0.003263  -0.002921  -0.003263
     9  H    0.004460  -0.019316   0.354636   0.001463   0.005641   0.000398
    10  H   -0.002458  -0.016862   0.367214  -0.016191  -0.001250  -0.004959
    11  H   -0.000050  -0.006517  -0.020764   0.372649  -0.022155  -0.003623
    12  H   -0.000086   0.007102  -0.007504   0.361761  -0.011038   0.007295
    13  H    0.000002   0.001054   0.006829  -0.006551   0.351932  -0.006551
    14  H   -0.000037  -0.006369  -0.004101  -0.023749   0.374692  -0.023749
    15  H   -0.000086   0.007102   0.000527   0.007295  -0.011038   0.361761
    16  H   -0.000050  -0.006517  -0.006818  -0.003623  -0.022155   0.372649
    17  H    0.004460  -0.019316   0.008076   0.000398   0.005641   0.001463
    18  H   -0.002458  -0.016862  -0.008628  -0.004959  -0.001250  -0.016191
               7          8          9         10         11         12
     1  Cl  -0.050263  -0.024010   0.004460  -0.002458  -0.000050  -0.000086
     2  C    0.313250   0.357939  -0.019316  -0.016862  -0.006517   0.007102
     3  C   -0.058138  -0.015574   0.354636   0.367214  -0.020764  -0.007504
     4  C   -0.017580  -0.003263   0.001463  -0.016191   0.372649   0.361761
     5  C   -0.050328  -0.002921   0.005641  -0.001250  -0.022155  -0.011038
     6  C    0.390880  -0.003263   0.000398  -0.004959  -0.003623   0.007295
     7  C    4.733227  -0.015574   0.008076  -0.008628  -0.006818   0.000527
     8  H   -0.015574   0.563298  -0.005532   0.006672   0.005590  -0.000039
     9  H    0.008076  -0.005532   0.597661  -0.018931  -0.007014  -0.006103
    10  H   -0.008628   0.006672  -0.018931   0.617765   0.007165  -0.006526
    11  H   -0.006818   0.005590  -0.007014   0.007165   0.647613  -0.020076
    12  H    0.000527  -0.000039  -0.006103  -0.006526  -0.020076   0.602697
    13  H    0.006829  -0.000168  -0.000168  -0.000321  -0.007911  -0.001986
    14  H   -0.004101   0.000417  -0.000052   0.005326   0.007689  -0.007299
    15  H   -0.007504  -0.000039   0.000025   0.000019  -0.000096  -0.000325
    16  H   -0.020764   0.005590   0.000025   0.000409   0.005586  -0.000096
    17  H    0.354636  -0.005532  -0.000415   0.000016   0.000025   0.000025
    18  H    0.367214   0.006672   0.000016   0.005744   0.000409   0.000019
              13         14         15         16         17         18
     1  Cl   0.000002  -0.000037  -0.000086  -0.000050   0.004460  -0.002458
     2  C    0.001054  -0.006369   0.007102  -0.006517  -0.019316  -0.016862
     3  C    0.006829  -0.004101   0.000527  -0.006818   0.008076  -0.008628
     4  C   -0.006551  -0.023749   0.007295  -0.003623   0.000398  -0.004959
     5  C    0.351932   0.374692  -0.011038  -0.022155   0.005641  -0.001250
     6  C   -0.006551  -0.023749   0.361761   0.372649   0.001463  -0.016191
     7  C    0.006829  -0.004101  -0.007504  -0.020764   0.354636   0.367214
     8  H   -0.000168   0.000417  -0.000039   0.005590  -0.005532   0.006672
     9  H   -0.000168  -0.000052   0.000025   0.000025  -0.000415   0.000016
    10  H   -0.000321   0.005326   0.000019   0.000409   0.000016   0.005744
    11  H   -0.007911   0.007689  -0.000096   0.005586   0.000025   0.000409
    12  H   -0.001986  -0.007299  -0.000325  -0.000096   0.000025   0.000019
    13  H    0.593363  -0.021912  -0.001986  -0.007911  -0.000168  -0.000321
    14  H   -0.021912   0.650162  -0.007299   0.007689  -0.000052   0.005326
    15  H   -0.001986  -0.007299   0.602697  -0.020076  -0.006103  -0.006526
    16  H   -0.007911   0.007689  -0.020076   0.647613  -0.007014   0.007165
    17  H   -0.000168  -0.000052  -0.006103  -0.007014   0.597661  -0.018931
    18  H   -0.000321   0.005326  -0.006526   0.007165  -0.018931   0.617765
          Atomic-Atomic Spin Densities.
               1          2          3          4          5          6
     1  Cl   0.551968  -0.023984  -0.012728   0.000301  -0.000288   0.000301
     2  C   -0.023984  -0.010862   0.021672  -0.000166   0.000055  -0.000166
     3  C   -0.012728   0.021672   0.049459   0.014153   0.000996   0.000884
     4  C    0.000301  -0.000166   0.014153   0.034508  -0.003034   0.001660
     5  C   -0.000288   0.000055   0.000996  -0.003034   0.029675  -0.003034
     6  C    0.000301  -0.000166   0.000884   0.001660  -0.003034   0.034508
     7  C   -0.012728   0.021672   0.002134   0.000884   0.000996   0.014153
     8  H   -0.002930   0.013950  -0.007154   0.002161  -0.001443   0.002161
     9  H   -0.001606  -0.000120   0.008084  -0.003034   0.000570  -0.000144
    10  H    0.005177  -0.002433  -0.001515   0.002247  -0.002416   0.000363
    11  H    0.000019   0.000120   0.000626   0.000431  -0.000317  -0.000022
    12  H   -0.000030  -0.000139  -0.002503   0.005362   0.000744  -0.000003
    13  H    0.000007   0.000096   0.000165  -0.004498   0.012848  -0.004498
    14  H   -0.000005   0.000140  -0.000261   0.000226   0.001376   0.000226
    15  H   -0.000030  -0.000139   0.000035  -0.000003   0.000744   0.005362
    16  H    0.000019   0.000120  -0.000008  -0.000022  -0.000317   0.000431
    17  H   -0.001606  -0.000120   0.000622  -0.000144   0.000570  -0.003034
    18  H    0.005177  -0.002433  -0.001343   0.000363  -0.002416   0.002247
               7          8          9         10         11         12
     1  Cl  -0.012728  -0.002930  -0.001606   0.005177   0.000019  -0.000030
     2  C    0.021672   0.013950  -0.000120  -0.002433   0.000120  -0.000139
     3  C    0.002134  -0.007154   0.008084  -0.001515   0.000626  -0.002503
     4  C    0.000884   0.002161  -0.003034   0.002247   0.000431   0.005362
     5  C    0.000996  -0.001443   0.000570  -0.002416  -0.000317   0.000744
     6  C    0.014153   0.002161  -0.000144   0.000363  -0.000022  -0.000003
     7  C    0.049459  -0.007154   0.000622  -0.001343  -0.000008   0.000035
     8  H   -0.007154   0.057597  -0.002249   0.000947   0.000396  -0.000171
     9  H    0.000622  -0.002249   0.017572  -0.004027  -0.000366   0.001052
    10  H   -0.001343   0.000947  -0.004027   0.013555   0.000168  -0.001377
    11  H   -0.000008   0.000396  -0.000366   0.000168  -0.002205  -0.000736
    12  H    0.000035  -0.000171   0.001052  -0.001377  -0.000736   0.013591
    13  H    0.000165   0.000156  -0.000072   0.000285   0.000553  -0.001615
    14  H   -0.000261  -0.000009   0.000006  -0.000089  -0.000055   0.000121
    15  H   -0.002503  -0.000171   0.000010  -0.000072  -0.000032   0.000033
    16  H    0.000626   0.000396  -0.000021   0.000028   0.000027  -0.000032
    17  H    0.008084  -0.002249   0.000056  -0.000194  -0.000021   0.000010
    18  H   -0.001515   0.000947  -0.000194   0.001474   0.000028  -0.000072
              13         14         15         16         17         18
     1  Cl   0.000007  -0.000005  -0.000030   0.000019  -0.001606   0.005177
     2  C    0.000096   0.000140  -0.000139   0.000120  -0.000120  -0.002433
     3  C    0.000165  -0.000261   0.000035  -0.000008   0.000622  -0.001343
     4  C   -0.004498   0.000226  -0.000003  -0.000022  -0.000144   0.000363
     5  C    0.012848   0.001376   0.000744  -0.000317   0.000570  -0.002416
     6  C   -0.004498   0.000226   0.005362   0.000431  -0.003034   0.002247
     7  C    0.000165  -0.000261  -0.002503   0.000626   0.008084  -0.001515
     8  H    0.000156  -0.000009  -0.000171   0.000396  -0.002249   0.000947
     9  H   -0.000072   0.000006   0.000010  -0.000021   0.000056  -0.000194
    10  H    0.000285  -0.000089  -0.000072   0.000028  -0.000194   0.001474
    11  H    0.000553  -0.000055  -0.000032   0.000027  -0.000021   0.000028
    12  H   -0.001615   0.000121   0.000033  -0.000032   0.000010  -0.000072
    13  H    0.055686  -0.000651  -0.001615   0.000553  -0.000072   0.000285
    14  H   -0.000651  -0.002329   0.000121  -0.000055   0.000006  -0.000089
    15  H   -0.001615   0.000121   0.013591  -0.000736   0.001052  -0.001377
    16  H    0.000553  -0.000055  -0.000736  -0.002205  -0.000366   0.000168
    17  H   -0.000072   0.000006   0.001052  -0.000366   0.017572  -0.004027
    18  H    0.000285  -0.000089  -0.001377   0.000168  -0.004027   0.013555
 Mulliken charges and spin densities:
               1          2
     1  Cl   0.236764   0.507035
     2  C   -0.175583   0.017262
     3  C    0.065060   0.073320
     4  C   -0.006177   0.051395
     5  C   -0.013796   0.035310
     6  C   -0.006177   0.051395
     7  C    0.065060   0.073320
     8  H    0.129739   0.055182
     9  H    0.085128   0.016139
    10  H    0.065796   0.010778
    11  H    0.048299  -0.001393
    12  H    0.081651   0.014269
    13  H    0.095947   0.057778
    14  H    0.047416  -0.001582
    15  H    0.081651   0.014269
    16  H    0.048299  -0.001393
    17  H    0.085128   0.016139
    18  H    0.065796   0.010778
 Sum of Mulliken charges =   1.00000   1.00000
 Mulliken charges and spin densities with hydrogens summed into heavy atoms:
               1          2
     1  Cl   0.236764   0.507035
     2  C   -0.045844   0.072444
     3  C    0.215984   0.100237
     4  C    0.123773   0.064270
     5  C    0.129567   0.091506
     6  C    0.123773   0.064270
     7  C    0.215984   0.100237
 Electronic spatial extent (au):  <R**2>=           1036.5600
 Charge=              1.0000 electrons
 Dipole moment (field-independent basis, Debye):
    X=             -0.3321    Y=             -0.6430    Z=             -0.0000  Tot=              0.7238
 Quadrupole moment (field-independent basis, Debye-Ang):
   XX=            -44.0999   YY=            -33.0849   ZZ=            -41.3453
   XY=             -3.5284   XZ=             -0.0000   YZ=              0.0000
 Traceless Quadrupole moment (field-independent basis, Debye-Ang):
   XX=             -4.5899   YY=              6.4252   ZZ=             -1.8353
   XY=             -3.5284   XZ=             -0.0000   YZ=              0.0000
 Octapole moment (field-independent basis, Debye-Ang**2):
  XXX=             -3.9620  YYY=              8.7700  ZZZ=             -0.0000  XYY=             -0.1698
  XXY=              3.9080  XXZ=             -0.0000  XZZ=              0.9666  YZZ=             -2.4580
  YYZ=             -0.0000  XYZ=             -0.0000
 Hexadecapole moment (field-independent basis, Debye-Ang**3):
 XXXX=           -132.8446 YYYY=           -701.5015 ZZZZ=           -309.3987 XXXY=             81.7569
 XXXZ=              0.0000 YYYX=             57.0355 YYYZ=             -0.0000 ZZZX=              0.0000
 ZZZY=             -0.0000 XXYY=           -151.1867 XXZZ=            -77.2586 YYZZ=           -183.8401
 XXYZ=             -0.0000 YYXZ=              0.0000 ZZXY=             22.8601
 N-N= 3.792286992710D+02 E-N=-2.381036899823D+03  KE= 6.909511599505D+02
 Symmetry A'   KE= 5.639349083110D+02
 Symmetry A"   KE= 1.270162516395D+02
 Symmetry A'   SP= 1.000000000000D+00
 Symmetry A"   SP= 2.918183340914D-14
                          Isotropic Fermi Contact Couplings
        Atom                 a.u.       MegaHertz       Gauss      10(-4) cm-1
     1  Cl(35)             0.06285      27.55942       9.83389       9.19283
     2  C(13)              0.00137       1.53925       0.54924       0.51344
     3  C(13)              0.00040       0.45495       0.16234       0.15176
     4  C(13)             -0.00022      -0.24543      -0.08757      -0.08187
     5  C(13)             -0.00280      -3.14251      -1.12133      -1.04823
     6  C(13)             -0.00022      -0.24543      -0.08757      -0.08187
     7  C(13)              0.00040       0.45495       0.16234       0.15176
     8  H(1)               0.02666     119.15258      42.51660      39.74502
     9  H(1)               0.00744      33.24090      11.86118      11.08797
    10  H(1)               0.00309      13.79348       4.92186       4.60101
    11  H(1)              -0.00066      -2.94502      -1.05086      -0.98235
    12  H(1)               0.00683      30.53494      10.89563      10.18536
    13  H(1)               0.02661     118.93335      42.43838      39.67189
    14  H(1)              -0.00053      -2.36242      -0.84297      -0.78802
    15  H(1)               0.00683      30.53494      10.89563      10.18536
    16  H(1)              -0.00066      -2.94502      -1.05086      -0.98235
    17  H(1)               0.00744      33.24090      11.86118      11.08797
    18  H(1)               0.00309      13.79348       4.92186       4.60101
 --------------------------------------------------------
       Center         ----  Spin Dipole Couplings  ----
                      3XX-RR        3YY-RR        3ZZ-RR
 --------------------------------------------------------
     1   Atom        2.758170     -1.181491     -1.576679
     2   Atom        0.113789     -0.053572     -0.060217
     3   Atom       -0.019556      0.081552     -0.061996
     4   Atom       -0.032356      0.081550     -0.049194
     5   Atom       -0.040578      0.082705     -0.042128
     6   Atom       -0.032356      0.081550     -0.049194
     7   Atom       -0.019556      0.081552     -0.061996
     8   Atom        0.013013     -0.000219     -0.012795
     9   Atom       -0.010244     -0.007148      0.017391
    10   Atom        0.004347      0.003550     -0.007897
    11   Atom        0.003506      0.002292     -0.005798
    12   Atom       -0.006404     -0.004287      0.010691
    13   Atom       -0.008512      0.017660     -0.009148
    14   Atom        0.006147     -0.000283     -0.005864
    15   Atom       -0.006404     -0.004287      0.010691
    16   Atom        0.003506      0.002292     -0.005798
    17   Atom       -0.010244     -0.007148      0.017391
    18   Atom        0.004347      0.003550     -0.007897
 --------------------------------------------------------
                        XY            XZ            YZ
 --------------------------------------------------------
     1   Atom       -1.303765      0.000000     -0.000000
     2   Atom       -0.058003     -0.000000     -0.000000
     3   Atom       -0.096117      0.026266     -0.043259
     4   Atom       -0.050174     -0.002979      0.004951
     5   Atom       -0.031182      0.000000      0.000000
     6   Atom       -0.050174      0.002979     -0.004951
     7   Atom       -0.096117     -0.026266      0.043259
     8   Atom        0.010773      0.000000      0.000000
     9   Atom       -0.001468     -0.006781     -0.001706
    10   Atom        0.006110      0.003700     -0.003809
    11   Atom        0.003927     -0.001474     -0.001890
    12   Atom       -0.001029      0.006512     -0.001751
    13   Atom        0.003717     -0.000000      0.000000
    14   Atom       -0.000169     -0.000000      0.000000
    15   Atom       -0.001029     -0.006512      0.001751
    16   Atom        0.003927      0.001474      0.001890
    17   Atom       -0.001468      0.006781      0.001706
    18   Atom        0.006110     -0.003700      0.003809
 --------------------------------------------------------


 ---------------------------------------------------------------------------------
              Anisotropic Spin Dipole Couplings in Principal Axis System
 ---------------------------------------------------------------------------------

       Atom             a.u.   MegaHertz   Gauss  10(-4) cm-1        Axes

              Baa    -1.5767   -82.520   -29.445   -27.526  0.0000  0.0000  1.0000
     1 Cl(35) Bbb    -1.5739   -82.373   -29.393   -27.477  0.2882  0.9576 -0.0000
              Bcc     3.1505   164.892    58.838    55.002  0.9576 -0.2882  0.0000
 
              Baa    -0.0717    -9.623    -3.434    -3.210  0.2984  0.9544  0.0000
     2 C(13)  Bbb    -0.0602    -8.081    -2.883    -2.695 -0.0000 -0.0000  1.0000
              Bcc     0.1319    17.703     6.317     5.905  0.9544 -0.2984 -0.0000
 
              Baa    -0.0776   -10.414    -3.716    -3.474  0.8594  0.5104 -0.0315
     3 C(13)  Bbb    -0.0740    -9.928    -3.543    -3.312 -0.0915  0.2140  0.9725
              Bcc     0.1516    20.342     7.259     6.785 -0.5031  0.8329 -0.2306
 
              Baa    -0.0518    -6.946    -2.478    -2.317  0.8614  0.3092  0.4030
     4 C(13)  Bbb    -0.0490    -6.569    -2.344    -2.191 -0.3649 -0.1750  0.9144
              Bcc     0.1007    13.515     4.822     4.508 -0.3533  0.9347  0.0379
 
              Baa    -0.0480    -6.443    -2.299    -2.149  0.9727  0.2320 -0.0000
     5 C(13)  Bbb    -0.0421    -5.653    -2.017    -1.886  0.0000  0.0000  1.0000
              Bcc     0.0901    12.096     4.316     4.035 -0.2320  0.9727  0.0000
 
              Baa    -0.0518    -6.946    -2.478    -2.317  0.8614  0.3092 -0.4030
     6 C(13)  Bbb    -0.0490    -6.569    -2.344    -2.191  0.3649  0.1750  0.9144
              Bcc     0.1007    13.515     4.822     4.508 -0.3533  0.9347 -0.0379
 
              Baa    -0.0776   -10.414    -3.716    -3.474  0.8594  0.5104  0.0315
     7 C(13)  Bbb    -0.0740    -9.928    -3.543    -3.312  0.0915 -0.2140  0.9725
              Bcc     0.1516    20.342     7.259     6.785 -0.5031  0.8329  0.2306
 
              Baa    -0.0128    -6.827    -2.436    -2.277  0.0000 -0.0000  1.0000
     8 H(1)   Bbb    -0.0062    -3.332    -1.189    -1.111 -0.4882  0.8727  0.0000
              Bcc     0.0190    10.159     3.625     3.389  0.8727  0.4882  0.0000
 
              Baa    -0.0124    -6.641    -2.370    -2.215  0.9172  0.3272  0.2272
     9 H(1)   Bbb    -0.0066    -3.514    -1.254    -1.172 -0.3301  0.9436 -0.0262
              Bcc     0.0190    10.155     3.624     3.387 -0.2229 -0.0509  0.9735
 
              Baa    -0.0111    -5.905    -2.107    -1.970 -0.3533  0.3715  0.8586
    10 H(1)   Bbb     0.0010     0.531     0.189     0.177 -0.5831  0.6303 -0.5126
              Bcc     0.0101     5.374     1.918     1.793  0.7316  0.6818  0.0061
 
              Baa    -0.0063    -3.341    -1.192    -1.114  0.0747  0.1824  0.9804
    11 H(1)   Bbb    -0.0010    -0.551    -0.197    -0.184 -0.6677  0.7393 -0.0867
              Bcc     0.0073     3.892     1.389     1.298  0.7406  0.6482 -0.1770
 
              Baa    -0.0086    -4.612    -1.646    -1.538  0.9457  0.0989 -0.3095
    12 H(1)   Bbb    -0.0045    -2.387    -0.852    -0.796 -0.0579  0.9886  0.1390
              Bcc     0.0131     6.998     2.497     2.334  0.3198 -0.1136  0.9407
 
              Baa    -0.0091    -4.881    -1.742    -1.628  0.0000 -0.0000  1.0000
    13 H(1)   Bbb    -0.0090    -4.818    -1.719    -1.607  0.9904 -0.1379 -0.0000
              Bcc     0.0182     9.699     3.461     3.235  0.1379  0.9904  0.0000
 
              Baa    -0.0059    -3.129    -1.116    -1.044  0.0000 -0.0000  1.0000
    14 H(1)   Bbb    -0.0003    -0.153    -0.055    -0.051  0.0262  0.9997  0.0000
              Bcc     0.0062     3.282     1.171     1.095  0.9997 -0.0262 -0.0000
 
              Baa    -0.0086    -4.612    -1.646    -1.538  0.9457  0.0989  0.3095
    15 H(1)   Bbb    -0.0045    -2.387    -0.852    -0.796 -0.0579  0.9886 -0.1390
              Bcc     0.0131     6.998     2.497     2.334 -0.3198  0.1136  0.9407
 
              Baa    -0.0063    -3.341    -1.192    -1.114 -0.0747 -0.1824  0.9804
    16 H(1)   Bbb    -0.0010    -0.551    -0.197    -0.184 -0.6677  0.7393  0.0867
              Bcc     0.0073     3.892     1.389     1.298  0.7406  0.6482  0.1770
 
              Baa    -0.0124    -6.641    -2.370    -2.215  0.9172  0.3272 -0.2272
    17 H(1)   Bbb    -0.0066    -3.514    -1.254    -1.172 -0.3301  0.9436  0.0262
              Bcc     0.0190    10.155     3.624     3.387  0.2229  0.0509  0.9735
 
              Baa    -0.0111    -5.905    -2.107    -1.970  0.3533 -0.3715  0.8586
    18 H(1)   Bbb     0.0010     0.531     0.189     0.177 -0.5831  0.6303  0.5126
              Bcc     0.0101     5.374     1.918     1.793  0.7316  0.6818 -0.0061
 

 ---------------------------------------------------------------------------------

 ******************************Gaussian NBO Version 3.1******************************
             N A T U R A L   A T O M I C   O R B I T A L   A N D
          N A T U R A L   B O N D   O R B I T A L   A N A L Y S I S
 ******************************Gaussian NBO Version 3.1******************************
       /RESON  / : Allow strongly delocalized NBO set

 Analyzing the SCF density

 Job title: 37                                                              

 Storage needed:     75094 in NPA,     99409 in NBO ( 939522296 available)
 GSVD:  LWork=       14857 too small for GESVD, short by        4115 words or        4115 for optimal perf.


 NATURAL POPULATIONS:  Natural atomic orbital occupancies 
                                                          
   NAO  Atom  No  lang   Type(AO)    Occupancy
 --------------------------------------------
     1   Cl    1  S      Cor( 1S)     2.00000
     2   Cl    1  S      Cor( 2S)     1.99982
     3   Cl    1  S      Val( 3S)     1.85719
     4   Cl    1  S      Ryd( 4S)     0.00138
     5   Cl    1  px     Cor( 2p)     1.99989
     6   Cl    1  px     Val( 3p)     1.50678
     7   Cl    1  px     Ryd( 4p)     0.00055
     8   Cl    1  py     Cor( 2p)     1.99986
     9   Cl    1  py     Val( 3p)     1.30344
    10   Cl    1  py     Ryd( 4p)     0.00096
    11   Cl    1  pz     Cor( 2p)     1.99998
    12   Cl    1  pz     Val( 3p)     1.97672
    13   Cl    1  pz     Ryd( 4p)     0.00098
    14   Cl    1  dxy    Ryd( 3d)     0.00210
    15   Cl    1  dxz    Ryd( 3d)     0.00006
    16   Cl    1  dyz    Ryd( 3d)     0.00180
    17   Cl    1  dx2y2  Ryd( 3d)     0.00440
    18   Cl    1  dz2    Ryd( 3d)     0.00151

    19    C    2  S      Cor( 1S)     1.99876
    20    C    2  S      Val( 2S)     1.03484
    21    C    2  S      Ryd( 3S)     0.00135
    22    C    2  px     Val( 2p)     1.19529
    23    C    2  px     Ryd( 3p)     0.00282
    24    C    2  py     Val( 2p)     0.83420
    25    C    2  py     Ryd( 3p)     0.00563
    26    C    2  pz     Val( 2p)     1.10873
    27    C    2  pz     Ryd( 3p)     0.00457
    28    C    2  dxy    Ryd( 3d)     0.00060
    29    C    2  dxz    Ryd( 3d)     0.00087
    30    C    2  dyz    Ryd( 3d)     0.00090
    31    C    2  dx2y2  Ryd( 3d)     0.00268
    32    C    2  dz2    Ryd( 3d)     0.00148

    33    C    3  S      Cor( 1S)     1.99901
    34    C    3  S      Val( 2S)     1.02894
    35    C    3  S      Ryd( 3S)     0.00134
    36    C    3  px     Val( 2p)     1.19937
    37    C    3  px     Ryd( 3p)     0.00423
    38    C    3  py     Val( 2p)     1.05385
    39    C    3  py     Ryd( 3p)     0.00340
    40    C    3  pz     Val( 2p)     1.13261
    41    C    3  pz     Ryd( 3p)     0.00434
    42    C    3  dxy    Ryd( 3d)     0.00064
    43    C    3  dxz    Ryd( 3d)     0.00061
    44    C    3  dyz    Ryd( 3d)     0.00064
    45    C    3  dx2y2  Ryd( 3d)     0.00073
    46    C    3  dz2    Ryd( 3d)     0.00056

    47    C    4  S      Cor( 1S)     1.99909
    48    C    4  S      Val( 2S)     1.02633
    49    C    4  S      Ryd( 3S)     0.00089
    50    C    4  px     Val( 2p)     1.21467
    51    C    4  px     Ryd( 3p)     0.00351
    52    C    4  py     Val( 2p)     0.99371
    53    C    4  py     Ryd( 3p)     0.00220
    54    C    4  pz     Val( 2p)     1.16528
    55    C    4  pz     Ryd( 3p)     0.00441
    56    C    4  dxy    Ryd( 3d)     0.00046
    57    C    4  dxz    Ryd( 3d)     0.00060
    58    C    4  dyz    Ryd( 3d)     0.00053
    59    C    4  dx2y2  Ryd( 3d)     0.00090
    60    C    4  dz2    Ryd( 3d)     0.00072

    61    C    5  S      Cor( 1S)     1.99908
    62    C    5  S      Val( 2S)     1.02743
    63    C    5  S      Ryd( 3S)     0.00093
    64    C    5  px     Val( 2p)     1.18097
    65    C    5  px     Ryd( 3p)     0.00198
    66    C    5  py     Val( 2p)     1.16870
    67    C    5  py     Ryd( 3p)     0.00520
    68    C    5  pz     Val( 2p)     1.03081
    69    C    5  pz     Ryd( 3p)     0.00194
    70    C    5  dxy    Ryd( 3d)     0.00033
    71    C    5  dxz    Ryd( 3d)     0.00066
    72    C    5  dyz    Ryd( 3d)     0.00047
    73    C    5  dx2y2  Ryd( 3d)     0.00087
    74    C    5  dz2    Ryd( 3d)     0.00082

    75    C    6  S      Cor( 1S)     1.99909
    76    C    6  S      Val( 2S)     1.02633
    77    C    6  S      Ryd( 3S)     0.00089
    78    C    6  px     Val( 2p)     1.21467
    79    C    6  px     Ryd( 3p)     0.00351
    80    C    6  py     Val( 2p)     0.99371
    81    C    6  py     Ryd( 3p)     0.00220
    82    C    6  pz     Val( 2p)     1.16528
    83    C    6  pz     Ryd( 3p)     0.00441
    84    C    6  dxy    Ryd( 3d)     0.00046
    85    C    6  dxz    Ryd( 3d)     0.00060
    86    C    6  dyz    Ryd( 3d)     0.00053
    87    C    6  dx2y2  Ryd( 3d)     0.00090
    88    C    6  dz2    Ryd( 3d)     0.00072

    89    C    7  S      Cor( 1S)     1.99901
    90    C    7  S      Val( 2S)     1.02894
    91    C    7  S      Ryd( 3S)     0.00134
    92    C    7  px     Val( 2p)     1.19937
    93    C    7  px     Ryd( 3p)     0.00423
    94    C    7  py     Val( 2p)     1.05385
    95    C    7  py     Ryd( 3p)     0.00340
    96    C    7  pz     Val( 2p)     1.13261
    97    C    7  pz     Ryd( 3p)     0.00434
    98    C    7  dxy    Ryd( 3d)     0.00064
    99    C    7  dxz    Ryd( 3d)     0.00061
   100    C    7  dyz    Ryd( 3d)     0.00064
   101    C    7  dx2y2  Ryd( 3d)     0.00073
   102    C    7  dz2    Ryd( 3d)     0.00056

   103    H    8  S      Val( 1S)     0.68854
   104    H    8  S      Ryd( 2S)     0.00329
   105    H    8  px     Ryd( 2p)     0.00083
   106    H    8  py     Ryd( 2p)     0.00009
   107    H    8  pz     Ryd( 2p)     0.00011

   108    H    9  S      Val( 1S)     0.71558
   109    H    9  S      Ryd( 2S)     0.00217
   110    H    9  px     Ryd( 2p)     0.00027
   111    H    9  py     Ryd( 2p)     0.00018
   112    H    9  pz     Ryd( 2p)     0.00058

   113    H   10  S      Val( 1S)     0.73802
   114    H   10  S      Ryd( 2S)     0.00270
   115    H   10  px     Ryd( 2p)     0.00068
   116    H   10  py     Ryd( 2p)     0.00017
   117    H   10  pz     Ryd( 2p)     0.00017

   118    H   11  S      Val( 1S)     0.75876
   119    H   11  S      Ryd( 2S)     0.00249
   120    H   11  px     Ryd( 2p)     0.00064
   121    H   11  py     Ryd( 2p)     0.00024
   122    H   11  pz     Ryd( 2p)     0.00016

   123    H   12  S      Val( 1S)     0.71791
   124    H   12  S      Ryd( 2S)     0.00174
   125    H   12  px     Ryd( 2p)     0.00027
   126    H   12  py     Ryd( 2p)     0.00022
   127    H   12  pz     Ryd( 2p)     0.00055

   128    H   13  S      Val( 1S)     0.69553
   129    H   13  S      Ryd( 2S)     0.00165
   130    H   13  px     Ryd( 2p)     0.00017
   131    H   13  py     Ryd( 2p)     0.00078
   132    H   13  pz     Ryd( 2p)     0.00013

   133    H   14  S      Val( 1S)     0.76089
   134    H   14  S      Ryd( 2S)     0.00254
   135    H   14  px     Ryd( 2p)     0.00074
   136    H   14  py     Ryd( 2p)     0.00015
   137    H   14  pz     Ryd( 2p)     0.00013

   138    H   15  S      Val( 1S)     0.71791
   139    H   15  S      Ryd( 2S)     0.00174
   140    H   15  px     Ryd( 2p)     0.00027
   141    H   15  py     Ryd( 2p)     0.00022
   142    H   15  pz     Ryd( 2p)     0.00055

   143    H   16  S      Val( 1S)     0.75876
   144    H   16  S      Ryd( 2S)     0.00249
   145    H   16  px     Ryd( 2p)     0.00064
   146    H   16  py     Ryd( 2p)     0.00024
   147    H   16  pz     Ryd( 2p)     0.00016

   148    H   17  S      Val( 1S)     0.71558
   149    H   17  S      Ryd( 2S)     0.00217
   150    H   17  px     Ryd( 2p)     0.00027
   151    H   17  py     Ryd( 2p)     0.00018
   152    H   17  pz     Ryd( 2p)     0.00058

   153    H   18  S      Val( 1S)     0.73802
   154    H   18  S      Ryd( 2S)     0.00270
   155    H   18  px     Ryd( 2p)     0.00068
   156    H   18  py     Ryd( 2p)     0.00017
   157    H   18  pz     Ryd( 2p)     0.00017

 WARNING:  1 low occupancy (<1.9990e) core orbital  found on  C    2


 Summary of Natural Population Analysis:                  
                                                          
                                       Natural Population 
                Natural  -----------------------------------------------
    Atom  No    Charge         Core      Valence    Rydberg      Total
 -----------------------------------------------------------------------
     Cl    1    0.34259      9.99955     6.64412    0.01373    16.65741
      C    2   -0.19273      1.99876     4.17306    0.02091     6.19273
      C    3   -0.43025      1.99901     4.41476    0.01648     6.43025
      C    4   -0.41330      1.99909     4.39998    0.01423     6.41330
      C    5   -0.42019      1.99908     4.40792    0.01319     6.42019
      C    6   -0.41330      1.99909     4.39998    0.01423     6.41330
      C    7   -0.43025      1.99901     4.41476    0.01648     6.43025
      H    8    0.30714      0.00000     0.68854    0.00432     0.69286
      H    9    0.28121      0.00000     0.71558    0.00321     0.71879
      H   10    0.25826      0.00000     0.73802    0.00372     0.74174
      H   11    0.23771      0.00000     0.75876    0.00353     0.76229
      H   12    0.27932      0.00000     0.71791    0.00277     0.72068
      H   13    0.30173      0.00000     0.69553    0.00273     0.69827
      H   14    0.23556      0.00000     0.76089    0.00356     0.76444
      H   15    0.27932      0.00000     0.71791    0.00277     0.72068
      H   16    0.23771      0.00000     0.75876    0.00353     0.76229
      H   17    0.28121      0.00000     0.71558    0.00321     0.71879
      H   18    0.25826      0.00000     0.73802    0.00372     0.74174
 =======================================================================
   * Total *    1.00000     21.99358    40.86009    0.14632    63.00000

                                 Natural Population      
 --------------------------------------------------------
   Core                      21.99358 ( 99.9708% of  22)
   Valence                   40.86009 ( 99.6588% of  41)
   Natural Minimal Basis     62.85368 ( 99.7677% of  63)
   Natural Rydberg Basis      0.14632 (  0.2323% of  63)
 --------------------------------------------------------

    Atom  No          Natural Electron Configuration
 ----------------------------------------------------------------------------
     Cl    1      [core]3S( 1.86)3p( 4.79)3d( 0.01)
      C    2      [core]2S( 1.03)2p( 3.14)3p( 0.01)3d( 0.01)
      C    3      [core]2S( 1.03)2p( 3.39)3p( 0.01)
      C    4      [core]2S( 1.03)2p( 3.37)3p( 0.01)
      C    5      [core]2S( 1.03)2p( 3.38)3p( 0.01)
      C    6      [core]2S( 1.03)2p( 3.37)3p( 0.01)
      C    7      [core]2S( 1.03)2p( 3.39)3p( 0.01)
      H    8            1S( 0.69)
      H    9            1S( 0.72)
      H   10            1S( 0.74)
      H   11            1S( 0.76)
      H   12            1S( 0.72)
      H   13            1S( 0.70)
      H   14            1S( 0.76)
      H   15            1S( 0.72)
      H   16            1S( 0.76)
      H   17            1S( 0.72)
      H   18            1S( 0.74)


 ***************************************************
 *******         Alpha spin orbitals         *******
 ***************************************************


 NATURAL POPULATIONS:  Natural atomic orbital occupancies 
                                                          
   NAO  Atom  No  lang   Type(AO)    Occupancy      Energy
 ----------------------------------------------------------
     1   Cl    1  S      Cor( 1S)     1.00000    -101.02731
     2   Cl    1  S      Cor( 2S)     0.99991     -10.11547
     3   Cl    1  S      Val( 3S)     0.92998      -1.26097
     4   Cl    1  S      Ryd( 4S)     0.00068       0.43807
     5   Cl    1  px     Cor( 2p)     0.99999      -7.47726
     6   Cl    1  px     Val( 3p)     0.99075      -0.56806
     7   Cl    1  px     Ryd( 4p)     0.00031       0.71202
     8   Cl    1  py     Cor( 2p)     0.99993      -7.47443
     9   Cl    1  py     Val( 3p)     0.67238      -0.50196
    10   Cl    1  py     Ryd( 4p)     0.00052       0.76580
    11   Cl    1  pz     Cor( 2p)     0.99999      -7.46575
    12   Cl    1  pz     Val( 3p)     0.98858      -0.54050
    13   Cl    1  pz     Ryd( 4p)     0.00046       0.73952
    14   Cl    1  dxy    Ryd( 3d)     0.00101       0.69311
    15   Cl    1  dxz    Ryd( 3d)     0.00003       0.56518
    16   Cl    1  dyz    Ryd( 3d)     0.00089       0.69815
    17   Cl    1  dx2y2  Ryd( 3d)     0.00224       0.78119
    18   Cl    1  dz2    Ryd( 3d)     0.00082       0.66261

    19    C    2  S      Cor( 1S)     0.99939     -10.34928
    20    C    2  S      Val( 2S)     0.51587      -0.49363
    21    C    2  S      Ryd( 3S)     0.00067       0.71188
    22    C    2  px     Val( 2p)     0.62037      -0.33875
    23    C    2  px     Ryd( 3p)     0.00131       0.46759
    24    C    2  py     Val( 2p)     0.41320      -0.38185
    25    C    2  py     Ryd( 3p)     0.00278       0.54713
    26    C    2  pz     Val( 2p)     0.55100      -0.33228
    27    C    2  pz     Ryd( 3p)     0.00232       0.38801
    28    C    2  dxy    Ryd( 3d)     0.00033       1.79871
    29    C    2  dxz    Ryd( 3d)     0.00046       1.92844
    30    C    2  dyz    Ryd( 3d)     0.00045       1.81178
    31    C    2  dx2y2  Ryd( 3d)     0.00133       2.00106
    32    C    2  dz2    Ryd( 3d)     0.00086       1.99050

    33    C    3  S      Cor( 1S)     0.99950     -10.26804
    34    C    3  S      Val( 2S)     0.51459      -0.42059
    35    C    3  S      Ryd( 3S)     0.00065       0.76350
    36    C    3  px     Val( 2p)     0.61247      -0.28555
    37    C    3  px     Ryd( 3p)     0.00223       0.54449
    38    C    3  py     Val( 2p)     0.55132      -0.28433
    39    C    3  py     Ryd( 3p)     0.00169       0.39244
    40    C    3  pz     Val( 2p)     0.56579      -0.28201
    41    C    3  pz     Ryd( 3p)     0.00229       0.48609
    42    C    3  dxy    Ryd( 3d)     0.00034       1.97476
    43    C    3  dxz    Ryd( 3d)     0.00030       2.05200
    44    C    3  dyz    Ryd( 3d)     0.00033       1.95810
    45    C    3  dx2y2  Ryd( 3d)     0.00038       2.11301
    46    C    3  dz2    Ryd( 3d)     0.00034       2.08300

    47    C    4  S      Cor( 1S)     0.99954     -10.25100
    48    C    4  S      Val( 2S)     0.51323      -0.39612
    49    C    4  S      Ryd( 3S)     0.00044       0.79805
    50    C    4  px     Val( 2p)     0.61208      -0.26030
    51    C    4  px     Ryd( 3p)     0.00183       0.55271
    52    C    4  py     Val( 2p)     0.51945      -0.25346
    53    C    4  py     Ryd( 3p)     0.00115       0.41212
    54    C    4  pz     Val( 2p)     0.58169      -0.25698
    55    C    4  pz     Ryd( 3p)     0.00228       0.50651
    56    C    4  dxy    Ryd( 3d)     0.00024       1.97996
    57    C    4  dxz    Ryd( 3d)     0.00030       2.07688
    58    C    4  dyz    Ryd( 3d)     0.00027       1.97148
    59    C    4  dx2y2  Ryd( 3d)     0.00048       2.13533
    60    C    4  dz2    Ryd( 3d)     0.00039       2.11360

    61    C    5  S      Cor( 1S)     0.99954     -10.24263
    62    C    5  S      Val( 2S)     0.51327      -0.39114
    63    C    5  S      Ryd( 3S)     0.00049       0.79750
    64    C    5  px     Val( 2p)     0.59164      -0.24836
    65    C    5  px     Ryd( 3p)     0.00098       0.46166
    66    C    5  py     Val( 2p)     0.61142      -0.26151
    67    C    5  py     Ryd( 3p)     0.00285       0.61362
    68    C    5  pz     Val( 2p)     0.51390      -0.24412
    69    C    5  pz     Ryd( 3p)     0.00101       0.40778
    70    C    5  dxy    Ryd( 3d)     0.00017       1.94609
    71    C    5  dxz    Ryd( 3d)     0.00033       1.99419
    72    C    5  dyz    Ryd( 3d)     0.00024       1.94637
    73    C    5  dx2y2  Ryd( 3d)     0.00047       2.30938
    74    C    5  dz2    Ryd( 3d)     0.00046       2.11580

    75    C    6  S      Cor( 1S)     0.99954     -10.25100
    76    C    6  S      Val( 2S)     0.51323      -0.39612
    77    C    6  S      Ryd( 3S)     0.00044       0.79805
    78    C    6  px     Val( 2p)     0.61208      -0.26030
    79    C    6  px     Ryd( 3p)     0.00183       0.55271
    80    C    6  py     Val( 2p)     0.51945      -0.25346
    81    C    6  py     Ryd( 3p)     0.00115       0.41212
    82    C    6  pz     Val( 2p)     0.58169      -0.25698
    83    C    6  pz     Ryd( 3p)     0.00228       0.50651
    84    C    6  dxy    Ryd( 3d)     0.00024       1.97996
    85    C    6  dxz    Ryd( 3d)     0.00030       2.07688
    86    C    6  dyz    Ryd( 3d)     0.00027       1.97148
    87    C    6  dx2y2  Ryd( 3d)     0.00048       2.13533
    88    C    6  dz2    Ryd( 3d)     0.00039       2.11360

    89    C    7  S      Cor( 1S)     0.99950     -10.26804
    90    C    7  S      Val( 2S)     0.51459      -0.42059
    91    C    7  S      Ryd( 3S)     0.00065       0.76350
    92    C    7  px     Val( 2p)     0.61247      -0.28555
    93    C    7  px     Ryd( 3p)     0.00223       0.54449
    94    C    7  py     Val( 2p)     0.55132      -0.28433
    95    C    7  py     Ryd( 3p)     0.00169       0.39244
    96    C    7  pz     Val( 2p)     0.56579      -0.28201
    97    C    7  pz     Ryd( 3p)     0.00229       0.48609
    98    C    7  dxy    Ryd( 3d)     0.00034       1.97476
    99    C    7  dxz    Ryd( 3d)     0.00030       2.05200
   100    C    7  dyz    Ryd( 3d)     0.00033       1.95810
   101    C    7  dx2y2  Ryd( 3d)     0.00038       2.11301
   102    C    7  dz2    Ryd( 3d)     0.00034       2.08300

   103    H    8  S      Val( 1S)     0.36495      -0.11948
   104    H    8  S      Ryd( 2S)     0.00168       0.16030
   105    H    8  px     Ryd( 2p)     0.00045       2.12017
   106    H    8  py     Ryd( 2p)     0.00004       1.72361
   107    H    8  pz     Ryd( 2p)     0.00006       1.57374

   108    H    9  S      Val( 1S)     0.36381      -0.08530
   109    H    9  S      Ryd( 2S)     0.00114       0.18863
   110    H    9  px     Ryd( 2p)     0.00013       1.77007
   111    H    9  py     Ryd( 2p)     0.00008       1.71595
   112    H    9  pz     Ryd( 2p)     0.00031       1.99496

   113    H   10  S      Val( 1S)     0.37271      -0.10002
   114    H   10  S      Ryd( 2S)     0.00150       0.20600
   115    H   10  px     Ryd( 2p)     0.00034       2.12717
   116    H   10  py     Ryd( 2p)     0.00009       1.69844
   117    H   10  pz     Ryd( 2p)     0.00009       1.65923

   118    H   11  S      Val( 1S)     0.37873      -0.08620
   119    H   11  S      Ryd( 2S)     0.00126       0.22080
   120    H   11  px     Ryd( 2p)     0.00032       2.14393
   121    H   11  py     Ryd( 2p)     0.00012       1.68666
   122    H   11  pz     Ryd( 2p)     0.00008       1.68505

   123    H   12  S      Val( 1S)     0.36462      -0.06757
   124    H   12  S      Ryd( 2S)     0.00090       0.20278
   125    H   12  px     Ryd( 2p)     0.00013       1.78954
   126    H   12  py     Ryd( 2p)     0.00010       1.70623
   127    H   12  pz     Ryd( 2p)     0.00029       2.02388

   128    H   13  S      Val( 1S)     0.36954      -0.07639
   129    H   13  S      Ryd( 2S)     0.00090       0.20213
   130    H   13  px     Ryd( 2p)     0.00009       1.66654
   131    H   13  py     Ryd( 2p)     0.00043       2.20351
   132    H   13  pz     Ryd( 2p)     0.00007       1.62794

   133    H   14  S      Val( 1S)     0.37979      -0.08113
   134    H   14  S      Ryd( 2S)     0.00127       0.22594
   135    H   14  px     Ryd( 2p)     0.00037       2.17891
   136    H   14  py     Ryd( 2p)     0.00008       1.74432
   137    H   14  pz     Ryd( 2p)     0.00006       1.61170

   138    H   15  S      Val( 1S)     0.36462      -0.06757
   139    H   15  S      Ryd( 2S)     0.00090       0.20278
   140    H   15  px     Ryd( 2p)     0.00013       1.78954
   141    H   15  py     Ryd( 2p)     0.00010       1.70623
   142    H   15  pz     Ryd( 2p)     0.00029       2.02388

   143    H   16  S      Val( 1S)     0.37873      -0.08620
   144    H   16  S      Ryd( 2S)     0.00126       0.22080
   145    H   16  px     Ryd( 2p)     0.00032       2.14393
   146    H   16  py     Ryd( 2p)     0.00012       1.68666
   147    H   16  pz     Ryd( 2p)     0.00008       1.68505

   148    H   17  S      Val( 1S)     0.36381      -0.08530
   149    H   17  S      Ryd( 2S)     0.00114       0.18863
   150    H   17  px     Ryd( 2p)     0.00013       1.77007
   151    H   17  py     Ryd( 2p)     0.00008       1.71595
   152    H   17  pz     Ryd( 2p)     0.00031       1.99496

   153    H   18  S      Val( 1S)     0.37271      -0.10002
   154    H   18  S      Ryd( 2S)     0.00150       0.20600
   155    H   18  px     Ryd( 2p)     0.00034       2.12717
   156    H   18  py     Ryd( 2p)     0.00009       1.69844
   157    H   18  pz     Ryd( 2p)     0.00009       1.65923


 Summary of Natural Population Analysis:                  
                                                          
                                       Natural Population 
                Natural  -----------------------------------------------
    Atom  No    Charge         Core      Valence    Rydberg      Total
 -----------------------------------------------------------------------
     Cl    1   -0.08846      4.99983     3.58169    0.00695     8.58846
      C    2   -0.11034      0.99939     2.10044    0.01051     3.11034
      C    3   -0.25222      0.99950     2.24417    0.00854     3.25222
      C    4   -0.23337      0.99954     2.22646    0.00737     3.23337
      C    5   -0.23677      0.99954     2.23023    0.00700     3.23677
      C    6   -0.23337      0.99954     2.22646    0.00737     3.23337
      C    7   -0.25222      0.99950     2.24417    0.00854     3.25222
      H    8    0.13282      0.00000     0.36495    0.00222     0.36718
      H    9    0.13453      0.00000     0.36381    0.00166     0.36547
      H   10    0.12528      0.00000     0.37271    0.00201     0.37472
      H   11    0.11950      0.00000     0.37873    0.00177     0.38050
      H   12    0.13395      0.00000     0.36462    0.00143     0.36605
      H   13    0.12897      0.00000     0.36954    0.00148     0.37103
      H   14    0.11842      0.00000     0.37979    0.00178     0.38158
      H   15    0.13395      0.00000     0.36462    0.00143     0.36605
      H   16    0.11950      0.00000     0.37873    0.00177     0.38050
      H   17    0.13453      0.00000     0.36381    0.00166     0.36547
      H   18    0.12528      0.00000     0.37271    0.00201     0.37472
 =======================================================================
   * Total *   -0.00000     10.99684    20.92763    0.07553    32.00000

                                 Natural Population      
 --------------------------------------------------------
   Core                      10.99684 ( 99.9713% of  11)
   Valence                   20.92763 ( 99.6554% of  21)
   Natural Minimal Basis     31.92447 ( 99.7640% of  32)
   Natural Rydberg Basis      0.07553 (  0.2360% of  32)
 --------------------------------------------------------

    Atom  No          Natural Electron Configuration
 ----------------------------------------------------------------------------
     Cl    1      [core]3S( 0.93)3p( 2.65)
      C    2      [core]2S( 0.52)2p( 1.58)3p( 0.01)
      C    3      [core]2S( 0.51)2p( 1.73)3p( 0.01)
      C    4      [core]2S( 0.51)2p( 1.71)3p( 0.01)
      C    5      [core]2S( 0.51)2p( 1.72)
      C    6      [core]2S( 0.51)2p( 1.71)3p( 0.01)
      C    7      [core]2S( 0.51)2p( 1.73)3p( 0.01)
      H    8            1S( 0.36)
      H    9            1S( 0.36)
      H   10            1S( 0.37)
      H   11            1S( 0.38)
      H   12            1S( 0.36)
      H   13            1S( 0.37)
      H   14            1S( 0.38)
      H   15            1S( 0.36)
      H   16            1S( 0.38)
      H   17            1S( 0.36)
      H   18            1S( 0.37)


 NATURAL BOND ORBITAL ANALYSIS, alpha spin orbitals:

                       Occupancies       Lewis Structure    Low   High
           Occ.    -------------------  -----------------   occ   occ
  Cycle   Thresh.   Lewis   Non-Lewis     CR  BD  3C  LP    (L)   (NL)   Dev
 =============================================================================
   1(1)    0.90    31.77771   0.22229     11  18   0   3     0      0    0.01
 -----------------------------------------------------------------------------

 Structure accepted: No low occupancy Lewis orbitals

 --------------------------------------------------------
   Core                     10.99684 ( 99.971% of  11)
   Valence Lewis            20.78087 ( 98.957% of  21)
  ==================       ============================
   Total Lewis              31.77771 ( 99.305% of  32)
  -----------------------------------------------------
   Valence non-Lewis         0.17087 (  0.534% of  32)
   Rydberg non-Lewis         0.05142 (  0.161% of  32)
  ==================       ============================
   Total non-Lewis           0.22229 (  0.695% of  32)
 --------------------------------------------------------


       (Occupancy)   Bond orbital/ Coefficients/ Hybrids
 ---------------------------------------------------------------------------------
     1. (0.99409) BD ( 1)Cl   1 - C   2  
                ( 60.04%)   0.7749*Cl   1 s( 17.36%)p 4.74( 82.22%)d 0.02(  0.42%)
                                            0.0000 -0.0001 -0.4158  0.0261 -0.0000
                                            0.0484  0.0001 -0.0001  0.9052  0.0226
                                            0.0000  0.0000  0.0000 -0.0003  0.0000
                                            0.0000  0.0543  0.0353
                ( 39.96%)   0.6321* C   2 s( 14.19%)p 6.02( 85.50%)d 0.02(  0.30%)
                                           -0.0000 -0.3768  0.0001 -0.0243  0.0132
                                           -0.9241  0.0155 -0.0000 -0.0000 -0.0025
                                            0.0000 -0.0000  0.0475  0.0274
     2. (0.99136) BD ( 1) C   2 - C   3  
                ( 52.37%)   0.7236* C   2 s( 30.76%)p 2.25( 69.19%)d 0.00(  0.05%)
                                           -0.0002 -0.5546 -0.0027 -0.3695  0.0074
                                            0.2352 -0.0177 -0.7067 -0.0179  0.0050
                                           -0.0158  0.0079 -0.0023 -0.0116
                ( 47.63%)   0.6902* C   3 s( 26.65%)p 2.75( 73.29%)d 0.00(  0.06%)
                                           -0.0003 -0.5162 -0.0095  0.3709  0.0164
                                           -0.3234 -0.0257  0.6998 -0.0031  0.0068
                                           -0.0149  0.0126 -0.0007 -0.0130
     3. (0.99136) BD ( 1) C   2 - C   7  
                ( 52.37%)   0.7236* C   2 s( 30.76%)p 2.25( 69.19%)d 0.00(  0.05%)
                                           -0.0002 -0.5546 -0.0027 -0.3695  0.0074
                                            0.2352 -0.0177  0.7067  0.0179  0.0050
                                            0.0158 -0.0079 -0.0023 -0.0116
                ( 47.63%)   0.6902* C   7 s( 26.65%)p 2.75( 73.29%)d 0.00(  0.06%)
                                           -0.0003 -0.5162 -0.0095  0.3709  0.0164
                                           -0.3234 -0.0257 -0.6998  0.0031  0.0068
                                            0.0149 -0.0126 -0.0007 -0.0130
     4. (0.98924) BD ( 1) C   2 - H   8  
                ( 63.97%)   0.7998* C   2 s( 24.20%)p 3.13( 75.74%)d 0.00(  0.05%)
                                            0.0002 -0.4920  0.0003  0.8519  0.0092
                                            0.1775 -0.0122  0.0000  0.0000 -0.0058
                                           -0.0000  0.0000 -0.0186  0.0120
                ( 36.03%)   0.6002* H   8 s( 99.89%)p 0.00(  0.11%)
                                           -0.9994  0.0076 -0.0328 -0.0067  0.0000
     5. (0.98476) BD ( 1) C   3 - C   4  
                ( 51.70%)   0.7191* C   3 s( 28.50%)p 2.51( 71.45%)d 0.00(  0.05%)
                                            0.0001  0.5339  0.0004 -0.0022  0.0008
                                           -0.8446 -0.0025  0.0044  0.0332  0.0011
                                            0.0015  0.0042 -0.0190 -0.0102
                ( 48.30%)   0.6950* C   4 s( 26.75%)p 2.74( 73.19%)d 0.00(  0.06%)
                                            0.0003  0.5171  0.0032 -0.0011  0.0027
                                            0.8548  0.0102  0.0041  0.0342 -0.0001
                                            0.0000 -0.0025 -0.0213 -0.0119
     6. (0.98865) BD ( 1) C   3 - H   9  
                ( 63.54%)   0.7972* C   3 s( 23.00%)p 3.35( 76.96%)d 0.00(  0.04%)
                                           -0.0001  0.4795  0.0045 -0.4092  0.0226
                                            0.3078 -0.0037  0.7119  0.0006 -0.0080
                                           -0.0141  0.0099  0.0021  0.0063
                ( 36.46%)   0.6038* H   9 s( 99.90%)p 0.00(  0.10%)
                                            0.9995 -0.0024  0.0115 -0.0104 -0.0277
     7. (0.98815) BD ( 1) C   3 - H  10  
                ( 62.79%)   0.7924* C   3 s( 21.74%)p 3.60( 78.22%)d 0.00(  0.04%)
                                           -0.0002  0.4662 -0.0083  0.8329 -0.0056
                                            0.2936  0.0043  0.0382  0.0279  0.0112
                                           -0.0026 -0.0016  0.0134 -0.0109
                ( 37.21%)   0.6100* H  10 s( 99.90%)p 0.00(  0.10%)
                                            0.9995 -0.0030 -0.0283 -0.0116 -0.0056
     8. (0.99130) BD ( 1) C   4 - C   5  
                ( 50.39%)   0.7098* C   4 s( 27.83%)p 2.59( 72.12%)d 0.00(  0.05%)
                                            0.0002  0.5276  0.0005  0.3688  0.0115
                                           -0.3153 -0.0278 -0.6962  0.0131 -0.0048
                                           -0.0139  0.0086  0.0012  0.0129
                ( 49.61%)   0.7044* C   5 s( 27.32%)p 2.66( 72.63%)d 0.00(  0.05%)
                                            0.0002  0.5227  0.0015 -0.3644  0.0050
                                            0.3053 -0.0251  0.7066  0.0199 -0.0078
                                           -0.0138  0.0122  0.0002  0.0093
     9. (0.98901) BD ( 1) C   4 - H  11  
                ( 62.18%)   0.7886* C   4 s( 22.06%)p 3.53( 77.90%)d 0.00(  0.04%)
                                            0.0001 -0.4696  0.0087  0.8333 -0.0088
                                            0.2859  0.0142 -0.0448 -0.0230 -0.0087
                                           -0.0003  0.0002 -0.0156  0.0107
                ( 37.82%)   0.6150* H  11 s( 99.91%)p 0.00(  0.09%)
                                           -0.9995  0.0044 -0.0268 -0.0135  0.0055
    10. (0.98744) BD ( 1) C   4 - H  12  
                ( 63.38%)   0.7961* C   4 s( 23.23%)p 3.30( 76.73%)d 0.00(  0.04%)
                                           -0.0001  0.4820  0.0073  0.4105 -0.0185
                                           -0.2940 -0.0041  0.7155 -0.0058 -0.0048
                                            0.0143 -0.0081  0.0026  0.0096
                ( 36.62%)   0.6051* H  12 s( 99.90%)p 0.00(  0.10%)
                                            0.9995 -0.0025 -0.0124  0.0113 -0.0263
    11. (0.99130) BD ( 1) C   5 - C   6  
                ( 49.61%)   0.7044* C   5 s( 27.32%)p 2.66( 72.63%)d 0.00(  0.05%)
                                            0.0002  0.5227  0.0015 -0.3644  0.0050
                                            0.3053 -0.0251 -0.7066 -0.0199 -0.0078
                                            0.0138 -0.0122  0.0002  0.0093
                ( 50.39%)   0.7098* C   6 s( 27.83%)p 2.59( 72.12%)d 0.00(  0.05%)
                                            0.0002  0.5276  0.0005  0.3688  0.0115
                                           -0.3153 -0.0278  0.6962 -0.0131 -0.0048
                                            0.0139 -0.0086  0.0012  0.0129
    12. (0.98881) BD ( 1) C   5 - H  13  
                ( 62.94%)   0.7933* C   5 s( 23.31%)p 3.29( 76.64%)d 0.00(  0.05%)
                                            0.0001 -0.4828 -0.0081  0.0407 -0.0159
                                            0.8743 -0.0096 -0.0000 -0.0000 -0.0028
                                            0.0000 -0.0000  0.0181  0.0110
                ( 37.06%)   0.6088* H  13 s( 99.90%)p 0.00(  0.10%)
                                           -0.9995  0.0016  0.0003 -0.0323  0.0000
    13. (0.98905) BD ( 1) C   5 - H  14  
                ( 62.08%)   0.7879* C   5 s( 21.92%)p 3.56( 78.04%)d 0.00(  0.04%)
                                           -0.0001  0.4681 -0.0087  0.8556  0.0024
                                            0.2181 -0.0265  0.0000  0.0000  0.0105
                                           -0.0000  0.0000  0.0142 -0.0110
                ( 37.92%)   0.6158* H  14 s( 99.91%)p 0.00(  0.09%)
                                            0.9995 -0.0046 -0.0302 -0.0028  0.0000
    14. (0.98476) BD ( 1) C   6 - C   7  
                ( 48.30%)   0.6950* C   6 s( 26.75%)p 2.74( 73.19%)d 0.00(  0.06%)
                                            0.0003  0.5171  0.0032 -0.0011  0.0027
                                            0.8548  0.0102 -0.0041 -0.0342 -0.0001
                                           -0.0000  0.0025 -0.0213 -0.0119
                ( 51.70%)   0.7191* C   7 s( 28.50%)p 2.51( 71.45%)d 0.00(  0.05%)
                                            0.0001  0.5339  0.0004 -0.0022  0.0008
                                           -0.8446 -0.0025 -0.0044 -0.0332  0.0011
                                           -0.0015 -0.0042 -0.0190 -0.0102
    15. (0.98744) BD ( 1) C   6 - H  15  
                ( 63.38%)   0.7961* C   6 s( 23.23%)p 3.30( 76.73%)d 0.00(  0.04%)
                                            0.0001 -0.4820 -0.0073 -0.4105  0.0185
                                            0.2940  0.0041  0.7155 -0.0058  0.0048
                                            0.0143 -0.0081 -0.0026 -0.0096
                ( 36.62%)   0.6051* H  15 s( 99.90%)p 0.00(  0.10%)
                                           -0.9995  0.0025  0.0124 -0.0113 -0.0263
    16. (0.98901) BD ( 1) C   6 - H  16  
                ( 62.18%)   0.7886* C   6 s( 22.06%)p 3.53( 77.90%)d 0.00(  0.04%)
                                            0.0001 -0.4696  0.0087  0.8333 -0.0088
                                            0.2859  0.0142  0.0448  0.0230 -0.0087
                                            0.0003 -0.0002 -0.0156  0.0107
                ( 37.82%)   0.6150* H  16 s( 99.91%)p 0.00(  0.09%)
                                           -0.9995  0.0044 -0.0268 -0.0135 -0.0055
    17. (0.98865) BD ( 1) C   7 - H  17  
                ( 63.54%)   0.7972* C   7 s( 23.00%)p 3.35( 76.96%)d 0.00(  0.04%)
                                            0.0001 -0.4795 -0.0045  0.4092 -0.0226
                                           -0.3078  0.0037  0.7119  0.0006  0.0080
                                           -0.0141  0.0099 -0.0021 -0.0063
                ( 36.46%)   0.6038* H  17 s( 99.90%)p 0.00(  0.10%)
                                           -0.9995  0.0024 -0.0115  0.0104 -0.0277
    18. (0.98815) BD ( 1) C   7 - H  18  
                ( 62.79%)   0.7924* C   7 s( 21.74%)p 3.60( 78.22%)d 0.00(  0.04%)
                                           -0.0002  0.4662 -0.0083  0.8329 -0.0056
                                            0.2936  0.0043 -0.0382 -0.0279  0.0112
                                            0.0026  0.0016  0.0134 -0.0109
                ( 37.21%)   0.6100* H  18 s( 99.90%)p 0.00(  0.10%)
                                            0.9995 -0.0030 -0.0283 -0.0116  0.0056
    19. (1.00000) CR ( 1)Cl   1           s(100.00%)
                                            1.0000  0.0000  0.0000 -0.0000 -0.0000
                                           -0.0000  0.0000  0.0000 -0.0000 -0.0000
                                            0.0000  0.0000  0.0000  0.0000  0.0000
                                            0.0000 -0.0000 -0.0000
    20. (0.99991) CR ( 2)Cl   1           s(100.00%)p 0.00(  0.00%)
                                            0.0000  1.0000  0.0001  0.0000 -0.0000
                                           -0.0000  0.0000 -0.0000  0.0002  0.0000
                                            0.0000  0.0000  0.0000 -0.0000  0.0000
                                            0.0000  0.0000  0.0000
    21. (0.99999) CR ( 3)Cl   1           s(  0.00%)p 1.00(100.00%)
                                           -0.0000 -0.0000  0.0000 -0.0000  1.0000
                                           -0.0001  0.0000 -0.0000  0.0000 -0.0000
                                            0.0000  0.0000  0.0000  0.0000  0.0000
                                            0.0000  0.0000  0.0000
    22. (0.99993) CR ( 4)Cl   1           s(  0.00%)p 1.00(100.00%)
                                            0.0000 -0.0000  0.0001  0.0000 -0.0000
                                           -0.0000  0.0000  1.0000  0.0001  0.0000
                                            0.0000  0.0000  0.0000 -0.0000  0.0000
                                            0.0000  0.0000  0.0000
    23. (0.99999) CR ( 5)Cl   1           s(  0.00%)p 1.00(100.00%)
                                            0.0000  0.0000  0.0000  0.0000  0.0000
                                            0.0000  0.0000  0.0000  0.0000  0.0000
                                            1.0000 -0.0001  0.0000  0.0000  0.0000
                                            0.0000  0.0000  0.0000
    24. (0.99939) CR ( 1) C   2           s(100.00%)p 0.00(  0.00%)
                                            1.0000 -0.0001 -0.0000 -0.0003  0.0000
                                            0.0000 -0.0000  0.0000  0.0000  0.0000
                                           -0.0000  0.0000  0.0000 -0.0000
    25. (0.99950) CR ( 1) C   3           s(100.00%)p 0.00(  0.00%)
                                            1.0000 -0.0000 -0.0000  0.0002  0.0000
                                            0.0001 -0.0000  0.0003  0.0000  0.0000
                                           -0.0000  0.0000  0.0000 -0.0000
    26. (0.99954) CR ( 1) C   4           s(100.00%)p 0.00(  0.00%)
                                            1.0000 -0.0001 -0.0000 -0.0001 -0.0000
                                           -0.0003  0.0000  0.0002 -0.0000  0.0000
                                            0.0000 -0.0000  0.0000  0.0000
    27. (0.99954) CR ( 1) C   5           s(100.00%)p 0.00(  0.00%)
                                            1.0000 -0.0001 -0.0000  0.0003 -0.0000
                                           -0.0002  0.0000 -0.0000 -0.0000  0.0000
                                            0.0000 -0.0000  0.0000 -0.0000
    28. (0.99954) CR ( 1) C   6           s(100.00%)p 0.00(  0.00%)
                                            1.0000 -0.0001 -0.0000 -0.0001 -0.0000
                                           -0.0003  0.0000 -0.0002  0.0000  0.0000
                                           -0.0000  0.0000  0.0000  0.0000
    29. (0.99950) CR ( 1) C   7           s(100.00%)p 0.00(  0.00%)
                                            1.0000 -0.0000 -0.0000  0.0002  0.0000
                                            0.0001 -0.0000 -0.0003 -0.0000  0.0000
                                            0.0000 -0.0000  0.0000 -0.0000
    30. (0.99754) LP ( 1)Cl   1           s( 82.65%)p 0.21( 17.30%)d 0.00(  0.04%)
                                            0.0000 -0.0002  0.9091  0.0065 -0.0000
                                            0.0384  0.0004 -0.0001  0.4141  0.0077
                                            0.0000  0.0000  0.0000 -0.0070  0.0000
                                            0.0000  0.0197 -0.0027
    31. (0.99188) LP ( 2)Cl   1           s(  0.02%)p99.99( 99.96%)d 0.90(  0.02%)
                                           -0.0000 -0.0001  0.0148 -0.0038 -0.0001
                                           -0.9980  0.0037 -0.0000  0.0603 -0.0009
                                           -0.0000 -0.0000 -0.0000  0.0145 -0.0000
                                           -0.0000 -0.0003  0.0016
    32. (0.98891) LP ( 3)Cl   1           s(  0.00%)p 1.00( 99.97%)d 0.00(  0.03%)
                                            0.0000  0.0000  0.0000  0.0000  0.0000
                                            0.0000  0.0000  0.0000  0.0000  0.0000
                                            0.0001  0.9998 -0.0089  0.0000 -0.0001
                                           -0.0160  0.0000  0.0000
    33. (0.00112) RY*( 1)Cl   1           s(  5.69%)p 5.20( 29.59%)d11.36( 64.72%)
                                            0.0000  0.0000  0.0064  0.2386 -0.0000
                                            0.0074 -0.5039 -0.0000 -0.0168  0.2040
                                            0.0000  0.0000  0.0000  0.7852  0.0000
                                            0.0000  0.1654 -0.0566
    34. (0.00102) RY*( 2)Cl   1           s(  0.00%)p 1.00( 37.19%)d 1.69( 62.81%)
                                            0.0000  0.0000  0.0000  0.0000  0.0000
                                            0.0000  0.0000  0.0000  0.0000  0.0000
                                           -0.0000  0.0072 -0.6098  0.0000 -0.0584
                                            0.7903  0.0000  0.0000
    35. (0.00053) RY*( 3)Cl   1           s( 42.26%)p 0.73( 30.93%)d 0.63( 26.80%)
                                            0.0000  0.0000  0.0076  0.6501 -0.0000
                                           -0.0106  0.0890  0.0000 -0.0564  0.5460
                                            0.0000  0.0000  0.0000 -0.3398  0.0000
                                            0.0000  0.3359  0.1994
    36. (0.00006) RY*( 4)Cl   1           s( 11.59%)p 0.96( 11.07%)d 6.67( 77.34%)
    37. (0.00003) RY*( 5)Cl   1           s(  0.00%)p 1.00(  7.97%)d11.54( 92.03%)
    38. (0.00003) RY*( 6)Cl   1           s(  2.42%)p 1.77(  4.29%)d38.49( 93.29%)
    39. (0.00000) RY*( 7)Cl   1           s(  0.00%)p 1.00( 54.86%)d 0.82( 45.14%)
    40. (0.00000) RY*( 8)Cl   1           s(  0.02%)p99.99( 64.50%)d99.99( 35.48%)
    41. (0.00000) RY*( 9)Cl   1           s( 37.98%)p 1.58( 60.13%)d 0.05(  1.90%)
    42. (0.00266) RY*( 1) C   2           s(  1.13%)p80.40( 90.85%)d 7.10(  8.02%)
                                           -0.0000  0.0140  0.1054 -0.0004 -0.1326
                                           -0.0388 -0.9431  0.0000 -0.0000 -0.0957
                                            0.0000 -0.0000 -0.2450 -0.1051
    43. (0.00230) RY*( 2) C   2           s(  0.00%)p 1.00( 91.56%)d 0.09(  8.44%)
                                            0.0000  0.0000 -0.0000  0.0000  0.0000
                                           -0.0000 -0.0000 -0.0268  0.9565 -0.0000
                                           -0.0281 -0.2892 -0.0000  0.0000
    44. (0.00139) RY*( 3) C   2           s(  6.19%)p12.46( 77.14%)d 2.69( 16.67%)
                                            0.0000 -0.0190  0.2481 -0.0028 -0.8659
                                           -0.0071  0.1464  0.0000  0.0000  0.3089
                                            0.0000  0.0000 -0.1896  0.1880
    45. (0.00078) RY*( 4) C   2           s( 65.41%)p 0.14(  8.93%)d 0.39( 25.66%)
                                            0.0000 -0.0048  0.8087 -0.0117  0.2309
                                           -0.0093  0.1891  0.0000  0.0000 -0.3350
                                            0.0000 -0.0000 -0.3797  0.0153
    46. (0.00043) RY*( 5) C   2           s(  2.42%)p 2.17(  5.24%)d38.21( 92.34%)
                                            0.0000  0.0107  0.1551 -0.0109  0.1185
                                            0.0395 -0.1916  0.0000 -0.0000 -0.0208
                                            0.0000 -0.0000  0.3605  0.8905
    47. (0.00023) RY*( 6) C   2           s(  0.00%)p 1.00(  7.26%)d12.77( 92.74%)
                                            0.0000  0.0000 -0.0000  0.0000  0.0000
                                           -0.0000 -0.0000 -0.0077  0.2694 -0.0000
                                            0.4585  0.8469  0.0000  0.0000
    48. (0.00020) RY*( 7) C   2           s(  0.00%)p 1.00(  1.25%)d79.29( 98.75%)
                                            0.0000 -0.0000 -0.0000 -0.0000 -0.0000
                                            0.0000 -0.0000 -0.0221 -0.1094  0.0000
                                            0.8880 -0.4461 -0.0000 -0.0000
    49. (0.00014) RY*( 8) C   2           s( 22.63%)p 0.08(  1.79%)d 3.34( 75.59%)
                                           -0.0000  0.0030  0.4757  0.0195 -0.0772
                                            0.0221 -0.1051  0.0000  0.0000  0.1591
                                            0.0000 -0.0000  0.7562 -0.3984
    50. (0.00005) RY*( 9) C   2           s(  2.31%)p 7.10( 16.37%)d35.27( 81.33%)
    51. (0.00309) RY*( 1) C   3           s(  5.33%)p16.79( 89.57%)d 0.96(  5.10%)
                                           -0.0000  0.0194  0.2301  0.0249  0.7363
                                           -0.0094 -0.1186 -0.0250 -0.5815 -0.0969
                                           -0.1021  0.0963 -0.0730  0.1287
    52. (0.00140) RY*( 2) C   3           s(  2.52%)p37.42( 94.35%)d 1.24(  3.13%)
                                            0.0000 -0.0124  0.1583  0.0083  0.1027
                                           -0.0091  0.9656  0.0193 -0.0087 -0.0413
                                           -0.0245 -0.1380 -0.0978 -0.0198
    53. (0.00059) RY*( 3) C   3           s( 33.17%)p 1.35( 44.68%)d 0.67( 22.15%)
                                            0.0000 -0.0197  0.5756  0.0001  0.2700
                                            0.0120 -0.1830 -0.0018  0.5833 -0.3146
                                            0.1039 -0.3219 -0.0700 -0.0570
    54. (0.00037) RY*( 4) C   3           s( 50.56%)p 0.85( 43.05%)d 0.13(  6.39%)
                                            0.0000  0.0117  0.7109  0.0082 -0.5123
                                           -0.0049 -0.0630  0.0131 -0.4048  0.1395
                                           -0.0317  0.0404 -0.0385 -0.2009
    55. (0.00015) RY*( 5) C   3           s(  0.37%)p14.32(  5.33%)d99.99( 94.30%)
                                           -0.0000 -0.0036  0.0609 -0.0108  0.1615
                                            0.0066 -0.0633 -0.0047  0.1516  0.8348
                                           -0.2801 -0.3233 -0.2218  0.1182
    56. (0.00012) RY*( 6) C   3           s(  1.46%)p10.13( 14.80%)d57.32( 83.74%)
                                           -0.0000 -0.0114  0.1203 -0.0134  0.2081
                                            0.0148  0.0653 -0.0205  0.3155  0.2094
                                           -0.1248  0.7632 -0.0191 -0.4418
    57. (0.00007) RY*( 7) C   3           s(  4.61%)p 0.40(  1.86%)d20.28( 93.53%)
    58. (0.00001) RY*( 8) C   3           s(  0.04%)p18.81(  0.78%)d99.99( 99.17%)
    59. (0.00001) RY*( 9) C   3           s(  2.04%)p 2.78(  5.68%)d45.28( 92.29%)
    60. (0.00258) RY*( 1) C   4           s(  6.39%)p13.78( 88.01%)d 0.88(  5.60%)
                                           -0.0000  0.0231  0.2517 -0.0248 -0.7062
                                            0.0103  0.1115 -0.0278 -0.6062 -0.0924
                                            0.1090 -0.0912 -0.0703  0.1494
    61. (0.00090) RY*( 2) C   4           s(  4.72%)p15.14( 71.55%)d 5.02( 23.73%)
                                            0.0000 -0.0223  0.2162 -0.0009 -0.5148
                                           -0.0152 -0.0740  0.0027  0.6669 -0.2879
                                           -0.0392  0.3521 -0.1643 -0.0429
    62. (0.00068) RY*( 3) C   4           s(  2.54%)p33.97( 86.15%)d 4.46( 11.31%)
                                            0.0000 -0.0095  0.1590 -0.0052  0.0953
                                            0.0182 -0.8956  0.0133 -0.2231  0.0412
                                            0.1044  0.2058 -0.2261 -0.0839
    63. (0.00018) RY*( 4) C   4           s( 76.29%)p 0.21( 15.73%)d 0.10(  7.98%)
                                            0.0000  0.0044  0.8735 -0.0015  0.3068
                                           -0.0100  0.2456  0.0002 -0.0520  0.1185
                                           -0.0645  0.1306  0.0097 -0.2107
    64. (0.00014) RY*( 5) C   4           s(  0.23%)p16.55(  3.84%)d99.99( 95.93%)
                                           -0.0000 -0.0004  0.0482  0.0019  0.0198
                                            0.0085 -0.1712  0.0045 -0.0928 -0.6552
                                           -0.3970 -0.3183  0.3599 -0.3763
    65. (0.00007) RY*( 6) C   4           s(  1.17%)p 2.47(  2.88%)d82.31( 95.96%)
    66. (0.00003) RY*( 7) C   4           s(  0.40%)p50.73( 20.11%)d99.99( 79.50%)
    67. (0.00001) RY*( 8) C   4           s(  0.13%)p 4.79(  0.64%)d99.99( 99.23%)
    68. (0.00001) RY*( 9) C   4           s(  8.26%)p 1.35( 11.16%)d 9.76( 80.58%)
    69. (0.00250) RY*( 1) C   5           s(  8.90%)p 9.61( 85.50%)d 0.63(  5.61%)
                                           -0.0000  0.0217  0.2975  0.0107  0.4027
                                            0.0356  0.8315  0.0000  0.0000 -0.0522
                                           -0.0000  0.0000 -0.2292 -0.0284
    70. (0.00081) RY*( 2) C   5           s(  5.50%)p11.57( 63.62%)d 5.62( 30.88%)
                                            0.0000 -0.0235  0.2333  0.0093  0.6843
                                           -0.0080 -0.4096 -0.0000 -0.0000  0.1252
                                            0.0000 -0.0000 -0.0785  0.5357
    71. (0.00068) RY*( 3) C   5           s(  0.00%)p 1.00( 93.49%)d 0.07(  6.51%)
                                           -0.0000 -0.0000 -0.0000  0.0000 -0.0000
                                           -0.0000  0.0000 -0.0231  0.9666  0.0000
                                            0.2508  0.0470 -0.0000 -0.0000
    72. (0.00020) RY*( 4) C   5           s( 74.48%)p 0.19( 14.13%)d 0.15( 11.39%)
                                            0.0000  0.0038  0.8630  0.0028 -0.3743
                                           -0.0045 -0.0331 -0.0000 -0.0000  0.0981
                                            0.0000 -0.0000  0.3074  0.0992
    73. (0.00014) RY*( 5) C   5           s(  0.00%)p 1.00(  4.96%)d19.16( 95.04%)
                                            0.0000  0.0000  0.0000 -0.0000  0.0000
                                            0.0000 -0.0000  0.0098 -0.2225 -0.0000
                                            0.7394  0.6353  0.0000  0.0000
    74. (0.00006) RY*( 6) C   5           s(  0.00%)p 1.00(  1.62%)d60.82( 98.38%)
    75. (0.00003) RY*( 7) C   5           s(  0.48%)p48.51( 23.42%)d99.99( 76.10%)
    76. (0.00000) RY*( 8) C   5           s(  9.52%)p 1.16( 11.03%)d 8.35( 79.46%)
    77. (0.00001) RY*( 9) C   5           s(  1.25%)p 1.85(  2.31%)d77.18( 96.44%)
    78. (0.00258) RY*( 1) C   6           s(  6.39%)p13.78( 88.01%)d 0.88(  5.60%)
                                           -0.0000  0.0231  0.2517 -0.0248 -0.7062
                                            0.0103  0.1115  0.0278  0.6062 -0.0924
                                           -0.1090  0.0912 -0.0703  0.1494
    79. (0.00090) RY*( 2) C   6           s(  4.72%)p15.14( 71.55%)d 5.02( 23.73%)
                                            0.0000 -0.0223  0.2162 -0.0009 -0.5148
                                           -0.0152 -0.0740 -0.0027 -0.6669 -0.2879
                                            0.0392 -0.3521 -0.1643 -0.0429
    80. (0.00068) RY*( 3) C   6           s(  2.54%)p33.97( 86.15%)d 4.46( 11.31%)
                                            0.0000 -0.0095  0.1590 -0.0052  0.0953
                                            0.0182 -0.8956 -0.0133  0.2231  0.0412
                                           -0.1044 -0.2058 -0.2261 -0.0839
    81. (0.00018) RY*( 4) C   6           s( 76.29%)p 0.21( 15.73%)d 0.10(  7.98%)
                                           -0.0000  0.0044  0.8735 -0.0015  0.3068
                                           -0.0100  0.2456 -0.0002  0.0520  0.1185
                                            0.0645 -0.1306  0.0097 -0.2107
    82. (0.00014) RY*( 5) C   6           s(  0.23%)p16.55(  3.84%)d99.99( 95.93%)
                                           -0.0000 -0.0004  0.0482  0.0019  0.0198
                                            0.0085 -0.1712 -0.0045  0.0928 -0.6552
                                            0.3970  0.3183  0.3599 -0.3763
    83. (0.00007) RY*( 6) C   6           s(  1.17%)p 2.47(  2.88%)d82.31( 95.96%)
    84. (0.00003) RY*( 7) C   6           s(  0.40%)p50.73( 20.11%)d99.99( 79.50%)
    85. (0.00001) RY*( 8) C   6           s(  0.13%)p 4.79(  0.64%)d99.99( 99.23%)
    86. (0.00001) RY*( 9) C   6           s(  8.26%)p 1.35( 11.16%)d 9.76( 80.58%)
    87. (0.00309) RY*( 1) C   7           s(  5.33%)p16.79( 89.57%)d 0.96(  5.10%)
                                           -0.0000  0.0194  0.2301  0.0249  0.7363
                                           -0.0094 -0.1186  0.0250  0.5815 -0.0969
                                            0.1021 -0.0963 -0.0730  0.1287
    88. (0.00140) RY*( 2) C   7           s(  2.52%)p37.42( 94.35%)d 1.24(  3.13%)
                                            0.0000 -0.0124  0.1583  0.0083  0.1027
                                           -0.0091  0.9656 -0.0193  0.0087 -0.0413
                                            0.0245  0.1380 -0.0978 -0.0198
    89. (0.00059) RY*( 3) C   7           s( 33.17%)p 1.35( 44.68%)d 0.67( 22.15%)
                                            0.0000 -0.0197  0.5756  0.0001  0.2700
                                            0.0120 -0.1830  0.0018 -0.5833 -0.3146
                                           -0.1039  0.3219 -0.0700 -0.0570
    90. (0.00037) RY*( 4) C   7           s( 50.56%)p 0.85( 43.05%)d 0.13(  6.39%)
                                            0.0000  0.0117  0.7109  0.0082 -0.5123
                                           -0.0049 -0.0630 -0.0131  0.4048  0.1395
                                            0.0317 -0.0404 -0.0385 -0.2009
    91. (0.00015) RY*( 5) C   7           s(  0.37%)p14.32(  5.33%)d99.99( 94.30%)
                                           -0.0000 -0.0036  0.0609 -0.0108  0.1615
                                            0.0066 -0.0633  0.0047 -0.1516  0.8348
                                            0.2801  0.3233 -0.2218  0.1182
    92. (0.00012) RY*( 6) C   7           s(  1.46%)p10.13( 14.80%)d57.32( 83.74%)
                                           -0.0000 -0.0114  0.1203 -0.0134  0.2081
                                            0.0148  0.0653  0.0205 -0.3155  0.2094
                                            0.1248 -0.7632 -0.0191 -0.4418
    93. (0.00007) RY*( 7) C   7           s(  4.61%)p 0.40(  1.86%)d20.28( 93.53%)
    94. (0.00001) RY*( 8) C   7           s(  0.04%)p18.81(  0.78%)d99.99( 99.17%)
    95. (0.00001) RY*( 9) C   7           s(  2.04%)p 2.78(  5.68%)d45.28( 92.29%)
    96. (0.00170) RY*( 1) H   8           s( 99.74%)p 0.00(  0.26%)
                                            0.0076  0.9987 -0.0092  0.0504  0.0000
    97. (0.00006) RY*( 2) H   8           s(  0.00%)p 1.00(100.00%)
    98. (0.00004) RY*( 3) H   8           s(  0.17%)p99.99( 99.83%)
    99. (0.00001) RY*( 4) H   8           s(  0.20%)p99.99( 99.80%)
   100. (0.00114) RY*( 1) H   9           s( 99.84%)p 0.00(  0.16%)
                                            0.0036  0.9992 -0.0063  0.0115  0.0378
   101. (0.00008) RY*( 2) H   9           s(  0.00%)p 1.00(100.00%)
   102. (0.00004) RY*( 3) H   9           s(  0.00%)p 1.00(100.00%)
   103. (0.00002) RY*( 4) H   9           s(  0.26%)p99.99( 99.74%)
   104. (0.00151) RY*( 1) H  10           s( 99.79%)p 0.00(  0.21%)
                                            0.0042  0.9989  0.0345  0.0281 -0.0102
   105. (0.00008) RY*( 2) H  10           s(  0.04%)p99.99( 99.96%)
   106. (0.00004) RY*( 3) H  10           s(  0.02%)p99.99( 99.98%)
   107. (0.00002) RY*( 4) H  10           s(  0.24%)p99.99( 99.76%)
   108. (0.00127) RY*( 1) H  11           s( 99.69%)p 0.00(  0.31%)
                                            0.0059  0.9984 -0.0553  0.0004 -0.0003
   109. (0.00007) RY*( 2) H  11           s(  0.07%)p99.99( 99.93%)
   110. (0.00007) RY*( 3) H  11           s(  0.02%)p99.99( 99.98%)
   111. (0.00002) RY*( 4) H  11           s(  0.30%)p99.99( 99.70%)
   112. (0.00090) RY*( 1) H  12           s( 99.75%)p 0.00(  0.25%)
                                            0.0040  0.9988  0.0067 -0.0136  0.0472
   113. (0.00008) RY*( 2) H  12           s(  0.00%)p 1.00(100.00%)
   114. (0.00006) RY*( 3) H  12           s(  0.01%)p99.99( 99.99%)
   115. (0.00002) RY*( 4) H  12           s(  0.33%)p99.99( 99.67%)
   116. (0.00090) RY*( 1) H  13           s( 99.64%)p 0.00(  0.36%)
                                            0.0035  0.9982  0.0098 -0.0589  0.0000
   117. (0.00009) RY*( 2) H  13           s(  0.00%)p 1.00(100.00%)
   118. (0.00007) RY*( 3) H  13           s(  0.00%)p 1.00(100.00%)
   119. (0.00002) RY*( 4) H  13           s(  0.46%)p99.99( 99.54%)
   120. (0.00128) RY*( 1) H  14           s( 99.72%)p 0.00(  0.28%)
                                            0.0062  0.9986  0.0500  0.0163  0.0000
   121. (0.00008) RY*( 2) H  14           s(  0.03%)p99.99( 99.97%)
   122. (0.00006) RY*( 3) H  14           s(  0.00%)p 1.00(100.00%)
   123. (0.00002) RY*( 4) H  14           s(  0.33%)p99.99( 99.67%)
   124. (0.00090) RY*( 1) H  15           s( 99.75%)p 0.00(  0.25%)
                                            0.0040  0.9988  0.0067 -0.0136 -0.0472
   125. (0.00008) RY*( 2) H  15           s(  0.00%)p 1.00(100.00%)
   126. (0.00006) RY*( 3) H  15           s(  0.01%)p99.99( 99.99%)
   127. (0.00002) RY*( 4) H  15           s(  0.33%)p99.99( 99.67%)
   128. (0.00127) RY*( 1) H  16           s( 99.69%)p 0.00(  0.31%)
                                            0.0059  0.9984 -0.0553  0.0004  0.0003
   129. (0.00007) RY*( 2) H  16           s(  0.07%)p99.99( 99.93%)
   130. (0.00007) RY*( 3) H  16           s(  0.02%)p99.99( 99.98%)
   131. (0.00002) RY*( 4) H  16           s(  0.30%)p99.99( 99.70%)
   132. (0.00114) RY*( 1) H  17           s( 99.84%)p 0.00(  0.16%)
                                            0.0036  0.9992 -0.0063  0.0115 -0.0378
   133. (0.00008) RY*( 2) H  17           s(  0.00%)p 1.00(100.00%)
   134. (0.00004) RY*( 3) H  17           s(  0.00%)p 1.00(100.00%)
   135. (0.00002) RY*( 4) H  17           s(  0.26%)p99.99( 99.74%)
   136. (0.00151) RY*( 1) H  18           s( 99.79%)p 0.00(  0.21%)
                                            0.0042  0.9989  0.0345  0.0281  0.0102
   137. (0.00008) RY*( 2) H  18           s(  0.04%)p99.99( 99.96%)
   138. (0.00004) RY*( 3) H  18           s(  0.02%)p99.99( 99.98%)
   139. (0.00002) RY*( 4) H  18           s(  0.24%)p99.99( 99.76%)
   140. (0.02664) BD*( 1)Cl   1 - C   2  
                ( 39.96%)   0.6321*Cl   1 s( 17.36%)p 4.74( 82.22%)d 0.02(  0.42%)
                                           -0.0000  0.0001  0.4158 -0.0261  0.0000
                                           -0.0484 -0.0001  0.0001 -0.9052 -0.0226
                                           -0.0000 -0.0000 -0.0000  0.0003 -0.0000
                                           -0.0000 -0.0543 -0.0353
                ( 60.04%)  -0.7749* C   2 s( 14.19%)p 6.02( 85.50%)d 0.02(  0.30%)
                                            0.0000  0.3768 -0.0001  0.0243 -0.0132
                                            0.9241 -0.0155  0.0000  0.0000  0.0025
                                           -0.0000  0.0000 -0.0475 -0.0274
   141. (0.01406) BD*( 1) C   2 - C   3  
                ( 47.63%)   0.6902* C   2 s( 30.76%)p 2.25( 69.19%)d 0.00(  0.05%)
                                            0.0002  0.5546  0.0027  0.3695 -0.0074
                                           -0.2352  0.0177  0.7067  0.0179 -0.0050
                                            0.0158 -0.0079  0.0023  0.0116
                ( 52.37%)  -0.7236* C   3 s( 26.65%)p 2.75( 73.29%)d 0.00(  0.06%)
                                            0.0003  0.5162  0.0095 -0.3709 -0.0164
                                            0.3234  0.0257 -0.6998  0.0031 -0.0068
                                            0.0149 -0.0126  0.0007  0.0130
   142. (0.01406) BD*( 1) C   2 - C   7  
                ( 47.63%)   0.6902* C   2 s( 30.76%)p 2.25( 69.19%)d 0.00(  0.05%)
                                            0.0002  0.5546  0.0027  0.3695 -0.0074
                                           -0.2352  0.0177 -0.7067 -0.0179 -0.0050
                                           -0.0158  0.0079  0.0023  0.0116
                ( 52.37%)  -0.7236* C   7 s( 26.65%)p 2.75( 73.29%)d 0.00(  0.06%)
                                            0.0003  0.5162  0.0095 -0.3709 -0.0164
                                            0.3234  0.0257  0.6998 -0.0031 -0.0068
                                           -0.0149  0.0126  0.0007  0.0130
   143. (0.01399) BD*( 1) C   2 - H   8  
                ( 36.03%)   0.6002* C   2 s( 24.20%)p 3.13( 75.74%)d 0.00(  0.05%)
                                           -0.0002  0.4920 -0.0003 -0.8519 -0.0092
                                           -0.1775  0.0122 -0.0000 -0.0000  0.0058
                                            0.0000 -0.0000  0.0186 -0.0120
                ( 63.97%)  -0.7998* H   8 s( 99.89%)p 0.00(  0.11%)
                                            0.9994 -0.0076  0.0328  0.0067 -0.0000
   144. (0.00857) BD*( 1) C   3 - C   4  
                ( 48.30%)   0.6950* C   3 s( 28.50%)p 2.51( 71.45%)d 0.00(  0.05%)
                                           -0.0001 -0.5339 -0.0004  0.0022 -0.0008
                                            0.8446  0.0025 -0.0044 -0.0332 -0.0011
                                           -0.0015 -0.0042  0.0190  0.0102
                ( 51.70%)  -0.7191* C   4 s( 26.75%)p 2.74( 73.19%)d 0.00(  0.06%)
                                           -0.0003 -0.5171 -0.0032  0.0011 -0.0027
                                           -0.8548 -0.0102 -0.0041 -0.0342  0.0001
                                           -0.0000  0.0025  0.0213  0.0119
   145. (0.00594) BD*( 1) C   3 - H   9  
                ( 36.46%)   0.6038* C   3 s( 23.00%)p 3.35( 76.96%)d 0.00(  0.04%)
                                            0.0001 -0.4795 -0.0045  0.4092 -0.0226
                                           -0.3078  0.0037 -0.7119 -0.0006  0.0080
                                            0.0141 -0.0099 -0.0021 -0.0063
                ( 63.54%)  -0.7972* H   9 s( 99.90%)p 0.00(  0.10%)
                                           -0.9995  0.0024 -0.0115  0.0104  0.0277
   146. (0.00854) BD*( 1) C   3 - H  10  
                ( 37.21%)   0.6100* C   3 s( 21.74%)p 3.60( 78.22%)d 0.00(  0.04%)
                                            0.0002 -0.4662  0.0083 -0.8329  0.0056
                                           -0.2936 -0.0043 -0.0382 -0.0279 -0.0112
                                            0.0026  0.0016 -0.0134  0.0109
                ( 62.79%)  -0.7924* H  10 s( 99.90%)p 0.00(  0.10%)
                                           -0.9995  0.0030  0.0283  0.0116  0.0056
   147. (0.00758) BD*( 1) C   4 - C   5  
                ( 49.61%)   0.7044* C   4 s( 27.83%)p 2.59( 72.12%)d 0.00(  0.05%)
                                           -0.0002 -0.5276 -0.0005 -0.3688 -0.0115
                                            0.3153  0.0278  0.6962 -0.0131  0.0048
                                            0.0139 -0.0086 -0.0012 -0.0129
                ( 50.39%)  -0.7098* C   5 s( 27.32%)p 2.66( 72.63%)d 0.00(  0.05%)
                                           -0.0002 -0.5227 -0.0015  0.3644 -0.0050
                                           -0.3053  0.0251 -0.7066 -0.0199  0.0078
                                            0.0138 -0.0122 -0.0002 -0.0093
   148. (0.00815) BD*( 1) C   4 - H  11  
                ( 37.82%)   0.6150* C   4 s( 22.06%)p 3.53( 77.90%)d 0.00(  0.04%)
                                           -0.0001  0.4696 -0.0087 -0.8333  0.0088
                                           -0.2859 -0.0142  0.0448  0.0230  0.0087
                                            0.0003 -0.0002  0.0156 -0.0107
                ( 62.18%)  -0.7886* H  11 s( 99.91%)p 0.00(  0.09%)
                                            0.9995 -0.0044  0.0268  0.0135 -0.0055
   149. (0.00540) BD*( 1) C   4 - H  12  
                ( 36.62%)   0.6051* C   4 s( 23.23%)p 3.30( 76.73%)d 0.00(  0.04%)
                                            0.0001 -0.4820 -0.0073 -0.4105  0.0185
                                            0.2940  0.0041 -0.7155  0.0058  0.0048
                                           -0.0143  0.0081 -0.0026 -0.0096
                ( 63.38%)  -0.7961* H  12 s( 99.90%)p 0.00(  0.10%)
                                           -0.9995  0.0025  0.0124 -0.0113  0.0263
   150. (0.00758) BD*( 1) C   5 - C   6  
                ( 50.39%)   0.7098* C   5 s( 27.32%)p 2.66( 72.63%)d 0.00(  0.05%)
                                            0.0002  0.5227  0.0015 -0.3644  0.0050
                                            0.3053 -0.0251 -0.7066 -0.0199 -0.0078
                                            0.0138 -0.0122  0.0002  0.0093
                ( 49.61%)  -0.7044* C   6 s( 27.83%)p 2.59( 72.12%)d 0.00(  0.05%)
                                            0.0002  0.5276  0.0005  0.3688  0.0115
                                           -0.3153 -0.0278  0.6962 -0.0131 -0.0048
                                            0.0139 -0.0086  0.0012  0.0129
   151. (0.00552) BD*( 1) C   5 - H  13  
                ( 37.06%)   0.6088* C   5 s( 23.31%)p 3.29( 76.64%)d 0.00(  0.05%)
                                           -0.0001  0.4828  0.0081 -0.0407  0.0159
                                           -0.8743  0.0096  0.0000  0.0000  0.0028
                                           -0.0000  0.0000 -0.0181 -0.0110
                ( 62.94%)  -0.7933* H  13 s( 99.90%)p 0.00(  0.10%)
                                            0.9995 -0.0016 -0.0003  0.0323 -0.0000
   152. (0.00828) BD*( 1) C   5 - H  14  
                ( 37.92%)   0.6158* C   5 s( 21.92%)p 3.56( 78.04%)d 0.00(  0.04%)
                                            0.0001 -0.4681  0.0087 -0.8556 -0.0024
                                           -0.2181  0.0265 -0.0000 -0.0000 -0.0105
                                            0.0000 -0.0000 -0.0142  0.0110
                ( 62.08%)  -0.7879* H  14 s( 99.91%)p 0.00(  0.09%)
                                           -0.9995  0.0046  0.0302  0.0028 -0.0000
   153. (0.00857) BD*( 1) C   6 - C   7  
                ( 51.70%)   0.7191* C   6 s( 26.75%)p 2.74( 73.19%)d 0.00(  0.06%)
                                            0.0003  0.5171  0.0032 -0.0011  0.0027
                                            0.8548  0.0102 -0.0041 -0.0342 -0.0001
                                           -0.0000  0.0025 -0.0213 -0.0119
                ( 48.30%)  -0.6950* C   7 s( 28.50%)p 2.51( 71.45%)d 0.00(  0.05%)
                                            0.0001  0.5339  0.0004 -0.0022  0.0008
                                           -0.8446 -0.0025 -0.0044 -0.0332  0.0011
                                           -0.0015 -0.0042 -0.0190 -0.0102
   154. (0.00540) BD*( 1) C   6 - H  15  
                ( 36.62%)   0.6051* C   6 s( 23.23%)p 3.30( 76.73%)d 0.00(  0.04%)
                                           -0.0001  0.4820  0.0073  0.4105 -0.0185
                                           -0.2940 -0.0041 -0.7155  0.0058 -0.0048
                                           -0.0143  0.0081  0.0026  0.0096
                ( 63.38%)  -0.7961* H  15 s( 99.90%)p 0.00(  0.10%)
                                            0.9995 -0.0025 -0.0124  0.0113  0.0263
   155. (0.00815) BD*( 1) C   6 - H  16  
                ( 37.82%)   0.6150* C   6 s( 22.06%)p 3.53( 77.90%)d 0.00(  0.04%)
                                           -0.0001  0.4696 -0.0087 -0.8333  0.0088
                                           -0.2859 -0.0142 -0.0448 -0.0230  0.0087
                                           -0.0003  0.0002  0.0156 -0.0107
                ( 62.18%)  -0.7886* H  16 s( 99.91%)p 0.00(  0.09%)
                                            0.9995 -0.0044  0.0268  0.0135  0.0055
   156. (0.00594) BD*( 1) C   7 - H  17  
                ( 36.46%)   0.6038* C   7 s( 23.00%)p 3.35( 76.96%)d 0.00(  0.04%)
                                           -0.0001  0.4795  0.0045 -0.4092  0.0226
                                            0.3078 -0.0037 -0.7119 -0.0006 -0.0080
                                            0.0141 -0.0099  0.0021  0.0063
                ( 63.54%)  -0.7972* H  17 s( 99.90%)p 0.00(  0.10%)
                                            0.9995 -0.0024  0.0115 -0.0104  0.0277
   157. (0.00854) BD*( 1) C   7 - H  18  
                ( 37.21%)   0.6100* C   7 s( 21.74%)p 3.60( 78.22%)d 0.00(  0.04%)
                                            0.0002 -0.4662  0.0083 -0.8329  0.0056
                                           -0.2936 -0.0043  0.0382  0.0279 -0.0112
                                           -0.0026 -0.0016 -0.0134  0.0109
                ( 62.79%)  -0.7924* H  18 s( 99.90%)p 0.00(  0.10%)
                                           -0.9995  0.0030  0.0283  0.0116 -0.0056


 NHO Directionality and "Bond Bending" (deviations from line of nuclear centers)

         [Thresholds for printing:  angular deviation  >  1.0 degree]
                                    hybrid p-character > 25.0%
                                    orbital occupancy  >  0.10e

                                Line of Centers        Hybrid 1              Hybrid 2
                                ---------------  -------------------   ------------------
                NBO               Theta   Phi    Theta   Phi    Dev    Theta   Phi    Dev
 ========================================================================================
     1. BD (   1)Cl   1 - C   2    90.0  268.9    90.0  267.0   1.9      --     --    --
     2. BD (   1) C   2 - C   3    34.0  321.0    30.2  329.0   5.7    143.2  138.0   3.3
     3. BD (   1) C   2 - C   7   146.0  321.0   149.8  329.0   5.7     36.8  138.0   3.3
     4. BD (   1) C   2 - H   8    90.0  193.7    90.0  190.9   2.8      --     --    --
     5. BD (   1) C   3 - C   4    90.0  270.0    87.5  269.9   2.6     87.5   89.9   2.5
     6. BD (   1) C   3 - H   9    36.2  142.5    34.6  141.8   1.7      --     --    --
     7. BD (   1) C   3 - H  10    88.1   19.9    85.7   19.8   2.4      --     --    --
     8. BD (   1) C   4 - C   5   145.6  319.6   143.1  317.9   2.7     32.1  142.1   2.7
     9. BD (   1) C   4 - H  11    86.9  199.3    85.6  200.0   1.5      --     --    --
    11. BD (   1) C   5 - C   6   145.6  139.6   147.9  142.1   2.7     36.9  317.9   2.7
    13. BD (   1) C   5 - H  14    90.0   14.2    90.0   12.6   1.6      --     --    --
    14. BD (   1) C   6 - C   7    90.0   90.0    92.5   89.9   2.5     92.5  269.9   2.6
    16. BD (   1) C   6 - H  16    93.1  199.3    94.4  200.0   1.5      --     --    --
    17. BD (   1) C   7 - H  17   143.8  142.5   145.4  141.8   1.7      --     --    --
    18. BD (   1) C   7 - H  18    91.9   19.9    94.3   19.8   2.4      --     --    --
    31. LP (   2)Cl   1             --     --     90.0  176.6   --       --     --    --
    32. LP (   3)Cl   1             --     --      0.0    0.0   --       --     --    --


 Second Order Perturbation Theory Analysis of Fock Matrix in NBO Basis

     Threshold for printing:   0.25 kcal/mol
                                                                              E(2)  E(j)-E(i) F(i,j)
         Donor NBO (i)                     Acceptor NBO (j)                 kcal/mol   a.u.    a.u. 
 ===================================================================================================

 within unit  1
   1. BD (   1)Cl   1 - C   2        / 52. RY*(   2) C   3                    0.32    1.34    0.026
   1. BD (   1)Cl   1 - C   2        / 88. RY*(   2) C   7                    0.32    1.34    0.026
   1. BD (   1)Cl   1 - C   2        /144. BD*(   1) C   3 - C   4            1.09    1.09    0.044
   1. BD (   1)Cl   1 - C   2        /153. BD*(   1) C   6 - C   7            1.09    1.09    0.044
   2. BD (   1) C   2 - C   3        / 34. RY*(   2)Cl   1                    0.28    1.44    0.025
   2. BD (   1) C   2 - C   3        / 60. RY*(   1) C   4                    0.62    1.66    0.041
   2. BD (   1) C   2 - C   3        / 87. RY*(   1) C   7                    0.74    1.64    0.044
   2. BD (   1) C   2 - C   3        /142. BD*(   1) C   2 - C   7            0.72    1.01    0.034
   2. BD (   1) C   2 - C   3        /143. BD*(   1) C   2 - H   8            0.37    1.08    0.025
   2. BD (   1) C   2 - C   3        /144. BD*(   1) C   3 - C   4            0.51    1.04    0.029
   2. BD (   1) C   2 - C   3        /145. BD*(   1) C   3 - H   9            0.28    1.12    0.022
   2. BD (   1) C   2 - C   3        /149. BD*(   1) C   4 - H  12            0.75    1.13    0.037
   2. BD (   1) C   2 - C   3        /156. BD*(   1) C   7 - H  17            0.89    1.12    0.040
   3. BD (   1) C   2 - C   7        / 34. RY*(   2)Cl   1                    0.28    1.44    0.025
   3. BD (   1) C   2 - C   7        / 51. RY*(   1) C   3                    0.74    1.64    0.044
   3. BD (   1) C   2 - C   7        / 78. RY*(   1) C   6                    0.62    1.66    0.041
   3. BD (   1) C   2 - C   7        /141. BD*(   1) C   2 - C   3            0.72    1.01    0.034
   3. BD (   1) C   2 - C   7        /143. BD*(   1) C   2 - H   8            0.37    1.08    0.025
   3. BD (   1) C   2 - C   7        /145. BD*(   1) C   3 - H   9            0.89    1.12    0.040
   3. BD (   1) C   2 - C   7        /153. BD*(   1) C   6 - C   7            0.51    1.04    0.029
   3. BD (   1) C   2 - C   7        /154. BD*(   1) C   6 - H  15            0.75    1.13    0.037
   3. BD (   1) C   2 - C   7        /156. BD*(   1) C   7 - H  17            0.28    1.12    0.022
   4. BD (   1) C   2 - H   8        / 33. RY*(   1)Cl   1                    0.41    1.31    0.029
   4. BD (   1) C   2 - H   8        / 51. RY*(   1) C   3                    0.27    1.53    0.026
   4. BD (   1) C   2 - H   8        / 87. RY*(   1) C   7                    0.27    1.53    0.026
   4. BD (   1) C   2 - H   8        /140. BD*(   1)Cl   1 - C   2            0.39    0.61    0.020
   4. BD (   1) C   2 - H   8        /146. BD*(   1) C   3 - H  10            1.38    0.99    0.047
   4. BD (   1) C   2 - H   8        /157. BD*(   1) C   7 - H  18            1.38    0.99    0.047
   5. BD (   1) C   3 - C   4        / 42. RY*(   1) C   2                    0.45    1.52    0.033
   5. BD (   1) C   3 - C   4        / 69. RY*(   1) C   5                    0.55    1.62    0.038
   5. BD (   1) C   3 - C   4        /140. BD*(   1)Cl   1 - C   2            2.25    0.67    0.049
   5. BD (   1) C   3 - C   4        /141. BD*(   1) C   2 - C   3            0.60    0.96    0.030
   5. BD (   1) C   3 - C   4        /145. BD*(   1) C   3 - H   9            0.40    1.06    0.026
   5. BD (   1) C   3 - C   4        /146. BD*(   1) C   3 - H  10            0.28    1.05    0.022
   5. BD (   1) C   3 - C   4        /147. BD*(   1) C   4 - C   5            0.41    1.00    0.026
   5. BD (   1) C   3 - C   4        /149. BD*(   1) C   4 - H  12            0.27    1.08    0.022
   5. BD (   1) C   3 - C   4        /151. BD*(   1) C   5 - H  13            0.88    1.08    0.039
   6. BD (   1) C   3 - H   9        / 44. RY*(   3) C   2                    0.28    1.35    0.025
   6. BD (   1) C   3 - H   9        / 61. RY*(   2) C   4                    0.31    1.49    0.027
   6. BD (   1) C   3 - H   9        /142. BD*(   1) C   2 - C   7            1.86    0.85    0.050
   6. BD (   1) C   3 - H   9        /144. BD*(   1) C   3 - C   4            0.27    0.88    0.019
   6. BD (   1) C   3 - H   9        /147. BD*(   1) C   4 - C   5            1.56    0.89    0.047
   7. BD (   1) C   3 - H  10        / 43. RY*(   2) C   2                    0.38    1.16    0.027
   7. BD (   1) C   3 - H  10        /143. BD*(   1) C   2 - H   8            1.74    0.92    0.050
   7. BD (   1) C   3 - H  10        /148. BD*(   1) C   4 - H  11            1.44    0.95    0.047
   8. BD (   1) C   4 - C   5        / 51. RY*(   1) C   3                    0.54    1.57    0.037
   8. BD (   1) C   4 - C   5        / 78. RY*(   1) C   6                    0.50    1.59    0.036
   8. BD (   1) C   4 - C   5        /144. BD*(   1) C   3 - C   4            0.40    0.97    0.025
   8. BD (   1) C   4 - C   5        /145. BD*(   1) C   3 - H   9            0.99    1.05    0.041
   8. BD (   1) C   4 - C   5        /149. BD*(   1) C   4 - H  12            0.35    1.07    0.024
   8. BD (   1) C   4 - C   5        /150. BD*(   1) C   5 - C   6            0.42    0.99    0.026
   8. BD (   1) C   4 - C   5        /151. BD*(   1) C   5 - H  13            0.31    1.06    0.023
   8. BD (   1) C   4 - C   5        /154. BD*(   1) C   6 - H  15            0.97    1.07    0.041
   9. BD (   1) C   4 - H  11        / 71. RY*(   3) C   5                    0.26    1.16    0.022
   9. BD (   1) C   4 - H  11        /146. BD*(   1) C   3 - H  10            1.64    0.91    0.049
   9. BD (   1) C   4 - H  11        /152. BD*(   1) C   5 - H  14            1.53    0.94    0.048
  10. BD (   1) C   4 - H  12        / 70. RY*(   2) C   5                    0.31    1.59    0.028
  10. BD (   1) C   4 - H  12        /141. BD*(   1) C   2 - C   3            1.99    0.83    0.051
  10. BD (   1) C   4 - H  12        /150. BD*(   1) C   5 - C   6            1.69    0.87    0.049
  11. BD (   1) C   5 - C   6        / 60. RY*(   1) C   4                    0.50    1.59    0.036
  11. BD (   1) C   5 - C   6        / 87. RY*(   1) C   7                    0.54    1.57    0.037
  11. BD (   1) C   5 - C   6        /147. BD*(   1) C   4 - C   5            0.42    0.99    0.026
  11. BD (   1) C   5 - C   6        /149. BD*(   1) C   4 - H  12            0.97    1.07    0.041
  11. BD (   1) C   5 - C   6        /151. BD*(   1) C   5 - H  13            0.31    1.06    0.023
  11. BD (   1) C   5 - C   6        /153. BD*(   1) C   6 - C   7            0.40    0.97    0.025
  11. BD (   1) C   5 - C   6        /154. BD*(   1) C   6 - H  15            0.35    1.07    0.024
  11. BD (   1) C   5 - C   6        /156. BD*(   1) C   7 - H  17            0.99    1.05    0.041
  12. BD (   1) C   5 - H  13        /144. BD*(   1) C   3 - C   4            1.76    0.86    0.049
  12. BD (   1) C   5 - H  13        /153. BD*(   1) C   6 - C   7            1.76    0.86    0.049
  13. BD (   1) C   5 - H  14        /148. BD*(   1) C   4 - H  11            1.58    0.92    0.048
  13. BD (   1) C   5 - H  14        /155. BD*(   1) C   6 - H  16            1.58    0.92    0.048
  14. BD (   1) C   6 - C   7        / 42. RY*(   1) C   2                    0.45    1.52    0.033
  14. BD (   1) C   6 - C   7        / 69. RY*(   1) C   5                    0.55    1.62    0.038
  14. BD (   1) C   6 - C   7        /140. BD*(   1)Cl   1 - C   2            2.25    0.67    0.049
  14. BD (   1) C   6 - C   7        /142. BD*(   1) C   2 - C   7            0.60    0.96    0.030
  14. BD (   1) C   6 - C   7        /150. BD*(   1) C   5 - C   6            0.41    1.00    0.026
  14. BD (   1) C   6 - C   7        /151. BD*(   1) C   5 - H  13            0.88    1.08    0.039
  14. BD (   1) C   6 - C   7        /154. BD*(   1) C   6 - H  15            0.27    1.08    0.022
  14. BD (   1) C   6 - C   7        /156. BD*(   1) C   7 - H  17            0.40    1.06    0.026
  14. BD (   1) C   6 - C   7        /157. BD*(   1) C   7 - H  18            0.28    1.05    0.022
  15. BD (   1) C   6 - H  15        / 70. RY*(   2) C   5                    0.31    1.59    0.028
  15. BD (   1) C   6 - H  15        /142. BD*(   1) C   2 - C   7            1.99    0.83    0.051
  15. BD (   1) C   6 - H  15        /147. BD*(   1) C   4 - C   5            1.69    0.87    0.049
  16. BD (   1) C   6 - H  16        / 71. RY*(   3) C   5                    0.26    1.16    0.022
  16. BD (   1) C   6 - H  16        /152. BD*(   1) C   5 - H  14            1.53    0.94    0.048
  16. BD (   1) C   6 - H  16        /157. BD*(   1) C   7 - H  18            1.64    0.91    0.049
  17. BD (   1) C   7 - H  17        / 44. RY*(   3) C   2                    0.28    1.35    0.025
  17. BD (   1) C   7 - H  17        / 79. RY*(   2) C   6                    0.31    1.49    0.027
  17. BD (   1) C   7 - H  17        /141. BD*(   1) C   2 - C   3            1.86    0.85    0.050
  17. BD (   1) C   7 - H  17        /150. BD*(   1) C   5 - C   6            1.56    0.89    0.047
  17. BD (   1) C   7 - H  17        /153. BD*(   1) C   6 - C   7            0.27    0.88    0.019
  18. BD (   1) C   7 - H  18        / 43. RY*(   2) C   2                    0.38    1.16    0.027
  18. BD (   1) C   7 - H  18        /143. BD*(   1) C   2 - H   8            1.74    0.92    0.050
  18. BD (   1) C   7 - H  18        /155. BD*(   1) C   6 - H  16            1.44    0.95    0.047
  20. CR (   2)Cl   1                / 42. RY*(   1) C   2                    0.63   10.85    0.104
  24. CR (   1) C   2                / 54. RY*(   4) C   3                    0.44   11.04    0.088
  24. CR (   1) C   2                / 90. RY*(   4) C   7                    0.44   11.04    0.088
  24. CR (   1) C   2                / 96. RY*(   1) H   8                    0.51   10.51    0.092
  24. CR (   1) C   2                /140. BD*(   1)Cl   1 - C   2            0.93   10.23    0.125
  25. CR (   1) C   3                / 43. RY*(   2) C   2                    0.75   10.76    0.113
  25. CR (   1) C   3                / 62. RY*(   3) C   4                    0.43   10.87    0.086
  25. CR (   1) C   3                /100. RY*(   1) H   9                    0.39   10.47    0.080
  25. CR (   1) C   3                /104. RY*(   1) H  10                    0.36   10.49    0.078
  26. CR (   1) C   4                / 52. RY*(   2) C   3                    0.49   10.70    0.092
  26. CR (   1) C   4                / 71. RY*(   3) C   5                    0.45   10.76    0.088
  26. CR (   1) C   4                /108. RY*(   1) H  11                    0.34   10.49    0.075
  26. CR (   1) C   4                /112. RY*(   1) H  12                    0.38   10.47    0.079
  27. CR (   1) C   5                / 62. RY*(   3) C   4                    0.32   10.84    0.075
  27. CR (   1) C   5                / 80. RY*(   3) C   6                    0.32   10.84    0.075
  27. CR (   1) C   5                /116. RY*(   1) H  13                    0.42   10.46    0.083
  27. CR (   1) C   5                /120. RY*(   1) H  14                    0.34   10.48    0.075
  28. CR (   1) C   6                / 71. RY*(   3) C   5                    0.45   10.76    0.088
  28. CR (   1) C   6                / 88. RY*(   2) C   7                    0.49   10.70    0.092
  28. CR (   1) C   6                /124. RY*(   1) H  15                    0.38   10.47    0.079
  28. CR (   1) C   6                /128. RY*(   1) H  16                    0.34   10.49    0.075
  29. CR (   1) C   7                / 43. RY*(   2) C   2                    0.75   10.76    0.113
  29. CR (   1) C   7                / 80. RY*(   3) C   6                    0.43   10.87    0.086
  29. CR (   1) C   7                /132. RY*(   1) H  17                    0.39   10.47    0.080
  29. CR (   1) C   7                /136. RY*(   1) H  18                    0.36   10.49    0.078
  30. LP (   1)Cl   1                / 42. RY*(   1) C   2                    0.96    1.91    0.054
  30. LP (   1)Cl   1                / 45. RY*(   4) C   2                    0.37    2.17    0.036
  31. LP (   2)Cl   1                / 44. RY*(   3) C   2                    0.34    1.25    0.026
  31. LP (   2)Cl   1                /141. BD*(   1) C   2 - C   3            0.41    0.74    0.022
  31. LP (   2)Cl   1                /142. BD*(   1) C   2 - C   7            0.41    0.74    0.022
  31. LP (   2)Cl   1                /143. BD*(   1) C   2 - H   8            1.78    0.81    0.048
  32. LP (   3)Cl   1                / 43. RY*(   2) C   2                    0.36    1.03    0.024
  32. LP (   3)Cl   1                /141. BD*(   1) C   2 - C   3            1.19    0.71    0.037
  32. LP (   3)Cl   1                /142. BD*(   1) C   2 - C   7            1.19    0.71    0.037
  32. LP (   3)Cl   1                /144. BD*(   1) C   3 - C   4            0.38    0.74    0.021
  32. LP (   3)Cl   1                /153. BD*(   1) C   6 - C   7            0.38    0.74    0.021


 Natural Bond Orbitals (Summary):

                                                            Principal Delocalizations
           NBO                        Occupancy    Energy   (geminal,vicinal,remote)
 ====================================================================================
 Molecular unit  1  (C6H11Cl)
     1. BD (   1)Cl   1 - C   2          0.99409    -0.89152  144(v),153(v),52(v),88(v)
     2. BD (   1) C   2 - C   3          0.99136    -0.83733  156(v),149(v),87(v),142(g)
                                                    60(v),144(g),143(g),145(g)
                                                    34(v)
     3. BD (   1) C   2 - C   7          0.99136    -0.83733  145(v),154(v),51(v),141(g)
                                                    78(v),153(g),143(g),156(g)
                                                    34(v)
     4. BD (   1) C   2 - H   8          0.98924    -0.73019  146(v),157(v),33(v),140(g)
                                                    51(v),87(v)
     5. BD (   1) C   3 - C   4          0.98476    -0.78589  140(v),151(v),141(g),69(v)
                                                    42(v),147(g),145(g),146(g)
                                                    149(g)
     6. BD (   1) C   3 - H   9          0.98865    -0.67564  142(v),147(v),61(v),44(v)
                                                    144(g)
     7. BD (   1) C   3 - H  10          0.98815    -0.67272  143(v),148(v),43(v)
     8. BD (   1) C   4 - C   5          0.99130    -0.76764  145(v),154(v),51(v),78(v)
                                                    150(g),144(g),149(g),151(g)
     9. BD (   1) C   4 - H  11          0.98901    -0.65128  146(v),152(v),71(v)
    10. BD (   1) C   4 - H  12          0.98744    -0.65430  141(v),150(v),70(v)
    11. BD (   1) C   5 - C   6          0.99130    -0.76764  156(v),149(v),87(v),60(v)
                                                    147(g),153(g),154(g),151(g)
    12. BD (   1) C   5 - H  13          0.98881    -0.65946  144(v),153(v)
    13. BD (   1) C   5 - H  14          0.98905    -0.64462  148(v),155(v)
    14. BD (   1) C   6 - C   7          0.98476    -0.78589  140(v),151(v),142(g),69(v)
                                                    42(v),150(g),156(g),157(g)
                                                    154(g)
    15. BD (   1) C   6 - H  15          0.98744    -0.65430  142(v),147(v),70(v)
    16. BD (   1) C   6 - H  16          0.98901    -0.65128  157(v),152(v),71(v)
    17. BD (   1) C   7 - H  17          0.98865    -0.67564  141(v),150(v),79(v),44(v)
                                                    153(g)
    18. BD (   1) C   7 - H  18          0.98815    -0.67272  143(v),155(v),43(v)
    19. CR (   1)Cl   1                  1.00000  -101.02732   
    20. CR (   2)Cl   1                  0.99991   -10.11589  42(v)
    21. CR (   3)Cl   1                  0.99999    -7.47728   
    22. CR (   4)Cl   1                  0.99993    -7.47440   
    23. CR (   5)Cl   1                  0.99999    -7.46578   
    24. CR (   1) C   2                  0.99939   -10.34914  140(g),96(v),54(v),90(v)
    25. CR (   1) C   3                  0.99950   -10.26803  43(v),62(v),100(v),104(v)
    26. CR (   1) C   4                  0.99954   -10.25080  52(v),71(v),112(v),108(v)
    27. CR (   1) C   5                  0.99954   -10.24247  116(v),120(v),62(v),80(v)
    28. CR (   1) C   6                  0.99954   -10.25080  88(v),71(v),124(v),128(v)
    29. CR (   1) C   7                  0.99950   -10.26803  43(v),80(v),132(v),136(v)
    30. LP (   1)Cl   1                  0.99754    -1.17733  42(v),45(v)
    31. LP (   2)Cl   1                  0.99188    -0.56914  143(v),141(v),142(v),44(v)
    32. LP (   3)Cl   1                  0.98891    -0.54058  141(v),142(v),144(r),153(r)
                                                    43(v)
    33. RY*(   1)Cl   1                  0.00112     0.58018   
    34. RY*(   2)Cl   1                  0.00102     0.60116   
    35. RY*(   3)Cl   1                  0.00053     0.55113   
    36. RY*(   4)Cl   1                  0.00006     1.01588   
    37. RY*(   5)Cl   1                  0.00003     0.59518   
    38. RY*(   6)Cl   1                  0.00003     0.55622   
    39. RY*(   7)Cl   1                  0.00000     0.80662   
    40. RY*(   8)Cl   1                  0.00000     0.80592   
    41. RY*(   9)Cl   1                  0.00000     0.53251   
    42. RY*(   1) C   2                  0.00266     0.73661   
    43. RY*(   2) C   2                  0.00230     0.48802   
    44. RY*(   3) C   2                  0.00139     0.67829   
    45. RY*(   4) C   2                  0.00078     0.99112   
    46. RY*(   5) C   2                  0.00043     1.78879   
    47. RY*(   6) C   2                  0.00023     1.62390   
    48. RY*(   7) C   2                  0.00020     2.00813   
    49. RY*(   8) C   2                  0.00014     1.74380   
    50. RY*(   9) C   2                  0.00005     1.57112   
    51. RY*(   1) C   3                  0.00309     0.80227   
    52. RY*(   2) C   3                  0.00140     0.44760   
    53. RY*(   3) C   3                  0.00059     0.88369   
    54. RY*(   4) C   3                  0.00037     0.68624   
    55. RY*(   5) C   3                  0.00015     1.77677   
    56. RY*(   6) C   3                  0.00012     1.75098   
    57. RY*(   7) C   3                  0.00007     1.97115   
    58. RY*(   8) C   3                  0.00001     2.01608   
    59. RY*(   9) C   3                  0.00001     2.01539   
    60. RY*(   1) C   4                  0.00258     0.81935   
    61. RY*(   2) C   4                  0.00090     0.81709   
    62. RY*(   3) C   4                  0.00068     0.60061   
    63. RY*(   4) C   4                  0.00018     0.85701   
    64. RY*(   5) C   4                  0.00014     1.79283   
    65. RY*(   6) C   4                  0.00007     2.00558   
    66. RY*(   7) C   4                  0.00003     1.80787   
    67. RY*(   8) C   4                  0.00001     2.01225   
    68. RY*(   9) C   4                  0.00001     1.81895   
    69. RY*(   1) C   5                  0.00250     0.83804   
    70. RY*(   2) C   5                  0.00081     0.93781   
    71. RY*(   3) C   5                  0.00068     0.51165   
    72. RY*(   4) C   5                  0.00020     0.92012   
    73. RY*(   5) C   5                  0.00014     1.78067   
    74. RY*(   6) C   5                  0.00006     2.04626   
    75. RY*(   7) C   5                  0.00003     1.76310   
    76. RY*(   8) C   5                  0.00000     1.88243   
    77. RY*(   9) C   5                  0.00001     1.89809   
    78. RY*(   1) C   6                  0.00258     0.81935   
    79. RY*(   2) C   6                  0.00090     0.81709   
    80. RY*(   3) C   6                  0.00068     0.60061   
    81. RY*(   4) C   6                  0.00018     0.85701   
    82. RY*(   5) C   6                  0.00014     1.79283   
    83. RY*(   6) C   6                  0.00007     2.00558   
    84. RY*(   7) C   6                  0.00003     1.80787   
    85. RY*(   8) C   6                  0.00001     2.01225   
    86. RY*(   9) C   6                  0.00001     1.81895   
    87. RY*(   1) C   7                  0.00309     0.80227   
    88. RY*(   2) C   7                  0.00140     0.44760   
    89. RY*(   3) C   7                  0.00059     0.88369   
    90. RY*(   4) C   7                  0.00037     0.68624   
    91. RY*(   5) C   7                  0.00015     1.77677   
    92. RY*(   6) C   7                  0.00012     1.75098   
    93. RY*(   7) C   7                  0.00007     1.97115   
    94. RY*(   8) C   7                  0.00001     2.01608   
    95. RY*(   9) C   7                  0.00001     2.01539   
    96. RY*(   1) H   8                  0.00170     0.16159   
    97. RY*(   2) H   8                  0.00006     1.57374   
    98. RY*(   3) H   8                  0.00004     1.92574   
    99. RY*(   4) H   8                  0.00001     1.90550   
   100. RY*(   1) H   9                  0.00114     0.19875   
   101. RY*(   2) H   9                  0.00008     1.67374   
   102. RY*(   3) H   9                  0.00004     1.64261   
   103. RY*(   4) H   9                  0.00002     2.14554   
   104. RY*(   1) H  10                  0.00151     0.21731   
   105. RY*(   2) H  10                  0.00008     1.70782   
   106. RY*(   3) H  10                  0.00004     1.62279   
   107. RY*(   4) H  10                  0.00002     2.13417   
   108. RY*(   1) H  11                  0.00127     0.23567   
   109. RY*(   2) H  11                  0.00007     1.64459   
   110. RY*(   3) H  11                  0.00007     1.70793   
   111. RY*(   4) H  11                  0.00002     2.13911   
   112. RY*(   1) H  12                  0.00090     0.21645   
   113. RY*(   2) H  12                  0.00008     1.69972   
   114. RY*(   3) H  12                  0.00006     1.63944   
   115. RY*(   4) H  12                  0.00002     2.15786   
   116. RY*(   1) H  13                  0.00090     0.22073   
   117. RY*(   2) H  13                  0.00009     1.68895   
   118. RY*(   3) H  13                  0.00007     1.62794   
   119. RY*(   4) H  13                  0.00002     2.15349   
   120. RY*(   1) H  14                  0.00128     0.24069   
   121. RY*(   2) H  14                  0.00008     1.75230   
   122. RY*(   3) H  14                  0.00006     1.61170   
   123. RY*(   4) H  14                  0.00002     2.14699   
   124. RY*(   1) H  15                  0.00090     0.21645   
   125. RY*(   2) H  15                  0.00008     1.69972   
   126. RY*(   3) H  15                  0.00006     1.63944   
   127. RY*(   4) H  15                  0.00002     2.15786   
   128. RY*(   1) H  16                  0.00127     0.23567   
   129. RY*(   2) H  16                  0.00007     1.64459   
   130. RY*(   3) H  16                  0.00007     1.70793   
   131. RY*(   4) H  16                  0.00002     2.13911   
   132. RY*(   1) H  17                  0.00114     0.19875   
   133. RY*(   2) H  17                  0.00008     1.67374   
   134. RY*(   3) H  17                  0.00004     1.64261   
   135. RY*(   4) H  17                  0.00002     2.14554   
   136. RY*(   1) H  18                  0.00151     0.21731   
   137. RY*(   2) H  18                  0.00008     1.70782   
   138. RY*(   3) H  18                  0.00004     1.62279   
   139. RY*(   4) H  18                  0.00002     2.13417   
   140. BD*(   1)Cl   1 - C   2          0.02664    -0.12007   
   141. BD*(   1) C   2 - C   3          0.01406     0.17214   
   142. BD*(   1) C   2 - C   7          0.01406     0.17214   
   143. BD*(   1) C   2 - H   8          0.01399     0.24364   
   144. BD*(   1) C   3 - C   4          0.00857     0.19998   
   145. BD*(   1) C   3 - H   9          0.00594     0.27809   
   146. BD*(   1) C   3 - H  10          0.00854     0.26094   
   147. BD*(   1) C   4 - C   5          0.00758     0.21793   
   148. BD*(   1) C   4 - H  11          0.00815     0.27901   
   149. BD*(   1) C   4 - H  12          0.00540     0.29764   
   150. BD*(   1) C   5 - C   6          0.00758     0.21793   
   151. BD*(   1) C   5 - H  13          0.00552     0.29181   
   152. BD*(   1) C   5 - H  14          0.00828     0.28449   
   153. BD*(   1) C   6 - C   7          0.00857     0.19998   
   154. BD*(   1) C   6 - H  15          0.00540     0.29764   
   155. BD*(   1) C   6 - H  16          0.00815     0.27901   
   156. BD*(   1) C   7 - H  17          0.00594     0.27809   
   157. BD*(   1) C   7 - H  18          0.00854     0.26094   
       -------------------------------
              Total Lewis   31.77771  ( 99.3053%)
        Valence non-Lewis    0.17087  (  0.5340%)
        Rydberg non-Lewis    0.05142  (  0.1607%)
       -------------------------------
            Total unit  1   32.00000  (100.0000%)
           Charge unit  1    0.00000


 ***************************************************
 *******         Beta  spin orbitals         *******
 ***************************************************


 NATURAL POPULATIONS:  Natural atomic orbital occupancies 
                                                          
   NAO  Atom  No  lang   Type(AO)    Occupancy      Energy
 ----------------------------------------------------------
     1   Cl    1  S      Cor( 1S)     1.00000    -101.02386
     2   Cl    1  S      Cor( 2S)     0.99991     -10.11189
     3   Cl    1  S      Val( 3S)     0.92721      -1.23328
     4   Cl    1  S      Ryd( 4S)     0.00070       0.44665
     5   Cl    1  px     Cor( 2p)     0.99990      -7.46651
     6   Cl    1  px     Val( 3p)     0.51603      -0.48967
     7   Cl    1  px     Ryd( 4p)     0.00024       0.73794
     8   Cl    1  py     Cor( 2p)     0.99993      -7.47158
     9   Cl    1  py     Val( 3p)     0.63106      -0.48646
    10   Cl    1  py     Ryd( 4p)     0.00044       0.77259
    11   Cl    1  pz     Cor( 2p)     0.99999      -7.46371
    12   Cl    1  pz     Val( 3p)     0.98814      -0.53187
    13   Cl    1  pz     Ryd( 4p)     0.00052       0.74451
    14   Cl    1  dxy    Ryd( 3d)     0.00109       0.72241
    15   Cl    1  dxz    Ryd( 3d)     0.00003       0.59297
    16   Cl    1  dyz    Ryd( 3d)     0.00091       0.70451
    17   Cl    1  dx2y2  Ryd( 3d)     0.00217       0.81018
    18   Cl    1  dz2    Ryd( 3d)     0.00070       0.67648

    19    C    2  S      Cor( 1S)     0.99937     -10.34838
    20    C    2  S      Val( 2S)     0.51898      -0.49001
    21    C    2  S      Ryd( 3S)     0.00068       0.71479
    22    C    2  px     Val( 2p)     0.57492      -0.32528
    23    C    2  px     Ryd( 3p)     0.00152       0.47354
    24    C    2  py     Val( 2p)     0.42099      -0.38204
    25    C    2  py     Ryd( 3p)     0.00286       0.54922
    26    C    2  pz     Val( 2p)     0.55774      -0.33186
    27    C    2  pz     Ryd( 3p)     0.00225       0.38925
    28    C    2  dxy    Ryd( 3d)     0.00027       1.80284
    29    C    2  dxz    Ryd( 3d)     0.00041       1.93344
    30    C    2  dyz    Ryd( 3d)     0.00045       1.81113
    31    C    2  dx2y2  Ryd( 3d)     0.00135       2.00650
    32    C    2  dz2    Ryd( 3d)     0.00062       1.99314

    33    C    3  S      Cor( 1S)     0.99951     -10.26675
    34    C    3  S      Val( 2S)     0.51435      -0.41424
    35    C    3  S      Ryd( 3S)     0.00069       0.76470
    36    C    3  px     Val( 2p)     0.58689      -0.27836
    37    C    3  px     Ryd( 3p)     0.00200       0.54628
    38    C    3  py     Val( 2p)     0.50253      -0.26986
    39    C    3  py     Ryd( 3p)     0.00172       0.39515
    40    C    3  pz     Val( 2p)     0.56682      -0.27977
    41    C    3  pz     Ryd( 3p)     0.00205       0.48713
    42    C    3  dxy    Ryd( 3d)     0.00031       1.98189
    43    C    3  dxz    Ryd( 3d)     0.00030       2.05453
    44    C    3  dyz    Ryd( 3d)     0.00031       1.96356
    45    C    3  dx2y2  Ryd( 3d)     0.00035       2.11993
    46    C    3  dz2    Ryd( 3d)     0.00021       2.08647

    47    C    4  S      Cor( 1S)     0.99955     -10.25015
    48    C    4  S      Val( 2S)     0.51309      -0.39183
    49    C    4  S      Ryd( 3S)     0.00045       0.79908
    50    C    4  px     Val( 2p)     0.60258      -0.25704
    51    C    4  px     Ryd( 3p)     0.00168       0.55376
    52    C    4  py     Val( 2p)     0.47426      -0.24145
    53    C    4  py     Ryd( 3p)     0.00105       0.41446
    54    C    4  pz     Val( 2p)     0.58359      -0.25600
    55    C    4  pz     Ryd( 3p)     0.00214       0.50716
    56    C    4  dxy    Ryd( 3d)     0.00023       1.98490
    57    C    4  dxz    Ryd( 3d)     0.00030       2.07793
    58    C    4  dyz    Ryd( 3d)     0.00026       1.97559
    59    C    4  dx2y2  Ryd( 3d)     0.00042       2.14040
    60    C    4  dz2    Ryd( 3d)     0.00033       2.11565

    61    C    5  S      Cor( 1S)     0.99954     -10.24195
    62    C    5  S      Val( 2S)     0.51416      -0.38760
    63    C    5  S      Ryd( 3S)     0.00044       0.79924
    64    C    5  px     Val( 2p)     0.58934      -0.24672
    65    C    5  px     Ryd( 3p)     0.00100       0.46273
    66    C    5  py     Val( 2p)     0.55728      -0.24971
    67    C    5  py     Ryd( 3p)     0.00234       0.61680
    68    C    5  pz     Val( 2p)     0.51691      -0.24344
    69    C    5  pz     Ryd( 3p)     0.00093       0.40873
    70    C    5  dxy    Ryd( 3d)     0.00016       1.95012
    71    C    5  dxz    Ryd( 3d)     0.00033       1.99465
    72    C    5  dyz    Ryd( 3d)     0.00023       1.95001
    73    C    5  dx2y2  Ryd( 3d)     0.00041       2.31374
    74    C    5  dz2    Ryd( 3d)     0.00035       2.11782

    75    C    6  S      Cor( 1S)     0.99955     -10.25015
    76    C    6  S      Val( 2S)     0.51309      -0.39183
    77    C    6  S      Ryd( 3S)     0.00045       0.79908
    78    C    6  px     Val( 2p)     0.60258      -0.25704
    79    C    6  px     Ryd( 3p)     0.00168       0.55376
    80    C    6  py     Val( 2p)     0.47426      -0.24145
    81    C    6  py     Ryd( 3p)     0.00105       0.41446
    82    C    6  pz     Val( 2p)     0.58359      -0.25600
    83    C    6  pz     Ryd( 3p)     0.00214       0.50716
    84    C    6  dxy    Ryd( 3d)     0.00023       1.98490
    85    C    6  dxz    Ryd( 3d)     0.00030       2.07793
    86    C    6  dyz    Ryd( 3d)     0.00026       1.97559
    87    C    6  dx2y2  Ryd( 3d)     0.00042       2.14040
    88    C    6  dz2    Ryd( 3d)     0.00033       2.11565

    89    C    7  S      Cor( 1S)     0.99951     -10.26675
    90    C    7  S      Val( 2S)     0.51435      -0.41424
    91    C    7  S      Ryd( 3S)     0.00069       0.76470
    92    C    7  px     Val( 2p)     0.58689      -0.27836
    93    C    7  px     Ryd( 3p)     0.00200       0.54628
    94    C    7  py     Val( 2p)     0.50253      -0.26986
    95    C    7  py     Ryd( 3p)     0.00172       0.39515
    96    C    7  pz     Val( 2p)     0.56682      -0.27977
    97    C    7  pz     Ryd( 3p)     0.00205       0.48713
    98    C    7  dxy    Ryd( 3d)     0.00031       1.98189
    99    C    7  dxz    Ryd( 3d)     0.00030       2.05453
   100    C    7  dyz    Ryd( 3d)     0.00031       1.96356
   101    C    7  dx2y2  Ryd( 3d)     0.00035       2.11993
   102    C    7  dz2    Ryd( 3d)     0.00021       2.08647

   103    H    8  S      Val( 1S)     0.32359      -0.09942
   104    H    8  S      Ryd( 2S)     0.00161       0.16309
   105    H    8  px     Ryd( 2p)     0.00039       2.13025
   106    H    8  py     Ryd( 2p)     0.00004       1.73292
   107    H    8  pz     Ryd( 2p)     0.00006       1.58301

   108    H    9  S      Val( 1S)     0.35177      -0.07956
   109    H    9  S      Ryd( 2S)     0.00104       0.18947
   110    H    9  px     Ryd( 2p)     0.00014       1.77276
   111    H    9  py     Ryd( 2p)     0.00010       1.71863
   112    H    9  pz     Ryd( 2p)     0.00027       1.99872

   113    H   10  S      Val( 1S)     0.36531      -0.09727
   114    H   10  S      Ryd( 2S)     0.00120       0.20646
   115    H   10  px     Ryd( 2p)     0.00035       2.12860
   116    H   10  py     Ryd( 2p)     0.00008       1.70032
   117    H   10  pz     Ryd( 2p)     0.00009       1.66047

   118    H   11  S      Val( 1S)     0.38004      -0.08655
   119    H   11  S      Ryd( 2S)     0.00123       0.22071
   120    H   11  px     Ryd( 2p)     0.00032       2.14397
   121    H   11  py     Ryd( 2p)     0.00012       1.68681
   122    H   11  pz     Ryd( 2p)     0.00008       1.68488

   123    H   12  S      Val( 1S)     0.35329      -0.06232
   124    H   12  S      Ryd( 2S)     0.00084       0.20355
   125    H   12  px     Ryd( 2p)     0.00013       1.79215
   126    H   12  py     Ryd( 2p)     0.00012       1.70866
   127    H   12  pz     Ryd( 2p)     0.00026       2.02710

   128    H   13  S      Val( 1S)     0.32599      -0.05618
   129    H   13  S      Ryd( 2S)     0.00075       0.20507
   130    H   13  px     Ryd( 2p)     0.00008       1.67657
   131    H   13  py     Ryd( 2p)     0.00036       2.21399
   132    H   13  pz     Ryd( 2p)     0.00006       1.63748

   133    H   14  S      Val( 1S)     0.38109      -0.08149
   134    H   14  S      Ryd( 2S)     0.00126       0.22587
   135    H   14  px     Ryd( 2p)     0.00037       2.17896
   136    H   14  py     Ryd( 2p)     0.00008       1.74450
   137    H   14  pz     Ryd( 2p)     0.00006       1.61153

   138    H   15  S      Val( 1S)     0.35329      -0.06232
   139    H   15  S      Ryd( 2S)     0.00084       0.20355
   140    H   15  px     Ryd( 2p)     0.00013       1.79215
   141    H   15  py     Ryd( 2p)     0.00012       1.70866
   142    H   15  pz     Ryd( 2p)     0.00026       2.02710

   143    H   16  S      Val( 1S)     0.38004      -0.08655
   144    H   16  S      Ryd( 2S)     0.00123       0.22071
   145    H   16  px     Ryd( 2p)     0.00032       2.14397
   146    H   16  py     Ryd( 2p)     0.00012       1.68681
   147    H   16  pz     Ryd( 2p)     0.00008       1.68488

   148    H   17  S      Val( 1S)     0.35177      -0.07956
   149    H   17  S      Ryd( 2S)     0.00104       0.18947
   150    H   17  px     Ryd( 2p)     0.00014       1.77276
   151    H   17  py     Ryd( 2p)     0.00010       1.71863
   152    H   17  pz     Ryd( 2p)     0.00027       1.99872

   153    H   18  S      Val( 1S)     0.36531      -0.09727
   154    H   18  S      Ryd( 2S)     0.00120       0.20646
   155    H   18  px     Ryd( 2p)     0.00035       2.12860
   156    H   18  py     Ryd( 2p)     0.00008       1.70032
   157    H   18  pz     Ryd( 2p)     0.00009       1.66047


 Summary of Natural Population Analysis:                  
                                                          
                                       Natural Population 
                Natural  -----------------------------------------------
    Atom  No    Charge         Core      Valence    Rydberg      Total
 -----------------------------------------------------------------------
     Cl    1    0.43105      4.99972     3.06244    0.00678     8.06895
      C    2   -0.08239      0.99937     2.07262    0.01040     3.08239
      C    3   -0.17804      0.99951     2.17059    0.00794     3.17804
      C    4   -0.17994      0.99955     2.17353    0.00686     3.17994
      C    5   -0.18342      0.99954     2.17769    0.00619     3.18342
      C    6   -0.17994      0.99955     2.17353    0.00686     3.17994
      C    7   -0.17804      0.99951     2.17059    0.00794     3.17804
      H    8    0.17432      0.00000     0.32359    0.00210     0.32568
      H    9    0.14669      0.00000     0.35177    0.00154     0.35331
      H   10    0.13298      0.00000     0.36531    0.00171     0.36702
      H   11    0.11821      0.00000     0.38004    0.00175     0.38179
      H   12    0.14536      0.00000     0.35329    0.00134     0.35464
      H   13    0.17276      0.00000     0.32599    0.00125     0.32724
      H   14    0.11713      0.00000     0.38109    0.00177     0.38287
      H   15    0.14536      0.00000     0.35329    0.00134     0.35464
      H   16    0.11821      0.00000     0.38004    0.00175     0.38179
      H   17    0.14669      0.00000     0.35177    0.00154     0.35331
      H   18    0.13298      0.00000     0.36531    0.00171     0.36702
 =======================================================================
   * Total *    1.00000     10.99674    19.93246    0.07079    31.00000

                                 Natural Population      
 --------------------------------------------------------
   Core                      10.99674 ( 99.9704% of  11)
   Valence                   19.93246 ( 99.6623% of  20)
   Natural Minimal Basis     30.92921 ( 99.7716% of  31)
   Natural Rydberg Basis      0.07079 (  0.2284% of  31)
 --------------------------------------------------------

    Atom  No          Natural Electron Configuration
 ----------------------------------------------------------------------------
     Cl    1      [core]3S( 0.93)3p( 2.14)
      C    2      [core]2S( 0.52)2p( 1.55)3p( 0.01)
      C    3      [core]2S( 0.51)2p( 1.66)3p( 0.01)
      C    4      [core]2S( 0.51)2p( 1.66)
      C    5      [core]2S( 0.51)2p( 1.66)
      C    6      [core]2S( 0.51)2p( 1.66)
      C    7      [core]2S( 0.51)2p( 1.66)3p( 0.01)
      H    8            1S( 0.32)
      H    9            1S( 0.35)
      H   10            1S( 0.37)
      H   11            1S( 0.38)
      H   12            1S( 0.35)
      H   13            1S( 0.33)
      H   14            1S( 0.38)
      H   15            1S( 0.35)
      H   16            1S( 0.38)
      H   17            1S( 0.35)
      H   18            1S( 0.37)


 NATURAL BOND ORBITAL ANALYSIS, beta spin orbitals:

                       Occupancies       Lewis Structure    Low   High
           Occ.    -------------------  -----------------   occ   occ
  Cycle   Thresh.   Lewis   Non-Lewis     CR  BD  3C  LP    (L)   (NL)   Dev
 =============================================================================
   1(1)    0.90    30.30160   0.69840     11  18   0   2     0      0    0.04
 -----------------------------------------------------------------------------

 Structure accepted: No low occupancy Lewis orbitals

 --------------------------------------------------------
   Core                     10.99674 ( 99.970% of  11)
   Valence Lewis            19.30486 ( 96.524% of  20)
  ==================       ============================
   Total Lewis              30.30160 ( 97.747% of  31)
  -----------------------------------------------------
   Valence non-Lewis         0.65029 (  2.098% of  31)
   Rydberg non-Lewis         0.04811 (  0.155% of  31)
  ==================       ============================
   Total non-Lewis           0.69840 (  2.253% of  31)
 --------------------------------------------------------


       (Occupancy)   Bond orbital/ Coefficients/ Hybrids
 ---------------------------------------------------------------------------------
     1. (0.99454) BD ( 1)Cl   1 - C   2  
                ( 60.66%)   0.7789*Cl   1 s( 18.17%)p 4.48( 81.41%)d 0.02(  0.42%)
                                            0.0000 -0.0001 -0.4254  0.0269 -0.0000
                                            0.2872 -0.0005 -0.0001  0.8551  0.0216
                                            0.0000  0.0000  0.0000 -0.0087  0.0000
                                            0.0000  0.0561  0.0313
                ( 39.34%)   0.6272* C   2 s( 14.21%)p 6.01( 85.48%)d 0.02(  0.31%)
                                           -0.0001 -0.3770 -0.0017  0.0069  0.0025
                                           -0.9243  0.0187 -0.0000 -0.0000  0.0021
                                            0.0000  0.0000  0.0477  0.0278
     2. (0.95713) BD ( 1) C   2 - C   3  
                ( 53.42%)   0.7309* C   2 s( 32.29%)p 2.10( 67.68%)d 0.00(  0.03%)
                                            0.0008  0.5682 -0.0002  0.3524 -0.0174
                                           -0.2287  0.0167  0.7068  0.0149 -0.0011
                                            0.0144 -0.0078 -0.0011  0.0074
                ( 46.58%)   0.6825* C   3 s( 25.84%)p 2.87( 74.11%)d 0.00(  0.05%)
                                            0.0001  0.5082  0.0090 -0.3799 -0.0215
                                            0.3234  0.0226 -0.7008  0.0082 -0.0050
                                            0.0156 -0.0113  0.0022  0.0108
     3. (0.95713) BD ( 1) C   2 - C   7  
                ( 53.42%)   0.7309* C   2 s( 32.29%)p 2.10( 67.68%)d 0.00(  0.03%)
                                            0.0008  0.5682 -0.0002  0.3524 -0.0174
                                           -0.2287  0.0167 -0.7068 -0.0149 -0.0011
                                           -0.0144  0.0078 -0.0011  0.0074
                ( 46.58%)   0.6825* C   7 s( 25.84%)p 2.87( 74.11%)d 0.00(  0.05%)
                                            0.0001  0.5082  0.0090 -0.3799 -0.0215
                                            0.3234  0.0226  0.7008 -0.0082 -0.0050
                                           -0.0156  0.0113  0.0022  0.0108
     4. (0.92746) BD ( 1) C   2 - H   8  
                ( 65.96%)   0.8122* C   2 s( 21.13%)p 3.73( 78.82%)d 0.00(  0.05%)
                                            0.0014 -0.4597  0.0002  0.8665 -0.0048
                                            0.1929 -0.0114 -0.0000 -0.0000 -0.0025
                                            0.0000  0.0000 -0.0203  0.0069
                ( 34.04%)   0.5834* H   8 s( 99.89%)p 0.00(  0.11%)
                                           -0.9994  0.0089 -0.0325 -0.0066  0.0000
     5. (0.92405) BD ( 1) C   3 - C   4  
                ( 51.65%)   0.7187* C   3 s( 28.93%)p 2.45( 71.03%)d 0.00(  0.04%)
                                            0.0001  0.5379 -0.0008 -0.0183  0.0066
                                           -0.8420  0.0034  0.0115  0.0297  0.0008
                                            0.0005  0.0050 -0.0180 -0.0061
                ( 48.35%)   0.6953* C   4 s( 28.25%)p 2.54( 71.70%)d 0.00(  0.05%)
                                            0.0002  0.5315  0.0031  0.0028 -0.0040
                                            0.8461  0.0074  0.0107  0.0311 -0.0018
                                           -0.0003 -0.0043 -0.0190 -0.0090
     6. (0.96651) BD ( 1) C   3 - H   9  
                ( 63.96%)   0.7998* C   3 s( 22.14%)p 3.52( 77.83%)d 0.00(  0.04%)
                                           -0.0002  0.4705  0.0043 -0.4126  0.0202
                                            0.3193 -0.0047  0.7111  0.0001 -0.0062
                                           -0.0136  0.0094  0.0029  0.0061
                ( 36.04%)   0.6003* H   9 s( 99.90%)p 0.00(  0.10%)
                                            0.9995 -0.0033  0.0127 -0.0124 -0.0259
     7. (0.97662) BD ( 1) C   3 - H  10  
                ( 63.04%)   0.7940* C   3 s( 22.98%)p 3.35( 76.97%)d 0.00(  0.04%)
                                           -0.0002  0.4793 -0.0088  0.8271 -0.0041
                                            0.2895  0.0046  0.0331  0.0273  0.0120
                                           -0.0031 -0.0012  0.0130 -0.0092
                ( 36.96%)   0.6080* H  10 s( 99.90%)p 0.00(  0.10%)
                                            0.9995 -0.0058 -0.0291 -0.0100 -0.0058
     8. (0.97325) BD ( 1) C   4 - C   5  
                ( 50.19%)   0.7085* C   4 s( 27.44%)p 2.64( 72.52%)d 0.00(  0.04%)
                                            0.0002  0.5238  0.0002  0.3665  0.0125
                                           -0.3216 -0.0287 -0.6973  0.0151 -0.0038
                                           -0.0135  0.0096  0.0008  0.0123
                ( 49.81%)   0.7058* C   5 s( 27.67%)p 2.61( 72.28%)d 0.00(  0.05%)
                                            0.0004  0.5261  0.0013 -0.3679  0.0053
                                            0.2954 -0.0218  0.7066  0.0183 -0.0079
                                           -0.0138  0.0118 -0.0002  0.0077
     9. (0.98892) BD ( 1) C   4 - H  11  
                ( 62.05%)   0.7877* C   4 s( 21.76%)p 3.59( 78.20%)d 0.00(  0.04%)
                                            0.0001 -0.4664  0.0085  0.8332 -0.0086
                                            0.2911  0.0138 -0.0477 -0.0225 -0.0091
                                           -0.0003  0.0003 -0.0160  0.0103
                ( 37.95%)   0.6160* H  11 s( 99.91%)p 0.00(  0.09%)
                                           -0.9995  0.0040 -0.0270 -0.0131  0.0054
    10. (0.96353) BD ( 1) C   4 - H  12  
                ( 63.67%)   0.7979* C   4 s( 22.42%)p 3.46( 77.54%)d 0.00(  0.04%)
                                           -0.0001  0.4735  0.0065  0.4129 -0.0170
                                           -0.3075 -0.0051  0.7141 -0.0064 -0.0034
                                            0.0144 -0.0067  0.0030  0.0097
                ( 36.33%)   0.6028* H  12 s( 99.90%)p 0.00(  0.10%)
                                            0.9995 -0.0027 -0.0125  0.0136 -0.0250
    11. (0.97325) BD ( 1) C   5 - C   6  
                ( 49.81%)   0.7058* C   5 s( 27.67%)p 2.61( 72.28%)d 0.00(  0.05%)
                                            0.0004  0.5261  0.0013 -0.3679  0.0053
                                            0.2954 -0.0218 -0.7066 -0.0183 -0.0079
                                            0.0138 -0.0118 -0.0002  0.0077
                ( 50.19%)   0.7085* C   6 s( 27.44%)p 2.64( 72.52%)d 0.00(  0.04%)
                                            0.0002  0.5238  0.0002  0.3665  0.0125
                                           -0.3216 -0.0287  0.6973 -0.0151 -0.0038
                                            0.0135 -0.0096  0.0008  0.0123
    12. (0.90826) BD ( 1) C   5 - H  13  
                ( 64.44%)   0.8027* C   5 s( 22.21%)p 3.50( 77.76%)d 0.00(  0.03%)
                                            0.0006 -0.4712 -0.0052  0.0340 -0.0162
                                            0.8810 -0.0087  0.0000  0.0000 -0.0045
                                            0.0000 -0.0000  0.0158  0.0075
                ( 35.56%)   0.5963* H  13 s( 99.90%)p 0.00(  0.10%)
                                           -0.9995  0.0046  0.0024 -0.0316  0.0000
    13. (0.98865) BD ( 1) C   5 - H  14  
                ( 61.93%)   0.7870* C   5 s( 22.33%)p 3.48( 77.62%)d 0.00(  0.04%)
                                           -0.0001  0.4725 -0.0084  0.8529  0.0023
                                            0.2194 -0.0264  0.0000  0.0000  0.0104
                                            0.0000 -0.0000  0.0145 -0.0107
                ( 38.07%)   0.6170* H  14 s( 99.91%)p 0.00(  0.09%)
                                            0.9995 -0.0041 -0.0302 -0.0031  0.0000
    14. (0.92405) BD ( 1) C   6 - C   7  
                ( 48.35%)   0.6953* C   6 s( 28.25%)p 2.54( 71.70%)d 0.00(  0.05%)
                                            0.0002  0.5315  0.0031  0.0028 -0.0040
                                            0.8461  0.0074 -0.0107 -0.0311 -0.0018
                                            0.0003  0.0043 -0.0190 -0.0090
                ( 51.65%)   0.7187* C   7 s( 28.93%)p 2.45( 71.03%)d 0.00(  0.04%)
                                            0.0001  0.5379 -0.0008 -0.0183  0.0066
                                           -0.8420  0.0034 -0.0115 -0.0297  0.0008
                                           -0.0005 -0.0050 -0.0180 -0.0061
    15. (0.96353) BD ( 1) C   6 - H  15  
                ( 63.67%)   0.7979* C   6 s( 22.42%)p 3.46( 77.54%)d 0.00(  0.04%)
                                            0.0001 -0.4735 -0.0065 -0.4129  0.0170
                                            0.3075  0.0051  0.7141 -0.0064  0.0034
                                            0.0144 -0.0067 -0.0030 -0.0097
                ( 36.33%)   0.6028* H  15 s( 99.90%)p 0.00(  0.10%)
                                           -0.9995  0.0027  0.0125 -0.0136 -0.0250
    16. (0.98892) BD ( 1) C   6 - H  16  
                ( 62.05%)   0.7877* C   6 s( 21.76%)p 3.59( 78.20%)d 0.00(  0.04%)
                                            0.0001 -0.4664  0.0085  0.8332 -0.0086
                                            0.2911  0.0138  0.0477  0.0225 -0.0091
                                            0.0003 -0.0003 -0.0160  0.0103
                ( 37.95%)   0.6160* H  16 s( 99.91%)p 0.00(  0.09%)
                                           -0.9995  0.0040 -0.0270 -0.0131 -0.0054
    17. (0.96651) BD ( 1) C   7 - H  17  
                ( 63.96%)   0.7998* C   7 s( 22.14%)p 3.52( 77.83%)d 0.00(  0.04%)
                                            0.0002 -0.4705 -0.0043  0.4126 -0.0202
                                           -0.3193  0.0047  0.7111  0.0001  0.0062
                                           -0.0136  0.0094 -0.0029 -0.0061
                ( 36.04%)   0.6003* H  17 s( 99.90%)p 0.00(  0.10%)
                                           -0.9995  0.0033 -0.0127  0.0124 -0.0259
    18. (0.97662) BD ( 1) C   7 - H  18  
                ( 63.04%)   0.7940* C   7 s( 22.98%)p 3.35( 76.97%)d 0.00(  0.04%)
                                           -0.0002  0.4793 -0.0088  0.8271 -0.0041
                                            0.2895  0.0046 -0.0331 -0.0273  0.0120
                                            0.0031  0.0012  0.0130 -0.0092
                ( 36.96%)   0.6080* H  18 s( 99.90%)p 0.00(  0.10%)
                                            0.9995 -0.0058 -0.0291 -0.0100  0.0058
    19. (1.00000) CR ( 1)Cl   1           s(100.00%)
                                            1.0000  0.0000  0.0000 -0.0000  0.0000
                                           -0.0000  0.0000  0.0000 -0.0000 -0.0000
                                            0.0000  0.0000  0.0000  0.0000  0.0000
                                            0.0000 -0.0000 -0.0000
    20. (0.99991) CR ( 2)Cl   1           s(100.00%)p 0.00(  0.00%)
                                            0.0000  1.0000  0.0001  0.0000 -0.0000
                                            0.0001 -0.0000 -0.0000  0.0002  0.0000
                                            0.0000  0.0000  0.0000 -0.0000  0.0000
                                            0.0000  0.0000  0.0000
    21. (0.99990) CR ( 3)Cl   1           s(  0.00%)p 1.00(100.00%)
                                            0.0000 -0.0000 -0.0000  0.0000  1.0000
                                            0.0000 -0.0000 -0.0000  0.0000  0.0000
                                            0.0000  0.0000  0.0000 -0.0000  0.0000
                                            0.0000  0.0000  0.0000
    22. (0.99993) CR ( 4)Cl   1           s(  0.00%)p 1.00(100.00%)
                                            0.0000 -0.0000  0.0001  0.0000 -0.0000
                                            0.0000 -0.0000  1.0000  0.0001  0.0000
                                            0.0000  0.0000  0.0000 -0.0000  0.0000
                                            0.0000  0.0000  0.0000
    23. (0.99999) CR ( 5)Cl   1           s(  0.00%)p 1.00(100.00%)
                                            0.0000  0.0000  0.0000  0.0000  0.0000
                                            0.0000  0.0000  0.0000  0.0000  0.0000
                                            1.0000 -0.0001  0.0000  0.0000  0.0000
                                            0.0000  0.0000  0.0000
    24. (0.99936) CR ( 1) C   2           s(100.00%)p 0.00(  0.00%)
                                            1.0000 -0.0003 -0.0000 -0.0017  0.0000
                                            0.0000 -0.0000  0.0000  0.0000  0.0000
                                           -0.0000 -0.0000  0.0000 -0.0000
    25. (0.99951) CR ( 1) C   3           s(100.00%)p 0.00(  0.00%)
                                            1.0000  0.0000 -0.0000  0.0001  0.0000
                                            0.0001 -0.0000  0.0002  0.0000  0.0000
                                           -0.0000  0.0000  0.0000 -0.0000
    26. (0.99955) CR ( 1) C   4           s(100.00%)p 0.00(  0.00%)
                                            1.0000 -0.0001 -0.0000 -0.0001 -0.0000
                                           -0.0002  0.0000  0.0002 -0.0000  0.0000
                                            0.0000 -0.0000  0.0000  0.0000
    27. (0.99954) CR ( 1) C   5           s(100.00%)p 0.00(  0.00%)
                                            1.0000 -0.0001  0.0000  0.0004  0.0000
                                           -0.0007  0.0000 -0.0000 -0.0000  0.0000
                                           -0.0000  0.0000 -0.0000 -0.0000
    28. (0.99955) CR ( 1) C   6           s(100.00%)p 0.00(  0.00%)
                                            1.0000 -0.0001 -0.0000 -0.0001 -0.0000
                                           -0.0002  0.0000 -0.0002  0.0000  0.0000
                                           -0.0000  0.0000  0.0000  0.0000
    29. (0.99951) CR ( 1) C   7           s(100.00%)p 0.00(  0.00%)
                                            1.0000  0.0000 -0.0000  0.0001  0.0000
                                            0.0001 -0.0000 -0.0002 -0.0000  0.0000
                                            0.0000 -0.0000  0.0000 -0.0000
    30. (0.99743) LP ( 1)Cl   1           s( 81.76%)p 0.22( 18.23%)d 0.00(  0.01%)
                                            0.0000 -0.0002  0.9042  0.0072  0.0000
                                            0.1017 -0.0014 -0.0001  0.4147  0.0047
                                            0.0000  0.0000  0.0000  0.0004  0.0000
                                            0.0000  0.0064  0.0073
    31. (0.98851) LP ( 2)Cl   1           s(  0.00%)p 1.00( 99.98%)d 0.00(  0.02%)
                                            0.0000  0.0000  0.0000  0.0000  0.0000
                                            0.0000  0.0000  0.0000  0.0000  0.0000
                                            0.0001  0.9998 -0.0112  0.0000 -0.0006
                                           -0.0157  0.0000  0.0000
    32. (0.45627) LP*( 3)Cl   1           s(  0.13%)p99.99( 99.67%)d 1.57(  0.20%)
                                           -0.0000  0.0000  0.0316 -0.0175  0.0000
                                            0.9516 -0.0080 -0.0000 -0.3013 -0.0144
                                            0.0000  0.0000  0.0000 -0.0344  0.0000
                                            0.0000 -0.0277 -0.0095
    33. (0.00106) RY*( 1)Cl   1           s(  0.00%)p 1.00( 36.73%)d 1.72( 63.27%)
                                            0.0000  0.0000  0.0000  0.0000  0.0000
                                            0.0000  0.0000  0.0000  0.0000  0.0000
                                            0.0000  0.0057 -0.6060  0.0000 -0.0562
                                            0.7934  0.0000  0.0000
    34. (0.00072) RY*( 2)Cl   1           s(  4.55%)p 6.00( 27.30%)d14.98( 68.15%)
                                           -0.0000  0.0000  0.0081  0.2132  0.0000
                                           -0.0208  0.4859  0.0000 -0.0199  0.1902
                                           -0.0000 -0.0000 -0.0000 -0.8063 -0.0000
                                           -0.0000  0.0896  0.1525
    35. (0.00031) RY*( 3)Cl   1           s( 46.87%)p 0.81( 38.08%)d 0.32( 15.05%)
                                           -0.0000  0.0000  0.0118  0.6845  0.0000
                                            0.0157 -0.3126 -0.0000 -0.0564  0.5288
                                            0.0000  0.0000  0.0000  0.1911  0.0000
                                            0.0000  0.2228  0.2537
    36. (0.00006) RY*( 4)Cl   1           s( 10.95%)p 0.78(  8.58%)d 7.35( 80.47%)
    37. (0.00003) RY*( 5)Cl   1           s(  0.00%)p 1.00(  7.64%)d12.08( 92.36%)
    38. (0.00001) RY*( 6)Cl   1           s(  3.39%)p 0.78(  2.64%)d27.71( 93.97%)
    39. (0.00000) RY*( 7)Cl   1           s(  0.00%)p 1.00( 55.65%)d 0.80( 44.35%)
    40. (0.00000) RY*( 8)Cl   1           s(  0.15%)p99.99( 60.66%)d99.99( 39.19%)
    41. (0.00000) RY*( 9)Cl   1           s( 34.03%)p 1.86( 63.43%)d 0.07(  2.54%)
    42. (0.00284) RY*( 1) C   2           s(  1.20%)p73.45( 88.29%)d 8.74( 10.51%)
                                           -0.0000  0.0158  0.1085  0.0017  0.1632
                                           -0.0409 -0.9245  0.0000 -0.0000 -0.1921
                                            0.0000 -0.0000 -0.2166 -0.1458
    43. (0.00232) RY*( 2) C   2           s(  0.00%)p 1.00( 90.46%)d 0.11(  9.54%)
                                            0.0000  0.0000  0.0000  0.0000  0.0000
                                           -0.0000 -0.0000 -0.0228  0.9508  0.0000
                                           -0.0326 -0.3071 -0.0000  0.0000
    44. (0.00149) RY*( 3) C   2           s(  6.64%)p11.16( 74.11%)d 2.90( 19.24%)
                                            0.0000 -0.0131  0.2574 -0.0202 -0.8446
                                           -0.0020 -0.1653  0.0000  0.0000  0.2260
                                            0.0000 -0.0000 -0.2121  0.3105
    45. (0.00082) RY*( 4) C   2           s( 60.99%)p 0.18( 10.85%)d 0.46( 28.16%)
                                            0.0000 -0.0082  0.7809 -0.0044  0.1339
                                           -0.0189  0.3002  0.0000  0.0000 -0.2882
                                            0.0000 -0.0000 -0.4032 -0.1897
    46. (0.00022) RY*( 5) C   2           s(  0.00%)p 1.00(  8.17%)d11.24( 91.83%)
                                            0.0000  0.0000  0.0000  0.0000  0.0000
                                           -0.0000 -0.0000 -0.0064  0.2857  0.0000
                                            0.4696  0.8353 -0.0000  0.0000
    47. (0.00019) RY*( 6) C   2           s(  0.00%)p 1.00(  1.42%)d69.37( 98.58%)
                                            0.0000 -0.0000  0.0000 -0.0000  0.0000
                                            0.0000 -0.0000 -0.0205 -0.1174 -0.0000
                                            0.8820 -0.4558 -0.0000 -0.0000
    48. (0.00019) RY*( 7) C   2           s( 27.01%)p 0.18(  4.73%)d 2.53( 68.26%)
                                           -0.0000  0.0145  0.5195  0.0119  0.1484
                                            0.0399 -0.1534  0.0000  0.0000  0.0380
                                            0.0000 -0.0000  0.7380  0.3695
    49. (0.00008) RY*( 8) C   2           s(  1.45%)p 7.23( 10.47%)d60.76( 88.08%)
    50. (0.00004) RY*( 9) C   2           s(  2.78%)p 4.26( 11.83%)d30.73( 85.39%)
    51. (0.00280) RY*( 1) C   3           s(  7.16%)p12.33( 88.26%)d 0.64(  4.58%)
                                           -0.0000  0.0215  0.2667  0.0195  0.7054
                                           -0.0017 -0.2198 -0.0299 -0.5792 -0.0921
                                           -0.1019  0.1062 -0.0770  0.0987
    52. (0.00145) RY*( 2) C   3           s(  3.76%)p24.90( 93.68%)d 0.68(  2.56%)
                                            0.0000 -0.0105  0.1937  0.0083  0.1585
                                           -0.0030  0.9517  0.0146 -0.0756 -0.0429
                                           -0.0385 -0.1109 -0.0990 -0.0135
    53. (0.00060) RY*( 3) C   3           s( 34.85%)p 1.20( 41.67%)d 0.67( 23.48%)
                                            0.0000 -0.0178  0.5901  0.0010  0.2277
                                            0.0094 -0.1697  0.0016  0.5797 -0.3159
                                            0.1081 -0.3368 -0.0707 -0.0696
    54. (0.00034) RY*( 4) C   3           s( 42.90%)p 1.25( 53.70%)d 0.08(  3.40%)
                                            0.0000  0.0141  0.6548  0.0105 -0.5890
                                           -0.0101 -0.0702  0.0159 -0.4297  0.0921
                                           -0.0029 -0.0074 -0.0153 -0.1588
    55. (0.00015) RY*( 5) C   3           s(  0.77%)p 4.89(  3.79%)d99.99( 95.44%)
                                           -0.0000 -0.0042  0.0879 -0.0104  0.1263
                                            0.0062 -0.0681 -0.0045  0.1309  0.8229
                                           -0.3002 -0.3329 -0.2606  0.0913
    56. (0.00010) RY*( 6) C   3           s(  4.34%)p 2.63( 11.43%)d19.39( 84.23%)
                                           -0.0000 -0.0117  0.2081 -0.0115  0.1413
                                            0.0118  0.0509 -0.0162  0.3020  0.2364
                                           -0.1099  0.7796  0.0124 -0.4079
    57. (0.00007) RY*( 7) C   3           s(  4.50%)p 0.35(  1.56%)d20.88( 93.94%)
    58. (0.00001) RY*( 8) C   3           s(  0.22%)p 7.98(  1.77%)d99.99( 98.01%)
    59. (0.00001) RY*( 9) C   3           s(  1.60%)p 2.63(  4.21%)d58.84( 94.19%)
    60. (0.00241) RY*( 1) C   4           s(  8.04%)p10.74( 86.37%)d 0.69(  5.59%)
                                           -0.0000  0.0211  0.2828 -0.0233 -0.6978
                                            0.0031  0.1019 -0.0281 -0.6042 -0.0891
                                            0.1216 -0.0749 -0.0892  0.1399
    61. (0.00089) RY*( 2) C   4           s(  4.88%)p14.73( 71.89%)d 4.76( 23.23%)
                                            0.0000 -0.0217  0.2198 -0.0005 -0.5007
                                           -0.0176  0.0071  0.0034  0.6840 -0.2956
                                           -0.0480  0.3432 -0.1505 -0.0470
    62. (0.00062) RY*( 3) C   4           s(  2.29%)p37.14( 84.96%)d 5.58( 12.75%)
                                           -0.0000 -0.0130  0.1507 -0.0060  0.0696
                                            0.0168 -0.9048  0.0144 -0.1599  0.0025
                                            0.0877  0.2442 -0.2328 -0.0776
    63. (0.00019) RY*( 4) C   4           s( 70.18%)p 0.21( 14.74%)d 0.21( 15.08%)
                                            0.0000  0.0057  0.8377 -0.0003  0.3342
                                           -0.0040  0.1679  0.0029 -0.0864 -0.0733
                                           -0.1913  0.0410  0.1200 -0.3045
    64. (0.00013) RY*( 5) C   4           s(  4.66%)p 1.11(  5.17%)d19.34( 90.17%)
                                            0.0000  0.0009  0.2159 -0.0023  0.0739
                                           -0.0047  0.1983 -0.0023  0.0831  0.6926
                                            0.3104  0.3682 -0.2697  0.3424
    65. (0.00007) RY*( 6) C   4           s(  0.67%)p 4.99(  3.35%)d99.99( 95.98%)
    66. (0.00003) RY*( 7) C   4           s(  0.58%)p36.73( 21.18%)d99.99( 78.24%)
    67. (0.00001) RY*( 8) C   4           s(  0.28%)p 3.97(  1.12%)d99.99( 98.59%)
    68. (0.00001) RY*( 9) C   4           s(  8.55%)p 1.32( 11.25%)d 9.38( 80.20%)
    69. (0.00221) RY*( 1) C   5           s( 10.21%)p 8.20( 83.68%)d 0.60(  6.11%)
                                           -0.0000  0.0174  0.3191  0.0134  0.4796
                                            0.0310  0.7782  0.0000  0.0000 -0.0428
                                            0.0000 -0.0000 -0.2408  0.0350
    70. (0.00068) RY*( 2) C   5           s(  2.59%)p25.98( 67.17%)d11.70( 30.24%)
                                            0.0000 -0.0245  0.1589  0.0059  0.6512
                                           -0.0082 -0.4976 -0.0000 -0.0000  0.1381
                                           -0.0000  0.0000 -0.0506  0.5299
    71. (0.00064) RY*( 3) C   5           s(  0.00%)p 1.00( 92.71%)d 0.08(  7.29%)
                                           -0.0000 -0.0000 -0.0000  0.0000 -0.0000
                                           -0.0000 -0.0000 -0.0209  0.9626 -0.0000
                                            0.2621  0.0651 -0.0000 -0.0000
    72. (0.00019) RY*( 4) C   5           s( 76.47%)p 0.16( 12.08%)d 0.15( 11.45%)
                                            0.0000  0.0038  0.8745  0.0024 -0.3435
                                           -0.0056 -0.0527  0.0000  0.0000  0.0989
                                           -0.0000  0.0000  0.3030  0.1136
    73. (0.00014) RY*( 5) C   5           s(  0.00%)p 1.00(  5.59%)d16.88( 94.41%)
                                            0.0000  0.0000 -0.0000 -0.0000  0.0000
                                            0.0000 -0.0000  0.0086 -0.2363  0.0000
                                            0.7018  0.6719  0.0000  0.0000
    74. (0.00007) RY*( 6) C   5           s(  0.00%)p 1.00(  1.77%)d55.64( 98.23%)
    75. (0.00003) RY*( 7) C   5           s(  0.52%)p45.28( 23.33%)d99.99( 76.16%)
    76. (0.00000) RY*( 8) C   5           s(  9.24%)p 1.23( 11.38%)d 8.59( 79.38%)
    77. (0.00001) RY*( 9) C   5           s(  1.08%)p 2.18(  2.35%)d89.47( 96.57%)
    78. (0.00241) RY*( 1) C   6           s(  8.04%)p10.74( 86.37%)d 0.69(  5.59%)
                                           -0.0000  0.0211  0.2828 -0.0233 -0.6978
                                            0.0031  0.1019  0.0281  0.6042 -0.0891
                                           -0.1216  0.0749 -0.0892  0.1399
    79. (0.00089) RY*( 2) C   6           s(  4.88%)p14.73( 71.89%)d 4.76( 23.23%)
                                            0.0000 -0.0217  0.2198 -0.0005 -0.5007
                                           -0.0176  0.0071 -0.0034 -0.6840 -0.2956
                                            0.0480 -0.3432 -0.1505 -0.0470
    80. (0.00062) RY*( 3) C   6           s(  2.29%)p37.14( 84.96%)d 5.58( 12.75%)
                                            0.0000 -0.0130  0.1507 -0.0060  0.0696
                                            0.0168 -0.9048 -0.0144  0.1599  0.0025
                                           -0.0877 -0.2442 -0.2328 -0.0776
    81. (0.00019) RY*( 4) C   6           s( 70.18%)p 0.21( 14.74%)d 0.21( 15.08%)
                                            0.0000  0.0057  0.8377 -0.0003  0.3342
                                           -0.0040  0.1679 -0.0029  0.0864 -0.0733
                                            0.1913 -0.0410  0.1200 -0.3045
    82. (0.00013) RY*( 5) C   6           s(  4.66%)p 1.11(  5.17%)d19.34( 90.17%)
                                           -0.0000  0.0009  0.2159 -0.0023  0.0739
                                           -0.0047  0.1983  0.0023 -0.0831  0.6926
                                           -0.3104 -0.3682 -0.2697  0.3424
    83. (0.00007) RY*( 6) C   6           s(  0.67%)p 4.99(  3.35%)d99.99( 95.98%)
    84. (0.00003) RY*( 7) C   6           s(  0.58%)p36.73( 21.18%)d99.99( 78.24%)
    85. (0.00001) RY*( 8) C   6           s(  0.28%)p 3.97(  1.12%)d99.99( 98.59%)
    86. (0.00001) RY*( 9) C   6           s(  8.55%)p 1.32( 11.25%)d 9.38( 80.20%)
    87. (0.00280) RY*( 1) C   7           s(  7.16%)p12.33( 88.26%)d 0.64(  4.58%)
                                           -0.0000  0.0215  0.2667  0.0195  0.7054
                                           -0.0017 -0.2198  0.0299  0.5792 -0.0921
                                            0.1019 -0.1062 -0.0770  0.0987
    88. (0.00145) RY*( 2) C   7           s(  3.76%)p24.90( 93.68%)d 0.68(  2.56%)
                                            0.0000 -0.0105  0.1937  0.0083  0.1585
                                           -0.0030  0.9517 -0.0146  0.0756 -0.0429
                                            0.0385  0.1109 -0.0990 -0.0135
    89. (0.00060) RY*( 3) C   7           s( 34.85%)p 1.20( 41.67%)d 0.67( 23.48%)
                                            0.0000 -0.0178  0.5901  0.0010  0.2277
                                            0.0094 -0.1697 -0.0016 -0.5797 -0.3159
                                           -0.1081  0.3368 -0.0707 -0.0696
    90. (0.00034) RY*( 4) C   7           s( 42.90%)p 1.25( 53.70%)d 0.08(  3.40%)
                                            0.0000  0.0141  0.6548  0.0105 -0.5890
                                           -0.0101 -0.0702 -0.0159  0.4297  0.0921
                                            0.0029  0.0074 -0.0153 -0.1588
    91. (0.00015) RY*( 5) C   7           s(  0.77%)p 4.89(  3.79%)d99.99( 95.44%)
                                           -0.0000 -0.0042  0.0879 -0.0104  0.1263
                                            0.0062 -0.0681  0.0045 -0.1309  0.8229
                                            0.3002  0.3329 -0.2606  0.0913
    92. (0.00010) RY*( 6) C   7           s(  4.34%)p 2.63( 11.43%)d19.39( 84.23%)
                                           -0.0000 -0.0117  0.2081 -0.0115  0.1413
                                            0.0118  0.0509  0.0162 -0.3020  0.2364
                                            0.1099 -0.7796  0.0124 -0.4079
    93. (0.00007) RY*( 7) C   7           s(  4.50%)p 0.35(  1.56%)d20.88( 93.94%)
    94. (0.00001) RY*( 8) C   7           s(  0.22%)p 7.98(  1.77%)d99.99( 98.01%)
    95. (0.00001) RY*( 9) C   7           s(  1.60%)p 2.63(  4.21%)d58.84( 94.19%)
    96. (0.00164) RY*( 1) H   8           s( 99.69%)p 0.00(  0.31%)
                                            0.0087  0.9984 -0.0066  0.0549  0.0000
    97. (0.00006) RY*( 2) H   8           s(  0.00%)p 1.00(100.00%)
    98. (0.00004) RY*( 3) H   8           s(  0.18%)p99.99( 99.82%)
    99. (0.00002) RY*( 4) H   8           s(  0.23%)p99.99( 99.77%)
   100. (0.00104) RY*( 1) H   9           s( 99.73%)p 0.00(  0.27%)
                                            0.0046  0.9986  0.0048  0.0027  0.0521
   101. (0.00008) RY*( 2) H   9           s(  0.03%)p99.99( 99.97%)
   102. (0.00004) RY*( 3) H   9           s(  0.01%)p99.99( 99.99%)
   103. (0.00002) RY*( 4) H   9           s(  0.33%)p99.99( 99.67%)
   104. (0.00121) RY*( 1) H  10           s( 99.55%)p 0.00(  0.45%)
                                            0.0075  0.9977  0.0424  0.0514 -0.0040
   105. (0.00008) RY*( 2) H  10           s(  0.02%)p99.99( 99.98%)
   106. (0.00004) RY*( 3) H  10           s(  0.07%)p99.99( 99.93%)
   107. (0.00002) RY*( 4) H  10           s(  0.45%)p99.99( 99.55%)
   108. (0.00124) RY*( 1) H  11           s( 99.71%)p 0.00(  0.29%)
                                            0.0056  0.9985 -0.0528 -0.0106  0.0040
   109. (0.00008) RY*( 2) H  11           s(  0.04%)p99.99( 99.96%)
   110. (0.00006) RY*( 3) H  11           s(  0.01%)p99.99( 99.99%)
   111. (0.00002) RY*( 4) H  11           s(  0.34%)p99.99( 99.66%)
   112. (0.00084) RY*( 1) H  12           s( 99.63%)p 0.00(  0.37%)
                                            0.0043  0.9982  0.0088  0.0026  0.0599
   113. (0.00008) RY*( 2) H  12           s(  0.00%)p 1.00(100.00%)
   114. (0.00005) RY*( 3) H  12           s(  0.06%)p99.99( 99.94%)
   115. (0.00002) RY*( 4) H  12           s(  0.40%)p99.99( 99.60%)
   116. (0.00076) RY*( 1) H  13           s( 99.58%)p 0.00(  0.42%)
                                            0.0066  0.9979 -0.0068 -0.0642  0.0000
   117. (0.00008) RY*( 2) H  13           s(  0.03%)p99.99( 99.97%)
   118. (0.00006) RY*( 3) H  13           s(  0.00%)p 1.00(100.00%)
   119. (0.00002) RY*( 4) H  13           s(  0.49%)p99.99( 99.51%)
   120. (0.00128) RY*( 1) H  14           s( 99.70%)p 0.00(  0.30%)
                                            0.0057  0.9985  0.0529  0.0148  0.0000
   121. (0.00007) RY*( 2) H  14           s(  0.04%)p99.99( 99.96%)
   122. (0.00006) RY*( 3) H  14           s(  0.00%)p 1.00(100.00%)
   123. (0.00002) RY*( 4) H  14           s(  0.35%)p99.99( 99.65%)
   124. (0.00084) RY*( 1) H  15           s( 99.63%)p 0.00(  0.37%)
                                            0.0043  0.9982  0.0088  0.0026 -0.0599
   125. (0.00008) RY*( 2) H  15           s(  0.00%)p 1.00(100.00%)
   126. (0.00005) RY*( 3) H  15           s(  0.06%)p99.99( 99.94%)
   127. (0.00002) RY*( 4) H  15           s(  0.40%)p99.99( 99.60%)
   128. (0.00124) RY*( 1) H  16           s( 99.71%)p 0.00(  0.29%)
                                            0.0056  0.9985 -0.0528 -0.0106 -0.0040
   129. (0.00008) RY*( 2) H  16           s(  0.04%)p99.99( 99.96%)
   130. (0.00006) RY*( 3) H  16           s(  0.01%)p99.99( 99.99%)
   131. (0.00002) RY*( 4) H  16           s(  0.34%)p99.99( 99.66%)
   132. (0.00104) RY*( 1) H  17           s( 99.73%)p 0.00(  0.27%)
                                            0.0046  0.9986  0.0048  0.0027 -0.0521
   133. (0.00008) RY*( 2) H  17           s(  0.03%)p99.99( 99.97%)
   134. (0.00004) RY*( 3) H  17           s(  0.01%)p99.99( 99.99%)
   135. (0.00002) RY*( 4) H  17           s(  0.33%)p99.99( 99.67%)
   136. (0.00121) RY*( 1) H  18           s( 99.55%)p 0.00(  0.45%)
                                            0.0075  0.9977  0.0424  0.0514  0.0040
   137. (0.00008) RY*( 2) H  18           s(  0.02%)p99.99( 99.98%)
   138. (0.00004) RY*( 3) H  18           s(  0.07%)p99.99( 99.93%)
   139. (0.00002) RY*( 4) H  18           s(  0.45%)p99.99( 99.55%)
   140. (0.05466) BD*( 1)Cl   1 - C   2  
                ( 39.34%)   0.6272*Cl   1 s( 18.17%)p 4.48( 81.41%)d 0.02(  0.42%)
                                           -0.0000  0.0001  0.4254 -0.0269  0.0000
                                           -0.2872  0.0005  0.0001 -0.8551 -0.0216
                                           -0.0000 -0.0000 -0.0000  0.0087 -0.0000
                                           -0.0000 -0.0561 -0.0313
                ( 60.66%)  -0.7789* C   2 s( 14.21%)p 6.01( 85.48%)d 0.02(  0.31%)
                                            0.0001  0.3770  0.0017 -0.0069 -0.0025
                                            0.9243 -0.0187  0.0000  0.0000 -0.0021
                                           -0.0000 -0.0000 -0.0477 -0.0278
   141. (0.01281) BD*( 1) C   2 - C   3  
                ( 46.58%)   0.6825* C   2 s( 32.29%)p 2.10( 67.68%)d 0.00(  0.03%)
                                           -0.0008 -0.5682  0.0002 -0.3524  0.0174
                                            0.2287 -0.0167 -0.7068 -0.0149  0.0011
                                           -0.0144  0.0078  0.0011 -0.0074
                ( 53.42%)  -0.7309* C   3 s( 25.84%)p 2.87( 74.11%)d 0.00(  0.05%)
                                           -0.0001 -0.5082 -0.0090  0.3799  0.0215
                                           -0.3234 -0.0226  0.7008 -0.0082  0.0050
                                           -0.0156  0.0113 -0.0022 -0.0108
   142. (0.01281) BD*( 1) C   2 - C   7  
                ( 46.58%)   0.6825* C   2 s( 32.29%)p 2.10( 67.68%)d 0.00(  0.03%)
                                           -0.0008 -0.5682  0.0002 -0.3524  0.0174
                                            0.2287 -0.0167  0.7068  0.0149  0.0011
                                            0.0144 -0.0078  0.0011 -0.0074
                ( 53.42%)  -0.7309* C   7 s( 25.84%)p 2.87( 74.11%)d 0.00(  0.05%)
                                           -0.0001 -0.5082 -0.0090  0.3799  0.0215
                                           -0.3234 -0.0226 -0.7008  0.0082  0.0050
                                            0.0156 -0.0113 -0.0022 -0.0108
   143. (0.01245) BD*( 1) C   2 - H   8  
                ( 34.04%)   0.5834* C   2 s( 21.13%)p 3.73( 78.82%)d 0.00(  0.05%)
                                           -0.0014  0.4597 -0.0002 -0.8665  0.0048
                                           -0.1929  0.0114  0.0000  0.0000  0.0025
                                           -0.0000 -0.0000  0.0203 -0.0069
                ( 65.96%)  -0.8122* H   8 s( 99.89%)p 0.00(  0.11%)
                                            0.9994 -0.0089  0.0325  0.0066 -0.0000
   144. (0.00890) BD*( 1) C   3 - C   4  
                ( 48.35%)   0.6953* C   3 s( 28.93%)p 2.45( 71.03%)d 0.00(  0.04%)
                                           -0.0001 -0.5379  0.0008  0.0183 -0.0066
                                            0.8420 -0.0034 -0.0115 -0.0297 -0.0008
                                           -0.0005 -0.0050  0.0180  0.0061
                ( 51.65%)  -0.7187* C   4 s( 28.25%)p 2.54( 71.70%)d 0.00(  0.05%)
                                           -0.0002 -0.5315 -0.0031 -0.0028  0.0040
                                           -0.8461 -0.0074 -0.0107 -0.0311  0.0018
                                            0.0003  0.0043  0.0190  0.0090
   145. (0.00593) BD*( 1) C   3 - H   9  
                ( 36.04%)   0.6003* C   3 s( 22.14%)p 3.52( 77.83%)d 0.00(  0.04%)
                                            0.0002 -0.4705 -0.0043  0.4126 -0.0202
                                           -0.3193  0.0047 -0.7111 -0.0001  0.0062
                                            0.0136 -0.0094 -0.0029 -0.0061
                ( 63.96%)  -0.7998* H   9 s( 99.90%)p 0.00(  0.10%)
                                           -0.9995  0.0033 -0.0127  0.0124  0.0259
   146. (0.00745) BD*( 1) C   3 - H  10  
                ( 36.96%)   0.6080* C   3 s( 22.98%)p 3.35( 76.97%)d 0.00(  0.04%)
                                            0.0002 -0.4793  0.0088 -0.8271  0.0041
                                           -0.2895 -0.0046 -0.0331 -0.0273 -0.0120
                                            0.0031  0.0012 -0.0130  0.0092
                ( 63.04%)  -0.7940* H  10 s( 99.90%)p 0.00(  0.10%)
                                           -0.9995  0.0058  0.0291  0.0100  0.0058
   147. (0.00780) BD*( 1) C   4 - C   5  
                ( 49.81%)   0.7058* C   4 s( 27.44%)p 2.64( 72.52%)d 0.00(  0.04%)
                                           -0.0002 -0.5238 -0.0002 -0.3665 -0.0125
                                            0.3216  0.0287  0.6973 -0.0151  0.0038
                                            0.0135 -0.0096 -0.0008 -0.0123
                ( 50.19%)  -0.7085* C   5 s( 27.67%)p 2.61( 72.28%)d 0.00(  0.05%)
                                           -0.0004 -0.5261 -0.0013  0.3679 -0.0053
                                           -0.2954  0.0218 -0.7066 -0.0183  0.0079
                                            0.0138 -0.0118  0.0002 -0.0077
   148. (0.00829) BD*( 1) C   4 - H  11  
                ( 37.95%)   0.6160* C   4 s( 21.76%)p 3.59( 78.20%)d 0.00(  0.04%)
                                           -0.0001  0.4664 -0.0085 -0.8332  0.0086
                                           -0.2911 -0.0138  0.0477  0.0225  0.0091
                                            0.0003 -0.0003  0.0160 -0.0103
                ( 62.05%)  -0.7877* H  11 s( 99.91%)p 0.00(  0.09%)
                                            0.9995 -0.0040  0.0270  0.0131 -0.0054
   149. (0.00558) BD*( 1) C   4 - H  12  
                ( 36.33%)   0.6028* C   4 s( 22.42%)p 3.46( 77.54%)d 0.00(  0.04%)
                                            0.0001 -0.4735 -0.0065 -0.4129  0.0170
                                            0.3075  0.0051 -0.7141  0.0064  0.0034
                                           -0.0144  0.0067 -0.0030 -0.0097
                ( 63.67%)  -0.7979* H  12 s( 99.90%)p 0.00(  0.10%)
                                           -0.9995  0.0027  0.0125 -0.0136  0.0250
   150. (0.00780) BD*( 1) C   5 - C   6  
                ( 50.19%)   0.7085* C   5 s( 27.67%)p 2.61( 72.28%)d 0.00(  0.05%)
                                            0.0004  0.5261  0.0013 -0.3679  0.0053
                                            0.2954 -0.0218 -0.7066 -0.0183 -0.0079
                                            0.0138 -0.0118 -0.0002  0.0077
                ( 49.81%)  -0.7058* C   6 s( 27.44%)p 2.64( 72.52%)d 0.00(  0.04%)
                                            0.0002  0.5238  0.0002  0.3665  0.0125
                                           -0.3216 -0.0287  0.6973 -0.0151 -0.0038
                                            0.0135 -0.0096  0.0008  0.0123
   151. (0.00516) BD*( 1) C   5 - H  13  
                ( 35.56%)   0.5963* C   5 s( 22.21%)p 3.50( 77.76%)d 0.00(  0.03%)
                                           -0.0006  0.4712  0.0052 -0.0340  0.0162
                                           -0.8810  0.0087 -0.0000 -0.0000  0.0045
                                           -0.0000  0.0000 -0.0158 -0.0075
                ( 64.44%)  -0.8027* H  13 s( 99.90%)p 0.00(  0.10%)
                                            0.9995 -0.0046 -0.0024  0.0316 -0.0000
   152. (0.00825) BD*( 1) C   5 - H  14  
                ( 38.07%)   0.6170* C   5 s( 22.33%)p 3.48( 77.62%)d 0.00(  0.04%)
                                            0.0001 -0.4725  0.0084 -0.8529 -0.0023
                                           -0.2194  0.0264 -0.0000 -0.0000 -0.0104
                                           -0.0000  0.0000 -0.0145  0.0107
                ( 61.93%)  -0.7870* H  14 s( 99.91%)p 0.00(  0.09%)
                                           -0.9995  0.0041  0.0302  0.0031 -0.0000
   153. (0.00890) BD*( 1) C   6 - C   7  
                ( 51.65%)   0.7187* C   6 s( 28.25%)p 2.54( 71.70%)d 0.00(  0.05%)
                                            0.0002  0.5315  0.0031  0.0028 -0.0040
                                            0.8461  0.0074 -0.0107 -0.0311 -0.0018
                                            0.0003  0.0043 -0.0190 -0.0090
                ( 48.35%)  -0.6953* C   7 s( 28.93%)p 2.45( 71.03%)d 0.00(  0.04%)
                                            0.0001  0.5379 -0.0008 -0.0183  0.0066
                                           -0.8420  0.0034 -0.0115 -0.0297  0.0008
                                           -0.0005 -0.0050 -0.0180 -0.0061
   154. (0.00558) BD*( 1) C   6 - H  15  
                ( 36.33%)   0.6028* C   6 s( 22.42%)p 3.46( 77.54%)d 0.00(  0.04%)
                                           -0.0001  0.4735  0.0065  0.4129 -0.0170
                                           -0.3075 -0.0051 -0.7141  0.0064 -0.0034
                                           -0.0144  0.0067  0.0030  0.0097
                ( 63.67%)  -0.7979* H  15 s( 99.90%)p 0.00(  0.10%)
                                            0.9995 -0.0027 -0.0125  0.0136  0.0250
   155. (0.00829) BD*( 1) C   6 - H  16  
                ( 37.95%)   0.6160* C   6 s( 21.76%)p 3.59( 78.20%)d 0.00(  0.04%)
                                           -0.0001  0.4664 -0.0085 -0.8332  0.0086
                                           -0.2911 -0.0138 -0.0477 -0.0225  0.0091
                                           -0.0003  0.0003  0.0160 -0.0103
                ( 62.05%)  -0.7877* H  16 s( 99.91%)p 0.00(  0.09%)
                                            0.9995 -0.0040  0.0270  0.0131  0.0054
   156. (0.00593) BD*( 1) C   7 - H  17  
                ( 36.04%)   0.6003* C   7 s( 22.14%)p 3.52( 77.83%)d 0.00(  0.04%)
                                           -0.0002  0.4705  0.0043 -0.4126  0.0202
                                            0.3193 -0.0047 -0.7111 -0.0001 -0.0062
                                            0.0136 -0.0094  0.0029  0.0061
                ( 63.96%)  -0.7998* H  17 s( 99.90%)p 0.00(  0.10%)
                                            0.9995 -0.0033  0.0127 -0.0124  0.0259
   157. (0.00745) BD*( 1) C   7 - H  18  
                ( 36.96%)   0.6080* C   7 s( 22.98%)p 3.35( 76.97%)d 0.00(  0.04%)
                                            0.0002 -0.4793  0.0088 -0.8271  0.0041
                                           -0.2895 -0.0046  0.0331  0.0273 -0.0120
                                           -0.0031 -0.0012 -0.0130  0.0092
                ( 63.04%)  -0.7940* H  18 s( 99.90%)p 0.00(  0.10%)
                                           -0.9995  0.0058  0.0291  0.0100 -0.0058


 NHO Directionality and "Bond Bending" (deviations from line of nuclear centers)

         [Thresholds for printing:  angular deviation  >  1.0 degree]
                                    hybrid p-character > 25.0%
                                    orbital occupancy  >  0.10e

                                Line of Centers        Hybrid 1              Hybrid 2
                                ---------------  -------------------   ------------------
                NBO               Theta   Phi    Theta   Phi    Dev    Theta   Phi    Dev
 ========================================================================================
     1. BD (   1)Cl   1 - C   2    90.0  268.9    90.0  251.9  17.0     90.0   90.6   1.7
     2. BD (   1) C   2 - C   3    34.0  321.0    28.8  327.7   6.2    142.6  139.2   3.6
     3. BD (   1) C   2 - C   7   146.0  321.0   151.2  327.7   6.2     37.4  139.2   3.6
     4. BD (   1) C   2 - H   8    90.0  193.7    90.0  191.9   1.8      --     --    --
     5. BD (   1) C   3 - C   4    90.0  270.0    87.2  269.2   2.9     87.2   90.1   2.8
     6. BD (   1) C   3 - H   9    36.2  142.5    35.3  141.3   1.2      --     --    --
     7. BD (   1) C   3 - H  10    88.1   19.9    86.0   19.7   2.1      --     --    --
     8. BD (   1) C   4 - C   5   145.6  319.6   142.9  317.3   3.0     32.1  143.0   3.0
     9. BD (   1) C   4 - H  11    86.9  199.3    85.4  200.3   1.8      --     --    --
    10. BD (   1) C   4 - H  12    35.0  324.0    35.5  321.7   1.4      --     --    --
    11. BD (   1) C   5 - C   6   145.6  139.6   147.9  143.0   3.0     37.1  317.3   3.0
    12. BD (   1) C   5 - H  13    90.0  267.6    90.0  268.8   1.2      --     --    --
    13. BD (   1) C   5 - H  14    90.0   14.2    90.0   12.7   1.4      --     --    --
    14. BD (   1) C   6 - C   7    90.0   90.0    92.8   90.1   2.8     92.8  269.2   2.9
    15. BD (   1) C   6 - H  15   145.0  324.0   144.5  321.7   1.4      --     --    --
    16. BD (   1) C   6 - H  16    93.1  199.3    94.6  200.3   1.8      --     --    --
    17. BD (   1) C   7 - H  17   143.8  142.5   144.7  141.3   1.2      --     --    --
    18. BD (   1) C   7 - H  18    91.9   19.9    94.0   19.7   2.1      --     --    --
    31. LP (   2)Cl   1             --     --      0.0    0.0   --       --     --    --
    32. LP*(   3)Cl   1             --     --     90.0  341.5   --       --     --    --


 Second Order Perturbation Theory Analysis of Fock Matrix in NBO Basis

     Threshold for printing:   0.25 kcal/mol
                                                                              E(2)  E(j)-E(i) F(i,j)
         Donor NBO (i)                     Acceptor NBO (j)                 kcal/mol   a.u.    a.u. 
 ===================================================================================================

 within unit  1
   1. BD (   1)Cl   1 - C   2        / 32. LP*(   3)Cl   1                    1.42    0.40    0.041
   1. BD (   1)Cl   1 - C   2        / 52. RY*(   2) C   3                    0.33    1.33    0.026
   1. BD (   1)Cl   1 - C   2        / 88. RY*(   2) C   7                    0.33    1.33    0.026
   1. BD (   1)Cl   1 - C   2        /144. BD*(   1) C   3 - C   4            0.95    1.09    0.041
   1. BD (   1)Cl   1 - C   2        /153. BD*(   1) C   6 - C   7            0.95    1.09    0.041
   2. BD (   1) C   2 - C   3        / 32. LP*(   3)Cl   1                    1.42    0.35    0.037
   2. BD (   1) C   2 - C   3        / 33. RY*(   1)Cl   1                    0.28    1.44    0.026
   2. BD (   1) C   2 - C   3        / 60. RY*(   1) C   4                    0.55    1.65    0.039
   2. BD (   1) C   2 - C   3        / 87. RY*(   1) C   7                    0.71    1.62    0.044
   2. BD (   1) C   2 - C   3        /142. BD*(   1) C   2 - C   7            0.78    1.00    0.036
   2. BD (   1) C   2 - C   3        /143. BD*(   1) C   2 - H   8            0.79    1.08    0.037
   2. BD (   1) C   2 - C   3        /144. BD*(   1) C   3 - C   4            0.34    1.03    0.024
   2. BD (   1) C   2 - C   3        /145. BD*(   1) C   3 - H   9            0.31    1.11    0.024
   2. BD (   1) C   2 - C   3        /149. BD*(   1) C   4 - H  12            0.77    1.13    0.038
   2. BD (   1) C   2 - C   3        /156. BD*(   1) C   7 - H  17            0.86    1.11    0.040
   3. BD (   1) C   2 - C   7        / 32. LP*(   3)Cl   1                    1.42    0.35    0.037
   3. BD (   1) C   2 - C   7        / 33. RY*(   1)Cl   1                    0.28    1.44    0.026
   3. BD (   1) C   2 - C   7        / 51. RY*(   1) C   3                    0.71    1.62    0.044
   3. BD (   1) C   2 - C   7        / 78. RY*(   1) C   6                    0.55    1.65    0.039
   3. BD (   1) C   2 - C   7        /141. BD*(   1) C   2 - C   3            0.78    1.00    0.036
   3. BD (   1) C   2 - C   7        /143. BD*(   1) C   2 - H   8            0.79    1.08    0.037
   3. BD (   1) C   2 - C   7        /145. BD*(   1) C   3 - H   9            0.86    1.11    0.040
   3. BD (   1) C   2 - C   7        /153. BD*(   1) C   6 - C   7            0.34    1.03    0.024
   3. BD (   1) C   2 - C   7        /154. BD*(   1) C   6 - H  15            0.77    1.13    0.038
   3. BD (   1) C   2 - C   7        /156. BD*(   1) C   7 - H  17            0.31    1.11    0.024
   4. BD (   1) C   2 - H   8        / 32. LP*(   3)Cl   1                    1.99    0.23    0.034
   4. BD (   1) C   2 - H   8        / 34. RY*(   2)Cl   1                    0.46    1.32    0.032
   4. BD (   1) C   2 - H   8        /140. BD*(   1)Cl   1 - C   2            0.49    0.58    0.021
   4. BD (   1) C   2 - H   8        /146. BD*(   1) C   3 - H  10            1.35    0.97    0.047
   4. BD (   1) C   2 - H   8        /157. BD*(   1) C   7 - H  18            1.35    0.97    0.047
   5. BD (   1) C   3 - C   4        / 42. RY*(   1) C   2                    0.33    1.48    0.029
   5. BD (   1) C   3 - C   4        / 69. RY*(   1) C   5                    0.47    1.63    0.036
   5. BD (   1) C   3 - C   4        /140. BD*(   1)Cl   1 - C   2            2.56    0.65    0.052
   5. BD (   1) C   3 - C   4        /141. BD*(   1) C   2 - C   3            0.51    0.95    0.029
   5. BD (   1) C   3 - C   4        /145. BD*(   1) C   3 - H   9            0.63    1.06    0.034
   5. BD (   1) C   3 - C   4        /147. BD*(   1) C   4 - C   5            0.46    1.00    0.028
   5. BD (   1) C   3 - C   4        /149. BD*(   1) C   4 - H  12            0.48    1.08    0.030
   5. BD (   1) C   3 - C   4        /151. BD*(   1) C   5 - H  13            0.86    1.08    0.040
   6. BD (   1) C   3 - H   9        / 61. RY*(   2) C   4                    0.28    1.48    0.026
   6. BD (   1) C   3 - H   9        /142. BD*(   1) C   2 - C   7            1.80    0.84    0.050
   6. BD (   1) C   3 - H   9        /147. BD*(   1) C   4 - C   5            1.58    0.89    0.048
   7. BD (   1) C   3 - H  10        / 43. RY*(   2) C   2                    0.34    1.18    0.026
   7. BD (   1) C   3 - H  10        /143. BD*(   1) C   2 - H   8            1.77    0.92    0.051
   7. BD (   1) C   3 - H  10        /144. BD*(   1) C   3 - C   4            0.30    0.88    0.021
   7. BD (   1) C   3 - H  10        /148. BD*(   1) C   4 - H  11            1.42    0.95    0.047
   8. BD (   1) C   4 - C   5        / 51. RY*(   1) C   3                    0.49    1.56    0.035
   8. BD (   1) C   4 - C   5        / 78. RY*(   1) C   6                    0.47    1.59    0.035
   8. BD (   1) C   4 - C   5        /145. BD*(   1) C   3 - H   9            1.00    1.04    0.041
   8. BD (   1) C   4 - C   5        /148. BD*(   1) C   4 - H  11            0.27    1.04    0.021
   8. BD (   1) C   4 - C   5        /149. BD*(   1) C   4 - H  12            0.38    1.06    0.026
   8. BD (   1) C   4 - C   5        /150. BD*(   1) C   5 - C   6            0.45    0.98    0.027
   8. BD (   1) C   4 - C   5        /151. BD*(   1) C   5 - H  13            0.47    1.07    0.029
   8. BD (   1) C   4 - C   5        /154. BD*(   1) C   6 - H  15            0.96    1.06    0.041
   9. BD (   1) C   4 - H  11        / 71. RY*(   3) C   5                    0.26    1.17    0.022
   9. BD (   1) C   4 - H  11        /146. BD*(   1) C   3 - H  10            1.57    0.92    0.048
   9. BD (   1) C   4 - H  11        /152. BD*(   1) C   5 - H  14            1.52    0.94    0.048
  10. BD (   1) C   4 - H  12        / 70. RY*(   2) C   5                    0.32    1.56    0.029
  10. BD (   1) C   4 - H  12        /141. BD*(   1) C   2 - C   3            2.07    0.82    0.053
  10. BD (   1) C   4 - H  12        /147. BD*(   1) C   4 - C   5            0.26    0.87    0.019
  10. BD (   1) C   4 - H  12        /150. BD*(   1) C   5 - C   6            1.69    0.87    0.049
  11. BD (   1) C   5 - C   6        / 60. RY*(   1) C   4                    0.47    1.59    0.035
  11. BD (   1) C   5 - C   6        / 87. RY*(   1) C   7                    0.49    1.56    0.035
  11. BD (   1) C   5 - C   6        /147. BD*(   1) C   4 - C   5            0.45    0.98    0.027
  11. BD (   1) C   5 - C   6        /149. BD*(   1) C   4 - H  12            0.96    1.06    0.041
  11. BD (   1) C   5 - C   6        /151. BD*(   1) C   5 - H  13            0.47    1.07    0.029
  11. BD (   1) C   5 - C   6        /154. BD*(   1) C   6 - H  15            0.38    1.06    0.026
  11. BD (   1) C   5 - C   6        /155. BD*(   1) C   6 - H  16            0.27    1.04    0.021
  11. BD (   1) C   5 - C   6        /156. BD*(   1) C   7 - H  17            1.00    1.04    0.041
  12. BD (   1) C   5 - H  13        /144. BD*(   1) C   3 - C   4            1.73    0.84    0.050
  12. BD (   1) C   5 - H  13        /153. BD*(   1) C   6 - C   7            1.73    0.84    0.050
  13. BD (   1) C   5 - H  14        /148. BD*(   1) C   4 - H  11            1.58    0.92    0.048
  13. BD (   1) C   5 - H  14        /155. BD*(   1) C   6 - H  16            1.58    0.92    0.048
  14. BD (   1) C   6 - C   7        / 42. RY*(   1) C   2                    0.33    1.48    0.029
  14. BD (   1) C   6 - C   7        / 69. RY*(   1) C   5                    0.47    1.63    0.036
  14. BD (   1) C   6 - C   7        /140. BD*(   1)Cl   1 - C   2            2.56    0.65    0.052
  14. BD (   1) C   6 - C   7        /142. BD*(   1) C   2 - C   7            0.51    0.95    0.029
  14. BD (   1) C   6 - C   7        /150. BD*(   1) C   5 - C   6            0.46    1.00    0.028
  14. BD (   1) C   6 - C   7        /151. BD*(   1) C   5 - H  13            0.86    1.08    0.040
  14. BD (   1) C   6 - C   7        /154. BD*(   1) C   6 - H  15            0.48    1.08    0.030
  14. BD (   1) C   6 - C   7        /156. BD*(   1) C   7 - H  17            0.63    1.06    0.034
  15. BD (   1) C   6 - H  15        / 70. RY*(   2) C   5                    0.32    1.56    0.029
  15. BD (   1) C   6 - H  15        /142. BD*(   1) C   2 - C   7            2.07    0.82    0.053
  15. BD (   1) C   6 - H  15        /147. BD*(   1) C   4 - C   5            1.69    0.87    0.049
  15. BD (   1) C   6 - H  15        /150. BD*(   1) C   5 - C   6            0.26    0.87    0.019
  16. BD (   1) C   6 - H  16        / 71. RY*(   3) C   5                    0.26    1.17    0.022
  16. BD (   1) C   6 - H  16        /152. BD*(   1) C   5 - H  14            1.52    0.94    0.048
  16. BD (   1) C   6 - H  16        /157. BD*(   1) C   7 - H  18            1.57    0.92    0.048
  17. BD (   1) C   7 - H  17        / 79. RY*(   2) C   6                    0.28    1.48    0.026
  17. BD (   1) C   7 - H  17        /141. BD*(   1) C   2 - C   3            1.80    0.84    0.050
  17. BD (   1) C   7 - H  17        /150. BD*(   1) C   5 - C   6            1.58    0.89    0.048
  18. BD (   1) C   7 - H  18        / 43. RY*(   2) C   2                    0.34    1.18    0.026
  18. BD (   1) C   7 - H  18        /143. BD*(   1) C   2 - H   8            1.77    0.92    0.051
  18. BD (   1) C   7 - H  18        /153. BD*(   1) C   6 - C   7            0.30    0.88    0.021
  18. BD (   1) C   7 - H  18        /155. BD*(   1) C   6 - H  16            1.42    0.95    0.047
  20. CR (   2)Cl   1                / 42. RY*(   1) C   2                    0.59   10.82    0.101
  20. CR (   2)Cl   1                / 45. RY*(   4) C   2                    0.33   11.10    0.077
  21. CR (   3)Cl   1                / 32. LP*(   3)Cl   1                    0.59    6.99    0.110
  24. CR (   1) C   2                / 54. RY*(   4) C   3                    0.50   10.96    0.094
  24. CR (   1) C   2                / 90. RY*(   4) C   7                    0.50   10.96    0.094
  24. CR (   1) C   2                / 96. RY*(   1) H   8                    0.51   10.51    0.092
  24. CR (   1) C   2                /140. BD*(   1)Cl   1 - C   2            1.01   10.22    0.132
  25. CR (   1) C   3                / 43. RY*(   2) C   2                    0.72   10.77    0.111
  25. CR (   1) C   3                / 62. RY*(   3) C   4                    0.42   10.89    0.086
  25. CR (   1) C   3                /100. RY*(   1) H   9                    0.39   10.47    0.081
  25. CR (   1) C   3                /104. RY*(   1) H  10                    0.37   10.49    0.079
  26. CR (   1) C   4                / 52. RY*(   2) C   3                    0.44   10.70    0.087
  26. CR (   1) C   4                / 71. RY*(   3) C   5                    0.44   10.77    0.087
  26. CR (   1) C   4                /108. RY*(   1) H  11                    0.34   10.49    0.075
  26. CR (   1) C   4                /112. RY*(   1) H  12                    0.38   10.47    0.080
  27. CR (   1) C   5                / 62. RY*(   3) C   4                    0.28   10.87    0.070
  27. CR (   1) C   5                / 80. RY*(   3) C   6                    0.28   10.87    0.070
  27. CR (   1) C   5                /116. RY*(   1) H  13                    0.43   10.47    0.084
  27. CR (   1) C   5                /120. RY*(   1) H  14                    0.33   10.48    0.075
  28. CR (   1) C   6                / 71. RY*(   3) C   5                    0.44   10.77    0.087
  28. CR (   1) C   6                / 88. RY*(   2) C   7                    0.44   10.70    0.087
  28. CR (   1) C   6                /124. RY*(   1) H  15                    0.38   10.47    0.080
  28. CR (   1) C   6                /128. RY*(   1) H  16                    0.34   10.49    0.075
  29. CR (   1) C   7                / 43. RY*(   2) C   2                    0.72   10.77    0.111
  29. CR (   1) C   7                / 80. RY*(   3) C   6                    0.42   10.89    0.086
  29. CR (   1) C   7                /132. RY*(   1) H  17                    0.39   10.47    0.081
  29. CR (   1) C   7                /136. RY*(   1) H  18                    0.37   10.49    0.079
  30. LP (   1)Cl   1                / 42. RY*(   1) C   2                    0.93    1.86    0.052
  30. LP (   1)Cl   1                / 45. RY*(   4) C   2                    0.56    2.14    0.044
  31. LP (   2)Cl   1                / 43. RY*(   2) C   2                    0.39    1.04    0.025
  31. LP (   2)Cl   1                /141. BD*(   1) C   2 - C   3            1.17    0.71    0.036
  31. LP (   2)Cl   1                /142. BD*(   1) C   2 - C   7            1.17    0.71    0.036
  31. LP (   2)Cl   1                /144. BD*(   1) C   3 - C   4            0.39    0.74    0.021
  31. LP (   2)Cl   1                /153. BD*(   1) C   6 - C   7            0.39    0.74    0.021
  32. LP*(   3)Cl   1                / 35. RY*(   3)Cl   1                    0.77    1.04    0.053
  32. LP*(   3)Cl   1                /140. BD*(   1)Cl   1 - C   2            4.64    0.35    0.071
  32. LP*(   3)Cl   1                /143. BD*(   1) C   2 - H   8            0.93    0.73    0.048
 140. BD*(   1)Cl   1 - C   2        / 35. RY*(   3)Cl   1                    1.17    0.69    0.152
 140. BD*(   1)Cl   1 - C   2        / 48. RY*(   7) C   2                    0.29    1.61    0.116


 Natural Bond Orbitals (Summary):

                                                            Principal Delocalizations
           NBO                        Occupancy    Energy   (geminal,vicinal,remote)
 ====================================================================================
 Molecular unit  1  (C6H11Cl)
     1. BD (   1)Cl   1 - C   2          0.99454    -0.88349  32(g),144(v),153(v),52(v)
                                                    88(v)
     2. BD (   1) C   2 - C   3          0.95713    -0.82888  32(v),156(v),143(g),149(v)
                                                    142(g),87(v),60(v),144(g)
                                                    145(g),33(v)
     3. BD (   1) C   2 - C   7          0.95713    -0.82888  32(v),145(v),143(g),154(v)
                                                    141(g),51(v),78(v),153(g)
                                                    156(g),33(v)
     4. BD (   1) C   2 - H   8          0.92746    -0.70601  32(v),146(v),157(v),34(v)
                                                    140(g)
     5. BD (   1) C   3 - C   4          0.92405    -0.77531  140(v),151(v),145(g),141(g)
                                                    149(g),69(v),147(g),42(v)
     6. BD (   1) C   3 - H   9          0.96651    -0.66744  142(v),147(v),61(v)
     7. BD (   1) C   3 - H  10          0.97662    -0.67170  143(v),148(v),43(v),144(g)
     8. BD (   1) C   4 - C   5          0.97325    -0.76291  145(v),154(v),51(v),78(v)
                                                    151(g),150(g),149(g),148(g)
     9. BD (   1) C   4 - H  11          0.98892    -0.64982  146(v),152(v),71(v)
    10. BD (   1) C   4 - H  12          0.96353    -0.64661  141(v),150(v),70(v),147(g)
    11. BD (   1) C   5 - C   6          0.97325    -0.76291  156(v),149(v),87(v),60(v)
                                                    151(g),147(g),154(g),155(g)
    12. BD (   1) C   5 - H  13          0.90826    -0.63846  144(v),153(v)
    13. BD (   1) C   5 - H  14          0.98865    -0.64465  148(v),155(v)
    14. BD (   1) C   6 - C   7          0.92405    -0.77531  140(v),151(v),156(g),142(g)
                                                    154(g),69(v),150(g),42(v)
    15. BD (   1) C   6 - H  15          0.96353    -0.64661  142(v),147(v),70(v),150(g)
    16. BD (   1) C   6 - H  16          0.98892    -0.64982  157(v),152(v),71(v)
    17. BD (   1) C   7 - H  17          0.96651    -0.66744  141(v),150(v),79(v)
    18. BD (   1) C   7 - H  18          0.97662    -0.67170  143(v),155(v),43(v),153(g)
    19. CR (   1)Cl   1                  1.00000  -101.02386   
    20. CR (   2)Cl   1                  0.99991   -10.11229  42(v),45(v)
    21. CR (   3)Cl   1                  0.99990    -7.46650  32(g)
    22. CR (   4)Cl   1                  0.99993    -7.47155   
    23. CR (   5)Cl   1                  0.99999    -7.46373   
    24. CR (   1) C   2                  0.99936   -10.34792  140(g),96(v),54(v),90(v)
    25. CR (   1) C   3                  0.99951   -10.26682  43(v),62(v),100(v),104(v)
    26. CR (   1) C   4                  0.99955   -10.25005  52(v),71(v),112(v),108(v)
    27. CR (   1) C   5                  0.99954   -10.24181  116(v),120(v),62(v),80(v)
    28. CR (   1) C   6                  0.99955   -10.25005  88(v),71(v),124(v),128(v)
    29. CR (   1) C   7                  0.99951   -10.26682  43(v),80(v),132(v),136(v)
    30. LP (   1)Cl   1                  0.99743    -1.14647  42(v),45(v)
    31. LP (   2)Cl   1                  0.98851    -0.53200  141(v),142(v),144(r),153(r)
                                                    43(v)
    32. LP*(   3)Cl   1                  0.45627    -0.47984  140(g),143(v),35(g)
    33. RY*(   1)Cl   1                  0.00106     0.60852   
    34. RY*(   2)Cl   1                  0.00072     0.60997   
    35. RY*(   3)Cl   1                  0.00031     0.55978   
    36. RY*(   4)Cl   1                  0.00006     1.02315   
    37. RY*(   5)Cl   1                  0.00003     0.62087   
    38. RY*(   6)Cl   1                  0.00001     0.58312   
    39. RY*(   7)Cl   1                  0.00000     0.81275   
    40. RY*(   8)Cl   1                  0.00000     0.83082   
    41. RY*(   9)Cl   1                  0.00000     0.54583   
    42. RY*(   1) C   2                  0.00284     0.70868   
    43. RY*(   2) C   2                  0.00232     0.50451   
    44. RY*(   3) C   2                  0.00149     0.81553   
    45. RY*(   4) C   2                  0.00082     0.99014   
    46. RY*(   5) C   2                  0.00022     1.61013   
    47. RY*(   6) C   2                  0.00019     2.01195   
    48. RY*(   7) C   2                  0.00019     1.48203   
    49. RY*(   8) C   2                  0.00008     1.90122   
    50. RY*(   9) C   2                  0.00004     1.63894   
    51. RY*(   1) C   3                  0.00280     0.79475   
    52. RY*(   2) C   3                  0.00145     0.44739   
    53. RY*(   3) C   3                  0.00060     0.91639   
    54. RY*(   4) C   3                  0.00034     0.61365   
    55. RY*(   5) C   3                  0.00015     1.80328   
    56. RY*(   6) C   3                  0.00010     1.76866   
    57. RY*(   7) C   3                  0.00007     1.98441   
    58. RY*(   8) C   3                  0.00001     2.04811   
    59. RY*(   9) C   3                  0.00001     2.00865   
    60. RY*(   1) C   4                  0.00241     0.82530   
    61. RY*(   2) C   4                  0.00089     0.80986   
    62. RY*(   3) C   4                  0.00062     0.62496   
    63. RY*(   4) C   4                  0.00019     0.94593   
    64. RY*(   5) C   4                  0.00013     1.72166   
    65. RY*(   6) C   4                  0.00007     2.01519   
    66. RY*(   7) C   4                  0.00003     1.79391   
    67. RY*(   8) C   4                  0.00001     2.01409   
    68. RY*(   9) C   4                  0.00001     1.80409   
    69. RY*(   1) C   5                  0.00221     0.85085   
    70. RY*(   2) C   5                  0.00068     0.91698   
    71. RY*(   3) C   5                  0.00064     0.52354   
    72. RY*(   4) C   5                  0.00019     0.93034   
    73. RY*(   5) C   5                  0.00014     1.76976   
    74. RY*(   6) C   5                  0.00007     2.05083   
    75. RY*(   7) C   5                  0.00003     1.75966   
    76. RY*(   8) C   5                  0.00000     1.88904   
    77. RY*(   9) C   5                  0.00001     1.90962   
    78. RY*(   1) C   6                  0.00241     0.82530   
    79. RY*(   2) C   6                  0.00089     0.80986   
    80. RY*(   3) C   6                  0.00062     0.62496   
    81. RY*(   4) C   6                  0.00019     0.94593   
    82. RY*(   5) C   6                  0.00013     1.72166   
    83. RY*(   6) C   6                  0.00007     2.01519   
    84. RY*(   7) C   6                  0.00003     1.79391   
    85. RY*(   8) C   6                  0.00001     2.01409   
    86. RY*(   9) C   6                  0.00001     1.80409   
    87. RY*(   1) C   7                  0.00280     0.79475   
    88. RY*(   2) C   7                  0.00145     0.44739   
    89. RY*(   3) C   7                  0.00060     0.91639   
    90. RY*(   4) C   7                  0.00034     0.61365   
    91. RY*(   5) C   7                  0.00015     1.80328   
    92. RY*(   6) C   7                  0.00010     1.76866   
    93. RY*(   7) C   7                  0.00007     1.98441   
    94. RY*(   8) C   7                  0.00001     2.04811   
    95. RY*(   9) C   7                  0.00001     2.00865   
    96. RY*(   1) H   8                  0.00164     0.16387   
    97. RY*(   2) H   8                  0.00006     1.58301   
    98. RY*(   3) H   8                  0.00004     1.90083   
    99. RY*(   4) H   8                  0.00002     1.94977   
   100. RY*(   1) H   9                  0.00104     0.20178   
   101. RY*(   2) H   9                  0.00008     1.68742   
   102. RY*(   3) H   9                  0.00004     1.65950   
   103. RY*(   4) H   9                  0.00002     2.12150   
   104. RY*(   1) H  10                  0.00121     0.22442   
   105. RY*(   2) H  10                  0.00008     1.71044   
   106. RY*(   3) H  10                  0.00004     1.63387   
   107. RY*(   4) H  10                  0.00002     2.11716   
   108. RY*(   1) H  11                  0.00124     0.23613   
   109. RY*(   2) H  11                  0.00008     1.75410   
   110. RY*(   3) H  11                  0.00006     1.60837   
   111. RY*(   4) H  11                  0.00002     2.12874   
   112. RY*(   1) H  12                  0.00084     0.22058   
   113. RY*(   2) H  12                  0.00008     1.70146   
   114. RY*(   3) H  12                  0.00005     1.64514   
   115. RY*(   4) H  12                  0.00002     2.15526   
   116. RY*(   1) H  13                  0.00076     0.22515   
   117. RY*(   2) H  13                  0.00008     1.69712   
   118. RY*(   3) H  13                  0.00006     1.63748   
   119. RY*(   4) H  13                  0.00002     2.16323   
   120. RY*(   1) H  14                  0.00128     0.24190   
   121. RY*(   2) H  14                  0.00007     1.76854   
   122. RY*(   3) H  14                  0.00006     1.61153   
   123. RY*(   4) H  14                  0.00002     2.12988   
   124. RY*(   1) H  15                  0.00084     0.22058   
   125. RY*(   2) H  15                  0.00008     1.70146   
   126. RY*(   3) H  15                  0.00005     1.64514   
   127. RY*(   4) H  15                  0.00002     2.15526   
   128. RY*(   1) H  16                  0.00124     0.23613   
   129. RY*(   2) H  16                  0.00008     1.75410   
   130. RY*(   3) H  16                  0.00006     1.60837   
   131. RY*(   4) H  16                  0.00002     2.12874   
   132. RY*(   1) H  17                  0.00104     0.20178   
   133. RY*(   2) H  17                  0.00008     1.68742   
   134. RY*(   3) H  17                  0.00004     1.65950   
   135. RY*(   4) H  17                  0.00002     2.12150   
   136. RY*(   1) H  18                  0.00121     0.22442   
   137. RY*(   2) H  18                  0.00008     1.71044   
   138. RY*(   3) H  18                  0.00004     1.63387   
   139. RY*(   4) H  18                  0.00002     2.11716   
   140. BD*(   1)Cl   1 - C   2          0.05466    -0.12657   
   141. BD*(   1) C   2 - C   3          0.01281     0.17523   
   142. BD*(   1) C   2 - C   7          0.01281     0.17523   
   143. BD*(   1) C   2 - H   8          0.01245     0.25293   
   144. BD*(   1) C   3 - C   4          0.00890     0.20507   
   145. BD*(   1) C   3 - H   9          0.00593     0.28201   
   146. BD*(   1) C   3 - H  10          0.00745     0.26544   
   147. BD*(   1) C   4 - C   5          0.00780     0.22064   
   148. BD*(   1) C   4 - H  11          0.00829     0.27979   
   149. BD*(   1) C   4 - H  12          0.00558     0.30076   
   150. BD*(   1) C   5 - C   6          0.00780     0.22064   
   151. BD*(   1) C   5 - H  13          0.00516     0.30243   
   152. BD*(   1) C   5 - H  14          0.00825     0.28533   
   153. BD*(   1) C   6 - C   7          0.00890     0.20507   
   154. BD*(   1) C   6 - H  15          0.00558     0.30076   
   155. BD*(   1) C   6 - H  16          0.00829     0.27979   
   156. BD*(   1) C   7 - H  17          0.00593     0.28201   
   157. BD*(   1) C   7 - H  18          0.00745     0.26544   
       -------------------------------
              Total Lewis   30.30160  ( 97.7471%)
        Valence non-Lewis    0.65029  (  2.0977%)
        Rydberg non-Lewis    0.04811  (  0.1552%)
       -------------------------------
            Total unit  1   31.00000  (100.0000%)
           Charge unit  1    1.00000
 Unable to Open any file for archive entry.
 1\1\GINC-COMPUTE-0-0\SP\UB3LYP\def2SVP\C6H11Cl1(1+,2)\ZAHRT2\13-Mar-20
 21\0\\# b3lyp/def2svp geom=NewRedundant pop=NBO\\37\\1,2\Cl,0,-2.15926
 80147,2.2514793711,0.4200191815\C,0,-0.865153974,0.9778945681,0.571579
 7202\C,0,0.3734626011,1.3939893872,-0.214834064\C,0,1.4621895884,0.316
 3215969,-0.1159967231\C,0,0.9399830843,-1.0522114072,-0.5664064856\C,0
 ,-0.3158669694,-1.4508719309,0.216128881\C,0,-1.4054035213,-0.37400875
 92,0.1174427599\H,0,-0.6296096079,0.9429057465,1.6464115954\H,0,0.7411
 66297,2.3638564004,0.1539112546\H,0,0.0833719928,1.5399344522,-1.26960
 94371\H,0,1.8123894878,0.2465670521,0.9300422963\H,0,2.3363607854,0.61
 58542277,-0.7165690535\H,0,1.7235321892,-1.8188097005,-0.4505855991\H,
 0,0.6975543953,-1.0107936921,-1.6438868052\H,0,-0.7113349915,-2.413221
 6632,-0.1472858117\H,0,-0.0501878321,-1.6046308585,1.2779556487\H,0,-2
 .2862893699,-0.6451030373,0.7194138186\H,0,-1.7468962091,-0.2791517329
 ,-0.9277311489\\Version=ES64L-G16RevC.01\State=2-A'\HF=-694.8082242\S2
 =0.752172\S2-1=0.\S2A=0.750004\RMSD=6.175e-09\Dipole=0.1856677,-0.1594
 568,0.1455367\Quadrupole=1.5467214,2.1304134,-3.6771348,-3.2419421,-1.
 664445,1.2400428\PG=CS [SG(C2H3Cl1),X(C4H8)]\\@
 The archive entry for this job was punched.


 EDUCATION DOESN'T COST 
           ... IT PAYS!

 -- POSTMARK, UNIV. OF MISSISSIPPI, DEC 78
 File lengths (MBytes):  RWF=     30 Int=      0 D2E=      0 Chk=      3 Scr=      1
 Normal termination of Gaussian 16
