# Supplementary material for: Machine-Learning-Guided Discovery of Electrochemical Reactions
Source: J Am Chem Soc. 2022 Dec 2;144(49):22599–610. doi: 10.1021/jacs.2c08997 (PMC9756344; doi:10.1021/jacs.2c08997)
Supplement: Supplementary file 4 — ja2c08997_si_004.zip [file ja2c08997_si_004.zip › Reactivity Prediction/Ologs_notimes/55.log]

 Entering Gaussian System, Link 0=g16
 Input=55.com
 Output=55.log
 Initial command:
  
 Copyright (c) 1988-2019, Gaussian, Inc.  All Rights Reserved.
  
 This is part of the Gaussian(R) 16 program.  It is based on
 the Gaussian(R) 09 system (copyright 2009, Gaussian, Inc.),
 the Gaussian(R) 03 system (copyright 2003, Gaussian, Inc.),
 the Gaussian(R) 98 system (copyright 1998, Gaussian, Inc.),
 the Gaussian(R) 94 system (copyright 1995, Gaussian, Inc.),
 the Gaussian 92(TM) system (copyright 1992, Gaussian, Inc.),
 the Gaussian 90(TM) system (copyright 1990, Gaussian, Inc.),
 the Gaussian 88(TM) system (copyright 1988, Gaussian, Inc.),
 the Gaussian 86(TM) system (copyright 1986, Carnegie Mellon
 University), and the Gaussian 82(TM) system (copyright 1983,
 Carnegie Mellon University). Gaussian is a federally registered
 trademark of Gaussian, Inc.
  
 This software contains proprietary and confidential information,
 including trade secrets, belonging to Gaussian, Inc.
  
 This software is provided under written license and may be
 used, copied, transmitted, or stored only in accord with that
 written license.
  
 The following legend is applicable only to US Government
 contracts under FAR:
  
                    RESTRICTED RIGHTS LEGEND
  
 Use, reproduction and disclosure by the US Government is
 subject to restrictions as set forth in subparagraphs (a)
 and (c) of the Commercial Computer Software - Restricted
 Rights clause in FAR 52.227-19.
  
 Gaussian, Inc.
 340 Quinnipiac St., Bldg. 40, Wallingford CT 06492
  
  
 ---------------------------------------------------------------
 Warning -- This program may not be used in any manner that
 competes with the business of Gaussian, Inc. or will provide
 assistance to any competitor of Gaussian, Inc.  The licensee
 of this program is prohibited from giving any competitor of
 Gaussian, Inc. access to this program.  By using this program,
 the user acknowledges that Gaussian, Inc. is engaged in the
 business of creating and licensing software in the field of
 computational chemistry and represents and warrants to the
 licensee that it is not a competitor of Gaussian, Inc. and that
 it will not use this program in any manner prohibited above.
 ---------------------------------------------------------------
  

 Cite this work as:
 Gaussian 16, Revision C.01,
 M. J. Frisch, G. W. Trucks, H. B. Schlegel, G. E. Scuseria, 
 M. A. Robb, J. R. Cheeseman, G. Scalmani, V. Barone, 
 G. A. Petersson, H. Nakatsuji, X. Li, M. Caricato, A. V. Marenich, 
 J. Bloino, B. G. Janesko, R. Gomperts, B. Mennucci, H. P. Hratchian, 
 J. V. Ortiz, A. F. Izmaylov, J. L. Sonnenberg, D. Williams-Young, 
 F. Ding, F. Lipparini, F. Egidi, J. Goings, B. Peng, A. Petrone, 
 T. Henderson, D. Ranasinghe, V. G. Zakrzewski, J. Gao, N. Rega, 
 G. Zheng, W. Liang, M. Hada, M. Ehara, K. Toyota, R. Fukuda, 
 J. Hasegawa, M. Ishida, T. Nakajima, Y. Honda, O. Kitao, H. Nakai, 
 T. Vreven, K. Throssell, J. A. Montgomery, Jr., J. E. Peralta, 
 F. Ogliaro, M. J. Bearpark, J. J. Heyd, E. N. Brothers, K. N. Kudin, 
 V. N. Staroverov, T. A. Keith, R. Kobayashi, J. Normand, 
 K. Raghavachari, A. P. Rendell, J. C. Burant, S. S. Iyengar, 
 J. Tomasi, M. Cossi, J. M. Millam, M. Klene, C. Adamo, R. Cammi, 
 J. W. Ochterski, R. L. Martin, K. Morokuma, O. Farkas, 
 J. B. Foresman, and D. J. Fox, Gaussian, Inc., Wallingford CT, 2019.
 
 ******************************************
 Gaussian 16:  ES64L-G16RevC.01  3-Jul-2019
                13-Mar-2021 
 ******************************************
 %nprocshared=16
 Will use up to   16 processors via shared memory.
 %mem=7GB
 -----------------------------------------
 # b3lyp/def2svp geom=NewRedundant pop=NBO
 -----------------------------------------
 1/29=4000,38=1,172=1/1;
 2/12=2,17=6,18=5,40=1/2;
 3/5=43,7=101,11=2,25=1,30=1,74=-5/1,2,3;
 4//1;
 5/5=2,38=5/2;
 6/7=2,8=2,9=2,10=2,28=1,40=1/1,7;
 99/5=1,9=1/99;
 --
 55
 --
 Symbolic Z-matrix:
 Charge =  1 Multiplicity = 2
 O                     2.58651  -0.33904   0.15779 
 C                     1.27204  -0.02679  -0.26735 
 C                     0.46438  -1.32096  -0.25311 
 C                    -0.99532  -1.0813   -0.6508 
 C                    -1.65081  -0.01486   0.23416 
 C                    -0.84221   1.2873    0.22678 
 C                     0.61707   1.03532   0.62134 
 H                     3.1002    0.47877   0.16965 
 H                     1.28509   0.35757  -1.31117 
 H                     0.51676  -1.73771   0.76832 
 H                     0.94618  -2.05385  -0.91976 
 H                    -1.56075  -2.02592  -0.59869 
 H                    -1.03801  -0.75229  -1.70537 
 H                    -2.68563   0.17504  -0.09551 
 H                    -1.71558  -0.39416   1.27029 
 H                    -0.87529   1.72858  -0.78631 
 H                    -1.29648   2.0299    0.9029 
 H                     1.19882   1.97352   0.57093 
 H                     0.67303   0.68088   1.66589 
 
                          Input orientation:                          
 ---------------------------------------------------------------------
 Center     Atomic      Atomic             Coordinates (Angstroms)
 Number     Number       Type             X           Y           Z
 ---------------------------------------------------------------------
      1          8           0        2.586506   -0.339036    0.157794
      2          6           0        1.272041   -0.026785   -0.267346
      3          6           0        0.464384   -1.320963   -0.253112
      4          6           0       -0.995322   -1.081296   -0.650796
      5          6           0       -1.650814   -0.014864    0.234159
      6          6           0       -0.842206    1.287296    0.226779
      7          6           0        0.617073    1.035323    0.621342
      8          1           0        3.100195    0.478770    0.169651
      9          1           0        1.285093    0.357571   -1.311174
     10          1           0        0.516762   -1.737712    0.768324
     11          1           0        0.946180   -2.053851   -0.919756
     12          1           0       -1.560754   -2.025919   -0.598692
     13          1           0       -1.038009   -0.752286   -1.705365
     14          1           0       -2.685631    0.175040   -0.095513
     15          1           0       -1.715577   -0.394162    1.270295
     16          1           0       -0.875285    1.728582   -0.786308
     17          1           0       -1.296483    2.029896    0.902899
     18          1           0        1.198823    1.973518    0.570930
     19          1           0        0.673025    0.680877    1.665890
 ---------------------------------------------------------------------
                    Distance matrix (angstroms):
                    1          2          3          4          5
     1  O    0.000000
     2  C    1.416356   0.000000
     3  C    2.374116   1.525585   0.000000
     4  C    3.746233   2.529814   1.531775   0.000000
     5  C    4.250388   2.965591   2.533257   1.533001   0.000000
     6  C    3.795495   2.537914   2.956432   2.530575   1.532815
     7  C    2.445895   1.531934   2.517949   2.949276   2.529054
     8  H    0.965829   1.946459   3.219514   4.458722   4.777021
     9  H    2.082500   1.112420   2.147216   2.776100   3.338609
    10  H    2.571553   2.137833   1.104425   2.175128   2.819916
    11  H    2.606219   2.154257   1.101665   2.188066   3.497623
    12  H    4.540662   3.482966   2.171997   1.102153   2.178553
    13  H    4.096248   2.816129   2.165552   1.105525   2.163579
    14  H    5.303194   3.966538   3.490767   2.178042   1.102539
    15  H    4.443941   3.380113   2.816373   2.163680   1.105278
    16  H    4.141301   2.821639   3.373238   2.815703   2.163885
    17  H    4.609189   3.492381   3.957938   3.490585   2.180323
    18  H    2.728415   2.170087   3.474486   3.954589   3.491061
    19  H    2.641209   2.144063   2.780911   3.354947   2.816760
                    6          7          8          9         10
     6  C    0.000000
     7  C    1.532536   0.000000
     8  H    4.024861   2.584506   0.000000
     9  H    2.784797   2.154116   2.345662   0.000000
    10  H    3.360170   2.778738   3.456202   3.050386   0.000000
    11  H    3.959310   3.467894   3.498681   2.466380   1.770299
    12  H    3.489285   3.950014   5.346800   3.779881   2.503571
    13  H    2.816277   3.368739   4.707008   2.604606   3.083426
    14  H    2.176970   3.487380   5.799858   4.156657   3.828858
    15  H    2.163100   2.811729   5.016482   4.029033   2.653382
    16  H    1.105519   2.165461   4.275551   2.611970   4.045970
    17  H    1.102252   2.174891   4.719579   3.789898   4.183401
    18  H    2.180629   1.105072   2.451634   2.482145   3.778545
    19  H    2.175939   1.104465   2.858450   3.056479   2.584495
                   11         12         13         14         15
    11  H    0.000000
    12  H    2.527564   0.000000
    13  H    2.499652   1.766389   0.000000
    14  H    4.340205   2.522451   2.483187   0.000000
    15  H    3.825681   2.485903   3.072768   1.769301   0.000000
    16  H    4.200279   3.821170   2.650632   2.483554   3.072743
    17  H    5.002859   4.332926   3.822354   2.523301   2.487303
    18  H    4.301822   4.997877   4.197016   4.332165   3.819521
    19  H    3.773449   4.176703   4.043137   3.826092   2.649080
                   16         17         18         19
    16  H    0.000000
    17  H    1.766811   0.000000
    18  H    2.490786   2.517923   0.000000
    19  H    3.083541   2.506187   1.773787   0.000000
 Stoichiometry    C6H12O(1+,2)
 Framework group  C1[X(C6H12O)]
 Deg. of freedom    51
 Full point group                 C1      NOp   1
 Largest Abelian subgroup         C1      NOp   1
 Largest concise Abelian subgroup C1      NOp   1
                         Standard orientation:                         
 ---------------------------------------------------------------------
 Center     Atomic      Atomic             Coordinates (Angstroms)
 Number     Number       Type             X           Y           Z
 ---------------------------------------------------------------------
      1          8           0       -2.380717   -0.097974   -0.128650
      2          6           0       -1.039077   -0.017780    0.318155
      3          6           0       -0.315186   -1.267603   -0.173101
      4          6           0        1.166108   -1.253424    0.216644
      5          6           0        1.865424    0.017301   -0.279651
      6          6           0        1.140917    1.277011    0.207937
      7          6           0       -0.340650    1.250197   -0.183097
      8          1           0       -2.841982    0.699131    0.162353
      9          1           0       -1.002068   -0.015031    1.429956
     10          1           0       -0.418963   -1.305101   -1.272000
     11          1           0       -0.825581   -2.159375    0.224274
     12          1           0        1.669423   -2.150128   -0.180011
     13          1           0        1.255506   -1.309096    1.317142
     14          1           0        2.917986    0.029717    0.048300
     15          1           0        1.880515    0.014031   -1.384821
     16          1           0        1.226779    1.341365    1.308236
     17          1           0        1.624235    2.182540   -0.193787
     18          1           0       -0.860692    2.142282    0.210507
     19          1           0       -0.444638    1.279247   -1.282272
 ---------------------------------------------------------------------
 Rotational constants (GHZ):           4.2839433           2.2298183           1.6084300
 Standard basis: def2SVP (5D, 7F)
 There are   165 symmetry adapted cartesian basis functions of A   symmetry.
 There are   158 symmetry adapted basis functions of A   symmetry.
   158 basis functions,   259 primitive gaussians,   165 cartesian basis functions
    28 alpha electrons       27 beta electrons
       nuclear repulsion energy       329.7494892389 Hartrees.
 NAtoms=   19 NActive=   19 NUniq=   19 SFac= 1.00D+00 NAtFMM=   60 NAOKFM=F Big=F
 Integral buffers will be    131072 words long.
 Raffenetti 2 integral format.
 Two-electron integral symmetry is turned on.
 One-electron integrals computed using PRISM.
   1 Symmetry operations used in ECPInt.
 ECPInt:  NShTT=    3081 NPrTT=   10567 LenC2=    3076 LenP2D=    8942.
 LDataN:  DoStor=T MaxTD1= 4 Len=   56
 NBasis=   158 RedAO= T EigKep=  1.46D-03  NBF=   158
 NBsUse=   158 1.00D-06 EigRej= -1.00D+00 NBFU=   158
 ExpMin= 1.22D-01 ExpMax= 2.27D+03 ExpMxC= 3.41D+02 IAcc=3 IRadAn=         5 AccDes= 0.00D+00
 Harris functional with IExCor=  402 and IRadAn=       5 diagonalized for initial guess.
 HarFok:  IExCor=  402 AccDes= 0.00D+00 IRadAn=         5 IDoV= 1 UseB2=F ITyADJ=14
 ICtDFT=  3500011 ScaDFX=  1.000000  1.000000  1.000000  1.000000
 FoFCou: FMM=F IPFlag=           0 FMFlag=      100000 FMFlg1=           0
         NFxFlg=           0 DoJE=T BraDBF=F KetDBF=T FulRan=T
         wScrn=  0.000000 ICntrl=       500 IOpCl=  0 I1Cent=   200000004 NGrid=           0
         NMat0=    1 NMatS0=      1 NMatT0=    0 NMatD0=    1 NMtDS0=    0 NMtDT0=    0
 Petite list used in FoFCou.
 Initial guess <Sx>= 0.0000 <Sy>= 0.0000 <Sz>= 0.5000 <S**2>= 0.7500 S= 0.5000
 Requested convergence on RMS density matrix=1.00D-08 within 128 cycles.
 Requested convergence on MAX density matrix=1.00D-06.
 Requested convergence on             energy=1.00D-06.
 No special actions if energy rises.
 Integral accuracy reduced to 1.0D-05 until final iterations.
 Initial convergence to 1.0D-05 achieved.  Increase integral accuracy.
 SCF Done:  E(UB3LYP) =  -310.516255691     A.U. after   23 cycles
            NFock= 23  Conv=0.95D-08     -V/T= 2.0110
 <Sx>= 0.0000 <Sy>= 0.0000 <Sz>= 0.5000 <S**2>= 0.7529 S= 0.5014
 <L.S>= 0.000000000000E+00
 Annihilation of the first spin contaminant:
 S**2 before annihilation     0.7529,   after     0.7500

 **********************************************************************

            Population analysis using the SCF Density.

 **********************************************************************

 Orbital symmetries:
 Alpha Orbitals:
       Occupied  (A) (A) (A) (A) (A) (A) (A) (A) (A) (A) (A) (A)
                 (A) (A) (A) (A) (A) (A) (A) (A) (A) (A) (A) (A)
                 (A) (A) (A) (A)
       Virtual   (A) (A) (A) (A) (A) (A) (A) (A) (A) (A) (A) (A)
                 (A) (A) (A) (A) (A) (A) (A) (A) (A) (A) (A) (A)
                 (A) (A) (A) (A) (A) (A) (A) (A) (A) (A) (A) (A)
                 (A) (A) (A) (A) (A) (A) (A) (A) (A) (A) (A) (A)
                 (A) (A) (A) (A) (A) (A) (A) (A) (A) (A) (A) (A)
                 (A) (A) (A) (A) (A) (A) (A) (A) (A) (A) (A) (A)
                 (A) (A) (A) (A) (A) (A) (A) (A) (A) (A) (A) (A)
                 (A) (A) (A) (A) (A) (A) (A) (A) (A) (A) (A) (A)
                 (A) (A) (A) (A) (A) (A) (A) (A) (A) (A) (A) (A)
                 (A) (A) (A) (A) (A) (A) (A) (A) (A) (A) (A) (A)
                 (A) (A) (A) (A) (A) (A) (A) (A) (A) (A)
 Beta  Orbitals:
       Occupied  (A) (A) (A) (A) (A) (A) (A) (A) (A) (A) (A) (A)
                 (A) (A) (A) (A) (A) (A) (A) (A) (A) (A) (A) (A)
                 (A) (A) (A)
       Virtual   (A) (A) (A) (A) (A) (A) (A) (A) (A) (A) (A) (A)
                 (A) (A) (A) (A) (A) (A) (A) (A) (A) (A) (A) (A)
                 (A) (A) (A) (A) (A) (A) (A) (A) (A) (A) (A) (A)
                 (A) (A) (A) (A) (A) (A) (A) (A) (A) (A) (A) (A)
                 (A) (A) (A) (A) (A) (A) (A) (A) (A) (A) (A) (A)
                 (A) (A) (A) (A) (A) (A) (A) (A) (A) (A) (A) (A)
                 (A) (A) (A) (A) (A) (A) (A) (A) (A) (A) (A) (A)
                 (A) (A) (A) (A) (A) (A) (A) (A) (A) (A) (A) (A)
                 (A) (A) (A) (A) (A) (A) (A) (A) (A) (A) (A) (A)
                 (A) (A) (A) (A) (A) (A) (A) (A) (A) (A) (A) (A)
                 (A) (A) (A) (A) (A) (A) (A) (A) (A) (A) (A)
 The electronic state is 2-A.
 Alpha  occ. eigenvalues --  -19.43567 -10.47580 -10.41123 -10.37951 -10.37517
 Alpha  occ. eigenvalues --  -10.36236 -10.35903  -1.29383  -1.03215  -0.93869
 Alpha  occ. eigenvalues --   -0.93516  -0.82501  -0.80526  -0.76497  -0.73881
 Alpha  occ. eigenvalues --   -0.68661  -0.67206  -0.63955  -0.62804  -0.60711
 Alpha  occ. eigenvalues --   -0.58815  -0.58134  -0.56640  -0.54349  -0.53316
 Alpha  occ. eigenvalues --   -0.50999  -0.50133  -0.49871
 Alpha virt. eigenvalues --   -0.14604  -0.11400  -0.10006  -0.07063  -0.05574
 Alpha virt. eigenvalues --   -0.04595  -0.03553  -0.02771  -0.02271  -0.01548
 Alpha virt. eigenvalues --   -0.01406  -0.00970  -0.00377   0.03386   0.04003
 Alpha virt. eigenvalues --    0.05356   0.05460   0.08935   0.09480   0.22755
 Alpha virt. eigenvalues --    0.23435   0.25158   0.27446   0.27672   0.28270
 Alpha virt. eigenvalues --    0.29690   0.36646   0.37058   0.40920   0.41615
 Alpha virt. eigenvalues --    0.42396   0.43771   0.44554   0.45613   0.46765
 Alpha virt. eigenvalues --    0.47170   0.48472   0.49276   0.49776   0.51127
 Alpha virt. eigenvalues --    0.51942   0.52364   0.53143   0.53475   0.53995
 Alpha virt. eigenvalues --    0.54539   0.55091   0.60578   0.68195   0.69621
 Alpha virt. eigenvalues --    0.76951   0.79831   0.83369   0.87745   0.90000
 Alpha virt. eigenvalues --    0.91532   0.97536   1.02692   1.03987   1.08124
 Alpha virt. eigenvalues --    1.10549   1.11039   1.16292   1.18043   1.21331
 Alpha virt. eigenvalues --    1.24029   1.33550   1.38731   1.42046   1.47359
 Alpha virt. eigenvalues --    1.49687   1.52260   1.54770   1.55477   1.56398
 Alpha virt. eigenvalues --    1.57344   1.59036   1.59738   1.61424   1.64824
 Alpha virt. eigenvalues --    1.65296   1.66451   1.67491   1.68655   1.69052
 Alpha virt. eigenvalues --    1.69329   1.71823   1.72261   1.75105   1.76296
 Alpha virt. eigenvalues --    1.78320   1.81904   1.83399   1.84973   1.86130
 Alpha virt. eigenvalues --    1.90252   1.96403   1.98722   1.99769   2.05718
 Alpha virt. eigenvalues --    2.06848   2.08884   2.13712   2.23771   2.24136
 Alpha virt. eigenvalues --    2.26425   2.27689   2.30153   2.32923   2.35336
 Alpha virt. eigenvalues --    2.39934   2.42281   2.46563   2.51236   2.58069
 Alpha virt. eigenvalues --    2.62556   2.64708   2.68272   2.72281   2.72981
 Alpha virt. eigenvalues --    2.74002   2.76802   2.78577   2.84559   2.86662
 Alpha virt. eigenvalues --    2.88184   2.90344   2.97000   3.11725   3.50744
  Beta  occ. eigenvalues --  -19.42380 -10.47408 -10.40811 -10.37866 -10.37490
  Beta  occ. eigenvalues --  -10.36160 -10.35821  -1.26893  -1.02342  -0.93349
  Beta  occ. eigenvalues --   -0.92625  -0.81784  -0.79640  -0.75403  -0.73291
  Beta  occ. eigenvalues --   -0.67635  -0.64821  -0.63348  -0.62247  -0.59337
  Beta  occ. eigenvalues --   -0.57234  -0.57082  -0.55213  -0.53126  -0.50915
  Beta  occ. eigenvalues --   -0.49826  -0.49477
  Beta virt. eigenvalues --   -0.43708  -0.14245  -0.11075  -0.09742  -0.06929
  Beta virt. eigenvalues --   -0.05333  -0.04355  -0.03272  -0.02505  -0.02056
  Beta virt. eigenvalues --   -0.01263  -0.01070  -0.00774   0.00000   0.03723
  Beta virt. eigenvalues --    0.04440   0.05597   0.05991   0.09215   0.09833
  Beta virt. eigenvalues --    0.23067   0.23821   0.25678   0.27776   0.27903
  Beta virt. eigenvalues --    0.28776   0.30210   0.37313   0.37368   0.41360
  Beta virt. eigenvalues --    0.42129   0.42945   0.44248   0.44857   0.46182
  Beta virt. eigenvalues --    0.47251   0.47577   0.48689   0.49625   0.49904
  Beta virt. eigenvalues --    0.51346   0.52336   0.52652   0.53383   0.53682
  Beta virt. eigenvalues --    0.54378   0.54699   0.55276   0.61003   0.68479
  Beta virt. eigenvalues --    0.69912   0.77697   0.81108   0.85040   0.88262
  Beta virt. eigenvalues --    0.90428   0.91874   0.98197   1.03090   1.04308
  Beta virt. eigenvalues --    1.08583   1.10971   1.11514   1.16653   1.18451
  Beta virt. eigenvalues --    1.21734   1.24770   1.34011   1.39214   1.42694
  Beta virt. eigenvalues --    1.47807   1.50206   1.52919   1.55073   1.55966
  Beta virt. eigenvalues --    1.56767   1.57735   1.59394   1.60257   1.61711
  Beta virt. eigenvalues --    1.65172   1.65524   1.66835   1.68060   1.69039
  Beta virt. eigenvalues --    1.69507   1.69669   1.72070   1.72532   1.75449
  Beta virt. eigenvalues --    1.76610   1.78848   1.82231   1.83854   1.85433
  Beta virt. eigenvalues --    1.86686   1.90827   1.97073   1.99597   2.00284
  Beta virt. eigenvalues --    2.06073   2.07326   2.09318   2.14341   2.24327
  Beta virt. eigenvalues --    2.24511   2.26695   2.27951   2.30760   2.33385
  Beta virt. eigenvalues --    2.35802   2.40343   2.42644   2.46975   2.51951
  Beta virt. eigenvalues --    2.58734   2.64273   2.65656   2.68693   2.73100
  Beta virt. eigenvalues --    2.73617   2.75691   2.77551   2.79574   2.85101
  Beta virt. eigenvalues --    2.87049   2.88893   2.91088   2.97517   3.13493
  Beta virt. eigenvalues --    3.51575
          Condensed to atoms (all electrons):
               1          2          3          4          5          6
     1  O    7.536155   0.293641  -0.060512   0.003928   0.000135   0.003813
     2  C    0.293641   4.828359   0.333804  -0.032936  -0.023488  -0.036131
     3  C   -0.060512   0.333804   4.817419   0.382426  -0.045127  -0.018629
     4  C    0.003928  -0.032936   0.382426   4.618252   0.416212  -0.048525
     5  C    0.000135  -0.023488  -0.045127   0.416212   4.585221   0.435575
     6  C    0.003813  -0.036131  -0.018629  -0.048525   0.435575   4.643540
     7  C   -0.020107   0.324246  -0.057547  -0.022883  -0.051961   0.371742
     8  H    0.315205  -0.017123   0.008315  -0.000476   0.000059   0.000246
     9  H   -0.019474   0.363002  -0.038822   0.004646  -0.003933  -0.004530
    10  H    0.001173  -0.013152   0.357164  -0.013260  -0.001979  -0.006043
    11  H    0.000024  -0.006979   0.346765  -0.002887   0.005485   0.001246
    12  H   -0.000096   0.006355  -0.008542   0.361949  -0.005383   0.006548
    13  H   -0.000014  -0.008392  -0.019664   0.371998  -0.023651  -0.004185
    14  H    0.000002   0.001425   0.006451  -0.006204   0.363940  -0.014640
    15  H   -0.000004  -0.007454  -0.002544  -0.024884   0.375396  -0.024260
    16  H   -0.000027  -0.007416  -0.006761  -0.002814  -0.021926   0.370790
    17  H   -0.000034   0.006244   0.000621   0.006052  -0.005228   0.353787
    18  H   -0.002532  -0.019236   0.010185   0.000161   0.006470  -0.003137
    19  H   -0.000780  -0.006259  -0.015850  -0.002436  -0.003514  -0.016429
               7          8          9         10         11         12
     1  O   -0.020107   0.315205  -0.019474   0.001173   0.000024  -0.000096
     2  C    0.324246  -0.017123   0.363002  -0.013152  -0.006979   0.006355
     3  C   -0.057547   0.008315  -0.038822   0.357164   0.346765  -0.008542
     4  C   -0.022883  -0.000476   0.004646  -0.013260  -0.002887   0.361949
     5  C   -0.051961   0.000059  -0.003933  -0.001979   0.005485  -0.005383
     6  C    0.371742   0.000246  -0.004530  -0.006043   0.001246   0.006548
     7  C    4.785825  -0.001331  -0.025213  -0.008677   0.006319   0.001145
     8  H   -0.001331   0.465145  -0.005145  -0.000329  -0.000210   0.000016
     9  H   -0.025213  -0.005145   0.609321   0.007555  -0.003820  -0.000582
    10  H   -0.008677  -0.000329   0.007555   0.621540  -0.015854  -0.008966
    11  H    0.006319  -0.000210  -0.003820  -0.015854   0.580768  -0.002767
    12  H    0.001145   0.000016  -0.000582  -0.008966  -0.002767   0.608210
    13  H   -0.006778   0.000004   0.006172   0.007224  -0.006708  -0.021527
    14  H    0.008005  -0.000003  -0.000103  -0.000115  -0.000185  -0.004655
    15  H   -0.004397   0.000002   0.000449   0.005176  -0.000100  -0.007427
    16  H   -0.018722  -0.000007   0.006422   0.000418   0.000019  -0.000164
    17  H   -0.007266  -0.000015   0.000197   0.000077  -0.000005  -0.000218
    18  H    0.358713   0.006003  -0.010652  -0.000308  -0.000316   0.000030
    19  H    0.363781  -0.001528   0.007828   0.006285   0.000170  -0.000167
              13         14         15         16         17         18
     1  O   -0.000014   0.000002  -0.000004  -0.000027  -0.000034  -0.002532
     2  C   -0.008392   0.001425  -0.007454  -0.007416   0.006244  -0.019236
     3  C   -0.019664   0.006451  -0.002544  -0.006761   0.000621   0.010185
     4  C    0.371998  -0.006204  -0.024884  -0.002814   0.006052   0.000161
     5  C   -0.023651   0.363940   0.375396  -0.021926  -0.005228   0.006470
     6  C   -0.004185  -0.014640  -0.024260   0.370790   0.353787  -0.003137
     7  C   -0.006778   0.008005  -0.004397  -0.018722  -0.007266   0.358713
     8  H    0.000004  -0.000003   0.000002  -0.000007  -0.000015   0.006003
     9  H    0.006172  -0.000103   0.000449   0.006422   0.000197  -0.010652
    10  H    0.007224  -0.000115   0.005176   0.000418   0.000077  -0.000308
    11  H   -0.006708  -0.000185  -0.000100   0.000019  -0.000005  -0.000316
    12  H   -0.021527  -0.004655  -0.007427  -0.000164  -0.000218   0.000030
    13  H    0.658675  -0.007776   0.007923   0.005513  -0.000073   0.000015
    14  H   -0.007776   0.614774  -0.021724  -0.007465  -0.001803  -0.000296
    15  H    0.007923  -0.021724   0.655339   0.007707  -0.007728   0.000011
    16  H    0.005513  -0.007465   0.007707   0.644797  -0.020787  -0.007518
    17  H   -0.000073  -0.001803  -0.007728  -0.020787   0.579084  -0.003721
    18  H    0.000015  -0.000296   0.000011  -0.007518  -0.003721   0.622824
    19  H    0.000397  -0.000110   0.005130   0.007054  -0.004827  -0.027881
              19
     1  O   -0.000780
     2  C   -0.006259
     3  C   -0.015850
     4  C   -0.002436
     5  C   -0.003514
     6  C   -0.016429
     7  C    0.363781
     8  H   -0.001528
     9  H    0.007828
    10  H    0.006285
    11  H    0.000170
    12  H   -0.000167
    13  H    0.000397
    14  H   -0.000110
    15  H    0.005130
    16  H    0.007054
    17  H   -0.004827
    18  H   -0.027881
    19  H    0.612311
          Atomic-Atomic Spin Densities.
               1          2          3          4          5          6
     1  O    0.487888  -0.044564   0.002650  -0.000216  -0.000122   0.000606
     2  C   -0.044564   0.039250   0.004043  -0.001190   0.000632  -0.006549
     3  C    0.002650   0.004043  -0.007871  -0.000909  -0.002306   0.004495
     4  C   -0.000216  -0.001190  -0.000909   0.031423   0.015327  -0.009518
     5  C   -0.000122   0.000632  -0.002306   0.015327   0.033879  -0.003855
     6  C    0.000606  -0.006549   0.004495  -0.009518  -0.003855   0.037439
     7  C   -0.013881   0.066127  -0.006978   0.007390   0.003592  -0.005265
     8  H    0.001720  -0.000043  -0.000144   0.000009  -0.000003   0.000055
     9  H   -0.005132   0.013607   0.000379  -0.002383  -0.000933   0.005598
    10  H    0.001503   0.000140   0.004206  -0.001092  -0.001780   0.001479
    11  H    0.002481  -0.006978   0.009685  -0.000992   0.001067  -0.000955
    12  H    0.000007   0.000343   0.000658   0.001838  -0.002530   0.000699
    13  H   -0.000002   0.000197   0.000416  -0.000391  -0.000293   0.000522
    14  H    0.000002   0.000051   0.000171  -0.002409   0.002609   0.001492
    15  H   -0.000004   0.000107  -0.000250   0.000498   0.000813  -0.000046
    16  H    0.000013   0.000007   0.000064  -0.000454   0.000154   0.002560
    17  H   -0.000067   0.000312  -0.000264   0.001204  -0.003620   0.005435
    18  H    0.001250   0.000017  -0.000039  -0.000157  -0.000068   0.002945
    19  H    0.003481  -0.004276   0.001142  -0.000851  -0.000440   0.005119
               7          8          9         10         11         12
     1  O   -0.013881   0.001720  -0.005132   0.001503   0.002481   0.000007
     2  C    0.066127  -0.000043   0.013607   0.000140  -0.006978   0.000343
     3  C   -0.006978  -0.000144   0.000379   0.004206   0.009685   0.000658
     4  C    0.007390   0.000009  -0.002383  -0.001092  -0.000992   0.001838
     5  C    0.003592  -0.000003  -0.000933  -0.001780   0.001067  -0.002530
     6  C   -0.005265   0.000055   0.005598   0.001479  -0.000955   0.000699
     7  C    0.121476  -0.000669  -0.014754  -0.003432   0.002777  -0.000547
     8  H   -0.000669  -0.012055   0.000571   0.000058  -0.000078   0.000000
     9  H   -0.014754   0.000571   0.082279   0.001088  -0.005171   0.000249
    10  H   -0.003432   0.000058   0.001088   0.014798  -0.006869   0.001226
    11  H    0.002777  -0.000078  -0.005171  -0.006869   0.063022  -0.002069
    12  H   -0.000547   0.000000   0.000249   0.001226  -0.002069   0.013218
    13  H   -0.000158   0.000001   0.000396   0.000084  -0.000494   0.000604
    14  H   -0.000687   0.000000   0.000107   0.000110  -0.000065   0.000638
    15  H    0.000099  -0.000000  -0.000017  -0.000142   0.000031  -0.000163
    16  H   -0.000642   0.000002   0.000265   0.000009  -0.000019   0.000019
    17  H    0.000659  -0.000006  -0.000517  -0.000137   0.000041  -0.000066
    18  H   -0.004116   0.000061   0.001436   0.000106  -0.000059   0.000005
    19  H   -0.005635   0.000190   0.001010   0.001120  -0.000334   0.000072
              13         14         15         16         17         18
     1  O   -0.000002   0.000002  -0.000004   0.000013  -0.000067   0.001250
     2  C    0.000197   0.000051   0.000107   0.000007   0.000312   0.000017
     3  C    0.000416   0.000171  -0.000250   0.000064  -0.000264  -0.000039
     4  C   -0.000391  -0.002409   0.000498  -0.000454   0.001204  -0.000157
     5  C   -0.000293   0.002609   0.000813   0.000154  -0.003620  -0.000068
     6  C    0.000522   0.001492  -0.000046   0.002560   0.005435   0.002945
     7  C   -0.000158  -0.000687   0.000099  -0.000642   0.000659  -0.004116
     8  H    0.000001   0.000000  -0.000000   0.000002  -0.000006   0.000061
     9  H    0.000396   0.000107  -0.000017   0.000265  -0.000517   0.001436
    10  H    0.000084   0.000110  -0.000142   0.000009  -0.000137   0.000106
    11  H   -0.000494  -0.000065   0.000031  -0.000019   0.000041  -0.000059
    12  H    0.000604   0.000638  -0.000163   0.000019  -0.000066   0.000005
    13  H   -0.002148   0.000201  -0.000031   0.000013  -0.000066   0.000009
    14  H    0.000201   0.008702  -0.000195   0.000243  -0.001596   0.000021
    15  H   -0.000031  -0.000195  -0.001833  -0.000058   0.000191  -0.000013
    16  H    0.000013   0.000243  -0.000058  -0.002716  -0.001489   0.000185
    17  H   -0.000066  -0.001596   0.000191  -0.001489   0.068719  -0.001316
    18  H    0.000009   0.000021  -0.000013   0.000185  -0.001316  -0.001693
    19  H    0.000020   0.000126  -0.000164   0.000021  -0.002738   0.002465
              19
     1  O    0.003481
     2  C   -0.004276
     3  C    0.001142
     4  C   -0.000851
     5  C   -0.000440
     6  C    0.005119
     7  C   -0.005635
     8  H    0.000190
     9  H    0.001010
    10  H    0.001120
    11  H   -0.000334
    12  H    0.000072
    13  H    0.000020
    14  H    0.000126
    15  H   -0.000164
    16  H    0.000021
    17  H   -0.002738
    18  H    0.002465
    19  H    0.004256
 Mulliken charges and spin densities:
               1          2
     1  O   -0.050497   0.437615
     2  C    0.021489   0.061234
     3  C    0.010850   0.009147
     4  C   -0.008319   0.037128
     5  C   -0.002303   0.042122
     6  C   -0.010776   0.042256
     7  C    0.005105   0.145356
     8  H    0.231170  -0.010331
     9  H    0.106681   0.078075
    10  H    0.062069   0.012472
    11  H    0.099034   0.055020
    12  H    0.076241   0.014202
    13  H    0.040845  -0.001121
    14  H    0.070482   0.009523
    15  H    0.043390  -0.001177
    16  H    0.050887  -0.001825
    17  H    0.105643   0.064679
    18  H    0.071184   0.001041
    19  H    0.076824   0.004584
 Sum of Mulliken charges =   1.00000   1.00000
 Mulliken charges and spin densities with hydrogens summed into heavy atoms:
               1          2
     1  O    0.180673   0.427284
     2  C    0.128170   0.139309
     3  C    0.171952   0.076639
     4  C    0.108768   0.050209
     5  C    0.111570   0.050468
     6  C    0.145754   0.105109
     7  C    0.153113   0.150981
 Electronic spatial extent (au):  <R**2>=            783.4733
 Charge=              1.0000 electrons
 Dipole moment (field-independent basis, Debye):
    X=             -1.8129    Y=              1.7170    Z=              0.9682  Tot=              2.6781
 Quadrupole moment (field-independent basis, Debye-Ang):
   XX=            -26.6983   YY=            -33.1827   ZZ=            -39.6075
   XY=             -3.2701   XZ=             -2.4639   YZ=             -0.0908
 Traceless Quadrupole moment (field-independent basis, Debye-Ang):
   XX=              6.4646   YY=             -0.0199   ZZ=             -6.4447
   XY=             -3.2701   XZ=             -2.4639   YZ=             -0.0908
 Octapole moment (field-independent basis, Debye-Ang**2):
  XXX=            -29.1320  YYY=              2.0111  ZZZ=              0.6357  XYY=             -3.0757
  XXY=             13.6735  XXZ=              5.5650  XZZ=             -4.3130  YZZ=              0.3514
  YYZ=             -0.5824  XYZ=             -0.1713
 Hexadecapole moment (field-independent basis, Debye-Ang**3):
 XXXX=           -429.5399 YYYY=           -295.7400 ZZZZ=            -87.7661 XXXY=            -34.8855
 XXXZ=            -13.0238 YYYX=              2.3280 YYYZ=             -0.7542 ZZZX=             -0.6739
 ZZZY=             -0.1457 XXYY=           -124.4018 XXZZ=           -105.7774 YYZZ=            -70.1887
 XXYZ=              1.3595 YYXZ=             -3.0409 ZZXY=             -0.2524
 N-N= 3.297494892389D+02 E-N=-1.368707082257D+03  KE= 3.071256651769D+02
                          Isotropic Fermi Contact Couplings
        Atom                 a.u.       MegaHertz       Gauss      10(-4) cm-1
     1  O(17)              0.16012     -97.06414     -34.63490     -32.37711
     2  C(13)             -0.01803     -20.27222      -7.23363      -6.76208
     3  C(13)             -0.00918     -10.32331      -3.68361      -3.44349
     4  C(13)              0.00568       6.38303       2.27762       2.12915
     5  C(13)              0.00067       0.75774       0.27038       0.25275
     6  C(13)             -0.00175      -1.96933      -0.70271      -0.65690
     7  C(13)              0.03344      37.59005      13.41307      12.53869
     8  H(1)              -0.00555     -24.81415      -8.85430      -8.27711
     9  H(1)               0.03553     158.82312      56.67204      52.97769
    10  H(1)               0.00485      21.70070       7.74335       7.23857
    11  H(1)               0.02290     102.37458      36.52980      34.14848
    12  H(1)               0.00649      29.00411      10.34939       9.67473
    13  H(1)              -0.00057      -2.52753      -0.90188      -0.84309
    14  H(1)               0.00452      20.20334       7.20905       6.73911
    15  H(1)              -0.00030      -1.36039      -0.48542      -0.45378
    16  H(1)              -0.00068      -3.04442      -1.08632      -1.01551
    17  H(1)               0.02940     131.41400      46.89178      43.83499
    18  H(1)               0.00014       0.64153       0.22892       0.21399
    19  H(1)               0.00026       1.17997       0.42104       0.39360
 --------------------------------------------------------
       Center         ----  Spin Dipole Couplings  ----
                      3XX-RR        3YY-RR        3ZZ-RR
 --------------------------------------------------------
     1   Atom       -0.555116     -0.084196      0.639312
     2   Atom       -0.073702      0.076760     -0.003058
     3   Atom       -0.008592      0.025967     -0.017375
     4   Atom       -0.021288      0.060871     -0.039583
     5   Atom       -0.016911      0.060374     -0.043464
     6   Atom        0.003560      0.051825     -0.055386
     7   Atom        0.010469      0.105925     -0.116394
     8   Atom       -0.015113      0.038398     -0.023285
     9   Atom       -0.012259     -0.015142      0.027401
    10   Atom       -0.001536     -0.001732      0.003268
    11   Atom       -0.002223      0.010721     -0.008498
    12   Atom        0.003269      0.001590     -0.004859
    13   Atom       -0.001370     -0.001923      0.003293
    14   Atom        0.009899     -0.003378     -0.006521
    15   Atom       -0.001999     -0.003029      0.005028
    16   Atom       -0.001968     -0.004005      0.005972
    17   Atom       -0.004098      0.006930     -0.002833
    18   Atom       -0.001892      0.013870     -0.011977
    19   Atom       -0.008081     -0.008350      0.016432
 --------------------------------------------------------
                        XY            XZ            YZ
 --------------------------------------------------------
     1   Atom        0.493781     -0.694098     -1.111615
     2   Atom        0.076605     -0.050674     -0.160764
     3   Atom        0.019205     -0.015293     -0.023719
     4   Atom        0.035272      0.000907      0.000692
     5   Atom        0.045874      0.004452      0.013543
     6   Atom        0.074173      0.002134      0.003754
     7   Atom        0.190552     -0.060627     -0.078167
     8   Atom       -0.049539     -0.032442      0.022384
     9   Atom        0.001509      0.006624      0.011816
    10   Atom       -0.003109     -0.001143      0.006873
    11   Atom        0.001600     -0.002310     -0.005088
    12   Atom       -0.007246     -0.003652      0.002999
    13   Atom       -0.001551      0.001365     -0.003909
    14   Atom       -0.004559      0.002938     -0.001268
    15   Atom        0.000459     -0.004258     -0.001319
    16   Atom        0.004570      0.003152      0.000631
    17   Atom        0.009426     -0.005198     -0.011842
    18   Atom       -0.005430     -0.007352      0.007468
    19   Atom        0.008113      0.000821     -0.005271
 --------------------------------------------------------


 ---------------------------------------------------------------------------------
              Anisotropic Spin Dipole Couplings in Principal Axis System
 ---------------------------------------------------------------------------------

       Atom             a.u.   MegaHertz   Gauss  10(-4) cm-1        Axes

              Baa    -0.8938    64.678    23.079    21.574  0.2764  0.7143  0.6430
     1 O(17)  Bbb    -0.8661    62.671    22.363    20.905  0.8969 -0.4321  0.0945
              Bcc     1.7600  -127.349   -45.441   -42.479 -0.3453 -0.5506  0.7600
 
              Baa    -0.1305   -17.508    -6.247    -5.840 -0.2241  0.6477  0.7282
     2 C(13)  Bbb    -0.0996   -13.370    -4.771    -4.460  0.9308 -0.0791  0.3568
              Bcc     0.2301    30.878    11.018    10.300  0.2887  0.7578 -0.5852
 
              Baa    -0.0307    -4.117    -1.469    -1.373  0.4107  0.2302  0.8822
     3 C(13)  Bbb    -0.0160    -2.151    -0.768    -0.718  0.8206 -0.5151 -0.2476
              Bcc     0.0467     6.269     2.237     2.091  0.3974  0.8257 -0.4004
 
              Baa    -0.0397    -5.322    -1.899    -1.775 -0.1100  0.0317  0.9934
     4 C(13)  Bbb    -0.0343    -4.600    -1.642    -1.535  0.9313 -0.3460  0.1141
              Bcc     0.0739     9.923     3.541     3.310  0.3474  0.9377  0.0085
 
              Baa    -0.0454    -6.096    -2.175    -2.034  0.1593 -0.1930  0.9682
     5 C(13)  Bbb    -0.0379    -5.081    -1.813    -1.695  0.8945 -0.3868 -0.2243
              Bcc     0.0833    11.177     3.988     3.728  0.4178  0.9017  0.1110
 
              Baa    -0.0555    -7.453    -2.660    -2.486  0.0582 -0.0750  0.9955
     6 C(13)  Bbb    -0.0503    -6.745    -2.407    -2.250  0.8072 -0.5831 -0.0912
              Bcc     0.1058    14.198     5.066     4.736  0.5874  0.8089  0.0266
 
              Baa    -0.1411   -18.941    -6.759    -6.318  0.0708  0.2509  0.9654
     7 C(13)  Bbb    -0.1382   -18.547    -6.618    -6.187  0.7993 -0.5933  0.0956
              Bcc     0.2794    37.488    13.377    12.505  0.5967  0.7649 -0.2425
 
              Baa    -0.0564   -30.113   -10.745   -10.045  0.7728  0.2679  0.5754
     8 H(1)   Bbb    -0.0241   -12.878    -4.595    -4.296 -0.3638 -0.5558  0.7475
              Bcc     0.0806    42.991    15.340    14.340 -0.5200  0.7870  0.3320
 
              Baa    -0.0182    -9.717    -3.467    -3.241  0.0401  0.9658 -0.2560
     9 H(1)   Bbb    -0.0133    -7.098    -2.533    -2.368  0.9874 -0.0776 -0.1381
              Bcc     0.0315    16.815     6.000     5.609  0.1533  0.2473  0.9567
 
              Baa    -0.0072    -3.858    -1.377    -1.287  0.3405  0.8033 -0.4887
    10 H(1)   Bbb    -0.0016    -0.844    -0.301    -0.281  0.9037 -0.1361  0.4059
              Bcc     0.0088     4.702     1.678     1.568 -0.2595  0.5799  0.7723
 
              Baa    -0.0102    -5.445    -1.943    -1.816  0.2320  0.2130  0.9491
    11 H(1)   Bbb    -0.0021    -1.115    -0.398    -0.372  0.9618 -0.1960 -0.1911
              Bcc     0.0123     6.560     2.341     2.188  0.1454  0.9572 -0.2504
 
              Baa    -0.0063    -3.349    -1.195    -1.117  0.2947 -0.0912  0.9512
    12 H(1)   Bbb    -0.0048    -2.584    -0.922    -0.862  0.6303  0.7668 -0.1217
              Bcc     0.0111     5.933     2.117     1.979  0.7183 -0.6354 -0.2834
 
              Baa    -0.0042    -2.255    -0.805    -0.752  0.2810  0.8715  0.4020
    13 H(1)   Bbb    -0.0017    -0.895    -0.319    -0.298  0.9241 -0.1327 -0.3583
              Bcc     0.0059     3.149     1.124     1.050  0.2589 -0.4722  0.8426
 
              Baa    -0.0071    -3.799    -1.356    -1.267 -0.1185  0.1861  0.9754
    14 H(1)   Bbb    -0.0047    -2.531    -0.903    -0.844  0.3198  0.9371 -0.1399
              Bcc     0.0119     6.330     2.259     2.112  0.9400 -0.2954  0.1706
 
              Baa    -0.0040    -2.151    -0.768    -0.718  0.8812  0.1742  0.4395
    15 H(1)   Bbb    -0.0032    -1.703    -0.608    -0.568 -0.2153  0.9755  0.0450
              Bcc     0.0072     3.854     1.375     1.286 -0.4209 -0.1342  0.8971
 
              Baa    -0.0078    -4.182    -1.492    -1.395 -0.6476  0.7535  0.1134
    16 H(1)   Bbb     0.0003     0.171     0.061     0.057  0.6506  0.6242 -0.4326
              Bcc     0.0075     4.010     1.431     1.338  0.3967  0.2064  0.8944
 
              Baa    -0.0111    -5.918    -2.112    -1.974 -0.3359  0.6336  0.6969
    17 H(1)   Bbb    -0.0086    -4.591    -1.638    -1.531  0.8473 -0.1198  0.5174
              Bcc     0.0197    10.509     3.750     3.506  0.4113  0.7643 -0.4966
 
              Baa    -0.0165    -8.790    -3.136    -2.932  0.3996 -0.1510  0.9042
    18 H(1)   Bbb    -0.0020    -1.084    -0.387    -0.362  0.8492  0.4323 -0.3031
              Bcc     0.0185     9.874     3.523     3.294 -0.3451  0.8890  0.3010
 
              Baa    -0.0169    -9.019    -3.218    -3.008 -0.6776  0.7236  0.1311
    19 H(1)   Bbb    -0.0006    -0.337    -0.120    -0.113  0.7345  0.6575  0.1678
              Bcc     0.0175     9.356     3.338     3.121 -0.0352 -0.2100  0.9771
 

 ---------------------------------------------------------------------------------

 ******************************Gaussian NBO Version 3.1******************************
             N A T U R A L   A T O M I C   O R B I T A L   A N D
          N A T U R A L   B O N D   O R B I T A L   A N A L Y S I S
 ******************************Gaussian NBO Version 3.1******************************
       /RESON  / : Allow strongly delocalized NBO set

 Analyzing the SCF density

 Job title: 55                                                              

 Storage needed:     76152 in NPA,    100705 in NBO ( 939522101 available)
 GSVD:  LWork=       14314 too small for GESVD, short by        6347 words or        6347 for optimal perf.


 NATURAL POPULATIONS:  Natural atomic orbital occupancies 
                                                          
   NAO  Atom  No  lang   Type(AO)    Occupancy
 --------------------------------------------
     1    O    1  S      Cor( 1S)     1.99973
     2    O    1  S      Val( 2S)     1.68506
     3    O    1  S      Ryd( 3S)     0.00121
     4    O    1  px     Val( 2p)     1.47152
     5    O    1  px     Ryd( 3p)     0.00175
     6    O    1  py     Val( 2p)     1.59945
     7    O    1  py     Ryd( 3p)     0.00157
     8    O    1  pz     Val( 2p)     1.65204
     9    O    1  pz     Ryd( 3p)     0.00154
    10    O    1  dxy    Ryd( 3d)     0.00099
    11    O    1  dxz    Ryd( 3d)     0.00070
    12    O    1  dyz    Ryd( 3d)     0.00102
    13    O    1  dx2y2  Ryd( 3d)     0.00099
    14    O    1  dz2    Ryd( 3d)     0.00081

    15    C    2  S      Cor( 1S)     1.99881
    16    C    2  S      Val( 2S)     0.94991
    17    C    2  S      Ryd( 3S)     0.00265
    18    C    2  px     Val( 2p)     0.73361
    19    C    2  px     Ryd( 3p)     0.00526
    20    C    2  py     Val( 2p)     1.03437
    21    C    2  py     Ryd( 3p)     0.00259
    22    C    2  pz     Val( 2p)     1.13584
    23    C    2  pz     Ryd( 3p)     0.00206
    24    C    2  dxy    Ryd( 3d)     0.00147
    25    C    2  dxz    Ryd( 3d)     0.00149
    26    C    2  dyz    Ryd( 3d)     0.00080
    27    C    2  dx2y2  Ryd( 3d)     0.00222
    28    C    2  dz2    Ryd( 3d)     0.00149

    29    C    3  S      Cor( 1S)     1.99904
    30    C    3  S      Val( 2S)     1.02924
    31    C    3  S      Ryd( 3S)     0.00157
    32    C    3  px     Val( 2p)     1.08568
    33    C    3  px     Ryd( 3p)     0.00423
    34    C    3  py     Val( 2p)     1.10402
    35    C    3  py     Ryd( 3p)     0.00409
    36    C    3  pz     Val( 2p)     1.21793
    37    C    3  pz     Ryd( 3p)     0.00328
    38    C    3  dxy    Ryd( 3d)     0.00077
    39    C    3  dxz    Ryd( 3d)     0.00055
    40    C    3  dyz    Ryd( 3d)     0.00038
    41    C    3  dx2y2  Ryd( 3d)     0.00049
    42    C    3  dz2    Ryd( 3d)     0.00085

    43    C    4  S      Cor( 1S)     1.99910
    44    C    4  S      Val( 2S)     1.02290
    45    C    4  S      Ryd( 3S)     0.00084
    46    C    4  px     Val( 2p)     1.04779
    47    C    4  px     Ryd( 3p)     0.00269
    48    C    4  py     Val( 2p)     1.12534
    49    C    4  py     Ryd( 3p)     0.00441
    50    C    4  pz     Val( 2p)     1.21674
    51    C    4  pz     Ryd( 3p)     0.00312
    52    C    4  dxy    Ryd( 3d)     0.00065
    53    C    4  dxz    Ryd( 3d)     0.00041
    54    C    4  dyz    Ryd( 3d)     0.00042
    55    C    4  dx2y2  Ryd( 3d)     0.00075
    56    C    4  dz2    Ryd( 3d)     0.00096

    57    C    5  S      Cor( 1S)     1.99910
    58    C    5  S      Val( 2S)     1.02419
    59    C    5  S      Ryd( 3S)     0.00091
    60    C    5  px     Val( 2p)     1.18797
    61    C    5  px     Ryd( 3p)     0.00505
    62    C    5  py     Val( 2p)     0.98933
    63    C    5  py     Ryd( 3p)     0.00214
    64    C    5  pz     Val( 2p)     1.20894
    65    C    5  pz     Ryd( 3p)     0.00275
    66    C    5  dxy    Ryd( 3d)     0.00062
    67    C    5  dxz    Ryd( 3d)     0.00036
    68    C    5  dyz    Ryd( 3d)     0.00049
    69    C    5  dx2y2  Ryd( 3d)     0.00076
    70    C    5  dz2    Ryd( 3d)     0.00097

    71    C    6  S      Cor( 1S)     1.99907
    72    C    6  S      Val( 2S)     1.02881
    73    C    6  S      Ryd( 3S)     0.00091
    74    C    6  px     Val( 2p)     1.01983
    75    C    6  px     Ryd( 3p)     0.00241
    76    C    6  py     Val( 2p)     1.12827
    77    C    6  py     Ryd( 3p)     0.00381
    78    C    6  pz     Val( 2p)     1.22351
    79    C    6  pz     Ryd( 3p)     0.00303
    80    C    6  dxy    Ryd( 3d)     0.00057
    81    C    6  dxz    Ryd( 3d)     0.00041
    82    C    6  dyz    Ryd( 3d)     0.00047
    83    C    6  dx2y2  Ryd( 3d)     0.00076
    84    C    6  dz2    Ryd( 3d)     0.00097

    85    C    7  S      Cor( 1S)     1.99903
    86    C    7  S      Val( 2S)     1.04355
    87    C    7  S      Ryd( 3S)     0.00124
    88    C    7  px     Val( 2p)     1.07797
    89    C    7  px     Ryd( 3p)     0.00361
    90    C    7  py     Val( 2p)     1.06002
    91    C    7  py     Ryd( 3p)     0.00394
    92    C    7  pz     Val( 2p)     1.22753
    93    C    7  pz     Ryd( 3p)     0.00301
    94    C    7  dxy    Ryd( 3d)     0.00086
    95    C    7  dxz    Ryd( 3d)     0.00059
    96    C    7  dyz    Ryd( 3d)     0.00046
    97    C    7  dx2y2  Ryd( 3d)     0.00052
    98    C    7  dz2    Ryd( 3d)     0.00091

    99    H    8  S      Val( 1S)     0.49521
   100    H    8  S      Ryd( 2S)     0.00127
   101    H    8  px     Ryd( 2p)     0.00155
   102    H    8  py     Ryd( 2p)     0.00196
   103    H    8  pz     Ryd( 2p)     0.00123

   104    H    9  S      Val( 1S)     0.70956
   105    H    9  S      Ryd( 2S)     0.00343
   106    H    9  px     Ryd( 2p)     0.00007
   107    H    9  py     Ryd( 2p)     0.00020
   108    H    9  pz     Ryd( 2p)     0.00087

   109    H   10  S      Val( 1S)     0.74048
   110    H   10  S      Ryd( 2S)     0.00271
   111    H   10  px     Ryd( 2p)     0.00012
   112    H   10  py     Ryd( 2p)     0.00016
   113    H   10  pz     Ryd( 2p)     0.00075

   114    H   11  S      Val( 1S)     0.69752
   115    H   11  S      Ryd( 2S)     0.00167
   116    H   11  px     Ryd( 2p)     0.00025
   117    H   11  py     Ryd( 2p)     0.00060
   118    H   11  pz     Ryd( 2p)     0.00023

   119    H   12  S      Val( 1S)     0.72046
   120    H   12  S      Ryd( 2S)     0.00173
   121    H   12  px     Ryd( 2p)     0.00027
   122    H   12  py     Ryd( 2p)     0.00054
   123    H   12  pz     Ryd( 2p)     0.00022

   124    H   13  S      Val( 1S)     0.76385
   125    H   13  S      Ryd( 2S)     0.00252
   126    H   13  px     Ryd( 2p)     0.00016
   127    H   13  py     Ryd( 2p)     0.00016
   128    H   13  pz     Ryd( 2p)     0.00072

   129    H   14  S      Val( 1S)     0.72668
   130    H   14  S      Ryd( 2S)     0.00170
   131    H   14  px     Ryd( 2p)     0.00072
   132    H   14  py     Ryd( 2p)     0.00011
   133    H   14  pz     Ryd( 2p)     0.00019

   134    H   15  S      Val( 1S)     0.76149
   135    H   15  S      Ryd( 2S)     0.00253
   136    H   15  px     Ryd( 2p)     0.00017
   137    H   15  py     Ryd( 2p)     0.00012
   138    H   15  pz     Ryd( 2p)     0.00074

   139    H   16  S      Val( 1S)     0.75776
   140    H   16  S      Ryd( 2S)     0.00254
   141    H   16  px     Ryd( 2p)     0.00015
   142    H   16  py     Ryd( 2p)     0.00014
   143    H   16  pz     Ryd( 2p)     0.00073

   144    H   17  S      Val( 1S)     0.68801
   145    H   17  S      Ryd( 2S)     0.00158
   146    H   17  px     Ryd( 2p)     0.00029
   147    H   17  py     Ryd( 2p)     0.00056
   148    H   17  pz     Ryd( 2p)     0.00024

   149    H   18  S      Val( 1S)     0.73416
   150    H   18  S      Ryd( 2S)     0.00237
   151    H   18  px     Ryd( 2p)     0.00021
   152    H   18  py     Ryd( 2p)     0.00062
   153    H   18  pz     Ryd( 2p)     0.00022

   154    H   19  S      Val( 1S)     0.73257
   155    H   19  S      Ryd( 2S)     0.00312
   156    H   19  px     Ryd( 2p)     0.00010
   157    H   19  py     Ryd( 2p)     0.00016
   158    H   19  pz     Ryd( 2p)     0.00077

 WARNING:  1 low occupancy (<1.9990e) core orbital  found on  C    2


 Summary of Natural Population Analysis:                  
                                                          
                                       Natural Population 
                Natural  -----------------------------------------------
    Atom  No    Charge         Core      Valence    Rydberg      Total
 -----------------------------------------------------------------------
      O    1   -0.41836      1.99973     6.40807    0.01056     8.41836
      C    2    0.12744      1.99881     3.85373    0.02003     5.87256
      C    3   -0.45212      1.99904     4.43688    0.01621     6.45212
      C    4   -0.42612      1.99910     4.41277    0.01425     6.42612
      C    5   -0.42359      1.99910     4.41043    0.01405     6.42359
      C    6   -0.41282      1.99907     4.40042    0.01333     6.41282
      C    7   -0.42323      1.99903     4.40907    0.01513     6.42323
      H    8    0.49878      0.00000     0.49521    0.00601     0.50122
      H    9    0.28587      0.00000     0.70956    0.00457     0.71413
      H   10    0.25579      0.00000     0.74048    0.00373     0.74421
      H   11    0.29974      0.00000     0.69752    0.00275     0.70026
      H   12    0.27679      0.00000     0.72046    0.00276     0.72321
      H   13    0.23258      0.00000     0.76385    0.00356     0.76742
      H   14    0.27059      0.00000     0.72668    0.00272     0.72941
      H   15    0.23495      0.00000     0.76149    0.00356     0.76505
      H   16    0.23868      0.00000     0.75776    0.00356     0.76132
      H   17    0.30932      0.00000     0.68801    0.00267     0.69068
      H   18    0.26242      0.00000     0.73416    0.00342     0.73758
      H   19    0.26329      0.00000     0.73257    0.00414     0.73671
 =======================================================================
   * Total *    1.00000     13.99387    40.85909    0.14703    55.00000

                                 Natural Population      
 --------------------------------------------------------
   Core                      13.99387 ( 99.9562% of  14)
   Valence                   40.85909 ( 99.6563% of  41)
   Natural Minimal Basis     54.85297 ( 99.7327% of  55)
   Natural Rydberg Basis      0.14703 (  0.2673% of  55)
 --------------------------------------------------------

    Atom  No          Natural Electron Configuration
 ----------------------------------------------------------------------------
      O    1      [core]2S( 1.69)2p( 4.72)
      C    2      [core]2S( 0.95)2p( 2.90)3p( 0.01)3d( 0.01)
      C    3      [core]2S( 1.03)2p( 3.41)3p( 0.01)
      C    4      [core]2S( 1.02)2p( 3.39)3p( 0.01)
      C    5      [core]2S( 1.02)2p( 3.39)3p( 0.01)
      C    6      [core]2S( 1.03)2p( 3.37)3p( 0.01)
      C    7      [core]2S( 1.04)2p( 3.37)3p( 0.01)
      H    8            1S( 0.50)
      H    9            1S( 0.71)
      H   10            1S( 0.74)
      H   11            1S( 0.70)
      H   12            1S( 0.72)
      H   13            1S( 0.76)
      H   14            1S( 0.73)
      H   15            1S( 0.76)
      H   16            1S( 0.76)
      H   17            1S( 0.69)
      H   18            1S( 0.73)
      H   19            1S( 0.73)


 ***************************************************
 *******         Alpha spin orbitals         *******
 ***************************************************


 NATURAL POPULATIONS:  Natural atomic orbital occupancies 
                                                          
   NAO  Atom  No  lang   Type(AO)    Occupancy      Energy
 ----------------------------------------------------------
     1    O    1  S      Cor( 1S)     0.99987     -19.23989
     2    O    1  S      Val( 2S)     0.84687      -1.15793
     3    O    1  S      Ryd( 3S)     0.00061       1.18239
     4    O    1  px     Val( 2p)     0.76464      -0.56410
     5    O    1  px     Ryd( 3p)     0.00092       0.88744
     6    O    1  py     Val( 2p)     0.86661      -0.57183
     7    O    1  py     Ryd( 3p)     0.00087       0.94983
     8    O    1  pz     Val( 2p)     0.95027      -0.58861
     9    O    1  pz     Ryd( 3p)     0.00080       0.84554
    10    O    1  dxy    Ryd( 3d)     0.00046       2.77064
    11    O    1  dxz    Ryd( 3d)     0.00035       2.61457
    12    O    1  dyz    Ryd( 3d)     0.00053       2.63104
    13    O    1  dx2y2  Ryd( 3d)     0.00050       2.81292
    14    O    1  dz2    Ryd( 3d)     0.00043       2.60677

    15    C    2  S      Cor( 1S)     0.99940     -10.36216
    16    C    2  S      Val( 2S)     0.47285      -0.43649
    17    C    2  S      Ryd( 3S)     0.00126       0.68925
    18    C    2  px     Val( 2p)     0.36477      -0.29980
    19    C    2  px     Ryd( 3p)     0.00257       0.47668
    20    C    2  py     Val( 2p)     0.54090      -0.32208
    21    C    2  py     Ryd( 3p)     0.00135       0.39747
    22    C    2  pz     Val( 2p)     0.58523      -0.32627
    23    C    2  pz     Ryd( 3p)     0.00097       0.55128
    24    C    2  dxy    Ryd( 3d)     0.00084       1.94330
    25    C    2  dxz    Ryd( 3d)     0.00078       1.84732
    26    C    2  dyz    Ryd( 3d)     0.00044       1.84486
    27    C    2  dx2y2  Ryd( 3d)     0.00111       1.97032
    28    C    2  dz2    Ryd( 3d)     0.00088       2.19702

    29    C    3  S      Cor( 1S)     0.99952     -10.25080
    30    C    3  S      Val( 2S)     0.51381      -0.40533
    31    C    3  S      Ryd( 3S)     0.00081       0.77432
    32    C    3  px     Val( 2p)     0.54537      -0.26338
    33    C    3  px     Ryd( 3p)     0.00218       0.44940
    34    C    3  py     Val( 2p)     0.56165      -0.26869
    35    C    3  py     Ryd( 3p)     0.00228       0.50286
    36    C    3  pz     Val( 2p)     0.61138      -0.26994
    37    C    3  pz     Ryd( 3p)     0.00178       0.53850
    38    C    3  dxy    Ryd( 3d)     0.00043       2.07718
    39    C    3  dxz    Ryd( 3d)     0.00027       1.93628
    40    C    3  dyz    Ryd( 3d)     0.00021       1.97681
    41    C    3  dx2y2  Ryd( 3d)     0.00026       2.03813
    42    C    3  dz2    Ryd( 3d)     0.00044       2.24971

    43    C    4  S      Cor( 1S)     0.99955     -10.23994
    44    C    4  S      Val( 2S)     0.51163      -0.38372
    45    C    4  S      Ryd( 3S)     0.00042       0.80541
    46    C    4  px     Val( 2p)     0.52538      -0.24115
    47    C    4  px     Ryd( 3p)     0.00138       0.44417
    48    C    4  py     Val( 2p)     0.58068      -0.25006
    49    C    4  py     Ryd( 3p)     0.00223       0.50965
    50    C    4  pz     Val( 2p)     0.60841      -0.24857
    51    C    4  pz     Ryd( 3p)     0.00157       0.54038
    52    C    4  dxy    Ryd( 3d)     0.00035       2.07197
    53    C    4  dxz    Ryd( 3d)     0.00021       1.94069
    54    C    4  dyz    Ryd( 3d)     0.00023       1.99714
    55    C    4  dx2y2  Ryd( 3d)     0.00038       2.06228
    56    C    4  dz2    Ryd( 3d)     0.00048       2.26528

    57    C    5  S      Cor( 1S)     0.99955     -10.23645
    58    C    5  S      Val( 2S)     0.51217      -0.38220
    59    C    5  S      Ryd( 3S)     0.00046       0.80353
    60    C    5  px     Val( 2p)     0.59800      -0.24692
    61    C    5  px     Ryd( 3p)     0.00259       0.56579
    62    C    5  py     Val( 2p)     0.51168      -0.24033
    63    C    5  py     Ryd( 3p)     0.00112       0.41499
    64    C    5  pz     Val( 2p)     0.60494      -0.24507
    65    C    5  pz     Ryd( 3p)     0.00139       0.52213
    66    C    5  dxy    Ryd( 3d)     0.00034       2.01708
    67    C    5  dxz    Ryd( 3d)     0.00018       1.98173
    68    C    5  dyz    Ryd( 3d)     0.00026       1.93380
    69    C    5  dx2y2  Ryd( 3d)     0.00039       2.12594
    70    C    5  dz2    Ryd( 3d)     0.00049       2.28570

    71    C    6  S      Cor( 1S)     0.99953     -10.25668
    72    C    6  S      Val( 2S)     0.51377      -0.40425
    73    C    6  S      Ryd( 3S)     0.00048       0.78778
    74    C    6  px     Val( 2p)     0.51807      -0.25853
    75    C    6  px     Ryd( 3p)     0.00130       0.42557
    76    C    6  py     Val( 2p)     0.58572      -0.26797
    77    C    6  py     Ryd( 3p)     0.00219       0.49880
    78    C    6  pz     Val( 2p)     0.61123      -0.26453
    79    C    6  pz     Ryd( 3p)     0.00164       0.52599
    80    C    6  dxy    Ryd( 3d)     0.00034       2.05128
    81    C    6  dxz    Ryd( 3d)     0.00021       1.92157
    82    C    6  dyz    Ryd( 3d)     0.00024       1.98535
    83    C    6  dx2y2  Ryd( 3d)     0.00041       2.04766
    84    C    6  dz2    Ryd( 3d)     0.00049       2.24822

    85    C    7  S      Cor( 1S)     0.99952     -10.28683
    86    C    7  S      Val( 2S)     0.52333      -0.44079
    87    C    7  S      Ryd( 3S)     0.00060       0.76448
    88    C    7  px     Val( 2p)     0.55854      -0.30016
    89    C    7  px     Ryd( 3p)     0.00209       0.40840
    90    C    7  py     Val( 2p)     0.57204      -0.30186
    91    C    7  py     Ryd( 3p)     0.00200       0.48781
    92    C    7  pz     Val( 2p)     0.61980      -0.29819
    93    C    7  pz     Ryd( 3p)     0.00152       0.52371
    94    C    7  dxy    Ryd( 3d)     0.00052       2.03936
    95    C    7  dxz    Ryd( 3d)     0.00032       1.90112
    96    C    7  dyz    Ryd( 3d)     0.00025       1.94268
    97    C    7  dx2y2  Ryd( 3d)     0.00029       2.00466
    98    C    7  dz2    Ryd( 3d)     0.00048       2.22171

    99    H    8  S      Val( 1S)     0.24294      -0.10852
   100    H    8  S      Ryd( 2S)     0.00063       0.22334
   101    H    8  px     Ryd( 2p)     0.00079       1.71766
   102    H    8  py     Ryd( 2p)     0.00097       1.97839
   103    H    8  pz     Ryd( 2p)     0.00069       1.53159

   104    H    9  S      Val( 1S)     0.38432      -0.14586
   105    H    9  S      Ryd( 2S)     0.00177       0.17358
   106    H    9  px     Ryd( 2p)     0.00003       1.70498
   107    H    9  py     Ryd( 2p)     0.00010       1.58524
   108    H    9  pz     Ryd( 2p)     0.00048       2.12724

   109    H   10  S      Val( 1S)     0.37494      -0.09197
   110    H   10  S      Ryd( 2S)     0.00144       0.21997
   111    H   10  px     Ryd( 2p)     0.00006       1.68618
   112    H   10  py     Ryd( 2p)     0.00009       1.67462
   113    H   10  pz     Ryd( 2p)     0.00038       2.19844

   114    H   11  S      Val( 1S)     0.36931      -0.08600
   115    H   11  S      Ryd( 2S)     0.00110       0.19406
   116    H   11  px     Ryd( 2p)     0.00013       1.77754
   117    H   11  py     Ryd( 2p)     0.00032       2.00693
   118    H   11  pz     Ryd( 2p)     0.00012       1.73214

   119    H   12  S      Val( 1S)     0.36556      -0.05897
   120    H   12  S      Ryd( 2S)     0.00088       0.20981
   121    H   12  px     Ryd( 2p)     0.00014       1.76892
   122    H   12  py     Ryd( 2p)     0.00027       2.02953
   123    H   12  pz     Ryd( 2p)     0.00011       1.75375

   124    H   13  S      Val( 1S)     0.38126      -0.08117
   125    H   13  S      Ryd( 2S)     0.00126       0.22702
   126    H   13  px     Ryd( 2p)     0.00008       1.64089
   127    H   13  py     Ryd( 2p)     0.00008       1.69283
   128    H   13  pz     Ryd( 2p)     0.00036       2.20844

   129    H   14  S      Val( 1S)     0.36696      -0.05758
   130    H   14  S      Ryd( 2S)     0.00087       0.21252
   131    H   14  px     Ryd( 2p)     0.00036       2.17468
   132    H   14  py     Ryd( 2p)     0.00006       1.64739
   133    H   14  pz     Ryd( 2p)     0.00010       1.73425

   134    H   15  S      Val( 1S)     0.38026      -0.07634
   135    H   15  S      Ryd( 2S)     0.00126       0.22978
   136    H   15  px     Ryd( 2p)     0.00008       1.72033
   137    H   15  py     Ryd( 2p)     0.00006       1.61735
   138    H   15  pz     Ryd( 2p)     0.00037       2.21605

   139    H   16  S      Val( 1S)     0.37819      -0.09060
   140    H   16  S      Ryd( 2S)     0.00129       0.21803
   141    H   16  px     Ryd( 2p)     0.00008       1.62605
   142    H   16  py     Ryd( 2p)     0.00007       1.68453
   143    H   16  pz     Ryd( 2p)     0.00036       2.19654

   144    H   17  S      Val( 1S)     0.36813      -0.08597
   145    H   17  S      Ryd( 2S)     0.00095       0.19227
   146    H   17  px     Ryd( 2p)     0.00015       1.73080
   147    H   17  py     Ryd( 2p)     0.00030       2.00867
   148    H   17  pz     Ryd( 2p)     0.00014       1.72829

   149    H   18  S      Val( 1S)     0.36732      -0.10501
   150    H   18  S      Ryd( 2S)     0.00121       0.18302
   151    H   18  px     Ryd( 2p)     0.00011       1.75325
   152    H   18  py     Ryd( 2p)     0.00030       1.98447
   153    H   18  pz     Ryd( 2p)     0.00011       1.71703

   154    H   19  S      Val( 1S)     0.36737      -0.10300
   155    H   19  S      Ryd( 2S)     0.00161       0.20078
   156    H   19  px     Ryd( 2p)     0.00005       1.64734
   157    H   19  py     Ryd( 2p)     0.00008       1.65721
   158    H   19  pz     Ryd( 2p)     0.00038       2.17859


 Summary of Natural Population Analysis:                  
                                                          
                                       Natural Population 
                Natural  -----------------------------------------------
    Atom  No    Charge         Core      Valence    Rydberg      Total
 -----------------------------------------------------------------------
      O    1   -0.43373      0.99987     3.42839    0.00547     4.43373
      C    2    0.02667      0.99940     1.96374    0.01020     2.97333
      C    3   -0.24036      0.99952     2.23220    0.00864     3.24036
      C    4   -0.23291      0.99955     2.22610    0.00726     3.23291
      C    5   -0.23356      0.99955     2.22679    0.00722     3.23356
      C    6   -0.23563      0.99953     2.22879    0.00730     3.23563
      C    7   -0.28129      0.99952     2.27370    0.00807     3.28129
      H    8    0.25398      0.00000     0.24294    0.00308     0.24602
      H    9    0.11329      0.00000     0.38432    0.00239     0.38671
      H   10    0.12309      0.00000     0.37494    0.00196     0.37691
      H   11    0.12903      0.00000     0.36931    0.00167     0.37097
      H   12    0.13304      0.00000     0.36556    0.00141     0.36696
      H   13    0.11697      0.00000     0.38126    0.00178     0.38303
      H   14    0.13166      0.00000     0.36696    0.00138     0.36834
      H   15    0.11796      0.00000     0.38026    0.00178     0.38204
      H   16    0.12000      0.00000     0.37819    0.00181     0.38000
      H   17    0.13033      0.00000     0.36813    0.00154     0.36967
      H   18    0.13095      0.00000     0.36732    0.00173     0.36905
      H   19    0.13051      0.00000     0.36737    0.00212     0.36949
 =======================================================================
   * Total *    0.00000      6.99694    20.92626    0.07680    28.00000

                                 Natural Population      
 --------------------------------------------------------
   Core                       6.99694 ( 99.9563% of   7)
   Valence                   20.92626 ( 99.6489% of  21)
   Natural Minimal Basis     27.92320 ( 99.7257% of  28)
   Natural Rydberg Basis      0.07680 (  0.2743% of  28)
 --------------------------------------------------------

    Atom  No          Natural Electron Configuration
 ----------------------------------------------------------------------------
      O    1      [core]2S( 0.85)2p( 2.58)
      C    2      [core]2S( 0.47)2p( 1.49)
      C    3      [core]2S( 0.51)2p( 1.72)3p( 0.01)
      C    4      [core]2S( 0.51)2p( 1.71)3p( 0.01)
      C    5      [core]2S( 0.51)2p( 1.71)3p( 0.01)
      C    6      [core]2S( 0.51)2p( 1.72)3p( 0.01)
      C    7      [core]2S( 0.52)2p( 1.75)3p( 0.01)
      H    8            1S( 0.24)
      H    9            1S( 0.38)
      H   10            1S( 0.37)
      H   11            1S( 0.37)
      H   12            1S( 0.37)
      H   13            1S( 0.38)
      H   14            1S( 0.37)
      H   15            1S( 0.38)
      H   16            1S( 0.38)
      H   17            1S( 0.37)
      H   18            1S( 0.37)
      H   19            1S( 0.37)


 NATURAL BOND ORBITAL ANALYSIS, alpha spin orbitals:

                       Occupancies       Lewis Structure    Low   High
           Occ.    -------------------  -----------------   occ   occ
  Cycle   Thresh.   Lewis   Non-Lewis     CR  BD  3C  LP    (L)   (NL)   Dev
 =============================================================================
   1(1)    0.90    27.77898   0.22102      7  19   0   2     0      0    0.01
 -----------------------------------------------------------------------------

 Structure accepted: No low occupancy Lewis orbitals

 --------------------------------------------------------
   Core                      6.99694 ( 99.956% of   7)
   Valence Lewis            20.78204 ( 98.962% of  21)
  ==================       ============================
   Total Lewis              27.77898 ( 99.211% of  28)
  -----------------------------------------------------
   Valence non-Lewis         0.16964 (  0.606% of  28)
   Rydberg non-Lewis         0.05138 (  0.184% of  28)
  ==================       ============================
   Total non-Lewis           0.22102 (  0.789% of  28)
 --------------------------------------------------------


       (Occupancy)   Bond orbital/ Coefficients/ Hybrids
 ---------------------------------------------------------------------------------
     1. (0.99694) BD ( 1) O   1 - C   2  
                ( 69.71%)   0.8349* O   1 s( 34.00%)p 1.94( 65.94%)d 0.00(  0.06%)
                                           -0.0001  0.5831  0.0026  0.7608 -0.0051
                                            0.0559 -0.0050  0.2781 -0.0020  0.0115
                                            0.0152  0.0051  0.0136 -0.0061
                ( 30.29%)   0.5504* C   2 s( 19.00%)p 4.25( 80.68%)d 0.02(  0.32%)
                                           -0.0000  0.4340  0.0411 -0.8579 -0.0304
                                           -0.0228 -0.0127 -0.2632 -0.0017  0.0001
                                            0.0280 -0.0010  0.0444 -0.0199
     2. (0.99482) BD ( 1) O   1 - H   8  
                ( 75.73%)   0.8702* O   1 s( 19.74%)p 4.06( 80.17%)d 0.00(  0.08%)
                                            0.0002  0.4440 -0.0158 -0.4810 -0.0312
                                            0.7145  0.0125  0.2425 -0.0026 -0.0107
                                           -0.0073  0.0162 -0.0196 -0.0061
                ( 24.27%)   0.4926* H   8 s( 99.50%)p 0.01(  0.50%)
                                            0.9975 -0.0059  0.0413 -0.0547 -0.0182
     3. (0.98783) BD ( 1) C   2 - C   3  
                ( 52.25%)   0.7228* C   2 s( 29.06%)p 2.44( 70.90%)d 0.00(  0.04%)
                                            0.0000  0.5391 -0.0006  0.3773 -0.0314
                                           -0.6986 -0.0058 -0.2784  0.0040 -0.0119
                                           -0.0068  0.0095 -0.0087 -0.0054
                ( 47.75%)   0.6910* C   3 s( 26.32%)p 2.80( 73.63%)d 0.00(  0.06%)
                                            0.0004  0.5129  0.0070 -0.4091 -0.0304
                                            0.6989 -0.0063  0.2817  0.0081 -0.0154
                                           -0.0063  0.0109 -0.0093 -0.0083
     4. (0.99118) BD ( 1) C   2 - C   7  
                ( 50.40%)   0.7099* C   2 s( 28.93%)p 2.45( 70.99%)d 0.00(  0.09%)
                                            0.0002  0.5378 -0.0007  0.3410 -0.0174
                                            0.7143  0.0150 -0.2878  0.0006  0.0161
                                           -0.0077 -0.0156 -0.0146 -0.0092
                ( 49.60%)   0.7043* C   7 s( 26.87%)p 2.72( 73.04%)d 0.00(  0.09%)
                                            0.0003  0.5183  0.0071 -0.3988 -0.0336
                                           -0.6996 -0.0004  0.2841  0.0098  0.0205
                                           -0.0080 -0.0138 -0.0112 -0.0110
     5. (0.98952) BD ( 1) C   2 - H   9  
                ( 62.25%)   0.7890* C   2 s( 22.96%)p 3.35( 76.99%)d 0.00(  0.06%)
                                           -0.0002  0.4790 -0.0125 -0.0275 -0.0148
                                            0.0059 -0.0049  0.8768 -0.0036 -0.0004
                                           -0.0004  0.0012 -0.0013  0.0240
                ( 37.75%)   0.6144* H   9 s( 99.89%)p 0.00(  0.11%)
                                            0.9994 -0.0076 -0.0007 -0.0007 -0.0338
     6. (0.98823) BD ( 1) C   3 - C   4  
                ( 51.30%)   0.7162* C   3 s( 28.48%)p 2.51( 71.48%)d 0.00(  0.04%)
                                            0.0001  0.5337  0.0011  0.8167  0.0002
                                           -0.0009 -0.0323  0.2163 -0.0004  0.0041
                                            0.0100  0.0019  0.0147 -0.0076
                ( 48.70%)   0.6979* C   4 s( 26.88%)p 2.72( 73.07%)d 0.00(  0.05%)
                                            0.0002  0.5184  0.0010 -0.8266 -0.0054
                                           -0.0121 -0.0340 -0.2147 -0.0047 -0.0027
                                            0.0096 -0.0007  0.0176 -0.0095
     7. (0.98781) BD ( 1) C   3 - H  10  
                ( 62.54%)   0.7908* C   3 s( 22.05%)p 3.53( 77.91%)d 0.00(  0.04%)
                                            0.0002 -0.4695  0.0085  0.0751  0.0060
                                            0.0346  0.0276  0.8783 -0.0062  0.0003
                                           -0.0042  0.0027 -0.0004 -0.0201
                ( 37.46%)   0.6121* H  10 s( 99.90%)p 0.00(  0.10%)
                                           -0.9995  0.0034 -0.0037 -0.0062 -0.0302
     8. (0.98857) BD ( 1) C   3 - H  11  
                ( 62.97%)   0.7935* C   3 s( 23.04%)p 3.34( 76.92%)d 0.00(  0.04%)
                                            0.0001 -0.4799 -0.0058  0.3986 -0.0083
                                            0.7131 -0.0003 -0.3183  0.0208 -0.0140
                                            0.0079  0.0115  0.0056  0.0052
                ( 37.03%)   0.6085* H  11 s( 99.90%)p 0.00(  0.10%)
                                           -0.9995 -0.0019 -0.0139 -0.0276  0.0088
     9. (0.99104) BD ( 1) C   4 - C   5  
                ( 50.17%)   0.7083* C   4 s( 27.73%)p 2.60( 72.21%)d 0.00(  0.05%)
                                            0.0002  0.5266  0.0015  0.3919  0.0315
                                            0.7005 -0.0107 -0.2770 -0.0045  0.0129
                                           -0.0048 -0.0117 -0.0121 -0.0082
                ( 49.83%)   0.7059* C   5 s( 27.54%)p 2.63( 72.40%)d 0.00(  0.05%)
                                            0.0002  0.5248  0.0020 -0.3824  0.0256
                                           -0.7074 -0.0219  0.2761  0.0021  0.0165
                                           -0.0075 -0.0104 -0.0068 -0.0081
    10. (0.98806) BD ( 1) C   4 - H  12  
                ( 63.31%)   0.7957* C   4 s( 23.38%)p 3.28( 76.58%)d 0.00(  0.04%)
                                            0.0001 -0.4834 -0.0074 -0.3962  0.0009
                                            0.7113 -0.0064  0.3201 -0.0188  0.0116
                                            0.0057 -0.0112  0.0081  0.0048
                ( 36.69%)   0.6057* H  12 s( 99.90%)p 0.00(  0.10%)
                                           -0.9995  0.0024  0.0158 -0.0250 -0.0090
    11. (0.98889) BD ( 1) C   4 - H  13  
                ( 61.93%)   0.7869* C   4 s( 21.89%)p 3.57( 78.07%)d 0.00(  0.04%)
                                           -0.0001  0.4678 -0.0088  0.0662  0.0159
                                           -0.0417 -0.0234  0.8796 -0.0046 -0.0001
                                            0.0007  0.0011 -0.0002  0.0209
                ( 38.07%)   0.6170* H  13 s( 99.91%)p 0.00(  0.09%)
                                            0.9995 -0.0044 -0.0060  0.0058 -0.0291
    12. (0.99113) BD ( 1) C   5 - C   6  
                ( 48.98%)   0.6999* C   5 s( 27.00%)p 2.70( 72.95%)d 0.00(  0.05%)
                                            0.0002  0.5196  0.0024 -0.3969  0.0246
                                            0.7055  0.0223  0.2704  0.0030 -0.0159
                                           -0.0073  0.0100 -0.0062 -0.0081
                ( 51.02%)   0.7143* C   6 s( 28.08%)p 2.56( 71.88%)d 0.00(  0.04%)
                                            0.0002  0.5299 -0.0013  0.4056  0.0278
                                           -0.6920  0.0154 -0.2726 -0.0021 -0.0114
                                           -0.0047  0.0109 -0.0105 -0.0075
    13. (0.98801) BD ( 1) C   5 - H  14  
                ( 63.17%)   0.7948* C   5 s( 23.39%)p 3.27( 76.58%)d 0.00(  0.04%)
                                           -0.0001  0.4835  0.0065  0.8335 -0.0070
                                            0.0115 -0.0016  0.2657 -0.0186  0.0010
                                            0.0112  0.0004  0.0148 -0.0061
                ( 36.83%)   0.6069* H  14 s( 99.91%)p 0.00(  0.09%)
                                            0.9995 -0.0026 -0.0301  0.0008 -0.0066
    14. (0.98883) BD ( 1) C   5 - H  15  
                ( 62.03%)   0.7876* C   5 s( 21.95%)p 3.55( 78.01%)d 0.00(  0.04%)
                                            0.0001 -0.4684  0.0087 -0.0101 -0.0279
                                            0.0017  0.0009  0.8827 -0.0029 -0.0002
                                           -0.0031 -0.0001 -0.0001 -0.0206
                ( 37.97%)   0.6162* H  15 s( 99.91%)p 0.00(  0.09%)
                                           -0.9995  0.0046  0.0057 -0.0003 -0.0298
    15. (0.98848) BD ( 1) C   6 - C   7  
                ( 47.83%)   0.6916* C   6 s( 26.47%)p 2.78( 73.47%)d 0.00(  0.06%)
                                            0.0003  0.5145  0.0053 -0.8289 -0.0094
                                           -0.0069  0.0325 -0.2156 -0.0056  0.0030
                                            0.0101  0.0004  0.0186 -0.0099
                ( 52.17%)   0.7223* C   7 s( 28.77%)p 2.47( 71.20%)d 0.00(  0.04%)
                                            0.0001  0.5363  0.0013  0.8145 -0.0000
                                            0.0211  0.0304  0.2173  0.0009 -0.0029
                                            0.0101 -0.0026  0.0142 -0.0077
    16. (0.98917) BD ( 1) C   6 - H  16  
                ( 62.26%)   0.7890* C   6 s( 21.93%)p 3.56( 78.02%)d 0.00(  0.04%)
                                           -0.0001  0.4683 -0.0092  0.0619  0.0158
                                            0.0493  0.0207  0.8793 -0.0069  0.0009
                                           -0.0000  0.0007 -0.0002  0.0208
                ( 37.74%)   0.6144* H  16 s( 99.91%)p 0.00(  0.09%)
                                            0.9995 -0.0046 -0.0062 -0.0049 -0.0295
    17. (0.98908) BD ( 1) C   6 - H  17  
                ( 63.09%)   0.7943* C   6 s( 23.40%)p 3.27( 76.56%)d 0.00(  0.05%)
                                           -0.0001  0.4837  0.0080  0.3780  0.0007
                                            0.7192 -0.0057 -0.3240  0.0181  0.0125
                                           -0.0052 -0.0120 -0.0099 -0.0055
                ( 36.91%)   0.6075* H  17 s( 99.89%)p 0.00(  0.11%)
                                            0.9995  0.0001 -0.0154 -0.0264  0.0110
    18. (0.98891) BD ( 1) C   7 - H  18  
                ( 63.24%)   0.7953* C   7 s( 22.37%)p 3.47( 77.59%)d 0.00(  0.04%)
                                           -0.0001  0.4730  0.0044 -0.4133  0.0122
                                            0.7118  0.0021  0.3128 -0.0184 -0.0133
                                           -0.0086  0.0105 -0.0039 -0.0052
                ( 36.76%)   0.6063* H  18 s( 99.91%)p 0.00(  0.09%)
                                            0.9995 -0.0037  0.0124 -0.0268 -0.0086
    19. (0.98831) BD ( 1) C   7 - H  19  
                ( 63.35%)   0.7959* C   7 s( 21.90%)p 3.56( 78.06%)d 0.00(  0.04%)
                                            0.0002 -0.4679  0.0067  0.0751  0.0055
                                           -0.0322 -0.0248  0.8794 -0.0011 -0.0012
                                           -0.0049 -0.0036 -0.0005 -0.0195
                ( 36.65%)   0.6054* H  19 s( 99.90%)p 0.00(  0.10%)
                                           -0.9995  0.0048 -0.0033  0.0044 -0.0307
    20. (0.99987) CR ( 1) O   1           s(100.00%)p 0.00(  0.00%)
                                            1.0000 -0.0001  0.0000  0.0002  0.0000
                                           -0.0001 -0.0000 -0.0000  0.0000  0.0000
                                            0.0000 -0.0000  0.0000  0.0000
    21. (0.99940) CR ( 1) C   2           s(100.00%)p 0.00(  0.00%)
                                            1.0000 -0.0000 -0.0000 -0.0001  0.0000
                                           -0.0001 -0.0000  0.0003 -0.0000 -0.0000
                                            0.0000  0.0000  0.0000  0.0000
    22. (0.99952) CR ( 1) C   3           s(100.00%)p 0.00(  0.00%)
                                            1.0000 -0.0001 -0.0000 -0.0000  0.0000
                                           -0.0003  0.0000 -0.0002 -0.0000  0.0000
                                            0.0000 -0.0000  0.0000  0.0000
    23. (0.99955) CR ( 1) C   4           s(100.00%)p 0.00(  0.00%)
                                            1.0000 -0.0001 -0.0000  0.0002 -0.0000
                                           -0.0002  0.0000  0.0002  0.0000 -0.0000
                                           -0.0000  0.0000 -0.0000  0.0000
    24. (0.99955) CR ( 1) C   5           s(100.00%)p 0.00(  0.00%)
                                            1.0000 -0.0001 -0.0000  0.0003 -0.0000
                                            0.0000 -0.0000 -0.0002 -0.0000 -0.0000
                                            0.0000  0.0000  0.0000  0.0000
    25. (0.99953) CR ( 1) C   6           s(100.00%)p 0.00(  0.00%)
                                            1.0000 -0.0001 -0.0000  0.0002 -0.0000
                                            0.0002 -0.0000  0.0002  0.0000  0.0000
                                           -0.0000 -0.0000 -0.0000  0.0000
    26. (0.99952) CR ( 1) C   7           s(100.00%)p 0.00(  0.00%)
                                            1.0000 -0.0001 -0.0000 -0.0000  0.0000
                                            0.0003  0.0000 -0.0002 -0.0000 -0.0000
                                            0.0000  0.0000  0.0000  0.0000
    27. (0.99170) LP ( 1) O   1           s( 46.25%)p 1.16( 53.70%)d 0.00(  0.05%)
                                            0.0001  0.6800  0.0042 -0.3378 -0.0008
                                           -0.5150  0.0050 -0.3971  0.0036 -0.0109
                                           -0.0095 -0.0153  0.0057  0.0006
    28. (0.98552) LP ( 2) O   1           s(  0.00%)p 1.00( 99.94%)d 0.00(  0.05%)
                                           -0.0000 -0.0002  0.0057  0.2726 -0.0027
                                            0.4687 -0.0029 -0.8398  0.0062  0.0089
                                           -0.0036 -0.0089 -0.0058 -0.0186
    29. (0.00105) RY*( 1) O   1           s(  5.80%)p15.17( 87.95%)d 1.08(  6.25%)
                                           -0.0000 -0.0026  0.2408 -0.0030 -0.3436
                                           -0.0015 -0.3282  0.0037  0.8085 -0.0630
                                            0.1841 -0.0045 -0.0435  0.1509
    30. (0.00085) RY*( 2) O   1           s( 20.85%)p 3.24( 67.64%)d 0.55( 11.51%)
                                            0.0000 -0.0018  0.4566 -0.0007 -0.0302
                                           -0.0007  0.8035  0.0023  0.1725  0.3198
                                            0.0655  0.0492 -0.0336  0.0711
    31. (0.00020) RY*( 3) O   1           s( 64.81%)p 0.43( 27.96%)d 0.11(  7.23%)
                                           -0.0000 -0.0017  0.8050 -0.0066 -0.2007
                                            0.0046 -0.2920  0.0067 -0.3924 -0.1514
                                           -0.1216 -0.0071  0.0850 -0.1652
    32. (0.00003) RY*( 4) O   1           s(  6.23%)p12.49( 77.78%)d 2.57( 15.99%)
    33. (0.00000) RY*( 5) O   1           s(  0.10%)p99.99( 13.45%)d99.99( 86.46%)
    34. (0.00001) RY*( 6) O   1           s(  0.36%)p38.19( 13.72%)d99.99( 85.92%)
    35. (0.00000) RY*( 7) O   1           s(  0.03%)p 7.38(  0.26%)d99.99( 99.71%)
    36. (0.00001) RY*( 8) O   1           s(  1.28%)p 4.78(  6.10%)d72.59( 92.62%)
    37. (0.00000) RY*( 9) O   1           s(  0.56%)p 9.66(  5.39%)d99.99( 94.05%)
    38. (0.00237) RY*( 1) C   2           s(  0.30%)p99.99( 93.83%)d19.76(  5.87%)
                                            0.0000  0.0320  0.0441 -0.0069  0.6975
                                           -0.0145  0.4565  0.0035  0.4930  0.1562
                                            0.0089  0.0716  0.0832 -0.1490
    39. (0.00157) RY*( 2) C   2           s( 35.83%)p 1.11( 39.59%)d 0.69( 24.58%)
                                            0.0000 -0.0093  0.5985  0.0395  0.0399
                                            0.0114 -0.5377  0.0244  0.3207 -0.2029
                                           -0.0742 -0.1082  0.2133 -0.3768
    40. (0.00076) RY*( 3) C   2           s(  6.18%)p 6.44( 39.79%)d 8.75( 54.03%)
                                            0.0000 -0.0216  0.2476 -0.0014 -0.4338
                                           -0.0005  0.2222  0.0128  0.4002  0.0893
                                            0.4817  0.0775 -0.5341 -0.0953
    41. (0.00073) RY*( 4) C   2           s(  1.78%)p 5.15(  9.19%)d49.91( 89.03%)
                                            0.0000 -0.0151  0.1327 -0.0000 -0.2699
                                           -0.0113  0.1011  0.0157 -0.0920  0.7321
                                           -0.4381  0.1730  0.0709 -0.3569
    42. (0.00050) RY*( 5) C   2           s(  5.13%)p 6.39( 32.78%)d12.11( 62.09%)
                                            0.0000 -0.0044  0.2264 -0.0167 -0.1298
                                           -0.0001  0.5290  0.0114 -0.1751 -0.5438
                                           -0.4681 -0.1021 -0.1838 -0.2488
    43. (0.00044) RY*( 6) C   2           s( 12.73%)p 1.74( 22.15%)d 5.11( 65.12%)
                                           -0.0000 -0.0173  0.3564  0.0511 -0.2112
                                            0.0039  0.3797  0.0108 -0.1731 -0.0220
                                            0.3690  0.1370  0.6879  0.1504
    44. (0.00021) RY*( 7) C   2           s(  5.94%)p 1.08(  6.42%)d14.77( 87.65%)
                                           -0.0000  0.0106  0.2434 -0.0043  0.1709
                                            0.0175 -0.1319 -0.0081 -0.1311 -0.1278
                                           -0.1016  0.8762 -0.2018  0.2035
    45. (0.00018) RY*( 8) C   2           s( 30.72%)p 0.89( 27.28%)d 1.37( 42.00%)
                                            0.0000  0.0106  0.5542  0.0010  0.3250
                                           -0.0170  0.0131 -0.0022 -0.4083  0.2764
                                            0.0625 -0.3747 -0.3160  0.3152
    46. (0.00009) RY*( 9) C   2           s(  1.45%)p20.29( 29.42%)d47.68( 69.13%)
    47. (0.00295) RY*( 1) C   3           s(  8.63%)p10.00( 86.32%)d 0.58(  5.04%)
                                           -0.0000  0.0216  0.2930  0.0149  0.3190
                                            0.0266  0.6035 -0.0227 -0.6291  0.1271
                                           -0.0522 -0.0730 -0.0613 -0.1499
    48. (0.00175) RY*( 2) C   3           s(  5.35%)p17.07( 91.39%)d 0.61(  3.26%)
                                            0.0000 -0.0124  0.2311  0.0108 -0.9070
                                           -0.0197  0.0687 -0.0085 -0.2930 -0.1109
                                            0.0263 -0.0717  0.0897 -0.0802
    49. (0.00055) RY*( 3) C   3           s(  7.65%)p 8.68( 66.41%)d 3.39( 25.94%)
                                            0.0000 -0.0212  0.2758 -0.0106  0.2137
                                            0.0036 -0.6674 -0.0026 -0.4158 -0.3568
                                           -0.2884  0.0272  0.0867 -0.2016
    50. (0.00048) RY*( 4) C   3           s( 74.47%)p 0.28( 20.55%)d 0.07(  4.98%)
                                            0.0000  0.0023  0.8630 -0.0004  0.0787
                                           -0.0074  0.0646 -0.0021  0.4417 -0.0079
                                            0.0250  0.0302  0.1298  0.1769
    51. (0.00014) RY*( 5) C   3           s(  0.48%)p 7.18(  3.44%)d99.99( 96.08%)
                                           -0.0000 -0.0026  0.0692 -0.0060  0.0999
                                            0.0018 -0.1133  0.0072 -0.1073 -0.3326
                                            0.7933 -0.3593 -0.2930  0.0769
    52. (0.00009) RY*( 6) C   3           s(  0.44%)p46.92( 20.83%)d99.99( 78.73%)
    53. (0.00004) RY*( 7) C   3           s(  0.55%)p 7.68(  4.21%)d99.99( 95.25%)
    54. (0.00001) RY*( 8) C   3           s(  2.32%)p 2.96(  6.85%)d39.19( 90.83%)
    55. (0.00001) RY*( 9) C   3           s(  0.22%)p 0.29(  0.06%)d99.99( 99.72%)
    56. (0.00254) RY*( 1) C   4           s(  6.25%)p14.12( 88.30%)d 0.87(  5.44%)
                                           -0.0000  0.0231  0.2490 -0.0179 -0.2952
                                            0.0272  0.6052  0.0215  0.6543 -0.1130
                                           -0.0438  0.0796 -0.0762 -0.1661
    57. (0.00087) RY*( 2) C   4           s(  5.12%)p13.76( 70.42%)d 4.78( 24.47%)
                                            0.0000 -0.0213  0.2252  0.0138 -0.0247
                                           -0.0025 -0.6578  0.0037  0.5202  0.3595
                                           -0.1583  0.0587  0.1845 -0.2299
    58. (0.00066) RY*( 3) C   4           s(  2.20%)p39.64( 87.07%)d 4.89( 10.74%)
                                            0.0000 -0.0107  0.1478 -0.0184  0.8892
                                           -0.0148  0.2562  0.0015  0.1174  0.1666
                                            0.1516  0.1572  0.1424 -0.1078
    59. (0.00017) RY*( 4) C   4           s( 74.19%)p 0.18( 13.68%)d 0.16( 12.13%)
                                           -0.0000  0.0056  0.8613  0.0044 -0.1233
                                           -0.0020  0.0781  0.0028 -0.3398  0.1388
                                           -0.0229 -0.1355  0.1911  0.2160
    60. (0.00014) RY*( 5) C   4           s(  1.02%)p 5.46(  5.58%)d91.46( 93.40%)
                                           -0.0000  0.0013  0.1010  0.0089 -0.2018
                                            0.0048 -0.0867  0.0028 -0.0861  0.2061
                                            0.7631  0.4597 -0.2811 -0.1370
    61. (0.00007) RY*( 6) C   4           s(  0.75%)p 3.12(  2.35%)d99.99( 96.90%)
    62. (0.00003) RY*( 7) C   4           s(  0.21%)p99.99( 20.84%)d99.99( 78.96%)
    63. (0.00001) RY*( 8) C   4           s( 10.09%)p 1.11( 11.15%)d 7.81( 78.76%)
    64. (0.00001) RY*( 9) C   4           s(  0.31%)p 2.21(  0.68%)d99.99( 99.02%)
    65. (0.00251) RY*( 1) C   5           s(  7.59%)p11.44( 86.81%)d 0.74(  5.60%)
                                           -0.0000  0.0222  0.2746 -0.0327 -0.7185
                                           -0.0004 -0.0024 -0.0198 -0.5920  0.0065
                                            0.0656  0.0004  0.1435 -0.1762
    66. (0.00085) RY*( 2) C   5           s(  5.59%)p12.02( 67.15%)d 4.88( 27.26%)
                                            0.0000 -0.0226  0.2353  0.0092  0.5434
                                           -0.0063  0.2429 -0.0048 -0.5631 -0.0084
                                            0.1376 -0.0476 -0.4275 -0.2619
    67. (0.00068) RY*( 3) C   5           s(  0.43%)p99.99( 91.84%)d18.19(  7.74%)
                                            0.0000 -0.0069  0.0649  0.0006  0.1392
                                            0.0254 -0.9381 -0.0010 -0.1353 -0.0271
                                            0.0369  0.2397 -0.1098 -0.0759
    68. (0.00020) RY*( 4) C   5           s( 75.64%)p 0.17( 13.10%)d 0.15( 11.26%)
                                            0.0000  0.0035  0.8697  0.0059 -0.0652
                                           -0.0010 -0.0093 -0.0027  0.3558 -0.0840
                                           -0.0569 -0.0656 -0.2225  0.2202
    69. (0.00014) RY*( 5) C   5           s(  0.66%)p 7.39(  4.89%)d99.99( 94.44%)
                                            0.0000  0.0006  0.0814  0.0007 -0.0168
                                           -0.0097  0.2109 -0.0015  0.0640  0.4203
                                           -0.0020  0.8752 -0.0291 -0.0296
    70. (0.00006) RY*( 6) C   5           s(  0.43%)p 4.63(  2.00%)d99.99( 97.57%)
    71. (0.00003) RY*( 7) C   5           s(  0.48%)p47.04( 22.37%)d99.99( 77.16%)
    72. (0.00001) RY*( 8) C   5           s(  0.02%)p38.64(  0.82%)d99.99( 99.15%)
    73. (0.00000) RY*( 9) C   5           s(  9.28%)p 1.19( 11.09%)d 8.58( 79.63%)
    74. (0.00264) RY*( 1) C   6           s(  7.29%)p11.96( 87.25%)d 0.75(  5.46%)
                                           -0.0000  0.0218  0.2692 -0.0146 -0.2856
                                           -0.0272 -0.5880  0.0219  0.6661  0.1042
                                           -0.0470 -0.0832 -0.0824 -0.1667
    75. (0.00095) RY*( 2) C   6           s(  3.24%)p23.27( 75.35%)d 6.61( 21.41%)
                                            0.0000 -0.0195  0.1789  0.0169 -0.1947
                                            0.0039  0.7022  0.0066  0.4713 -0.3291
                                           -0.1757 -0.0406  0.1816 -0.2007
    76. (0.00064) RY*( 3) C   6           s(  2.57%)p31.96( 82.11%)d 5.96( 15.32%)
                                            0.0000 -0.0119  0.1598 -0.0159  0.8722
                                            0.0113 -0.1160  0.0012  0.2157 -0.2197
                                            0.1305 -0.1707  0.1902 -0.1503
    77. (0.00020) RY*( 4) C   6           s( 72.01%)p 0.25( 17.79%)d 0.14( 10.19%)
                                            0.0000  0.0046  0.8486  0.0142 -0.1645
                                           -0.0018 -0.0568  0.0047 -0.3839 -0.1467
                                            0.1713 -0.0350  0.2014  0.0965
    78. (0.00015) RY*( 5) C   6           s(  1.69%)p 2.38(  4.02%)d55.87( 94.29%)
                                           -0.0000  0.0001  0.1299 -0.0078  0.1743
                                            0.0051 -0.0937 -0.0057  0.0303  0.1456
                                           -0.7213  0.4893  0.3067  0.2606
    79. (0.00007) RY*( 6) C   6           s(  3.82%)p 0.74(  2.82%)d24.47( 93.36%)
    80. (0.00003) RY*( 7) C   6           s(  0.15%)p99.99( 16.73%)d99.99( 83.12%)
    81. (0.00001) RY*( 8) C   6           s(  9.14%)p 1.47( 13.41%)d 8.47( 77.45%)
    82. (0.00001) RY*( 9) C   6           s(  0.21%)p 2.79(  0.58%)d99.99( 99.22%)
    83. (0.00276) RY*( 1) C   7           s(  5.40%)p16.32( 88.14%)d 1.20(  6.46%)
                                           -0.0000  0.0202  0.2315  0.0136  0.4208
                                           -0.0270 -0.5728 -0.0167 -0.6124 -0.1448
                                           -0.0492  0.0768 -0.0769 -0.1714
    84. (0.00127) RY*( 2) C   7           s(  4.33%)p20.96( 90.76%)d 1.13(  4.91%)
                                            0.0000 -0.0089  0.2079  0.0138 -0.8735
                                            0.0247 -0.2017 -0.0095 -0.3210  0.1352
                                            0.0240  0.0990  0.0360 -0.1382
    85. (0.00058) RY*( 3) C   7           s( 30.34%)p 1.46( 44.27%)d 0.84( 25.39%)
                                            0.0000 -0.0188  0.5505 -0.0082  0.1709
                                           -0.0023  0.5853 -0.0029 -0.2662  0.3757
                                           -0.2705 -0.0241  0.1267 -0.1515
    86. (0.00032) RY*( 4) C   7           s( 54.17%)p 0.69( 37.39%)d 0.16(  8.44%)
                                            0.0000  0.0094  0.7359  0.0035  0.0145
                                            0.0094 -0.3235 -0.0035  0.5186 -0.0786
                                            0.1073 -0.0273  0.1054  0.2343
    87. (0.00018) RY*( 5) C   7           s(  0.58%)p 6.21(  3.59%)d99.99( 95.84%)
                                           -0.0000 -0.0025  0.0760 -0.0071  0.1064
                                           -0.0036  0.1352  0.0088 -0.0783  0.2885
                                            0.7816  0.3991 -0.3208  0.0447
    88. (0.00010) RY*( 6) C   7           s(  1.41%)p16.75( 23.65%)d53.08( 74.94%)
    89. (0.00006) RY*( 7) C   7           s(  1.84%)p 1.63(  3.01%)d51.66( 95.15%)
    90. (0.00001) RY*( 8) C   7           s(  0.02%)p93.40(  1.64%)d99.99( 98.34%)
    91. (0.00001) RY*( 9) C   7           s(  2.01%)p 3.82(  7.67%)d45.01( 90.33%)
    92. (0.00074) RY*( 1) H   8           s( 58.07%)p 0.72( 41.93%)
                                            0.0151  0.7619 -0.3249  0.1275 -0.5454
    93. (0.00069) RY*( 2) H   8           s( 13.67%)p 6.32( 86.33%)
                                            0.0071  0.3696 -0.4421 -0.4669  0.6707
    94. (0.00045) RY*( 3) H   8           s( 25.62%)p 2.90( 74.38%)
                                            0.0061  0.5061  0.6388  0.3993  0.4200
    95. (0.00001) RY*( 4) H   8           s(  3.15%)p30.77( 96.85%)
    96. (0.00181) RY*( 1) H   9           s( 99.62%)p 0.00(  0.38%)
                                            0.0080  0.9981 -0.0369  0.0478  0.0119
    97. (0.00010) RY*( 2) H   9           s(  0.19%)p99.99( 99.81%)
    98. (0.00004) RY*( 3) H   9           s(  0.20%)p99.99( 99.80%)
    99. (0.00002) RY*( 4) H   9           s(  0.10%)p99.99( 99.90%)
   100. (0.00145) RY*( 1) H  10           s( 99.77%)p 0.00(  0.23%)
                                            0.0048  0.9988  0.0011  0.0041 -0.0476
   101. (0.00008) RY*( 2) H  10           s(  0.03%)p99.99( 99.97%)
   102. (0.00006) RY*( 3) H  10           s(  0.01%)p 1.00( 99.99%)
   103. (0.00002) RY*( 4) H  10           s(  0.28%)p99.99( 99.72%)
   104. (0.00110) RY*( 1) H  11           s( 99.74%)p 0.00(  0.26%)
                                           -0.0003  0.9987 -0.0123 -0.0465  0.0167
   105. (0.00009) RY*( 2) H  11           s(  0.01%)p 1.00( 99.99%)
   106. (0.00006) RY*( 3) H  11           s(  0.01%)p 1.00( 99.99%)
   107. (0.00002) RY*( 4) H  11           s(  0.35%)p99.99( 99.65%)
   108. (0.00089) RY*( 1) H  12           s( 99.74%)p 0.00(  0.26%)
                                            0.0039  0.9987  0.0118 -0.0485 -0.0077
   109. (0.00008) RY*( 2) H  12           s(  0.00%)p 1.00(100.00%)
   110. (0.00006) RY*( 3) H  12           s(  0.01%)p99.99( 99.99%)
   111. (0.00002) RY*( 4) H  12           s(  0.33%)p99.99( 99.67%)
   112. (0.00127) RY*( 1) H  13           s( 99.62%)p 0.00(  0.38%)
                                            0.0060  0.9981 -0.0206  0.0007  0.0583
   113. (0.00007) RY*( 2) H  13           s(  0.10%)p99.99( 99.90%)
   114. (0.00008) RY*( 3) H  13           s(  0.04%)p99.99( 99.96%)
   115. (0.00002) RY*( 4) H  13           s(  0.34%)p99.99( 99.66%)
   116. (0.00087) RY*( 1) H  14           s( 99.70%)p 0.00(  0.30%)
                                            0.0042  0.9985  0.0542  0.0071  0.0052
   117. (0.00008) RY*( 2) H  14           s(  0.00%)p 1.00(100.00%)
   118. (0.00006) RY*( 3) H  14           s(  0.00%)p 1.00(100.00%)
   119. (0.00002) RY*( 4) H  14           s(  0.39%)p99.99( 99.61%)
   120. (0.00127) RY*( 1) H  15           s( 99.70%)p 0.00(  0.30%)
                                            0.0061  0.9985 -0.0048  0.0085 -0.0535
   121. (0.00008) RY*( 2) H  15           s(  0.05%)p99.99( 99.95%)
   122. (0.00006) RY*( 3) H  15           s(  0.00%)p 1.00(100.00%)
   123. (0.00002) RY*( 4) H  15           s(  0.34%)p99.99( 99.66%)
   124. (0.00131) RY*( 1) H  16           s( 99.66%)p 0.00(  0.34%)
                                            0.0061  0.9983 -0.0226  0.0051  0.0535
   125. (0.00007) RY*( 2) H  16           s(  0.11%)p99.99( 99.89%)
   126. (0.00007) RY*( 3) H  16           s(  0.01%)p99.99( 99.99%)
   127. (0.00002) RY*( 4) H  16           s(  0.31%)p99.99( 99.69%)
   128. (0.00096) RY*( 1) H  17           s( 99.66%)p 0.00(  0.34%)
                                            0.0015  0.9983 -0.0005  0.0584 -0.0039
   129. (0.00010) RY*( 2) H  17           s(  0.00%)p 1.00(100.00%)
   130. (0.00006) RY*( 3) H  17           s(  0.09%)p99.99( 99.91%)
   131. (0.00002) RY*( 4) H  17           s(  0.35%)p99.99( 99.65%)
   132. (0.00121) RY*( 1) H  18           s( 99.87%)p 0.00(  0.13%)
                                            0.0049  0.9993 -0.0176  0.0304  0.0089
   133. (0.00008) RY*( 2) H  18           s(  0.00%)p 1.00(100.00%)
   134. (0.00006) RY*( 3) H  18           s(  0.00%)p 1.00(100.00%)
   135. (0.00002) RY*( 4) H  18           s(  0.22%)p99.99( 99.78%)
   136. (0.00163) RY*( 1) H  19           s( 99.93%)p 0.00(  0.07%)
                                            0.0057  0.9996  0.0010  0.0001 -0.0270
   137. (0.00008) RY*( 2) H  19           s(  0.01%)p99.99( 99.99%)
   138. (0.00005) RY*( 3) H  19           s(  0.00%)p 1.00(100.00%)
   139. (0.00002) RY*( 4) H  19           s(  0.16%)p99.99( 99.84%)
   140. (0.01744) BD*( 1) O   1 - C   2  
                ( 30.29%)   0.5504* O   1 s( 34.00%)p 1.94( 65.94%)d 0.00(  0.06%)
                                            0.0001 -0.5831 -0.0026 -0.7608  0.0051
                                           -0.0559  0.0050 -0.2781  0.0020 -0.0115
                                           -0.0152 -0.0051 -0.0136  0.0061
                ( 69.71%)  -0.8349* C   2 s( 19.00%)p 4.25( 80.68%)d 0.02(  0.32%)
                                            0.0000 -0.4340 -0.0411  0.8579  0.0304
                                            0.0228  0.0127  0.2632  0.0017 -0.0001
                                           -0.0280  0.0010 -0.0444  0.0199
   141. (0.00358) BD*( 1) O   1 - H   8  
                ( 24.27%)   0.4926* O   1 s( 19.74%)p 4.06( 80.17%)d 0.00(  0.08%)
                                           -0.0002 -0.4440  0.0158  0.4810  0.0312
                                           -0.7145 -0.0125 -0.2425  0.0026  0.0107
                                            0.0073 -0.0162  0.0196  0.0061
                ( 75.73%)  -0.8702* H   8 s( 99.50%)p 0.01(  0.50%)
                                           -0.9975  0.0059 -0.0413  0.0547  0.0182
   142. (0.01371) BD*( 1) C   2 - C   3  
                ( 47.75%)   0.6910* C   2 s( 29.06%)p 2.44( 70.90%)d 0.00(  0.04%)
                                           -0.0000 -0.5391  0.0006 -0.3773  0.0314
                                            0.6986  0.0058  0.2784 -0.0040  0.0119
                                            0.0068 -0.0095  0.0087  0.0054
                ( 52.25%)  -0.7228* C   3 s( 26.32%)p 2.80( 73.63%)d 0.00(  0.06%)
                                           -0.0004 -0.5129 -0.0070  0.4091  0.0304
                                           -0.6989  0.0063 -0.2817 -0.0081  0.0154
                                            0.0063 -0.0109  0.0093  0.0083
   143. (0.01628) BD*( 1) C   2 - C   7  
                ( 49.60%)   0.7043* C   2 s( 28.93%)p 2.45( 70.99%)d 0.00(  0.09%)
                                           -0.0002 -0.5378  0.0007 -0.3410  0.0174
                                           -0.7143 -0.0150  0.2878 -0.0006 -0.0161
                                            0.0077  0.0156  0.0146  0.0092
                ( 50.40%)  -0.7099* C   7 s( 26.87%)p 2.72( 73.04%)d 0.00(  0.09%)
                                           -0.0003 -0.5183 -0.0071  0.3988  0.0336
                                            0.6996  0.0004 -0.2841 -0.0098 -0.0205
                                            0.0080  0.0138  0.0112  0.0110
   144. (0.01792) BD*( 1) C   2 - H   9  
                ( 37.75%)   0.6144* C   2 s( 22.96%)p 3.35( 76.99%)d 0.00(  0.06%)
                                            0.0002 -0.4790  0.0125  0.0275  0.0148
                                           -0.0059  0.0049 -0.8768  0.0036  0.0004
                                            0.0004 -0.0012  0.0013 -0.0240
                ( 62.25%)  -0.7890* H   9 s( 99.89%)p 0.00(  0.11%)
                                           -0.9994  0.0076  0.0007  0.0007  0.0338
   145. (0.00699) BD*( 1) C   3 - C   4  
                ( 48.70%)   0.6979* C   3 s( 28.48%)p 2.51( 71.48%)d 0.00(  0.04%)
                                           -0.0001 -0.5337 -0.0011 -0.8167 -0.0002
                                            0.0009  0.0323 -0.2163  0.0004 -0.0041
                                           -0.0100 -0.0019 -0.0147  0.0076
                ( 51.30%)  -0.7162* C   4 s( 26.88%)p 2.72( 73.07%)d 0.00(  0.05%)
                                           -0.0002 -0.5184 -0.0010  0.8266  0.0054
                                            0.0121  0.0340  0.2147  0.0047  0.0027
                                           -0.0096  0.0007 -0.0176  0.0095
   146. (0.00841) BD*( 1) C   3 - H  10  
                ( 37.46%)   0.6121* C   3 s( 22.05%)p 3.53( 77.91%)d 0.00(  0.04%)
                                           -0.0002  0.4695 -0.0085 -0.0751 -0.0060
                                           -0.0346 -0.0276 -0.8783  0.0062 -0.0003
                                            0.0042 -0.0027  0.0004  0.0201
                ( 62.54%)  -0.7908* H  10 s( 99.90%)p 0.00(  0.10%)
                                            0.9995 -0.0034  0.0037  0.0062  0.0302
   147. (0.00578) BD*( 1) C   3 - H  11  
                ( 37.03%)   0.6085* C   3 s( 23.04%)p 3.34( 76.92%)d 0.00(  0.04%)
                                           -0.0001  0.4799  0.0058 -0.3986  0.0083
                                           -0.7131  0.0003  0.3183 -0.0208  0.0140
                                           -0.0079 -0.0115 -0.0056 -0.0052
                ( 62.97%)  -0.7935* H  11 s( 99.90%)p 0.00(  0.10%)
                                            0.9995  0.0019  0.0139  0.0276 -0.0088
   148. (0.00734) BD*( 1) C   4 - C   5  
                ( 49.83%)   0.7059* C   4 s( 27.73%)p 2.60( 72.21%)d 0.00(  0.05%)
                                           -0.0002 -0.5266 -0.0015 -0.3919 -0.0315
                                           -0.7005  0.0107  0.2770  0.0045 -0.0129
                                            0.0048  0.0117  0.0121  0.0082
                ( 50.17%)  -0.7083* C   5 s( 27.54%)p 2.63( 72.40%)d 0.00(  0.05%)
                                           -0.0002 -0.5248 -0.0020  0.3824 -0.0256
                                            0.7074  0.0219 -0.2761 -0.0021 -0.0165
                                            0.0075  0.0104  0.0068  0.0081
   149. (0.00540) BD*( 1) C   4 - H  12  
                ( 36.69%)   0.6057* C   4 s( 23.38%)p 3.28( 76.58%)d 0.00(  0.04%)
                                           -0.0001  0.4834  0.0074  0.3962 -0.0009
                                           -0.7113  0.0064 -0.3201  0.0188 -0.0116
                                           -0.0057  0.0112 -0.0081 -0.0048
                ( 63.31%)  -0.7957* H  12 s( 99.90%)p 0.00(  0.10%)
                                            0.9995 -0.0024 -0.0158  0.0250  0.0090
   150. (0.00828) BD*( 1) C   4 - H  13  
                ( 38.07%)   0.6170* C   4 s( 21.89%)p 3.57( 78.07%)d 0.00(  0.04%)
                                            0.0001 -0.4678  0.0088 -0.0662 -0.0159
                                            0.0417  0.0234 -0.8796  0.0046  0.0001
                                           -0.0007 -0.0011  0.0002 -0.0209
                ( 61.93%)  -0.7869* H  13 s( 99.91%)p 0.00(  0.09%)
                                           -0.9995  0.0044  0.0060 -0.0058  0.0291
   151. (0.00770) BD*( 1) C   5 - C   6  
                ( 51.02%)   0.7143* C   5 s( 27.00%)p 2.70( 72.95%)d 0.00(  0.05%)
                                            0.0002  0.5196  0.0024 -0.3969  0.0246
                                            0.7055  0.0223  0.2704  0.0030 -0.0159
                                           -0.0073  0.0100 -0.0062 -0.0081
                ( 48.98%)  -0.6999* C   6 s( 28.08%)p 2.56( 71.88%)d 0.00(  0.04%)
                                            0.0002  0.5299 -0.0013  0.4056  0.0278
                                           -0.6920  0.0154 -0.2726 -0.0021 -0.0114
                                           -0.0047  0.0109 -0.0105 -0.0075
   152. (0.00545) BD*( 1) C   5 - H  14  
                ( 36.83%)   0.6069* C   5 s( 23.39%)p 3.27( 76.58%)d 0.00(  0.04%)
                                            0.0001 -0.4835 -0.0065 -0.8335  0.0070
                                           -0.0115  0.0016 -0.2657  0.0186 -0.0010
                                           -0.0112 -0.0004 -0.0148  0.0061
                ( 63.17%)  -0.7948* H  14 s( 99.91%)p 0.00(  0.09%)
                                           -0.9995  0.0026  0.0301 -0.0008  0.0066
   153. (0.00824) BD*( 1) C   5 - H  15  
                ( 37.97%)   0.6162* C   5 s( 21.95%)p 3.55( 78.01%)d 0.00(  0.04%)
                                           -0.0001  0.4684 -0.0087  0.0101  0.0279
                                           -0.0017 -0.0009 -0.8827  0.0029  0.0002
                                            0.0031  0.0001  0.0001  0.0206
                ( 62.03%)  -0.7876* H  15 s( 99.91%)p 0.00(  0.09%)
                                            0.9995 -0.0046 -0.0057  0.0003  0.0298
   154. (0.00798) BD*( 1) C   6 - C   7  
                ( 52.17%)   0.7223* C   6 s( 26.47%)p 2.78( 73.47%)d 0.00(  0.06%)
                                            0.0003  0.5145  0.0053 -0.8289 -0.0094
                                           -0.0069  0.0325 -0.2156 -0.0056  0.0030
                                            0.0101  0.0004  0.0186 -0.0099
                ( 47.83%)  -0.6916* C   7 s( 28.77%)p 2.47( 71.20%)d 0.00(  0.04%)
                                            0.0001  0.5363  0.0013  0.8145 -0.0000
                                            0.0211  0.0304  0.2173  0.0009 -0.0029
                                            0.0101 -0.0026  0.0142 -0.0077
   155. (0.00832) BD*( 1) C   6 - H  16  
                ( 37.74%)   0.6144* C   6 s( 21.93%)p 3.56( 78.02%)d 0.00(  0.04%)
                                            0.0001 -0.4683  0.0092 -0.0619 -0.0158
                                           -0.0493 -0.0207 -0.8793  0.0069 -0.0009
                                            0.0000 -0.0007  0.0002 -0.0208
                ( 62.26%)  -0.7890* H  16 s( 99.91%)p 0.00(  0.09%)
                                           -0.9995  0.0046  0.0062  0.0049  0.0295
   156. (0.00550) BD*( 1) C   6 - H  17  
                ( 36.91%)   0.6075* C   6 s( 23.40%)p 3.27( 76.56%)d 0.00(  0.05%)
                                            0.0001 -0.4837 -0.0080 -0.3780 -0.0007
                                           -0.7192  0.0057  0.3240 -0.0181 -0.0125
                                            0.0052  0.0120  0.0099  0.0055
                ( 63.09%)  -0.7943* H  17 s( 99.89%)p 0.00(  0.11%)
                                           -0.9995 -0.0001  0.0154  0.0264 -0.0110
   157. (0.00662) BD*( 1) C   7 - H  18  
                ( 36.76%)   0.6063* C   7 s( 22.37%)p 3.47( 77.59%)d 0.00(  0.04%)
                                            0.0001 -0.4730 -0.0044  0.4133 -0.0122
                                           -0.7118 -0.0021 -0.3128  0.0184  0.0133
                                            0.0086 -0.0105  0.0039  0.0052
                ( 63.24%)  -0.7953* H  18 s( 99.91%)p 0.00(  0.09%)
                                           -0.9995  0.0037 -0.0124  0.0268  0.0086
   158. (0.00870) BD*( 1) C   7 - H  19  
                ( 36.65%)   0.6054* C   7 s( 21.90%)p 3.56( 78.06%)d 0.00(  0.04%)
                                           -0.0002  0.4679 -0.0067 -0.0751 -0.0055
                                            0.0322  0.0248 -0.8794  0.0011  0.0012
                                            0.0049  0.0036  0.0005  0.0195
                ( 63.35%)  -0.7959* H  19 s( 99.90%)p 0.00(  0.10%)
                                            0.9995 -0.0048  0.0033 -0.0044  0.0307


 NHO Directionality and "Bond Bending" (deviations from line of nuclear centers)

         [Thresholds for printing:  angular deviation  >  1.0 degree]
                                    hybrid p-character > 25.0%
                                    orbital occupancy  >  0.10e

                                Line of Centers        Hybrid 1              Hybrid 2
                                ---------------  -------------------   ------------------
                NBO               Theta   Phi    Theta   Phi    Dev    Theta   Phi    Dev
 ========================================================================================
     1. BD (   1) O   1 - C   2    71.6    3.4    70.0    3.9   1.7    106.6  182.3   2.1
     2. BD (   1) O   1 - H   8    72.5  120.1    74.9  125.2   5.5      --     --    --
     3. BD (   1) C   2 - C   3   108.8  300.1   109.3  296.2   3.7     70.5  122.4   2.3
     4. BD (   1) C   2 - C   7   109.1   61.2   109.8   66.1   4.7     70.3  238.3   2.8
     5. BD (   1) C   2 - H   9     1.9    4.2     2.8  178.7   4.7      --     --    --
     6. BD (   1) C   3 - C   4    75.3    0.5    75.2  357.7   2.8    104.8  183.2   2.5
     7. BD (   1) C   3 - H  10   174.3  199.9   173.3  217.5   2.1      --     --    --
     8. BD (   1) C   3 - H  11    68.9  240.2    69.9  241.3   1.4      --     --    --
     9. BD (   1) C   4 - C   5   108.9   61.2   109.2   58.5   2.6     71.1  243.9   2.6
    11. BD (   1) C   4 - H  13     5.5  328.1     6.8  321.6   1.5      --     --    --
    12. BD (   1) C   5 - C   6    71.5  119.9    71.5  117.1   2.7    108.9  302.6   2.6
    14. BD (   1) C   5 - H  15   179.2  347.8   177.5  356.1   1.7      --     --    --
    15. BD (   1) C   6 - C   7   104.8  181.0   104.8  178.3   2.7     75.0    3.6   2.5
    16. BD (   1) C   6 - H  16     5.6   36.9     6.8   42.1   1.4      --     --    --
    18. BD (   1) C   7 - H  18    69.1  120.2    70.2  119.3   1.4      --     --    --
    19. BD (   1) C   7 - H  19   174.4  164.4   173.6  144.7   2.2      --     --    --
    27. LP (   1) O   1             --     --    122.7  236.4   --       --     --    --
    28. LP (   2) O   1             --     --    147.1   59.9   --       --     --    --


 Second Order Perturbation Theory Analysis of Fock Matrix in NBO Basis

     Threshold for printing:   0.25 kcal/mol
                                                                              E(2)  E(j)-E(i) F(i,j)
         Donor NBO (i)                     Acceptor NBO (j)                 kcal/mol   a.u.    a.u. 
 ===================================================================================================

 within unit  1
   1. BD (   1) O   1 - C   2        /145. BD*(   1) C   3 - C   4            0.75    1.32    0.040
   1. BD (   1) O   1 - C   2        /154. BD*(   1) C   6 - C   7            0.63    1.30    0.036
   2. BD (   1) O   1 - H   8        / 38. RY*(   1) C   2                    0.44    1.60    0.033
   2. BD (   1) O   1 - H   8        / 48. RY*(   2) C   3                    0.37    1.47    0.029
   2. BD (   1) O   1 - H   8        /142. BD*(   1) C   2 - C   3            1.40    1.15    0.051
   3. BD (   1) C   2 - C   3        / 30. RY*(   2) O   1                    0.51    1.97    0.040
   3. BD (   1) C   2 - C   3        / 56. RY*(   1) C   4                    0.65    1.63    0.041
   3. BD (   1) C   2 - C   3        / 83. RY*(   1) C   7                    0.70    1.64    0.043
   3. BD (   1) C   2 - C   3        /141. BD*(   1) O   1 - H   8            0.90    1.02    0.038
   3. BD (   1) C   2 - C   3        /143. BD*(   1) C   2 - C   7            0.74    0.97    0.034
   3. BD (   1) C   2 - C   3        /144. BD*(   1) C   2 - H   9            0.33    1.03    0.023
   3. BD (   1) C   2 - C   3        /145. BD*(   1) C   3 - C   4            0.49    1.03    0.029
   3. BD (   1) C   2 - C   3        /149. BD*(   1) C   4 - H  12            0.78    1.12    0.037
   3. BD (   1) C   2 - C   3        /157. BD*(   1) C   7 - H  18            1.01    1.07    0.042
   4. BD (   1) C   2 - C   7        / 29. RY*(   1) O   1                    0.43    1.76    0.035
   4. BD (   1) C   2 - C   7        / 47. RY*(   1) C   3                    0.83    1.67    0.047
   4. BD (   1) C   2 - C   7        / 74. RY*(   1) C   6                    0.72    1.66    0.044
   4. BD (   1) C   2 - C   7        /142. BD*(   1) C   2 - C   3            0.84    1.03    0.037
   4. BD (   1) C   2 - C   7        /147. BD*(   1) C   3 - H  11            0.86    1.13    0.039
   4. BD (   1) C   2 - C   7        /154. BD*(   1) C   6 - C   7            0.58    1.04    0.031
   4. BD (   1) C   2 - C   7        /156. BD*(   1) C   6 - H  17            0.73    1.13    0.036
   5. BD (   1) C   2 - H   9        / 29. RY*(   1) O   1                    0.31    1.63    0.029
   5. BD (   1) C   2 - H   9        / 84. RY*(   2) C   7                    0.28    1.21    0.023
   5. BD (   1) C   2 - H   9        /146. BD*(   1) C   3 - H  10            1.41    0.99    0.047
   5. BD (   1) C   2 - H   9        /158. BD*(   1) C   7 - H  19            1.44    0.98    0.047
   6. BD (   1) C   3 - C   4        / 38. RY*(   1) C   2                    0.42    1.40    0.031
   6. BD (   1) C   3 - C   4        / 65. RY*(   1) C   5                    0.52    1.61    0.037
   6. BD (   1) C   3 - C   4        /140. BD*(   1) O   1 - C   2            1.59    0.82    0.046
   6. BD (   1) C   3 - C   4        /142. BD*(   1) C   2 - C   3            0.37    0.96    0.024
   6. BD (   1) C   3 - C   4        /146. BD*(   1) C   3 - H  10            0.31    1.04    0.023
   6. BD (   1) C   3 - C   4        /147. BD*(   1) C   3 - H  11            0.39    1.05    0.025
   6. BD (   1) C   3 - C   4        /148. BD*(   1) C   4 - C   5            0.40    0.99    0.025
   6. BD (   1) C   3 - C   4        /149. BD*(   1) C   4 - H  12            0.28    1.08    0.022
   6. BD (   1) C   3 - C   4        /152. BD*(   1) C   5 - H  14            0.91    1.08    0.040
   7. BD (   1) C   3 - H  10        /140. BD*(   1) O   1 - C   2            0.40    0.71    0.021
   7. BD (   1) C   3 - H  10        /144. BD*(   1) C   2 - H   9            1.72    0.88    0.049
   7. BD (   1) C   3 - H  10        /150. BD*(   1) C   4 - H  13            1.46    0.95    0.047
   8. BD (   1) C   3 - H  11        / 40. RY*(   3) C   2                    0.29    1.81    0.029
   8. BD (   1) C   3 - H  11        / 57. RY*(   2) C   4                    0.31    1.51    0.027
   8. BD (   1) C   3 - H  11        /140. BD*(   1) O   1 - C   2            0.31    0.72    0.019
   8. BD (   1) C   3 - H  11        /143. BD*(   1) C   2 - C   7            1.85    0.83    0.049
   8. BD (   1) C   3 - H  11        /145. BD*(   1) C   3 - C   4            0.26    0.89    0.019
   8. BD (   1) C   3 - H  11        /148. BD*(   1) C   4 - C   5            1.56    0.90    0.047
   9. BD (   1) C   4 - C   5        / 47. RY*(   1) C   3                    0.58    1.59    0.038
   9. BD (   1) C   4 - C   5        / 74. RY*(   1) C   6                    0.52    1.58    0.036
   9. BD (   1) C   4 - C   5        /145. BD*(   1) C   3 - C   4            0.41    0.98    0.026
   9. BD (   1) C   4 - C   5        /147. BD*(   1) C   3 - H  11            1.01    1.04    0.041
   9. BD (   1) C   4 - C   5        /149. BD*(   1) C   4 - H  12            0.37    1.07    0.025
   9. BD (   1) C   4 - C   5        /151. BD*(   1) C   5 - C   6            0.42    0.98    0.026
   9. BD (   1) C   4 - C   5        /152. BD*(   1) C   5 - H  14            0.35    1.07    0.025
   9. BD (   1) C   4 - C   5        /156. BD*(   1) C   6 - H  17            0.98    1.04    0.040
  10. BD (   1) C   4 - H  12        / 66. RY*(   2) C   5                    0.29    1.53    0.027
  10. BD (   1) C   4 - H  12        /142. BD*(   1) C   2 - C   3            1.95    0.83    0.051
  10. BD (   1) C   4 - H  12        /151. BD*(   1) C   5 - C   6            1.74    0.86    0.049
  11. BD (   1) C   4 - H  13        / 67. RY*(   3) C   5                    0.27    1.18    0.023
  11. BD (   1) C   4 - H  13        /146. BD*(   1) C   3 - H  10            1.66    0.91    0.049
  11. BD (   1) C   4 - H  13        /153. BD*(   1) C   5 - H  15            1.56    0.93    0.048
  12. BD (   1) C   5 - C   6        / 56. RY*(   1) C   4                    0.51    1.59    0.036
  12. BD (   1) C   5 - C   6        / 83. RY*(   1) C   7                    0.48    1.59    0.035
  12. BD (   1) C   5 - C   6        /148. BD*(   1) C   4 - C   5            0.41    0.99    0.025
  12. BD (   1) C   5 - C   6        /149. BD*(   1) C   4 - H  12            0.94    1.07    0.040
  12. BD (   1) C   5 - C   6        /152. BD*(   1) C   5 - H  14            0.30    1.08    0.023
  12. BD (   1) C   5 - C   6        /154. BD*(   1) C   6 - C   7            0.39    0.96    0.025
  12. BD (   1) C   5 - C   6        /155. BD*(   1) C   6 - H  16            0.27    1.04    0.021
  12. BD (   1) C   5 - C   6        /156. BD*(   1) C   6 - H  17            0.37    1.05    0.025
  12. BD (   1) C   5 - C   6        /157. BD*(   1) C   7 - H  18            1.04    1.02    0.041
  13. BD (   1) C   5 - H  14        / 57. RY*(   2) C   4                    0.26    1.48    0.025
  13. BD (   1) C   5 - H  14        /145. BD*(   1) C   3 - C   4            1.78    0.86    0.050
  13. BD (   1) C   5 - H  14        /154. BD*(   1) C   6 - C   7            1.88    0.83    0.050
  14. BD (   1) C   5 - H  15        /150. BD*(   1) C   4 - H  13            1.59    0.92    0.048
  14. BD (   1) C   5 - H  15        /155. BD*(   1) C   6 - H  16            1.60    0.91    0.048
  15. BD (   1) C   6 - C   7        / 39. RY*(   2) C   2                    0.30    1.79    0.030
  15. BD (   1) C   6 - C   7        / 65. RY*(   1) C   5                    0.56    1.63    0.038
  15. BD (   1) C   6 - C   7        /140. BD*(   1) O   1 - C   2            1.83    0.84    0.050
  15. BD (   1) C   6 - C   7        /143. BD*(   1) C   2 - C   7            0.44    0.95    0.026
  15. BD (   1) C   6 - C   7        /151. BD*(   1) C   5 - C   6            0.40    1.01    0.025
  15. BD (   1) C   6 - C   7        /152. BD*(   1) C   5 - H  14            0.87    1.10    0.039
  15. BD (   1) C   6 - C   7        /157. BD*(   1) C   7 - H  18            0.43    1.05    0.027
  15. BD (   1) C   6 - C   7        /158. BD*(   1) C   7 - H  19            0.32    1.05    0.023
  16. BD (   1) C   6 - H  16        /153. BD*(   1) C   5 - H  15            1.51    0.95    0.048
  16. BD (   1) C   6 - H  16        /158. BD*(   1) C   7 - H  19            1.65    0.91    0.049
  17. BD (   1) C   6 - H  17        / 66. RY*(   2) C   5                    0.33    1.56    0.029
  17. BD (   1) C   6 - H  17        /143. BD*(   1) C   2 - C   7            1.84    0.83    0.049
  17. BD (   1) C   6 - H  17        /148. BD*(   1) C   4 - C   5            1.57    0.90    0.047
  18. BD (   1) C   7 - H  18        / 75. RY*(   2) C   6                    0.31    1.45    0.027
  18. BD (   1) C   7 - H  18        /142. BD*(   1) C   2 - C   3            1.72    0.87    0.049
  18. BD (   1) C   7 - H  18        /151. BD*(   1) C   5 - C   6            1.54    0.90    0.047
  18. BD (   1) C   7 - H  18        /154. BD*(   1) C   6 - C   7            0.26    0.88    0.019
  19. BD (   1) C   7 - H  19        / 38. RY*(   1) C   2                    0.34    1.31    0.027
  19. BD (   1) C   7 - H  19        /140. BD*(   1) O   1 - C   2            0.36    0.73    0.020
  19. BD (   1) C   7 - H  19        /144. BD*(   1) C   2 - H   9            1.69    0.90    0.049
  19. BD (   1) C   7 - H  19        /155. BD*(   1) C   6 - H  16            1.42    0.96    0.047
  20. CR (   1) O   1                / 38. RY*(   1) C   2                    0.82   19.87    0.162
  20. CR (   1) O   1                / 43. RY*(   6) C   2                    0.35   20.77    0.108
  21. CR (   1) C   2                / 48. RY*(   2) C   3                    0.25   10.86    0.066
  21. CR (   1) C   2                / 84. RY*(   2) C   7                    0.33   10.84    0.075
  21. CR (   1) C   2                / 86. RY*(   4) C   7                    0.29   11.10    0.072
  21. CR (   1) C   2                / 96. RY*(   1) H   9                    0.41   10.54    0.083
  21. CR (   1) C   2                /140. BD*(   1) O   1 - C   2            0.68   10.41    0.107
  21. CR (   1) C   2                /142. BD*(   1) C   2 - C   3            0.26   10.55    0.067
  22. CR (   1) C   3                / 39. RY*(   2) C   2                    0.29   11.25    0.072
  22. CR (   1) C   3                / 58. RY*(   3) C   4                    0.43   10.85    0.086
  22. CR (   1) C   3                /100. RY*(   1) H  10                    0.37   10.48    0.079
  22. CR (   1) C   3                /104. RY*(   1) H  11                    0.41   10.46    0.083
  23. CR (   1) C   4                / 48. RY*(   2) C   3                    0.42   10.74    0.084
  23. CR (   1) C   4                / 67. RY*(   3) C   5                    0.39   10.78    0.082
  23. CR (   1) C   4                /108. RY*(   1) H  12                    0.37   10.46    0.079
  23. CR (   1) C   4                /112. RY*(   1) H  13                    0.33   10.48    0.075
  24. CR (   1) C   5                / 58. RY*(   3) C   4                    0.35   10.84    0.077
  24. CR (   1) C   5                / 75. RY*(   2) C   6                    0.26   11.00    0.067
  24. CR (   1) C   5                /116. RY*(   1) H  14                    0.37   10.47    0.078
  24. CR (   1) C   5                /120. RY*(   1) H  15                    0.34   10.48    0.075
  25. CR (   1) C   6                / 67. RY*(   3) C   5                    0.49   10.80    0.091
  25. CR (   1) C   6                / 84. RY*(   2) C   7                    0.45   10.74    0.088
  25. CR (   1) C   6                /124. RY*(   1) H  16                    0.34   10.49    0.075
  25. CR (   1) C   6                /128. RY*(   1) H  17                    0.43   10.47    0.084
  26. CR (   1) C   7                / 76. RY*(   3) C   6                    0.41   10.95    0.084
  26. CR (   1) C   7                / 77. RY*(   4) C   6                    0.26   11.15    0.068
  26. CR (   1) C   7                /132. RY*(   1) H  18                    0.35   10.48    0.076
  26. CR (   1) C   7                /136. RY*(   1) H  19                    0.37   10.49    0.079
  27. LP (   1) O   1                / 38. RY*(   1) C   2                    1.05    1.48    0.050
  27. LP (   1) O   1                / 94. RY*(   3) H   8                    0.40    2.12    0.037
  27. LP (   1) O   1                /142. BD*(   1) C   2 - C   3            0.38    1.04    0.025
  27. LP (   1) O   1                /143. BD*(   1) C   2 - C   7            0.74    1.01    0.035
  27. LP (   1) O   1                /144. BD*(   1) C   2 - H   9            0.59    1.07    0.032
  28. LP (   2) O   1                / 41. RY*(   4) C   2                    0.46    2.32    0.042
  28. LP (   2) O   1                / 93. RY*(   2) H   8                    0.82    1.86    0.050
  28. LP (   2) O   1                /143. BD*(   1) C   2 - C   7            2.46    0.76    0.055
  28. LP (   2) O   1                /144. BD*(   1) C   2 - H   9            2.94    0.82    0.062
  28. LP (   2) O   1                /154. BD*(   1) C   6 - C   7            0.29    0.80    0.019


 Natural Bond Orbitals (Summary):

                                                            Principal Delocalizations
           NBO                        Occupancy    Energy   (geminal,vicinal,remote)
 ====================================================================================
 Molecular unit  1  (C6H12O)
     1. BD (   1) O   1 - C   2          0.99694    -1.10261  145(v),154(v)
     2. BD (   1) O   1 - H   8          0.99482    -0.96495  142(v),38(v),48(r)
     3. BD (   1) C   2 - C   3          0.98783    -0.81051  157(v),141(v),149(v),143(g)
                                                    83(v),56(v),30(v),145(g)
                                                    144(g)
     4. BD (   1) C   2 - C   7          0.99118    -0.84844  147(v),142(g),47(v),156(v)
                                                    74(v),154(g),29(v)
     5. BD (   1) C   2 - H   9          0.98952    -0.72449  158(v),146(v),29(v),84(v)
     6. BD (   1) C   3 - C   4          0.98823    -0.76933  140(v),152(v),65(v),38(v)
                                                    148(g),147(g),142(g),146(g)
                                                    149(g)
     7. BD (   1) C   3 - H  10          0.98781    -0.65971  144(v),150(v),140(v)
     8. BD (   1) C   3 - H  11          0.98857    -0.67022  143(v),148(v),140(v),57(v)
                                                    40(v),145(g)
     9. BD (   1) C   4 - C   5          0.99104    -0.76351  147(v),156(v),47(v),74(v)
                                                    151(g),145(g),149(g),152(g)
    10. BD (   1) C   4 - H  12          0.98806    -0.64399  142(v),151(v),66(v)
    11. BD (   1) C   4 - H  13          0.98889    -0.64222  146(v),153(v),67(v)
    12. BD (   1) C   5 - C   6          0.99113    -0.76676  157(v),149(v),56(v),83(v)
                                                    148(g),154(g),156(g),152(g)
                                                    155(g)
    13. BD (   1) C   5 - H  14          0.98801    -0.64103  154(v),145(v),57(v)
    14. BD (   1) C   5 - H  15          0.98883    -0.63882  155(v),150(v)
    15. BD (   1) C   6 - C   7          0.98848    -0.79357  140(v),152(v),65(v),143(g)
                                                    157(g),151(g),158(g),39(v)
    16. BD (   1) C   6 - H  16          0.98917    -0.65598  158(v),153(v)
    17. BD (   1) C   6 - H  17          0.98908    -0.67173  143(v),148(v),66(v)
    18. BD (   1) C   7 - H  18          0.98891    -0.68645  142(v),151(v),75(v),154(g)
    19. BD (   1) C   7 - H  19          0.98831    -0.68235  144(v),155(v),140(v),38(v)
    20. CR (   1) O   1                  0.99987   -19.24023  38(v),43(v)
    21. CR (   1) C   2                  0.99940   -10.36214  140(g),96(v),84(v),86(v)
                                                    142(g),48(v)
    22. CR (   1) C   3                  0.99952   -10.25061  58(v),104(v),100(v),39(v)
    23. CR (   1) C   4                  0.99955   -10.23975  48(v),67(v),108(v),112(v)
    24. CR (   1) C   5                  0.99955   -10.23629  116(v),58(v),120(v),75(v)
    25. CR (   1) C   6                  0.99953   -10.25649  67(v),84(v),128(v),124(v)
    26. CR (   1) C   7                  0.99952   -10.28675  76(v),136(v),132(v),77(v)
    27. LP (   1) O   1                  0.99170    -0.84956  38(v),143(v),144(v),94(v)
                                                    142(v)
    28. LP (   2) O   1                  0.98552    -0.60160  144(v),143(v),93(v),41(v)
                                                    154(r)
    29. RY*(   1) O   1                  0.00105     0.90930   
    30. RY*(   2) O   1                  0.00085     1.15929   
    31. RY*(   3) O   1                  0.00020     1.37130   
    32. RY*(   4) O   1                  0.00003     1.09844   
    33. RY*(   5) O   1                  0.00000     2.51430   
    34. RY*(   6) O   1                  0.00001     2.40539   
    35. RY*(   7) O   1                  0.00000     2.63835   
    36. RY*(   8) O   1                  0.00001     2.70121   
    37. RY*(   9) O   1                  0.00000     2.50181   
    38. RY*(   1) C   2                  0.00237     0.63194   
    39. RY*(   2) C   2                  0.00157     0.99583   
    40. RY*(   3) C   2                  0.00076     1.13818   
    41. RY*(   4) C   2                  0.00073     1.72026   
    42. RY*(   5) C   2                  0.00050     1.40095   
    43. RY*(   6) C   2                  0.00044     1.52944   
    44. RY*(   7) C   2                  0.00021     1.73199   
    45. RY*(   8) C   2                  0.00018     1.21517   
    46. RY*(   9) C   2                  0.00009     1.53244   
    47. RY*(   1) C   3                  0.00295     0.82419   
    48. RY*(   2) C   3                  0.00175     0.50243   
    49. RY*(   3) C   3                  0.00055     0.86098   
    50. RY*(   4) C   3                  0.00048     0.77126   
    51. RY*(   5) C   3                  0.00014     1.81268   
    52. RY*(   6) C   3                  0.00009     1.71735   
    53. RY*(   7) C   3                  0.00004     2.02192   
    54. RY*(   8) C   3                  0.00001     2.03824   
    55. RY*(   9) C   3                  0.00001     1.97855   
    56. RY*(   1) C   4                  0.00254     0.81854   
    57. RY*(   2) C   4                  0.00087     0.83950   
    58. RY*(   3) C   4                  0.00066     0.59926   
    59. RY*(   4) C   4                  0.00017     0.93100   
    60. RY*(   5) C   4                  0.00014     1.76915   
    61. RY*(   6) C   4                  0.00007     2.02980   
    62. RY*(   7) C   4                  0.00003     1.81775   
    63. RY*(   8) C   4                  0.00001     1.79932   
    64. RY*(   9) C   4                  0.00001     2.01785   
    65. RY*(   1) C   5                  0.00251     0.83970   
    66. RY*(   2) C   5                  0.00085     0.88652   
    67. RY*(   3) C   5                  0.00068     0.54192   
    68. RY*(   4) C   5                  0.00020     0.92110   
    69. RY*(   5) C   5                  0.00014     1.78004   
    70. RY*(   6) C   5                  0.00006     2.03946   
    71. RY*(   7) C   5                  0.00003     1.77972   
    72. RY*(   8) C   5                  0.00001     2.00018   
    73. RY*(   9) C   5                  0.00000     1.84668   
    74. RY*(   1) C   6                  0.00264     0.81215   
    75. RY*(   2) C   6                  0.00095     0.76217   
    76. RY*(   3) C   6                  0.00064     0.66144   
    77. RY*(   4) C   6                  0.00020     0.86282   
    78. RY*(   5) C   6                  0.00015     1.78977   
    79. RY*(   6) C   6                  0.00007     1.96200   
    80. RY*(   7) C   6                  0.00003     1.87890   
    81. RY*(   8) C   6                  0.00001     1.74120   
    82. RY*(   9) C   6                  0.00001     2.00716   
    83. RY*(   1) C   7                  0.00276     0.82819   
    84. RY*(   2) C   7                  0.00127     0.48264   
    85. RY*(   3) C   7                  0.00058     0.92056   
    86. RY*(   4) C   7                  0.00032     0.73807   
    87. RY*(   5) C   7                  0.00018     1.76769   
    88. RY*(   6) C   7                  0.00010     1.62205   
    89. RY*(   7) C   7                  0.00006     1.94584   
    90. RY*(   8) C   7                  0.00001     2.00413   
    91. RY*(   9) C   7                  0.00001     1.96725   
    92. RY*(   1) H   8                  0.00074     0.77350   
    93. RY*(   2) H   8                  0.00069     1.25918   
    94. RY*(   3) H   8                  0.00045     1.27058   
    95. RY*(   4) H   8                  0.00001     2.11510   
    96. RY*(   1) H   9                  0.00181     0.17885   
    97. RY*(   2) H   9                  0.00010     1.58607   
    98. RY*(   3) H   9                  0.00004     1.81468   
    99. RY*(   4) H   9                  0.00002     2.00045   
   100. RY*(   1) H  10                  0.00145     0.23276   
   101. RY*(   2) H  10                  0.00008     1.71259   
   102. RY*(   3) H  10                  0.00006     1.67887   
   103. RY*(   4) H  10                  0.00002     2.14611   
   104. RY*(   1) H  11                  0.00110     0.21027   
   105. RY*(   2) H  11                  0.00009     1.67505   
   106. RY*(   3) H  11                  0.00006     1.67027   
   107. RY*(   4) H  11                  0.00002     2.14760   
   108. RY*(   1) H  12                  0.00089     0.22411   
   109. RY*(   2) H  12                  0.00008     1.71066   
   110. RY*(   3) H  12                  0.00006     1.65340   
   111. RY*(   4) H  12                  0.00002     2.16497   
   112. RY*(   1) H  13                  0.00127     0.24425   
   113. RY*(   2) H  13                  0.00007     1.63946   
   114. RY*(   3) H  13                  0.00008     1.72933   
   115. RY*(   4) H  13                  0.00002     2.14706   
   116. RY*(   1) H  14                  0.00087     0.22913   
   117. RY*(   2) H  14                  0.00008     1.71546   
   118. RY*(   3) H  14                  0.00006     1.64828   
   119. RY*(   4) H  14                  0.00002     2.16709   
   120. RY*(   1) H  15                  0.00127     0.24508   
   121. RY*(   2) H  15                  0.00008     1.76249   
   122. RY*(   3) H  15                  0.00006     1.61951   
   123. RY*(   4) H  15                  0.00002     2.14727   
   124. RY*(   1) H  16                  0.00131     0.23323   
   125. RY*(   2) H  16                  0.00007     1.62638   
   126. RY*(   3) H  16                  0.00007     1.71544   
   127. RY*(   4) H  16                  0.00002     2.14089   
   128. RY*(   1) H  17                  0.00096     0.20872   
   129. RY*(   2) H  17                  0.00010     1.67631   
   130. RY*(   3) H  17                  0.00006     1.62171   
   131. RY*(   4) H  17                  0.00002     2.14494   
   132. RY*(   1) H  18                  0.00121     0.19182   
   133. RY*(   2) H  18                  0.00008     1.66985   
   134. RY*(   3) H  18                  0.00006     1.63833   
   135. RY*(   4) H  18                  0.00002     2.12871   
   136. RY*(   1) H  19                  0.00163     0.20561   
   137. RY*(   2) H  19                  0.00008     1.70688   
   138. RY*(   3) H  19                  0.00005     1.63615   
   139. RY*(   4) H  19                  0.00002     2.12582   
   140. BD*(   1) O   1 - C   2          0.01744     0.04953   
   141. BD*(   1) O   1 - H   8          0.00358     0.20603   
   142. BD*(   1) C   2 - C   3          0.01371     0.18606   
   143. BD*(   1) C   2 - C   7          0.01628     0.15824   
   144. BD*(   1) C   2 - H   9          0.01792     0.21765   
   145. BD*(   1) C   3 - C   4          0.00699     0.22029   
   146. BD*(   1) C   3 - H  10          0.00841     0.27040   
   147. BD*(   1) C   3 - H  11          0.00578     0.28012   
   148. BD*(   1) C   4 - C   5          0.00734     0.22492   
   149. BD*(   1) C   4 - H  12          0.00540     0.30653   
   150. BD*(   1) C   4 - H  13          0.00828     0.28545   
   151. BD*(   1) C   5 - C   6          0.00770     0.21805   
   152. BD*(   1) C   5 - H  14          0.00545     0.30825   
   153. BD*(   1) C   5 - H  15          0.00824     0.28982   
   154. BD*(   1) C   6 - C   7          0.00798     0.19386   
   155. BD*(   1) C   6 - H  16          0.00832     0.27371   
   156. BD*(   1) C   6 - H  17          0.00550     0.28101   
   157. BD*(   1) C   7 - H  18          0.00662     0.25667   
   158. BD*(   1) C   7 - H  19          0.00870     0.25407   
       -------------------------------
              Total Lewis   27.77898  ( 99.2106%)
        Valence non-Lewis    0.16964  (  0.6058%)
        Rydberg non-Lewis    0.05138  (  0.1835%)
       -------------------------------
            Total unit  1   28.00000  (100.0000%)
           Charge unit  1    0.00000


 ***************************************************
 *******         Beta  spin orbitals         *******
 ***************************************************


 NATURAL POPULATIONS:  Natural atomic orbital occupancies 
                                                          
   NAO  Atom  No  lang   Type(AO)    Occupancy      Energy
 ----------------------------------------------------------
     1    O    1  S      Cor( 1S)     0.99986     -19.22916
     2    O    1  S      Val( 2S)     0.83819      -1.11748
     3    O    1  S      Ryd( 3S)     0.00060       1.19430
     4    O    1  px     Val( 2p)     0.70688      -0.53727
     5    O    1  px     Ryd( 3p)     0.00083       0.89756
     6    O    1  py     Val( 2p)     0.73284      -0.52749
     7    O    1  py     Ryd( 3p)     0.00070       0.96548
     8    O    1  pz     Val( 2p)     0.70177      -0.51896
     9    O    1  pz     Ryd( 3p)     0.00073       0.86988
    10    O    1  dxy    Ryd( 3d)     0.00053       2.78933
    11    O    1  dxz    Ryd( 3d)     0.00035       2.64184
    12    O    1  dyz    Ryd( 3d)     0.00048       2.66366
    13    O    1  dx2y2  Ryd( 3d)     0.00049       2.83254
    14    O    1  dz2    Ryd( 3d)     0.00038       2.63958

    15    C    2  S      Cor( 1S)     0.99941     -10.36058
    16    C    2  S      Val( 2S)     0.47706      -0.42942
    17    C    2  S      Ryd( 3S)     0.00139       0.69273
    18    C    2  px     Val( 2p)     0.36884      -0.29779
    19    C    2  px     Ryd( 3p)     0.00269       0.47942
    20    C    2  py     Val( 2p)     0.49347      -0.30586
    21    C    2  py     Ryd( 3p)     0.00124       0.40179
    22    C    2  pz     Val( 2p)     0.55062      -0.31574
    23    C    2  pz     Ryd( 3p)     0.00110       0.55669
    24    C    2  dxy    Ryd( 3d)     0.00063       1.94918
    25    C    2  dxz    Ryd( 3d)     0.00071       1.85072
    26    C    2  dyz    Ryd( 3d)     0.00036       1.85374
    27    C    2  dx2y2  Ryd( 3d)     0.00111       1.97635
    28    C    2  dz2    Ryd( 3d)     0.00060       2.20372

    29    C    3  S      Cor( 1S)     0.99952     -10.25056
    30    C    3  S      Val( 2S)     0.51544      -0.40389
    31    C    3  S      Ryd( 3S)     0.00076       0.77570
    32    C    3  px     Val( 2p)     0.54031      -0.26207
    33    C    3  px     Ryd( 3p)     0.00206       0.45071
    34    C    3  py     Val( 2p)     0.54237      -0.26481
    35    C    3  py     Ryd( 3p)     0.00181       0.50458
    36    C    3  pz     Val( 2p)     0.60655      -0.26855
    37    C    3  pz     Ryd( 3p)     0.00150       0.53981
    38    C    3  dxy    Ryd( 3d)     0.00034       2.07893
    39    C    3  dxz    Ryd( 3d)     0.00028       1.93687
    40    C    3  dyz    Ryd( 3d)     0.00017       1.97861
    41    C    3  dx2y2  Ryd( 3d)     0.00024       2.03962
    42    C    3  dz2    Ryd( 3d)     0.00040       2.25064

    43    C    4  S      Cor( 1S)     0.99955     -10.23926
    44    C    4  S      Val( 2S)     0.51127      -0.38042
    45    C    4  S      Ryd( 3S)     0.00042       0.80616
    46    C    4  px     Val( 2p)     0.52242      -0.23928
    47    C    4  px     Ryd( 3p)     0.00131       0.44471
    48    C    4  py     Val( 2p)     0.54466      -0.24089
    49    C    4  py     Ryd( 3p)     0.00217       0.51155
    50    C    4  pz     Val( 2p)     0.60832      -0.24741
    51    C    4  pz     Ryd( 3p)     0.00155       0.54101
    52    C    4  dxy    Ryd( 3d)     0.00030       2.07560
    53    C    4  dxz    Ryd( 3d)     0.00020       1.94158
    54    C    4  dyz    Ryd( 3d)     0.00019       2.00063
    55    C    4  dx2y2  Ryd( 3d)     0.00037       2.06595
    56    C    4  dz2    Ryd( 3d)     0.00048       2.26674

    57    C    5  S      Cor( 1S)     0.99955     -10.23571
    58    C    5  S      Val( 2S)     0.51201      -0.37859
    59    C    5  S      Ryd( 3S)     0.00045       0.80437
    60    C    5  px     Val( 2p)     0.58997      -0.24411
    61    C    5  px     Ryd( 3p)     0.00246       0.56671
    62    C    5  py     Val( 2p)     0.47765      -0.23089
    63    C    5  py     Ryd( 3p)     0.00102       0.41668
    64    C    5  pz     Val( 2p)     0.60400      -0.24371
    65    C    5  pz     Ryd( 3p)     0.00137       0.52272
    66    C    5  dxy    Ryd( 3d)     0.00028       2.02140
    67    C    5  dxz    Ryd( 3d)     0.00018       1.98281
    68    C    5  dyz    Ryd( 3d)     0.00023       1.93750
    69    C    5  dx2y2  Ryd( 3d)     0.00037       2.12986
    70    C    5  dz2    Ryd( 3d)     0.00048       2.28735

    71    C    6  S      Cor( 1S)     0.99953     -10.25592
    72    C    6  S      Val( 2S)     0.51504      -0.40022
    73    C    6  S      Ryd( 3S)     0.00042       0.78970
    74    C    6  px     Val( 2p)     0.50176      -0.25378
    75    C    6  px     Ryd( 3p)     0.00111       0.42744
    76    C    6  py     Val( 2p)     0.54255      -0.25808
    77    C    6  py     Ryd( 3p)     0.00162       0.50193
    78    C    6  pz     Val( 2p)     0.61228      -0.26339
    79    C    6  pz     Ryd( 3p)     0.00138       0.52721
    80    C    6  dxy    Ryd( 3d)     0.00022       2.05625
    81    C    6  dxz    Ryd( 3d)     0.00020       1.92332
    82    C    6  dyz    Ryd( 3d)     0.00023       1.98863
    83    C    6  dx2y2  Ryd( 3d)     0.00035       2.05229
    84    C    6  dz2    Ryd( 3d)     0.00048       2.24983

    85    C    7  S      Cor( 1S)     0.99951     -10.28401
    86    C    7  S      Val( 2S)     0.52022      -0.42770
    87    C    7  S      Ryd( 3S)     0.00064       0.76606
    88    C    7  px     Val( 2p)     0.51943      -0.28486
    89    C    7  px     Ryd( 3p)     0.00152       0.41148
    90    C    7  py     Val( 2p)     0.48798      -0.27743
    91    C    7  py     Ryd( 3p)     0.00194       0.49267
    92    C    7  pz     Val( 2p)     0.60773      -0.29178
    93    C    7  pz     Ryd( 3p)     0.00149       0.52522
    94    C    7  dxy    Ryd( 3d)     0.00034       2.05286
    95    C    7  dxz    Ryd( 3d)     0.00028       1.90808
    96    C    7  dyz    Ryd( 3d)     0.00021       1.95231
    97    C    7  dx2y2  Ryd( 3d)     0.00023       2.01827
    98    C    7  dz2    Ryd( 3d)     0.00043       2.22854

    99    H    8  S      Val( 1S)     0.25227      -0.11133
   100    H    8  S      Ryd( 2S)     0.00064       0.22334
   101    H    8  px     Ryd( 2p)     0.00077       1.71700
   102    H    8  py     Ryd( 2p)     0.00099       1.97864
   103    H    8  pz     Ryd( 2p)     0.00053       1.53262

   104    H    9  S      Val( 1S)     0.32524      -0.11899
   105    H    9  S      Ryd( 2S)     0.00166       0.17773
   106    H    9  px     Ryd( 2p)     0.00004       1.71732
   107    H    9  py     Ryd( 2p)     0.00009       1.59819
   108    H    9  pz     Ryd( 2p)     0.00039       2.14103

   109    H   10  S      Val( 1S)     0.36554      -0.08820
   110    H   10  S      Ryd( 2S)     0.00127       0.22061
   111    H   10  px     Ryd( 2p)     0.00006       1.68816
   112    H   10  py     Ryd( 2p)     0.00007       1.67648
   113    H   10  pz     Ryd( 2p)     0.00037       2.20038

   114    H   11  S      Val( 1S)     0.32821      -0.06834
   115    H   11  S      Ryd( 2S)     0.00058       0.19659
   116    H   11  px     Ryd( 2p)     0.00012       1.78609
   117    H   11  py     Ryd( 2p)     0.00028       2.01573
   118    H   11  pz     Ryd( 2p)     0.00011       1.74059

   119    H   12  S      Val( 1S)     0.35490      -0.05392
   120    H   12  S      Ryd( 2S)     0.00085       0.21053
   121    H   12  px     Ryd( 2p)     0.00012       1.77173
   122    H   12  py     Ryd( 2p)     0.00028       2.03184
   123    H   12  pz     Ryd( 2p)     0.00011       1.75631

   124    H   13  S      Val( 1S)     0.38260      -0.08157
   125    H   13  S      Ryd( 2S)     0.00126       0.22690
   126    H   13  px     Ryd( 2p)     0.00008       1.64071
   127    H   13  py     Ryd( 2p)     0.00008       1.69281
   128    H   13  pz     Ryd( 2p)     0.00036       2.20842

   129    H   14  S      Val( 1S)     0.35973      -0.05411
   130    H   14  S      Ryd( 2S)     0.00084       0.21302
   131    H   14  px     Ryd( 2p)     0.00036       2.17662
   132    H   14  py     Ryd( 2p)     0.00005       1.64917
   133    H   14  pz     Ryd( 2p)     0.00010       1.73599

   134    H   15  S      Val( 1S)     0.38123      -0.07653
   135    H   15  S      Ryd( 2S)     0.00126       0.22974
   136    H   15  px     Ryd( 2p)     0.00008       1.72030
   137    H   15  py     Ryd( 2p)     0.00006       1.61743
   138    H   15  pz     Ryd( 2p)     0.00037       2.21616

   139    H   16  S      Val( 1S)     0.37957      -0.09098
   140    H   16  S      Ryd( 2S)     0.00125       0.21793
   141    H   16  px     Ryd( 2p)     0.00008       1.62599
   142    H   16  py     Ryd( 2p)     0.00006       1.68470
   143    H   16  pz     Ryd( 2p)     0.00037       2.19657

   144    H   17  S      Val( 1S)     0.31988      -0.06359
   145    H   17  S      Ryd( 2S)     0.00062       0.19553
   146    H   17  px     Ryd( 2p)     0.00015       1.74128
   147    H   17  py     Ryd( 2p)     0.00026       2.01986
   148    H   17  pz     Ryd( 2p)     0.00010       1.73970

   149    H   18  S      Val( 1S)     0.36684      -0.10428
   150    H   18  S      Ryd( 2S)     0.00116       0.18319
   151    H   18  px     Ryd( 2p)     0.00010       1.75425
   152    H   18  py     Ryd( 2p)     0.00032       1.98508
   153    H   18  pz     Ryd( 2p)     0.00011       1.71776

   154    H   19  S      Val( 1S)     0.36520      -0.10207
   155    H   19  S      Ryd( 2S)     0.00150       0.20097
   156    H   19  px     Ryd( 2p)     0.00004       1.64797
   157    H   19  py     Ryd( 2p)     0.00008       1.65812
   158    H   19  pz     Ryd( 2p)     0.00039       2.17965


 Summary of Natural Population Analysis:                  
                                                          
                                       Natural Population 
                Natural  -----------------------------------------------
    Atom  No    Charge         Core      Valence    Rydberg      Total
 -----------------------------------------------------------------------
      O    1    0.01537      0.99986     2.97967    0.00509     3.98463
      C    2    0.10077      0.99941     1.88999    0.00983     2.89923
      C    3   -0.21176      0.99952     2.20468    0.00756     3.21176
      C    4   -0.19321      0.99955     2.18667    0.00699     3.19321
      C    5   -0.19003      0.99955     2.18364    0.00683     3.19003
      C    6   -0.17719      0.99953     2.17163    0.00603     3.17719
      C    7   -0.14194      0.99951     2.13536    0.00707     3.14194
      H    8    0.24480      0.00000     0.25227    0.00293     0.25520
      H    9    0.17258      0.00000     0.32524    0.00218     0.32742
      H   10    0.13269      0.00000     0.36554    0.00177     0.36731
      H   11    0.17071      0.00000     0.32821    0.00108     0.32929
      H   12    0.14375      0.00000     0.35490    0.00135     0.35625
      H   13    0.11562      0.00000     0.38260    0.00179     0.38438
      H   14    0.13893      0.00000     0.35973    0.00134     0.36107
      H   15    0.11699      0.00000     0.38123    0.00178     0.38301
      H   16    0.11868      0.00000     0.37957    0.00175     0.38132
      H   17    0.17899      0.00000     0.31988    0.00113     0.32101
      H   18    0.13147      0.00000     0.36684    0.00169     0.36853
      H   19    0.13278      0.00000     0.36520    0.00202     0.36722
 =======================================================================
   * Total *    1.00000      6.99694    19.93283    0.07023    27.00000

                                 Natural Population      
 --------------------------------------------------------
   Core                       6.99694 ( 99.9562% of   7)
   Valence                   19.93283 ( 99.6642% of  20)
   Natural Minimal Basis     26.92977 ( 99.7399% of  27)
   Natural Rydberg Basis      0.07023 (  0.2601% of  27)
 --------------------------------------------------------

    Atom  No          Natural Electron Configuration
 ----------------------------------------------------------------------------
      O    1      [core]2S( 0.84)2p( 2.14)
      C    2      [core]2S( 0.48)2p( 1.41)3p( 0.01)
      C    3      [core]2S( 0.52)2p( 1.69)3p( 0.01)
      C    4      [core]2S( 0.51)2p( 1.68)3p( 0.01)
      C    5      [core]2S( 0.51)2p( 1.67)
      C    6      [core]2S( 0.52)2p( 1.66)
      C    7      [core]2S( 0.52)2p( 1.62)
      H    8            1S( 0.25)
      H    9            1S( 0.33)
      H   10            1S( 0.37)
      H   11            1S( 0.33)
      H   12            1S( 0.35)
      H   13            1S( 0.38)
      H   14            1S( 0.36)
      H   15            1S( 0.38)
      H   16            1S( 0.38)
      H   17            1S( 0.32)
      H   18            1S( 0.37)
      H   19            1S( 0.37)


 NATURAL BOND ORBITAL ANALYSIS, beta spin orbitals:

                       Occupancies       Lewis Structure    Low   High
           Occ.    -------------------  -----------------   occ   occ
  Cycle   Thresh.   Lewis   Non-Lewis     CR  BD  3C  LP    (L)   (NL)   Dev
 =============================================================================
   1(1)    0.90    25.97088   1.02912      7  18   0   2     1      0    0.19
   2(2)    0.90    25.97088   1.02912      7  18   0   2     1      0    0.19
   3(1)    0.80    25.92656   1.07344      7  19   0   1     2      1    0.19
   4(2)    0.80    25.92656   1.07344      7  19   0   1     2      1    0.19
   5(1)    0.70    25.67344   1.32656      7  18   0   2     0      1    0.19
   6(2)    0.70    25.67344   1.32656      7  18   0   2     0      1    0.19

    The hybrids on atom  6 are linearly dependent.  An eigenvalue (  0.000018)
    of the hybrid overlap matrix is too small (<0.00010).

    PRJTHR will be raised from  0.200 to 0.250 and the NBO search repeated.


    The hybrids on atom  6 are linearly dependent.  An eigenvalue (  0.000018)
    of the hybrid overlap matrix is too small (<0.00010).

    PRJTHR will be raised from  0.250 to 0.300 and the NBO search repeated.


    The hybrids on atom  6 are linearly dependent.  An eigenvalue (  0.000018)
    of the hybrid overlap matrix is too small (<0.00010).

    PRJTHR will be raised from  0.300 to 0.350 and the NBO search repeated.

   7(1)    0.60    21.87921   5.12079      7   8   0  12     0      1    0.30

    The hybrids on atom  6 are linearly dependent.  An eigenvalue (  0.000018)
    of the hybrid overlap matrix is too small (<0.00010).

    PRJTHR will be raised from  0.350 to 0.400 and the NBO search repeated.

   8(2)    0.60    22.04879   4.95121      7   8   0  12     0      1    0.23
   9(3)    0.60    22.04879   4.95121      7   8   0  12     0      1    0.23
  10(1)    0.50    20.67559   6.32441      7   4   0  16     0      2    0.30
  11(2)    0.50    20.67559   6.32441      7   4   0  16     0      2    0.30
  12(1)    0.90    25.97088   1.02912      7  18   0   2     1      0    0.19
 -----------------------------------------------------------------------------

 Structure accepted: RESONANCE keyword permits strongly delocalized structure

 --------------------------------------------------------
   Core                      6.99693 ( 99.956% of   7)
   Valence Lewis            18.97395 ( 94.870% of  20)
  ==================       ============================
   Total Lewis              25.97088 ( 96.188% of  27)
  -----------------------------------------------------
   Valence non-Lewis         0.98217 (  3.638% of  27)
   Rydberg non-Lewis         0.04695 (  0.174% of  27)
  ==================       ============================
   Total non-Lewis           1.02912 (  3.812% of  27)
 --------------------------------------------------------


       (Occupancy)   Bond orbital/ Coefficients/ Hybrids
 ---------------------------------------------------------------------------------
     1. (0.99684) BD ( 1) O   1 - C   2  
                ( 68.80%)   0.8295* O   1 s( 34.79%)p 1.87( 65.14%)d 0.00(  0.08%)
                                           -0.0001  0.5898  0.0028  0.7316 -0.0061
                                            0.0066 -0.0043  0.3406 -0.0031  0.0088
                                            0.0180  0.0093  0.0154 -0.0066
                ( 31.20%)   0.5586* C   2 s( 18.83%)p 4.29( 80.84%)d 0.02(  0.33%)
                                            0.0000  0.4320  0.0408 -0.8628 -0.0288
                                           -0.0391 -0.0104 -0.2479 -0.0023  0.0021
                                            0.0261 -0.0005  0.0462 -0.0215
     2. (0.99477) BD ( 1) O   1 - H   8  
                ( 74.79%)   0.8648* O   1 s( 20.35%)p 3.91( 79.56%)d 0.00(  0.09%)
                                            0.0002  0.4508 -0.0163 -0.5010 -0.0298
                                            0.6808  0.0127  0.2829 -0.0036 -0.0124
                                           -0.0053  0.0193 -0.0185 -0.0065
                ( 25.21%)   0.5021* H   8 s( 99.50%)p 0.01(  0.50%)
                                            0.9975 -0.0030  0.0398 -0.0567 -0.0151
     3. (0.97987) BD ( 1) C   2 - C   3  
                ( 51.82%)   0.7199* C   2 s( 30.04%)p 2.33( 69.92%)d 0.00(  0.04%)
                                           -0.0002  0.5481 -0.0007  0.3846 -0.0307
                                           -0.6897 -0.0041 -0.2730  0.0023 -0.0102
                                           -0.0079  0.0108 -0.0092 -0.0070
                ( 48.18%)   0.6941* C   3 s( 26.54%)p 2.77( 73.40%)d 0.00(  0.05%)
                                            0.0005  0.5151  0.0072 -0.4136 -0.0288
                                            0.6952 -0.0036  0.2806  0.0048 -0.0147
                                           -0.0060  0.0102 -0.0099 -0.0093
     4. (0.91921) BD ( 1) C   2 - H   9  
                ( 65.55%)   0.8096* C   2 s( 31.18%)p 2.21( 68.78%)d 0.00(  0.04%)
                                           -0.0008  0.5582 -0.0157  0.0375 -0.0134
                                            0.1419 -0.0016  0.8161 -0.0088  0.0056
                                           -0.0058  0.0010 -0.0037  0.0174
                ( 34.45%)   0.5870* H   9 s( 99.89%)p 0.00(  0.11%)
                                            0.9994 -0.0100 -0.0006  0.0057 -0.0331
     5. (0.98367) BD ( 1) C   3 - C   4  
                ( 51.30%)   0.7162* C   3 s( 28.78%)p 2.47( 71.18%)d 0.00(  0.04%)
                                            0.0002  0.5365  0.0012  0.8142  0.0009
                                           -0.0012 -0.0302  0.2189 -0.0016  0.0049
                                            0.0105  0.0017  0.0142 -0.0081
                ( 48.70%)   0.6979* C   4 s( 27.17%)p 2.68( 72.78%)d 0.00(  0.05%)
                                            0.0001  0.5212  0.0009 -0.8254 -0.0053
                                           -0.0071 -0.0349 -0.2127 -0.0041 -0.0021
                                            0.0091 -0.0011  0.0182 -0.0096
     6. (0.97586) BD ( 1) C   3 - H  10  
                ( 63.01%)   0.7938* C   3 s( 22.05%)p 3.53( 77.91%)d 0.00(  0.04%)
                                            0.0000 -0.4695  0.0082  0.0740  0.0044
                                            0.0373  0.0252  0.8784 -0.0053 -0.0007
                                           -0.0048  0.0028  0.0002 -0.0191
                ( 36.99%)   0.6082* H  10 s( 99.91%)p 0.00(  0.09%)
                                           -0.9995  0.0060 -0.0030 -0.0045 -0.0303
     7. (0.92646) BD ( 1) C   3 - H  11  
                ( 64.83%)   0.8052* C   3 s( 22.53%)p 3.44( 77.44%)d 0.00(  0.03%)
                                            0.0004 -0.4746 -0.0032  0.3992 -0.0065
                                            0.7168  0.0019 -0.3176  0.0184 -0.0111
                                            0.0083  0.0098  0.0037  0.0029
                ( 35.17%)   0.5930* H  11 s( 99.90%)p 0.00(  0.10%)
                                           -0.9995  0.0077 -0.0139 -0.0271  0.0087
     8. (0.94063) BD ( 1) C   4 - C   5  
                ( 50.06%)   0.7075* C   4 s( 28.17%)p 2.55( 71.79%)d 0.00(  0.04%)
                                            0.0005  0.5307  0.0017  0.4016  0.0301
                                            0.6905 -0.0114 -0.2806 -0.0023  0.0106
                                           -0.0035 -0.0096 -0.0114 -0.0079
                ( 49.94%)   0.7067* C   5 s( 28.34%)p 2.53( 71.61%)d 0.00(  0.04%)
                                            0.0003  0.5324  0.0017 -0.3703  0.0247
                                           -0.7038 -0.0197  0.2875 -0.0004  0.0141
                                           -0.0071 -0.0091 -0.0048 -0.0078
     9. (0.96745) BD ( 1) C   4 - H  12  
                ( 63.64%)   0.7977* C   4 s( 22.75%)p 3.39( 77.21%)d 0.00(  0.04%)
                                            0.0003 -0.4770 -0.0066 -0.3887  0.0023
                                            0.7211 -0.0063  0.3171 -0.0194  0.0115
                                            0.0063 -0.0107  0.0072  0.0044
                ( 36.36%)   0.6030* H  12 s( 99.90%)p 0.00(  0.10%)
                                           -0.9995  0.0029  0.0142 -0.0261 -0.0084
    10. (0.98895) BD ( 1) C   4 - H  13  
                ( 61.80%)   0.7861* C   4 s( 21.78%)p 3.59( 78.18%)d 0.00(  0.04%)
                                           -0.0001  0.4666 -0.0087  0.0689  0.0159
                                           -0.0419 -0.0232  0.8800 -0.0048 -0.0003
                                            0.0005  0.0008  0.0000  0.0212
                ( 38.20%)   0.6180* H  13 s( 99.91%)p 0.00(  0.09%)
                                            0.9995 -0.0039 -0.0061  0.0056 -0.0291
    11. (0.97365) BD ( 1) C   5 - C   6  
                ( 48.88%)   0.6992* C   5 s( 26.88%)p 2.72( 73.07%)d 0.00(  0.05%)
                                            0.0001  0.5185  0.0021 -0.3953  0.0272
                                            0.7089  0.0222  0.2659  0.0024 -0.0155
                                           -0.0072  0.0092 -0.0071 -0.0080
                ( 51.12%)   0.7150* C   6 s( 28.45%)p 2.51( 71.51%)d 0.00(  0.04%)
                                            0.0005  0.5333 -0.0003  0.4113  0.0244
                                           -0.6851  0.0133 -0.2754  0.0006 -0.0097
                                           -0.0054  0.0108 -0.0108 -0.0074
    12. (0.97261) BD ( 1) C   5 - H  14  
                ( 63.35%)   0.7959* C   5 s( 22.54%)p 3.43( 77.42%)d 0.00(  0.04%)
                                           -0.0002  0.4747  0.0060  0.8397 -0.0071
                                            0.0236 -0.0007  0.2611 -0.0186  0.0004
                                            0.0112 -0.0001  0.0144 -0.0057
                ( 36.65%)   0.6054* H  14 s( 99.91%)p 0.00(  0.09%)
                                            0.9995 -0.0025 -0.0300 -0.0009 -0.0065
    13. (0.98778) BD ( 1) C   5 - H  15  
                ( 61.89%)   0.7867* C   5 s( 22.10%)p 3.52( 77.85%)d 0.00(  0.04%)
                                            0.0001 -0.4701  0.0086 -0.0091 -0.0276
                                            0.0087  0.0013  0.8818 -0.0032  0.0002
                                           -0.0029  0.0003 -0.0005 -0.0208
                ( 38.11%)   0.6173* H  15 s( 99.91%)p 0.00(  0.09%)
                                           -0.9995  0.0040  0.0054 -0.0007 -0.0298
    14. (0.96384) BD ( 1) C   6 - C   7  
                ( 47.77%)   0.6912* C   6 s( 26.85%)p 2.72( 73.10%)d 0.00(  0.05%)
                                            0.0006  0.5182  0.0059 -0.8282 -0.0097
                                           -0.0094  0.0272 -0.2101 -0.0009  0.0049
                                            0.0088  0.0004  0.0174 -0.0102
                ( 52.23%)   0.7227* C   7 s( 32.58%)p 2.07( 67.38%)d 0.00(  0.04%)
                                           -0.0003  0.5708  0.0005  0.7820 -0.0079
                                           -0.0401  0.0320  0.2442  0.0003 -0.0013
                                            0.0099 -0.0028  0.0135 -0.0084
    15. (0.98912) BD ( 1) C   6 - H  16  
                ( 62.11%)   0.7881* C   6 s( 22.09%)p 3.52( 77.86%)d 0.00(  0.04%)
                                           -0.0001  0.4699 -0.0088  0.0709  0.0155
                                            0.0564  0.0202  0.8773 -0.0067  0.0004
                                            0.0000  0.0008 -0.0001  0.0210
                ( 37.89%)   0.6156* H  16 s( 99.91%)p 0.00(  0.09%)
                                            0.9995 -0.0041 -0.0061 -0.0047 -0.0296
    16. (0.90537) BD ( 1) C   6 - H  17  
                ( 64.97%)   0.8060* C   6 s( 22.51%)p 3.44( 77.46%)d 0.00(  0.03%)
                                           -0.0009  0.4744  0.0032  0.3722  0.0030
                                            0.7256 -0.0037 -0.3306  0.0158  0.0075
                                           -0.0041 -0.0127 -0.0078 -0.0038
                ( 35.03%)   0.5919* H  17 s( 99.90%)p 0.00(  0.10%)
                                            0.9995 -0.0061 -0.0171 -0.0263  0.0075
    17. (0.98074) BD ( 1) C   7 - H  18  
                ( 62.98%)   0.7936* C   7 s( 25.56%)p 2.91( 74.40%)d 0.00(  0.04%)
                                           -0.0003  0.5055  0.0037 -0.4383  0.0087
                                            0.6646  0.0026  0.3314 -0.0190 -0.0130
                                           -0.0084  0.0105 -0.0052 -0.0056
                ( 37.02%)   0.6084* H  18 s( 99.90%)p 0.00(  0.10%)
                                            0.9995 -0.0032  0.0110 -0.0284 -0.0078
    18. (0.98077) BD ( 1) C   7 - H  19  
                ( 63.24%)   0.7953* C   7 s( 25.04%)p 2.99( 74.92%)d 0.00(  0.04%)
                                            0.0004 -0.5003  0.0074  0.0987  0.0093
                                            0.0169 -0.0261  0.8593 -0.0019 -0.0012
                                           -0.0044 -0.0028  0.0000 -0.0196
                ( 36.76%)   0.6063* H  19 s( 99.90%)p 0.00(  0.10%)
                                           -0.9995  0.0058 -0.0022  0.0060 -0.0311
    19. (0.99986) CR ( 1) O   1           s(100.00%)p 0.00(  0.00%)
                                            1.0000 -0.0001  0.0000  0.0002  0.0000
                                           -0.0001 -0.0000  0.0000 -0.0000  0.0000
                                            0.0000 -0.0000  0.0000  0.0000
    20. (0.99940) CR ( 1) C   2           s(100.00%)p 0.00(  0.00%)
                                            1.0000  0.0005 -0.0000  0.0001 -0.0000
                                            0.0000 -0.0000  0.0006 -0.0000  0.0000
                                           -0.0000  0.0000 -0.0000  0.0000
    21. (0.99952) CR ( 1) C   3           s(100.00%)p 0.00(  0.00%)
                                            1.0000 -0.0001 -0.0000 -0.0002  0.0000
                                           -0.0006  0.0000 -0.0001 -0.0000  0.0000
                                           -0.0000 -0.0000 -0.0000  0.0000
    22. (0.99955) CR ( 1) C   4           s(100.00%)p 0.00(  0.00%)
                                            1.0000 -0.0001  0.0000  0.0000 -0.0000
                                           -0.0006  0.0000  0.0002  0.0000 -0.0000
                                           -0.0000  0.0000  0.0000  0.0000
    23. (0.99955) CR ( 1) C   5           s(100.00%)p 0.00(  0.00%)
                                            1.0000 -0.0001 -0.0000  0.0003 -0.0000
                                            0.0001  0.0000 -0.0002 -0.0000 -0.0000
                                            0.0000  0.0000  0.0000  0.0000
    24. (0.99953) CR ( 1) C   6           s(100.00%)p 0.00(  0.00%)
                                            1.0000 -0.0001 -0.0000  0.0006 -0.0000
                                            0.0010 -0.0000  0.0001  0.0000  0.0000
                                           -0.0000 -0.0000 -0.0000  0.0000
    25. (0.99951) CR ( 1) C   7           s(100.00%)p 0.00(  0.00%)
                                            1.0000  0.0006 -0.0000  0.0001 -0.0000
                                            0.0002  0.0000 -0.0002 -0.0000 -0.0000
                                            0.0000  0.0000  0.0000  0.0000
    26. (0.99123) LP ( 1) O   1           s( 44.84%)p 1.23( 55.12%)d 0.00(  0.04%)
                                            0.0001  0.6696  0.0066 -0.3072  0.0014
                                           -0.4656  0.0078 -0.4899  0.0079 -0.0120
                                           -0.0066 -0.0111  0.0061 -0.0035
    27. (0.55514) LP ( 2) O   1           s(  0.00%)p 1.00( 99.91%)d 0.00(  0.08%)
                                           -0.0000  0.0007  0.0035  0.3435 -0.0081
                                            0.5639 -0.0062 -0.7503  0.0134  0.0159
                                           -0.0060 -0.0052 -0.0054 -0.0224
    28. (0.44728) LP*( 1) C   2           s( 19.88%)p 4.03( 80.10%)d 0.00(  0.02%)
                                           -0.0000  0.4458 -0.0049  0.3188 -0.0254
                                            0.7086 -0.0040 -0.4432  0.0116  0.0011
                                            0.0064 -0.0107 -0.0083 -0.0015
    29. (0.38646) LP*( 1) C   7           s( 16.71%)p 4.98( 83.25%)d 0.00(  0.04%)
                                            0.0000  0.4088  0.0036 -0.4310 -0.0118
                                           -0.7451  0.0009  0.3021  0.0108  0.0096
                                           -0.0047 -0.0127 -0.0088 -0.0051
    30. (0.00091) RY*( 1) O   1           s( 24.36%)p 2.67( 65.16%)d 0.43( 10.48%)
                                           -0.0000 -0.0052  0.4935 -0.0028 -0.2087
                                           -0.0011  0.4850  0.0088  0.6105  0.2344
                                            0.1597  0.0392 -0.0526  0.1417
    31. (0.00051) RY*( 2) O   1           s(  2.64%)p34.18( 90.26%)d 2.69(  7.10%)
                                           -0.0000  0.0005  0.1625  0.0033  0.2359
                                            0.0051  0.6804 -0.0058 -0.6196  0.2124
                                           -0.1258  0.0382  0.0468 -0.0803
    32. (0.00019) RY*( 3) O   1           s( 64.50%)p 0.44( 28.29%)d 0.11(  7.21%)
                                           -0.0000 -0.0022  0.8031 -0.0080 -0.2356
                                            0.0043 -0.3710  0.0051 -0.2995 -0.1729
                                           -0.0926  0.0025  0.0779 -0.1659
    33. (0.00002) RY*( 4) O   1           s(  6.07%)p12.99( 78.85%)d 2.48( 15.08%)
    34. (0.00000) RY*( 5) O   1           s(  0.15%)p95.58( 14.34%)d99.99( 85.51%)
    35. (0.00001) RY*( 6) O   1           s(  0.30%)p41.11( 12.25%)d99.99( 87.45%)
    36. (0.00000) RY*( 7) O   1           s(  0.02%)p23.06(  0.55%)d99.99( 99.42%)
    37. (0.00001) RY*( 8) O   1           s(  1.31%)p 4.80(  6.29%)d70.44( 92.40%)
    38. (0.00000) RY*( 9) O   1           s(  0.67%)p 6.36(  4.27%)d99.99( 95.06%)
    39. (0.00239) RY*( 1) C   2           s(  0.14%)p99.99( 94.63%)d38.25(  5.23%)
                                            0.0000  0.0369  0.0022 -0.0003  0.7089
                                           -0.0036  0.5014 -0.0055  0.4386  0.1446
                                            0.0379  0.0826  0.1199 -0.0938
    40. (0.00157) RY*( 2) C   2           s( 40.82%)p 0.85( 34.60%)d 0.60( 24.58%)
                                            0.0000 -0.0070  0.6389  0.0373  0.0995
                                            0.0056 -0.4617  0.0291  0.3474 -0.2549
                                           -0.0179 -0.1302  0.1860 -0.3590
    41. (0.00096) RY*( 3) C   2           s(  0.07%)p99.99( 41.93%)d99.99( 58.00%)
                                            0.0000  0.0130  0.0225  0.0168  0.3171
                                            0.0085 -0.0714 -0.0123 -0.5596  0.0232
                                           -0.5286  0.0395  0.5446 -0.0431
    42. (0.00064) RY*( 4) C   2           s( 20.35%)p 1.34( 27.26%)d 2.57( 52.39%)
                                            0.0000 -0.0226  0.4506  0.0339 -0.4111
                                            0.0051  0.3156  0.0159 -0.0502  0.5913
                                            0.0581  0.3058  0.2043 -0.1890
    43. (0.00046) RY*( 5) C   2           s(  6.79%)p 6.05( 41.05%)d 7.69( 52.17%)
                                            0.0000 -0.0027  0.2605 -0.0102 -0.1969
                                            0.0110  0.5989  0.0061 -0.1130 -0.6057
                                           -0.3023  0.0013 -0.2119 -0.1360
    44. (0.00028) RY*( 6) C   2           s(  1.29%)p 9.15( 11.83%)d67.20( 86.88%)
                                           -0.0000  0.0162  0.1125 -0.0333  0.2333
                                            0.0082 -0.2427 -0.0113 -0.0607  0.2099
                                           -0.4018  0.4384 -0.6750 -0.1240
    45. (0.00016) RY*( 7) C   2           s( 29.13%)p 0.56( 16.41%)d 1.87( 54.46%)
                                            0.0000  0.0136  0.5396  0.0069  0.2567
                                           -0.0076  0.0669 -0.0089 -0.3058  0.1280
                                            0.1925 -0.3553 -0.2263  0.5600
    46. (0.00013) RY*( 8) C   2           s(  1.25%)p 1.95(  2.44%)d77.25( 96.32%)
                                            0.0000 -0.0012  0.1117  0.0143  0.0942
                                            0.0104 -0.0850 -0.0008 -0.0892 -0.3677
                                            0.3696  0.7474  0.1823  0.3155
    47. (0.00007) RY*( 9) C   2           s(  0.22%)p99.99( 30.22%)d99.99( 69.55%)
    48. (0.00224) RY*( 1) C   3           s( 14.79%)p 5.48( 81.09%)d 0.28(  4.12%)
                                           -0.0000  0.0144  0.3843  0.0149  0.0870
                                            0.0139  0.5654 -0.0221 -0.6948  0.0660
                                           -0.0769 -0.0735 -0.0184 -0.1588
    49. (0.00179) RY*( 2) C   3           s(  1.19%)p80.01( 95.43%)d 2.83(  3.38%)
                                            0.0000 -0.0160  0.1080  0.0077 -0.9660
                                           -0.0235 -0.0714 -0.0037 -0.1242 -0.1302
                                            0.0575 -0.0602  0.0885 -0.0453
    50. (0.00053) RY*( 3) C   3           s(  1.63%)p45.99( 74.76%)d14.53( 23.62%)
                                           -0.0000  0.0207  0.1258  0.0091 -0.1441
                                           -0.0058  0.6625  0.0015  0.5365  0.3193
                                            0.2644 -0.0139 -0.0196  0.2524
    51. (0.00045) RY*( 4) C   3           s( 78.80%)p 0.20( 15.49%)d 0.07(  5.72%)
                                            0.0000 -0.0070  0.8876 -0.0059  0.1162
                                           -0.0065 -0.2635 -0.0023  0.2681 -0.1731
                                           -0.0586  0.0007  0.1493  0.0384
    52. (0.00014) RY*( 5) C   3           s(  0.09%)p24.02(  2.14%)d99.99( 97.78%)
                                           -0.0000 -0.0004  0.0298 -0.0030  0.1044
                                           -0.0010 -0.0442  0.0058 -0.0919 -0.4086
                                            0.7473 -0.3461 -0.3615  0.0432
    53. (0.00009) RY*( 6) C   3           s(  0.57%)p38.58( 21.84%)d99.99( 77.60%)
    54. (0.00004) RY*( 7) C   3           s(  1.30%)p 2.83(  3.69%)d72.82( 95.01%)
    55. (0.00001) RY*( 8) C   3           s(  0.01%)p 1.00(  0.65%)d99.99( 99.34%)
    56. (0.00001) RY*( 9) C   3           s(  1.73%)p 2.88(  4.98%)d53.97( 93.29%)
    57. (0.00252) RY*( 1) C   4           s(  6.39%)p13.81( 88.25%)d 0.84(  5.36%)
                                           -0.0000  0.0221  0.2518 -0.0184 -0.2971
                                            0.0263  0.5975  0.0222  0.6601 -0.1048
                                           -0.0521  0.0755 -0.0734 -0.1699
    58. (0.00080) RY*( 2) C   4           s(  7.69%)p 8.18( 62.92%)d 3.82( 29.39%)
                                            0.0000 -0.0240  0.2762  0.0107  0.1592
                                           -0.0061 -0.5917  0.0048  0.5035  0.3978
                                           -0.1194  0.1066  0.2150 -0.2527
    59. (0.00065) RY*( 3) C   4           s(  0.79%)p99.99( 92.72%)d 8.25(  6.49%)
                                           -0.0000 -0.0047  0.0886 -0.0209  0.8792
                                           -0.0141  0.3915 -0.0001  0.0173  0.0841
                                            0.1759  0.1263  0.0911 -0.0516
    60. (0.00017) RY*( 4) C   4           s( 73.80%)p 0.22( 15.90%)d 0.14( 10.30%)
                                            0.0000  0.0071  0.8590  0.0040 -0.1278
                                           -0.0021  0.0984  0.0025 -0.3647  0.1566
                                            0.0231 -0.1224  0.1426  0.2064
    61. (0.00013) RY*( 5) C   4           s(  0.21%)p20.82(  4.29%)d99.99( 95.50%)
                                            0.0000  0.0016  0.0454  0.0062 -0.1828
                                            0.0023 -0.0691  0.0032 -0.0685  0.2209
                                            0.7607  0.4387 -0.3348 -0.1516
    62. (0.00007) RY*( 6) C   4           s(  0.38%)p 6.82(  2.56%)d99.99( 97.06%)
    63. (0.00003) RY*( 7) C   4           s(  0.37%)p57.93( 21.46%)d99.99( 78.17%)
    64. (0.00001) RY*( 8) C   4           s( 10.17%)p 1.09( 11.04%)d 7.75( 78.79%)
    65. (0.00000) RY*( 9) C   4           s(  0.35%)p 2.60(  0.90%)d99.99( 98.76%)
    66. (0.00242) RY*( 1) C   5           s(  8.02%)p10.77( 86.32%)d 0.71(  5.67%)
                                           -0.0000  0.0214  0.2823 -0.0319 -0.6982
                                            0.0019  0.0112 -0.0199 -0.6117  0.0126
                                            0.0693 -0.0086  0.1288 -0.1872
    67. (0.00080) RY*( 2) C   5           s(  5.95%)p10.60( 63.09%)d 5.20( 30.96%)
                                            0.0000 -0.0247  0.2428  0.0110  0.5759
                                           -0.0020  0.0112 -0.0055 -0.5467 -0.0241
                                            0.1479  0.0168 -0.4647 -0.2663
    68. (0.00067) RY*( 3) C   5           s(  0.02%)p99.99( 94.38%)d99.99(  5.60%)
                                            0.0000  0.0001  0.0148 -0.0022 -0.0013
                                            0.0255 -0.9711  0.0007 -0.0090 -0.0105
                                           -0.0024  0.2360  0.0065 -0.0088
    69. (0.00020) RY*( 4) C   5           s( 75.44%)p 0.20( 15.07%)d 0.13(  9.49%)
                                            0.0000  0.0051  0.8686  0.0053 -0.0821
                                           -0.0023  0.0139 -0.0024  0.3791 -0.0197
                                           -0.0504  0.0293 -0.2238  0.2026
    70. (0.00014) RY*( 5) C   5           s(  0.05%)p86.27(  4.34%)d99.99( 95.61%)
                                            0.0000 -0.0011  0.0224 -0.0005  0.0153
                                            0.0080 -0.2058  0.0017 -0.0267 -0.4463
                                           -0.0055 -0.8675  0.0095  0.0657
    71. (0.00006) RY*( 6) C   5           s(  0.12%)p14.04(  1.70%)d99.99( 98.18%)
    72. (0.00003) RY*( 7) C   5           s(  0.81%)p27.46( 22.33%)d94.55( 76.86%)
    73. (0.00000) RY*( 8) C   5           s(  9.71%)p 1.23( 11.90%)d 8.07( 78.39%)
    74. (0.00001) RY*( 9) C   5           s(  0.00%)p 1.00(  0.92%)d99.99( 99.07%)
    75. (0.00197) RY*( 1) C   6           s(  8.97%)p 9.41( 84.46%)d 0.73(  6.57%)
                                           -0.0000  0.0146  0.2992 -0.0065 -0.2572
                                           -0.0186 -0.4751  0.0234  0.7428  0.0226
                                           -0.0445 -0.1200 -0.0468 -0.2159
    76. (0.00087) RY*( 2) C   6           s(  1.58%)p50.75( 80.19%)d11.53( 18.23%)
                                            0.0000 -0.0195  0.1242  0.0182 -0.2714
                                            0.0054  0.7868  0.0026  0.3298 -0.2878
                                           -0.2143  0.0235  0.1812 -0.1418
    77. (0.00057) RY*( 3) C   6           s(  1.48%)p55.03( 81.28%)d11.67( 17.24%)
                                            0.0000 -0.0166  0.1204 -0.0126  0.8695
                                            0.0103  0.0437  0.0002  0.2339 -0.2524
                                            0.1038 -0.1548  0.2123 -0.1699
    78. (0.00022) RY*( 4) C   6           s( 75.82%)p 0.20( 15.22%)d 0.12(  8.97%)
                                            0.0000  0.0053  0.8707  0.0121 -0.0961
                                            0.0008 -0.0683  0.0028 -0.3717 -0.1107
                                            0.0863  0.0063  0.2415  0.1078
    79. (0.00014) RY*( 5) C   6           s(  0.03%)p99.99(  5.66%)d99.99( 94.31%)
                                           -0.0000  0.0007  0.0161 -0.0070  0.1771
                                            0.0042 -0.1424 -0.0048  0.0699  0.2164
                                           -0.7293  0.4565  0.3335  0.2117
    80. (0.00008) RY*( 6) C   6           s(  4.16%)p 0.76(  3.18%)d22.26( 92.66%)
    81. (0.00003) RY*( 7) C   6           s(  0.28%)p60.63( 17.17%)d99.99( 82.54%)
    82. (0.00001) RY*( 8) C   6           s(  7.63%)p 1.61( 12.28%)d10.49( 80.09%)
    83. (0.00001) RY*( 9) C   6           s(  0.15%)p 4.11(  0.62%)d99.99( 99.23%)
    84. (0.00272) RY*( 1) C   7           s(  6.14%)p14.24( 87.51%)d 1.03(  6.35%)
                                            0.0000  0.0198  0.2471  0.0177  0.3993
                                           -0.0226 -0.5624 -0.0194 -0.6310 -0.1181
                                           -0.0589  0.0807 -0.0698 -0.1863
    85. (0.00109) RY*( 2) C   7           s(  2.63%)p36.40( 95.56%)d 0.69(  1.82%)
                                           -0.0000 -0.0011  0.1620  0.0016 -0.9057
                                            0.0068 -0.2670 -0.0018 -0.2529 -0.0070
                                            0.0791  0.0876  0.0290 -0.0579
    86. (0.00058) RY*( 3) C   7           s( 56.94%)p 0.28( 16.10%)d 0.47( 26.96%)
                                           -0.0000 -0.0116  0.7545 -0.0074  0.0356
                                            0.0037  0.3919 -0.0041 -0.0780  0.4249
                                           -0.1982  0.0157  0.1903 -0.1150
    87. (0.00029) RY*( 4) C   7           s( 21.81%)p 3.08( 67.16%)d 0.51( 11.04%)
                                            0.0000  0.0202  0.4665  0.0086  0.0709
                                            0.0116 -0.5257 -0.0026  0.6245 -0.0380
                                            0.2421  0.0103 -0.0556  0.2171
    88. (0.00017) RY*( 5) C   7           s(  0.44%)p 9.09(  4.01%)d99.99( 95.55%)
                                            0.0000  0.0037  0.0663  0.0079 -0.0891
                                            0.0029 -0.1269 -0.0065  0.1263 -0.3802
                                           -0.7489 -0.4509  0.2085  0.0582
    89. (0.00010) RY*( 6) C   7           s( 10.12%)p 1.89( 19.08%)d 7.00( 70.80%)
    90. (0.00006) RY*( 7) C   7           s(  0.11%)p10.47(  1.11%)d99.99( 98.78%)
    91. (0.00001) RY*( 8) C   7           s(  0.08%)p23.13(  1.91%)d99.99( 98.01%)
    92. (0.00001) RY*( 9) C   7           s(  1.85%)p 4.11(  7.60%)d48.97( 90.55%)
    93. (0.00077) RY*( 1) H   8           s( 68.70%)p 0.46( 31.30%)
                                            0.0125  0.8288 -0.5270 -0.1854 -0.0300
    94. (0.00051) RY*( 2) H   8           s(  4.51%)p21.18( 95.49%)
                                           -0.0012  0.2124  0.3041 -0.0652  0.9264
    95. (0.00039) RY*( 3) H   8           s( 23.33%)p 3.29( 76.67%)
                                            0.0118  0.4829  0.5504  0.6348 -0.2467
    96. (0.00001) RY*( 4) H   8           s(  3.96%)p24.22( 96.04%)
    97. (0.00169) RY*( 1) H   9           s( 99.57%)p 0.00(  0.43%)
                                            0.0100  0.9978 -0.0306  0.0572  0.0093
    98. (0.00008) RY*( 2) H   9           s(  0.22%)p99.99( 99.78%)
    99. (0.00003) RY*( 3) H   9           s(  0.19%)p99.99( 99.81%)
   100. (0.00002) RY*( 4) H   9           s(  0.13%)p99.99( 99.87%)
   101. (0.00128) RY*( 1) H  10           s( 99.64%)p 0.00(  0.36%)
                                            0.0077  0.9982 -0.0043 -0.0307 -0.0513
   102. (0.00007) RY*( 2) H  10           s(  0.01%)p99.99( 99.99%)
   103. (0.00006) RY*( 3) H  10           s(  0.01%)p 1.00( 99.99%)
   104. (0.00002) RY*( 4) H  10           s(  0.43%)p99.99( 99.57%)
   105. (0.00057) RY*( 1) H  11           s( 99.02%)p 0.01(  0.98%)
                                            0.0106  0.9950 -0.0097 -0.0946  0.0281
   106. (0.00009) RY*( 2) H  11           s(  0.00%)p 1.00(100.00%)
   107. (0.00006) RY*( 3) H  11           s(  0.10%)p99.99( 99.90%)
   108. (0.00002) RY*( 4) H  11           s(  0.98%)p99.99( 99.02%)
   109. (0.00085) RY*( 1) H  12           s( 99.76%)p 0.00(  0.24%)
                                            0.0044  0.9988  0.0208 -0.0424 -0.0120
   110. (0.00008) RY*( 2) H  12           s(  0.01%)p 1.00( 99.99%)
   111. (0.00005) RY*( 3) H  12           s(  0.00%)p 1.00(100.00%)
   112. (0.00002) RY*( 4) H  12           s(  0.33%)p99.99( 99.67%)
   113. (0.00128) RY*( 1) H  13           s( 99.60%)p 0.00(  0.40%)
                                            0.0055  0.9980 -0.0185  0.0077  0.0597
   114. (0.00007) RY*( 2) H  13           s(  0.09%)p99.99( 99.91%)
   115. (0.00008) RY*( 3) H  13           s(  0.07%)p99.99( 99.93%)
   116. (0.00002) RY*( 4) H  13           s(  0.33%)p99.99( 99.67%)
   117. (0.00084) RY*( 1) H  14           s( 99.67%)p 0.00(  0.33%)
                                            0.0043  0.9984  0.0565 -0.0021  0.0076
   118. (0.00008) RY*( 2) H  14           s(  0.00%)p 1.00(100.00%)
   119. (0.00005) RY*( 3) H  14           s(  0.00%)p 1.00(100.00%)
   120. (0.00002) RY*( 4) H  14           s(  0.42%)p99.99( 99.58%)
   121. (0.00127) RY*( 1) H  15           s( 99.68%)p 0.00(  0.32%)
                                            0.0056  0.9984 -0.0063  0.0054 -0.0561
   122. (0.00008) RY*( 2) H  15           s(  0.06%)p99.99( 99.94%)
   123. (0.00006) RY*( 3) H  15           s(  0.00%)p 1.00(100.00%)
   124. (0.00002) RY*( 4) H  15           s(  0.36%)p99.99( 99.64%)
   125. (0.00126) RY*( 1) H  16           s( 99.61%)p 0.00(  0.39%)
                                            0.0057  0.9980 -0.0116  0.0296  0.0538
   126. (0.00007) RY*( 2) H  16           s(  0.06%)p99.99( 99.94%)
   127. (0.00006) RY*( 3) H  16           s(  0.01%)p99.99( 99.99%)
   128. (0.00001) RY*( 4) H  16           s(  0.41%)p99.99( 99.59%)
   129. (0.00063) RY*( 1) H  17           s( 98.95%)p 0.01(  1.05%)
                                            0.0081  0.9947 -0.0357  0.0834 -0.0473
   130. (0.00008) RY*( 2) H  17           s(  0.20%)p99.99( 99.80%)
   131. (0.00006) RY*( 3) H  17           s(  0.42%)p99.99( 99.58%)
   132. (0.00002) RY*( 4) H  17           s(  0.53%)p99.99( 99.47%)
   133. (0.00117) RY*( 1) H  18           s( 99.78%)p 0.00(  0.22%)
                                            0.0044  0.9989 -0.0369  0.0194  0.0222
   134. (0.00009) RY*( 2) H  18           s(  0.01%)p99.99( 99.99%)
   135. (0.00005) RY*( 3) H  18           s(  0.10%)p99.99( 99.90%)
   136. (0.00002) RY*( 4) H  18           s(  0.21%)p99.99( 99.79%)
   137. (0.00152) RY*( 1) H  19           s( 99.78%)p 0.00(  0.22%)
                                            0.0067  0.9989 -0.0169 -0.0264 -0.0351
   138. (0.00008) RY*( 2) H  19           s(  0.09%)p99.99( 99.91%)
   139. (0.00004) RY*( 3) H  19           s(  0.06%)p99.99( 99.94%)
   140. (0.00002) RY*( 4) H  19           s(  0.17%)p99.99( 99.83%)
   141. (0.01944) BD*( 1) O   1 - C   2  
                ( 31.20%)   0.5586* O   1 s( 34.79%)p 1.87( 65.14%)d 0.00(  0.08%)
                                            0.0001 -0.5898 -0.0028 -0.7316  0.0061
                                           -0.0066  0.0043 -0.3406  0.0031 -0.0088
                                           -0.0180 -0.0093 -0.0154  0.0066
                ( 68.80%)  -0.8295* C   2 s( 18.83%)p 4.29( 80.84%)d 0.02(  0.33%)
                                           -0.0000 -0.4320 -0.0408  0.8628  0.0288
                                            0.0391  0.0104  0.2479  0.0023 -0.0021
                                           -0.0261  0.0005 -0.0462  0.0215
   142. (0.00360) BD*( 1) O   1 - H   8  
                ( 25.21%)   0.5021* O   1 s( 20.35%)p 3.91( 79.56%)d 0.00(  0.09%)
                                           -0.0002 -0.4508  0.0163  0.5010  0.0298
                                           -0.6808 -0.0127 -0.2829  0.0036  0.0124
                                            0.0053 -0.0193  0.0185  0.0065
                ( 74.79%)  -0.8648* H   8 s( 99.50%)p 0.01(  0.50%)
                                           -0.9975  0.0030 -0.0398  0.0567  0.0151
   143. (0.01349) BD*( 1) C   2 - C   3  
                ( 48.18%)   0.6941* C   2 s( 30.04%)p 2.33( 69.92%)d 0.00(  0.04%)
                                            0.0002 -0.5481  0.0007 -0.3846  0.0307
                                            0.6897  0.0041  0.2730 -0.0023  0.0102
                                            0.0079 -0.0108  0.0092  0.0070
                ( 51.82%)  -0.7199* C   3 s( 26.54%)p 2.77( 73.40%)d 0.00(  0.05%)
                                           -0.0005 -0.5151 -0.0072  0.4136  0.0288
                                           -0.6952  0.0036 -0.2806 -0.0048  0.0147
                                            0.0060 -0.0102  0.0099  0.0093
   144. (0.01355) BD*( 1) C   2 - H   9  
                ( 34.45%)   0.5870* C   2 s( 31.18%)p 2.21( 68.78%)d 0.00(  0.04%)
                                            0.0008 -0.5582  0.0157 -0.0375  0.0134
                                           -0.1419  0.0016 -0.8161  0.0088 -0.0056
                                            0.0058 -0.0010  0.0037 -0.0174
                ( 65.55%)  -0.8096* H   9 s( 99.89%)p 0.00(  0.11%)
                                           -0.9994  0.0100  0.0006 -0.0057  0.0331
   145. (0.00699) BD*( 1) C   3 - C   4  
                ( 48.70%)   0.6979* C   3 s( 28.78%)p 2.47( 71.18%)d 0.00(  0.04%)
                                           -0.0002 -0.5365 -0.0012 -0.8142 -0.0009
                                            0.0012  0.0302 -0.2189  0.0016 -0.0049
                                           -0.0105 -0.0017 -0.0142  0.0081
                ( 51.30%)  -0.7162* C   4 s( 27.17%)p 2.68( 72.78%)d 0.00(  0.05%)
                                           -0.0001 -0.5212 -0.0009  0.8254  0.0053
                                            0.0071  0.0349  0.2127  0.0041  0.0021
                                           -0.0091  0.0011 -0.0182  0.0096
   146. (0.00777) BD*( 1) C   3 - H  10  
                ( 36.99%)   0.6082* C   3 s( 22.05%)p 3.53( 77.91%)d 0.00(  0.04%)
                                           -0.0000  0.4695 -0.0082 -0.0740 -0.0044
                                           -0.0373 -0.0252 -0.8784  0.0053  0.0007
                                            0.0048 -0.0028 -0.0002  0.0191
                ( 63.01%)  -0.7938* H  10 s( 99.91%)p 0.00(  0.09%)
                                            0.9995 -0.0060  0.0030  0.0045  0.0303
   147. (0.00424) BD*( 1) C   3 - H  11  
                ( 35.17%)   0.5930* C   3 s( 22.53%)p 3.44( 77.44%)d 0.00(  0.03%)
                                           -0.0004  0.4746  0.0032 -0.3992  0.0065
                                           -0.7168 -0.0019  0.3176 -0.0184  0.0111
                                           -0.0083 -0.0098 -0.0037 -0.0029
                ( 64.83%)  -0.8052* H  11 s( 99.90%)p 0.00(  0.10%)
                                            0.9995 -0.0077  0.0139  0.0271 -0.0087
   148. (0.00744) BD*( 1) C   4 - C   5  
                ( 49.94%)   0.7067* C   4 s( 28.17%)p 2.55( 71.79%)d 0.00(  0.04%)
                                           -0.0005 -0.5307 -0.0017 -0.4016 -0.0301
                                           -0.6905  0.0114  0.2806  0.0023 -0.0106
                                            0.0035  0.0096  0.0114  0.0079
                ( 50.06%)  -0.7075* C   5 s( 28.34%)p 2.53( 71.61%)d 0.00(  0.04%)
                                           -0.0003 -0.5324 -0.0017  0.3703 -0.0247
                                            0.7038  0.0197 -0.2875  0.0004 -0.0141
                                            0.0071  0.0091  0.0048  0.0078
   149. (0.00546) BD*( 1) C   4 - H  12  
                ( 36.36%)   0.6030* C   4 s( 22.75%)p 3.39( 77.21%)d 0.00(  0.04%)
                                           -0.0003  0.4770  0.0066  0.3887 -0.0023
                                           -0.7211  0.0063 -0.3171  0.0194 -0.0115
                                           -0.0063  0.0107 -0.0072 -0.0044
                ( 63.64%)  -0.7977* H  12 s( 99.90%)p 0.00(  0.10%)
                                            0.9995 -0.0029 -0.0142  0.0261  0.0084
   150. (0.00839) BD*( 1) C   4 - H  13  
                ( 38.20%)   0.6180* C   4 s( 21.78%)p 3.59( 78.18%)d 0.00(  0.04%)
                                            0.0001 -0.4666  0.0087 -0.0689 -0.0159
                                            0.0419  0.0232 -0.8800  0.0048  0.0003
                                           -0.0005 -0.0008 -0.0000 -0.0212
                ( 61.80%)  -0.7861* H  13 s( 99.91%)p 0.00(  0.09%)
                                           -0.9995  0.0039  0.0061 -0.0056  0.0291
   151. (0.00780) BD*( 1) C   5 - C   6  
                ( 51.12%)   0.7150* C   5 s( 26.88%)p 2.72( 73.07%)d 0.00(  0.05%)
                                            0.0001  0.5185  0.0021 -0.3953  0.0272
                                            0.7089  0.0222  0.2659  0.0024 -0.0155
                                           -0.0072  0.0092 -0.0071 -0.0080
                ( 48.88%)  -0.6992* C   6 s( 28.45%)p 2.51( 71.51%)d 0.00(  0.04%)
                                            0.0005  0.5333 -0.0003  0.4113  0.0244
                                           -0.6851  0.0133 -0.2754  0.0006 -0.0097
                                           -0.0054  0.0108 -0.0108 -0.0074
   152. (0.00570) BD*( 1) C   5 - H  14  
                ( 36.65%)   0.6054* C   5 s( 22.54%)p 3.43( 77.42%)d 0.00(  0.04%)
                                            0.0002 -0.4747 -0.0060 -0.8397  0.0071
                                           -0.0236  0.0007 -0.2611  0.0186 -0.0004
                                           -0.0112  0.0001 -0.0144  0.0057
                ( 63.35%)  -0.7959* H  14 s( 99.91%)p 0.00(  0.09%)
                                           -0.9995  0.0025  0.0300  0.0009  0.0065
   153. (0.00827) BD*( 1) C   5 - H  15  
                ( 38.11%)   0.6173* C   5 s( 22.10%)p 3.52( 77.85%)d 0.00(  0.04%)
                                           -0.0001  0.4701 -0.0086  0.0091  0.0276
                                           -0.0087 -0.0013 -0.8818  0.0032 -0.0002
                                            0.0029 -0.0003  0.0005  0.0208
                ( 61.89%)  -0.7867* H  15 s( 99.91%)p 0.00(  0.09%)
                                            0.9995 -0.0040 -0.0054  0.0007  0.0298
   154. (0.00882) BD*( 1) C   6 - C   7  
                ( 52.23%)   0.7227* C   6 s( 26.85%)p 2.72( 73.10%)d 0.00(  0.05%)
                                            0.0006  0.5182  0.0059 -0.8282 -0.0097
                                           -0.0094  0.0272 -0.2101 -0.0009  0.0049
                                            0.0088  0.0004  0.0174 -0.0102
                ( 47.77%)  -0.6912* C   7 s( 32.58%)p 2.07( 67.38%)d 0.00(  0.04%)
                                           -0.0003  0.5708  0.0005  0.7820 -0.0079
                                           -0.0401  0.0320  0.2442  0.0003 -0.0013
                                            0.0099 -0.0028  0.0135 -0.0084
   155. (0.00825) BD*( 1) C   6 - H  16  
                ( 37.89%)   0.6156* C   6 s( 22.09%)p 3.52( 77.86%)d 0.00(  0.04%)
                                            0.0001 -0.4699  0.0088 -0.0709 -0.0155
                                           -0.0564 -0.0202 -0.8773  0.0067 -0.0004
                                           -0.0000 -0.0008  0.0001 -0.0210
                ( 62.11%)  -0.7881* H  16 s( 99.91%)p 0.00(  0.09%)
                                           -0.9995  0.0041  0.0061  0.0047  0.0296
   156. (0.00466) BD*( 1) C   6 - H  17  
                ( 35.03%)   0.5919* C   6 s( 22.51%)p 3.44( 77.46%)d 0.00(  0.03%)
                                            0.0009 -0.4744 -0.0032 -0.3722 -0.0030
                                           -0.7256  0.0037  0.3306 -0.0158 -0.0075
                                            0.0041  0.0127  0.0078  0.0038
                ( 64.97%)  -0.8060* H  17 s( 99.90%)p 0.00(  0.10%)
                                           -0.9995  0.0061  0.0171  0.0263 -0.0075
   157. (0.00659) BD*( 1) C   7 - H  18  
                ( 37.02%)   0.6084* C   7 s( 25.56%)p 2.91( 74.40%)d 0.00(  0.04%)
                                            0.0003 -0.5055 -0.0037  0.4383 -0.0087
                                           -0.6646 -0.0026 -0.3314  0.0190  0.0130
                                            0.0084 -0.0105  0.0052  0.0056
                ( 62.98%)  -0.7936* H  18 s( 99.90%)p 0.00(  0.10%)
                                           -0.9995  0.0032 -0.0110  0.0284  0.0078
   158. (0.00800) BD*( 1) C   7 - H  19  
                ( 36.76%)   0.6063* C   7 s( 25.04%)p 2.99( 74.92%)d 0.00(  0.04%)
                                           -0.0004  0.5003 -0.0074 -0.0987 -0.0093
                                           -0.0169  0.0261 -0.8593  0.0019  0.0012
                                            0.0044  0.0028 -0.0000  0.0196
                ( 63.24%)  -0.7953* H  19 s( 99.90%)p 0.00(  0.10%)
                                            0.9995 -0.0058  0.0022 -0.0060  0.0311


 NHO Directionality and "Bond Bending" (deviations from line of nuclear centers)

         [Thresholds for printing:  angular deviation  >  1.0 degree]
                                    hybrid p-character > 25.0%
                                    orbital occupancy  >  0.10e

                                Line of Centers        Hybrid 1              Hybrid 2
                                ---------------  -------------------   ------------------
                NBO               Theta   Phi    Theta   Phi    Dev    Theta   Phi    Dev
 ========================================================================================
     1. BD (   1) O   1 - C   2    71.6    3.4    65.1    0.2   7.2    105.6  183.2   2.7
     2. BD (   1) O   1 - H   8    72.5  120.1    72.3  127.4   7.0      --     --    --
     3. BD (   1) C   2 - C   3   108.8  300.1   109.2  297.0   2.9     70.8  122.6   2.4
     4. BD (   1) C   2 - H   9     1.9    4.2    10.0   80.3   9.7      --     --    --
     5. BD (   1) C   3 - C   4    75.3    0.5    75.1  357.8   2.7    104.6  182.9   2.3
     6. BD (   1) C   3 - H  10   174.3  199.9   173.4  218.5   2.1      --     --    --
     7. BD (   1) C   3 - H  11    68.9  240.2    69.9  241.3   1.5      --     --    --
     8. BD (   1) C   4 - C   5   108.9   61.2   109.4   57.6   3.5     70.3  244.5   3.2
     9. BD (   1) C   4 - H  12   111.1  299.3   110.1  298.4   1.3      --     --    --
    10. BD (   1) C   4 - H  13     5.5  328.1     7.0  322.5   1.6      --     --    --
    11. BD (   1) C   5 - C   6    71.5  119.9    71.9  116.7   3.0    108.9  303.0   2.9
    12. BD (   1) C   5 - H  14    72.7    0.7    73.8    1.6   1.4      --     --    --
    13. BD (   1) C   5 - H  15   179.2  347.8   177.5  344.8   1.7      --     --    --
    14. BD (   1) C   6 - C   7   104.8  181.0   104.1  178.8   2.3     72.5  359.4   3.2
    15. BD (   1) C   6 - H  16     5.6   36.9     7.6   41.6   2.1      --     --    --
    17. BD (   1) C   7 - H  18    69.1  120.2    68.5  122.8   2.4      --     --    --
    18. BD (   1) C   7 - H  19   174.4  164.4   172.8  175.1   2.0      --     --    --
    26. LP (   1) O   1             --     --    131.2  236.3   --       --     --    --
    27. LP (   2) O   1             --     --    138.6   59.0   --       --     --    --
    28. LP*(   1) C   2             --     --    119.5   67.4   --       --     --    --
    29. LP*(   1) C   7             --     --     70.1  239.3   --       --     --    --


 Second Order Perturbation Theory Analysis of Fock Matrix in NBO Basis

     Threshold for printing:   0.25 kcal/mol
                                                                              E(2)  E(j)-E(i) F(i,j)
         Donor NBO (i)                     Acceptor NBO (j)                 kcal/mol   a.u.    a.u. 
 ===================================================================================================

 within unit  1
   1. BD (   1) O   1 - C   2        / 28. LP*(   1) C   2                    1.30    0.77    0.054
   1. BD (   1) O   1 - C   2        / 29. LP*(   1) C   7                    2.93    0.80    0.078
   1. BD (   1) O   1 - C   2        /145. BD*(   1) C   3 - C   4            0.78    1.31    0.041
   1. BD (   1) O   1 - C   2        /154. BD*(   1) C   6 - C   7            0.44    1.29    0.030
   2. BD (   1) O   1 - H   8        / 39. RY*(   1) C   2                    0.44    1.55    0.033
   2. BD (   1) O   1 - H   8        / 42. RY*(   4) C   2                    0.36    2.15    0.035
   2. BD (   1) O   1 - H   8        / 49. RY*(   2) C   3                    0.30    1.46    0.026
   2. BD (   1) O   1 - H   8        /143. BD*(   1) C   2 - C   3            1.41    1.14    0.051
   3. BD (   1) C   2 - C   3        / 28. LP*(   1) C   2                    1.65    0.49    0.047
   3. BD (   1) C   2 - C   3        / 29. LP*(   1) C   7                   10.11    0.52    0.115
   3. BD (   1) C   2 - C   3        / 30. RY*(   1) O   1                    0.52    1.97    0.041
   3. BD (   1) C   2 - C   3        / 57. RY*(   1) C   4                    0.64    1.63    0.041
   3. BD (   1) C   2 - C   3        / 84. RY*(   1) C   7                    0.69    1.64    0.043
   3. BD (   1) C   2 - C   3        /142. BD*(   1) O   1 - H   8            0.89    1.02    0.038
   3. BD (   1) C   2 - C   3        /144. BD*(   1) C   2 - H   9            0.44    1.04    0.027
   3. BD (   1) C   2 - C   3        /145. BD*(   1) C   3 - C   4            0.44    1.03    0.027
   3. BD (   1) C   2 - C   3        /147. BD*(   1) C   3 - H  11            0.35    1.10    0.025
   3. BD (   1) C   2 - C   3        /149. BD*(   1) C   4 - H  12            0.78    1.12    0.038
   3. BD (   1) C   2 - C   3        /157. BD*(   1) C   7 - H  18            0.77    1.07    0.037
   4. BD (   1) C   2 - H   9        / 28. LP*(   1) C   2                    0.33    0.39    0.018
   4. BD (   1) C   2 - H   9        / 29. LP*(   1) C   7                   24.61    0.42    0.155
   4. BD (   1) C   2 - H   9        /146. BD*(   1) C   3 - H  10            1.18    0.99    0.045
   4. BD (   1) C   2 - H   9        /158. BD*(   1) C   7 - H  19            1.13    0.97    0.043
   5. BD (   1) C   3 - C   4        / 39. RY*(   1) C   2                    0.43    1.37    0.031
   5. BD (   1) C   3 - C   4        / 66. RY*(   1) C   5                    0.53    1.61    0.037
   5. BD (   1) C   3 - C   4        /141. BD*(   1) O   1 - C   2            1.54    0.83    0.045
   5. BD (   1) C   3 - C   4        /143. BD*(   1) C   2 - C   3            0.44    0.96    0.026
   5. BD (   1) C   3 - C   4        /146. BD*(   1) C   3 - H  10            0.33    1.04    0.023
   5. BD (   1) C   3 - C   4        /147. BD*(   1) C   3 - H  11            0.51    1.06    0.030
   5. BD (   1) C   3 - C   4        /148. BD*(   1) C   4 - C   5            0.42    1.00    0.026
   5. BD (   1) C   3 - C   4        /149. BD*(   1) C   4 - H  12            0.30    1.08    0.023
   5. BD (   1) C   3 - C   4        /152. BD*(   1) C   5 - H  14            0.95    1.08    0.041
   6. BD (   1) C   3 - H  10        / 28. LP*(   1) C   2                    0.60    0.34    0.024
   6. BD (   1) C   3 - H  10        /141. BD*(   1) O   1 - C   2            0.37    0.71    0.021
   6. BD (   1) C   3 - H  10        /144. BD*(   1) C   2 - H   9            1.52    0.89    0.047
   6. BD (   1) C   3 - H  10        /150. BD*(   1) C   4 - H  13            1.47    0.94    0.047
   7. BD (   1) C   3 - H  11        / 28. LP*(   1) C   2                    4.54    0.33    0.062
   7. BD (   1) C   3 - H  11        / 41. RY*(   3) C   2                    0.29    1.86    0.030
   7. BD (   1) C   3 - H  11        / 58. RY*(   2) C   4                    0.30    1.59    0.029
   7. BD (   1) C   3 - H  11        /141. BD*(   1) O   1 - C   2            0.37    0.71    0.021
   7. BD (   1) C   3 - H  11        /148. BD*(   1) C   4 - C   5            1.60    0.88    0.049
   8. BD (   1) C   4 - C   5        / 48. RY*(   1) C   3                    0.56    1.56    0.039
   8. BD (   1) C   4 - C   5        / 75. RY*(   1) C   6                    0.44    1.59    0.035
   8. BD (   1) C   4 - C   5        /145. BD*(   1) C   3 - C   4            0.34    0.98    0.024
   8. BD (   1) C   4 - C   5        /147. BD*(   1) C   3 - H  11            0.94    1.05    0.041
   8. BD (   1) C   4 - C   5        /149. BD*(   1) C   4 - H  12            0.56    1.06    0.032
   8. BD (   1) C   4 - C   5        /151. BD*(   1) C   5 - C   6            0.44    0.97    0.027
   8. BD (   1) C   4 - C   5        /152. BD*(   1) C   5 - H  14            0.57    1.06    0.032
   8. BD (   1) C   4 - C   5        /156. BD*(   1) C   6 - H  17            0.96    1.05    0.041
   9. BD (   1) C   4 - H  12        / 67. RY*(   2) C   5                    0.31    1.59    0.029
   9. BD (   1) C   4 - H  12        /143. BD*(   1) C   2 - C   3            1.94    0.83    0.051
   9. BD (   1) C   4 - H  12        /151. BD*(   1) C   5 - C   6            1.75    0.86    0.050
  10. BD (   1) C   4 - H  13        / 68. RY*(   3) C   5                    0.26    1.15    0.022
  10. BD (   1) C   4 - H  13        /146. BD*(   1) C   3 - H  10            1.64    0.91    0.049
  10. BD (   1) C   4 - H  13        /153. BD*(   1) C   5 - H  15            1.54    0.93    0.048
  11. BD (   1) C   5 - C   6        / 57. RY*(   1) C   4                    0.50    1.58    0.036
  11. BD (   1) C   5 - C   6        / 84. RY*(   1) C   7                    0.47    1.60    0.035
  11. BD (   1) C   5 - C   6        /148. BD*(   1) C   4 - C   5            0.29    0.99    0.021
  11. BD (   1) C   5 - C   6        /149. BD*(   1) C   4 - H  12            0.95    1.07    0.041
  11. BD (   1) C   5 - C   6        /152. BD*(   1) C   5 - H  14            0.33    1.07    0.024
  11. BD (   1) C   5 - C   6        /154. BD*(   1) C   6 - C   7            0.44    0.96    0.026
  11. BD (   1) C   5 - C   6        /155. BD*(   1) C   6 - H  16            0.27    1.04    0.021
  11. BD (   1) C   5 - C   6        /156. BD*(   1) C   6 - H  17            0.55    1.06    0.031
  11. BD (   1) C   5 - C   6        /157. BD*(   1) C   7 - H  18            1.00    1.02    0.041
  12. BD (   1) C   5 - H  14        / 58. RY*(   2) C   4                    0.29    1.57    0.027
  12. BD (   1) C   5 - H  14        /145. BD*(   1) C   3 - C   4            1.73    0.86    0.049
  12. BD (   1) C   5 - H  14        /154. BD*(   1) C   6 - C   7            1.87    0.83    0.050
  13. BD (   1) C   5 - H  15        /150. BD*(   1) C   4 - H  13            1.58    0.92    0.048
  13. BD (   1) C   5 - H  15        /155. BD*(   1) C   6 - H  16            1.58    0.91    0.048
  14. BD (   1) C   6 - C   7        / 28. LP*(   1) C   2                   12.36    0.47    0.126
  14. BD (   1) C   6 - C   7        / 29. LP*(   1) C   7                    0.92    0.50    0.034
  14. BD (   1) C   6 - C   7        / 40. RY*(   2) C   2                    0.27    1.82    0.029
  14. BD (   1) C   6 - C   7        / 66. RY*(   1) C   5                    0.52    1.64    0.037
  14. BD (   1) C   6 - C   7        /141. BD*(   1) O   1 - C   2            1.98    0.85    0.052
  14. BD (   1) C   6 - C   7        /151. BD*(   1) C   5 - C   6            0.43    1.01    0.027
  14. BD (   1) C   6 - C   7        /152. BD*(   1) C   5 - H  14            0.88    1.10    0.040
  14. BD (   1) C   6 - C   7        /156. BD*(   1) C   6 - H  17            0.34    1.09    0.025
  14. BD (   1) C   6 - C   7        /157. BD*(   1) C   7 - H  18            0.36    1.05    0.025
  14. BD (   1) C   6 - C   7        /158. BD*(   1) C   7 - H  19            0.26    1.05    0.021
  15. BD (   1) C   6 - H  16        / 68. RY*(   3) C   5                    0.25    1.16    0.022
  15. BD (   1) C   6 - H  16        /153. BD*(   1) C   5 - H  15            1.51    0.95    0.048
  15. BD (   1) C   6 - H  16        /158. BD*(   1) C   7 - H  19            1.59    0.91    0.048
  16. BD (   1) C   6 - H  17        / 28. LP*(   1) C   2                    0.25    0.33    0.014
  16. BD (   1) C   6 - H  17        / 29. LP*(   1) C   7                    6.11    0.36    0.070
  16. BD (   1) C   6 - H  17        / 67. RY*(   2) C   5                    0.30    1.60    0.029
  16. BD (   1) C   6 - H  17        /148. BD*(   1) C   4 - C   5            1.55    0.88    0.049
  17. BD (   1) C   7 - H  18        / 28. LP*(   1) C   2                   10.17    0.37    0.102
  17. BD (   1) C   7 - H  18        / 29. LP*(   1) C   7                    1.63    0.40    0.041
  17. BD (   1) C   7 - H  18        /143. BD*(   1) C   2 - C   3            1.72    0.88    0.049
  17. BD (   1) C   7 - H  18        /144. BD*(   1) C   2 - H   9            0.26    0.92    0.019
  17. BD (   1) C   7 - H  18        /151. BD*(   1) C   5 - C   6            1.46    0.91    0.046
  17. BD (   1) C   7 - H  18        /154. BD*(   1) C   6 - C   7            0.25    0.89    0.019
  18. BD (   1) C   7 - H  19        / 28. LP*(   1) C   2                   12.84    0.36    0.114
  18. BD (   1) C   7 - H  19        / 29. LP*(   1) C   7                    1.71    0.39    0.041
  18. BD (   1) C   7 - H  19        /141. BD*(   1) O   1 - C   2            0.27    0.74    0.018
  18. BD (   1) C   7 - H  19        /144. BD*(   1) C   2 - H   9            0.95    0.91    0.037
  18. BD (   1) C   7 - H  19        /155. BD*(   1) C   6 - H  16            1.36    0.96    0.046
  19. CR (   1) O   1                / 39. RY*(   1) C   2                    0.84   19.83    0.163
  19. CR (   1) O   1                / 42. RY*(   4) C   2                    0.53   20.43    0.132
  20. CR (   1) C   2                / 28. LP*(   1) C   2                    2.99   10.04    0.294
  20. CR (   1) C   2                / 29. LP*(   1) C   7                    7.05   10.07    0.429
  20. CR (   1) C   2                / 50. RY*(   3) C   3                    0.33   11.16    0.077
  20. CR (   1) C   2                / 85. RY*(   2) C   7                    0.28   10.79    0.070
  20. CR (   1) C   2                / 87. RY*(   4) C   7                    0.35   11.02    0.079
  20. CR (   1) C   2                / 97. RY*(   1) H   9                    0.42   10.54    0.084
  20. CR (   1) C   2                /141. BD*(   1) O   1 - C   2            0.62   10.42    0.102
  21. CR (   1) C   3                / 40. RY*(   2) C   2                    0.25   11.28    0.067
  21. CR (   1) C   3                / 59. RY*(   3) C   4                    0.46   10.78    0.089
  21. CR (   1) C   3                /101. RY*(   1) H  10                    0.38   10.49    0.079
  21. CR (   1) C   3                /105. RY*(   1) H  11                    0.45   10.48    0.086
  22. CR (   1) C   4                / 49. RY*(   2) C   3                    0.46   10.75    0.089
  22. CR (   1) C   4                / 68. RY*(   3) C   5                    0.47   10.74    0.090
  22. CR (   1) C   4                /109. RY*(   1) H  12                    0.37   10.46    0.079
  22. CR (   1) C   4                /113. RY*(   1) H  13                    0.33   10.48    0.075
  23. CR (   1) C   5                / 59. RY*(   3) C   4                    0.44   10.76    0.087
  23. CR (   1) C   5                / 76. RY*(   2) C   6                    0.33   10.94    0.076
  23. CR (   1) C   5                /117. RY*(   1) H  14                    0.37   10.47    0.078
  23. CR (   1) C   5                /121. RY*(   1) H  15                    0.34   10.48    0.075
  24. CR (   1) C   6                / 68. RY*(   3) C   5                    0.47   10.76    0.090
  24. CR (   1) C   6                / 85. RY*(   2) C   7                    0.47   10.68    0.090
  24. CR (   1) C   6                /125. RY*(   1) H  16                    0.34   10.49    0.075
  24. CR (   1) C   6                /129. RY*(   1) H  17                    0.45   10.48    0.086
  25. CR (   1) C   7                / 28. LP*(   1) C   2                    6.19    9.96    0.422
  25. CR (   1) C   7                / 29. LP*(   1) C   7                    3.56   10.00    0.304
  25. CR (   1) C   7                / 77. RY*(   3) C   6                    0.40   10.98    0.083
  25. CR (   1) C   7                /133. RY*(   1) H  18                    0.35   10.48    0.076
  25. CR (   1) C   7                /137. RY*(   1) H  19                    0.38   10.49    0.079
  26. LP (   1) O   1                / 28. LP*(   1) C   2                    0.27    0.50    0.019
  26. LP (   1) O   1                / 39. RY*(   1) C   2                    1.10    1.42    0.050
  26. LP (   1) O   1                / 94. RY*(   2) H   8                    0.30    2.27    0.033
  26. LP (   1) O   1                /143. BD*(   1) C   2 - C   3            0.41    1.01    0.026
  26. LP (   1) O   1                /144. BD*(   1) C   2 - H   9            1.00    1.05    0.041
  26. LP (   1) O   1                /145. BD*(   1) C   3 - C   4            0.26    1.04    0.021
  27. LP (   2) O   1                / 28. LP*(   1) C   2                   40.03    0.17    0.105
  27. LP (   2) O   1                / 95. RY*(   3) H   8                    0.26    1.74    0.036
  27. LP (   2) O   1                /141. BD*(   1) O   1 - C   2            0.50    0.55    0.028
  27. LP (   2) O   1                /144. BD*(   1) C   2 - H   9            1.20    0.72    0.049
  27. LP (   2) O   1                /154. BD*(   1) C   6 - C   7            0.27    0.69    0.023
  28. LP*(   1) C   2                / 29. LP*(   1) C   7                 3502.29    0.03    0.451
  28. LP*(   1) C   2                / 31. RY*(   2) O   1                    0.52    1.27    0.048
  28. LP*(   1) C   2                / 39. RY*(   1) C   2                    0.62    0.92    0.045
  28. LP*(   1) C   2                / 42. RY*(   4) C   2                    0.37    1.52    0.045
  28. LP*(   1) C   2                / 45. RY*(   7) C   2                    0.57    1.76    0.060
  28. LP*(   1) C   2                / 46. RY*(   8) C   2                    0.31    2.26    0.050
  28. LP*(   1) C   2                / 85. RY*(   2) C   7                    1.48    0.75    0.063
  28. LP*(   1) C   2                / 86. RY*(   3) C   7                    0.42    1.38    0.045
  28. LP*(   1) C   2                / 87. RY*(   4) C   7                    1.28    0.97    0.067
  28. LP*(   1) C   2                / 89. RY*(   6) C   7                    0.36    1.90    0.049
  28. LP*(   1) C   2                / 90. RY*(   7) C   7                    0.57    2.34    0.069
  28. LP*(   1) C   2                /144. BD*(   1) C   2 - H   9            0.91    0.55    0.042
  28. LP*(   1) C   2                /146. BD*(   1) C   3 - H  10            0.39    0.59    0.028
  28. LP*(   1) C   2                /147. BD*(   1) C   3 - H  11            1.11    0.61    0.049
  29. LP*(   1) C   7                / 39. RY*(   1) C   2                    0.73    0.89    0.051
  29. LP*(   1) C   7                / 42. RY*(   4) C   2                    0.49    1.49    0.055
  29. LP*(   1) C   7                / 45. RY*(   7) C   2                    0.43    1.73    0.055
  29. LP*(   1) C   7                / 46. RY*(   8) C   2                    0.67    2.23    0.078
  29. LP*(   1) C   7                / 85. RY*(   2) C   7                    1.53    0.72    0.067
  29. LP*(   1) C   7                / 87. RY*(   4) C   7                    1.81    0.94    0.084
  29. LP*(   1) C   7                / 90. RY*(   7) C   7                    0.54    2.31    0.072
  29. LP*(   1) C   7                /144. BD*(   1) C   2 - H   9            0.55    0.52    0.034
  29. LP*(   1) C   7                /151. BD*(   1) C   5 - C   6            0.25    0.51    0.023
  29. LP*(   1) C   7                /156. BD*(   1) C   6 - H  17            1.02    0.58    0.049


 Natural Bond Orbitals (Summary):

                                                            Principal Delocalizations
           NBO                        Occupancy    Energy   (geminal,vicinal,remote)
 ====================================================================================
 Molecular unit  1  (C6H12O)
     1. BD (   1) O   1 - C   2          0.99684    -1.09159  29(r),28(g),145(v),154(r)
     2. BD (   1) O   1 - H   8          0.99477    -0.95503  143(v),39(v),42(v),49(r)
     3. BD (   1) C   2 - C   3          0.97987    -0.80958  29(r),28(g),142(v),149(v)
                                                    157(r),84(r),57(v),30(v)
                                                    145(g),144(g),147(g)
     4. BD (   1) C   2 - H   9          0.91921    -0.71378  29(r),146(v),158(r),28(g)
     5. BD (   1) C   3 - C   4          0.98367    -0.76904  141(v),152(v),66(v),147(g)
                                                    143(g),39(v),148(g),146(g)
                                                    149(g)
     6. BD (   1) C   3 - H  10          0.97586    -0.65653  144(v),150(v),28(v),141(v)
     7. BD (   1) C   3 - H  11          0.92646    -0.65457  28(v),148(v),141(v),58(v)
                                                    41(v)
     8. BD (   1) C   4 - C   5          0.94063    -0.75422  156(v),147(v),152(g),48(v)
                                                    149(g),75(v),151(g),145(g)
     9. BD (   1) C   4 - H  12          0.96745    -0.63752  143(v),151(v),67(v)
    10. BD (   1) C   4 - H  13          0.98895    -0.64144  146(v),153(v),68(v)
    11. BD (   1) C   5 - C   6          0.97365    -0.76272  157(v),149(v),156(g),57(v)
                                                    84(v),154(g),152(g),148(g)
                                                    155(g)
    12. BD (   1) C   5 - H  14          0.97261    -0.63534  154(v),145(v),58(v)
    13. BD (   1) C   5 - H  15          0.98778    -0.63821  155(v),150(v)
    14. BD (   1) C   6 - C   7          0.96384    -0.79188  28(r),141(r),29(g),152(v)
                                                    66(v),151(g),157(g),156(g)
                                                    40(r),158(g)
    15. BD (   1) C   6 - H  16          0.98912    -0.65545  158(v),153(v),68(v)
    16. BD (   1) C   6 - H  17          0.90537    -0.64983  29(v),148(v),28(r),67(v)
    17. BD (   1) C   7 - H  18          0.98074    -0.68859  28(r),29(g),143(r),151(v)
                                                    144(r)
    18. BD (   1) C   7 - H  19          0.98077    -0.68451  28(r),29(g),155(v),144(r)
                                                    141(r)
    19. CR (   1) O   1                  0.99986   -19.22946  39(v),42(v)
    20. CR (   1) C   2                  0.99940   -10.36132  29(r),28(g),141(g),97(v)
                                                    87(r),50(v),85(r)
    21. CR (   1) C   3                  0.99952   -10.25040  59(v),105(v),101(v),40(v)
    22. CR (   1) C   4                  0.99955   -10.23907  68(v),49(v),109(v),113(v)
    23. CR (   1) C   5                  0.99955   -10.23560  59(v),117(v),121(v),76(v)
    24. CR (   1) C   6                  0.99953   -10.25575  85(v),68(v),129(v),125(v)
    25. CR (   1) C   7                  0.99951   -10.28486  28(r),29(g),77(v),137(v)
                                                    133(v)
    26. LP (   1) O   1                  0.99123    -0.81788  39(v),144(v),28(v),143(v)
                                                    94(v),145(r)
    27. LP (   2) O   1                  0.55514    -0.49237  28(v),144(v),141(g),154(r)
                                                    95(v)
    28. LP*(   1) C   2                  0.44728    -0.32021  29(r),85(r),87(r),147(v)
                                                    144(g),39(g),90(r),45(g)
                                                    31(v),86(r),146(v),42(g)
                                                    89(r),46(g)
    29. LP*(   1) C   7                  0.38646    -0.28984  28(r),87(g),85(g),156(v)
                                                    39(r),46(r),90(g),144(r)
                                                    42(r),45(r)
    30. RY*(   1) O   1                  0.00091     1.15608   
    31. RY*(   2) O   1                  0.00051     0.94900   
    32. RY*(   3) O   1                  0.00019     1.39664   
    33. RY*(   4) O   1                  0.00002     1.09827   
    34. RY*(   5) O   1                  0.00000     2.52622   
    35. RY*(   6) O   1                  0.00001     2.45280   
    36. RY*(   7) O   1                  0.00000     2.66554   
    37. RY*(   8) O   1                  0.00001     2.71268   
    38. RY*(   9) O   1                  0.00000     2.53579   
    39. RY*(   1) C   2                  0.00239     0.59881   
    40. RY*(   2) C   2                  0.00157     1.03234   
    41. RY*(   3) C   2                  0.00096     1.20303   
    42. RY*(   4) C   2                  0.00064     1.19838   
    43. RY*(   5) C   2                  0.00046     1.27332   
    44. RY*(   6) C   2                  0.00028     1.75601   
    45. RY*(   7) C   2                  0.00016     1.43642   
    46. RY*(   8) C   2                  0.00013     1.94194   
    47. RY*(   9) C   2                  0.00007     1.51125   
    48. RY*(   1) C   3                  0.00224     0.81075   
    49. RY*(   2) C   3                  0.00179     0.50673   
    50. RY*(   3) C   3                  0.00053     0.80091   
    51. RY*(   4) C   3                  0.00045     0.80638   
    52. RY*(   5) C   3                  0.00014     1.83289   
    53. RY*(   6) C   3                  0.00009     1.70695   
    54. RY*(   7) C   3                  0.00004     2.01094   
    55. RY*(   8) C   3                  0.00001     2.03368   
    56. RY*(   9) C   3                  0.00001     2.03150   
    57. RY*(   1) C   4                  0.00252     0.81886   
    58. RY*(   2) C   4                  0.00080     0.93052   
    59. RY*(   3) C   4                  0.00065     0.52473   
    60. RY*(   4) C   4                  0.00017     0.90216   
    61. RY*(   5) C   4                  0.00013     1.79634   
    62. RY*(   6) C   4                  0.00007     2.03995   
    63. RY*(   7) C   4                  0.00003     1.80919   
    64. RY*(   8) C   4                  0.00001     1.80078   
    65. RY*(   9) C   4                  0.00000     2.01740   
    66. RY*(   1) C   5                  0.00242     0.84379   
    67. RY*(   2) C   5                  0.00080     0.94861   
    68. RY*(   3) C   5                  0.00067     0.50448   
    69. RY*(   4) C   5                  0.00020     0.89276   
    70. RY*(   5) C   5                  0.00014     1.79813   
    71. RY*(   6) C   5                  0.00006     2.05744   
    72. RY*(   7) C   5                  0.00003     1.78048   
    73. RY*(   8) C   5                  0.00000     1.82888   
    74. RY*(   9) C   5                  0.00001     2.00067   
    75. RY*(   1) C   6                  0.00197     0.83315   
    76. RY*(   2) C   6                  0.00087     0.70782   
    77. RY*(   3) C   6                  0.00057     0.69506   
    78. RY*(   4) C   6                  0.00022     0.86201   
    79. RY*(   5) C   6                  0.00014     1.76905   
    80. RY*(   6) C   6                  0.00008     1.96562   
    81. RY*(   7) C   6                  0.00003     1.86791   
    82. RY*(   8) C   6                  0.00001     1.79222   
    83. RY*(   9) C   6                  0.00001     2.01004   
    84. RY*(   1) C   7                  0.00272     0.83366   
    85. RY*(   2) C   7                  0.00109     0.42864   
    86. RY*(   3) C   7                  0.00058     1.05991   
    87. RY*(   4) C   7                  0.00029     0.65462   
    88. RY*(   5) C   7                  0.00017     1.77317   
    89. RY*(   6) C   7                  0.00010     1.57783   
    90. RY*(   7) C   7                  0.00006     2.02465   
    91. RY*(   8) C   7                  0.00001     2.01300   
    92. RY*(   9) C   7                  0.00001     1.97814   
    93. RY*(   1) H   8                  0.00077     0.63697   
    94. RY*(   2) H   8                  0.00051     1.45129   
    95. RY*(   3) H   8                  0.00039     1.24304   
    96. RY*(   4) H   8                  0.00001     2.08896   
    97. RY*(   1) H   9                  0.00169     0.18233   
    98. RY*(   2) H   9                  0.00008     1.61417   
    99. RY*(   3) H   9                  0.00003     1.70269   
   100. RY*(   4) H   9                  0.00002     2.12313   
   101. RY*(   1) H  10                  0.00128     0.23625   
   102. RY*(   2) H  10                  0.00007     1.74591   
   103. RY*(   3) H  10                  0.00006     1.67832   
   104. RY*(   4) H  10                  0.00002     2.11519   
   105. RY*(   1) H  11                  0.00057     0.23163   
   106. RY*(   2) H  11                  0.00009     1.68208   
   107. RY*(   3) H  11                  0.00006     1.67970   
   108. RY*(   4) H  11                  0.00002     2.13426   
   109. RY*(   1) H  12                  0.00085     0.22456   
   110. RY*(   2) H  12                  0.00008     1.71289   
   111. RY*(   3) H  12                  0.00005     1.65495   
   112. RY*(   4) H  12                  0.00002     2.16891   
   113. RY*(   1) H  13                  0.00128     0.24484   
   114. RY*(   2) H  13                  0.00007     1.64049   
   115. RY*(   3) H  13                  0.00008     1.72753   
   116. RY*(   4) H  13                  0.00002     2.14710   
   117. RY*(   1) H  14                  0.00084     0.23080   
   118. RY*(   2) H  14                  0.00008     1.71766   
   119. RY*(   3) H  14                  0.00005     1.64941   
   120. RY*(   4) H  14                  0.00002     2.16805   
   121. RY*(   1) H  15                  0.00127     0.24634   
   122. RY*(   2) H  15                  0.00008     1.76148   
   123. RY*(   3) H  15                  0.00006     1.62067   
   124. RY*(   4) H  15                  0.00002     2.14620   
   125. RY*(   1) H  16                  0.00126     0.23536   
   126. RY*(   2) H  16                  0.00007     1.64656   
   127. RY*(   3) H  16                  0.00006     1.73217   
   128. RY*(   4) H  16                  0.00001     2.10210   
   129. RY*(   1) H  17                  0.00063     0.22540   
   130. RY*(   2) H  17                  0.00008     1.67798   
   131. RY*(   3) H  17                  0.00006     1.62737   
   132. RY*(   4) H  17                  0.00002     2.15477   
   133. RY*(   1) H  18                  0.00117     0.19484   
   134. RY*(   2) H  18                  0.00009     1.67591   
   135. RY*(   3) H  18                  0.00005     1.64649   
   136. RY*(   4) H  18                  0.00002     2.11402   
   137. RY*(   1) H  19                  0.00152     0.20949   
   138. RY*(   2) H  19                  0.00008     1.70637   
   139. RY*(   3) H  19                  0.00004     1.62980   
   140. RY*(   4) H  19                  0.00002     2.13104   
   141. BD*(   1) O   1 - C   2          0.01944     0.05760   
   142. BD*(   1) O   1 - H   8          0.00360     0.21157   
   143. BD*(   1) C   2 - C   3          0.01349     0.18935   
   144. BD*(   1) C   2 - H   9          0.01355     0.22881   
   145. BD*(   1) C   3 - C   4          0.00699     0.22201   
   146. BD*(   1) C   3 - H  10          0.00777     0.27319   
   147. BD*(   1) C   3 - H  11          0.00424     0.29140   
   148. BD*(   1) C   4 - C   5          0.00744     0.22903   
   149. BD*(   1) C   4 - H  12          0.00546     0.30962   
   150. BD*(   1) C   4 - H  13          0.00839     0.28595   
   151. BD*(   1) C   5 - C   6          0.00780     0.22077   
   152. BD*(   1) C   5 - H  14          0.00570     0.31031   
   153. BD*(   1) C   5 - H  15          0.00827     0.29056   
   154. BD*(   1) C   6 - C   7          0.00882     0.19838   
   155. BD*(   1) C   6 - H  16          0.00825     0.27465   
   156. BD*(   1) C   6 - H  17          0.00466     0.29408   
   157. BD*(   1) C   7 - H  18          0.00659     0.26113   
   158. BD*(   1) C   7 - H  19          0.00800     0.25893   
       -------------------------------
              Total Lewis   25.97088  ( 96.1884%)
        Valence non-Lewis    0.98217  (  3.6377%)
        Rydberg non-Lewis    0.04695  (  0.1739%)
       -------------------------------
            Total unit  1   27.00000  (100.0000%)
           Charge unit  1    1.00000
 Unable to Open any file for archive entry.
 1\1\GINC-COMPUTE-0-5\SP\UB3LYP\def2SVP\C6H12O1(1+,2)\ZAHRT2\13-Mar-202
 1\0\\# b3lyp/def2svp geom=NewRedundant pop=NBO\\55\\1,2\O,0,2.58650594
 42,-0.3390358954,0.1577942041\C,0,1.2720407172,-0.026785098,-0.2673455
 293\C,0,0.4643838517,-1.3209629402,-0.2531122376\C,0,-0.9953219473,-1.
 0812960499,-0.6507961014\C,0,-1.6508140333,-0.0148635208,0.2341586847\
 C,0,-0.8422063806,1.2872963653,0.226778937\C,0,0.6170730638,1.03532255
 62,0.621341702\H,0,3.1001954072,0.4787704942,0.1696508775\H,0,1.285093
 0197,0.3575708454,-1.3111743219\H,0,0.5167615634,-1.737712115,0.768324
 09\H,0,0.9461795675,-2.0538514079,-0.9197560038\H,0,-1.5607543524,-2.0
 259186266,-0.5986919998\H,0,-1.0380089153,-0.7522856749,-1.7053652711\
 H,0,-2.6856307881,0.1750403894,-0.0955127942\H,0,-1.7155765708,-0.3941
 619891,1.2702949393\H,0,-0.8752853194,1.7285816841,-0.7863083826\H,0,-
 1.2964833551,2.0298962555,0.9028989099\H,0,1.1988232257,1.9735176649,0
 .5709301949\H,0,0.6730253019,0.6808770629,1.6658901025\\Version=ES64L-
 G16RevC.01\State=2-A\HF=-310.5162557\S2=0.752899\S2-1=0.\S2A=0.750006\
 RMSD=9.477e-09\Dipole=0.762962,0.7185871,-0.1080667\Quadrupole=5.18420
 64,-0.9614402,-4.2227662,2.5054641,-0.5559434,1.7022736\PG=C01 [X(C6H1
 2O1)]\\@
 The archive entry for this job was punched.


 WE HAVE SEEN THAT MAN ON THE AVERAGE DOES NOT LIVE ABOVE
 TWO-AND-TWENTY YEARS.  DURING THESE TWO AND TWENTY
 YEARS HE IS LIABLE TO TWO AND TWENTY THOUSAND EVILS,
 MANY OF WHICH ARE INCURABLE.  YET EVEN IN THIS DREADFUL STATE
 MEN STILL STRUT AND POSE ON THE STAGE OF LIFE.
 THEY MAKE LOVE AT THE RISK OF DESTRUCTION,
 INTRIGUE, CARRY ON WAR, AND FORM PROJECTS, JUST AS IF THEY
 WERE TO LIVE IN LUXURY AND HAPPINESS FOR A THOUSAND
 AGES.

                                              -- VOLTAIRE
 File lengths (MBytes):  RWF=     29 Int=      0 D2E=      0 Chk=      3 Scr=      1
 Normal termination of Gaussian 16
