# Supplementary material for: Machine-Learning-Guided Discovery of Electrochemical Reactions
Source: J Am Chem Soc. 2022 Dec 2;144(49):22599–610. doi: 10.1021/jacs.2c08997 (PMC9756344; doi:10.1021/jacs.2c08997)
Supplement: Supplementary file 4 — ja2c08997_si_004.zip [file ja2c08997_si_004.zip › Reactivity Prediction/Ologs_notimes/56.log]

 Entering Gaussian System, Link 0=g16
 Input=56.com
 Output=56.log
 Initial command:
  
 Copyright (c) 1988-2019, Gaussian, Inc.  All Rights Reserved.
  
 This is part of the Gaussian(R) 16 program.  It is based on
 the Gaussian(R) 09 system (copyright 2009, Gaussian, Inc.),
 the Gaussian(R) 03 system (copyright 2003, Gaussian, Inc.),
 the Gaussian(R) 98 system (copyright 1998, Gaussian, Inc.),
 the Gaussian(R) 94 system (copyright 1995, Gaussian, Inc.),
 the Gaussian 92(TM) system (copyright 1992, Gaussian, Inc.),
 the Gaussian 90(TM) system (copyright 1990, Gaussian, Inc.),
 the Gaussian 88(TM) system (copyright 1988, Gaussian, Inc.),
 the Gaussian 86(TM) system (copyright 1986, Carnegie Mellon
 University), and the Gaussian 82(TM) system (copyright 1983,
 Carnegie Mellon University). Gaussian is a federally registered
 trademark of Gaussian, Inc.
  
 This software contains proprietary and confidential information,
 including trade secrets, belonging to Gaussian, Inc.
  
 This software is provided under written license and may be
 used, copied, transmitted, or stored only in accord with that
 written license.
  
 The following legend is applicable only to US Government
 contracts under FAR:
  
                    RESTRICTED RIGHTS LEGEND
  
 Use, reproduction and disclosure by the US Government is
 subject to restrictions as set forth in subparagraphs (a)
 and (c) of the Commercial Computer Software - Restricted
 Rights clause in FAR 52.227-19.
  
 Gaussian, Inc.
 340 Quinnipiac St., Bldg. 40, Wallingford CT 06492
  
  
 ---------------------------------------------------------------
 Warning -- This program may not be used in any manner that
 competes with the business of Gaussian, Inc. or will provide
 assistance to any competitor of Gaussian, Inc.  The licensee
 of this program is prohibited from giving any competitor of
 Gaussian, Inc. access to this program.  By using this program,
 the user acknowledges that Gaussian, Inc. is engaged in the
 business of creating and licensing software in the field of
 computational chemistry and represents and warrants to the
 licensee that it is not a competitor of Gaussian, Inc. and that
 it will not use this program in any manner prohibited above.
 ---------------------------------------------------------------
  

 Cite this work as:
 Gaussian 16, Revision C.01,
 M. J. Frisch, G. W. Trucks, H. B. Schlegel, G. E. Scuseria, 
 M. A. Robb, J. R. Cheeseman, G. Scalmani, V. Barone, 
 G. A. Petersson, H. Nakatsuji, X. Li, M. Caricato, A. V. Marenich, 
 J. Bloino, B. G. Janesko, R. Gomperts, B. Mennucci, H. P. Hratchian, 
 J. V. Ortiz, A. F. Izmaylov, J. L. Sonnenberg, D. Williams-Young, 
 F. Ding, F. Lipparini, F. Egidi, J. Goings, B. Peng, A. Petrone, 
 T. Henderson, D. Ranasinghe, V. G. Zakrzewski, J. Gao, N. Rega, 
 G. Zheng, W. Liang, M. Hada, M. Ehara, K. Toyota, R. Fukuda, 
 J. Hasegawa, M. Ishida, T. Nakajima, Y. Honda, O. Kitao, H. Nakai, 
 T. Vreven, K. Throssell, J. A. Montgomery, Jr., J. E. Peralta, 
 F. Ogliaro, M. J. Bearpark, J. J. Heyd, E. N. Brothers, K. N. Kudin, 
 V. N. Staroverov, T. A. Keith, R. Kobayashi, J. Normand, 
 K. Raghavachari, A. P. Rendell, J. C. Burant, S. S. Iyengar, 
 J. Tomasi, M. Cossi, J. M. Millam, M. Klene, C. Adamo, R. Cammi, 
 J. W. Ochterski, R. L. Martin, K. Morokuma, O. Farkas, 
 J. B. Foresman, and D. J. Fox, Gaussian, Inc., Wallingford CT, 2019.
 
 ******************************************
 Gaussian 16:  ES64L-G16RevC.01  3-Jul-2019
                13-Mar-2021 
 ******************************************
 %nprocshared=16
 Will use up to   16 processors via shared memory.
 %mem=7GB
 -----------------------------------------
 # b3lyp/def2svp geom=NewRedundant pop=NBO
 -----------------------------------------
 1/29=4000,38=1,172=1/1;
 2/12=2,17=6,18=5,40=1/2;
 3/5=43,7=101,11=2,25=1,30=1,74=-5/1,2,3;
 4//1;
 5/5=2,38=5/2;
 6/7=2,8=2,9=2,10=2,28=1,40=1/1,7;
 99/5=1,9=1/99;
 --
 56
 --
 Symbolic Z-matrix:
 Charge =  1 Multiplicity = 2
 C                    -0.70284  -0.63525  -1.21122 
 C                    -0.09112   0.09807  -0.00079 
 C                    -0.61128  -0.52985   1.30774 
 C                    -0.4354    1.59028  -0.05072 
 C                     1.42846  -0.05985  -0.04942 
 O                     1.81074  -1.35572  -0.00909 
 O                     2.23101   0.8381   -0.11616 
 H                    -0.33279  -0.21356  -2.15909 
 H                    -1.79863  -0.52547  -1.19671 
 H                    -0.46036  -1.70718  -1.19226 
 H                    -0.17479  -0.03167   2.1878 
 H                    -1.70557  -0.41834   1.36357 
 H                    -0.36756  -1.60035   1.36075 
 H                     0.00985   2.12872   0.79841 
 H                    -1.52768   1.72423  -0.01662 
 H                    -0.0545    2.05465  -0.97183 
 H                     2.78245  -1.35679  -0.04436 
 
                          Input orientation:                          
 ---------------------------------------------------------------------
 Center     Atomic      Atomic             Coordinates (Angstroms)
 Number     Number       Type             X           Y           Z
 ---------------------------------------------------------------------
      1          6           0       -0.702838   -0.635253   -1.211222
      2          6           0       -0.091120    0.098066   -0.000791
      3          6           0       -0.611282   -0.529852    1.307739
      4          6           0       -0.435396    1.590281   -0.050716
      5          6           0        1.428455   -0.059854   -0.049416
      6          8           0        1.810740   -1.355723   -0.009087
      7          8           0        2.231010    0.838100   -0.116162
      8          1           0       -0.332785   -0.213558   -2.159091
      9          1           0       -1.798628   -0.525471   -1.196711
     10          1           0       -0.460358   -1.707179   -1.192263
     11          1           0       -0.174789   -0.031670    2.187802
     12          1           0       -1.705570   -0.418339    1.363569
     13          1           0       -0.367565   -1.600353    1.360754
     14          1           0        0.009853    2.128717    0.798407
     15          1           0       -1.527680    1.724231   -0.016616
     16          1           0       -0.054497    2.054645   -0.971831
     17          1           0        2.782451   -1.356789   -0.044364
 ---------------------------------------------------------------------
                    Distance matrix (angstroms):
                    1          2          3          4          5
     1  C    0.000000
     2  C    1.541784   0.000000
     3  C    2.522827   1.541784   0.000000
     4  C    2.524144   1.532229   2.524144   0.000000
     5  C    2.494651   1.528533   2.494653   2.489355   0.000000
     6  O    2.877895   2.393876   2.877896   3.704835   1.351682
     7  O    3.460836   2.439928   3.460839   2.771242   1.206180
     8  H    1.101464   2.194031   3.492351   2.776618   2.752512
     9  H    1.101372   2.175915   2.771656   2.765522   3.456465
    10  H    1.099173   2.194277   2.767469   3.489555   2.754522
    11  H    3.492350   2.194031   1.101463   2.776618   2.752514
    12  H    2.771656   2.175914   1.101372   2.765520   3.456466
    13  H    2.767469   2.194277   1.099173   3.489555   2.754524
    14  H    3.490855   2.184596   2.777268   1.099623   2.742459
    15  H    2.770309   2.169877   2.770304   1.100995   3.452936
    16  H    2.777266   2.184596   3.490856   1.099623   2.742463
    17  H    3.745585   3.221166   3.745587   4.363461   1.874931
                    6          7          8          9         10
     6  O    0.000000
     7  O    2.236280   0.000000
     8  H    3.243726   3.442759   0.000000
     9  H    3.889384   4.389179   1.781056   0.000000
    10  H    2.584824   3.857447   1.783798   1.785335   0.000000
    11  H    3.243727   3.442764   4.353565   3.786241   3.783347
    12  H    3.889385   4.389181   3.786240   2.564210   3.121529
    13  H    2.584825   3.857451   3.783348   3.121529   2.556936
    14  H    4.004568   2.726843   3.788199   3.780980   4.347179
    15  H    4.542160   3.863015   3.126180   2.554838   3.780991
    16  H    4.004571   2.726846   2.575224   3.122429   3.790070
    17  H    0.972351   2.264239   3.934939   4.796382   3.457782
                   11         12         13         14         15
    11  H    0.000000
    12  H    1.781056   0.000000
    13  H    1.783798   1.785336   0.000000
    14  H    2.575225   3.122432   3.790072   0.000000
    15  H    3.126172   2.554830   3.780988   1.786582   0.000000
    16  H    3.788200   3.780977   4.347180   1.772955   1.786583
    17  H    3.934942   4.796384   3.457785   4.532804   5.298176
                   16         17
    16  H    0.000000
    17  H    4.532807   0.000000
 Stoichiometry    C5H10O2(1+,2)
 Framework group  C1[X(C5H10O2)]
 Deg. of freedom    45
 Full point group                 C1      NOp   1
 Largest Abelian subgroup         C1      NOp   1
 Largest concise Abelian subgroup C1      NOp   1
                         Standard orientation:                         
 ---------------------------------------------------------------------
 Center     Atomic      Atomic             Coordinates (Angstroms)
 Number     Number       Type             X           Y           Z
 ---------------------------------------------------------------------
      1          6           0        0.967155   -0.805089    1.261415
      2          6           0        0.572649   -0.011178    0.000000
      3          6           0        0.967159   -0.805093   -1.261412
      4          6           0        1.250863    1.362776   -0.000001
      5          6           0       -0.943049    0.186494   -0.000001
      6          8           0       -1.613130   -0.987404   -0.000001
      7          8           0       -1.517953    1.246850   -0.000001
      8          1           0        0.680280   -0.263770    2.176783
      9          1           0        2.058675   -0.950608    1.282109
     10          1           0        0.484226   -1.792343    1.278470
     11          1           0        0.680286   -0.263777   -2.176782
     12          1           0        2.058679   -0.950610   -1.282101
     13          1           0        0.484230   -1.792347   -1.278465
     14          1           0        0.963976    1.946749   -0.886478
     15          1           0        2.345057    1.240594   -0.000004
     16          1           0        0.963980    1.946750    0.886477
     17          1           0       -2.559390   -0.763668    0.000000
 ---------------------------------------------------------------------
 Rotational constants (GHZ):           3.3087132           2.3652874           1.9854177
 Standard basis: def2SVP (5D, 7F)
 There are   155 symmetry adapted cartesian basis functions of A   symmetry.
 There are   148 symmetry adapted basis functions of A   symmetry.
   148 basis functions,   245 primitive gaussians,   155 cartesian basis functions
    28 alpha electrons       27 beta electrons
       nuclear repulsion energy       328.7978650149 Hartrees.
 NAtoms=   17 NActive=   17 NUniq=   17 SFac= 1.00D+00 NAtFMM=   60 NAOKFM=F Big=F
 Integral buffers will be    131072 words long.
 Raffenetti 2 integral format.
 Two-electron integral symmetry is turned on.
 One-electron integrals computed using PRISM.
   1 Symmetry operations used in ECPInt.
 ECPInt:  NShTT=    2628 NPrTT=    9166 LenC2=    2622 LenP2D=    7683.
 LDataN:  DoStor=T MaxTD1= 4 Len=   56
 NBasis=   148 RedAO= T EigKep=  1.35D-03  NBF=   148
 NBsUse=   148 1.00D-06 EigRej= -1.00D+00 NBFU=   148
 ExpMin= 1.22D-01 ExpMax= 2.27D+03 ExpMxC= 3.41D+02 IAcc=3 IRadAn=         5 AccDes= 0.00D+00
 Harris functional with IExCor=  402 and IRadAn=       5 diagonalized for initial guess.
 HarFok:  IExCor=  402 AccDes= 0.00D+00 IRadAn=         5 IDoV= 1 UseB2=F ITyADJ=14
 ICtDFT=  3500011 ScaDFX=  1.000000  1.000000  1.000000  1.000000
 FoFCou: FMM=F IPFlag=           0 FMFlag=      100000 FMFlg1=           0
         NFxFlg=           0 DoJE=T BraDBF=F KetDBF=T FulRan=T
         wScrn=  0.000000 ICntrl=       500 IOpCl=  0 I1Cent=   200000004 NGrid=           0
         NMat0=    1 NMatS0=      1 NMatT0=    0 NMatD0=    1 NMtDS0=    0 NMtDT0=    0
 Petite list used in FoFCou.
 Initial guess <Sx>= 0.0000 <Sy>= 0.0000 <Sz>= 0.5000 <S**2>= 0.7500 S= 0.5000
 Requested convergence on RMS density matrix=1.00D-08 within 128 cycles.
 Requested convergence on MAX density matrix=1.00D-06.
 Requested convergence on             energy=1.00D-06.
 No special actions if energy rises.
 Integral accuracy reduced to 1.0D-05 until final iterations.
 Initial convergence to 1.0D-05 achieved.  Increase integral accuracy.
 SCF Done:  E(UB3LYP) =  -346.405496532     A.U. after   20 cycles
            NFock= 20  Conv=0.74D-08     -V/T= 2.0100
 <Sx>= 0.0000 <Sy>= 0.0000 <Sz>= 0.5000 <S**2>= 0.7550 S= 0.5025
 <L.S>= 0.000000000000E+00
 Annihilation of the first spin contaminant:
 S**2 before annihilation     0.7550,   after     0.7500

 **********************************************************************

            Population analysis using the SCF Density.

 **********************************************************************

 Orbital symmetries:
 Alpha Orbitals:
       Occupied  (A) (A) (A) (A) (A) (A) (A) (A) (A) (A) (A) (A)
                 (A) (A) (A) (A) (A) (A) (A) (A) (A) (A) (A) (A)
                 (A) (A) (A) (A)
       Virtual   (A) (A) (A) (A) (A) (A) (A) (A) (A) (A) (A) (A)
                 (A) (A) (A) (A) (A) (A) (A) (A) (A) (A) (A) (A)
                 (A) (A) (A) (A) (A) (A) (A) (A) (A) (A) (A) (A)
                 (A) (A) (A) (A) (A) (A) (A) (A) (A) (A) (A) (A)
                 (A) (A) (A) (A) (A) (A) (A) (A) (A) (A) (A) (A)
                 (A) (A) (A) (A) (A) (A) (A) (A) (A) (A) (A) (A)
                 (A) (A) (A) (A) (A) (A) (A) (A) (A) (A) (A) (A)
                 (A) (A) (A) (A) (A) (A) (A) (A) (A) (A) (A) (A)
                 (A) (A) (A) (A) (A) (A) (A) (A) (A) (A) (A) (A)
                 (A) (A) (A) (A) (A) (A) (A) (A) (A) (A) (A) (A)
 Beta  Orbitals:
       Occupied  (A) (A) (A) (A) (A) (A) (A) (A) (A) (A) (A) (A)
                 (A) (A) (A) (A) (A) (A) (A) (A) (A) (A) (A) (A)
                 (A) (A) (A)
       Virtual   (A) (A) (A) (A) (A) (A) (A) (A) (A) (A) (A) (A)
                 (A) (A) (A) (A) (A) (A) (A) (A) (A) (A) (A) (A)
                 (A) (A) (A) (A) (A) (A) (A) (A) (A) (A) (A) (A)
                 (A) (A) (A) (A) (A) (A) (A) (A) (A) (A) (A) (A)
                 (A) (A) (A) (A) (A) (A) (A) (A) (A) (A) (A) (A)
                 (A) (A) (A) (A) (A) (A) (A) (A) (A) (A) (A) (A)
                 (A) (A) (A) (A) (A) (A) (A) (A) (A) (A) (A) (A)
                 (A) (A) (A) (A) (A) (A) (A) (A) (A) (A) (A) (A)
                 (A) (A) (A) (A) (A) (A) (A) (A) (A) (A) (A) (A)
                 (A) (A) (A) (A) (A) (A) (A) (A) (A) (A) (A) (A)
                 (A)
 The electronic state is 2-A.
 Alpha  occ. eigenvalues --  -19.48733 -19.44704 -10.59685 -10.44281 -10.37784
 Alpha  occ. eigenvalues --  -10.37783 -10.35899  -1.40001  -1.30150  -1.04192
 Alpha  occ. eigenvalues --   -0.89431  -0.87833  -0.87067  -0.80443  -0.78149
 Alpha  occ. eigenvalues --   -0.73056  -0.71752  -0.66119  -0.63760  -0.62606
 Alpha  occ. eigenvalues --   -0.62191  -0.60801  -0.57516  -0.56938  -0.55632
 Alpha  occ. eigenvalues --   -0.54923  -0.53144  -0.53039
 Alpha virt. eigenvalues --   -0.26306  -0.14688  -0.10482  -0.07183  -0.04939
 Alpha virt. eigenvalues --   -0.04512  -0.04137  -0.03731  -0.02633  -0.00763
 Alpha virt. eigenvalues --    0.00335   0.01789   0.02619   0.03307   0.04207
 Alpha virt. eigenvalues --    0.06762   0.10728   0.18149   0.21266   0.21870
 Alpha virt. eigenvalues --    0.23789   0.25483   0.31963   0.33663   0.36361
 Alpha virt. eigenvalues --    0.38853   0.39340   0.40323   0.40538   0.45763
 Alpha virt. eigenvalues --    0.45824   0.46767   0.46809   0.49245   0.50782
 Alpha virt. eigenvalues --    0.51424   0.52167   0.52500   0.52924   0.53999
 Alpha virt. eigenvalues --    0.54857   0.55540   0.58727   0.64666   0.69196
 Alpha virt. eigenvalues --    0.72189   0.76135   0.78299   0.83801   0.86408
 Alpha virt. eigenvalues --    0.90294   0.94964   0.98462   1.02648   1.04043
 Alpha virt. eigenvalues --    1.08580   1.13687   1.17384   1.21935   1.28617
 Alpha virt. eigenvalues --    1.30908   1.31807   1.36060   1.36578   1.37101
 Alpha virt. eigenvalues --    1.40711   1.42672   1.43731   1.53005   1.53684
 Alpha virt. eigenvalues --    1.56080   1.58817   1.60251   1.60896   1.64662
 Alpha virt. eigenvalues --    1.64840   1.65377   1.66346   1.68092   1.70961
 Alpha virt. eigenvalues --    1.72157   1.73456   1.77755   1.80785   1.81328
 Alpha virt. eigenvalues --    1.86269   1.95735   1.98564   2.00520   2.01270
 Alpha virt. eigenvalues --    2.08820   2.11708   2.17664   2.19964   2.21800
 Alpha virt. eigenvalues --    2.25608   2.28240   2.34472   2.35822   2.37253
 Alpha virt. eigenvalues --    2.42638   2.42887   2.45035   2.58623   2.61930
 Alpha virt. eigenvalues --    2.64407   2.65774   2.67925   2.70320   2.74135
 Alpha virt. eigenvalues --    2.74262   2.75955   2.78074   2.84242   2.87112
 Alpha virt. eigenvalues --    2.92910   2.97701   3.23411   3.33498   3.51953
  Beta  occ. eigenvalues --  -19.46903 -19.44428 -10.59693 -10.44044 -10.37722
  Beta  occ. eigenvalues --  -10.37721 -10.35908  -1.37553  -1.28230  -1.03269
  Beta  occ. eigenvalues --   -0.88694  -0.87510  -0.86553  -0.78301  -0.76105
  Beta  occ. eigenvalues --   -0.72233  -0.69382  -0.65197  -0.62435  -0.62345
  Beta  occ. eigenvalues --   -0.59740  -0.57983  -0.56892  -0.55998  -0.54852
  Beta  occ. eigenvalues --   -0.53004  -0.52894
  Beta virt. eigenvalues --   -0.45976  -0.25757  -0.14365  -0.10309  -0.06808
  Beta virt. eigenvalues --   -0.04904  -0.04431  -0.03974  -0.03660  -0.02271
  Beta virt. eigenvalues --   -0.00506   0.00569   0.02210   0.02644   0.03605
  Beta virt. eigenvalues --    0.04385   0.08057   0.11317   0.18525   0.21329
  Beta virt. eigenvalues --    0.22007   0.23849   0.25989   0.32403   0.34230
  Beta virt. eigenvalues --    0.36634   0.39360   0.39831   0.40524   0.41158
  Beta virt. eigenvalues --    0.45873   0.45885   0.46886   0.46980   0.49372
  Beta virt. eigenvalues --    0.51399   0.51777   0.52378   0.52728   0.53040
  Beta virt. eigenvalues --    0.54280   0.54901   0.55881   0.58834   0.65269
  Beta virt. eigenvalues --    0.69573   0.72600   0.76821   0.79284   0.84166
  Beta virt. eigenvalues --    0.87820   0.90755   0.95267   0.99156   1.03096
  Beta virt. eigenvalues --    1.05618   1.08668   1.13980   1.18474   1.22060
  Beta virt. eigenvalues --    1.29117   1.31187   1.31867   1.36298   1.36596
  Beta virt. eigenvalues --    1.37411   1.41195   1.43531   1.43747   1.53397
  Beta virt. eigenvalues --    1.54122   1.56341   1.59109   1.60584   1.61321
  Beta virt. eigenvalues --    1.64895   1.65048   1.65556   1.66456   1.68408
  Beta virt. eigenvalues --    1.71452   1.72410   1.73676   1.78028   1.81346
  Beta virt. eigenvalues --    1.81400   1.86791   1.95912   1.98789   2.00711
  Beta virt. eigenvalues --    2.01654   2.09297   2.12666   2.17929   2.20270
  Beta virt. eigenvalues --    2.22115   2.25946   2.31771   2.36359   2.37437
  Beta virt. eigenvalues --    2.40352   2.42979   2.43008   2.45664   2.59375
  Beta virt. eigenvalues --    2.62499   2.64683   2.66059   2.68627   2.70374
  Beta virt. eigenvalues --    2.74339   2.74599   2.76448   2.79455   2.84601
  Beta virt. eigenvalues --    2.87712   2.93445   2.98621   3.25156   3.35332
  Beta virt. eigenvalues --    3.52520
          Condensed to atoms (all electrons):
               1          2          3          4          5          6
     1  C    4.564114   0.354544  -0.058096  -0.051025  -0.025757  -0.000529
     2  C    0.354544   5.505729   0.354544   0.363276   0.123074  -0.105609
     3  C   -0.058096   0.354544   4.564113  -0.051025  -0.025757  -0.000529
     4  C   -0.051025   0.363276  -0.051025   4.544427  -0.045196   0.003932
     5  C   -0.025757   0.123074  -0.025757  -0.045196   4.716882   0.427627
     6  O   -0.000529  -0.105609  -0.000529   0.003932   0.427627   7.477145
     7  O   -0.001038  -0.066911  -0.001038   0.004284   0.577774  -0.052757
     8  H    0.385281  -0.022518   0.007159  -0.005294  -0.000595  -0.000916
     9  H    0.390919  -0.012647  -0.006682  -0.004854   0.005760   0.000144
    10  H    0.388482  -0.018430  -0.004556   0.007068  -0.007925   0.006364
    11  H    0.007159  -0.022518   0.385282  -0.005294  -0.000595  -0.000916
    12  H   -0.006682  -0.012647   0.390919  -0.004855   0.005760   0.000144
    13  H   -0.004556  -0.018430   0.388482   0.007068  -0.007925   0.006364
    14  H    0.007589  -0.015095  -0.007165   0.389592  -0.007612  -0.000002
    15  H   -0.005854  -0.012275  -0.005854   0.390471   0.007404  -0.000082
    16  H   -0.007165  -0.015095   0.007589   0.389593  -0.007612  -0.000002
    17  H   -0.000125   0.009381  -0.000125  -0.000355  -0.005380   0.319409
               7          8          9         10         11         12
     1  C   -0.001038   0.385281   0.390919   0.388482   0.007159  -0.006682
     2  C   -0.066911  -0.022518  -0.012647  -0.018430  -0.022518  -0.012647
     3  C   -0.001038   0.007159  -0.006682  -0.004556   0.385282   0.390919
     4  C    0.004284  -0.005294  -0.004854   0.007068  -0.005294  -0.004855
     5  C    0.577774  -0.000595   0.005760  -0.007925  -0.000595   0.005760
     6  O   -0.052757  -0.000916   0.000144   0.006364  -0.000916   0.000144
     7  O    7.440561   0.000457  -0.000020   0.000162   0.000457  -0.000020
     8  H    0.000457   0.598896  -0.014543  -0.018152  -0.000397   0.000147
     9  H   -0.000020  -0.014543   0.552544  -0.014192   0.000147   0.002795
    10  H    0.000162  -0.018152  -0.014192   0.584452   0.000007  -0.001059
    11  H    0.000457  -0.000397   0.000147   0.000007   0.598896  -0.014543
    12  H   -0.000020   0.000147   0.002795  -0.001059  -0.014543   0.552544
    13  H    0.000162   0.000007  -0.001059   0.004570  -0.018152  -0.014192
    14  H    0.000609  -0.000071   0.000220  -0.000427   0.004899  -0.000864
    15  H    0.000412  -0.000647   0.002589   0.000089  -0.000647   0.002589
    16  H    0.000609   0.004899  -0.000864   0.000063  -0.000071   0.000220
    17  H   -0.002407  -0.000081   0.000013  -0.000226  -0.000081   0.000013
              13         14         15         16         17
     1  C   -0.004556   0.007589  -0.005854  -0.007165  -0.000125
     2  C   -0.018430  -0.015095  -0.012275  -0.015095   0.009381
     3  C    0.388482  -0.007165  -0.005854   0.007589  -0.000125
     4  C    0.007068   0.389592   0.390471   0.389593  -0.000355
     5  C   -0.007925  -0.007612   0.007404  -0.007612  -0.005380
     6  O    0.006364  -0.000002  -0.000082  -0.000002   0.319409
     7  O    0.000162   0.000609   0.000412   0.000609  -0.002407
     8  H    0.000007  -0.000071  -0.000647   0.004899  -0.000081
     9  H   -0.001059   0.000220   0.002589  -0.000864   0.000013
    10  H    0.004570  -0.000427   0.000089   0.000063  -0.000226
    11  H   -0.018152   0.004899  -0.000647  -0.000071  -0.000081
    12  H   -0.014192  -0.000864   0.002589   0.000220   0.000013
    13  H    0.584452   0.000063   0.000089  -0.000427  -0.000226
    14  H    0.000063   0.607238  -0.014238  -0.022157   0.000000
    15  H    0.000089  -0.014238   0.582557  -0.014238   0.000011
    16  H   -0.000427  -0.022157  -0.014238   0.607237   0.000000
    17  H   -0.000226   0.000000   0.000011   0.000000   0.436541
          Atomic-Atomic Spin Densities.
               1          2          3          4          5          6
     1  C    0.028122  -0.010752   0.004564   0.002853  -0.004082   0.001718
     2  C   -0.010752   0.076571  -0.010752  -0.005275   0.099071  -0.006108
     3  C    0.004564  -0.010752   0.028122   0.002853  -0.004082   0.001718
     4  C    0.002853  -0.005275   0.002853  -0.001464  -0.005407   0.000407
     5  C   -0.004082   0.099071  -0.004082  -0.005407  -0.073822   0.002871
     6  O    0.001718  -0.006108   0.001718   0.000407   0.002871   0.098667
     7  O    0.001344  -0.017101   0.001344   0.004791  -0.043898  -0.011742
     8  H    0.003969  -0.002088   0.000119   0.000454  -0.000155   0.000166
     9  H    0.005760  -0.001798  -0.000604  -0.000831  -0.000017  -0.000075
    10  H    0.000667  -0.000089   0.000019  -0.000046   0.000154  -0.000136
    11  H    0.000119  -0.002088   0.003969   0.000454  -0.000155   0.000166
    12  H   -0.000604  -0.001798   0.005760  -0.000831  -0.000017  -0.000075
    13  H    0.000019  -0.000089   0.000667  -0.000046   0.000154  -0.000136
    14  H    0.000083  -0.001394   0.000444   0.000454   0.000128   0.000040
    15  H   -0.000361   0.001651  -0.000361   0.000637  -0.000730  -0.000016
    16  H    0.000444  -0.001394   0.000083   0.000454   0.000128   0.000040
    17  H   -0.000396   0.001223  -0.000396  -0.000072   0.001102  -0.003017
               7          8          9         10         11         12
     1  C    0.001344   0.003969   0.005760   0.000667   0.000119  -0.000604
     2  C   -0.017101  -0.002088  -0.001798  -0.000089  -0.002088  -0.001798
     3  C    0.001344   0.000119  -0.000604   0.000019   0.003969   0.005760
     4  C    0.004791   0.000454  -0.000831  -0.000046   0.000454  -0.000831
     5  C   -0.043898  -0.000155  -0.000017   0.000154  -0.000155  -0.000017
     6  O   -0.011742   0.000166  -0.000075  -0.000136   0.000166  -0.000075
     7  O    0.732088   0.000145  -0.000080  -0.000011   0.000145  -0.000080
     8  H    0.000145   0.002450  -0.001824  -0.000033   0.000009  -0.000067
     9  H   -0.000080  -0.001824   0.036453  -0.000105  -0.000067   0.001904
    10  H   -0.000011  -0.000033  -0.000105  -0.001729  -0.000006   0.000038
    11  H    0.000145   0.000009  -0.000067  -0.000006   0.002450  -0.001824
    12  H   -0.000080  -0.000067   0.001904   0.000038  -0.001824   0.036453
    13  H   -0.000011  -0.000006   0.000038  -0.000033  -0.000033  -0.000105
    14  H    0.000805   0.000018  -0.000047   0.000000   0.000096  -0.000160
    15  H   -0.000195  -0.000055   0.000445   0.000010  -0.000055   0.000445
    16  H    0.000805   0.000096  -0.000160  -0.000003   0.000018  -0.000047
    17  H    0.004390  -0.000039   0.000022   0.000007  -0.000039   0.000022
              13         14         15         16         17
     1  C    0.000019   0.000083  -0.000361   0.000444  -0.000396
     2  C   -0.000089  -0.001394   0.001651  -0.001394   0.001223
     3  C    0.000667   0.000444  -0.000361   0.000083  -0.000396
     4  C   -0.000046   0.000454   0.000637   0.000454  -0.000072
     5  C    0.000154   0.000128  -0.000730   0.000128   0.001102
     6  O   -0.000136   0.000040  -0.000016   0.000040  -0.003017
     7  O   -0.000011   0.000805  -0.000195   0.000805   0.004390
     8  H   -0.000006   0.000018  -0.000055   0.000096  -0.000039
     9  H    0.000038  -0.000047   0.000445  -0.000160   0.000022
    10  H   -0.000033   0.000000   0.000010  -0.000003   0.000007
    11  H   -0.000033   0.000096  -0.000055   0.000018  -0.000039
    12  H   -0.000105  -0.000160   0.000445  -0.000047   0.000022
    13  H   -0.001729  -0.000003   0.000010   0.000000   0.000007
    14  H   -0.000003   0.000049  -0.000250   0.000161  -0.000009
    15  H    0.000010  -0.000250   0.000437  -0.000250   0.000003
    16  H    0.000000   0.000161  -0.000250   0.000049  -0.000009
    17  H    0.000007  -0.000009   0.000003  -0.000009   0.000661
 Mulliken charges and spin densities:
               1          2
     1  C    0.062740   0.033467
     2  C   -0.388372   0.117792
     3  C    0.062741   0.033467
     4  C    0.068186  -0.000616
     5  C    0.270073  -0.028757
     6  O   -0.079787   0.084490
     7  O    0.098703   0.672740
     8  H    0.066365   0.003160
     9  H    0.099732   0.039014
    10  H    0.073707  -0.001296
    11  H    0.066365   0.003159
    12  H    0.099732   0.039014
    13  H    0.073707  -0.001296
    14  H    0.057422   0.000417
    15  H    0.067625   0.001368
    16  H    0.057422   0.000417
    17  H    0.243639   0.003460
 Sum of Mulliken charges =   1.00000   1.00000
 Mulliken charges and spin densities with hydrogens summed into heavy atoms:
               1          2
     1  C    0.302544   0.074345
     2  C   -0.388372   0.117792
     3  C    0.302545   0.074345
     4  C    0.250655   0.001585
     5  C    0.270073  -0.028757
     6  O    0.163852   0.087949
     7  O    0.098703   0.672740
 Electronic spatial extent (au):  <R**2>=            734.3307
 Charge=              1.0000 electrons
 Dipole moment (field-independent basis, Debye):
    X=             -1.3751    Y=             -0.7484    Z=              0.0000  Tot=              1.5656
 Quadrupole moment (field-independent basis, Debye-Ang):
   XX=            -23.7927   YY=            -38.2784   ZZ=            -36.6234
   XY=              0.9118   XZ=             -0.0000   YZ=             -0.0000
 Traceless Quadrupole moment (field-independent basis, Debye-Ang):
   XX=              9.1054   YY=             -5.3802   ZZ=             -3.7252
   XY=              0.9118   XZ=             -0.0000   YZ=             -0.0000
 Octapole moment (field-independent basis, Debye-Ang**2):
  XXX=            -33.7952  YYY=             -0.3339  ZZZ=              0.0000  XYY=             -0.7337
  XXY=             -9.0958  XXZ=              0.0000  XZZ=             -0.6868  YZZ=             -1.4149
  YYZ=              0.0000  XYZ=              0.0000
 Hexadecapole moment (field-independent basis, Debye-Ang**3):
 XXXX=           -284.7470 YYYY=           -273.2262 ZZZZ=           -191.1123 XXXY=             16.9695
 XXXZ=             -0.0000 YYYX=              2.1925 YYYZ=              0.0000 ZZZX=              0.0000
 ZZZY=             -0.0000 XXYY=           -106.6464 XXZZ=            -96.5173 YYZZ=            -76.6718
 XXYZ=             -0.0000 YYXZ=              0.0000 ZZXY=             -4.1363
 N-N= 3.287978650149D+02 E-N=-1.452575273239D+03  KE= 3.429888833409D+02
                          Isotropic Fermi Contact Couplings
        Atom                 a.u.       MegaHertz       Gauss      10(-4) cm-1
     1  C(13)              0.00308       3.46334       1.23580       1.15524
     2  C(13)              0.00654       7.34829       2.62205       2.45112
     3  C(13)              0.00308       3.46335       1.23581       1.15525
     4  C(13)             -0.00429      -4.82603      -1.72205      -1.60979
     5  C(13)              0.01385      15.56885       5.55535       5.19321
     6  O(17)              0.01289      -7.81229      -2.78762      -2.60590
     7  O(17)              0.21659    -131.29580     -46.84961     -43.79556
     8  H(1)               0.00170       7.59207       2.70904       2.53244
     9  H(1)               0.01647      73.61978      26.26937      24.55692
    10  H(1)              -0.00041      -1.83227      -0.65380      -0.61118
    11  H(1)               0.00170       7.59200       2.70901       2.53242
    12  H(1)               0.01647      73.61962      26.26931      24.55686
    13  H(1)              -0.00041      -1.83230      -0.65381      -0.61119
    14  H(1)              -0.00009      -0.42369      -0.15118      -0.14133
    15  H(1)               0.00062       2.79113       0.99594       0.93102
    16  H(1)              -0.00009      -0.42369      -0.15118      -0.14133
    17  H(1)              -0.00128      -5.73276      -2.04559      -1.91224
 --------------------------------------------------------
       Center         ----  Spin Dipole Couplings  ----
                      3XX-RR        3YY-RR        3ZZ-RR
 --------------------------------------------------------
     1   Atom        0.034406     -0.014538     -0.019868
     2   Atom        0.177812     -0.059531     -0.118281
     3   Atom        0.034406     -0.014538     -0.019868
     4   Atom        0.009063     -0.001568     -0.007495
     5   Atom        0.102696      0.004546     -0.107242
     6   Atom       -0.195650      0.463846     -0.268196
     7   Atom        1.935607     -0.718624     -1.216982
     8   Atom       -0.003449     -0.005581      0.009029
     9   Atom        0.011417     -0.006609     -0.004808
    10   Atom       -0.001335      0.005687     -0.004352
    11   Atom       -0.003449     -0.005581      0.009029
    12   Atom        0.011417     -0.006609     -0.004808
    13   Atom       -0.001335      0.005687     -0.004352
    14   Atom        0.006411     -0.001471     -0.004940
    15   Atom        0.004262     -0.000588     -0.003674
    16   Atom        0.006411     -0.001471     -0.004940
    17   Atom        0.015703      0.006882     -0.022584
 --------------------------------------------------------
                        XY            XZ            YZ
 --------------------------------------------------------
     1   Atom       -0.041357      0.032702     -0.018105
     2   Atom       -0.128196      0.000000     -0.000000
     3   Atom       -0.041357     -0.032702      0.018105
     4   Atom        0.003243     -0.000000      0.000000
     5   Atom       -0.073839      0.000000      0.000000
     6   Atom        0.115636     -0.000000     -0.000000
     7   Atom        1.488115      0.000000      0.000000
     8   Atom       -0.002373      0.003378      0.001066
     9   Atom       -0.001177     -0.000203     -0.001296
    10   Atom       -0.000114      0.001696     -0.005017
    11   Atom       -0.002373     -0.003378     -0.001066
    12   Atom       -0.001177      0.000203      0.001296
    13   Atom       -0.000114     -0.001696      0.005017
    14   Atom        0.004406     -0.005477     -0.002847
    15   Atom        0.002303     -0.000000     -0.000000
    16   Atom        0.004406      0.005477      0.002847
    17   Atom        0.006102     -0.000000     -0.000000
 --------------------------------------------------------


 ---------------------------------------------------------------------------------
              Anisotropic Spin Dipole Couplings in Principal Axis System
 ---------------------------------------------------------------------------------

       Atom             a.u.   MegaHertz   Gauss  10(-4) cm-1        Axes

              Baa    -0.0382    -5.123    -1.828    -1.709  0.5327  0.8373 -0.1234
     1 C(13)  Bbb    -0.0348    -4.676    -1.669    -1.560 -0.2560  0.2984  0.9195
              Bcc     0.0730     9.800     3.497     3.269  0.8067 -0.4582  0.3733
 
              Baa    -0.1183   -15.872    -5.664    -5.294  0.0000  0.0000  1.0000
     2 C(13)  Bbb    -0.1156   -15.506    -5.533    -5.172  0.4004  0.9163 -0.0000
              Bcc     0.2338    31.378    11.196    10.467  0.9163 -0.4004  0.0000
 
              Baa    -0.0382    -5.123    -1.828    -1.709  0.5327  0.8373  0.1234
     3 C(13)  Bbb    -0.0348    -4.676    -1.669    -1.560  0.2560 -0.2984  0.9195
              Bcc     0.0730     9.800     3.497     3.269  0.8067 -0.4582 -0.3733
 
              Baa    -0.0075    -1.006    -0.359    -0.335  0.0000 -0.0000  1.0000
     4 C(13)  Bbb    -0.0025    -0.333    -0.119    -0.111 -0.2705  0.9627  0.0000
              Bcc     0.0100     1.338     0.478     0.446  0.9627  0.2705  0.0000
 
              Baa    -0.1072   -14.391    -5.135    -4.800 -0.0000 -0.0000  1.0000
     5 C(13)  Bbb    -0.0350    -4.702    -1.678    -1.568  0.4725  0.8813  0.0000
              Bcc     0.1423    19.093     6.813     6.369  0.8813 -0.4725  0.0000
 
              Baa    -0.2682    19.406     6.925     6.473  0.0000  0.0000  1.0000
     6 O(17)  Bbb    -0.2153    15.582     5.560     5.197  0.9858 -0.1678 -0.0000
              Bcc     0.4835   -34.988   -12.485   -11.671  0.1678  0.9858 -0.0000
 
              Baa    -1.3854   100.249    35.771    33.439 -0.4089  0.9126  0.0000
     7 O(17)  Bbb    -1.2170    88.060    31.422    29.374  0.0000 -0.0000  1.0000
              Bcc     2.6024  -188.309   -67.193   -62.813  0.9126  0.4089  0.0000
 
              Baa    -0.0076    -4.050    -1.445    -1.351  0.5910  0.7884 -0.1707
     8 H(1)   Bbb    -0.0023    -1.232    -0.439    -0.411  0.7701 -0.6144 -0.1717
              Bcc     0.0099     5.282     1.885     1.762  0.2402  0.0300  0.9703
 
              Baa    -0.0074    -3.925    -1.400    -1.309  0.0606  0.8877  0.4564
     9 H(1)   Bbb    -0.0041    -2.208    -0.788    -0.737 -0.0229 -0.4559  0.8897
              Bcc     0.0115     6.133     2.188     2.046  0.9979 -0.0644 -0.0073
 
              Baa    -0.0069    -3.656    -1.305    -1.220 -0.2679  0.3558  0.8954
    10 H(1)   Bbb    -0.0010    -0.520    -0.185    -0.173  0.9598  0.1791  0.2160
              Bcc     0.0078     4.176     1.490     1.393 -0.0835  0.9172 -0.3895
 
              Baa    -0.0076    -4.050    -1.445    -1.351  0.5910  0.7884  0.1707
    11 H(1)   Bbb    -0.0023    -1.232    -0.439    -0.411  0.7701 -0.6144  0.1717
              Bcc     0.0099     5.282     1.885     1.762 -0.2402 -0.0300  0.9703
 
              Baa    -0.0074    -3.925    -1.400    -1.309  0.0606  0.8877 -0.4564
    12 H(1)   Bbb    -0.0041    -2.208    -0.788    -0.737  0.0229  0.4559  0.8897
              Bcc     0.0115     6.133     2.188     2.046  0.9979 -0.0644  0.0073
 
              Baa    -0.0069    -3.656    -1.305    -1.220  0.2679 -0.3558  0.8954
    13 H(1)   Bbb    -0.0010    -0.520    -0.185    -0.173  0.9598  0.1791 -0.2160
              Bcc     0.0078     4.176     1.490     1.393 -0.0835  0.9172  0.3895
 
              Baa    -0.0074    -3.939    -1.405    -1.314  0.2963  0.2260  0.9280
    14 H(1)   Bbb    -0.0034    -1.821    -0.650    -0.608 -0.4431  0.8933 -0.0761
              Bcc     0.0108     5.760     2.055     1.921  0.8461  0.3886 -0.3648
 
              Baa    -0.0037    -1.960    -0.699    -0.654  0.0000 -0.0000  1.0000
    15 H(1)   Bbb    -0.0015    -0.804    -0.287    -0.268 -0.3707  0.9288  0.0000
              Bcc     0.0052     2.764     0.986     0.922  0.9288  0.3707 -0.0000
 
              Baa    -0.0074    -3.939    -1.405    -1.314 -0.2963 -0.2260  0.9280
    16 H(1)   Bbb    -0.0034    -1.821    -0.650    -0.608 -0.4431  0.8933  0.0761
              Bcc     0.0108     5.760     2.055     1.921  0.8461  0.3886  0.3648
 
              Baa    -0.0226   -12.050    -4.300    -4.019  0.0000 -0.0000  1.0000
    17 H(1)   Bbb     0.0038     2.008     0.716     0.670 -0.4551  0.8904  0.0000
              Bcc     0.0188    10.042     3.583     3.350  0.8904  0.4551 -0.0000
 

 ---------------------------------------------------------------------------------

 ******************************Gaussian NBO Version 3.1******************************
             N A T U R A L   A T O M I C   O R B I T A L   A N D
          N A T U R A L   B O N D   O R B I T A L   A N A L Y S I S
 ******************************Gaussian NBO Version 3.1******************************
       /RESON  / : Allow strongly delocalized NBO set

 Analyzing the SCF density

 Job title: 56                                                              

 Storage needed:     66744 in NPA,     88363 in NBO ( 939522481 available)
 GSVD:  LWork=       12934 too small for GESVD, short by        4421 words or        4421 for optimal perf.


 NATURAL POPULATIONS:  Natural atomic orbital occupancies 
                                                          
   NAO  Atom  No  lang   Type(AO)    Occupancy
 --------------------------------------------
     1    C    1  S      Cor( 1S)     1.99914
     2    C    1  S      Val( 2S)     1.09422
     3    C    1  S      Ryd( 3S)     0.00141
     4    C    1  px     Val( 2p)     1.21465
     5    C    1  px     Ryd( 3p)     0.00291
     6    C    1  py     Val( 2p)     1.18845
     7    C    1  py     Ryd( 3p)     0.00401
     8    C    1  pz     Val( 2p)     1.09846
     9    C    1  pz     Ryd( 3p)     0.00304
    10    C    1  dxy    Ryd( 3d)     0.00041
    11    C    1  dxz    Ryd( 3d)     0.00025
    12    C    1  dyz    Ryd( 3d)     0.00063
    13    C    1  dx2y2  Ryd( 3d)     0.00055
    14    C    1  dz2    Ryd( 3d)     0.00058

    15    C    2  S      Cor( 1S)     1.99882
    16    C    2  S      Val( 2S)     0.93103
    17    C    2  S      Ryd( 3S)     0.00092
    18    C    2  px     Val( 2p)     0.94735
    19    C    2  px     Ryd( 3p)     0.00150
    20    C    2  py     Val( 2p)     1.12069
    21    C    2  py     Ryd( 3p)     0.00604
    22    C    2  pz     Val( 2p)     1.11834
    23    C    2  pz     Ryd( 3p)     0.00239
    24    C    2  dxy    Ryd( 3d)     0.00054
    25    C    2  dxz    Ryd( 3d)     0.00058
    26    C    2  dyz    Ryd( 3d)     0.00124
    27    C    2  dx2y2  Ryd( 3d)     0.00140
    28    C    2  dz2    Ryd( 3d)     0.00118

    29    C    3  S      Cor( 1S)     1.99914
    30    C    3  S      Val( 2S)     1.09422
    31    C    3  S      Ryd( 3S)     0.00141
    32    C    3  px     Val( 2p)     1.21465
    33    C    3  px     Ryd( 3p)     0.00291
    34    C    3  py     Val( 2p)     1.18845
    35    C    3  py     Ryd( 3p)     0.00401
    36    C    3  pz     Val( 2p)     1.09846
    37    C    3  pz     Ryd( 3p)     0.00304
    38    C    3  dxy    Ryd( 3d)     0.00041
    39    C    3  dxz    Ryd( 3d)     0.00025
    40    C    3  dyz    Ryd( 3d)     0.00063
    41    C    3  dx2y2  Ryd( 3d)     0.00055
    42    C    3  dz2    Ryd( 3d)     0.00058

    43    C    4  S      Cor( 1S)     1.99918
    44    C    4  S      Val( 2S)     1.08194
    45    C    4  S      Ryd( 3S)     0.00135
    46    C    4  px     Val( 2p)     1.21798
    47    C    4  px     Ryd( 3p)     0.00327
    48    C    4  py     Val( 2p)     1.07277
    49    C    4  py     Ryd( 3p)     0.00280
    50    C    4  pz     Val( 2p)     1.25123
    51    C    4  pz     Ryd( 3p)     0.00454
    52    C    4  dxy    Ryd( 3d)     0.00045
    53    C    4  dxz    Ryd( 3d)     0.00024
    54    C    4  dyz    Ryd( 3d)     0.00061
    55    C    4  dx2y2  Ryd( 3d)     0.00052
    56    C    4  dz2    Ryd( 3d)     0.00055

    57    C    5  S      Cor( 1S)     1.99904
    58    C    5  S      Val( 2S)     0.76635
    59    C    5  S      Ryd( 3S)     0.00976
    60    C    5  px     Val( 2p)     0.91581
    61    C    5  px     Ryd( 3p)     0.00858
    62    C    5  py     Val( 2p)     0.66730
    63    C    5  py     Ryd( 3p)     0.01777
    64    C    5  pz     Val( 2p)     0.69433
    65    C    5  pz     Ryd( 3p)     0.00324
    66    C    5  dxy    Ryd( 3d)     0.00388
    67    C    5  dxz    Ryd( 3d)     0.00188
    68    C    5  dyz    Ryd( 3d)     0.00482
    69    C    5  dx2y2  Ryd( 3d)     0.00376
    70    C    5  dz2    Ryd( 3d)     0.00110

    71    O    6  S      Cor( 1S)     1.99969
    72    O    6  S      Val( 2S)     1.68688
    73    O    6  S      Ryd( 3S)     0.00092
    74    O    6  px     Val( 2p)     1.51531
    75    O    6  px     Ryd( 3p)     0.00191
    76    O    6  py     Val( 2p)     1.59949
    77    O    6  py     Ryd( 3p)     0.00107
    78    O    6  pz     Val( 2p)     1.77660
    79    O    6  pz     Ryd( 3p)     0.00069
    80    O    6  dxy    Ryd( 3d)     0.00147
    81    O    6  dxz    Ryd( 3d)     0.00005
    82    O    6  dyz    Ryd( 3d)     0.00162
    83    O    6  dx2y2  Ryd( 3d)     0.00132
    84    O    6  dz2    Ryd( 3d)     0.00072

    85    O    7  S      Cor( 1S)     1.99971
    86    O    7  S      Val( 2S)     1.71265
    87    O    7  S      Ryd( 3S)     0.00110
    88    O    7  px     Val( 2p)     1.31663
    89    O    7  px     Ryd( 3p)     0.00163
    90    O    7  py     Val( 2p)     1.56223
    91    O    7  py     Ryd( 3p)     0.00081
    92    O    7  pz     Val( 2p)     1.56684
    93    O    7  pz     Ryd( 3p)     0.00063
    94    O    7  dxy    Ryd( 3d)     0.00141
    95    O    7  dxz    Ryd( 3d)     0.00053
    96    O    7  dyz    Ryd( 3d)     0.00191
    97    O    7  dx2y2  Ryd( 3d)     0.00148
    98    O    7  dz2    Ryd( 3d)     0.00044

    99    H    8  S      Val( 1S)     0.74841
   100    H    8  S      Ryd( 2S)     0.00107
   101    H    8  px     Ryd( 2p)     0.00017
   102    H    8  py     Ryd( 2p)     0.00024
   103    H    8  pz     Ryd( 2p)     0.00062

   104    H    9  S      Val( 1S)     0.71067
   105    H    9  S      Ryd( 2S)     0.00094
   106    H    9  px     Ryd( 2p)     0.00073
   107    H    9  py     Ryd( 2p)     0.00019
   108    H    9  pz     Ryd( 2p)     0.00015

   109    H   10  S      Val( 1S)     0.74758
   110    H   10  S      Ryd( 2S)     0.00120
   111    H   10  px     Ryd( 2p)     0.00024
   112    H   10  py     Ryd( 2p)     0.00065
   113    H   10  pz     Ryd( 2p)     0.00013

   114    H   11  S      Val( 1S)     0.74841
   115    H   11  S      Ryd( 2S)     0.00107
   116    H   11  px     Ryd( 2p)     0.00017
   117    H   11  py     Ryd( 2p)     0.00024
   118    H   11  pz     Ryd( 2p)     0.00062

   119    H   12  S      Val( 1S)     0.71067
   120    H   12  S      Ryd( 2S)     0.00094
   121    H   12  px     Ryd( 2p)     0.00073
   122    H   12  py     Ryd( 2p)     0.00019
   123    H   12  pz     Ryd( 2p)     0.00015

   124    H   13  S      Val( 1S)     0.74758
   125    H   13  S      Ryd( 2S)     0.00120
   126    H   13  px     Ryd( 2p)     0.00024
   127    H   13  py     Ryd( 2p)     0.00065
   128    H   13  pz     Ryd( 2p)     0.00013

   129    H   14  S      Val( 1S)     0.75515
   130    H   14  S      Ryd( 2S)     0.00119
   131    H   14  px     Ryd( 2p)     0.00017
   132    H   14  py     Ryd( 2p)     0.00036
   133    H   14  pz     Ryd( 2p)     0.00051

   134    H   15  S      Val( 1S)     0.73981
   135    H   15  S      Ryd( 2S)     0.00089
   136    H   15  px     Ryd( 2p)     0.00074
   137    H   15  py     Ryd( 2p)     0.00012
   138    H   15  pz     Ryd( 2p)     0.00017

   139    H   16  S      Val( 1S)     0.75515
   140    H   16  S      Ryd( 2S)     0.00119
   141    H   16  px     Ryd( 2p)     0.00017
   142    H   16  py     Ryd( 2p)     0.00036
   143    H   16  pz     Ryd( 2p)     0.00051

   144    H   17  S      Val( 1S)     0.47117
   145    H   17  S      Ryd( 2S)     0.00139
   146    H   17  px     Ryd( 2p)     0.00259
   147    H   17  py     Ryd( 2p)     0.00092
   148    H   17  pz     Ryd( 2p)     0.00116

 WARNING:  1 low occupancy (<1.9990e) core orbital  found on  C    2


 Summary of Natural Population Analysis:                  
                                                          
                                       Natural Population 
                Natural  -----------------------------------------------
    Atom  No    Charge         Core      Valence    Rydberg      Total
 -----------------------------------------------------------------------
      C    1   -0.60872      1.99914     4.59578    0.01379     6.60872
      C    2   -0.13201      1.99882     4.11740    0.01579     6.13201
      C    3   -0.60872      1.99914     4.59578    0.01379     6.60872
      C    4   -0.63745      1.99918     4.62393    0.01434     6.63745
      C    5    0.90239      1.99904     3.04379    0.05478     5.09761
      O    6   -0.58773      1.99969     6.57828    0.00976     8.58773
      O    7   -0.16800      1.99971     6.15835    0.00995     8.16800
      H    8    0.24948      0.00000     0.74841    0.00211     0.75052
      H    9    0.28731      0.00000     0.71067    0.00202     0.71269
      H   10    0.25020      0.00000     0.74758    0.00222     0.74980
      H   11    0.24948      0.00000     0.74841    0.00211     0.75052
      H   12    0.28731      0.00000     0.71067    0.00202     0.71269
      H   13    0.25020      0.00000     0.74758    0.00222     0.74980
      H   14    0.24261      0.00000     0.75515    0.00224     0.75739
      H   15    0.25827      0.00000     0.73981    0.00192     0.74173
      H   16    0.24261      0.00000     0.75515    0.00224     0.75739
      H   17    0.52277      0.00000     0.47117    0.00606     0.47723
 =======================================================================
   * Total *    1.00000     13.99473    40.84792    0.15735    55.00000

                                 Natural Population      
 --------------------------------------------------------
   Core                      13.99473 ( 99.9624% of  14)
   Valence                   40.84792 ( 99.6291% of  41)
   Natural Minimal Basis     54.84265 ( 99.7139% of  55)
   Natural Rydberg Basis      0.15735 (  0.2861% of  55)
 --------------------------------------------------------

    Atom  No          Natural Electron Configuration
 ----------------------------------------------------------------------------
      C    1      [core]2S( 1.09)2p( 3.50)3p( 0.01)
      C    2      [core]2S( 0.93)2p( 3.19)3p( 0.01)
      C    3      [core]2S( 1.09)2p( 3.50)3p( 0.01)
      C    4      [core]2S( 1.08)2p( 3.54)3p( 0.01)
      C    5      [core]2S( 0.77)2p( 2.28)3S( 0.01)3p( 0.03)3d( 0.02)
      O    6      [core]2S( 1.69)2p( 4.89)3d( 0.01)
      O    7      [core]2S( 1.71)2p( 4.45)3d( 0.01)
      H    8            1S( 0.75)
      H    9            1S( 0.71)
      H   10            1S( 0.75)
      H   11            1S( 0.75)
      H   12            1S( 0.71)
      H   13            1S( 0.75)
      H   14            1S( 0.76)
      H   15            1S( 0.74)
      H   16            1S( 0.76)
      H   17            1S( 0.47)


 ***************************************************
 *******         Alpha spin orbitals         *******
 ***************************************************


 NATURAL POPULATIONS:  Natural atomic orbital occupancies 
                                                          
   NAO  Atom  No  lang   Type(AO)    Occupancy      Energy
 ----------------------------------------------------------
     1    C    1  S      Cor( 1S)     0.99958     -10.25702
     2    C    1  S      Val( 2S)     0.54691      -0.42708
     3    C    1  S      Ryd( 3S)     0.00072       0.68445
     4    C    1  px     Val( 2p)     0.62273      -0.27828
     5    C    1  px     Ryd( 3p)     0.00159       0.45946
     6    C    1  py     Val( 2p)     0.59829      -0.26624
     7    C    1  py     Ryd( 3p)     0.00201       0.45029
     8    C    1  pz     Val( 2p)     0.54943      -0.26120
     9    C    1  pz     Ryd( 3p)     0.00157       0.39336
    10    C    1  dxy    Ryd( 3d)     0.00021       2.04921
    11    C    1  dxz    Ryd( 3d)     0.00012       1.93184
    12    C    1  dyz    Ryd( 3d)     0.00032       2.10388
    13    C    1  dx2y2  Ryd( 3d)     0.00029       2.18788
    14    C    1  dz2    Ryd( 3d)     0.00032       2.15032

    15    C    2  S      Cor( 1S)     0.99941     -10.31565
    16    C    2  S      Val( 2S)     0.46633      -0.42380
    17    C    2  S      Ryd( 3S)     0.00048       0.75665
    18    C    2  px     Val( 2p)     0.52244      -0.34782
    19    C    2  px     Ryd( 3p)     0.00079       0.50320
    20    C    2  py     Val( 2p)     0.56875      -0.33087
    21    C    2  py     Ryd( 3p)     0.00303       0.61237
    22    C    2  pz     Val( 2p)     0.55869      -0.33024
    23    C    2  pz     Ryd( 3p)     0.00120       0.53398
    24    C    2  dxy    Ryd( 3d)     0.00028       1.92107
    25    C    2  dxz    Ryd( 3d)     0.00029       1.76716
    26    C    2  dyz    Ryd( 3d)     0.00062       1.99995
    27    C    2  dx2y2  Ryd( 3d)     0.00087       2.00151
    28    C    2  dz2    Ryd( 3d)     0.00068       2.00958

    29    C    3  S      Cor( 1S)     0.99958     -10.25702
    30    C    3  S      Val( 2S)     0.54691      -0.42708
    31    C    3  S      Ryd( 3S)     0.00072       0.68445
    32    C    3  px     Val( 2p)     0.62273      -0.27828
    33    C    3  px     Ryd( 3p)     0.00159       0.45946
    34    C    3  py     Val( 2p)     0.59829      -0.26624
    35    C    3  py     Ryd( 3p)     0.00201       0.45029
    36    C    3  pz     Val( 2p)     0.54943      -0.26120
    37    C    3  pz     Ryd( 3p)     0.00157       0.39336
    38    C    3  dxy    Ryd( 3d)     0.00021       2.04921
    39    C    3  dxz    Ryd( 3d)     0.00012       1.93184
    40    C    3  dyz    Ryd( 3d)     0.00032       2.10388
    41    C    3  dx2y2  Ryd( 3d)     0.00029       2.18788
    42    C    3  dz2    Ryd( 3d)     0.00032       2.15032

    43    C    4  S      Cor( 1S)     0.99959     -10.23716
    44    C    4  S      Val( 2S)     0.54066      -0.40513
    45    C    4  S      Ryd( 3S)     0.00069       0.70841
    46    C    4  px     Val( 2p)     0.61025      -0.25983
    47    C    4  px     Ryd( 3p)     0.00192       0.46515
    48    C    4  py     Val( 2p)     0.53509      -0.24361
    49    C    4  py     Ryd( 3p)     0.00146       0.38528
    50    C    4  pz     Val( 2p)     0.62557      -0.25544
    51    C    4  pz     Ryd( 3p)     0.00227       0.49319
    52    C    4  dxy    Ryd( 3d)     0.00022       2.00573
    53    C    4  dxz    Ryd( 3d)     0.00012       1.97092
    54    C    4  dyz    Ryd( 3d)     0.00031       2.20992
    55    C    4  dx2y2  Ryd( 3d)     0.00026       2.16245
    56    C    4  dz2    Ryd( 3d)     0.00027       2.14668

    57    C    5  S      Cor( 1S)     0.99956     -10.49178
    58    C    5  S      Val( 2S)     0.38629      -0.41676
    59    C    5  S      Ryd( 3S)     0.00490       0.32435
    60    C    5  px     Val( 2p)     0.45831      -0.33206
    61    C    5  px     Ryd( 3p)     0.00390       0.36263
    62    C    5  py     Val( 2p)     0.32763      -0.25431
    63    C    5  py     Ryd( 3p)     0.00883       0.43570
    64    C    5  pz     Val( 2p)     0.33664      -0.39399
    65    C    5  pz     Ryd( 3p)     0.00161       0.31380
    66    C    5  dxy    Ryd( 3d)     0.00215       2.11780
    67    C    5  dxz    Ryd( 3d)     0.00092       1.62220
    68    C    5  dyz    Ryd( 3d)     0.00236       1.66266
    69    C    5  dx2y2  Ryd( 3d)     0.00245       2.05799
    70    C    5  dz2    Ryd( 3d)     0.00056       1.85454

    71    O    6  S      Cor( 1S)     0.99985     -19.25589
    72    O    6  S      Val( 2S)     0.84282      -1.15956
    73    O    6  S      Ryd( 3S)     0.00051       1.27722
    74    O    6  px     Val( 2p)     0.75982      -0.57287
    75    O    6  px     Ryd( 3p)     0.00100       1.01976
    76    O    6  py     Val( 2p)     0.84271      -0.61372
    77    O    6  py     Ryd( 3p)     0.00052       0.84335
    78    O    6  pz     Val( 2p)     0.88546      -0.57854
    79    O    6  pz     Ryd( 3p)     0.00030       0.77707
    80    O    6  dxy    Ryd( 3d)     0.00074       2.86092
    81    O    6  dxz    Ryd( 3d)     0.00002       2.49606
    82    O    6  dyz    Ryd( 3d)     0.00082       2.44685
    83    O    6  dx2y2  Ryd( 3d)     0.00070       2.91304
    84    O    6  dz2    Ryd( 3d)     0.00038       2.78061

    85    O    7  S      Cor( 1S)     0.99985     -19.22716
    86    O    7  S      Val( 2S)     0.86145      -1.23134
    87    O    7  S      Ryd( 3S)     0.00054       1.18703
    88    O    7  px     Val( 2p)     0.92088      -0.64462
    89    O    7  px     Ryd( 3p)     0.00118       0.85100
    90    O    7  py     Val( 2p)     0.83946      -0.63685
    91    O    7  py     Ryd( 3p)     0.00050       0.78160
    92    O    7  pz     Val( 2p)     0.79712      -0.58189
    93    O    7  pz     Ryd( 3p)     0.00028       0.81477
    94    O    7  dxy    Ryd( 3d)     0.00080       2.82427
    95    O    7  dxz    Ryd( 3d)     0.00027       2.34856
    96    O    7  dyz    Ryd( 3d)     0.00095       2.50127
    97    O    7  dx2y2  Ryd( 3d)     0.00087       2.70550
    98    O    7  dz2    Ryd( 3d)     0.00024       2.53275

    99    H    8  S      Val( 1S)     0.37556      -0.09421
   100    H    8  S      Ryd( 2S)     0.00055       0.21146
   101    H    8  px     Ryd( 2p)     0.00009       1.65807
   102    H    8  py     Ryd( 2p)     0.00012       1.74313
   103    H    8  pz     Ryd( 2p)     0.00032       2.01401

   104    H    9  S      Val( 1S)     0.37039      -0.09597
   105    H    9  S      Ryd( 2S)     0.00052       0.20924
   106    H    9  px     Ryd( 2p)     0.00039       2.18697
   107    H    9  py     Ryd( 2p)     0.00010       1.63171
   108    H    9  pz     Ryd( 2p)     0.00008       1.58921

   109    H   10  S      Val( 1S)     0.37330      -0.08680
   110    H   10  S      Ryd( 2S)     0.00060       0.22008
   111    H   10  px     Ryd( 2p)     0.00012       1.73217
   112    H   10  py     Ryd( 2p)     0.00032       2.10225
   113    H   10  pz     Ryd( 2p)     0.00006       1.60036

   114    H   11  S      Val( 1S)     0.37556      -0.09421
   115    H   11  S      Ryd( 2S)     0.00055       0.21146
   116    H   11  px     Ryd( 2p)     0.00009       1.65807
   117    H   11  py     Ryd( 2p)     0.00012       1.74313
   118    H   11  pz     Ryd( 2p)     0.00032       2.01401

   119    H   12  S      Val( 1S)     0.37039      -0.09597
   120    H   12  S      Ryd( 2S)     0.00052       0.20924
   121    H   12  px     Ryd( 2p)     0.00039       2.18697
   122    H   12  py     Ryd( 2p)     0.00010       1.63171
   123    H   12  pz     Ryd( 2p)     0.00008       1.58921

   124    H   13  S      Val( 1S)     0.37330      -0.08680
   125    H   13  S      Ryd( 2S)     0.00060       0.22008
   126    H   13  px     Ryd( 2p)     0.00012       1.73217
   127    H   13  py     Ryd( 2p)     0.00032       2.10225
   128    H   13  pz     Ryd( 2p)     0.00006       1.60036

   129    H   14  S      Val( 1S)     0.37769      -0.08347
   130    H   14  S      Ryd( 2S)     0.00061       0.21928
   131    H   14  px     Ryd( 2p)     0.00009       1.66966
   132    H   14  py     Ryd( 2p)     0.00018       1.78254
   133    H   14  pz     Ryd( 2p)     0.00026       2.01182

   134    H   15  S      Val( 1S)     0.37071      -0.07836
   135    H   15  S      Ryd( 2S)     0.00046       0.22165
   136    H   15  px     Ryd( 2p)     0.00037       2.21410
   137    H   15  py     Ryd( 2p)     0.00006       1.61221
   138    H   15  pz     Ryd( 2p)     0.00009       1.64410

   139    H   16  S      Val( 1S)     0.37769      -0.08347
   140    H   16  S      Ryd( 2S)     0.00061       0.21928
   141    H   16  px     Ryd( 2p)     0.00009       1.66966
   142    H   16  py     Ryd( 2p)     0.00018       1.78254
   143    H   16  pz     Ryd( 2p)     0.00026       2.01182

   144    H   17  S      Val( 1S)     0.23562      -0.12514
   145    H   17  S      Ryd( 2S)     0.00088       0.19142
   146    H   17  px     Ryd( 2p)     0.00129       2.18583
   147    H   17  py     Ryd( 2p)     0.00046       1.61140
   148    H   17  pz     Ryd( 2p)     0.00057       1.38797


 Summary of Natural Population Analysis:                  
                                                          
                                       Natural Population 
                Natural  -----------------------------------------------
    Atom  No    Charge         Core      Valence    Rydberg      Total
 -----------------------------------------------------------------------
      C    1   -0.32408      0.99958     2.31736    0.00715     3.32408
      C    2   -0.12384      0.99941     2.11621    0.00822     3.12384
      C    3   -0.32408      0.99958     2.31736    0.00715     3.32408
      C    4   -0.31870      0.99959     2.31157    0.00753     3.31870
      C    5    0.46389      0.99956     1.50886    0.02769     2.53611
      O    6   -0.33566      0.99985     3.33081    0.00500     4.33566
      O    7   -0.42438      0.99985     3.41891    0.00562     4.42438
      H    8    0.12337      0.00000     0.37556    0.00108     0.37663
      H    9    0.12853      0.00000     0.37039    0.00108     0.37147
      H   10    0.12560      0.00000     0.37330    0.00111     0.37440
      H   11    0.12337      0.00000     0.37556    0.00108     0.37663
      H   12    0.12853      0.00000     0.37039    0.00108     0.37147
      H   13    0.12560      0.00000     0.37330    0.00111     0.37440
      H   14    0.12117      0.00000     0.37769    0.00114     0.37883
      H   15    0.12832      0.00000     0.37071    0.00097     0.37168
      H   16    0.12117      0.00000     0.37769    0.00114     0.37883
      H   17    0.26118      0.00000     0.23562    0.00320     0.23882
 =======================================================================
   * Total *   -0.00000      6.99741    20.92127    0.08133    28.00000

                                 Natural Population      
 --------------------------------------------------------
   Core                       6.99741 ( 99.9629% of   7)
   Valence                   20.92127 ( 99.6251% of  21)
   Natural Minimal Basis     27.91867 ( 99.7095% of  28)
   Natural Rydberg Basis      0.08133 (  0.2905% of  28)
 --------------------------------------------------------

    Atom  No          Natural Electron Configuration
 ----------------------------------------------------------------------------
      C    1      [core]2S( 0.55)2p( 1.77)3p( 0.01)
      C    2      [core]2S( 0.47)2p( 1.65)3p( 0.01)
      C    3      [core]2S( 0.55)2p( 1.77)3p( 0.01)
      C    4      [core]2S( 0.54)2p( 1.77)3p( 0.01)
      C    5      [core]2S( 0.39)2p( 1.12)3p( 0.01)3d( 0.01)
      O    6      [core]2S( 0.84)2p( 2.49)
      O    7      [core]2S( 0.86)2p( 2.56)
      H    8            1S( 0.38)
      H    9            1S( 0.37)
      H   10            1S( 0.37)
      H   11            1S( 0.38)
      H   12            1S( 0.37)
      H   13            1S( 0.37)
      H   14            1S( 0.38)
      H   15            1S( 0.37)
      H   16            1S( 0.38)
      H   17            1S( 0.24)


 NATURAL BOND ORBITAL ANALYSIS, alpha spin orbitals:

                       Occupancies       Lewis Structure    Low   High
           Occ.    -------------------  -----------------   occ   occ
  Cycle   Thresh.   Lewis   Non-Lewis     CR  BD  3C  LP    (L)   (NL)   Dev
 =============================================================================
   1(1)    0.90    27.56663   0.43337      7  17   0   4     1      1    0.04
   2(2)    0.90    27.56663   0.43337      7  17   0   4     1      1    0.04
   3(1)    0.80    27.65465   0.34535      7  17   0   4     0      1    0.04
 -----------------------------------------------------------------------------

 Structure accepted: No low occupancy Lewis orbitals

 --------------------------------------------------------
   Core                      6.99741 ( 99.963% of   7)
   Valence Lewis            20.65724 ( 98.368% of  21)
  ==================       ============================
   Total Lewis              27.65465 ( 98.767% of  28)
  -----------------------------------------------------
   Valence non-Lewis         0.28755 (  1.027% of  28)
   Rydberg non-Lewis         0.05780 (  0.206% of  28)
  ==================       ============================
   Total non-Lewis           0.34535 (  1.233% of  28)
 --------------------------------------------------------


       (Occupancy)   Bond orbital/ Coefficients/ Hybrids
 ---------------------------------------------------------------------------------
     1. (0.97603) BD ( 1) C   1 - C   2  
                ( 45.78%)   0.6766* C   1 s( 28.69%)p 2.48( 71.25%)d 0.00(  0.06%)
                                            0.0008  0.5356  0.0033 -0.2302  0.0010
                                            0.4311  0.0027 -0.6883 -0.0046 -0.0066
                                            0.0098 -0.0169 -0.0025  0.0112
                ( 54.22%)   0.7363* C   2 s( 25.82%)p 2.87( 74.13%)d 0.00(  0.04%)
                                           -0.0001  0.5082  0.0019  0.2094  0.0050
                                           -0.4447  0.0030  0.7069  0.0014 -0.0023
                                           -0.0006 -0.0168 -0.0038  0.0116
     2. (0.99396) BD ( 1) C   1 - H   8  
                ( 62.34%)   0.7896* C   1 s( 23.61%)p 3.23( 76.35%)d 0.00(  0.04%)
                                           -0.0001  0.4859 -0.0005 -0.2308  0.0122
                                            0.4301 -0.0196  0.7243  0.0120 -0.0061
                                           -0.0079  0.0153 -0.0032  0.0081
                ( 37.66%)   0.6136* H   8 s( 99.91%)p 0.00(  0.09%)
                                            0.9995 -0.0008  0.0044 -0.0116 -0.0278
     3. (0.99042) BD ( 1) C   1 - H   9  
                ( 62.75%)   0.7921* C   1 s( 23.79%)p 3.20( 76.17%)d 0.00(  0.04%)
                                           -0.0002  0.4878  0.0015  0.8644 -0.0035
                                           -0.1166 -0.0117  0.0171  0.0213 -0.0033
                                           -0.0018 -0.0000  0.0172 -0.0101
                ( 37.25%)   0.6104* H   9 s( 99.90%)p 0.00(  0.10%)
                                            0.9995  0.0004 -0.0303  0.0050 -0.0035
     4. (0.99389) BD ( 1) C   1 - H  10  
                ( 62.58%)   0.7911* C   1 s( 23.82%)p 3.20( 76.14%)d 0.00(  0.04%)
                                            0.0001 -0.4880  0.0005  0.3819 -0.0121
                                            0.7840  0.0026 -0.0160 -0.0213 -0.0143
                                           -0.0010 -0.0017  0.0089  0.0104
                ( 37.42%)   0.6117* H  10 s( 99.91%)p 0.00(  0.09%)
                                           -0.9995  0.0012 -0.0110 -0.0278  0.0037
     5. (0.97603) BD ( 1) C   2 - C   3  
                ( 54.22%)   0.7363* C   2 s( 25.82%)p 2.87( 74.13%)d 0.00(  0.04%)
                                           -0.0001  0.5082  0.0019  0.2094  0.0050
                                           -0.4447  0.0030 -0.7069 -0.0014 -0.0023
                                            0.0006  0.0168 -0.0038  0.0116
                ( 45.78%)   0.6766* C   3 s( 28.69%)p 2.48( 71.25%)d 0.00(  0.06%)
                                            0.0008  0.5356  0.0033 -0.2302  0.0010
                                            0.4311  0.0027  0.6883  0.0046 -0.0066
                                           -0.0098  0.0169 -0.0025  0.0112
     6. (0.98401) BD ( 1) C   2 - C   4  
                ( 54.39%)   0.7375* C   2 s( 26.79%)p 2.73( 73.17%)d 0.00(  0.04%)
                                           -0.0000  0.5176  0.0011  0.3759  0.0041
                                            0.7683 -0.0037 -0.0000 -0.0000  0.0075
                                            0.0000 -0.0000 -0.0138 -0.0115
                ( 45.61%)   0.6753* C   4 s( 28.69%)p 2.48( 71.26%)d 0.00(  0.05%)
                                            0.0006  0.5357  0.0021 -0.3875  0.0027
                                           -0.7499 -0.0074  0.0000  0.0000  0.0165
                                           -0.0000 -0.0000 -0.0097 -0.0122
     7. (0.98539) BD ( 1) C   2 - C   5  
                ( 49.67%)   0.7048* C   2 s( 21.56%)p 3.63( 78.33%)d 0.00(  0.11%)
                                            0.0001  0.4644  0.0008 -0.8772 -0.0121
                                            0.1168  0.0016 -0.0000 -0.0000 -0.0076
                                            0.0000 -0.0000  0.0277 -0.0153
                ( 50.33%)   0.7094* C   5 s( 42.42%)p 1.36( 57.52%)d 0.00(  0.06%)
                                            0.0002  0.6501  0.0384  0.7554 -0.0312
                                           -0.0598  0.0070  0.0000 -0.0000 -0.0072
                                            0.0000  0.0000  0.0206 -0.0113
     8. (0.99396) BD ( 1) C   3 - H  11  
                ( 62.34%)   0.7896* C   3 s( 23.61%)p 3.23( 76.35%)d 0.00(  0.04%)
                                            0.0001 -0.4859  0.0005  0.2308 -0.0122
                                           -0.4301  0.0196  0.7243  0.0120  0.0061
                                           -0.0079  0.0153  0.0032 -0.0081
                ( 37.66%)   0.6136* H  11 s( 99.91%)p 0.00(  0.09%)
                                           -0.9995  0.0008 -0.0044  0.0116 -0.0278
     9. (0.99042) BD ( 1) C   3 - H  12  
                ( 62.75%)   0.7921* C   3 s( 23.79%)p 3.20( 76.17%)d 0.00(  0.04%)
                                           -0.0002  0.4878  0.0015  0.8644 -0.0035
                                           -0.1166 -0.0117 -0.0171 -0.0213 -0.0033
                                            0.0018  0.0000  0.0172 -0.0101
                ( 37.25%)   0.6104* H  12 s( 99.90%)p 0.00(  0.10%)
                                            0.9995  0.0004 -0.0303  0.0050  0.0035
    10. (0.99389) BD ( 1) C   3 - H  13  
                ( 62.58%)   0.7911* C   3 s( 23.82%)p 3.20( 76.14%)d 0.00(  0.04%)
                                            0.0001 -0.4880  0.0005  0.3819 -0.0121
                                            0.7840  0.0026  0.0160  0.0213 -0.0143
                                            0.0010  0.0017  0.0089  0.0104
                ( 37.42%)   0.6117* H  13 s( 99.91%)p 0.00(  0.09%)
                                           -0.9995  0.0012 -0.0110 -0.0278 -0.0037
    11. (0.99338) BD ( 1) C   4 - H  14  
                ( 62.11%)   0.7881* C   4 s( 23.48%)p 3.26( 76.48%)d 0.00(  0.04%)
                                           -0.0001  0.4846 -0.0011 -0.2254  0.0179
                                            0.4622  0.0185 -0.7069  0.0090 -0.0055
                                            0.0094 -0.0135 -0.0015  0.0103
                ( 37.89%)   0.6156* H  14 s( 99.91%)p 0.00(  0.09%)
                                            0.9996 -0.0005  0.0034 -0.0191  0.0228
    12. (0.99140) BD ( 1) C   4 - H  15  
                ( 62.74%)   0.7921* C   4 s( 24.25%)p 3.12( 75.72%)d 0.00(  0.04%)
                                           -0.0001  0.4924  0.0026  0.8645 -0.0019
                                           -0.0954  0.0253 -0.0000  0.0000 -0.0067
                                           -0.0000  0.0000  0.0151 -0.0096
                ( 37.26%)   0.6104* H  15 s( 99.91%)p 0.00(  0.09%)
                                            0.9996 -0.0003 -0.0299 -0.0008  0.0000
    13. (0.99338) BD ( 1) C   4 - H  16  
                ( 62.11%)   0.7881* C   4 s( 23.48%)p 3.26( 76.48%)d 0.00(  0.04%)
                                           -0.0001  0.4846 -0.0011 -0.2254  0.0179
                                            0.4622  0.0185  0.7069 -0.0090 -0.0055
                                           -0.0094  0.0135 -0.0015  0.0103
                ( 37.89%)   0.6156* H  16 s( 99.91%)p 0.00(  0.09%)
                                            0.9996 -0.0005  0.0034 -0.0191 -0.0228
    14. (0.99786) BD ( 1) C   5 - O   6  
                ( 31.02%)   0.5570* C   5 s( 26.33%)p 2.78( 73.33%)d 0.01(  0.33%)
                                           -0.0002  0.5123 -0.0288 -0.4950 -0.0251
                                           -0.6979 -0.0264 -0.0000 -0.0000  0.0471
                                           -0.0000  0.0000 -0.0189 -0.0277
                ( 68.98%)   0.8305* O   6 s( 34.86%)p 1.87( 65.05%)d 0.00(  0.09%)
                                           -0.0000  0.5904  0.0029  0.3986  0.0014
                                            0.7012  0.0021  0.0000 -0.0000  0.0132
                                            0.0000  0.0000 -0.0208 -0.0161
    15. (0.99830) BD ( 1) C   5 - O   7  
                ( 31.90%)   0.5648* C   5 s( 31.23%)p 2.19( 68.47%)d 0.01(  0.30%)
                                           -0.0000  0.5566 -0.0498 -0.4226 -0.0396
                                            0.7090  0.0432 -0.0000  0.0000 -0.0421
                                            0.0000 -0.0000 -0.0221 -0.0272
                ( 68.10%)   0.8252* O   7 s( 41.97%)p 1.38( 57.95%)d 0.00(  0.09%)
                                           -0.0000  0.6475 -0.0203  0.3494 -0.0064
                                           -0.6761  0.0147 -0.0000  0.0000 -0.0188
                                           -0.0000  0.0000 -0.0132 -0.0181
    16. (0.99804) BD ( 2) C   5 - O   7  
                ( 23.18%)   0.4815* C   5 s(  0.00%)p 1.00( 99.28%)d 0.01(  0.72%)
                                           -0.0000  0.0000 -0.0000 -0.0000 -0.0000
                                            0.0000  0.0000  0.9963 -0.0093 -0.0000
                                           -0.0427  0.0734 -0.0000 -0.0000
                ( 76.82%)   0.8765* O   7 s(  0.00%)p 1.00( 99.84%)d 0.00(  0.16%)
                                           -0.0000  0.0000 -0.0000  0.0000 -0.0000
                                           -0.0000  0.0000  0.9992  0.0012 -0.0000
                                            0.0182 -0.0350 -0.0000 -0.0000
    17. (0.99273) BD ( 1) O   6 - H  17  
                ( 76.49%)   0.8746* O   6 s( 20.70%)p 3.83( 79.21%)d 0.00(  0.09%)
                                           -0.0002 -0.4549  0.0095  0.8815  0.0251
                                           -0.1186  0.0194 -0.0000 -0.0000  0.0236
                                            0.0000 -0.0000 -0.0120  0.0138
                ( 23.51%)   0.4849* H  17 s( 99.46%)p 0.01(  0.54%)
                                           -0.9973  0.0054 -0.0733  0.0075  0.0000
    18. (0.99958) CR ( 1) C   1           s(100.00%)p 0.00(  0.00%)
                                            1.0000 -0.0003 -0.0000  0.0003  0.0000
                                           -0.0004 -0.0000  0.0006  0.0000  0.0000
                                           -0.0000  0.0000  0.0000 -0.0000
    19. (0.99941) CR ( 1) C   2           s(100.00%)p 0.00(  0.00%)
                                            1.0000  0.0000  0.0000  0.0001  0.0000
                                           -0.0001  0.0000  0.0000  0.0000  0.0000
                                           -0.0000 -0.0000 -0.0000  0.0000
    20. (0.99958) CR ( 1) C   3           s(100.00%)p 0.00(  0.00%)
                                            1.0000 -0.0003 -0.0000  0.0003  0.0000
                                           -0.0004 -0.0000 -0.0006 -0.0000  0.0000
                                            0.0000 -0.0000  0.0000 -0.0000
    21. (0.99959) CR ( 1) C   4           s(100.00%)p 0.00(  0.00%)
                                            1.0000 -0.0002 -0.0000  0.0003  0.0000
                                            0.0005  0.0000 -0.0000 -0.0000 -0.0000
                                            0.0000  0.0000  0.0000  0.0000
    22. (0.99956) CR ( 1) C   5           s(100.00%)p 0.00(  0.00%)
                                            1.0000 -0.0000 -0.0000 -0.0003  0.0000
                                           -0.0001 -0.0000  0.0000  0.0000  0.0000
                                           -0.0000  0.0000 -0.0000 -0.0000
    23. (0.99985) CR ( 1) O   6           s(100.00%)p 0.00(  0.00%)
                                            1.0000 -0.0002  0.0000  0.0002  0.0000
                                            0.0001  0.0000 -0.0000  0.0000  0.0000
                                            0.0000 -0.0000 -0.0000  0.0000
    24. (0.99985) CR ( 1) O   7           s(100.00%)p 0.00(  0.00%)
                                            1.0000 -0.0004 -0.0000  0.0001 -0.0000
                                           -0.0003  0.0000 -0.0000  0.0000 -0.0000
                                           -0.0000  0.0000 -0.0000 -0.0000
    25. (0.98766) LP ( 1) O   6           s( 44.41%)p 1.25( 55.55%)d 0.00(  0.05%)
                                            0.0002  0.6664  0.0004  0.2492 -0.0061
                                           -0.7024  0.0043 -0.0000  0.0000  0.0129
                                            0.0000 -0.0000  0.0156  0.0067
    26. (0.88638) LP ( 2) O   6           s(  0.00%)p 1.00( 99.91%)d 0.00(  0.09%)
                                            0.0000 -0.0000  0.0000  0.0000  0.0000
                                           -0.0000  0.0000  0.9995 -0.0101  0.0000
                                           -0.0041  0.0303 -0.0000  0.0000
    27. (0.98947) LP ( 1) O   7           s( 58.02%)p 0.72( 41.94%)d 0.00(  0.04%)
                                            0.0005  0.7616  0.0100 -0.3222  0.0008
                                            0.5618 -0.0047  0.0000 -0.0000  0.0150
                                            0.0000 -0.0000  0.0109  0.0027
    28. (0.95064) LP ( 2) O   7           s(  0.05%)p99.99( 99.86%)d 2.05(  0.10%)
                                            0.0001  0.0215 -0.0012  0.8792  0.0060
                                            0.4750  0.0043  0.0000  0.0000 -0.0176
                                            0.0000 -0.0000  0.0254  0.0002
    29. (0.00233) RY*( 1) C   1           s(  0.00%)p 1.00( 95.22%)d 0.05(  4.78%)
                                           -0.0000  0.0003  0.0000 -0.0008 -0.0526
                                           -0.0146 -0.8318 -0.0085 -0.5071 -0.0081
                                            0.0128  0.1053  0.0893  0.1689
    30. (0.00164) RY*( 2) C   1           s(  0.39%)p99.99( 93.71%)d15.01(  5.89%)
                                            0.0000 -0.0003  0.0627  0.0166  0.9117
                                           -0.0007  0.1263 -0.0028 -0.2995  0.1216
                                           -0.1362 -0.0166 -0.1246  0.0990
    31. (0.00095) RY*( 3) C   1           s( 72.59%)p 0.37( 26.91%)d 0.01(  0.51%)
                                            0.0000  0.0141  0.8519  0.0015 -0.2283
                                           -0.0063  0.2518  0.0116 -0.3916  0.0224
                                           -0.0386  0.0472 -0.0093 -0.0272
    32. (0.00009) RY*( 4) C   1           s( 24.82%)p 2.91( 72.24%)d 0.12(  2.93%)
    33. (0.00001) RY*( 5) C   1           s(  0.27%)p 5.55(  1.47%)d99.99( 98.26%)
    34. (0.00001) RY*( 6) C   1           s(  0.74%)p 2.80(  2.06%)d99.99( 97.20%)
    35. (0.00001) RY*( 7) C   1           s(  0.96%)p 1.84(  1.76%)d99.99( 97.28%)
    36. (0.00001) RY*( 8) C   1           s(  0.00%)p 1.00(  2.40%)d40.71( 97.60%)
    37. (0.00001) RY*( 9) C   1           s(  0.32%)p13.29(  4.30%)d99.99( 95.37%)
    38. (0.00304) RY*( 1) C   2           s(  0.00%)p 1.00( 99.22%)d 0.01(  0.78%)
                                            0.0000  0.0022 -0.0003 -0.0003 -0.0994
                                           -0.0071 -0.9911 -0.0000  0.0000  0.0719
                                            0.0000 -0.0000 -0.0106 -0.0503
    39. (0.00122) RY*( 2) C   2           s(  0.00%)p 1.00( 98.31%)d 0.02(  1.69%)
                                           -0.0000  0.0000  0.0000 -0.0000 -0.0000
                                            0.0000  0.0000  0.0001  0.9915 -0.0000
                                           -0.0938  0.0900 -0.0000  0.0000
    40. (0.00073) RY*( 3) C   2           s( 18.16%)p 4.00( 72.71%)d 0.50(  9.13%)
                                            0.0000  0.0008  0.4261  0.0016 -0.8481
                                           -0.0004  0.0888  0.0000 -0.0000  0.1154
                                           -0.0000 -0.0000 -0.2422  0.1390
    41. (0.00051) RY*( 4) C   2           s( 35.21%)p 0.74( 26.22%)d 1.10( 38.56%)
                                           -0.0000 -0.0008  0.5934 -0.0295  0.5089
                                            0.0036 -0.0488 -0.0000  0.0000  0.1219
                                            0.0000  0.0000 -0.5578  0.2441
    42. (0.00042) RY*( 5) C   2           s(  0.00%)p 1.00(  0.09%)d99.99( 99.91%)
                                           -0.0000  0.0000 -0.0000 -0.0000 -0.0000
                                            0.0000  0.0000  0.0202 -0.0220  0.0000
                                            0.5611  0.8272 -0.0000  0.0000
    43. (0.00039) RY*( 6) C   2           s(  0.27%)p 1.26(  0.34%)d99.99( 99.39%)
                                           -0.0000  0.0004  0.0519  0.0016  0.0452
                                            0.0173 -0.0325 -0.0000 -0.0000  0.2608
                                           -0.0000  0.0000  0.5126  0.8143
    44. (0.00036) RY*( 7) C   2           s( 46.02%)p 0.02(  0.83%)d 1.16( 53.15%)
                                            0.0000 -0.0039  0.6783  0.0236  0.0879
                                           -0.0043 -0.0041  0.0000 -0.0000 -0.1171
                                            0.0000  0.0000  0.6041 -0.3910
    45. (0.00021) RY*( 8) C   2           s(  0.00%)p 1.00(  1.66%)d59.40( 98.34%)
                                            0.0000  0.0000  0.0000  0.0000 -0.0000
                                            0.0000 -0.0000 -0.0127  0.1281 -0.0000
                                            0.8224 -0.5542  0.0000  0.0000
    46. (0.00017) RY*( 9) C   2           s(  0.35%)p 2.42(  0.85%)d99.99( 98.81%)
                                           -0.0000 -0.0014  0.0590  0.0029 -0.0440
                                            0.0125 -0.0797  0.0000 -0.0000 -0.9407
                                           -0.0000  0.0000 -0.0362  0.3192
    47. (0.00233) RY*( 1) C   3           s(  0.00%)p 1.00( 95.22%)d 0.05(  4.78%)
                                           -0.0000  0.0003  0.0000 -0.0008 -0.0526
                                           -0.0146 -0.8318  0.0085  0.5071 -0.0081
                                           -0.0128 -0.1053  0.0893  0.1689
    48. (0.00164) RY*( 2) C   3           s(  0.39%)p99.99( 93.71%)d15.01(  5.89%)
                                            0.0000 -0.0003  0.0627  0.0166  0.9117
                                           -0.0007  0.1263  0.0028  0.2995  0.1216
                                            0.1362  0.0166 -0.1246  0.0990
    49. (0.00095) RY*( 3) C   3           s( 72.59%)p 0.37( 26.91%)d 0.01(  0.51%)
                                            0.0000  0.0141  0.8519  0.0015 -0.2283
                                           -0.0063  0.2518 -0.0116  0.3916  0.0224
                                            0.0386 -0.0472 -0.0093 -0.0272
    50. (0.00009) RY*( 4) C   3           s( 24.82%)p 2.91( 72.24%)d 0.12(  2.93%)
    51. (0.00001) RY*( 5) C   3           s(  0.27%)p 5.55(  1.47%)d99.99( 98.26%)
    52. (0.00001) RY*( 6) C   3           s(  0.74%)p 2.80(  2.06%)d99.99( 97.20%)
    53. (0.00001) RY*( 7) C   3           s(  0.96%)p 1.84(  1.76%)d99.99( 97.28%)
    54. (0.00001) RY*( 8) C   3           s(  0.00%)p 1.00(  2.40%)d40.71( 97.60%)
    55. (0.00001) RY*( 9) C   3           s(  0.32%)p13.29(  4.30%)d99.99( 95.37%)
    56. (0.00231) RY*( 1) C   4           s(  0.00%)p 1.00( 96.06%)d 0.04(  3.94%)
                                           -0.0000  0.0000  0.0000 -0.0000 -0.0000
                                            0.0000  0.0000  0.0157  0.9800  0.0000
                                           -0.0315 -0.1960  0.0000  0.0000
    57. (0.00197) RY*( 2) C   4           s(  0.19%)p99.99( 95.89%)d20.14(  3.92%)
                                            0.0000 -0.0031  0.0440  0.0192  0.8626
                                           -0.0049 -0.4630  0.0000  0.0000 -0.0981
                                           -0.0000 -0.0000 -0.1673  0.0393
    58. (0.00089) RY*( 3) C   4           s( 73.90%)p 0.35( 25.54%)d 0.01(  0.56%)
                                            0.0000  0.0150  0.8595  0.0021 -0.2777
                                            0.0132 -0.4220 -0.0000 -0.0000 -0.0524
                                            0.0000  0.0000  0.0048  0.0534
    59. (0.00010) RY*( 4) C   4           s( 23.65%)p 3.06( 72.34%)d 0.17(  4.01%)
                                           -0.0000 -0.0277  0.4856 -0.0125  0.3891
                                           -0.0236  0.7558  0.0000 -0.0000 -0.1412
                                           -0.0000  0.0000  0.1350  0.0439
    60. (0.00002) RY*( 5) C   4           s(  0.58%)p 7.17(  4.13%)d99.99( 95.29%)
    61. (0.00000) RY*( 6) C   4           s(  0.00%)p 1.00(  0.11%)d99.99( 99.89%)
    62. (0.00000) RY*( 7) C   4           s(  0.00%)p 1.00(  3.88%)d24.76( 96.12%)
    63. (0.00001) RY*( 8) C   4           s(  1.27%)p 1.52(  1.93%)d75.95( 96.79%)
    64. (0.00001) RY*( 9) C   4           s(  0.50%)p 0.38(  0.19%)d99.99( 99.31%)
    65. (0.01001) RY*( 1) C   5           s(  8.88%)p10.17( 90.29%)d 0.09(  0.83%)
                                            0.0000  0.0414  0.2951 -0.0233  0.3864
                                            0.0550 -0.8660 -0.0000 -0.0000  0.0595
                                           -0.0000  0.0000  0.0657  0.0210
    66. (0.00366) RY*( 2) C   5           s( 27.66%)p 1.14( 31.67%)d 1.47( 40.67%)
                                            0.0000  0.0314  0.5250 -0.0595  0.4086
                                           -0.0250  0.3815 -0.0000 -0.0000 -0.3387
                                           -0.0000  0.0000  0.5377  0.0533
    67. (0.00325) RY*( 3) C   5           s(  0.00%)p 1.00(  0.64%)d99.99( 99.36%)
                                            0.0000 -0.0000 -0.0000  0.0000 -0.0000
                                            0.0000 -0.0000 -0.0779 -0.0181  0.0000
                                           -0.1102  0.9907 -0.0000 -0.0000
    68. (0.00246) RY*( 4) C   5           s( 39.79%)p 0.16(  6.56%)d 1.35( 53.65%)
                                            0.0000  0.0081  0.6307 -0.0148  0.1029
                                            0.0177  0.2334 -0.0000 -0.0000  0.3118
                                           -0.0000 -0.0000 -0.6624 -0.0217
    69. (0.00211) RY*( 5) C   5           s(  0.00%)p 1.00( 76.32%)d 0.31( 23.68%)
                                           -0.0000  0.0000  0.0000 -0.0000  0.0000
                                           -0.0000  0.0000  0.0236  0.8733  0.0000
                                            0.4813  0.0713 -0.0000  0.0000
    70. (0.00123) RY*( 6) C   5           s(  6.31%)p 3.79( 23.87%)d11.08( 69.83%)
                                            0.0000 -0.0212  0.2502 -0.0137 -0.4475
                                           -0.0407 -0.1912 -0.0000 -0.0000 -0.7884
                                           -0.0000  0.0000 -0.2724  0.0506
    71. (0.00063) RY*( 7) C   5           s( 17.10%)p 2.82( 48.25%)d 2.03( 34.64%)
                                           -0.0000 -0.0233  0.4129 -0.0337 -0.6854
                                            0.0327 -0.1027 -0.0000  0.0000  0.3941
                                            0.0000  0.0000  0.4370  0.0096
    72. (0.00001) RY*( 8) C   5           s(  0.00%)p 1.00( 23.76%)d 3.21( 76.24%)
    73. (0.00002) RY*( 9) C   5           s(  0.28%)p 0.13(  0.04%)d99.99( 99.68%)
    74. (0.00093) RY*( 1) O   6           s( 35.37%)p 1.72( 60.88%)d 0.11(  3.75%)
                                            0.0000 -0.0055  0.5947 -0.0016 -0.6695
                                           -0.0017  0.4007 -0.0000 -0.0000 -0.0221
                                           -0.0000 -0.0000 -0.1916  0.0175
    75. (0.00022) RY*( 2) O   6           s(  0.00%)p 1.00( 94.15%)d 0.06(  5.85%)
                                            0.0000 -0.0000 -0.0000  0.0000 -0.0000
                                           -0.0000  0.0000  0.0039  0.9703 -0.0000
                                            0.1153  0.2125 -0.0000  0.0000
    76. (0.00019) RY*( 3) O   6           s( 51.78%)p 0.68( 35.08%)d 0.25( 13.13%)
                                           -0.0000 -0.0009  0.7196 -0.0061  0.2489
                                            0.0000 -0.5375  0.0000  0.0000  0.2741
                                           -0.0000  0.0000  0.1960 -0.1334
    77. (0.00005) RY*( 4) O   6           s(  7.00%)p11.82( 82.76%)d 1.46( 10.24%)
    78. (0.00001) RY*( 5) O   6           s(  4.02%)p 1.34(  5.40%)d22.50( 90.58%)
    79. (0.00001) RY*( 6) O   6           s(  0.00%)p 1.00(  1.27%)d77.70( 98.73%)
    80. (0.00000) RY*( 7) O   6           s(  0.00%)p 1.00(  4.67%)d20.41( 95.33%)
    81. (0.00000) RY*( 8) O   6           s(  0.67%)p22.19( 14.94%)d99.99( 84.38%)
    82. (0.00000) RY*( 9) O   6           s(  1.18%)p 0.95(  1.12%)d82.60( 97.69%)
    83. (0.00145) RY*( 1) O   7           s(  3.14%)p30.28( 95.17%)d 0.54(  1.69%)
                                            0.0000  0.0004  0.1773  0.0055 -0.8686
                                           -0.0031 -0.4441  0.0000 -0.0000 -0.0721
                                           -0.0000  0.0000  0.1069 -0.0161
    84. (0.00029) RY*( 2) O   7           s(  0.00%)p 1.00( 95.03%)d 0.05(  4.97%)
                                           -0.0000 -0.0000 -0.0000  0.0000 -0.0000
                                           -0.0000 -0.0000  0.0066  0.9748  0.0000
                                            0.0053  0.2229  0.0000  0.0000
    85. (0.00016) RY*( 3) O   7           s( 84.96%)p 0.06(  5.13%)d 0.12(  9.92%)
                                            0.0000  0.0045  0.9217  0.0010  0.1044
                                           -0.0117  0.2005  0.0000  0.0000 -0.3060
                                            0.0000  0.0000 -0.0453  0.0593
    86. (0.00004) RY*( 4) O   7           s(  3.94%)p22.09( 87.10%)d 2.27(  8.96%)
    87. (0.00001) RY*( 5) O   7           s(  7.47%)p 0.87(  6.54%)d11.51( 85.99%)
    88. (0.00000) RY*( 6) O   7           s(  0.00%)p 1.00(  0.04%)d99.99( 99.96%)
    89. (0.00000) RY*( 7) O   7           s(  0.00%)p 1.00(  5.09%)d18.65( 94.91%)
    90. (0.00000) RY*( 8) O   7           s(  0.00%)p 1.00(  5.78%)d16.31( 94.22%)
    91. (0.00000) RY*( 9) O   7           s(  0.45%)p 1.21(  0.54%)d99.99( 99.00%)
    92. (0.00056) RY*( 1) H   8           s( 98.53%)p 0.01(  1.47%)
                                            0.0043  0.9926 -0.0389  0.0653  0.0943
    93. (0.00009) RY*( 2) H   8           s(  0.00%)p 1.00(100.00%)
    94. (0.00006) RY*( 3) H   8           s(  0.29%)p99.99( 99.71%)
    95. (0.00002) RY*( 4) H   8           s(  1.26%)p78.11( 98.74%)
    96. (0.00053) RY*( 1) H   9           s( 98.33%)p 0.02(  1.67%)
                                            0.0034  0.9916  0.1264 -0.0162 -0.0213
    97. (0.00010) RY*( 2) H   9           s(  0.01%)p 1.00( 99.99%)
    98. (0.00007) RY*( 3) H   9           s(  0.29%)p99.99( 99.71%)
    99. (0.00002) RY*( 4) H   9           s(  1.47%)p67.07( 98.53%)
   100. (0.00060) RY*( 1) H  10           s( 98.71%)p 0.01(  1.29%)
                                            0.0044  0.9935 -0.0717 -0.0863 -0.0169
   101. (0.00008) RY*( 2) H  10           s(  0.03%)p99.99( 99.97%)
   102. (0.00006) RY*( 3) H  10           s(  0.48%)p99.99( 99.52%)
   103. (0.00002) RY*( 4) H  10           s(  0.86%)p99.99( 99.14%)
   104. (0.00056) RY*( 1) H  11           s( 98.53%)p 0.01(  1.47%)
                                            0.0043  0.9926 -0.0389  0.0653 -0.0943
   105. (0.00009) RY*( 2) H  11           s(  0.00%)p 1.00(100.00%)
   106. (0.00006) RY*( 3) H  11           s(  0.29%)p99.99( 99.71%)
   107. (0.00002) RY*( 4) H  11           s(  1.26%)p78.11( 98.74%)
   108. (0.00053) RY*( 1) H  12           s( 98.33%)p 0.02(  1.67%)
                                            0.0034  0.9916  0.1264 -0.0162  0.0212
   109. (0.00010) RY*( 2) H  12           s(  0.01%)p 1.00( 99.99%)
   110. (0.00007) RY*( 3) H  12           s(  0.29%)p99.99( 99.71%)
   111. (0.00002) RY*( 4) H  12           s(  1.47%)p67.07( 98.53%)
   112. (0.00060) RY*( 1) H  13           s( 98.71%)p 0.01(  1.29%)
                                            0.0044  0.9935 -0.0717 -0.0863  0.0169
   113. (0.00008) RY*( 2) H  13           s(  0.03%)p99.99( 99.97%)
   114. (0.00006) RY*( 3) H  13           s(  0.48%)p99.99( 99.52%)
   115. (0.00002) RY*( 4) H  13           s(  0.86%)p99.99( 99.14%)
   116. (0.00062) RY*( 1) H  14           s( 98.45%)p 0.02(  1.55%)
                                            0.0038  0.9922 -0.0592  0.0412 -0.1014
   117. (0.00009) RY*( 2) H  14           s(  0.02%)p99.99( 99.98%)
   118. (0.00006) RY*( 3) H  14           s(  0.51%)p99.99( 99.49%)
   119. (0.00002) RY*( 4) H  14           s(  1.10%)p89.96( 98.90%)
   120. (0.00047) RY*( 1) H  15           s( 97.94%)p 0.02(  2.06%)
                                            0.0044  0.9896  0.1388 -0.0371 -0.0000
   121. (0.00009) RY*( 2) H  15           s(  0.00%)p 1.00(100.00%)
   122. (0.00006) RY*( 3) H  15           s(  0.30%)p99.99( 99.70%)
   123. (0.00002) RY*( 4) H  15           s(  1.85%)p53.04( 98.15%)
   124. (0.00062) RY*( 1) H  16           s( 98.45%)p 0.02(  1.55%)
                                            0.0038  0.9922 -0.0592  0.0412  0.1014
   125. (0.00009) RY*( 2) H  16           s(  0.02%)p99.99( 99.98%)
   126. (0.00006) RY*( 3) H  16           s(  0.51%)p99.99( 99.49%)
   127. (0.00002) RY*( 4) H  16           s(  1.10%)p89.96( 98.90%)
   128. (0.00100) RY*( 1) H  17           s( 84.00%)p 0.19( 16.00%)
                                            0.0187  0.9163 -0.2219 -0.3329 -0.0000
   129. (0.00057) RY*( 2) H  17           s(  0.00%)p 1.00(100.00%)
                                            0.0000  0.0000  0.0000 -0.0000  1.0000
   130. (0.00038) RY*( 3) H  17           s( 12.68%)p 6.89( 87.32%)
                                            0.0036  0.3561  0.0733  0.9316 -0.0000
   131. (0.00001) RY*( 4) H  17           s(  3.87%)p24.86( 96.13%)
   132. (0.01192) BD*( 1) C   1 - C   2  
                ( 54.22%)   0.7363* C   1 s( 28.69%)p 2.48( 71.25%)d 0.00(  0.06%)
                                            0.0008  0.5356  0.0033 -0.2302  0.0010
                                            0.4311  0.0027 -0.6883 -0.0046 -0.0066
                                            0.0098 -0.0169 -0.0025  0.0112
                ( 45.78%)  -0.6766* C   2 s( 25.82%)p 2.87( 74.13%)d 0.00(  0.04%)
                                           -0.0001  0.5082  0.0019  0.2094  0.0050
                                           -0.4447  0.0030  0.7069  0.0014 -0.0023
                                           -0.0006 -0.0168 -0.0038  0.0116
   133. (0.00263) BD*( 1) C   1 - H   8  
                ( 37.66%)   0.6136* C   1 s( 23.61%)p 3.23( 76.35%)d 0.00(  0.04%)
                                            0.0001 -0.4859  0.0005  0.2308 -0.0122
                                           -0.4301  0.0196 -0.7243 -0.0120  0.0061
                                            0.0079 -0.0153  0.0032 -0.0081
                ( 62.34%)  -0.7896* H   8 s( 99.91%)p 0.00(  0.09%)
                                           -0.9995  0.0008 -0.0044  0.0116  0.0278
   134. (0.00283) BD*( 1) C   1 - H   9  
                ( 37.25%)   0.6104* C   1 s( 23.79%)p 3.20( 76.17%)d 0.00(  0.04%)
                                            0.0002 -0.4878 -0.0015 -0.8644  0.0035
                                            0.1166  0.0117 -0.0171 -0.0213  0.0033
                                            0.0018  0.0000 -0.0172  0.0101
                ( 62.75%)  -0.7921* H   9 s( 99.90%)p 0.00(  0.10%)
                                           -0.9995 -0.0004  0.0303 -0.0050  0.0035
   135. (0.00273) BD*( 1) C   1 - H  10  
                ( 37.42%)   0.6117* C   1 s( 23.82%)p 3.20( 76.14%)d 0.00(  0.04%)
                                           -0.0001  0.4880 -0.0005 -0.3819  0.0121
                                           -0.7840 -0.0026  0.0160  0.0213  0.0143
                                            0.0010  0.0017 -0.0089 -0.0104
                ( 62.58%)  -0.7911* H  10 s( 99.91%)p 0.00(  0.09%)
                                            0.9995 -0.0012  0.0110  0.0278 -0.0037
   136. (0.01192) BD*( 1) C   2 - C   3  
                ( 45.78%)   0.6766* C   2 s( 25.82%)p 2.87( 74.13%)d 0.00(  0.04%)
                                            0.0001 -0.5082 -0.0019 -0.2094 -0.0050
                                            0.4447 -0.0030  0.7069  0.0014  0.0023
                                           -0.0006 -0.0168  0.0038 -0.0116
                ( 54.22%)  -0.7363* C   3 s( 28.69%)p 2.48( 71.25%)d 0.00(  0.06%)
                                           -0.0008 -0.5356 -0.0033  0.2302 -0.0010
                                           -0.4311 -0.0027 -0.6883 -0.0046  0.0066
                                            0.0098 -0.0169  0.0025 -0.0112
   137. (0.01120) BD*( 1) C   2 - C   4  
                ( 45.61%)   0.6753* C   2 s( 26.79%)p 2.73( 73.17%)d 0.00(  0.04%)
                                            0.0000 -0.5176 -0.0011 -0.3759 -0.0041
                                           -0.7683  0.0037  0.0000  0.0000 -0.0075
                                           -0.0000  0.0000  0.0138  0.0115
                ( 54.39%)  -0.7375* C   4 s( 28.69%)p 2.48( 71.26%)d 0.00(  0.05%)
                                           -0.0006 -0.5357 -0.0021  0.3875 -0.0027
                                            0.7499  0.0074 -0.0000 -0.0000 -0.0165
                                            0.0000  0.0000  0.0097  0.0122
   138. (0.03637) BD*( 1) C   2 - C   5  
                ( 50.33%)   0.7094* C   2 s( 21.56%)p 3.63( 78.33%)d 0.00(  0.11%)
                                            0.0001  0.4644  0.0008 -0.8772 -0.0121
                                            0.1168  0.0016 -0.0000 -0.0000 -0.0076
                                            0.0000 -0.0000  0.0277 -0.0153
                ( 49.67%)  -0.7048* C   5 s( 42.42%)p 1.36( 57.52%)d 0.00(  0.06%)
                                            0.0002  0.6501  0.0384  0.7554 -0.0312
                                           -0.0598  0.0070  0.0000 -0.0000 -0.0072
                                            0.0000  0.0000  0.0206 -0.0113
   139. (0.00263) BD*( 1) C   3 - H  11  
                ( 37.66%)   0.6136* C   3 s( 23.61%)p 3.23( 76.35%)d 0.00(  0.04%)
                                           -0.0001  0.4859 -0.0005 -0.2308  0.0122
                                            0.4301 -0.0196 -0.7243 -0.0120 -0.0061
                                            0.0079 -0.0153 -0.0032  0.0081
                ( 62.34%)  -0.7896* H  11 s( 99.91%)p 0.00(  0.09%)
                                            0.9995 -0.0008  0.0044 -0.0116  0.0278
   140. (0.00283) BD*( 1) C   3 - H  12  
                ( 37.25%)   0.6104* C   3 s( 23.79%)p 3.20( 76.17%)d 0.00(  0.04%)
                                            0.0002 -0.4878 -0.0015 -0.8644  0.0035
                                            0.1166  0.0117  0.0171  0.0213  0.0033
                                           -0.0018 -0.0000 -0.0172  0.0101
                ( 62.75%)  -0.7921* H  12 s( 99.90%)p 0.00(  0.10%)
                                           -0.9995 -0.0004  0.0303 -0.0050 -0.0035
   141. (0.00273) BD*( 1) C   3 - H  13  
                ( 37.42%)   0.6117* C   3 s( 23.82%)p 3.20( 76.14%)d 0.00(  0.04%)
                                           -0.0001  0.4880 -0.0005 -0.3819  0.0121
                                           -0.7840 -0.0026 -0.0160 -0.0213  0.0143
                                           -0.0010 -0.0017 -0.0089 -0.0104
                ( 62.58%)  -0.7911* H  13 s( 99.91%)p 0.00(  0.09%)
                                            0.9995 -0.0012  0.0110  0.0278  0.0037
   142. (0.00261) BD*( 1) C   4 - H  14  
                ( 37.89%)   0.6156* C   4 s( 23.48%)p 3.26( 76.48%)d 0.00(  0.04%)
                                            0.0001 -0.4846  0.0011  0.2254 -0.0179
                                           -0.4622 -0.0185  0.7069 -0.0090  0.0055
                                           -0.0094  0.0135  0.0015 -0.0103
                ( 62.11%)  -0.7881* H  14 s( 99.91%)p 0.00(  0.09%)
                                           -0.9996  0.0005 -0.0034  0.0191 -0.0228
   143. (0.00267) BD*( 1) C   4 - H  15  
                ( 37.26%)   0.6104* C   4 s( 24.25%)p 3.12( 75.72%)d 0.00(  0.04%)
                                            0.0001 -0.4924 -0.0026 -0.8645  0.0019
                                            0.0954 -0.0253  0.0000 -0.0000  0.0067
                                            0.0000 -0.0000 -0.0151  0.0096
                ( 62.74%)  -0.7921* H  15 s( 99.91%)p 0.00(  0.09%)
                                           -0.9996  0.0003  0.0299  0.0008 -0.0000
   144. (0.00261) BD*( 1) C   4 - H  16  
                ( 37.89%)   0.6156* C   4 s( 23.48%)p 3.26( 76.48%)d 0.00(  0.04%)
                                            0.0001 -0.4846  0.0011  0.2254 -0.0179
                                           -0.4622 -0.0185 -0.7069  0.0090  0.0055
                                            0.0094 -0.0135  0.0015 -0.0103
                ( 62.11%)  -0.7881* H  16 s( 99.91%)p 0.00(  0.09%)
                                           -0.9996  0.0005 -0.0034  0.0191  0.0228
   145. (0.03753) BD*( 1) C   5 - O   6  
                ( 68.98%)   0.8305* C   5 s( 26.33%)p 2.78( 73.33%)d 0.01(  0.33%)
                                           -0.0002  0.5123 -0.0288 -0.4950 -0.0251
                                           -0.6979 -0.0264 -0.0000 -0.0000  0.0471
                                           -0.0000  0.0000 -0.0189 -0.0277
                ( 31.02%)  -0.5570* O   6 s( 34.86%)p 1.87( 65.05%)d 0.00(  0.09%)
                                           -0.0000  0.5904  0.0029  0.3986  0.0014
                                            0.7012  0.0021  0.0000 -0.0000  0.0132
                                            0.0000  0.0000 -0.0208 -0.0161
   146. (0.01339) BD*( 1) C   5 - O   7  
                ( 68.10%)   0.8252* C   5 s( 31.23%)p 2.19( 68.47%)d 0.01(  0.30%)
                                           -0.0000  0.5566 -0.0498 -0.4226 -0.0396
                                            0.7090  0.0432 -0.0000  0.0000 -0.0421
                                            0.0000 -0.0000 -0.0221 -0.0272
                ( 31.90%)  -0.5648* O   7 s( 41.97%)p 1.38( 57.95%)d 0.00(  0.09%)
                                           -0.0000  0.6475 -0.0203  0.3494 -0.0064
                                           -0.6761  0.0147 -0.0000  0.0000 -0.0188
                                           -0.0000  0.0000 -0.0132 -0.0181
   147. (0.13645) BD*( 2) C   5 - O   7  
                ( 76.82%)   0.8765* C   5 s(  0.00%)p 1.00( 99.28%)d 0.01(  0.72%)
                                           -0.0000  0.0000 -0.0000 -0.0000 -0.0000
                                            0.0000  0.0000  0.9963 -0.0093 -0.0000
                                           -0.0427  0.0734 -0.0000 -0.0000
                ( 23.18%)  -0.4815* O   7 s(  0.00%)p 1.00( 99.84%)d 0.00(  0.16%)
                                           -0.0000  0.0000 -0.0000  0.0000 -0.0000
                                           -0.0000  0.0000  0.9992  0.0012 -0.0000
                                            0.0182 -0.0350 -0.0000 -0.0000
   148. (0.00454) BD*( 1) O   6 - H  17  
                ( 23.51%)   0.4849* O   6 s( 20.70%)p 3.83( 79.21%)d 0.00(  0.09%)
                                            0.0002  0.4549 -0.0095 -0.8815 -0.0251
                                            0.1186 -0.0194  0.0000  0.0000 -0.0236
                                           -0.0000  0.0000  0.0120 -0.0138
                ( 76.49%)  -0.8746* H  17 s( 99.46%)p 0.01(  0.54%)
                                            0.9973 -0.0054  0.0733 -0.0075 -0.0000


 NHO Directionality and "Bond Bending" (deviations from line of nuclear centers)

         [Thresholds for printing:  angular deviation  >  1.0 degree]
                                    hybrid p-character > 25.0%
                                    orbital occupancy  >  0.10e

                                Line of Centers        Hybrid 1              Hybrid 2
                                ---------------  -------------------   ------------------
                NBO               Theta   Phi    Theta   Phi    Dev    Theta   Phi    Dev
 ========================================================================================
     2. BD (   1) C   1 - H   8    33.8  117.9    32.3  118.0   1.5      --     --    --
     3. BD (   1) C   1 - H   9    88.9  352.4    87.5  351.5   1.7      --     --    --
     4. BD (   1) C   1 - H  10    89.1  243.9    87.5  244.8   1.8      --     --    --
     7. BD (   1) C   2 - C   5    90.0  172.6     --     --    --      90.0  355.8   3.3
     8. BD (   1) C   3 - H  11   146.2  117.9   147.7  118.0   1.5      --     --    --
     9. BD (   1) C   3 - H  12    91.1  352.4    92.5  351.5   1.7      --     --    --
    10. BD (   1) C   3 - H  13    90.9  243.9    92.5  244.8   1.8      --     --    --
    11. BD (   1) C   4 - H  14   143.7  116.2   143.1  113.3   1.8      --     --    --
    12. BD (   1) C   4 - H  15    90.0  353.6    90.0  355.4   1.7      --     --    --
    13. BD (   1) C   4 - H  16    36.3  116.2    36.9  113.3   1.8      --     --    --
    14. BD (   1) C   5 - O   6    90.0  240.3    90.0  234.3   6.0      --     --    --
    15. BD (   1) C   5 - O   7    90.0  118.5    90.0  121.6   3.1     90.0  297.4   1.1
    16. BD (   2) C   5 - O   7    90.0  118.5     0.0    0.0  90.0      0.0    0.0  90.0
    17. BD (   1) O   6 - H  17    90.0  166.7    90.0  173.8   7.1      --     --    --
    25. LP (   1) O   6             --     --     90.0  289.2   --       --     --    --
    26. LP (   2) O   6             --     --      0.0    0.0   --       --     --    --
    27. LP (   1) O   7             --     --     90.0  120.0   --       --     --    --
    28. LP (   2) O   7             --     --     90.0   28.4   --       --     --    --
   147. BD*(   2) C   5 - O   7    90.0  118.5     0.0    0.0  90.0      0.0    0.0  90.0


 Second Order Perturbation Theory Analysis of Fock Matrix in NBO Basis

     Threshold for printing:   0.25 kcal/mol
                                                                              E(2)  E(j)-E(i) F(i,j)
         Donor NBO (i)                     Acceptor NBO (j)                 kcal/mol   a.u.    a.u. 
 ===================================================================================================

 within unit  1
   1. BD (   1) C   1 - C   2        / 47. RY*(   1) C   3                    0.61    1.37    0.037
   1. BD (   1) C   1 - C   2        / 56. RY*(   1) C   4                    0.59    1.37    0.036
   1. BD (   1) C   1 - C   2        / 69. RY*(   5) C   5                    0.54    1.41    0.035
   1. BD (   1) C   1 - C   2        /136. BD*(   1) C   2 - C   3            0.80    0.97    0.035
   1. BD (   1) C   1 - C   2        /137. BD*(   1) C   2 - C   4            0.93    0.99    0.038
   1. BD (   1) C   1 - C   2        /138. BD*(   1) C   2 - C   5            0.32    0.92    0.022
   1. BD (   1) C   1 - C   2        /139. BD*(   1) C   3 - H  11            0.88    1.07    0.039
   1. BD (   1) C   1 - C   2        /142. BD*(   1) C   4 - H  14            0.90    1.09    0.040
   1. BD (   1) C   1 - C   2        /146. BD*(   1) C   5 - O   7            1.20    1.11    0.046
   1. BD (   1) C   1 - C   2        /147. BD*(   2) C   5 - O   7            1.98    0.53    0.044
   2. BD (   1) C   1 - H   8        /136. BD*(   1) C   2 - C   3            1.71    0.84    0.048
   3. BD (   1) C   1 - H   9        / 39. RY*(   2) C   2                    0.27    1.25    0.023
   3. BD (   1) C   1 - H   9        /138. BD*(   1) C   2 - C   5            2.05    0.79    0.052
   3. BD (   1) C   1 - H   9        /147. BD*(   2) C   5 - O   7            0.31    0.41    0.015
   4. BD (   1) C   1 - H  10        / 39. RY*(   2) C   2                    0.34    1.25    0.026
   4. BD (   1) C   1 - H  10        /137. BD*(   1) C   2 - C   4            1.70    0.86    0.048
   5. BD (   1) C   2 - C   3        / 29. RY*(   1) C   1                    0.61    1.37    0.037
   5. BD (   1) C   2 - C   3        / 56. RY*(   1) C   4                    0.59    1.37    0.036
   5. BD (   1) C   2 - C   3        / 69. RY*(   5) C   5                    0.54    1.41    0.035
   5. BD (   1) C   2 - C   3        /132. BD*(   1) C   1 - C   2            0.80    0.97    0.035
   5. BD (   1) C   2 - C   3        /133. BD*(   1) C   1 - H   8            0.88    1.07    0.039
   5. BD (   1) C   2 - C   3        /137. BD*(   1) C   2 - C   4            0.93    0.99    0.038
   5. BD (   1) C   2 - C   3        /138. BD*(   1) C   2 - C   5            0.32    0.92    0.022
   5. BD (   1) C   2 - C   3        /144. BD*(   1) C   4 - H  16            0.90    1.09    0.040
   5. BD (   1) C   2 - C   3        /146. BD*(   1) C   5 - O   7            1.20    1.11    0.046
   5. BD (   1) C   2 - C   3        /147. BD*(   2) C   5 - O   7            1.98    0.53    0.044
   6. BD (   1) C   2 - C   4        / 29. RY*(   1) C   1                    0.54    1.37    0.035
   6. BD (   1) C   2 - C   4        / 47. RY*(   1) C   3                    0.54    1.37    0.035
   6. BD (   1) C   2 - C   4        / 65. RY*(   1) C   5                    0.64    1.15    0.034
   6. BD (   1) C   2 - C   4        /132. BD*(   1) C   1 - C   2            1.00    0.97    0.039
   6. BD (   1) C   2 - C   4        /135. BD*(   1) C   1 - H  10            0.88    1.08    0.039
   6. BD (   1) C   2 - C   4        /136. BD*(   1) C   2 - C   3            1.00    0.97    0.039
   6. BD (   1) C   2 - C   4        /138. BD*(   1) C   2 - C   5            0.35    0.92    0.023
   6. BD (   1) C   2 - C   4        /141. BD*(   1) C   3 - H  13            0.88    1.08    0.039
   6. BD (   1) C   2 - C   4        /145. BD*(   1) C   5 - O   6            1.93    0.88    0.053
   7. BD (   1) C   2 - C   5        / 30. RY*(   2) C   1                    0.55    1.48    0.036
   7. BD (   1) C   2 - C   5        / 48. RY*(   2) C   3                    0.55    1.48    0.036
   7. BD (   1) C   2 - C   5        / 57. RY*(   2) C   4                    0.53    1.46    0.035
   7. BD (   1) C   2 - C   5        / 74. RY*(   1) O   6                    0.42    2.01    0.037
   7. BD (   1) C   2 - C   5        / 83. RY*(   1) O   7                    0.84    1.79    0.049
   7. BD (   1) C   2 - C   5        /132. BD*(   1) C   1 - C   2            0.45    1.06    0.028
   7. BD (   1) C   2 - C   5        /134. BD*(   1) C   1 - H   9            0.78    1.17    0.038
   7. BD (   1) C   2 - C   5        /136. BD*(   1) C   2 - C   3            0.45    1.06    0.028
   7. BD (   1) C   2 - C   5        /137. BD*(   1) C   2 - C   4            0.32    1.09    0.024
   7. BD (   1) C   2 - C   5        /140. BD*(   1) C   3 - H  12            0.78    1.17    0.038
   7. BD (   1) C   2 - C   5        /143. BD*(   1) C   4 - H  15            0.81    1.18    0.039
   7. BD (   1) C   2 - C   5        /146. BD*(   1) C   5 - O   7            0.72    1.21    0.037
   7. BD (   1) C   2 - C   5        /148. BD*(   1) O   6 - H  17            1.32    1.08    0.048
   8. BD (   1) C   3 - H  11        /132. BD*(   1) C   1 - C   2            1.71    0.84    0.048
   9. BD (   1) C   3 - H  12        / 39. RY*(   2) C   2                    0.27    1.25    0.023
   9. BD (   1) C   3 - H  12        /138. BD*(   1) C   2 - C   5            2.05    0.79    0.052
   9. BD (   1) C   3 - H  12        /147. BD*(   2) C   5 - O   7            0.31    0.41    0.015
  10. BD (   1) C   3 - H  13        / 39. RY*(   2) C   2                    0.34    1.25    0.026
  10. BD (   1) C   3 - H  13        /137. BD*(   1) C   2 - C   4            1.70    0.86    0.048
  11. BD (   1) C   4 - H  14        / 38. RY*(   1) C   2                    0.32    1.30    0.026
  11. BD (   1) C   4 - H  14        /132. BD*(   1) C   1 - C   2            1.87    0.83    0.050
  12. BD (   1) C   4 - H  15        / 38. RY*(   1) C   2                    0.33    1.30    0.026
  12. BD (   1) C   4 - H  15        /138. BD*(   1) C   2 - C   5            2.12    0.77    0.052
  13. BD (   1) C   4 - H  16        / 38. RY*(   1) C   2                    0.32    1.30    0.026
  13. BD (   1) C   4 - H  16        /136. BD*(   1) C   2 - C   3            1.87    0.83    0.050
  14. BD (   1) C   5 - O   6        / 38. RY*(   1) C   2                    0.50    1.84    0.038
  14. BD (   1) C   5 - O   6        /137. BD*(   1) C   2 - C   4            0.61    1.39    0.037
  15. BD (   1) C   5 - O   7        / 38. RY*(   1) C   2                    0.43    2.05    0.038
  15. BD (   1) C   5 - O   7        / 65. RY*(   1) C   5                    0.94    1.75    0.052
  15. BD (   1) C   5 - O   7        /138. BD*(   1) C   2 - C   5            0.92    1.52    0.048
  16. BD (   2) C   5 - O   7        /132. BD*(   1) C   1 - C   2            0.41    0.86    0.024
  16. BD (   2) C   5 - O   7        /136. BD*(   1) C   2 - C   3            0.41    0.86    0.024
  16. BD (   2) C   5 - O   7        /147. BD*(   2) C   5 - O   7            0.38    0.43    0.017
  17. BD (   1) O   6 - H  17        / 38. RY*(   1) C   2                    0.37    1.62    0.031
  17. BD (   1) O   6 - H  17        / 66. RY*(   2) C   5                    0.68    2.01    0.047
  17. BD (   1) O   6 - H  17        /138. BD*(   1) C   2 - C   5            2.45    1.10    0.066
  17. BD (   1) O   6 - H  17        /146. BD*(   1) C   5 - O   7            0.64    1.29    0.036
  18. CR (   1) C   1                / 39. RY*(   2) C   2                    0.53   10.84    0.095
  18. CR (   1) C   1                / 92. RY*(   1) H   8                    0.37   10.52    0.078
  18. CR (   1) C   1                / 96. RY*(   1) H   9                    0.42   10.52    0.084
  18. CR (   1) C   1                /100. RY*(   1) H  10                    0.38   10.52    0.080
  19. CR (   1) C   2                / 31. RY*(   3) C   1                    0.46   10.91    0.090
  19. CR (   1) C   2                / 32. RY*(   4) C   1                    0.26   10.78    0.067
  19. CR (   1) C   2                / 49. RY*(   3) C   3                    0.46   10.91    0.090
  19. CR (   1) C   2                / 50. RY*(   4) C   3                    0.26   10.78    0.067
  19. CR (   1) C   2                / 58. RY*(   3) C   4                    0.44   10.94    0.087
  19. CR (   1) C   2                / 59. RY*(   4) C   4                    0.26   10.81    0.067
  19. CR (   1) C   2                / 71. RY*(   7) C   5                    0.34   11.38    0.078
  19. CR (   1) C   2                /146. BD*(   1) C   5 - O   7            0.40   10.63    0.083
  20. CR (   1) C   3                / 39. RY*(   2) C   2                    0.53   10.84    0.095
  20. CR (   1) C   3                /104. RY*(   1) H  11                    0.37   10.52    0.078
  20. CR (   1) C   3                /108. RY*(   1) H  12                    0.42   10.52    0.084
  20. CR (   1) C   3                /112. RY*(   1) H  13                    0.38   10.52    0.080
  21. CR (   1) C   4                / 38. RY*(   1) C   2                    0.67   10.88    0.108
  21. CR (   1) C   4                /116. RY*(   1) H  14                    0.36   10.51    0.077
  21. CR (   1) C   4                /120. RY*(   1) H  15                    0.39   10.53    0.080
  21. CR (   1) C   4                /124. RY*(   1) H  16                    0.36   10.51    0.077
  22. CR (   1) C   5                / 40. RY*(   3) C   2                    0.83   11.21    0.122
  22. CR (   1) C   5                /138. BD*(   1) C   2 - C   5            0.45   10.61    0.089
  23. CR (   1) O   6                / 65. RY*(   1) C   5                    0.38   19.60    0.110
  23. CR (   1) O   6                / 66. RY*(   2) C   5                    1.18   20.29    0.195
  24. CR (   1) O   7                / 65. RY*(   1) C   5                    3.81   19.58    0.347
  24. CR (   1) O   7                /138. BD*(   1) C   2 - C   5            0.37   19.35    0.108
  25. LP (   1) O   6                / 65. RY*(   1) C   5                    1.16    1.19    0.047
  25. LP (   1) O   6                / 66. RY*(   2) C   5                    0.27    1.88    0.028
  25. LP (   1) O   6                / 68. RY*(   4) C   5                    0.54    2.10    0.043
  25. LP (   1) O   6                / 71. RY*(   7) C   5                    0.41    1.91    0.036
  25. LP (   1) O   6                /130. RY*(   3) H  17                    0.37    2.29    0.037
  25. LP (   1) O   6                /146. BD*(   1) C   5 - O   7            3.56    1.16    0.081
  26. LP (   2) O   6                / 67. RY*(   3) C   5                    1.22    2.24    0.070
  26. LP (   2) O   6                / 72. RY*(   8) C   5                    0.46    1.90    0.039
  26. LP (   2) O   6                /129. RY*(   2) H  17                    0.86    1.97    0.055
  26. LP (   2) O   6                /147. BD*(   2) C   5 - O   7           27.69    0.31    0.119
  27. LP (   1) O   7                / 65. RY*(   1) C   5                    7.19    1.35    0.125
  27. LP (   1) O   7                /138. BD*(   1) C   2 - C   5            1.34    1.13    0.050
  27. LP (   1) O   7                /145. BD*(   1) C   5 - O   6            0.51    1.09    0.030
  28. LP (   2) O   7                / 66. RY*(   2) C   5                    1.39    1.67    0.062
  28. LP (   2) O   7                / 68. RY*(   4) C   5                    1.26    1.90    0.063
  28. LP (   2) O   7                /138. BD*(   1) C   2 - C   5            6.78    0.76    0.091
  28. LP (   2) O   7                /145. BD*(   1) C   5 - O   6           13.80    0.73    0.128
 147. BD*(   2) C   5 - O   7        / 67. RY*(   3) C   5                    1.47    1.92    0.180
 147. BD*(   2) C   5 - O   7        / 72. RY*(   8) C   5                    0.43    1.58    0.089
 147. BD*(   2) C   5 - O   7        / 84. RY*(   2) O   7                    0.88    1.14    0.108
 147. BD*(   2) C   5 - O   7        /132. BD*(   1) C   1 - C   2            0.47    0.43    0.047
 147. BD*(   2) C   5 - O   7        /136. BD*(   1) C   2 - C   3            0.47    0.43    0.047


 Natural Bond Orbitals (Summary):

                                                            Principal Delocalizations
           NBO                        Occupancy    Energy   (geminal,vicinal,remote)
 ====================================================================================
 Molecular unit  1  (C5H10O2)
     1. BD (   1) C   1 - C   2          0.97603    -0.80095  147(v),146(v),137(g),142(v)
                                                    139(v),136(g),47(v),56(v)
                                                    69(v),138(g)
     2. BD (   1) C   1 - H   8          0.99396    -0.66982  136(v)
     3. BD (   1) C   1 - H   9          0.99042    -0.67492  138(v),147(r),39(v)
     4. BD (   1) C   1 - H  10          0.99389    -0.66863  137(v),39(v)
     5. BD (   1) C   2 - C   3          0.97603    -0.80095  147(v),146(v),137(g),144(v)
                                                    133(v),132(g),29(v),56(v)
                                                    69(v),138(g)
     6. BD (   1) C   2 - C   4          0.98401    -0.79708  145(v),132(g),136(g),135(v)
                                                    141(v),65(v),29(v),47(v)
                                                    138(g)
     7. BD (   1) C   2 - C   5          0.98539    -0.89617  148(v),83(v),143(v),134(v)
                                                    140(v),146(g),30(v),48(v)
                                                    57(v),132(g),136(g),74(v)
                                                    137(g)
     8. BD (   1) C   3 - H  11          0.99396    -0.66982  132(v)
     9. BD (   1) C   3 - H  12          0.99042    -0.67492  138(v),147(r),39(v)
    10. BD (   1) C   3 - H  13          0.99389    -0.66863  137(v),39(v)
    11. BD (   1) C   4 - H  14          0.99338    -0.65698  132(v),38(v)
    12. BD (   1) C   4 - H  15          0.99140    -0.65571  138(v),38(v)
    13. BD (   1) C   4 - H  16          0.99338    -0.65698  136(v),38(v)
    14. BD (   1) C   5 - O   6          0.99786    -1.19903  137(v),38(v)
    15. BD (   1) C   5 - O   7          0.99830    -1.40559  65(g),138(g),38(v)
    16. BD (   2) C   5 - O   7          0.99804    -0.69632  147(g),132(v),136(v)
    17. BD (   1) O   6 - H  17          0.99273    -0.98000  138(v),66(v),146(v),38(r)
    18. CR (   1) C   1                  0.99958   -10.25661  39(v),96(v),100(v),92(v)
    19. CR (   1) C   2                  0.99941   -10.31570  31(v),49(v),58(v),146(v)
                                                    71(v),59(v),32(v),50(v)
    20. CR (   1) C   3                  0.99958   -10.25661  39(v),108(v),112(v),104(v)
    21. CR (   1) C   4                  0.99959   -10.23683  38(v),120(v),116(v),124(v)
    22. CR (   1) C   5                  0.99956   -10.49173  40(v),138(g)
    23. CR (   1) O   6                  0.99985   -19.25650  66(v),65(v)
    24. CR (   1) O   7                  0.99985   -19.22875  65(v),138(v)
    25. LP (   1) O   6                  0.98766    -0.84608  146(v),65(v),68(v),71(v)
                                                    130(v),66(v)
    26. LP (   2) O   6                  0.88638    -0.57975  147(v),67(v),129(v),72(v)
    27. LP (   1) O   7                  0.98947    -1.00659  65(v),138(v),145(v)
    28. LP (   2) O   7                  0.95064    -0.64316  145(v),138(v),66(v),68(v)
    29. RY*(   1) C   1                  0.00233     0.57294   
    30. RY*(   2) C   1                  0.00164     0.58011   
    31. RY*(   3) C   1                  0.00095     0.59705   
    32. RY*(   4) C   1                  0.00009     0.46332   
    33. RY*(   5) C   1                  0.00001     2.01887   
    34. RY*(   6) C   1                  0.00001     1.90188   
    35. RY*(   7) C   1                  0.00001     2.06059   
    36. RY*(   8) C   1                  0.00001     2.12910   
    37. RY*(   9) C   1                  0.00001     2.07137   
    38. RY*(   1) C   2                  0.00304     0.64483   
    39. RY*(   2) C   2                  0.00122     0.57909   
    40. RY*(   3) C   2                  0.00073     0.71783   
    41. RY*(   4) C   2                  0.00051     1.15112   
    42. RY*(   5) C   2                  0.00042     1.80551   
    43. RY*(   6) C   2                  0.00039     1.84666   
    44. RY*(   7) C   2                  0.00036     1.47207   
    45. RY*(   8) C   2                  0.00021     1.91354   
    46. RY*(   9) C   2                  0.00017     1.96347   
    47. RY*(   1) C   3                  0.00233     0.57294   
    48. RY*(   2) C   3                  0.00164     0.58011   
    49. RY*(   3) C   3                  0.00095     0.59705   
    50. RY*(   4) C   3                  0.00009     0.46332   
    51. RY*(   5) C   3                  0.00001     2.01887   
    52. RY*(   6) C   3                  0.00001     1.90188   
    53. RY*(   7) C   3                  0.00001     2.06059   
    54. RY*(   8) C   3                  0.00001     2.12910   
    55. RY*(   9) C   3                  0.00001     2.07137   
    56. RY*(   1) C   4                  0.00231     0.56461   
    57. RY*(   2) C   4                  0.00197     0.56478   
    58. RY*(   3) C   4                  0.00089     0.62764   
    59. RY*(   4) C   4                  0.00010     0.49297   
    60. RY*(   5) C   4                  0.00002     2.09299   
    61. RY*(   6) C   4                  0.00000     1.97438   
    62. RY*(   7) C   4                  0.00000     2.13091   
    63. RY*(   8) C   4                  0.00001     1.95308   
    64. RY*(   9) C   4                  0.00001     2.13122   
    65. RY*(   1) C   5                  0.01001     0.34835   
    66. RY*(   2) C   5                  0.00366     1.02966   
    67. RY*(   3) C   5                  0.00325     1.65795   
    68. RY*(   4) C   5                  0.00246     1.25377   
    69. RY*(   5) C   5                  0.00211     0.61092   
    70. RY*(   6) C   5                  0.00123     1.55865   
    71. RY*(   7) C   5                  0.00063     1.06855   
    72. RY*(   8) C   5                  0.00001     1.31659   
    73. RY*(   9) C   5                  0.00002     1.84921   
    74. RY*(   1) O   6                  0.00093     1.11725   
    75. RY*(   2) O   6                  0.00022     0.84767   
    76. RY*(   3) O   6                  0.00019     1.53901   
    77. RY*(   4) O   6                  0.00005     0.99121   
    78. RY*(   5) O   6                  0.00001     2.65295   
    79. RY*(   6) O   6                  0.00001     2.47989   
    80. RY*(   7) O   6                  0.00000     2.39364   
    81. RY*(   8) O   6                  0.00000     2.69202   
    82. RY*(   9) O   6                  0.00000     2.69873   
    83. RY*(   1) O   7                  0.00145     0.89479   
    84. RY*(   2) O   7                  0.00029     0.87121   
    85. RY*(   3) O   7                  0.00016     1.34383   
    86. RY*(   4) O   7                  0.00004     0.95334   
    87. RY*(   5) O   7                  0.00001     2.51646   
    88. RY*(   6) O   7                  0.00000     2.34833   
    89. RY*(   7) O   7                  0.00000     2.44527   
    90. RY*(   8) O   7                  0.00000     2.63913   
    91. RY*(   9) O   7                  0.00000     2.52916   
    92. RY*(   1) H   8                  0.00056     0.26535   
    93. RY*(   2) H   8                  0.00009     1.63274   
    94. RY*(   3) H   8                  0.00006     1.64774   
    95. RY*(   4) H   8                  0.00002     2.07308   
    96. RY*(   1) H   9                  0.00053     0.26783   
    97. RY*(   2) H   9                  0.00010     1.63375   
    98. RY*(   3) H   9                  0.00007     1.60615   
    99. RY*(   4) H   9                  0.00002     2.10177   
   100. RY*(   1) H  10                  0.00060     0.26688   
   101. RY*(   2) H  10                  0.00008     1.63605   
   102. RY*(   3) H  10                  0.00006     1.66049   
   103. RY*(   4) H  10                  0.00002     2.08352   
   104. RY*(   1) H  11                  0.00056     0.26535   
   105. RY*(   2) H  11                  0.00009     1.63274   
   106. RY*(   3) H  11                  0.00006     1.64774   
   107. RY*(   4) H  11                  0.00002     2.07308   
   108. RY*(   1) H  12                  0.00053     0.26783   
   109. RY*(   2) H  12                  0.00010     1.63375   
   110. RY*(   3) H  12                  0.00007     1.60615   
   111. RY*(   4) H  12                  0.00002     2.10177   
   112. RY*(   1) H  13                  0.00060     0.26688   
   113. RY*(   2) H  13                  0.00008     1.63605   
   114. RY*(   3) H  13                  0.00006     1.66049   
   115. RY*(   4) H  13                  0.00002     2.08352   
   116. RY*(   1) H  14                  0.00062     0.27447   
   117. RY*(   2) H  14                  0.00009     1.65451   
   118. RY*(   3) H  14                  0.00006     1.64128   
   119. RY*(   4) H  14                  0.00002     2.10547   
   120. RY*(   1) H  15                  0.00047     0.29274   
   121. RY*(   2) H  15                  0.00009     1.64410   
   122. RY*(   3) H  15                  0.00006     1.63004   
   123. RY*(   4) H  15                  0.00002     2.11757   
   124. RY*(   1) H  16                  0.00062     0.27447   
   125. RY*(   2) H  16                  0.00009     1.65451   
   126. RY*(   3) H  16                  0.00006     1.64128   
   127. RY*(   4) H  16                  0.00002     2.10547   
   128. RY*(   1) H  17                  0.00100     0.44125   
   129. RY*(   2) H  17                  0.00057     1.38797   
   130. RY*(   3) H  17                  0.00038     1.44486   
   131. RY*(   4) H  17                  0.00001     2.06913   
   132. BD*(   1) C   1 - C   2          0.01192     0.16806   
   133. BD*(   1) C   1 - H   8          0.00263     0.27376   
   134. BD*(   1) C   1 - H   9          0.00283     0.27048   
   135. BD*(   1) C   1 - H  10          0.00273     0.28214   
   136. BD*(   1) C   2 - C   3          0.01192     0.16806   
   137. BD*(   1) C   2 - C   4          0.01120     0.18930   
   138. BD*(   1) C   2 - C   5          0.03637     0.11914   
   139. BD*(   1) C   3 - H  11          0.00263     0.27376   
   140. BD*(   1) C   3 - H  12          0.00283     0.27048   
   141. BD*(   1) C   3 - H  13          0.00273     0.28214   
   142. BD*(   1) C   4 - H  14          0.00261     0.28788   
   143. BD*(   1) C   4 - H  15          0.00267     0.28841   
   144. BD*(   1) C   4 - H  16          0.00261     0.28788   
   145. BD*(   1) C   5 - O   6          0.03753     0.08753   
   146. BD*(   1) C   5 - O   7          0.01339     0.30945   
   147. BD*(   2) C   5 - O   7          0.13645    -0.26657  67(g),84(g),132(v),136(v)
                                                    72(g)
   148. BD*(   1) O   6 - H  17          0.00454     0.18004   
       -------------------------------
              Total Lewis   27.65465  ( 98.7666%)
        Valence non-Lewis    0.28755  (  1.0269%)
        Rydberg non-Lewis    0.05780  (  0.2064%)
       -------------------------------
            Total unit  1   28.00000  (100.0000%)
           Charge unit  1    0.00000


 ***************************************************
 *******         Beta  spin orbitals         *******
 ***************************************************


 NATURAL POPULATIONS:  Natural atomic orbital occupancies 
                                                          
   NAO  Atom  No  lang   Type(AO)    Occupancy      Energy
 ----------------------------------------------------------
     1    C    1  S      Cor( 1S)     0.99957     -10.25646
     2    C    1  S      Val( 2S)     0.54731      -0.42413
     3    C    1  S      Ryd( 3S)     0.00069       0.68544
     4    C    1  px     Val( 2p)     0.59192      -0.27160
     5    C    1  px     Ryd( 3p)     0.00132       0.46127
     6    C    1  py     Val( 2p)     0.59016      -0.26356
     7    C    1  py     Ryd( 3p)     0.00200       0.45126
     8    C    1  pz     Val( 2p)     0.54903      -0.25961
     9    C    1  pz     Ryd( 3p)     0.00147       0.39410
    10    C    1  dxy    Ryd( 3d)     0.00020       2.05198
    11    C    1  dxz    Ryd( 3d)     0.00012       1.93430
    12    C    1  dyz    Ryd( 3d)     0.00031       2.10521
    13    C    1  dx2y2  Ryd( 3d)     0.00026       2.19092
    14    C    1  dz2    Ryd( 3d)     0.00027       2.15230

    15    C    2  S      Cor( 1S)     0.99941     -10.31353
    16    C    2  S      Val( 2S)     0.46469      -0.41357
    17    C    2  S      Ryd( 3S)     0.00044       0.75840
    18    C    2  px     Val( 2p)     0.42491      -0.32119
    19    C    2  px     Ryd( 3p)     0.00071       0.50865
    20    C    2  py     Val( 2p)     0.55194      -0.32323
    21    C    2  py     Ryd( 3p)     0.00301       0.61394
    22    C    2  pz     Val( 2p)     0.55965      -0.32739
    23    C    2  pz     Ryd( 3p)     0.00119       0.53469
    24    C    2  dxy    Ryd( 3d)     0.00027       1.93197
    25    C    2  dxz    Ryd( 3d)     0.00029       1.77661
    26    C    2  dyz    Ryd( 3d)     0.00061       2.00276
    27    C    2  dx2y2  Ryd( 3d)     0.00053       2.01369
    28    C    2  dz2    Ryd( 3d)     0.00051       2.01424

    29    C    3  S      Cor( 1S)     0.99957     -10.25646
    30    C    3  S      Val( 2S)     0.54731      -0.42413
    31    C    3  S      Ryd( 3S)     0.00069       0.68544
    32    C    3  px     Val( 2p)     0.59192      -0.27160
    33    C    3  px     Ryd( 3p)     0.00132       0.46127
    34    C    3  py     Val( 2p)     0.59016      -0.26356
    35    C    3  py     Ryd( 3p)     0.00200       0.45126
    36    C    3  pz     Val( 2p)     0.54903      -0.25961
    37    C    3  pz     Ryd( 3p)     0.00147       0.39410
    38    C    3  dxy    Ryd( 3d)     0.00020       2.05198
    39    C    3  dxz    Ryd( 3d)     0.00012       1.93429
    40    C    3  dyz    Ryd( 3d)     0.00031       2.10521
    41    C    3  dx2y2  Ryd( 3d)     0.00026       2.19092
    42    C    3  dz2    Ryd( 3d)     0.00027       2.15230

    43    C    4  S      Cor( 1S)     0.99959     -10.23724
    44    C    4  S      Val( 2S)     0.54128      -0.40537
    45    C    4  S      Ryd( 3S)     0.00066       0.70853
    46    C    4  px     Val( 2p)     0.60773      -0.25976
    47    C    4  px     Ryd( 3p)     0.00135       0.46544
    48    C    4  py     Val( 2p)     0.53769      -0.24412
    49    C    4  py     Ryd( 3p)     0.00134       0.38522
    50    C    4  pz     Val( 2p)     0.62566      -0.25560
    51    C    4  pz     Ryd( 3p)     0.00227       0.49323
    52    C    4  dxy    Ryd( 3d)     0.00023       2.00561
    53    C    4  dxz    Ryd( 3d)     0.00012       1.97077
    54    C    4  dyz    Ryd( 3d)     0.00031       2.20963
    55    C    4  dx2y2  Ryd( 3d)     0.00026       2.16236
    56    C    4  dz2    Ryd( 3d)     0.00027       2.14656

    57    C    5  S      Cor( 1S)     0.99949     -10.49172
    58    C    5  S      Val( 2S)     0.38006      -0.41519
    59    C    5  S      Ryd( 3S)     0.00486       0.32437
    60    C    5  px     Val( 2p)     0.45750      -0.32409
    61    C    5  px     Ryd( 3p)     0.00468       0.36887
    62    C    5  py     Val( 2p)     0.33968      -0.25706
    63    C    5  py     Ryd( 3p)     0.00893       0.43865
    64    C    5  pz     Val( 2p)     0.35769      -0.39837
    65    C    5  pz     Ryd( 3p)     0.00163       0.31320
    66    C    5  dxy    Ryd( 3d)     0.00174       2.12141
    67    C    5  dxz    Ryd( 3d)     0.00097       1.62420
    68    C    5  dyz    Ryd( 3d)     0.00246       1.65919
    69    C    5  dx2y2  Ryd( 3d)     0.00130       2.06354
    70    C    5  dz2    Ryd( 3d)     0.00054       1.85346

    71    O    6  S      Cor( 1S)     0.99984     -19.25342
    72    O    6  S      Val( 2S)     0.84406      -1.15089
    73    O    6  S      Ryd( 3S)     0.00040       1.27973
    74    O    6  px     Val( 2p)     0.75549      -0.56890
    75    O    6  px     Ryd( 3p)     0.00091       1.02169
    76    O    6  py     Val( 2p)     0.75678      -0.58753
    77    O    6  py     Ryd( 3p)     0.00056       0.85141
    78    O    6  pz     Val( 2p)     0.89114      -0.57733
    79    O    6  pz     Ryd( 3p)     0.00039       0.77801
    80    O    6  dxy    Ryd( 3d)     0.00072       2.86920
    81    O    6  dxz    Ryd( 3d)     0.00003       2.49700
    82    O    6  dyz    Ryd( 3d)     0.00079       2.45451
    83    O    6  dx2y2  Ryd( 3d)     0.00062       2.92140
    84    O    6  dz2    Ryd( 3d)     0.00034       2.78355

    85    O    7  S      Cor( 1S)     0.99985     -19.21087
    86    O    7  S      Val( 2S)     0.85120      -1.16830
    87    O    7  S      Ryd( 3S)     0.00056       1.20442
    88    O    7  px     Val( 2p)     0.39574      -0.49553
    89    O    7  px     Ryd( 3p)     0.00045       0.89558
    90    O    7  py     Val( 2p)     0.72278      -0.58946
    91    O    7  py     Ryd( 3p)     0.00031       0.79799
    92    O    7  pz     Val( 2p)     0.76972      -0.55525
    93    O    7  pz     Ryd( 3p)     0.00035       0.82577
    94    O    7  dxy    Ryd( 3d)     0.00062       2.87808
    95    O    7  dxz    Ryd( 3d)     0.00027       2.39721
    96    O    7  dyz    Ryd( 3d)     0.00096       2.51981
    97    O    7  dx2y2  Ryd( 3d)     0.00061       2.75941
    98    O    7  dz2    Ryd( 3d)     0.00020       2.56087

    99    H    8  S      Val( 1S)     0.37285      -0.09291
   100    H    8  S      Ryd( 2S)     0.00052       0.21171
   101    H    8  px     Ryd( 2p)     0.00009       1.65877
   102    H    8  py     Ryd( 2p)     0.00012       1.74380
   103    H    8  pz     Ryd( 2p)     0.00030       2.01499

   104    H    9  S      Val( 1S)     0.34028      -0.08280
   105    H    9  S      Ryd( 2S)     0.00042       0.21126
   106    H    9  px     Ryd( 2p)     0.00035       2.19380
   107    H    9  py     Ryd( 2p)     0.00009       1.63812
   108    H    9  pz     Ryd( 2p)     0.00008       1.59567

   109    H   10  S      Val( 1S)     0.37428      -0.08708
   110    H   10  S      Ryd( 2S)     0.00061       0.22004
   111    H   10  px     Ryd( 2p)     0.00012       1.73220
   112    H   10  py     Ryd( 2p)     0.00032       2.10233
   113    H   10  pz     Ryd( 2p)     0.00007       1.60027

   114    H   11  S      Val( 1S)     0.37285      -0.09291
   115    H   11  S      Ryd( 2S)     0.00052       0.21171
   116    H   11  px     Ryd( 2p)     0.00009       1.65877
   117    H   11  py     Ryd( 2p)     0.00012       1.74380
   118    H   11  pz     Ryd( 2p)     0.00030       2.01499

   119    H   12  S      Val( 1S)     0.34028      -0.08280
   120    H   12  S      Ryd( 2S)     0.00042       0.21126
   121    H   12  px     Ryd( 2p)     0.00035       2.19380
   122    H   12  py     Ryd( 2p)     0.00009       1.63812
   123    H   12  pz     Ryd( 2p)     0.00008       1.59567

   124    H   13  S      Val( 1S)     0.37428      -0.08708
   125    H   13  S      Ryd( 2S)     0.00061       0.22004
   126    H   13  px     Ryd( 2p)     0.00012       1.73220
   127    H   13  py     Ryd( 2p)     0.00032       2.10233
   128    H   13  pz     Ryd( 2p)     0.00007       1.60027

   129    H   14  S      Val( 1S)     0.37747      -0.08349
   130    H   14  S      Ryd( 2S)     0.00058       0.21931
   131    H   14  px     Ryd( 2p)     0.00008       1.66973
   132    H   14  py     Ryd( 2p)     0.00018       1.78253
   133    H   14  pz     Ryd( 2p)     0.00026       2.01180

   134    H   15  S      Val( 1S)     0.36910      -0.07776
   135    H   15  S      Ryd( 2S)     0.00043       0.22168
   136    H   15  px     Ryd( 2p)     0.00037       2.21438
   137    H   15  py     Ryd( 2p)     0.00006       1.61259
   138    H   15  pz     Ryd( 2p)     0.00008       1.64442

   139    H   16  S      Val( 1S)     0.37747      -0.08349
   140    H   16  S      Ryd( 2S)     0.00058       0.21931
   141    H   16  px     Ryd( 2p)     0.00008       1.66973
   142    H   16  py     Ryd( 2p)     0.00018       1.78253
   143    H   16  pz     Ryd( 2p)     0.00026       2.01180

   144    H   17  S      Val( 1S)     0.23555      -0.12570
   145    H   17  S      Ryd( 2S)     0.00052       0.19132
   146    H   17  px     Ryd( 2p)     0.00130       2.18587
   147    H   17  py     Ryd( 2p)     0.00046       1.61164
   148    H   17  pz     Ryd( 2p)     0.00058       1.38754


 Summary of Natural Population Analysis:                  
                                                          
                                       Natural Population 
                Natural  -----------------------------------------------
    Atom  No    Charge         Core      Valence    Rydberg      Total
 -----------------------------------------------------------------------
      C    1   -0.28464      0.99957     2.27843    0.00664     3.28464
      C    2   -0.00817      0.99941     2.00119    0.00757     3.00817
      C    3   -0.28464      0.99957     2.27843    0.00664     3.28464
      C    4   -0.31875      0.99959     2.31235    0.00680     3.31875
      C    5    0.43849      0.99949     1.53492    0.02710     2.56151
      O    6   -0.25207      0.99984     3.24747    0.00476     4.25207
      O    7    0.25637      0.99985     2.73944    0.00433     3.74363
      H    8    0.12612      0.00000     0.37285    0.00103     0.37388
      H    9    0.15878      0.00000     0.34028    0.00094     0.34122
      H   10    0.12460      0.00000     0.37428    0.00112     0.37540
      H   11    0.12612      0.00000     0.37285    0.00103     0.37388
      H   12    0.15878      0.00000     0.34028    0.00094     0.34122
      H   13    0.12460      0.00000     0.37428    0.00112     0.37540
      H   14    0.12143      0.00000     0.37747    0.00110     0.37857
      H   15    0.12995      0.00000     0.36910    0.00095     0.37005
      H   16    0.12143      0.00000     0.37747    0.00110     0.37857
      H   17    0.26159      0.00000     0.23555    0.00286     0.23841
 =======================================================================
   * Total *    1.00000      6.99732    19.92665    0.07602    27.00000

                                 Natural Population      
 --------------------------------------------------------
   Core                       6.99732 ( 99.9618% of   7)
   Valence                   19.92665 ( 99.6333% of  20)
   Natural Minimal Basis     26.92398 ( 99.7184% of  27)
   Natural Rydberg Basis      0.07602 (  0.2816% of  27)
 --------------------------------------------------------

    Atom  No          Natural Electron Configuration
 ----------------------------------------------------------------------------
      C    1      [core]2S( 0.55)2p( 1.73)
      C    2      [core]2S( 0.46)2p( 1.54)
      C    3      [core]2S( 0.55)2p( 1.73)
      C    4      [core]2S( 0.54)2p( 1.77)
      C    5      [core]2S( 0.38)2p( 1.15)3p( 0.02)3d( 0.01)
      O    6      [core]2S( 0.84)2p( 2.40)
      O    7      [core]2S( 0.85)2p( 1.89)
      H    8            1S( 0.37)
      H    9            1S( 0.34)
      H   10            1S( 0.37)
      H   11            1S( 0.37)
      H   12            1S( 0.34)
      H   13            1S( 0.37)
      H   14            1S( 0.38)
      H   15            1S( 0.37)
      H   16            1S( 0.38)
      H   17            1S( 0.24)


 NATURAL BOND ORBITAL ANALYSIS, beta spin orbitals:

                       Occupancies       Lewis Structure    Low   High
           Occ.    -------------------  -----------------   occ   occ
  Cycle   Thresh.   Lewis   Non-Lewis     CR  BD  3C  LP    (L)   (NL)   Dev
 =============================================================================
   1(1)    0.90    25.88306   1.11694      7  16   0   4     2      0    0.19
   2(2)    0.90    25.88306   1.11694      7  16   0   4     2      0    0.19
   3(1)    0.80    26.37303   0.62697      7  17   0   3     0      0    0.05
 -----------------------------------------------------------------------------

 Structure accepted: No low occupancy Lewis orbitals

 --------------------------------------------------------
   Core                      6.99735 ( 99.962% of   7)
   Valence Lewis            19.37568 ( 96.878% of  20)
  ==================       ============================
   Total Lewis              26.37303 ( 97.678% of  27)
  -----------------------------------------------------
   Valence non-Lewis         0.57472 (  2.129% of  27)
   Rydberg non-Lewis         0.05225 (  0.194% of  27)
  ==================       ============================
   Total non-Lewis           0.62697 (  2.322% of  27)
 --------------------------------------------------------


       (Occupancy)   Bond orbital/ Coefficients/ Hybrids
 ---------------------------------------------------------------------------------
     1. (0.95132) BD ( 1) C   1 - C   2  
                ( 45.50%)   0.6746* C   1 s( 28.75%)p 2.48( 71.20%)d 0.00(  0.05%)
                                            0.0011  0.5361  0.0042 -0.2340 -0.0036
                                            0.4316  0.0030 -0.6862 -0.0010 -0.0073
                                            0.0104 -0.0163 -0.0016  0.0096
                ( 54.50%)   0.7382* C   2 s( 25.59%)p 2.91( 74.37%)d 0.00(  0.04%)
                                            0.0000  0.5059 -0.0018  0.2137  0.0041
                                           -0.4452  0.0077  0.7069 -0.0000 -0.0013
                                           -0.0003 -0.0166 -0.0028  0.0110
     2. (0.98869) BD ( 1) C   1 - H   8  
                ( 62.41%)   0.7900* C   1 s( 23.51%)p 3.25( 76.45%)d 0.00(  0.04%)
                                            0.0001  0.4849  0.0002 -0.2291  0.0109
                                            0.4289 -0.0194  0.7263  0.0118 -0.0059
                                           -0.0074  0.0153 -0.0030  0.0081
                ( 37.59%)   0.6131* H   8 s( 99.91%)p 0.00(  0.09%)
                                            0.9995 -0.0008  0.0054 -0.0119 -0.0273
     3. (0.93961) BD ( 1) C   1 - H   9  
                ( 63.90%)   0.7994* C   1 s( 23.74%)p 3.21( 76.22%)d 0.00(  0.03%)
                                           -0.0007  0.4872 -0.0019  0.8652 -0.0017
                                           -0.1134 -0.0125  0.0140  0.0202 -0.0016
                                           -0.0034 -0.0000  0.0160 -0.0084
                ( 36.10%)   0.6008* H   9 s( 99.90%)p 0.00(  0.10%)
                                            0.9995 -0.0024 -0.0301  0.0068 -0.0049
     4. (0.99381) BD ( 1) C   1 - H  10  
                ( 62.48%)   0.7904* C   1 s( 23.91%)p 3.18( 76.05%)d 0.00(  0.04%)
                                            0.0000 -0.4889  0.0002  0.3789 -0.0120
                                            0.7849  0.0024 -0.0171 -0.0213 -0.0143
                                           -0.0007 -0.0018  0.0092  0.0103
                ( 37.52%)   0.6126* H  10 s( 99.91%)p 0.00(  0.09%)
                                           -0.9995  0.0008 -0.0113 -0.0277  0.0035
     5. (0.95132) BD ( 1) C   2 - C   3  
                ( 54.50%)   0.7382* C   2 s( 25.59%)p 2.91( 74.37%)d 0.00(  0.04%)
                                            0.0000  0.5059 -0.0018  0.2137  0.0041
                                           -0.4452  0.0077 -0.7069  0.0000 -0.0013
                                            0.0003  0.0166 -0.0028  0.0110
                ( 45.50%)   0.6746* C   3 s( 28.75%)p 2.48( 71.20%)d 0.00(  0.05%)
                                            0.0011  0.5361  0.0042 -0.2340 -0.0036
                                            0.4316  0.0030  0.6862  0.0010 -0.0073
                                           -0.0104  0.0163 -0.0016  0.0096
     6. (0.98398) BD ( 1) C   2 - C   4  
                ( 54.02%)   0.7350* C   2 s( 27.36%)p 2.65( 72.60%)d 0.00(  0.04%)
                                            0.0000  0.5231  0.0004  0.3655  0.0045
                                            0.7696 -0.0034 -0.0000 -0.0000  0.0091
                                           -0.0000 -0.0000 -0.0140 -0.0110
                ( 45.98%)   0.6781* C   4 s( 28.83%)p 2.47( 71.12%)d 0.00(  0.05%)
                                            0.0006  0.5369  0.0017 -0.3884  0.0017
                                           -0.7485 -0.0067  0.0000  0.0000  0.0168
                                           -0.0000 -0.0000 -0.0099 -0.0122
     7. (0.86940) BD ( 1) C   2 - C   5  
                ( 45.49%)   0.6744* C   2 s( 21.45%)p 3.66( 78.51%)d 0.00(  0.05%)
                                            0.0001  0.4631  0.0043 -0.8799 -0.0033
                                            0.1034 -0.0079 -0.0000 -0.0000 -0.0048
                                            0.0000  0.0000  0.0190 -0.0088
                ( 54.51%)   0.7383* C   5 s( 38.06%)p 1.63( 61.93%)d 0.00(  0.01%)
                                            0.0020  0.6160  0.0325  0.7850 -0.0549
                                            0.0080 -0.0083  0.0000 -0.0000  0.0054
                                            0.0000  0.0000 -0.0038 -0.0082
     8. (0.98869) BD ( 1) C   3 - H  11  
                ( 62.41%)   0.7900* C   3 s( 23.51%)p 3.25( 76.45%)d 0.00(  0.04%)
                                           -0.0001 -0.4849 -0.0002  0.2291 -0.0109
                                           -0.4289  0.0194  0.7263  0.0118  0.0059
                                           -0.0074  0.0153  0.0030 -0.0081
                ( 37.59%)   0.6131* H  11 s( 99.91%)p 0.00(  0.09%)
                                           -0.9995  0.0008 -0.0054  0.0119 -0.0273
     9. (0.93961) BD ( 1) C   3 - H  12  
                ( 63.90%)   0.7994* C   3 s( 23.74%)p 3.21( 76.22%)d 0.00(  0.03%)
                                           -0.0007  0.4872 -0.0019  0.8652 -0.0017
                                           -0.1134 -0.0125 -0.0140 -0.0202 -0.0016
                                            0.0034  0.0000  0.0160 -0.0084
                ( 36.10%)   0.6008* H  12 s( 99.90%)p 0.00(  0.10%)
                                            0.9995 -0.0024 -0.0301  0.0068  0.0049
    10. (0.99381) BD ( 1) C   3 - H  13  
                ( 62.48%)   0.7904* C   3 s( 23.91%)p 3.18( 76.05%)d 0.00(  0.04%)
                                            0.0000 -0.4889  0.0002  0.3789 -0.0120
                                            0.7849  0.0024  0.0171  0.0213 -0.0143
                                            0.0007  0.0018  0.0092  0.0103
                ( 37.52%)   0.6126* H  13 s( 99.91%)p 0.00(  0.09%)
                                           -0.9995  0.0008 -0.0113 -0.0277 -0.0035
    11. (0.99328) BD ( 1) C   4 - H  14  
                ( 62.12%)   0.7882* C   4 s( 23.47%)p 3.26( 76.49%)d 0.00(  0.04%)
                                           -0.0001  0.4844 -0.0009 -0.2237  0.0173
                                            0.4632  0.0186 -0.7069  0.0089 -0.0055
                                            0.0095 -0.0134 -0.0014  0.0103
                ( 37.88%)   0.6154* H  14 s( 99.91%)p 0.00(  0.09%)
                                            0.9996 -0.0009  0.0035 -0.0191  0.0228
    12. (0.98633) BD ( 1) C   4 - H  15  
                ( 62.74%)   0.7921* C   4 s( 24.14%)p 3.14( 75.83%)d 0.00(  0.04%)
                                           -0.0001  0.4913  0.0023  0.8650  0.0008
                                           -0.0969  0.0243 -0.0000  0.0000 -0.0070
                                           -0.0000  0.0000  0.0149 -0.0096
                ( 37.26%)   0.6104* H  15 s( 99.91%)p 0.00(  0.09%)
                                            0.9996 -0.0008 -0.0299 -0.0010  0.0000
    13. (0.99328) BD ( 1) C   4 - H  16  
                ( 62.12%)   0.7882* C   4 s( 23.47%)p 3.26( 76.49%)d 0.00(  0.04%)
                                           -0.0001  0.4844 -0.0009 -0.2237  0.0173
                                            0.4632  0.0186  0.7069 -0.0089 -0.0055
                                           -0.0095  0.0134 -0.0014  0.0103
                ( 37.88%)   0.6154* H  16 s( 99.91%)p 0.00(  0.09%)
                                            0.9996 -0.0009  0.0035 -0.0191 -0.0228
    14. (0.96642) BD ( 1) C   5 - O   6  
                ( 35.07%)   0.5922* C   5 s( 30.93%)p 2.23( 68.85%)d 0.01(  0.22%)
                                           -0.0017  0.5559 -0.0179 -0.4301 -0.0144
                                           -0.7090 -0.0254 -0.0000 -0.0000  0.0388
                                           -0.0000  0.0000 -0.0036 -0.0261
                ( 64.93%)   0.8058* O   6 s( 24.95%)p 3.00( 74.97%)d 0.00(  0.08%)
                                            0.0001  0.4995 -0.0029  0.3878  0.0057
                                            0.7741 -0.0042  0.0000 -0.0000  0.0118
                                            0.0000  0.0000 -0.0206 -0.0157
    15. (0.99808) BD ( 1) C   5 - O   7  
                ( 33.21%)   0.5763* C   5 s( 30.83%)p 2.23( 68.85%)d 0.01(  0.31%)
                                            0.0000  0.5530 -0.0504 -0.4412 -0.0371
                                            0.7004  0.0426 -0.0000  0.0000 -0.0451
                                            0.0000 -0.0000 -0.0192 -0.0273
                ( 66.79%)   0.8173* O   7 s( 43.18%)p 1.31( 56.71%)d 0.00(  0.11%)
                                           -0.0000  0.6568 -0.0204  0.2862 -0.0068
                                           -0.6964  0.0146 -0.0000 -0.0000 -0.0227
                                           -0.0000  0.0000 -0.0202 -0.0132
    16. (0.99765) BD ( 2) C   5 - O   7  
                ( 26.15%)   0.5114* C   5 s(  0.00%)p 1.00( 99.31%)d 0.01(  0.69%)
                                            0.0000  0.0000 -0.0000 -0.0000 -0.0000
                                            0.0000  0.0000  0.9964 -0.0173 -0.0000
                                           -0.0428  0.0713 -0.0000 -0.0000
                ( 73.85%)   0.8594* O   7 s(  0.00%)p 1.00( 99.84%)d 0.00(  0.16%)
                                           -0.0000  0.0000 -0.0000  0.0000 -0.0000
                                           -0.0000  0.0000  0.9992  0.0063 -0.0000
                                            0.0185 -0.0360 -0.0000 -0.0000
    17. (0.99273) BD ( 1) O   6 - H  17  
                ( 76.36%)   0.8738* O   6 s( 21.21%)p 3.71( 78.71%)d 0.00(  0.09%)
                                           -0.0002 -0.4604  0.0086  0.8752  0.0251
                                           -0.1418  0.0200 -0.0000 -0.0000  0.0234
                                            0.0000 -0.0000 -0.0123  0.0137
                ( 23.64%)   0.4862* H  17 s( 99.45%)p 0.01(  0.55%)
                                           -0.9973  0.0057 -0.0736  0.0067  0.0000
    18. (0.99957) CR ( 1) C   1           s(100.00%)p 0.00(  0.00%)
                                            1.0000 -0.0003 -0.0000  0.0009  0.0000
                                           -0.0006 -0.0000  0.0007  0.0000  0.0000
                                           -0.0000  0.0000  0.0000 -0.0000
    19. (0.99941) CR ( 1) C   2           s(100.00%)
                                            1.0000 -0.0001 -0.0000  0.0001  0.0000
                                           -0.0000  0.0000  0.0000  0.0000  0.0000
                                           -0.0000 -0.0000 -0.0000  0.0000
    20. (0.99957) CR ( 1) C   3           s(100.00%)p 0.00(  0.00%)
                                            1.0000 -0.0003 -0.0000  0.0009  0.0000
                                           -0.0006 -0.0000 -0.0007 -0.0000  0.0000
                                            0.0000 -0.0000  0.0000 -0.0000
    21. (0.99959) CR ( 1) C   4           s(100.00%)p 0.00(  0.00%)
                                            1.0000 -0.0002 -0.0000  0.0003  0.0000
                                            0.0005  0.0000 -0.0000 -0.0000 -0.0000
                                            0.0000  0.0000  0.0000  0.0000
    22. (0.99951) CR ( 1) C   5           s(100.00%)p 0.00(  0.00%)
                                            1.0000 -0.0003 -0.0001 -0.0023  0.0001
                                           -0.0012 -0.0000 -0.0000  0.0000  0.0001
                                           -0.0000 -0.0000  0.0000 -0.0000
    23. (0.99984) CR ( 1) O   6           s(100.00%)p 0.00(  0.00%)
                                            1.0000 -0.0002  0.0000  0.0001  0.0000
                                           -0.0001  0.0000 -0.0000  0.0000  0.0000
                                            0.0000 -0.0000 -0.0000  0.0000
    24. (0.99985) CR ( 1) O   7           s(100.00%)p 0.00(  0.00%)
                                            1.0000 -0.0004 -0.0000  0.0002  0.0000
                                           -0.0003 -0.0000 -0.0000 -0.0000 -0.0000
                                           -0.0000  0.0000 -0.0000 -0.0000
    25. (0.96695) LP ( 1) O   6           s( 53.81%)p 0.86( 46.14%)d 0.00(  0.04%)
                                            0.0001  0.7336  0.0055  0.2859 -0.0083
                                           -0.6161  0.0075 -0.0000  0.0000  0.0136
                                            0.0000 -0.0000  0.0141  0.0056
    26. (0.89205) LP ( 2) O   6           s(  0.00%)p 1.00( 99.91%)d 0.00(  0.09%)
                                            0.0000 -0.0000  0.0000  0.0000 -0.0000
                                           -0.0000  0.0000  0.9995 -0.0117  0.0000
                                           -0.0043  0.0295 -0.0000  0.0000
    27. (0.98864) LP ( 1) O   7           s( 56.77%)p 0.76( 43.21%)d 0.00(  0.02%)
                                            0.0005  0.7534  0.0128 -0.2817 -0.0019
                                            0.5939  0.0028  0.0000  0.0000  0.0062
                                            0.0000 -0.0000  0.0056  0.0092
    28. (0.31179) LP*( 2) O   7           s(  0.08%)p99.99( 99.76%)d 2.06(  0.16%)
                                            0.0000  0.0262  0.0094  0.9150 -0.0045
                                            0.4005 -0.0009  0.0000 -0.0000 -0.0255
                                           -0.0000 -0.0000  0.0308 -0.0014
    29. (0.00229) RY*( 1) C   1           s(  0.00%)p 1.00( 95.23%)d 0.05(  4.77%)
                                           -0.0000  0.0006  0.0021 -0.0037 -0.1465
                                           -0.0140 -0.8399 -0.0093 -0.4745 -0.0207
                                            0.0256  0.1070  0.1018  0.1575
    30. (0.00138) RY*( 2) C   1           s(  6.56%)p13.38( 87.77%)d 0.87(  5.67%)
                                           -0.0000  0.0045  0.2561  0.0131  0.8390
                                           -0.0002  0.0848 -0.0049 -0.4079  0.1189
                                           -0.1438  0.0093 -0.1070  0.1020
    31. (0.00089) RY*( 3) C   1           s( 64.68%)p 0.54( 34.94%)d 0.01(  0.38%)
                                            0.0000  0.0146  0.8041  0.0022 -0.4235
                                           -0.0073  0.2558  0.0130 -0.3231 -0.0006
                                           -0.0057  0.0415  0.0059 -0.0451
    32. (0.00009) RY*( 4) C   1           s( 26.73%)p 2.64( 70.68%)d 0.10(  2.59%)
    33. (0.00001) RY*( 5) C   1           s(  0.33%)p 4.43(  1.47%)d99.99( 98.20%)
    34. (0.00001) RY*( 6) C   1           s(  0.60%)p 3.31(  1.99%)d99.99( 97.41%)
    35. (0.00001) RY*( 7) C   1           s(  0.89%)p 1.95(  1.74%)d99.99( 97.37%)
    36. (0.00001) RY*( 8) C   1           s(  0.03%)p80.51(  2.14%)d99.99( 97.83%)
    37. (0.00001) RY*( 9) C   1           s(  0.27%)p15.12(  4.12%)d99.99( 95.61%)
    38. (0.00299) RY*( 1) C   2           s(  0.24%)p99.99( 98.64%)d 4.67(  1.12%)
                                           -0.0000 -0.0030  0.0489 -0.0103  0.0999
                                            0.0120  0.9880  0.0000 -0.0000 -0.0580
                                           -0.0000  0.0000 -0.0289  0.0838
    39. (0.00121) RY*( 2) C   2           s(  0.00%)p 1.00( 98.36%)d 0.02(  1.64%)
                                           -0.0000  0.0000  0.0000 -0.0000 -0.0000
                                            0.0000  0.0000  0.0023  0.9917 -0.0000
                                           -0.0827  0.0981 -0.0000  0.0000
    40. (0.00072) RY*( 3) C   2           s( 14.21%)p 5.92( 84.07%)d 0.12(  1.73%)
                                            0.0000  0.0040  0.3769  0.0036 -0.9141
                                           -0.0016  0.0717  0.0000 -0.0000  0.0255
                                           -0.0000 -0.0000 -0.1288 -0.0019
    41. (0.00042) RY*( 4) C   2           s( 46.23%)p 0.21(  9.55%)d 0.96( 44.23%)
                                            0.0000 -0.0010  0.6799  0.0022  0.3068
                                           -0.0129 -0.0339  0.0000 -0.0000 -0.2056
                                            0.0000 -0.0000 -0.2385 -0.5857
    42. (0.00042) RY*( 5) C   2           s(  0.00%)p 1.00(  0.13%)d99.99( 99.87%)
                                           -0.0000  0.0000 -0.0000 -0.0000 -0.0000
                                            0.0000  0.0000  0.0192 -0.0311  0.0000
                                            0.5869  0.8089 -0.0000 -0.0000
    43. (0.00036) RY*( 6) C   2           s( 27.96%)p 0.05(  1.36%)d 2.53( 70.68%)
                                            0.0000 -0.0001  0.5288  0.0164  0.1079
                                            0.0092 -0.0396  0.0000 -0.0000  0.0620
                                           -0.0000  0.0000  0.7672  0.3382
    44. (0.00028) RY*( 7) C   2           s( 10.83%)p 0.50(  5.36%)d 7.73( 83.80%)
                                           -0.0000 -0.0031  0.3291 -0.0198  0.2191
                                            0.0019 -0.0724 -0.0000  0.0000  0.4907
                                            0.0000 -0.0000 -0.5431  0.5498
    45. (0.00022) RY*( 8) C   2           s(  0.00%)p 1.00(  1.57%)d62.85( 98.43%)
                                            0.0000  0.0000 -0.0000  0.0000 -0.0000
                                            0.0000 -0.0000 -0.0133  0.1244 -0.0000
                                            0.8055 -0.5793  0.0000  0.0000
    46. (0.00018) RY*( 9) C   2           s(  0.53%)p 2.16(  1.14%)d99.99( 98.33%)
                                           -0.0000  0.0002  0.0728 -0.0018  0.0261
                                            0.0132 -0.1028  0.0000 -0.0000 -0.8420
                                           -0.0000  0.0000 -0.2039  0.4824
    47. (0.00229) RY*( 1) C   3           s(  0.00%)p 1.00( 95.23%)d 0.05(  4.77%)
                                           -0.0000  0.0006  0.0021 -0.0037 -0.1465
                                           -0.0140 -0.8399  0.0093  0.4745 -0.0207
                                           -0.0256 -0.1070  0.1018  0.1575
    48. (0.00138) RY*( 2) C   3           s(  6.56%)p13.38( 87.77%)d 0.87(  5.67%)
                                           -0.0000  0.0045  0.2561  0.0131  0.8390
                                           -0.0002  0.0848  0.0049  0.4079  0.1189
                                            0.1438 -0.0093 -0.1070  0.1020
    49. (0.00089) RY*( 3) C   3           s( 64.68%)p 0.54( 34.94%)d 0.01(  0.38%)
                                            0.0000  0.0146  0.8041  0.0022 -0.4235
                                           -0.0073  0.2558 -0.0130  0.3231 -0.0006
                                            0.0057 -0.0415  0.0059 -0.0451
    50. (0.00009) RY*( 4) C   3           s( 26.73%)p 2.64( 70.68%)d 0.10(  2.59%)
    51. (0.00001) RY*( 5) C   3           s(  0.33%)p 4.43(  1.47%)d99.99( 98.20%)
    52. (0.00001) RY*( 6) C   3           s(  0.60%)p 3.31(  1.99%)d99.99( 97.41%)
    53. (0.00001) RY*( 7) C   3           s(  0.89%)p 1.95(  1.74%)d99.99( 97.37%)
    54. (0.00001) RY*( 8) C   3           s(  0.03%)p80.50(  2.14%)d99.99( 97.83%)
    55. (0.00001) RY*( 9) C   3           s(  0.27%)p15.12(  4.12%)d99.99( 95.61%)
    56. (0.00231) RY*( 1) C   4           s(  0.00%)p 1.00( 95.97%)d 0.04(  4.03%)
                                           -0.0000 -0.0000  0.0000 -0.0000 -0.0000
                                            0.0000  0.0000  0.0157  0.9795  0.0000
                                           -0.0326 -0.1981  0.0000  0.0000
    57. (0.00135) RY*( 2) C   4           s(  4.46%)p20.37( 90.80%)d 1.06(  4.74%)
                                            0.0000  0.0004  0.2111  0.0167  0.7784
                                           -0.0022 -0.5494 -0.0000  0.0000 -0.1055
                                            0.0000 -0.0000 -0.1797  0.0632
    58. (0.00083) RY*( 3) C   4           s( 68.87%)p 0.45( 30.73%)d 0.01(  0.40%)
                                            0.0000  0.0157  0.8297 -0.0005 -0.4510
                                            0.0134 -0.3220 -0.0000 -0.0000 -0.0279
                                            0.0000  0.0000  0.0371  0.0434
    59. (0.00010) RY*( 4) C   4           s( 24.23%)p 2.89( 69.99%)d 0.24(  5.78%)
                                           -0.0000 -0.0273  0.4915 -0.0134  0.4101
                                           -0.0231  0.7287  0.0000 -0.0000 -0.1178
                                           -0.0000  0.0000  0.2066  0.0361
    60. (0.00003) RY*( 5) C   4           s(  0.43%)p15.73(  6.73%)d99.99( 92.84%)
    61. (0.00000) RY*( 6) C   4           s(  0.00%)p 1.00(  0.12%)d99.99( 99.88%)
    62. (0.00000) RY*( 7) C   4           s(  0.00%)p 1.00(  3.96%)d24.23( 96.04%)
    63. (0.00001) RY*( 8) C   4           s(  1.25%)p 1.16(  1.45%)d77.95( 97.30%)
    64. (0.00001) RY*( 9) C   4           s(  0.87%)p 0.37(  0.32%)d99.99( 98.81%)
    65. (0.01094) RY*( 1) C   5           s( 10.92%)p 8.09( 88.36%)d 0.07(  0.72%)
                                           -0.0000  0.0357  0.3285 -0.0240  0.3883
                                            0.0590 -0.8537 -0.0000 -0.0000  0.0576
                                           -0.0000  0.0000  0.0584  0.0215
    66. (0.00313) RY*( 2) C   5           s(  0.00%)p 1.00(  3.45%)d27.98( 96.55%)
                                            0.0000  0.0000  0.0000 -0.0000  0.0000
                                            0.0000  0.0000 -0.0787 -0.1683  0.0000
                                           -0.1441  0.9720 -0.0000  0.0000
    67. (0.00280) RY*( 3) C   5           s( 64.26%)p 0.11(  7.30%)d 0.44( 28.44%)
                                            0.0000 -0.0019  0.8016 -0.0419 -0.1224
                                            0.0129  0.2369  0.0000 -0.0000  0.2277
                                           -0.0000 -0.0000 -0.4821 -0.0111
    68. (0.00206) RY*( 4) C   5           s(  0.00%)p 1.00( 73.78%)d 0.36( 26.22%)
                                           -0.0000  0.0000  0.0000 -0.0000 -0.0000
                                           -0.0000 -0.0000  0.0191  0.8587  0.0000
                                            0.4629  0.2188 -0.0000  0.0000
    69. (0.00124) RY*( 5) C   5           s(  0.48%)p99.99( 48.03%)d99.99( 51.49%)
                                           -0.0000  0.0422  0.0546  0.0072  0.5907
                                            0.0334  0.3609  0.0000  0.0000  0.5958
                                            0.0000 -0.0000  0.3999 -0.0100
    70. (0.00080) RY*( 6) C   5           s(  1.33%)p39.27( 52.40%)d34.66( 46.26%)
                                           -0.0000 -0.0331  0.1107 -0.0304 -0.6927
                                            0.0346 -0.2052 -0.0000  0.0000  0.4748
                                           -0.0000  0.0000  0.4870 -0.0000
    71. (0.00037) RY*( 7) C   5           s( 22.49%)p 0.19(  4.24%)d 3.26( 73.27%)
                                            0.0000  0.0240  0.4736 -0.0253  0.0292
                                           -0.0269  0.2004 -0.0000 -0.0000 -0.5914
                                            0.0000 -0.0000  0.5968  0.1635
    72. (0.00001) RY*( 8) C   5           s(  0.00%)p 1.00( 23.46%)d 3.26( 76.54%)
    73. (0.00002) RY*( 9) C   5           s(  0.70%)p 0.05(  0.04%)d99.99( 99.27%)
    74. (0.00061) RY*( 1) O   6           s( 24.44%)p 2.86( 69.91%)d 0.23(  5.65%)
                                           -0.0000 -0.0053  0.4943  0.0020 -0.7106
                                            0.0076  0.4406 -0.0000 -0.0000 -0.0692
                                           -0.0000 -0.0000 -0.2252  0.0323
    75. (0.00027) RY*( 2) O   6           s( 62.21%)p 0.42( 26.02%)d 0.19( 11.77%)
                                            0.0000 -0.0029  0.7887 -0.0051  0.1574
                                            0.0023 -0.4852  0.0000  0.0000  0.2651
                                           -0.0000 -0.0000  0.1881 -0.1098
    76. (0.00028) RY*( 3) O   6           s(  0.00%)p 1.00( 94.50%)d 0.06(  5.50%)
                                           -0.0000 -0.0000  0.0000  0.0000 -0.0000
                                            0.0000  0.0000  0.0056  0.9721 -0.0000
                                            0.1031  0.2106 -0.0000  0.0000
    77. (0.00005) RY*( 4) O   6           s(  8.01%)p 9.85( 78.92%)d 1.63( 13.06%)
    78. (0.00001) RY*( 5) O   6           s(  3.88%)p 1.21(  4.71%)d23.56( 91.41%)
    79. (0.00001) RY*( 6) O   6           s(  0.00%)p 1.00(  1.02%)d97.39( 98.98%)
    80. (0.00000) RY*( 7) O   6           s(  0.00%)p 1.00(  4.57%)d20.89( 95.43%)
    81. (0.00000) RY*( 8) O   6           s(  0.57%)p34.37( 19.61%)d99.99( 79.82%)
    82. (0.00000) RY*( 9) O   6           s(  0.93%)p 1.09(  1.01%)d99.99( 98.06%)
    83. (0.00055) RY*( 1) O   7           s(  0.23%)p99.99( 98.61%)d 5.06(  1.16%)
                                            0.0000 -0.0015  0.0479  0.0058  0.8537
                                            0.0044  0.5072 -0.0000  0.0000 -0.0042
                                            0.0000  0.0000 -0.1038  0.0288
    84. (0.00029) RY*( 2) O   7           s(  0.00%)p 1.00( 95.35%)d 0.05(  4.65%)
                                            0.0000  0.0000 -0.0000  0.0000 -0.0000
                                            0.0000 -0.0000  0.0016  0.9765  0.0000
                                            0.0032  0.2155  0.0000  0.0000
    85. (0.00013) RY*( 3) O   7           s( 89.84%)p 0.01(  0.95%)d 0.10(  9.21%)
                                           -0.0000 -0.0012  0.9479 -0.0076 -0.0864
                                           -0.0201  0.0395 -0.0000  0.0000 -0.2943
                                            0.0000  0.0000 -0.0557  0.0488
    86. (0.00003) RY*( 4) O   7           s(  2.65%)p32.23( 85.41%)d 4.51( 11.94%)
    87. (0.00001) RY*( 5) O   7           s(  6.66%)p 1.21(  8.05%)d12.82( 85.29%)
    88. (0.00000) RY*( 6) O   7           s(  0.00%)p 1.00(  0.04%)d99.99( 99.96%)
    89. (0.00000) RY*( 7) O   7           s(  0.00%)p 1.00(  4.78%)d19.94( 95.22%)
    90. (0.00000) RY*( 8) O   7           s(  0.17%)p37.50(  6.31%)d99.99( 93.53%)
    91. (0.00000) RY*( 9) O   7           s(  0.42%)p 2.33(  0.99%)d99.99( 98.59%)
    92. (0.00052) RY*( 1) H   8           s( 98.32%)p 0.02(  1.68%)
                                            0.0046  0.9916 -0.0193  0.0694  0.1076
    93. (0.00009) RY*( 2) H   8           s(  0.02%)p99.99( 99.98%)
    94. (0.00006) RY*( 3) H   8           s(  0.23%)p99.99( 99.77%)
    95. (0.00002) RY*( 4) H   8           s(  1.52%)p64.92( 98.48%)
    96. (0.00043) RY*( 1) H   9           s( 97.81%)p 0.02(  2.19%)
                                            0.0065  0.9889  0.1439  0.0067 -0.0347
    97. (0.00009) RY*( 2) H   9           s(  0.00%)p 1.00(100.00%)
    98. (0.00006) RY*( 3) H   9           s(  0.58%)p99.99( 99.42%)
    99. (0.00002) RY*( 4) H   9           s(  1.71%)p57.53( 98.29%)
   100. (0.00062) RY*( 1) H  10           s( 98.68%)p 0.01(  1.32%)
                                            0.0040  0.9934 -0.0738 -0.0860 -0.0199
   101. (0.00008) RY*( 2) H  10           s(  0.03%)p99.99( 99.97%)
   102. (0.00006) RY*( 3) H  10           s(  0.57%)p99.99( 99.43%)
   103. (0.00002) RY*( 4) H  10           s(  0.82%)p99.99( 99.18%)
   104. (0.00052) RY*( 1) H  11           s( 98.32%)p 0.02(  1.68%)
                                            0.0046  0.9916 -0.0193  0.0694 -0.1076
   105. (0.00009) RY*( 2) H  11           s(  0.02%)p99.99( 99.98%)
   106. (0.00006) RY*( 3) H  11           s(  0.23%)p99.99( 99.77%)
   107. (0.00002) RY*( 4) H  11           s(  1.52%)p64.92( 98.48%)
   108. (0.00043) RY*( 1) H  12           s( 97.81%)p 0.02(  2.19%)
                                            0.0065  0.9889  0.1439  0.0067  0.0347
   109. (0.00009) RY*( 2) H  12           s(  0.00%)p 1.00(100.00%)
   110. (0.00006) RY*( 3) H  12           s(  0.58%)p99.99( 99.42%)
   111. (0.00002) RY*( 4) H  12           s(  1.71%)p57.53( 98.29%)
   112. (0.00062) RY*( 1) H  13           s( 98.68%)p 0.01(  1.32%)
                                            0.0040  0.9934 -0.0738 -0.0860  0.0199
   113. (0.00008) RY*( 2) H  13           s(  0.03%)p99.99( 99.97%)
   114. (0.00006) RY*( 3) H  13           s(  0.57%)p99.99( 99.43%)
   115. (0.00002) RY*( 4) H  13           s(  0.82%)p99.99( 99.18%)
   116. (0.00059) RY*( 1) H  14           s( 98.43%)p 0.02(  1.57%)
                                            0.0043  0.9921 -0.0384  0.0365 -0.1135
   117. (0.00009) RY*( 2) H  14           s(  0.01%)p 1.00( 99.99%)
   118. (0.00006) RY*( 3) H  14           s(  0.46%)p99.99( 99.54%)
   119. (0.00002) RY*( 4) H  14           s(  1.18%)p83.41( 98.82%)
   120. (0.00044) RY*( 1) H  15           s( 97.53%)p 0.03(  2.47%)
                                            0.0053  0.9875  0.1505 -0.0455  0.0000
   121. (0.00008) RY*( 2) H  15           s(  0.00%)p 1.00(100.00%)
   122. (0.00006) RY*( 3) H  15           s(  0.38%)p99.99( 99.62%)
   123. (0.00002) RY*( 4) H  15           s(  2.19%)p44.73( 97.81%)
   124. (0.00059) RY*( 1) H  16           s( 98.43%)p 0.02(  1.57%)
                                            0.0043  0.9921 -0.0384  0.0365  0.1135
   125. (0.00009) RY*( 2) H  16           s(  0.01%)p 1.00( 99.99%)
   126. (0.00006) RY*( 3) H  16           s(  0.46%)p99.99( 99.54%)
   127. (0.00002) RY*( 4) H  16           s(  1.18%)p83.41( 98.82%)
   128. (0.00064) RY*( 1) H  17           s( 63.02%)p 0.59( 36.98%)
                                            0.0190  0.7936 -0.2460 -0.5561 -0.0000
   129. (0.00058) RY*( 2) H  17           s(  0.00%)p 1.00(100.00%)
                                            0.0000  0.0000 -0.0000 -0.0000  1.0000
   130. (0.00036) RY*( 3) H  17           s( 32.68%)p 2.06( 67.32%)
                                            0.0095  0.5716 -0.0099  0.8204  0.0000
   131. (0.00001) RY*( 4) H  17           s(  4.84%)p19.64( 95.16%)
   132. (0.01158) BD*( 1) C   1 - C   2  
                ( 54.50%)   0.7382* C   1 s( 28.75%)p 2.48( 71.20%)d 0.00(  0.05%)
                                            0.0011  0.5361  0.0042 -0.2340 -0.0036
                                            0.4316  0.0030 -0.6862 -0.0010 -0.0073
                                            0.0104 -0.0163 -0.0016  0.0096
                ( 45.50%)  -0.6746* C   2 s( 25.59%)p 2.91( 74.37%)d 0.00(  0.04%)
                                            0.0000  0.5059 -0.0018  0.2137  0.0041
                                           -0.4452  0.0077  0.7069 -0.0000 -0.0013
                                           -0.0003 -0.0166 -0.0028  0.0110
   133. (0.00255) BD*( 1) C   1 - H   8  
                ( 37.59%)   0.6131* C   1 s( 23.51%)p 3.25( 76.45%)d 0.00(  0.04%)
                                           -0.0001 -0.4849 -0.0002  0.2291 -0.0109
                                           -0.4289  0.0194 -0.7263 -0.0118  0.0059
                                            0.0074 -0.0153  0.0030 -0.0081
                ( 62.41%)  -0.7900* H   8 s( 99.91%)p 0.00(  0.09%)
                                           -0.9995  0.0008 -0.0054  0.0119  0.0273
   134. (0.00223) BD*( 1) C   1 - H   9  
                ( 36.10%)   0.6008* C   1 s( 23.74%)p 3.21( 76.22%)d 0.00(  0.03%)
                                            0.0007 -0.4872  0.0019 -0.8652  0.0017
                                            0.1134  0.0125 -0.0140 -0.0202  0.0016
                                            0.0034  0.0000 -0.0160  0.0084
                ( 63.90%)  -0.7994* H   9 s( 99.90%)p 0.00(  0.10%)
                                           -0.9995  0.0024  0.0301 -0.0068  0.0049
   135. (0.00275) BD*( 1) C   1 - H  10  
                ( 37.52%)   0.6126* C   1 s( 23.91%)p 3.18( 76.05%)d 0.00(  0.04%)
                                           -0.0000  0.4889 -0.0002 -0.3789  0.0120
                                           -0.7849 -0.0024  0.0171  0.0213  0.0143
                                            0.0007  0.0018 -0.0092 -0.0103
                ( 62.48%)  -0.7904* H  10 s( 99.91%)p 0.00(  0.09%)
                                            0.9995 -0.0008  0.0113  0.0277 -0.0035
   136. (0.01158) BD*( 1) C   2 - C   3  
                ( 45.50%)   0.6746* C   2 s( 25.59%)p 2.91( 74.37%)d 0.00(  0.04%)
                                           -0.0000 -0.5059  0.0018 -0.2137 -0.0041
                                            0.4452 -0.0077  0.7069 -0.0000  0.0013
                                           -0.0003 -0.0166  0.0028 -0.0110
                ( 54.50%)  -0.7382* C   3 s( 28.75%)p 2.48( 71.20%)d 0.00(  0.05%)
                                           -0.0011 -0.5361 -0.0042  0.2340  0.0036
                                           -0.4316 -0.0030 -0.6862 -0.0010  0.0073
                                            0.0104 -0.0163  0.0016 -0.0096
   137. (0.01109) BD*( 1) C   2 - C   4  
                ( 45.98%)   0.6781* C   2 s( 27.36%)p 2.65( 72.60%)d 0.00(  0.04%)
                                           -0.0000 -0.5231 -0.0004 -0.3655 -0.0045
                                           -0.7696  0.0034  0.0000  0.0000 -0.0091
                                            0.0000  0.0000  0.0140  0.0110
                ( 54.02%)  -0.7350* C   4 s( 28.83%)p 2.47( 71.12%)d 0.00(  0.05%)
                                           -0.0006 -0.5369 -0.0017  0.3884 -0.0017
                                            0.7485  0.0067 -0.0000 -0.0000 -0.0168
                                            0.0000  0.0000  0.0099  0.0122
   138. (0.04109) BD*( 1) C   2 - C   5  
                ( 54.51%)   0.7383* C   2 s( 21.45%)p 3.66( 78.51%)d 0.00(  0.05%)
                                            0.0001  0.4631  0.0043 -0.8799 -0.0033
                                            0.1034 -0.0079 -0.0000 -0.0000 -0.0048
                                            0.0000  0.0000  0.0190 -0.0088
                ( 45.49%)  -0.6744* C   5 s( 38.06%)p 1.63( 61.93%)d 0.00(  0.01%)
                                            0.0020  0.6160  0.0325  0.7850 -0.0549
                                            0.0080 -0.0083  0.0000 -0.0000  0.0054
                                            0.0000  0.0000 -0.0038 -0.0082
   139. (0.00255) BD*( 1) C   3 - H  11  
                ( 37.59%)   0.6131* C   3 s( 23.51%)p 3.25( 76.45%)d 0.00(  0.04%)
                                            0.0001  0.4849  0.0002 -0.2291  0.0109
                                            0.4289 -0.0194 -0.7263 -0.0118 -0.0059
                                            0.0074 -0.0153 -0.0030  0.0081
                ( 62.41%)  -0.7900* H  11 s( 99.91%)p 0.00(  0.09%)
                                            0.9995 -0.0008  0.0054 -0.0119  0.0273
   140. (0.00223) BD*( 1) C   3 - H  12  
                ( 36.10%)   0.6008* C   3 s( 23.74%)p 3.21( 76.22%)d 0.00(  0.03%)
                                            0.0007 -0.4872  0.0019 -0.8652  0.0017
                                            0.1134  0.0125  0.0140  0.0202  0.0016
                                           -0.0034 -0.0000 -0.0160  0.0084
                ( 63.90%)  -0.7994* H  12 s( 99.90%)p 0.00(  0.10%)
                                           -0.9995  0.0024  0.0301 -0.0068 -0.0049
   141. (0.00275) BD*( 1) C   3 - H  13  
                ( 37.52%)   0.6126* C   3 s( 23.91%)p 3.18( 76.05%)d 0.00(  0.04%)
                                           -0.0000  0.4889 -0.0002 -0.3789  0.0120
                                           -0.7849 -0.0024 -0.0171 -0.0213  0.0143
                                           -0.0007 -0.0018 -0.0092 -0.0103
                ( 62.48%)  -0.7904* H  13 s( 99.91%)p 0.00(  0.09%)
                                            0.9995 -0.0008  0.0113  0.0277  0.0035
   142. (0.00257) BD*( 1) C   4 - H  14  
                ( 37.88%)   0.6154* C   4 s( 23.47%)p 3.26( 76.49%)d 0.00(  0.04%)
                                            0.0001 -0.4844  0.0009  0.2237 -0.0173
                                           -0.4632 -0.0186  0.7069 -0.0089  0.0055
                                           -0.0095  0.0134  0.0014 -0.0103
                ( 62.12%)  -0.7882* H  14 s( 99.91%)p 0.00(  0.09%)
                                           -0.9996  0.0009 -0.0035  0.0191 -0.0228
   143. (0.00314) BD*( 1) C   4 - H  15  
                ( 37.26%)   0.6104* C   4 s( 24.14%)p 3.14( 75.83%)d 0.00(  0.04%)
                                            0.0001 -0.4913 -0.0023 -0.8650 -0.0008
                                            0.0969 -0.0243  0.0000 -0.0000  0.0070
                                            0.0000 -0.0000 -0.0149  0.0096
                ( 62.74%)  -0.7921* H  15 s( 99.91%)p 0.00(  0.09%)
                                           -0.9996  0.0008  0.0299  0.0010 -0.0000
   144. (0.00257) BD*( 1) C   4 - H  16  
                ( 37.88%)   0.6154* C   4 s( 23.47%)p 3.26( 76.49%)d 0.00(  0.04%)
                                            0.0001 -0.4844  0.0009  0.2237 -0.0173
                                           -0.4632 -0.0186 -0.7069  0.0089  0.0055
                                            0.0095 -0.0134  0.0014 -0.0103
                ( 62.12%)  -0.7882* H  16 s( 99.91%)p 0.00(  0.09%)
                                           -0.9996  0.0009 -0.0035  0.0191  0.0228
   145. (0.01644) BD*( 1) C   5 - O   6  
                ( 64.93%)   0.8058* C   5 s( 30.93%)p 2.23( 68.85%)d 0.01(  0.22%)
                                           -0.0017  0.5559 -0.0179 -0.4301 -0.0144
                                           -0.7090 -0.0254 -0.0000 -0.0000  0.0388
                                           -0.0000  0.0000 -0.0036 -0.0261
                ( 35.07%)  -0.5922* O   6 s( 24.95%)p 3.00( 74.97%)d 0.00(  0.08%)
                                            0.0001  0.4995 -0.0029  0.3878  0.0057
                                            0.7741 -0.0042  0.0000 -0.0000  0.0118
                                            0.0000  0.0000 -0.0206 -0.0157
   146. (0.01414) BD*( 1) C   5 - O   7  
                ( 66.79%)   0.8173* C   5 s( 30.83%)p 2.23( 68.85%)d 0.01(  0.31%)
                                            0.0000  0.5530 -0.0504 -0.4412 -0.0371
                                            0.7004  0.0426 -0.0000  0.0000 -0.0451
                                            0.0000 -0.0000 -0.0192 -0.0273
                ( 33.21%)  -0.5763* O   7 s( 43.18%)p 1.31( 56.71%)d 0.00(  0.11%)
                                           -0.0000  0.6568 -0.0204  0.2862 -0.0068
                                           -0.6964  0.0146 -0.0000 -0.0000 -0.0227
                                           -0.0000  0.0000 -0.0202 -0.0132
   147. (0.13088) BD*( 2) C   5 - O   7  
                ( 73.85%)   0.8594* C   5 s(  0.00%)p 1.00( 99.31%)d 0.01(  0.69%)
                                            0.0000  0.0000 -0.0000 -0.0000 -0.0000
                                            0.0000  0.0000  0.9964 -0.0173 -0.0000
                                           -0.0428  0.0713 -0.0000 -0.0000
                ( 26.15%)  -0.5114* O   7 s(  0.00%)p 1.00( 99.84%)d 0.00(  0.16%)
                                           -0.0000  0.0000 -0.0000  0.0000 -0.0000
                                           -0.0000  0.0000  0.9992  0.0063 -0.0000
                                            0.0185 -0.0360 -0.0000 -0.0000
   148. (0.00278) BD*( 1) O   6 - H  17  
                ( 23.64%)   0.4862* O   6 s( 21.21%)p 3.71( 78.71%)d 0.00(  0.09%)
                                            0.0002  0.4604 -0.0086 -0.8752 -0.0251
                                            0.1418 -0.0200  0.0000  0.0000 -0.0234
                                           -0.0000  0.0000  0.0123 -0.0137
                ( 76.36%)  -0.8738* H  17 s( 99.45%)p 0.01(  0.55%)
                                            0.9973 -0.0057  0.0736 -0.0067 -0.0000


 NHO Directionality and "Bond Bending" (deviations from line of nuclear centers)

         [Thresholds for printing:  angular deviation  >  1.0 degree]
                                    hybrid p-character > 25.0%
                                    orbital occupancy  >  0.10e

                                Line of Centers        Hybrid 1              Hybrid 2
                                ---------------  -------------------   ------------------
                NBO               Theta   Phi    Theta   Phi    Dev    Theta   Phi    Dev
 ========================================================================================
     1. BD (   1) C   1 - C   2   144.9  116.4   144.2  118.7   1.5      --     --    --
     2. BD (   1) C   1 - H   8    33.8  117.9    32.2  118.0   1.6      --     --    --
     3. BD (   1) C   1 - H   9    88.9  352.4    87.8  351.7   1.4      --     --    --
     4. BD (   1) C   1 - H  10    89.1  243.9    87.5  245.0   2.0      --     --    --
     5. BD (   1) C   2 - C   3   144.9  296.4     --     --    --      35.8  118.7   1.5
     7. BD (   1) C   2 - C   5    90.0  172.6    90.0  173.8   1.3     90.0    0.0   7.4
     8. BD (   1) C   3 - H  11   146.2  117.9   147.8  118.0   1.6      --     --    --
     9. BD (   1) C   3 - H  12    91.1  352.4    92.2  351.7   1.4      --     --    --
    10. BD (   1) C   3 - H  13    90.9  243.9    92.5  245.0   2.0      --     --    --
    11. BD (   1) C   4 - H  14   143.7  116.2   143.1  113.2   1.9      --     --    --
    12. BD (   1) C   4 - H  15    90.0  353.6    90.0  355.2   1.6      --     --    --
    13. BD (   1) C   4 - H  16    36.3  116.2    36.9  113.2   1.9      --     --    --
    14. BD (   1) C   5 - O   6    90.0  240.3    90.0  238.8   1.5     90.0   62.9   2.7
    15. BD (   1) C   5 - O   7    90.0  118.5    90.0  122.8   4.3     90.0  292.3   6.2
    16. BD (   2) C   5 - O   7    90.0  118.5     0.0    0.0  90.0      0.0    0.0  90.0
    17. BD (   1) O   6 - H  17    90.0  166.7    90.0  172.3   5.6      --     --    --
    25. LP (   1) O   6             --     --     90.0  294.5   --       --     --    --
    26. LP (   2) O   6             --     --      0.0    0.0   --       --     --    --
    27. LP (   1) O   7             --     --     90.0  115.4   --       --     --    --
    28. LP*(   2) O   7             --     --     90.0   23.7   --       --     --    --
   147. BD*(   2) C   5 - O   7    90.0  118.5     0.0    0.0  90.0      0.0    0.0  90.0


 Second Order Perturbation Theory Analysis of Fock Matrix in NBO Basis

     Threshold for printing:   0.25 kcal/mol
                                                                              E(2)  E(j)-E(i) F(i,j)
         Donor NBO (i)                     Acceptor NBO (j)                 kcal/mol   a.u.    a.u. 
 ===================================================================================================

 within unit  1
   1. BD (   1) C   1 - C   2        / 28. LP*(   2) O   7                    0.37    0.33    0.016
   1. BD (   1) C   1 - C   2        / 47. RY*(   1) C   3                    0.54    1.37    0.035
   1. BD (   1) C   1 - C   2        / 56. RY*(   1) C   4                    0.58    1.36    0.036
   1. BD (   1) C   1 - C   2        / 68. RY*(   4) C   5                    0.45    1.44    0.033
   1. BD (   1) C   1 - C   2        /136. BD*(   1) C   2 - C   3            0.88    0.97    0.037
   1. BD (   1) C   1 - C   2        /137. BD*(   1) C   2 - C   4            0.90    0.99    0.038
   1. BD (   1) C   1 - C   2        /139. BD*(   1) C   3 - H  11            0.88    1.07    0.040
   1. BD (   1) C   1 - C   2        /142. BD*(   1) C   4 - H  14            0.90    1.08    0.040
   1. BD (   1) C   1 - C   2        /146. BD*(   1) C   5 - O   7            1.28    1.12    0.049
   1. BD (   1) C   1 - C   2        /147. BD*(   2) C   5 - O   7            2.00    0.53    0.043
   2. BD (   1) C   1 - H   8        /136. BD*(   1) C   2 - C   3            1.72    0.84    0.048
   3. BD (   1) C   1 - H   9        /138. BD*(   1) C   2 - C   5            2.47    0.78    0.056
   3. BD (   1) C   1 - H   9        /147. BD*(   2) C   5 - O   7            0.35    0.40    0.015
   4. BD (   1) C   1 - H  10        / 39. RY*(   2) C   2                    0.34    1.25    0.026
   4. BD (   1) C   1 - H  10        /137. BD*(   1) C   2 - C   4            1.69    0.86    0.048
   5. BD (   1) C   2 - C   3        / 28. LP*(   2) O   7                    0.37    0.33    0.016
   5. BD (   1) C   2 - C   3        / 29. RY*(   1) C   1                    0.54    1.37    0.035
   5. BD (   1) C   2 - C   3        / 56. RY*(   1) C   4                    0.58    1.36    0.036
   5. BD (   1) C   2 - C   3        / 68. RY*(   4) C   5                    0.45    1.44    0.033
   5. BD (   1) C   2 - C   3        /132. BD*(   1) C   1 - C   2            0.88    0.97    0.037
   5. BD (   1) C   2 - C   3        /133. BD*(   1) C   1 - H   8            0.88    1.07    0.040
   5. BD (   1) C   2 - C   3        /137. BD*(   1) C   2 - C   4            0.90    0.99    0.038
   5. BD (   1) C   2 - C   3        /144. BD*(   1) C   4 - H  16            0.90    1.08    0.040
   5. BD (   1) C   2 - C   3        /146. BD*(   1) C   5 - O   7            1.28    1.12    0.049
   5. BD (   1) C   2 - C   3        /147. BD*(   2) C   5 - O   7            2.00    0.53    0.043
   6. BD (   1) C   2 - C   4        / 29. RY*(   1) C   1                    0.59    1.37    0.036
   6. BD (   1) C   2 - C   4        / 47. RY*(   1) C   3                    0.59    1.37    0.036
   6. BD (   1) C   2 - C   4        / 65. RY*(   1) C   5                    0.66    1.14    0.035
   6. BD (   1) C   2 - C   4        /132. BD*(   1) C   1 - C   2            1.07    0.97    0.041
   6. BD (   1) C   2 - C   4        /135. BD*(   1) C   1 - H  10            0.86    1.08    0.039
   6. BD (   1) C   2 - C   4        /136. BD*(   1) C   2 - C   3            1.07    0.97    0.041
   6. BD (   1) C   2 - C   4        /138. BD*(   1) C   2 - C   5            0.48    0.92    0.027
   6. BD (   1) C   2 - C   4        /141. BD*(   1) C   3 - H  13            0.86    1.08    0.039
   6. BD (   1) C   2 - C   4        /145. BD*(   1) C   5 - O   6            1.46    0.89    0.045
   7. BD (   1) C   2 - C   5        / 28. LP*(   2) O   7                   12.55    0.39    0.098
   7. BD (   1) C   2 - C   5        / 30. RY*(   2) C   1                    0.36    1.45    0.031
   7. BD (   1) C   2 - C   5        / 48. RY*(   2) C   3                    0.36    1.45    0.031
   7. BD (   1) C   2 - C   5        / 57. RY*(   2) C   4                    0.37    1.45    0.031
   7. BD (   1) C   2 - C   5        / 71. RY*(   7) C   5                    0.39    2.48    0.042
   7. BD (   1) C   2 - C   5        / 74. RY*(   1) O   6                    0.29    1.97    0.032
   7. BD (   1) C   2 - C   5        / 83. RY*(   1) O   7                    0.86    1.80    0.053
   7. BD (   1) C   2 - C   5        /132. BD*(   1) C   1 - C   2            0.53    1.03    0.032
   7. BD (   1) C   2 - C   5        /134. BD*(   1) C   1 - H   9            0.66    1.14    0.037
   7. BD (   1) C   2 - C   5        /136. BD*(   1) C   2 - C   3            0.53    1.03    0.032
   7. BD (   1) C   2 - C   5        /138. BD*(   1) C   2 - C   5            0.61    0.98    0.032
   7. BD (   1) C   2 - C   5        /140. BD*(   1) C   3 - H  12            0.66    1.14    0.037
   7. BD (   1) C   2 - C   5        /143. BD*(   1) C   4 - H  15            0.80    1.15    0.041
   7. BD (   1) C   2 - C   5        /146. BD*(   1) C   5 - O   7            0.88    1.18    0.043
   7. BD (   1) C   2 - C   5        /148. BD*(   1) O   6 - H  17            1.00    1.04    0.044
   8. BD (   1) C   3 - H  11        /132. BD*(   1) C   1 - C   2            1.72    0.84    0.048
   9. BD (   1) C   3 - H  12        /138. BD*(   1) C   2 - C   5            2.47    0.78    0.056
   9. BD (   1) C   3 - H  12        /147. BD*(   2) C   5 - O   7            0.35    0.40    0.015
  10. BD (   1) C   3 - H  13        / 39. RY*(   2) C   2                    0.34    1.25    0.026
  10. BD (   1) C   3 - H  13        /137. BD*(   1) C   2 - C   4            1.69    0.86    0.048
  11. BD (   1) C   4 - H  14        / 38. RY*(   1) C   2                    0.31    1.31    0.025
  11. BD (   1) C   4 - H  14        /132. BD*(   1) C   1 - C   2            1.87    0.83    0.050
  12. BD (   1) C   4 - H  15        / 38. RY*(   1) C   2                    0.35    1.31    0.027
  12. BD (   1) C   4 - H  15        /138. BD*(   1) C   2 - C   5            2.27    0.77    0.054
  13. BD (   1) C   4 - H  16        / 38. RY*(   1) C   2                    0.31    1.31    0.025
  13. BD (   1) C   4 - H  16        /136. BD*(   1) C   2 - C   3            1.87    0.83    0.050
  14. BD (   1) C   5 - O   6        / 28. LP*(   2) O   7                    2.04    0.67    0.055
  14. BD (   1) C   5 - O   6        / 38. RY*(   1) C   2                    0.50    1.79    0.038
  14. BD (   1) C   5 - O   6        /137. BD*(   1) C   2 - C   4            0.62    1.33    0.037
  14. BD (   1) C   5 - O   6        /138. BD*(   1) C   2 - C   5            2.37    1.25    0.069
  15. BD (   1) C   5 - O   7        / 28. LP*(   2) O   7                    0.60    0.92    0.036
  15. BD (   1) C   5 - O   7        / 38. RY*(   1) C   2                    0.52    2.04    0.041
  15. BD (   1) C   5 - O   7        / 65. RY*(   1) C   5                    0.94    1.73    0.051
  15. BD (   1) C   5 - O   7        /138. BD*(   1) C   2 - C   5            0.98    1.51    0.049
  16. BD (   2) C   5 - O   7        /132. BD*(   1) C   1 - C   2            0.45    0.85    0.025
  16. BD (   2) C   5 - O   7        /136. BD*(   1) C   2 - C   3            0.45    0.85    0.025
  16. BD (   2) C   5 - O   7        /147. BD*(   2) C   5 - O   7            0.42    0.42    0.018
  17. BD (   1) O   6 - H  17        / 38. RY*(   1) C   2                    0.33    1.63    0.029
  17. BD (   1) O   6 - H  17        / 69. RY*(   5) C   5                    0.46    2.21    0.040
  17. BD (   1) O   6 - H  17        /138. BD*(   1) C   2 - C   5            2.92    1.10    0.073
  17. BD (   1) O   6 - H  17        /146. BD*(   1) C   5 - O   7            0.73    1.30    0.039
  18. CR (   1) C   1                / 39. RY*(   2) C   2                    0.52   10.84    0.095
  18. CR (   1) C   1                / 92. RY*(   1) H   8                    0.37   10.53    0.079
  18. CR (   1) C   1                / 96. RY*(   1) H   9                    0.43   10.54    0.085
  18. CR (   1) C   1                /100. RY*(   1) H  10                    0.38   10.52    0.080
  19. CR (   1) C   2                / 31. RY*(   3) C   1                    0.44   10.89    0.088
  19. CR (   1) C   2                / 49. RY*(   3) C   3                    0.44   10.89    0.088
  19. CR (   1) C   2                / 58. RY*(   3) C   4                    0.41   10.93    0.084
  19. CR (   1) C   2                / 59. RY*(   4) C   4                    0.25   10.84    0.066
  19. CR (   1) C   2                /146. BD*(   1) C   5 - O   7            0.46   10.64    0.089
  20. CR (   1) C   3                / 39. RY*(   2) C   2                    0.52   10.84    0.095
  20. CR (   1) C   3                /104. RY*(   1) H  11                    0.37   10.53    0.079
  20. CR (   1) C   3                /108. RY*(   1) H  12                    0.43   10.54    0.085
  20. CR (   1) C   3                /112. RY*(   1) H  13                    0.38   10.52    0.080
  21. CR (   1) C   4                / 38. RY*(   1) C   2                    0.70   10.89    0.110
  21. CR (   1) C   4                /116. RY*(   1) H  14                    0.36   10.51    0.077
  21. CR (   1) C   4                /120. RY*(   1) H  15                    0.39   10.54    0.081
  21. CR (   1) C   4                /124. RY*(   1) H  16                    0.36   10.51    0.077
  22. CR (   1) C   5                / 40. RY*(   3) C   2                    0.99   11.06    0.132
  22. CR (   1) C   5                /138. BD*(   1) C   2 - C   5            0.78   10.61    0.118
  23. CR (   1) O   6                / 65. RY*(   1) C   5                    0.38   19.60    0.109
  23. CR (   1) O   6                / 69. RY*(   5) C   5                    0.51   20.49    0.129
  23. CR (   1) O   6                / 70. RY*(   6) C   5                    0.49   20.48    0.127
  23. CR (   1) O   6                / 71. RY*(   7) C   5                    0.36   20.88    0.110
  23. CR (   1) O   6                /138. BD*(   1) C   2 - C   5            0.46   19.37    0.122
  24. CR (   1) O   7                / 65. RY*(   1) C   5                    3.84   19.55    0.348
  24. CR (   1) O   7                /138. BD*(   1) C   2 - C   5            0.30   19.33    0.098
  25. LP (   1) O   6                / 28. LP*(   2) O   7                    1.61    0.42    0.039
  25. LP (   1) O   6                / 65. RY*(   1) C   5                    1.20    1.23    0.049
  25. LP (   1) O   6                / 67. RY*(   3) C   5                    0.58    1.75    0.041
  25. LP (   1) O   6                / 70. RY*(   6) C   5                    0.62    2.12    0.046
  25. LP (   1) O   6                /130. RY*(   3) H  17                    0.25    2.08    0.030
  25. LP (   1) O   6                /145. BD*(   1) C   5 - O   6            1.16    0.97    0.043
  25. LP (   1) O   6                /146. BD*(   1) C   5 - O   7            3.32    1.21    0.081
  26. LP (   2) O   6                / 66. RY*(   2) C   5                    1.18    2.20    0.068
  26. LP (   2) O   6                / 68. RY*(   4) C   5                    0.28    1.22    0.025
  26. LP (   2) O   6                / 72. RY*(   8) C   5                    0.39    1.90    0.036
  26. LP (   2) O   6                /129. RY*(   2) H  17                    0.87    1.97    0.055
  26. LP (   2) O   6                /147. BD*(   2) C   5 - O   7           26.40    0.32    0.117
  27. LP (   1) O   7                / 65. RY*(   1) C   5                    7.63    1.30    0.126
  27. LP (   1) O   7                /138. BD*(   1) C   2 - C   5            0.87    1.08    0.039
  27. LP (   1) O   7                /145. BD*(   1) C   5 - O   6            0.81    1.05    0.037
  28. LP*(   2) O   7                / 67. RY*(   3) C   5                    0.38    1.33    0.051
  28. LP*(   2) O   7                / 71. RY*(   7) C   5                    0.69    2.09    0.086
  28. LP*(   2) O   7                / 83. RY*(   1) O   7                    0.93    1.40    0.082
  28. LP*(   2) O   7                /138. BD*(   1) C   2 - C   5            4.07    0.59    0.104
  28. LP*(   2) O   7                /145. BD*(   1) C   5 - O   6            5.04    0.55    0.117
 138. BD*(   1) C   2 - C   5        / 67. RY*(   3) C   5                    0.87    0.74    0.154
 138. BD*(   1) C   2 - C   5        /146. BD*(   1) C   5 - O   7            0.31    0.20    0.042
 147. BD*(   2) C   5 - O   7        / 66. RY*(   2) C   5                    1.26    1.88    0.168
 147. BD*(   2) C   5 - O   7        / 72. RY*(   8) C   5                    0.42    1.58    0.090
 147. BD*(   2) C   5 - O   7        / 84. RY*(   2) O   7                    0.87    1.14    0.110
 147. BD*(   2) C   5 - O   7        /132. BD*(   1) C   1 - C   2            0.42    0.43    0.045
 147. BD*(   2) C   5 - O   7        /136. BD*(   1) C   2 - C   3            0.42    0.43    0.045


 Natural Bond Orbitals (Summary):

                                                            Principal Delocalizations
           NBO                        Occupancy    Energy   (geminal,vicinal,remote)
 ====================================================================================
 Molecular unit  1  (C5H10O2)
     1. BD (   1) C   1 - C   2          0.95132    -0.79336  147(v),146(v),142(v),137(g)
                                                    139(v),136(g),56(v),47(v)
                                                    28(r),68(v)
     2. BD (   1) C   1 - H   8          0.98869    -0.66782  136(v)
     3. BD (   1) C   1 - H   9          0.93961    -0.66297  138(v),147(r)
     4. BD (   1) C   1 - H  10          0.99381    -0.66818  137(v),39(v)
     5. BD (   1) C   2 - C   3          0.95132    -0.79336  147(v),146(v),144(v),137(g)
                                                    133(v),132(g),56(v),29(v)
                                                    28(r),68(v)
     6. BD (   1) C   2 - C   4          0.98398    -0.79664  145(v),132(g),136(g),135(v)
                                                    141(v),65(v),29(v),47(v)
                                                    138(g)
     7. BD (   1) C   2 - C   5          0.86940    -0.85832  28(v),148(v),146(g),83(v)
                                                    143(v),134(v),140(v),138(g)
                                                    132(g),136(g),71(g),57(v)
                                                    30(v),48(v),74(v)
     8. BD (   1) C   3 - H  11          0.98869    -0.66782  132(v)
     9. BD (   1) C   3 - H  12          0.93961    -0.66297  138(v),147(r)
    10. BD (   1) C   3 - H  13          0.99381    -0.66818  137(v),39(v)
    11. BD (   1) C   4 - H  14          0.99328    -0.65699  132(v),38(v)
    12. BD (   1) C   4 - H  15          0.98633    -0.65485  138(v),38(v)
    13. BD (   1) C   4 - H  16          0.99328    -0.65699  136(v),38(v)
    14. BD (   1) C   5 - O   6          0.96642    -1.13451  28(v),138(g),137(v),38(v)
    15. BD (   1) C   5 - O   7          0.99808    -1.38713  138(g),65(g),28(g),38(v)
    16. BD (   2) C   5 - O   7          0.99765    -0.68145  147(g),132(v),136(v)
    17. BD (   1) O   6 - H  17          0.99273    -0.98048  138(v),146(v),69(v),38(r)
    18. CR (   1) C   1                  0.99957   -10.25608  39(v),96(v),100(v),92(v)
    19. CR (   1) C   2                  0.99941   -10.31345  146(v),31(v),49(v),58(v)
                                                    59(v)
    20. CR (   1) C   3                  0.99957   -10.25608  39(v),108(v),112(v),104(v)
    21. CR (   1) C   4                  0.99959   -10.23692  38(v),120(v),116(v),124(v)
    22. CR (   1) C   5                  0.99951   -10.49140  40(v),138(g)
    23. CR (   1) O   6                  0.99984   -19.25407  69(v),70(v),138(v),65(v)
                                                    71(v)
    24. CR (   1) O   7                  0.99985   -19.21247  65(v),138(v)
    25. LP (   1) O   6                  0.96695    -0.88621  146(v),28(r),65(v),145(g)
                                                    70(v),67(v),130(v)
    26. LP (   2) O   6                  0.89205    -0.57856  147(v),66(v),129(v),72(v)
                                                    68(v)
    27. LP (   1) O   7                  0.98864    -0.95944  65(v),138(v),145(v)
    28. LP*(   2) O   7                  0.31179    -0.46629  145(v),138(v),83(g),71(v)
                                                    67(v)
    29. RY*(   1) C   1                  0.00229     0.57368   
    30. RY*(   2) C   1                  0.00138     0.59352   
    31. RY*(   3) C   1                  0.00089     0.57314   
    32. RY*(   4) C   1                  0.00009     0.46626   
    33. RY*(   5) C   1                  0.00001     2.02200   
    34. RY*(   6) C   1                  0.00001     1.90818   
    35. RY*(   7) C   1                  0.00001     2.06399   
    36. RY*(   8) C   1                  0.00001     2.13560   
    37. RY*(   9) C   1                  0.00001     2.07550   
    38. RY*(   1) C   2                  0.00299     0.65292   
    39. RY*(   2) C   2                  0.00121     0.58005   
    40. RY*(   3) C   2                  0.00072     0.57329   
    41. RY*(   4) C   2                  0.00042     1.22458   
    42. RY*(   5) C   2                  0.00042     1.79621   
    43. RY*(   6) C   2                  0.00036     1.60510   
    44. RY*(   7) C   2                  0.00028     1.79421   
    45. RY*(   8) C   2                  0.00022     1.93506   
    46. RY*(   9) C   2                  0.00018     1.98529   
    47. RY*(   1) C   3                  0.00229     0.57368   
    48. RY*(   2) C   3                  0.00138     0.59352   
    49. RY*(   3) C   3                  0.00089     0.57314   
    50. RY*(   4) C   3                  0.00009     0.46626   
    51. RY*(   5) C   3                  0.00001     2.02200   
    52. RY*(   6) C   3                  0.00001     1.90818   
    53. RY*(   7) C   3                  0.00001     2.06399   
    54. RY*(   8) C   3                  0.00001     2.13560   
    55. RY*(   9) C   3                  0.00001     2.07550   
    56. RY*(   1) C   4                  0.00231     0.56595   
    57. RY*(   2) C   4                  0.00135     0.59059   
    58. RY*(   3) C   4                  0.00083     0.61380   
    59. RY*(   4) C   4                  0.00010     0.52792   
    60. RY*(   5) C   4                  0.00003     2.08383   
    61. RY*(   6) C   4                  0.00000     1.97437   
    62. RY*(   7) C   4                  0.00000     2.12919   
    63. RY*(   8) C   4                  0.00001     1.98707   
    64. RY*(   9) C   4                  0.00001     2.05944   
    65. RY*(   1) C   5                  0.01094     0.34115   
    66. RY*(   2) C   5                  0.00313     1.61918   
    67. RY*(   3) C   5                  0.00280     0.86422   
    68. RY*(   4) C   5                  0.00206     0.64287   
    69. RY*(   5) C   5                  0.00124     1.23282   
    70. RY*(   6) C   5                  0.00080     1.22933   
    71. RY*(   7) C   5                  0.00037     1.62280   
    72. RY*(   8) C   5                  0.00001     1.32335   
    73. RY*(   9) C   5                  0.00002     1.84631   
    74. RY*(   1) O   6                  0.00061     1.11526   
    75. RY*(   2) O   6                  0.00027     1.55400   
    76. RY*(   3) O   6                  0.00028     0.84421   
    77. RY*(   4) O   6                  0.00005     1.04963   
    78. RY*(   5) O   6                  0.00001     2.71256   
    79. RY*(   6) O   6                  0.00001     2.48458   
    80. RY*(   7) O   6                  0.00000     2.40196   
    81. RY*(   8) O   6                  0.00000     2.57524   
    82. RY*(   9) O   6                  0.00000     2.71593   
    83. RY*(   1) O   7                  0.00055     0.93681   
    84. RY*(   2) O   7                  0.00029     0.87840   
    85. RY*(   3) O   7                  0.00013     1.38442   
    86. RY*(   4) O   7                  0.00003     1.01663   
    87. RY*(   5) O   7                  0.00001     2.54764   
    88. RY*(   6) O   7                  0.00000     2.39697   
    89. RY*(   7) O   7                  0.00000     2.46795   
    90. RY*(   8) O   7                  0.00000     2.66202   
    91. RY*(   9) O   7                  0.00000     2.54081   
    92. RY*(   1) H   8                  0.00052     0.27146   
    93. RY*(   2) H   8                  0.00009     1.63328   
    94. RY*(   3) H   8                  0.00006     1.66331   
    95. RY*(   4) H   8                  0.00002     2.05344   
    96. RY*(   1) H   9                  0.00043     0.28147   
    97. RY*(   2) H   9                  0.00009     1.63958   
    98. RY*(   3) H   9                  0.00006     1.59859   
    99. RY*(   4) H   9                  0.00002     2.11037   
   100. RY*(   1) H  10                  0.00062     0.26769   
   101. RY*(   2) H  10                  0.00008     1.63683   
   102. RY*(   3) H  10                  0.00006     1.66734   
   103. RY*(   4) H  10                  0.00002     2.07521   
   104. RY*(   1) H  11                  0.00052     0.27146   
   105. RY*(   2) H  11                  0.00009     1.63328   
   106. RY*(   3) H  11                  0.00006     1.66331   
   107. RY*(   4) H  11                  0.00002     2.05344   
   108. RY*(   1) H  12                  0.00043     0.28147   
   109. RY*(   2) H  12                  0.00009     1.63958   
   110. RY*(   3) H  12                  0.00006     1.59859   
   111. RY*(   4) H  12                  0.00002     2.11037   
   112. RY*(   1) H  13                  0.00062     0.26769   
   113. RY*(   2) H  13                  0.00008     1.63683   
   114. RY*(   3) H  13                  0.00006     1.66734   
   115. RY*(   4) H  13                  0.00002     2.07521   
   116. RY*(   1) H  14                  0.00059     0.27543   
   117. RY*(   2) H  14                  0.00009     1.65492   
   118. RY*(   3) H  14                  0.00006     1.64448   
   119. RY*(   4) H  14                  0.00002     2.10081   
   120. RY*(   1) H  15                  0.00044     0.30315   
   121. RY*(   2) H  15                  0.00008     1.64442   
   122. RY*(   3) H  15                  0.00006     1.62300   
   123. RY*(   4) H  15                  0.00002     2.11469   
   124. RY*(   1) H  16                  0.00059     0.27543   
   125. RY*(   2) H  16                  0.00009     1.65492   
   126. RY*(   3) H  16                  0.00006     1.64448   
   127. RY*(   4) H  16                  0.00002     2.10081   
   128. RY*(   1) H  17                  0.00064     0.71436   
   129. RY*(   2) H  17                  0.00058     1.38754   
   130. RY*(   3) H  17                  0.00036     1.19783   
   131. RY*(   4) H  17                  0.00001     2.04305   
   132. BD*(   1) C   1 - C   2          0.01158     0.17214   
   133. BD*(   1) C   1 - H   8          0.00255     0.27502   
   134. BD*(   1) C   1 - H   9          0.00223     0.27835   
   135. BD*(   1) C   1 - H  10          0.00275     0.28271   
   136. BD*(   1) C   2 - C   3          0.01158     0.17214   
   137. BD*(   1) C   2 - C   4          0.01109     0.19222   
   138. BD*(   1) C   2 - C   5          0.04109     0.11942   
   139. BD*(   1) C   3 - H  11          0.00255     0.27502   
   140. BD*(   1) C   3 - H  12          0.00223     0.27835   
   141. BD*(   1) C   3 - H  13          0.00275     0.28271   
   142. BD*(   1) C   4 - H  14          0.00257     0.28794   
   143. BD*(   1) C   4 - H  15          0.00314     0.28894   
   144. BD*(   1) C   4 - H  16          0.00257     0.28794   
   145. BD*(   1) C   5 - O   6          0.01644     0.08860   
   146. BD*(   1) C   5 - O   7          0.01414     0.32395   
   147. BD*(   2) C   5 - O   7          0.13088    -0.26150  66(g),84(g),72(g),132(v)
                                                    136(v)
   148. BD*(   1) O   6 - H  17          0.00278     0.18176   
       -------------------------------
              Total Lewis   26.37303  ( 97.6779%)
        Valence non-Lewis    0.57472  (  2.1286%)
        Rydberg non-Lewis    0.05225  (  0.1935%)
       -------------------------------
            Total unit  1   27.00000  (100.0000%)
           Charge unit  1    1.00000
 Unable to Open any file for archive entry.
 1\1\GINC-COMPUTE-0-1\SP\UB3LYP\def2SVP\C5H10O2(1+,2)\ZAHRT2\13-Mar-202
 1\0\\# b3lyp/def2svp geom=NewRedundant pop=NBO\\56\\1,2\C,0,-0.7028376
 52,-0.635253135,-1.2112219873\C,0,-0.0911202831,0.0980659082,-0.000790
 9505\C,0,-0.6112818533,-0.5298518782,1.3077387915\C,0,-0.4353958336,1.
 590281172,-0.050716438\C,0,1.4284552678,-0.0598543086,-0.0494162788\O,
 0,1.8107401127,-1.3557227494,-0.0090868935\O,0,2.2310099412,0.83809976
 94,-0.1161624112\H,0,-0.3327853912,-0.2135577782,-2.1590912958\H,0,-1.
 798628336,-0.5254708774,-1.1967109713\H,0,-0.4603582147,-1.707178988,-
 1.1922630459\H,0,-0.1747893561,-0.0316700555,2.1878017526\H,0,-1.70557
 03068,-0.4183386716,1.3635692079\H,0,-0.3675649994,-1.6003528312,1.360
 7541503\H,0,0.0098526124,2.1287174214,0.7984067349\H,0,-1.5276796294,1
 .7242305372,-0.0166155058\H,0,-0.0544965931,2.0546450739,-0.9718308692
 \H,0,2.7824505148,-1.356788609,-0.0443639898\\Version=ES64L-G16RevC.01
 \State=2-A\HF=-346.4054965\S2=0.755034\S2-1=0.\S2A=0.750018\RMSD=7.410
 e-09\Dipole=0.4586137,-0.4111864,0.0005346\Quadrupole=5.8870104,-3.119
 0168,-2.7679936,-3.0224117,-0.188186,0.1244831\PG=C01 [X(C5H10O2)]\\@
 The archive entry for this job was punched.


 GOOD SENSE ABOUT TRIVIALITIES IS BETTER THAN NONSENSE
 ABOUT THINGS THAT MATTER

                                       -- MAX BEERBOHM
 File lengths (MBytes):  RWF=     27 Int=      0 D2E=      0 Chk=      3 Scr=      1
 Normal termination of Gaussian 16
