# Supplementary material for: Machine-Learning-Guided Discovery of Electrochemical Reactions
Source: J Am Chem Soc. 2022 Dec 2;144(49):22599–610. doi: 10.1021/jacs.2c08997 (PMC9756344; doi:10.1021/jacs.2c08997)
Supplement: Supplementary file 4 — ja2c08997_si_004.zip [file ja2c08997_si_004.zip › Reactivity Prediction/Ologs_notimes/59.log]

 Entering Gaussian System, Link 0=g16
 Input=59.com
 Output=59.log
 Initial command:
  
 Copyright (c) 1988-2019, Gaussian, Inc.  All Rights Reserved.
  
 This is part of the Gaussian(R) 16 program.  It is based on
 the Gaussian(R) 09 system (copyright 2009, Gaussian, Inc.),
 the Gaussian(R) 03 system (copyright 2003, Gaussian, Inc.),
 the Gaussian(R) 98 system (copyright 1998, Gaussian, Inc.),
 the Gaussian(R) 94 system (copyright 1995, Gaussian, Inc.),
 the Gaussian 92(TM) system (copyright 1992, Gaussian, Inc.),
 the Gaussian 90(TM) system (copyright 1990, Gaussian, Inc.),
 the Gaussian 88(TM) system (copyright 1988, Gaussian, Inc.),
 the Gaussian 86(TM) system (copyright 1986, Carnegie Mellon
 University), and the Gaussian 82(TM) system (copyright 1983,
 Carnegie Mellon University). Gaussian is a federally registered
 trademark of Gaussian, Inc.
  
 This software contains proprietary and confidential information,
 including trade secrets, belonging to Gaussian, Inc.
  
 This software is provided under written license and may be
 used, copied, transmitted, or stored only in accord with that
 written license.
  
 The following legend is applicable only to US Government
 contracts under FAR:
  
                    RESTRICTED RIGHTS LEGEND
  
 Use, reproduction and disclosure by the US Government is
 subject to restrictions as set forth in subparagraphs (a)
 and (c) of the Commercial Computer Software - Restricted
 Rights clause in FAR 52.227-19.
  
 Gaussian, Inc.
 340 Quinnipiac St., Bldg. 40, Wallingford CT 06492
  
  
 ---------------------------------------------------------------
 Warning -- This program may not be used in any manner that
 competes with the business of Gaussian, Inc. or will provide
 assistance to any competitor of Gaussian, Inc.  The licensee
 of this program is prohibited from giving any competitor of
 Gaussian, Inc. access to this program.  By using this program,
 the user acknowledges that Gaussian, Inc. is engaged in the
 business of creating and licensing software in the field of
 computational chemistry and represents and warrants to the
 licensee that it is not a competitor of Gaussian, Inc. and that
 it will not use this program in any manner prohibited above.
 ---------------------------------------------------------------
  

 Cite this work as:
 Gaussian 16, Revision C.01,
 M. J. Frisch, G. W. Trucks, H. B. Schlegel, G. E. Scuseria, 
 M. A. Robb, J. R. Cheeseman, G. Scalmani, V. Barone, 
 G. A. Petersson, H. Nakatsuji, X. Li, M. Caricato, A. V. Marenich, 
 J. Bloino, B. G. Janesko, R. Gomperts, B. Mennucci, H. P. Hratchian, 
 J. V. Ortiz, A. F. Izmaylov, J. L. Sonnenberg, D. Williams-Young, 
 F. Ding, F. Lipparini, F. Egidi, J. Goings, B. Peng, A. Petrone, 
 T. Henderson, D. Ranasinghe, V. G. Zakrzewski, J. Gao, N. Rega, 
 G. Zheng, W. Liang, M. Hada, M. Ehara, K. Toyota, R. Fukuda, 
 J. Hasegawa, M. Ishida, T. Nakajima, Y. Honda, O. Kitao, H. Nakai, 
 T. Vreven, K. Throssell, J. A. Montgomery, Jr., J. E. Peralta, 
 F. Ogliaro, M. J. Bearpark, J. J. Heyd, E. N. Brothers, K. N. Kudin, 
 V. N. Staroverov, T. A. Keith, R. Kobayashi, J. Normand, 
 K. Raghavachari, A. P. Rendell, J. C. Burant, S. S. Iyengar, 
 J. Tomasi, M. Cossi, J. M. Millam, M. Klene, C. Adamo, R. Cammi, 
 J. W. Ochterski, R. L. Martin, K. Morokuma, O. Farkas, 
 J. B. Foresman, and D. J. Fox, Gaussian, Inc., Wallingford CT, 2019.
 
 ******************************************
 Gaussian 16:  ES64L-G16RevC.01  3-Jul-2019
                13-Mar-2021 
 ******************************************
 %nprocshared=16
 Will use up to   16 processors via shared memory.
 %mem=7GB
 -----------------------------------------
 # b3lyp/def2svp geom=NewRedundant pop=NBO
 -----------------------------------------
 1/29=4000,38=1,172=1/1;
 2/12=2,17=6,18=5,40=1/2;
 3/5=43,7=101,11=2,25=1,30=1,74=-5/1,2,3;
 4//1;
 5/5=2,38=5/2;
 6/7=2,8=2,9=2,10=2,28=1,40=1/1,7;
 99/5=1,9=1/99;
 --
 59
 --
 Symbolic Z-matrix:
 Charge =  1 Multiplicity = 2
 O                     2.97751   0.54736   0.08063 
 C                     1.94519  -0.05969  -0.05176 
 O                     1.80021  -1.09009  -0.90774 
 C                     0.64696   0.27272   0.66981 
 C                    -0.30753   1.08491  -0.25397 
 C                    -1.65676   0.38124  -0.04776 
 C                    -1.21223  -1.0478    0.25654 
 O                    -0.0535   -0.89235   1.06378 
 H                     2.66201  -1.21672  -1.34016 
 H                     0.92941   0.8394    1.57042 
 H                    -0.32096   2.15157   0.00741 
 H                     0.00945   1.00049  -1.30475 
 H                    -2.18555   0.803     0.82172 
 H                    -2.31746   0.4561   -0.92395 
 H                    -0.96907  -1.59535  -0.67431 
 H                    -1.94767  -1.63479   0.82633 
 
                          Input orientation:                          
 ---------------------------------------------------------------------
 Center     Atomic      Atomic             Coordinates (Angstroms)
 Number     Number       Type             X           Y           Z
 ---------------------------------------------------------------------
      1          8           0        2.977507    0.547357    0.080630
      2          6           0        1.945188   -0.059692   -0.051756
      3          8           0        1.800205   -1.090088   -0.907744
      4          6           0        0.646960    0.272719    0.669811
      5          6           0       -0.307528    1.084911   -0.253971
      6          6           0       -1.656759    0.381243   -0.047764
      7          6           0       -1.212225   -1.047799    0.256536
      8          8           0       -0.053501   -0.892352    1.063782
      9          1           0        2.662010   -1.216721   -1.340159
     10          1           0        0.929408    0.839403    1.570420
     11          1           0       -0.320956    2.151574    0.007412
     12          1           0        0.009446    1.000487   -1.304746
     13          1           0       -2.185552    0.802999    0.821720
     14          1           0       -2.317461    0.456097   -0.923955
     15          1           0       -0.969070   -1.595349   -0.674310
     16          1           0       -1.947672   -1.634788    0.826327
 ---------------------------------------------------------------------
                    Distance matrix (angstroms):
                    1          2          3          4          5
     1  O    0.000000
     2  C    1.204872   0.000000
     3  O    2.245918   1.347387   0.000000
     4  C    2.419506   1.522022   2.382414   0.000000
     5  C    3.345501   2.534903   3.098480   1.556944   0.000000
     6  C    4.639019   3.628837   3.854216   2.415328   1.535609
     7  C    4.486571   3.322748   3.229872   2.317571   2.372245
     8  O    3.496621   2.435674   2.713345   1.415362   2.389680
     9  H    2.286953   1.874176   0.972484   3.212295   3.910942
    10  H    2.549407   2.114625   3.259222   1.100911   2.217811
    11  H    3.668615   3.166798   3.980605   2.214888   1.098305
    12  H    3.306657   2.537925   2.781175   2.198851   1.100785
    13  H    5.222235   4.309316   4.739313   2.885723   2.182558
    14  H    5.390196   4.381432   4.398424   3.370684   2.210004
    15  H    4.553745   3.352420   2.824653   2.812098   2.792511
    16  H    5.438310   4.290259   4.165368   3.224158   3.354680
                    6          7          8          9         10
     6  C    0.000000
     7  C    1.527210   0.000000
     8  O    2.329810   1.420722   0.000000
     9  H    4.782838   4.193765   3.641174   0.000000
    10  H    3.084913   3.142358   2.054695   3.962453   0.000000
    11  H    2.218442   3.330527   3.233100   4.696749   2.393365
    12  H    2.177086   2.850536   3.032611   3.457363   3.023054
    13  H    1.101591   2.166160   2.734675   5.679071   3.203880
    14  H    1.099928   2.208350   3.300747   5.269410   4.112297
    15  H    2.184581   1.106982   2.086488   3.710991   3.817205
    16  H    2.216539   1.100046   2.048287   5.110539   3.866896
                   11         12         13         14         15
    11  H    0.000000
    12  H    1.776493   0.000000
    13  H    2.440998   3.062495   0.000000
    14  H    2.779950   2.419889   1.784691   0.000000
    15  H    3.863189   2.844874   3.077337   2.467572   0.000000
    16  H    4.201591   3.913625   2.449369   2.751732   1.791962
                   16
    16  H    0.000000
 Stoichiometry    C5H8O3(1+,2)
 Framework group  C1[X(C5H8O3)]
 Deg. of freedom    42
 Full point group                 C1      NOp   1
 Largest Abelian subgroup         C1      NOp   1
 Largest concise Abelian subgroup C1      NOp   1
                         Standard orientation:                         
 ---------------------------------------------------------------------
 Center     Atomic      Atomic             Coordinates (Angstroms)
 Number     Number       Type             X           Y           Z
 ---------------------------------------------------------------------
      1          8           0       -2.484105    0.625413   -0.279510
      2          6           0       -1.463797    0.027456   -0.049001
      3          8           0       -1.401691   -1.032845    0.780069
      4          6           0       -0.096217    0.404293   -0.600609
      5          6           0        0.729376    1.193192    0.457742
      6          6           0        2.105632    0.515805    0.385918
      7          6           0        1.724911   -0.906338   -0.020200
      8          8           0        0.665868   -0.735535   -0.951708
      9          1           0       -2.305746   -1.187268    1.103432
     10          1           0       -0.281451    1.001145   -1.506954
     11          1           0        0.754471    2.269137    0.238685
     12          1           0        0.293356    1.064552    1.460272
     13          1           0        2.724872    0.977384   -0.399568
     14          1           0        2.658034    0.565900    1.335752
     15          1           0        1.384354   -1.492174    0.855143
     16          1           0        2.532102   -1.461383   -0.520668
 ---------------------------------------------------------------------
 Rotational constants (GHZ):           4.1691143           1.5327804           1.3829361
 Standard basis: def2SVP (5D, 7F)
 There are   160 symmetry adapted cartesian basis functions of A   symmetry.
 There are   152 symmetry adapted basis functions of A   symmetry.
   152 basis functions,   256 primitive gaussians,   160 cartesian basis functions
    31 alpha electrons       30 beta electrons
       nuclear repulsion energy       397.5873834243 Hartrees.
 NAtoms=   16 NActive=   16 NUniq=   16 SFac= 1.00D+00 NAtFMM=   60 NAOKFM=F Big=F
 Integral buffers will be    131072 words long.
 Raffenetti 2 integral format.
 Two-electron integral symmetry is turned on.
 One-electron integrals computed using PRISM.
   1 Symmetry operations used in ECPInt.
 ECPInt:  NShTT=    2628 NPrTT=    9444 LenC2=    2610 LenP2D=    7654.
 LDataN:  DoStor=T MaxTD1= 4 Len=   56
 NBasis=   152 RedAO= T EigKep=  9.99D-04  NBF=   152
 NBsUse=   152 1.00D-06 EigRej= -1.00D+00 NBFU=   152
 ExpMin= 1.22D-01 ExpMax= 2.27D+03 ExpMxC= 3.41D+02 IAcc=3 IRadAn=         5 AccDes= 0.00D+00
 Harris functional with IExCor=  402 and IRadAn=       5 diagonalized for initial guess.
 HarFok:  IExCor=  402 AccDes= 0.00D+00 IRadAn=         5 IDoV= 1 UseB2=F ITyADJ=14
 ICtDFT=  3500011 ScaDFX=  1.000000  1.000000  1.000000  1.000000
 FoFCou: FMM=F IPFlag=           0 FMFlag=      100000 FMFlg1=           0
         NFxFlg=           0 DoJE=T BraDBF=F KetDBF=T FulRan=T
         wScrn=  0.000000 ICntrl=       500 IOpCl=  0 I1Cent=   200000004 NGrid=           0
         NMat0=    1 NMatS0=      1 NMatT0=    0 NMatD0=    1 NMtDS0=    0 NMtDT0=    0
 Petite list used in FoFCou.
 Initial guess <Sx>= 0.0000 <Sy>= 0.0000 <Sz>= 0.5000 <S**2>= 0.7500 S= 0.5000
 Requested convergence on RMS density matrix=1.00D-08 within 128 cycles.
 Requested convergence on MAX density matrix=1.00D-06.
 Requested convergence on             energy=1.00D-06.
 No special actions if energy rises.
 Integral accuracy reduced to 1.0D-05 until final iterations.
 EnCoef did     2 forward-backward iterations
 Initial convergence to 1.0D-05 achieved.  Increase integral accuracy.
 SCF Done:  E(UB3LYP) =  -420.368752444     A.U. after   20 cycles
            NFock= 20  Conv=0.89D-08     -V/T= 2.0089
 <Sx>= 0.0000 <Sy>= 0.0000 <Sz>= 0.5000 <S**2>= 0.7553 S= 0.5027
 <L.S>= 0.000000000000E+00
 Annihilation of the first spin contaminant:
 S**2 before annihilation     0.7553,   after     0.7500

 **********************************************************************

            Population analysis using the SCF Density.

 **********************************************************************

 Orbital symmetries:
 Alpha Orbitals:
       Occupied  (A) (A) (A) (A) (A) (A) (A) (A) (A) (A) (A) (A)
                 (A) (A) (A) (A) (A) (A) (A) (A) (A) (A) (A) (A)
                 (A) (A) (A) (A) (A) (A) (A)
       Virtual   (A) (A) (A) (A) (A) (A) (A) (A) (A) (A) (A) (A)
                 (A) (A) (A) (A) (A) (A) (A) (A) (A) (A) (A) (A)
                 (A) (A) (A) (A) (A) (A) (A) (A) (A) (A) (A) (A)
                 (A) (A) (A) (A) (A) (A) (A) (A) (A) (A) (A) (A)
                 (A) (A) (A) (A) (A) (A) (A) (A) (A) (A) (A) (A)
                 (A) (A) (A) (A) (A) (A) (A) (A) (A) (A) (A) (A)
                 (A) (A) (A) (A) (A) (A) (A) (A) (A) (A) (A) (A)
                 (A) (A) (A) (A) (A) (A) (A) (A) (A) (A) (A) (A)
                 (A) (A) (A) (A) (A) (A) (A) (A) (A) (A) (A) (A)
                 (A) (A) (A) (A) (A) (A) (A) (A) (A) (A) (A) (A)
                 (A)
 Beta  Orbitals:
       Occupied  (A) (A) (A) (A) (A) (A) (A) (A) (A) (A) (A) (A)
                 (A) (A) (A) (A) (A) (A) (A) (A) (A) (A) (A) (A)
                 (A) (A) (A) (A) (A) (A)
       Virtual   (A) (A) (A) (A) (A) (A) (A) (A) (A) (A) (A) (A)
                 (A) (A) (A) (A) (A) (A) (A) (A) (A) (A) (A) (A)
                 (A) (A) (A) (A) (A) (A) (A) (A) (A) (A) (A) (A)
                 (A) (A) (A) (A) (A) (A) (A) (A) (A) (A) (A) (A)
                 (A) (A) (A) (A) (A) (A) (A) (A) (A) (A) (A) (A)
                 (A) (A) (A) (A) (A) (A) (A) (A) (A) (A) (A) (A)
                 (A) (A) (A) (A) (A) (A) (A) (A) (A) (A) (A) (A)
                 (A) (A) (A) (A) (A) (A) (A) (A) (A) (A) (A) (A)
                 (A) (A) (A) (A) (A) (A) (A) (A) (A) (A) (A) (A)
                 (A) (A) (A) (A) (A) (A) (A) (A) (A) (A) (A) (A)
                 (A) (A)
 The electronic state is 2-A.
 Alpha  occ. eigenvalues --  -19.45237 -19.40561 -19.38811 -10.55624 -10.48481
 Alpha  occ. eigenvalues --  -10.44844 -10.39515 -10.38289  -1.33723  -1.31621
 Alpha  occ. eigenvalues --   -1.24595  -1.00385  -0.98418  -0.87565  -0.81292
 Alpha  occ. eigenvalues --   -0.80622  -0.74599  -0.73750  -0.71048  -0.70484
 Alpha  occ. eigenvalues --   -0.67632  -0.64556  -0.63519  -0.62824  -0.58348
 Alpha  occ. eigenvalues --   -0.57822  -0.55476  -0.55278  -0.54629  -0.53010
 Alpha  occ. eigenvalues --   -0.52533
 Alpha virt. eigenvalues --   -0.22819  -0.13317  -0.10729  -0.09092  -0.08131
 Alpha virt. eigenvalues --   -0.06508  -0.06173  -0.05460  -0.03335  -0.02505
 Alpha virt. eigenvalues --   -0.00373   0.01100   0.03297   0.04189   0.07355
 Alpha virt. eigenvalues --    0.09652   0.12345   0.21686   0.23563   0.24997
 Alpha virt. eigenvalues --    0.27423   0.28150   0.29782   0.32221   0.34949
 Alpha virt. eigenvalues --    0.36912   0.38156   0.38981   0.40270   0.40783
 Alpha virt. eigenvalues --    0.42635   0.44622   0.46450   0.47034   0.48220
 Alpha virt. eigenvalues --    0.48941   0.49792   0.51638   0.52038   0.53514
 Alpha virt. eigenvalues --    0.56994   0.61284   0.66117   0.69877   0.74541
 Alpha virt. eigenvalues --    0.77121   0.79459   0.86313   0.88173   0.89933
 Alpha virt. eigenvalues --    0.93126   0.95843   0.98124   1.06033   1.09699
 Alpha virt. eigenvalues --    1.12475   1.16050   1.16907   1.19364   1.23482
 Alpha virt. eigenvalues --    1.25300   1.33351   1.37227   1.40239   1.41781
 Alpha virt. eigenvalues --    1.46978   1.49021   1.51639   1.51960   1.54629
 Alpha virt. eigenvalues --    1.57410   1.58266   1.59859   1.60943   1.61629
 Alpha virt. eigenvalues --    1.63679   1.64096   1.66015   1.69412   1.70163
 Alpha virt. eigenvalues --    1.72395   1.77158   1.80248   1.81835   1.82705
 Alpha virt. eigenvalues --    1.89403   1.92381   1.97009   1.98033   2.01950
 Alpha virt. eigenvalues --    2.07364   2.11846   2.14032   2.19485   2.22135
 Alpha virt. eigenvalues --    2.29669   2.35443   2.38684   2.41647   2.44333
 Alpha virt. eigenvalues --    2.46210   2.52188   2.56693   2.59317   2.64119
 Alpha virt. eigenvalues --    2.66148   2.68290   2.70553   2.71686   2.77168
 Alpha virt. eigenvalues --    2.80266   2.83181   2.84754   2.88962   2.97397
 Alpha virt. eigenvalues --    3.00149   3.02153   3.24339   3.28188   3.41109
 Alpha virt. eigenvalues --    3.55306
  Beta  occ. eigenvalues --  -19.43870 -19.40419 -19.38014 -10.55552 -10.48421
  Beta  occ. eigenvalues --  -10.44843 -10.39501 -10.38254  -1.32674  -1.29289
  Beta  occ. eigenvalues --   -1.23509  -0.99596  -0.97934  -0.86739  -0.80987
  Beta  occ. eigenvalues --   -0.79934  -0.73362  -0.71865  -0.70144  -0.69555
  Beta  occ. eigenvalues --   -0.67191  -0.62989  -0.62586  -0.61476  -0.57583
  Beta  occ. eigenvalues --   -0.57140  -0.55134  -0.54390  -0.53247  -0.49630
  Beta virt. eigenvalues --   -0.42679  -0.22334  -0.13119  -0.10518  -0.08842
  Beta virt. eigenvalues --   -0.07646  -0.06314  -0.05847  -0.05190  -0.03109
  Beta virt. eigenvalues --   -0.02411  -0.00187   0.01256   0.03644   0.04497
  Beta virt. eigenvalues --    0.07614   0.10120   0.13031   0.22039   0.23789
  Beta virt. eigenvalues --    0.25334   0.27587   0.28307   0.30061   0.32517
  Beta virt. eigenvalues --    0.35250   0.37143   0.38381   0.39410   0.40538
  Beta virt. eigenvalues --    0.41082   0.43144   0.45028   0.46593   0.47237
  Beta virt. eigenvalues --    0.48330   0.49081   0.49943   0.51720   0.52108
  Beta virt. eigenvalues --    0.54204   0.57309   0.61703   0.66530   0.70285
  Beta virt. eigenvalues --    0.74906   0.77387   0.80121   0.87251   0.89158
  Beta virt. eigenvalues --    0.90674   0.93842   0.96961   0.98644   1.06437
  Beta virt. eigenvalues --    1.10432   1.12986   1.16377   1.17106   1.19610
  Beta virt. eigenvalues --    1.24025   1.25901   1.33841   1.37582   1.40272
  Beta virt. eigenvalues --    1.42212   1.47432   1.49424   1.51892   1.52473
  Beta virt. eigenvalues --    1.54984   1.57629   1.58635   1.60092   1.61421
  Beta virt. eigenvalues --    1.61983   1.64014   1.64388   1.66340   1.69727
  Beta virt. eigenvalues --    1.70544   1.72815   1.77667   1.80699   1.82246
  Beta virt. eigenvalues --    1.82970   1.89725   1.92820   1.97184   1.98264
  Beta virt. eigenvalues --    2.02309   2.08122   2.12219   2.14326   2.19927
  Beta virt. eigenvalues --    2.22580   2.30171   2.35814   2.40757   2.42157
  Beta virt. eigenvalues --    2.45655   2.47353   2.52824   2.57964   2.60089
  Beta virt. eigenvalues --    2.64601   2.66896   2.68884   2.70963   2.72828
  Beta virt. eigenvalues --    2.79228   2.80828   2.84283   2.85596   2.89971
  Beta virt. eigenvalues --    2.97953   3.01112   3.03242   3.24960   3.29035
  Beta virt. eigenvalues --    3.42022   3.55604
          Condensed to atoms (all electrons):
               1          2          3          4          5          6
     1  O    7.502265   0.664704  -0.066080  -0.070176  -0.000933  -0.000014
     2  C    0.664704   4.600287   0.427077   0.158177  -0.025748   0.001303
     3  O   -0.066080   0.427077   7.556098  -0.123559   0.003256  -0.003140
     4  C   -0.070176   0.158177  -0.123559   5.118296   0.355358  -0.051083
     5  C   -0.000933  -0.025748   0.003256   0.355358   4.672657   0.402424
     6  C   -0.000014   0.001303  -0.003140  -0.051083   0.402424   4.621569
     7  C    0.000064  -0.003974   0.006862  -0.080345  -0.065965   0.424560
     8  O    0.000607  -0.013447  -0.000426   0.268073  -0.058035  -0.042417
     9  H    0.001516  -0.009078   0.324052   0.011384  -0.000357   0.000072
    10  H    0.000785  -0.007163   0.002788   0.357669  -0.002979  -0.003375
    11  H    0.000234  -0.000111   0.000096  -0.003377   0.365932  -0.001338
    12  H   -0.000629   0.000975   0.003584  -0.034785   0.390338  -0.024038
    13  H   -0.000001   0.000632  -0.000009  -0.001946  -0.018546   0.373348
    14  H    0.000001  -0.000054  -0.000011   0.006001  -0.008170   0.374372
    15  H    0.000022   0.001119   0.004647  -0.001006  -0.002917  -0.025305
    16  H    0.000002  -0.000190   0.000084   0.004702   0.006081  -0.010274
               7          8          9         10         11         12
     1  O    0.000064   0.000607   0.001516   0.000785   0.000234  -0.000629
     2  C   -0.003974  -0.013447  -0.009078  -0.007163  -0.000111   0.000975
     3  O    0.006862  -0.000426   0.324052   0.002788   0.000096   0.003584
     4  C   -0.080345   0.268073   0.011384   0.357669  -0.003377  -0.034785
     5  C   -0.065965  -0.058035  -0.000357  -0.002979   0.365932   0.390338
     6  C    0.424560  -0.042417   0.000072  -0.003375  -0.001338  -0.024038
     7  C    4.541962   0.267541  -0.000177   0.005288   0.005051   0.003906
     8  O    0.267541   7.789588   0.000069  -0.016897   0.002528   0.000630
     9  H   -0.000177   0.000069   0.432837  -0.000247   0.000008  -0.000400
    10  H    0.005288  -0.016897  -0.000247   0.544703  -0.009502   0.005076
    11  H    0.005051   0.002528   0.000008  -0.009502   0.572441  -0.016783
    12  H    0.003906   0.000630  -0.000400   0.005076  -0.016783   0.599595
    13  H   -0.011941  -0.001887  -0.000000   0.001423  -0.011068   0.005733
    14  H   -0.008104   0.003320  -0.000004  -0.000239   0.000912  -0.010609
    15  H    0.379054  -0.019501  -0.000230   0.000141  -0.000235   0.002920
    16  H    0.374445  -0.013547  -0.000001  -0.000237  -0.000162  -0.000220
              13         14         15         16
     1  O   -0.000001   0.000001   0.000022   0.000002
     2  C    0.000632  -0.000054   0.001119  -0.000190
     3  O   -0.000009  -0.000011   0.004647   0.000084
     4  C   -0.001946   0.006001  -0.001006   0.004702
     5  C   -0.018546  -0.008170  -0.002917   0.006081
     6  C    0.373348   0.374372  -0.025305  -0.010274
     7  C   -0.011941  -0.008104   0.379054   0.374445
     8  O   -0.001887   0.003320  -0.019501  -0.013547
     9  H   -0.000000  -0.000004  -0.000230  -0.000001
    10  H    0.001423  -0.000239   0.000141  -0.000237
    11  H   -0.011068   0.000912  -0.000235  -0.000162
    12  H    0.005733  -0.010609   0.002920  -0.000220
    13  H    0.606673  -0.017776   0.005946  -0.010086
    14  H   -0.017776   0.577516  -0.007188   0.001483
    15  H    0.005946  -0.007188   0.563694  -0.017707
    16  H   -0.010086   0.001483  -0.017707   0.554580
          Atomic-Atomic Spin Densities.
               1          2          3          4          5          6
     1  O    0.332185  -0.031280  -0.004275  -0.002034   0.001149  -0.000066
     2  C   -0.031280  -0.018739  -0.008179   0.087337  -0.004343  -0.000096
     3  O   -0.004275  -0.008179   0.052365  -0.002530   0.001835  -0.000178
     4  C   -0.002034   0.087337  -0.002530  -0.012894  -0.011209   0.002277
     5  C    0.001149  -0.004343   0.001835  -0.011209   0.016625  -0.005375
     6  C   -0.000066  -0.000096  -0.000178   0.002277  -0.005375   0.019909
     7  C    0.000022   0.000263   0.000035  -0.000544   0.004524   0.006571
     8  O    0.000277  -0.010377   0.003593  -0.045901   0.001852  -0.000286
     9  H    0.002219   0.001298  -0.001985   0.000408  -0.000248   0.000033
    10  H    0.004867  -0.003437   0.000855  -0.007156   0.006161  -0.001500
    11  H   -0.000132   0.000203  -0.000044   0.001095  -0.002259   0.002279
    12  H    0.000116  -0.001100   0.000352  -0.001946   0.004494  -0.001701
    13  H   -0.000003   0.000024  -0.000007   0.000331  -0.002210   0.001476
    14  H   -0.000000  -0.000037  -0.000004   0.000023   0.000287   0.000356
    15  H   -0.000004   0.000997  -0.000119   0.006590  -0.004842  -0.001695
    16  H    0.000001  -0.000062   0.000010  -0.001054   0.000949   0.001907
               7          8          9         10         11         12
     1  O    0.000022   0.000277   0.002219   0.004867  -0.000132   0.000116
     2  C    0.000263  -0.010377   0.001298  -0.003437   0.000203  -0.001100
     3  O    0.000035   0.003593  -0.001985   0.000855  -0.000044   0.000352
     4  C   -0.000544  -0.045901   0.000408  -0.007156   0.001095  -0.001946
     5  C    0.004524   0.001852  -0.000248   0.006161  -0.002259   0.004494
     6  C    0.006571  -0.000286   0.000033  -0.001500   0.002279  -0.001701
     7  C   -0.016583  -0.024482  -0.000008   0.000923  -0.000241   0.000147
     8  O   -0.024482   0.568288  -0.000586  -0.002837   0.000068   0.000283
     9  H   -0.000008  -0.000586   0.001690  -0.000125   0.000007  -0.000076
    10  H    0.000923  -0.002837  -0.000125   0.038479  -0.000987   0.000402
    11  H   -0.000241   0.000068   0.000007  -0.000987   0.002392  -0.000508
    12  H    0.000147   0.000283  -0.000076   0.000402  -0.000508   0.002626
    13  H   -0.001084   0.001232   0.000001  -0.000355   0.000331  -0.000152
    14  H    0.000156  -0.000071   0.000001  -0.000015   0.000021  -0.000120
    15  H    0.010568  -0.009974   0.000302  -0.000407   0.000100  -0.000694
    16  H    0.007204  -0.002545  -0.000008   0.000178  -0.000026   0.000047
              13         14         15         16
     1  O   -0.000003  -0.000000  -0.000004   0.000001
     2  C    0.000024  -0.000037   0.000997  -0.000062
     3  O   -0.000007  -0.000004  -0.000119   0.000010
     4  C    0.000331   0.000023   0.006590  -0.001054
     5  C   -0.002210   0.000287  -0.004842   0.000949
     6  C    0.001476   0.000356  -0.001695   0.001907
     7  C   -0.001084   0.000156   0.010568   0.007204
     8  O    0.001232  -0.000071  -0.009974  -0.002545
     9  H    0.000001   0.000001   0.000302  -0.000008
    10  H   -0.000355  -0.000015  -0.000407   0.000178
    11  H    0.000331   0.000021   0.000100  -0.000026
    12  H   -0.000152  -0.000120  -0.000694   0.000047
    13  H    0.001071   0.000306   0.000567  -0.000692
    14  H    0.000306  -0.002632   0.000072  -0.000058
    15  H    0.000567   0.000072   0.076505  -0.006561
    16  H   -0.000692  -0.000058  -0.006561   0.020405
 Mulliken charges and spin densities:
               1          2
     1  O   -0.032367   0.303041
     2  C    0.205489   0.012472
     3  O   -0.135316   0.041725
     4  C    0.086618   0.012793
     5  C   -0.012393   0.007393
     6  C   -0.036665   0.023911
     7  C    0.161774  -0.012529
     8  O   -0.166198   0.478533
     9  H    0.240559   0.002925
    10  H    0.122766   0.035045
    11  H    0.095374   0.002301
    12  H    0.074708   0.002172
    13  H    0.079506   0.000835
    14  H    0.088549  -0.001715
    15  H    0.116547   0.071404
    16  H    0.111047   0.019695
 Sum of Mulliken charges =   1.00000   1.00000
 Mulliken charges and spin densities with hydrogens summed into heavy atoms:
               1          2
     1  O   -0.032367   0.303041
     2  C    0.205489   0.012472
     3  O    0.105244   0.044650
     4  C    0.209384   0.047838
     5  C    0.157689   0.011865
     6  C    0.131390   0.023031
     7  C    0.389368   0.078570
     8  O   -0.166198   0.478533
 Electronic spatial extent (au):  <R**2>=            901.8825
 Charge=              1.0000 electrons
 Dipole moment (field-independent basis, Debye):
    X=              1.6608    Y=             -0.4431    Z=              1.1762  Tot=              2.0828
 Quadrupole moment (field-independent basis, Debye-Ang):
   XX=            -28.6848   YY=            -38.7973   ZZ=            -40.2251
   XY=              3.1696   XZ=             -2.6072   YZ=             -2.3583
 Traceless Quadrupole moment (field-independent basis, Debye-Ang):
   XX=              7.2176   YY=             -2.8949   ZZ=             -4.3227
   XY=              3.1696   XZ=             -2.6072   YZ=             -2.3583
 Octapole moment (field-independent basis, Debye-Ang**2):
  XXX=              0.0233  YYY=             -3.9330  ZZZ=              1.6795  XYY=              0.1053
  XXY=            -20.6001  XXZ=             12.1676  XZZ=             -5.9732  YZZ=             -0.8925
  YYZ=              2.0611  XYZ=              4.5887
 Hexadecapole moment (field-independent basis, Debye-Ang**3):
 XXXX=           -620.0451 YYYY=           -213.8479 ZZZZ=           -130.3233 XXXY=             29.0405
 XXXZ=            -35.3900 YYYX=              2.6866 YYYZ=             -7.6338 ZZZX=             -6.1949
 ZZZY=             -8.7587 XXYY=           -131.1082 XXZZ=           -119.0944 YYZZ=            -56.0944
 XXYZ=             -8.8009 YYXZ=             -7.9878 ZZXY=              5.4642
 N-N= 3.975873834243D+02 E-N=-1.764594025055D+03  KE= 4.166417738426D+02
                          Isotropic Fermi Contact Couplings
        Atom                 a.u.       MegaHertz       Gauss      10(-4) cm-1
     1  O(17)              0.09427     -57.14762     -20.39169     -19.06239
     2  C(13)              0.05214      58.61218      20.91428      19.55092
     3  O(17)              0.01663     -10.08179      -3.59743      -3.36292
     4  C(13)             -0.01940     -21.81098      -7.78270      -7.27536
     5  C(13)              0.00284       3.19706       1.14079       1.06643
     6  C(13)              0.00445       5.00642       1.78642       1.66996
     7  C(13)             -0.02294     -25.78337      -9.20015      -8.60041
     8  O(17)              0.18608    -112.80106     -40.25022     -37.62639
     9  H(1)              -0.00031      -1.37013      -0.48890      -0.45702
    10  H(1)               0.01375      61.46192      21.93114      20.50149
    11  H(1)               0.00121       5.39817       1.92620       1.80064
    12  H(1)               0.00134       5.96997       2.13024       1.99137
    13  H(1)               0.00014       0.62886       0.22439       0.20976
    14  H(1)              -0.00063      -2.83175      -1.01044      -0.94457
    15  H(1)               0.03107     138.85883      49.54829      46.31832
    16  H(1)               0.00905      40.47408      14.44216      13.50070
 --------------------------------------------------------
       Center         ----  Spin Dipole Couplings  ----
                      3XX-RR        3YY-RR        3ZZ-RR
 --------------------------------------------------------
     1   Atom        0.031720      0.015967     -0.047686
     2   Atom        0.105109     -0.054263     -0.050846
     3   Atom       -0.087723      0.179897     -0.092174
     4   Atom        0.045265     -0.019364     -0.025901
     5   Atom       -0.000826      0.009160     -0.008333
     6   Atom       -0.014369      0.029403     -0.015034
     7   Atom        0.021231     -0.024552      0.003321
     8   Atom        0.212134     -0.201325     -0.010809
     9   Atom        0.005882     -0.001065     -0.004817
    10   Atom       -0.000450     -0.000177      0.000627
    11   Atom       -0.001333      0.004740     -0.003407
    12   Atom       -0.002514     -0.001896      0.004409
    13   Atom        0.002812      0.000548     -0.003360
    14   Atom       -0.000178     -0.001081      0.001259
    15   Atom       -0.006994     -0.003946      0.010940
    16   Atom        0.007914      0.000038     -0.007953
 --------------------------------------------------------
                        XY            XZ            YZ
 --------------------------------------------------------
     1   Atom        0.628995     -0.579527     -0.522346
     2   Atom       -0.006261     -0.045462     -0.014738
     3   Atom       -0.085100      0.017579     -0.128692
     4   Atom        0.040877     -0.073339     -0.030294
     5   Atom        0.013877      0.001921      0.006540
     6   Atom        0.006649      0.005832      0.011220
     7   Atom        0.026470     -0.022300     -0.028148
     8   Atom        0.977368     -1.092538     -0.901715
     9   Atom        0.001555     -0.006091     -0.008288
    10   Atom       -0.008486      0.004297     -0.009039
    11   Atom        0.000773      0.001360      0.002206
    12   Atom       -0.000060      0.000977      0.005352
    13   Atom        0.005459     -0.000328      0.000925
    14   Atom        0.002096      0.004466      0.002379
    15   Atom       -0.000412      0.001888     -0.013759
    16   Atom       -0.011024      0.000761      0.002762
 --------------------------------------------------------


 ---------------------------------------------------------------------------------
              Anisotropic Spin Dipole Couplings in Principal Axis System
 ---------------------------------------------------------------------------------

       Atom             a.u.   MegaHertz   Gauss  10(-4) cm-1        Axes

              Baa    -0.6187    44.772    15.976    14.934  0.7932 -0.4999  0.3477
     1 O(17)  Bbb    -0.5386    38.969    13.905    12.999  0.0692  0.6413  0.7642
              Bcc     1.1573   -83.741   -29.881   -27.933  0.6050  0.5821 -0.5433
 
              Baa    -0.0752   -10.088    -3.600    -3.365  0.2144  0.6048  0.7670
     2 C(13)  Bbb    -0.0422    -5.669    -2.023    -1.891 -0.1472  0.7963 -0.5867
              Bcc     0.1174    15.757     5.622     5.256  0.9656 -0.0129 -0.2597
 
              Baa    -0.1489    10.772     3.844     3.593  0.3390  0.4177  0.8430
     3 O(17)  Bbb    -0.1038     7.511     2.680     2.505  0.9086  0.0872 -0.4085
              Bcc     0.2527   -18.283    -6.524    -6.099 -0.2442  0.9044 -0.3500
 
              Baa    -0.0723    -9.696    -3.460    -3.234  0.4995  0.1064  0.8598
     4 C(13)  Bbb    -0.0387    -5.192    -1.853    -1.732 -0.3653  0.9257  0.0977
              Bcc     0.1110    14.889     5.313     4.966  0.7855  0.3629 -0.5013
 
              Baa    -0.0124    -1.659    -0.592    -0.553  0.5554 -0.5482  0.6253
     5 C(13)  Bbb    -0.0080    -1.075    -0.384    -0.359 -0.6254  0.2203  0.7486
              Bcc     0.0204     2.734     0.976     0.912  0.5481  0.8068  0.2205
 
              Baa    -0.0209    -2.803    -1.000    -0.935 -0.6077 -0.0955  0.7884
     6 C(13)  Bbb    -0.0125    -1.674    -0.597    -0.558  0.7773 -0.2750  0.5659
              Bcc     0.0334     4.477     1.598     1.493  0.1628  0.9567  0.2414
 
              Baa    -0.0444    -5.955    -2.125    -1.986 -0.2127  0.8818  0.4210
     7 C(13)  Bbb    -0.0102    -1.362    -0.486    -0.454  0.6675 -0.1835  0.7216
              Bcc     0.0545     7.317     2.611     2.441  0.7136  0.4345 -0.5496
 
              Baa    -1.0133    73.319    26.162    24.457  0.1054  0.6795  0.7261
     8 O(17)  Bbb    -0.9883    71.512    25.517    23.854  0.7664 -0.5208  0.3761
              Bcc     2.0015  -144.831   -51.679   -48.310  0.6337  0.5168 -0.5756
 
              Baa    -0.0123    -6.560    -2.341    -2.188  0.2200  0.5594  0.7992
     9 H(1)   Bbb     0.0012     0.649     0.232     0.216 -0.6421  0.6998 -0.3131
              Bcc     0.0111     5.911     2.109     1.972  0.7344  0.4442 -0.5131
 
              Baa    -0.0105    -5.601    -1.998    -1.868  0.4576  0.7683  0.4476
    10 H(1)   Bbb    -0.0042    -2.258    -0.806    -0.753  0.7225 -0.0279 -0.6908
              Bcc     0.0147     7.858     2.804     2.621 -0.5183  0.6395 -0.5679
 
              Baa    -0.0044    -2.347    -0.837    -0.783 -0.3577 -0.1904  0.9142
    11 H(1)   Bbb    -0.0011    -0.574    -0.205    -0.191  0.9200 -0.2398  0.3100
              Bcc     0.0055     2.921     1.042     0.974  0.1602  0.9520  0.2610
 
              Baa    -0.0051    -2.705    -0.965    -0.902  0.2096  0.8420 -0.4970
    12 H(1)   Bbb    -0.0025    -1.315    -0.469    -0.439  0.9744 -0.2222  0.0345
              Bcc     0.0075     4.020     1.435     1.341  0.0814  0.4915  0.8670
 
              Baa    -0.0046    -2.451    -0.874    -0.817 -0.4907  0.6295 -0.6025
    13 H(1)   Bbb    -0.0027    -1.426    -0.509    -0.476 -0.4010  0.4507  0.7975
              Bcc     0.0073     3.876     1.383     1.293  0.7736  0.6329  0.0313
 
              Baa    -0.0040    -2.126    -0.759    -0.709  0.7674 -0.0290 -0.6405
    14 H(1)   Bbb    -0.0024    -1.292    -0.461    -0.431 -0.2294  0.9204 -0.3165
              Bcc     0.0064     3.418     1.220     1.140  0.5987  0.3899  0.6997
 
              Baa    -0.0122    -6.520    -2.326    -2.175 -0.1188  0.8493  0.5143
    15 H(1)   Bbb    -0.0070    -3.761    -1.342    -1.254  0.9905  0.1377  0.0014
              Bcc     0.0193    10.280     3.668     3.429  0.0696 -0.5096  0.8576
 
              Baa    -0.0106    -5.633    -2.010    -1.879 -0.3754 -0.5792  0.7236
    16 H(1)   Bbb    -0.0052    -2.755    -0.983    -0.919  0.4433  0.5734  0.6890
              Bcc     0.0157     8.389     2.993     2.798  0.8140 -0.5794 -0.0414
 

 ---------------------------------------------------------------------------------

 ******************************Gaussian NBO Version 3.1******************************
             N A T U R A L   A T O M I C   O R B I T A L   A N D
          N A T U R A L   B O N D   O R B I T A L   A N A L Y S I S
 ******************************Gaussian NBO Version 3.1******************************
       /RESON  / : Allow strongly delocalized NBO set

 Analyzing the SCF density

 Job title: 59                                                              

 Storage needed:     70248 in NPA,     93142 in NBO ( 939522656 available)
 GSVD:  LWork=       14400 too small for GESVD, short by        2432 words or        2432 for optimal perf.


 NATURAL POPULATIONS:  Natural atomic orbital occupancies 
                                                          
   NAO  Atom  No  lang   Type(AO)    Occupancy
 --------------------------------------------
     1    O    1  S      Cor( 1S)     1.99972
     2    O    1  S      Val( 2S)     1.70691
     3    O    1  S      Ryd( 3S)     0.00149
     4    O    1  px     Val( 2p)     1.56445
     5    O    1  px     Ryd( 3p)     0.00104
     6    O    1  py     Val( 2p)     1.54888
     7    O    1  py     Ryd( 3p)     0.00142
     8    O    1  pz     Val( 2p)     1.53857
     9    O    1  pz     Ryd( 3p)     0.00123
    10    O    1  dxy    Ryd( 3d)     0.00146
    11    O    1  dxz    Ryd( 3d)     0.00156
    12    O    1  dyz    Ryd( 3d)     0.00052
    13    O    1  dx2y2  Ryd( 3d)     0.00162
    14    O    1  dz2    Ryd( 3d)     0.00055

    15    C    2  S      Cor( 1S)     1.99926
    16    C    2  S      Val( 2S)     0.75040
    17    C    2  S      Ryd( 3S)     0.00447
    18    C    2  px     Val( 2p)     0.85248
    19    C    2  px     Ryd( 3p)     0.01680
    20    C    2  py     Val( 2p)     0.73003
    21    C    2  py     Ryd( 3p)     0.01020
    22    C    2  pz     Val( 2p)     0.76304
    23    C    2  pz     Ryd( 3p)     0.00542
    24    C    2  dxy    Ryd( 3d)     0.00274
    25    C    2  dxz    Ryd( 3d)     0.00343
    26    C    2  dyz    Ryd( 3d)     0.00247
    27    C    2  dx2y2  Ryd( 3d)     0.00440
    28    C    2  dz2    Ryd( 3d)     0.00246

    29    O    3  S      Cor( 1S)     1.99969
    30    O    3  S      Val( 2S)     1.68246
    31    O    3  S      Ryd( 3S)     0.00141
    32    O    3  px     Val( 2p)     1.68047
    33    O    3  px     Ryd( 3p)     0.00159
    34    O    3  py     Val( 2p)     1.61923
    35    O    3  py     Ryd( 3p)     0.00123
    36    O    3  pz     Val( 2p)     1.66007
    37    O    3  pz     Ryd( 3p)     0.00125
    38    O    3  dxy    Ryd( 3d)     0.00082
    39    O    3  dxz    Ryd( 3d)     0.00079
    40    O    3  dyz    Ryd( 3d)     0.00086
    41    O    3  dx2y2  Ryd( 3d)     0.00152
    42    O    3  dz2    Ryd( 3d)     0.00077

    43    C    4  S      Cor( 1S)     1.99888
    44    C    4  S      Val( 2S)     0.98380
    45    C    4  S      Ryd( 3S)     0.00321
    46    C    4  px     Val( 2p)     0.95676
    47    C    4  px     Ryd( 3p)     0.00421
    48    C    4  py     Val( 2p)     0.86294
    49    C    4  py     Ryd( 3p)     0.00576
    50    C    4  pz     Val( 2p)     1.16046
    51    C    4  pz     Ryd( 3p)     0.00600
    52    C    4  dxy    Ryd( 3d)     0.00174
    53    C    4  dxz    Ryd( 3d)     0.00096
    54    C    4  dyz    Ryd( 3d)     0.00133
    55    C    4  dx2y2  Ryd( 3d)     0.00155
    56    C    4  dz2    Ryd( 3d)     0.00131

    57    C    5  S      Cor( 1S)     1.99913
    58    C    5  S      Val( 2S)     1.04311
    59    C    5  S      Ryd( 3S)     0.00105
    60    C    5  px     Val( 2p)     1.03765
    61    C    5  px     Ryd( 3p)     0.00201
    62    C    5  py     Val( 2p)     1.20450
    63    C    5  py     Ryd( 3p)     0.00469
    64    C    5  pz     Val( 2p)     1.15260
    65    C    5  pz     Ryd( 3p)     0.00246
    66    C    5  dxy    Ryd( 3d)     0.00065
    67    C    5  dxz    Ryd( 3d)     0.00077
    68    C    5  dyz    Ryd( 3d)     0.00050
    69    C    5  dx2y2  Ryd( 3d)     0.00066
    70    C    5  dz2    Ryd( 3d)     0.00051

    71    C    6  S      Cor( 1S)     1.99912
    72    C    6  S      Val( 2S)     1.04396
    73    C    6  S      Ryd( 3S)     0.00065
    74    C    6  px     Val( 2p)     1.11611
    75    C    6  px     Ryd( 3p)     0.00234
    76    C    6  py     Val( 2p)     1.02244
    77    C    6  py     Ryd( 3p)     0.00230
    78    C    6  pz     Val( 2p)     1.25846
    79    C    6  pz     Ryd( 3p)     0.00446
    80    C    6  dxy    Ryd( 3d)     0.00058
    81    C    6  dxz    Ryd( 3d)     0.00074
    82    C    6  dyz    Ryd( 3d)     0.00046
    83    C    6  dx2y2  Ryd( 3d)     0.00072
    84    C    6  dz2    Ryd( 3d)     0.00062

    85    C    7  S      Cor( 1S)     1.99905
    86    C    7  S      Val( 2S)     1.03877
    87    C    7  S      Ryd( 3S)     0.00166
    88    C    7  px     Val( 2p)     0.90879
    89    C    7  px     Ryd( 3p)     0.00498
    90    C    7  py     Val( 2p)     1.12875
    91    C    7  py     Ryd( 3p)     0.00221
    92    C    7  pz     Val( 2p)     0.98592
    93    C    7  pz     Ryd( 3p)     0.00437
    94    C    7  dxy    Ryd( 3d)     0.00120
    95    C    7  dxz    Ryd( 3d)     0.00208
    96    C    7  dyz    Ryd( 3d)     0.00100
    97    C    7  dx2y2  Ryd( 3d)     0.00122
    98    C    7  dz2    Ryd( 3d)     0.00087

    99    O    8  S      Cor( 1S)     1.99973
   100    O    8  S      Val( 2S)     1.62849
   101    O    8  S      Ryd( 3S)     0.00082
   102    O    8  px     Val( 2p)     1.42643
   103    O    8  px     Ryd( 3p)     0.00128
   104    O    8  py     Val( 2p)     1.56955
   105    O    8  py     Ryd( 3p)     0.00118
   106    O    8  pz     Val( 2p)     1.63909
   107    O    8  pz     Ryd( 3p)     0.00181
   108    O    8  dxy    Ryd( 3d)     0.00073
   109    O    8  dxz    Ryd( 3d)     0.00107
   110    O    8  dyz    Ryd( 3d)     0.00120
   111    O    8  dx2y2  Ryd( 3d)     0.00066
   112    O    8  dz2    Ryd( 3d)     0.00107

   113    H    9  S      Val( 1S)     0.46835
   114    H    9  S      Ryd( 2S)     0.00133
   115    H    9  px     Ryd( 2p)     0.00215
   116    H    9  py     Ryd( 2p)     0.00104
   117    H    9  pz     Ryd( 2p)     0.00121

   118    H   10  S      Val( 1S)     0.69861
   119    H   10  S      Ryd( 2S)     0.00198
   120    H   10  px     Ryd( 2p)     0.00012
   121    H   10  py     Ryd( 2p)     0.00030
   122    H   10  pz     Ryd( 2p)     0.00064

   123    H   11  S      Val( 1S)     0.72102
   124    H   11  S      Ryd( 2S)     0.00120
   125    H   11  px     Ryd( 2p)     0.00010
   126    H   11  py     Ryd( 2p)     0.00076
   127    H   11  pz     Ryd( 2p)     0.00015

   128    H   12  S      Val( 1S)     0.74756
   129    H   12  S      Ryd( 2S)     0.00207
   130    H   12  px     Ryd( 2p)     0.00019
   131    H   12  py     Ryd( 2p)     0.00016
   132    H   12  pz     Ryd( 2p)     0.00071

   133    H   13  S      Val( 1S)     0.74585
   134    H   13  S      Ryd( 2S)     0.00227
   135    H   13  px     Ryd( 2p)     0.00037
   136    H   13  py     Ryd( 2p)     0.00025
   137    H   13  pz     Ryd( 2p)     0.00040

   138    H   14  S      Val( 1S)     0.72426
   139    H   14  S      Ryd( 2S)     0.00114
   140    H   14  px     Ryd( 2p)     0.00030
   141    H   14  py     Ryd( 2p)     0.00014
   142    H   14  pz     Ryd( 2p)     0.00060

   143    H   15  S      Val( 1S)     0.72405
   144    H   15  S      Ryd( 2S)     0.00218
   145    H   15  px     Ryd( 2p)     0.00018
   146    H   15  py     Ryd( 2p)     0.00038
   147    H   15  pz     Ryd( 2p)     0.00059

   148    H   16  S      Val( 1S)     0.72987
   149    H   16  S      Ryd( 2S)     0.00116
   150    H   16  px     Ryd( 2p)     0.00053
   151    H   16  py     Ryd( 2p)     0.00031
   152    H   16  pz     Ryd( 2p)     0.00024

 WARNING:  1 low occupancy (<1.9990e) core orbital  found on  C    4


 Summary of Natural Population Analysis:                  
                                                          
                                       Natural Population 
                Natural  -----------------------------------------------
    Atom  No    Charge         Core      Valence    Rydberg      Total
 -----------------------------------------------------------------------
      O    1   -0.36942      1.99972     6.35881    0.01090     8.36942
      C    2    0.85241      1.99926     3.09595    0.05238     5.14759
      O    3   -0.65216      1.99969     6.64223    0.01024     8.65216
      C    4    0.01110      1.99888     3.96396    0.02606     5.98890
      C    5   -0.45028      1.99913     4.43786    0.01330     6.45028
      C    6   -0.45295      1.99912     4.44096    0.01286     6.45295
      C    7   -0.08086      1.99905     4.06223    0.01958     6.08086
      O    8   -0.27310      1.99973     6.26355    0.00982     8.27310
      H    9    0.52592      0.00000     0.46835    0.00573     0.47408
      H   10    0.29834      0.00000     0.69861    0.00305     0.70166
      H   11    0.27677      0.00000     0.72102    0.00221     0.72323
      H   12    0.24931      0.00000     0.74756    0.00313     0.75069
      H   13    0.25086      0.00000     0.74585    0.00330     0.74914
      H   14    0.27356      0.00000     0.72426    0.00218     0.72644
      H   15    0.27262      0.00000     0.72405    0.00334     0.72738
      H   16    0.26789      0.00000     0.72987    0.00224     0.73211
 =======================================================================
   * Total *    1.00000     15.99458    44.82511    0.18031    61.00000

                                 Natural Population      
 --------------------------------------------------------
   Core                      15.99458 ( 99.9661% of  16)
   Valence                   44.82511 ( 99.6114% of  45)
   Natural Minimal Basis     60.81969 ( 99.7044% of  61)
   Natural Rydberg Basis      0.18031 (  0.2956% of  61)
 --------------------------------------------------------

    Atom  No          Natural Electron Configuration
 ----------------------------------------------------------------------------
      O    1      [core]2S( 1.71)2p( 4.65)3d( 0.01)
      C    2      [core]2S( 0.75)2p( 2.35)3p( 0.03)3d( 0.02)
      O    3      [core]2S( 1.68)2p( 4.96)
      C    4      [core]2S( 0.98)2p( 2.98)3p( 0.02)3d( 0.01)
      C    5      [core]2S( 1.04)2p( 3.39)3p( 0.01)
      C    6      [core]2S( 1.04)2p( 3.40)3p( 0.01)
      C    7      [core]2S( 1.04)2p( 3.02)3p( 0.01)3d( 0.01)
      O    8      [core]2S( 1.63)2p( 4.64)
      H    9            1S( 0.47)
      H   10            1S( 0.70)
      H   11            1S( 0.72)
      H   12            1S( 0.75)
      H   13            1S( 0.75)
      H   14            1S( 0.72)
      H   15            1S( 0.72)
      H   16            1S( 0.73)


 ***************************************************
 *******         Alpha spin orbitals         *******
 ***************************************************


 NATURAL POPULATIONS:  Natural atomic orbital occupancies 
                                                          
   NAO  Atom  No  lang   Type(AO)    Occupancy      Energy
 ----------------------------------------------------------
     1    O    1  S      Cor( 1S)     0.99986     -19.13409
     2    O    1  S      Val( 2S)     0.85572      -1.12685
     3    O    1  S      Ryd( 3S)     0.00074       1.25470
     4    O    1  px     Val( 2p)     0.83143      -0.55046
     5    O    1  px     Ryd( 3p)     0.00059       0.84658
     6    O    1  py     Val( 2p)     0.82779      -0.52219
     7    O    1  py     Ryd( 3p)     0.00081       0.86346
     8    O    1  pz     Val( 2p)     0.81590      -0.50698
     9    O    1  pz     Ryd( 3p)     0.00065       0.87948
    10    O    1  dxy    Ryd( 3d)     0.00073       2.89229
    11    O    1  dxz    Ryd( 3d)     0.00079       2.62970
    12    O    1  dyz    Ryd( 3d)     0.00027       2.51079
    13    O    1  dx2y2  Ryd( 3d)     0.00087       2.75477
    14    O    1  dz2    Ryd( 3d)     0.00028       2.58677

    15    C    2  S      Cor( 1S)     0.99965     -10.45468
    16    C    2  S      Val( 2S)     0.38111      -0.37595
    17    C    2  S      Ryd( 3S)     0.00231       0.31292
    18    C    2  px     Val( 2p)     0.43478      -0.26650
    19    C    2  px     Ryd( 3p)     0.00818       0.37614
    20    C    2  py     Val( 2p)     0.35861      -0.28388
    21    C    2  py     Ryd( 3p)     0.00476       0.37468
    22    C    2  pz     Val( 2p)     0.37683      -0.32462
    23    C    2  pz     Ryd( 3p)     0.00271       0.35992
    24    C    2  dxy    Ryd( 3d)     0.00142       1.98173
    25    C    2  dxz    Ryd( 3d)     0.00176       1.83812
    26    C    2  dyz    Ryd( 3d)     0.00131       1.91757
    27    C    2  dx2y2  Ryd( 3d)     0.00245       1.99048
    28    C    2  dz2    Ryd( 3d)     0.00127       1.76287

    29    O    3  S      Cor( 1S)     0.99985     -19.21726
    30    O    3  S      Val( 2S)     0.84141      -1.12145
    31    O    3  S      Ryd( 3S)     0.00078       1.24689
    32    O    3  px     Val( 2p)     0.84102      -0.55238
    33    O    3  px     Ryd( 3p)     0.00090       1.03656
    34    O    3  py     Val( 2p)     0.82796      -0.56213
    35    O    3  py     Ryd( 3p)     0.00060       0.83385
    36    O    3  pz     Val( 2p)     0.83136      -0.55053
    37    O    3  pz     Ryd( 3p)     0.00061       0.83593
    38    O    3  dxy    Ryd( 3d)     0.00043       2.61499
    39    O    3  dxz    Ryd( 3d)     0.00039       2.69382
    40    O    3  dyz    Ryd( 3d)     0.00044       2.83929
    41    O    3  dx2y2  Ryd( 3d)     0.00077       2.92468
    42    O    3  dz2    Ryd( 3d)     0.00039       2.59683

    43    C    4  S      Cor( 1S)     0.99943     -10.37722
    44    C    4  S      Val( 2S)     0.49001      -0.45615
    45    C    4  S      Ryd( 3S)     0.00157       0.64483
    46    C    4  px     Val( 2p)     0.48630      -0.33834
    47    C    4  px     Ryd( 3p)     0.00217       0.44173
    48    C    4  py     Val( 2p)     0.43397      -0.31382
    49    C    4  py     Ryd( 3p)     0.00286       0.49474
    50    C    4  pz     Val( 2p)     0.58577      -0.33615
    51    C    4  pz     Ryd( 3p)     0.00293       0.54843
    52    C    4  dxy    Ryd( 3d)     0.00086       1.93143
    53    C    4  dxz    Ryd( 3d)     0.00063       1.90948
    54    C    4  dyz    Ryd( 3d)     0.00067       2.09221
    55    C    4  dx2y2  Ryd( 3d)     0.00093       1.87910
    56    C    4  dz2    Ryd( 3d)     0.00064       1.91833

    57    C    5  S      Cor( 1S)     0.99957     -10.27589
    58    C    5  S      Val( 2S)     0.52170      -0.42779
    59    C    5  S      Ryd( 3S)     0.00058       0.73243
    60    C    5  px     Val( 2p)     0.52068      -0.28433
    61    C    5  px     Ryd( 3p)     0.00105       0.39111
    62    C    5  py     Val( 2p)     0.60461      -0.28277
    63    C    5  py     Ryd( 3p)     0.00238       0.49606
    64    C    5  pz     Val( 2p)     0.57577      -0.28162
    65    C    5  pz     Ryd( 3p)     0.00127       0.45819
    66    C    5  dxy    Ryd( 3d)     0.00033       1.95831
    67    C    5  dxz    Ryd( 3d)     0.00039       2.01965
    68    C    5  dyz    Ryd( 3d)     0.00025       1.94642
    69    C    5  dx2y2  Ryd( 3d)     0.00033       2.09673
    70    C    5  dz2    Ryd( 3d)     0.00027       2.12346

    71    C    6  S      Cor( 1S)     0.99956     -10.26339
    72    C    6  S      Val( 2S)     0.52221      -0.41738
    73    C    6  S      Ryd( 3S)     0.00034       0.73214
    74    C    6  px     Val( 2p)     0.55802      -0.26542
    75    C    6  px     Ryd( 3p)     0.00116       0.35901
    76    C    6  py     Val( 2p)     0.51994      -0.27356
    77    C    6  py     Ryd( 3p)     0.00115       0.37742
    78    C    6  pz     Val( 2p)     0.62955      -0.27371
    79    C    6  pz     Ryd( 3p)     0.00234       0.58768
    80    C    6  dxy    Ryd( 3d)     0.00029       1.98965
    81    C    6  dxz    Ryd( 3d)     0.00037       2.19146
    82    C    6  dyz    Ryd( 3d)     0.00024       1.95612
    83    C    6  dx2y2  Ryd( 3d)     0.00037       1.98779
    84    C    6  dz2    Ryd( 3d)     0.00031       2.06888

    85    C    7  S      Cor( 1S)     0.99952     -10.34240
    86    C    7  S      Val( 2S)     0.51746      -0.44661
    87    C    7  S      Ryd( 3S)     0.00082       0.62436
    88    C    7  px     Val( 2p)     0.45814      -0.28507
    89    C    7  px     Ryd( 3p)     0.00246       0.44456
    90    C    7  py     Val( 2p)     0.56467      -0.29242
    91    C    7  py     Ryd( 3p)     0.00115       0.33209
    92    C    7  pz     Val( 2p)     0.49468      -0.28698
    93    C    7  pz     Ryd( 3p)     0.00218       0.44530
    94    C    7  dxy    Ryd( 3d)     0.00060       1.98111
    95    C    7  dxz    Ryd( 3d)     0.00102       2.09144
    96    C    7  dyz    Ryd( 3d)     0.00058       2.06294
    97    C    7  dx2y2  Ryd( 3d)     0.00061       1.95243
    98    C    7  dz2    Ryd( 3d)     0.00053       1.91654

    99    O    8  S      Cor( 1S)     0.99987     -19.24650
   100    O    8  S      Val( 2S)     0.81960      -1.14624
   101    O    8  S      Ryd( 3S)     0.00041       1.28480
   102    O    8  px     Val( 2p)     0.80835      -0.58595
   103    O    8  px     Ryd( 3p)     0.00079       1.06531
   104    O    8  py     Val( 2p)     0.85022      -0.58859
   105    O    8  py     Ryd( 3p)     0.00064       0.99190
   106    O    8  pz     Val( 2p)     0.89745      -0.59982
   107    O    8  pz     Ryd( 3p)     0.00096       0.93310
   108    O    8  dxy    Ryd( 3d)     0.00035       2.66026
   109    O    8  dxz    Ryd( 3d)     0.00053       2.71357
   110    O    8  dyz    Ryd( 3d)     0.00062       2.52676
   111    O    8  dx2y2  Ryd( 3d)     0.00033       2.58047
   112    O    8  dz2    Ryd( 3d)     0.00058       2.51704

   113    H    9  S      Val( 1S)     0.23468      -0.09526
   114    H    9  S      Ryd( 2S)     0.00078       0.21481
   115    H    9  px     Ryd( 2p)     0.00107       2.14257
   116    H    9  py     Ryd( 2p)     0.00052       1.54869
   117    H    9  pz     Ryd( 2p)     0.00060       1.57061

   118    H   10  S      Val( 1S)     0.36183      -0.11407
   119    H   10  S      Ryd( 2S)     0.00114       0.14250
   120    H   10  px     Ryd( 2p)     0.00006       1.67944
   121    H   10  py     Ryd( 2p)     0.00014       1.78619
   122    H   10  pz     Ryd( 2p)     0.00034       1.96683

   123    H   11  S      Val( 1S)     0.36104      -0.08079
   124    H   11  S      Ryd( 2S)     0.00059       0.17794
   125    H   11  px     Ryd( 2p)     0.00005       1.62883
   126    H   11  py     Ryd( 2p)     0.00038       2.17977
   127    H   11  pz     Ryd( 2p)     0.00008       1.66858

   128    H   12  S      Val( 1S)     0.37464      -0.10402
   129    H   12  S      Ryd( 2S)     0.00103       0.20031
   130    H   12  px     Ryd( 2p)     0.00009       1.67325
   131    H   12  py     Ryd( 2p)     0.00008       1.68928
   132    H   12  pz     Ryd( 2p)     0.00036       2.09032

   133    H   13  S      Val( 1S)     0.37327      -0.08643
   134    H   13  S      Ryd( 2S)     0.00118       0.19223
   135    H   13  px     Ryd( 2p)     0.00019       1.83175
   136    H   13  py     Ryd( 2p)     0.00012       1.68839
   137    H   13  pz     Ryd( 2p)     0.00020       1.94393

   138    H   14  S      Val( 1S)     0.36151      -0.07724
   139    H   14  S      Ryd( 2S)     0.00055       0.18418
   140    H   14  px     Ryd( 2p)     0.00015       1.78864
   141    H   14  py     Ryd( 2p)     0.00007       1.61292
   142    H   14  pz     Ryd( 2p)     0.00030       2.05343

   143    H   15  S      Val( 1S)     0.38861      -0.13544
   144    H   15  S      Ryd( 2S)     0.00117       0.17779
   145    H   15  px     Ryd( 2p)     0.00009       1.64564
   146    H   15  py     Ryd( 2p)     0.00022       1.78077
   147    H   15  pz     Ryd( 2p)     0.00032       1.91997

   148    H   16  S      Val( 1S)     0.37204      -0.10100
   149    H   16  S      Ryd( 2S)     0.00061       0.15599
   150    H   16  px     Ryd( 2p)     0.00026       1.88736
   151    H   16  py     Ryd( 2p)     0.00018       1.76046
   152    H   16  pz     Ryd( 2p)     0.00012       1.71252


 Summary of Natural Population Analysis:                  
                                                          
                                       Natural Population 
                Natural  -----------------------------------------------
    Atom  No    Charge         Core      Valence    Rydberg      Total
 -----------------------------------------------------------------------
      O    1   -0.33642      0.99986     3.33084    0.00573     4.33642
      C    2    0.42284      0.99965     1.55133    0.02617     2.57716
      O    3   -0.34690      0.99985     3.34175    0.00531     4.34690
      C    4   -0.00874      0.99943     1.99604    0.01326     3.00874
      C    5   -0.22917      0.99957     2.22276    0.00684     3.22917
      C    6   -0.23584      0.99956     2.22972    0.00656     3.23584
      C    7   -0.04441      0.99952     2.03495    0.00994     3.04441
      O    8   -0.38069      0.99987     3.37562    0.00521     4.38069
      H    9    0.26234      0.00000     0.23468    0.00298     0.23766
      H   10    0.13649      0.00000     0.36183    0.00168     0.36351
      H   11    0.13785      0.00000     0.36104    0.00111     0.36215
      H   12    0.12380      0.00000     0.37464    0.00156     0.37620
      H   13    0.12504      0.00000     0.37327    0.00169     0.37496
      H   14    0.13742      0.00000     0.36151    0.00107     0.36258
      H   15    0.10960      0.00000     0.38861    0.00179     0.39040
      H   16    0.12679      0.00000     0.37204    0.00117     0.37321
 =======================================================================
   * Total *    0.00000      7.99731    22.91062    0.09207    31.00000

                                 Natural Population      
 --------------------------------------------------------
   Core                       7.99731 ( 99.9663% of   8)
   Valence                   22.91062 ( 99.6114% of  23)
   Natural Minimal Basis     30.90793 ( 99.7030% of  31)
   Natural Rydberg Basis      0.09207 (  0.2970% of  31)
 --------------------------------------------------------

    Atom  No          Natural Electron Configuration
 ----------------------------------------------------------------------------
      O    1      [core]2S( 0.86)2p( 2.48)
      C    2      [core]2S( 0.38)2p( 1.17)3p( 0.02)3d( 0.01)
      O    3      [core]2S( 0.84)2p( 2.50)
      C    4      [core]2S( 0.49)2p( 1.51)3p( 0.01)
      C    5      [core]2S( 0.52)2p( 1.70)
      C    6      [core]2S( 0.52)2p( 1.71)
      C    7      [core]2S( 0.52)2p( 1.52)3p( 0.01)
      O    8      [core]2S( 0.82)2p( 2.56)
      H    9            1S( 0.23)
      H   10            1S( 0.36)
      H   11            1S( 0.36)
      H   12            1S( 0.37)
      H   13            1S( 0.37)
      H   14            1S( 0.36)
      H   15            1S( 0.39)
      H   16            1S( 0.37)


 NATURAL BOND ORBITAL ANALYSIS, alpha spin orbitals:

                       Occupancies       Lewis Structure    Low   High
           Occ.    -------------------  -----------------   occ   occ
  Cycle   Thresh.   Lewis   Non-Lewis     CR  BD  3C  LP    (L)   (NL)   Dev
 =============================================================================
   1(1)    0.90    30.61265   0.38735      8  17   0   6     1      1    0.04
   2(2)    0.90    30.35633   0.64367      8  18   0   5     1      1    0.01
   3(3)    0.90    30.35633   0.64367      8  18   0   5     1      1    0.01
   4(4)    0.90    30.45811   0.54189      8  17   0   6     1      1    0.04
   5(5)    0.90    30.35633   0.64367      8  18   0   5     1      1    0.01
   6(6)    0.90    30.35633   0.64367      8  18   0   5     1      1    0.01
   7(7)    0.90    30.45811   0.54189      8  17   0   6     1      1    0.04
   8(8)    0.90    30.35633   0.64367      8  18   0   5     1      1    0.01
   9(9)    0.90    30.35633   0.64367      8  18   0   5     1      1    0.01
  10(1)    0.80    30.61323   0.38677      8  17   0   6     0      1    0.04
 -----------------------------------------------------------------------------

 Structure accepted: No low occupancy Lewis orbitals

 --------------------------------------------------------
   Core                      7.99731 ( 99.966% of   8)
   Valence Lewis            22.61592 ( 98.330% of  23)
  ==================       ============================
   Total Lewis              30.61323 ( 98.752% of  31)
  -----------------------------------------------------
   Valence non-Lewis         0.32529 (  1.049% of  31)
   Rydberg non-Lewis         0.06148 (  0.198% of  31)
  ==================       ============================
   Total non-Lewis           0.38677 (  1.248% of  31)
 --------------------------------------------------------


       (Occupancy)   Bond orbital/ Coefficients/ Hybrids
 ---------------------------------------------------------------------------------
     1. (0.99826) BD ( 1) O   1 - C   2  
                ( 66.99%)   0.8185* O   1 s( 41.14%)p 1.43( 58.77%)d 0.00(  0.09%)
                                           -0.0000  0.6409 -0.0244  0.6100 -0.0148
                                           -0.4627  0.0105  0.0348 -0.0034 -0.0234
                                            0.0041 -0.0042  0.0094 -0.0149
                ( 33.01%)   0.5746* C   2 s( 32.89%)p 2.03( 66.86%)d 0.01(  0.25%)
                                            0.0001  0.5726 -0.0323 -0.7179 -0.0578
                                            0.2935  0.0264 -0.2510 -0.0023 -0.0312
                                            0.0201 -0.0092  0.0260 -0.0199
     2. (0.99577) BD ( 2) O   1 - C   2  
                ( 70.80%)   0.8414* O   1 s(  0.84%)p99.99( 99.00%)d 0.19(  0.16%)
                                           -0.0000  0.0918 -0.0031  0.2827 -0.0027
                                            0.5580 -0.0006  0.7738 -0.0030  0.0140
                                            0.0282 -0.0110  0.0203  0.0082
                ( 29.20%)   0.5404* C   2 s(  0.71%)p99.99( 98.79%)d 0.69(  0.49%)
                                            0.0000  0.0843  0.0041  0.0775 -0.0151
                                            0.6579 -0.0099  0.7406 -0.0175 -0.0337
                                           -0.0458  0.0163 -0.0310 -0.0218
     3. (0.99782) BD ( 1) C   2 - O   3  
                ( 30.99%)   0.5567* C   2 s( 27.24%)p 2.66( 72.43%)d 0.01(  0.33%)
                                           -0.0001  0.5218 -0.0110 -0.0411 -0.0079
                                           -0.6611 -0.0355  0.5323  0.0298 -0.0019
                                            0.0011 -0.0475 -0.0319  0.0053
                ( 69.01%)   0.8307* O   3 s( 35.09%)p 1.85( 64.83%)d 0.00(  0.08%)
                                           -0.0000  0.5924 -0.0001 -0.0329  0.0015
                                            0.6270  0.0027 -0.5041 -0.0026 -0.0091
                                            0.0060 -0.0222 -0.0123 -0.0014
     4. (0.98964) BD ( 1) C   2 - C   4  
                ( 48.82%)   0.6987* C   2 s( 38.89%)p 1.57( 61.03%)d 0.00(  0.08%)
                                            0.0001  0.6230  0.0271  0.6873 -0.0272
                                            0.1936 -0.0063 -0.3157 -0.0067  0.0083
                                           -0.0152  0.0002  0.0209 -0.0094
                ( 51.18%)   0.7154* C   4 s( 26.39%)p 2.79( 73.52%)d 0.00(  0.09%)
                                            0.0002  0.5136  0.0097 -0.7580 -0.0144
                                           -0.2643 -0.0030  0.3006 -0.0119  0.0155
                                           -0.0169 -0.0056  0.0163 -0.0078
     5. (0.99216) BD ( 1) O   3 - H   9  
                ( 76.59%)   0.8751* O   3 s( 21.51%)p 3.65( 78.41%)d 0.00(  0.08%)
                                           -0.0002 -0.4636 -0.0103  0.7901  0.0111
                                            0.2032  0.0223 -0.3427 -0.0207  0.0042
                                            0.0075 -0.0019 -0.0237  0.0130
                ( 23.41%)   0.4839* H   9 s( 99.48%)p 0.01(  0.52%)
                                           -0.9974  0.0052 -0.0648 -0.0170  0.0270
     6. (0.98287) BD ( 1) C   4 - C   5  
                ( 53.04%)   0.7283* C   4 s( 28.90%)p 2.46( 71.06%)d 0.00(  0.04%)
                                            0.0001  0.5374 -0.0172  0.4374 -0.0216
                                            0.4390  0.0241  0.5702 -0.0207  0.0058
                                            0.0111  0.0112  0.0023  0.0092
                ( 46.96%)   0.6853* C   5 s( 24.19%)p 3.13( 75.75%)d 0.00(  0.06%)
                                            0.0004  0.4918  0.0019 -0.5032 -0.0123
                                           -0.4029  0.0173 -0.5843 -0.0117  0.0122
                                            0.0142  0.0164 -0.0008  0.0041
     7. (0.99471) BD ( 1) C   4 - O   8  
                ( 30.29%)   0.5504* C   4 s( 19.70%)p 4.06( 79.99%)d 0.02(  0.31%)
                                           -0.0002  0.4431  0.0252  0.4689  0.0029
                                           -0.7282 -0.0317 -0.2155 -0.0479 -0.0402
                                           -0.0103  0.0158 -0.0216 -0.0254
                ( 69.71%)   0.8349* O   8 s( 30.24%)p 2.30( 69.69%)d 0.00(  0.07%)
                                            0.0001  0.5499  0.0008 -0.4802 -0.0071
                                            0.6591 -0.0008  0.1783 -0.0103 -0.0134
                                           -0.0109  0.0155 -0.0106 -0.0058
     8. (0.98586) BD ( 1) C   4 - H  10  
                ( 63.95%)   0.7997* C   4 s( 24.93%)p 3.01( 75.03%)d 0.00(  0.04%)
                                            0.0004 -0.4993 -0.0028  0.1093 -0.0153
                                           -0.4500  0.0155  0.7317 -0.0019  0.0020
                                           -0.0076  0.0143  0.0026 -0.0110
                ( 36.05%)   0.6004* H  10 s( 99.89%)p 0.00(  0.11%)
                                           -0.9994  0.0009 -0.0054  0.0174 -0.0280
     9. (0.98387) BD ( 1) C   5 - C   6  
                ( 50.91%)   0.7135* C   5 s( 27.16%)p 2.68( 72.79%)d 0.00(  0.05%)
                                            0.0001  0.5212  0.0012  0.7862  0.0141
                                           -0.3296  0.0237 -0.0115  0.0149 -0.0171
                                           -0.0038  0.0038  0.0068 -0.0098
                ( 49.09%)   0.7006* C   6 s( 26.04%)p 2.84( 73.90%)d 0.00(  0.05%)
                                            0.0003  0.5103  0.0015 -0.7396  0.0093
                                            0.4318  0.0254  0.0672  0.0178 -0.0115
                                            0.0010  0.0010  0.0160 -0.0119
    10. (0.98876) BD ( 1) C   5 - H  11  
                ( 63.76%)   0.7985* C   5 s( 24.95%)p 3.01( 75.01%)d 0.00(  0.03%)
                                           -0.0001  0.4995  0.0068  0.0209 -0.0031
                                            0.8463 -0.0044 -0.1818  0.0190 -0.0004
                                            0.0002 -0.0087 -0.0142 -0.0068
                ( 36.24%)   0.6020* H  11 s( 99.90%)p 0.00(  0.10%)
                                            0.9995 -0.0020 -0.0011 -0.0312  0.0033
    11. (0.99021) BD ( 1) C   5 - H  12  
                ( 62.53%)   0.7907* C   5 s( 23.58%)p 3.24( 76.38%)d 0.00(  0.04%)
                                           -0.0001  0.4855 -0.0086 -0.3564  0.0084
                                           -0.1078  0.0303  0.7901  0.0040  0.0042
                                           -0.0134 -0.0079  0.0031  0.0118
                ( 37.47%)   0.6122* H  12 s( 99.90%)p 0.00(  0.10%)
                                            0.9995 -0.0031  0.0087 -0.0010 -0.0297
    12. (0.99416) BD ( 1) C   6 - C   7  
                ( 49.44%)   0.7031* C   6 s( 25.46%)p 2.93( 74.48%)d 0.00(  0.06%)
                                            0.0002  0.5046  0.0043 -0.1516  0.0239
                                           -0.8220 -0.0185 -0.2124  0.0052  0.0129
                                            0.0042  0.0112 -0.0148 -0.0099
                ( 50.56%)   0.7111* C   7 s( 29.92%)p 2.34( 70.03%)d 0.00(  0.05%)
                                            0.0003  0.5469 -0.0105  0.2407  0.0340
                                            0.7673 -0.0138  0.2285  0.0025  0.0057
                                            0.0001  0.0076 -0.0184 -0.0100
    13. (0.98920) BD ( 1) C   6 - H  13  
                ( 62.67%)   0.7916* C   6 s( 23.35%)p 3.28( 76.61%)d 0.00(  0.04%)
                                           -0.0001  0.4831 -0.0074  0.4916  0.0159
                                            0.3672  0.0026 -0.6235  0.0232  0.0057
                                           -0.0130 -0.0101  0.0011  0.0098
                ( 37.33%)   0.6110* H  13 s( 99.90%)p 0.00(  0.10%)
                                            0.9995 -0.0033 -0.0203 -0.0140  0.0187
    14. (0.98631) BD ( 1) C   6 - H  14  
                ( 63.59%)   0.7974* C   6 s( 25.05%)p 2.99( 74.92%)d 0.00(  0.03%)
                                           -0.0001  0.5005  0.0035  0.4329  0.0084
                                            0.0337  0.0096  0.7485 -0.0179 -0.0013
                                            0.0124 -0.0010  0.0021  0.0123
                ( 36.41%)   0.6034* H  14 s( 99.90%)p 0.00(  0.10%)
                                            0.9995 -0.0017 -0.0174 -0.0038 -0.0257
    15. (0.99574) BD ( 1) C   7 - O   8  
                ( 28.26%)   0.5316* C   7 s( 18.69%)p 4.33( 80.95%)d 0.02(  0.36%)
                                           -0.0001  0.4317  0.0227 -0.6782 -0.0259
                                            0.0805 -0.0266 -0.5824 -0.0509 -0.0107
                                            0.0500 -0.0095  0.0290  0.0060
                ( 71.74%)   0.8470* O   8 s( 30.76%)p 2.25( 69.18%)d 0.00(  0.06%)
                                            0.0001  0.5546  0.0000  0.6227  0.0035
                                           -0.1518 -0.0146  0.5298 -0.0074  0.0045
                                            0.0200  0.0010  0.0093  0.0109
    16. (0.99440) BD ( 1) C   7 - H  15  
                ( 61.56%)   0.7846* C   7 s( 25.42%)p 2.93( 74.52%)d 0.00(  0.06%)
                                           -0.0001  0.5041 -0.0102 -0.3033  0.0167
                                           -0.4624 -0.0197  0.6623 -0.0087  0.0084
                                           -0.0145 -0.0144 -0.0015  0.0085
                ( 38.44%)   0.6200* H  15 s( 99.89%)p 0.00(  0.11%)
                                            0.9994 -0.0022  0.0067  0.0197 -0.0261
    17. (0.99126) BD ( 1) C   7 - H  16  
                ( 62.86%)   0.7928* C   7 s( 25.91%)p 2.86( 74.05%)d 0.00(  0.04%)
                                            0.0002 -0.5089 -0.0111 -0.6208  0.0194
                                            0.4354  0.0005  0.4063 -0.0074  0.0108
                                            0.0149 -0.0096 -0.0031  0.0015
                ( 37.14%)   0.6095* H  16 s( 99.89%)p 0.00(  0.11%)
                                           -0.9995  0.0019  0.0243 -0.0182 -0.0125
    18. (0.99986) CR ( 1) O   1           s(100.00%)p 0.00(  0.00%)
                                            1.0000 -0.0004 -0.0000  0.0003 -0.0000
                                           -0.0002  0.0000  0.0001 -0.0000 -0.0000
                                            0.0000 -0.0000  0.0000 -0.0000
    19. (0.99965) CR ( 1) C   2           s(100.00%)
                                            1.0000 -0.0001 -0.0000 -0.0000  0.0000
                                           -0.0001 -0.0000  0.0001  0.0000  0.0000
                                            0.0000 -0.0000 -0.0000  0.0000
    20. (0.99985) CR ( 1) O   3           s(100.00%)p 0.00(  0.00%)
                                            1.0000 -0.0002 -0.0000  0.0001  0.0000
                                            0.0001  0.0000 -0.0002 -0.0000 -0.0000
                                            0.0000 -0.0000 -0.0000  0.0000
    21. (0.99944) CR ( 1) C   4           s(100.00%)p 0.00(  0.00%)
                                            1.0000  0.0001  0.0000  0.0002  0.0000
                                            0.0000 -0.0000 -0.0005 -0.0000 -0.0000
                                            0.0000 -0.0000 -0.0000 -0.0000
    22. (0.99957) CR ( 1) C   5           s(100.00%)p 0.00(  0.00%)
                                            1.0000 -0.0002 -0.0000  0.0001  0.0000
                                            0.0003 -0.0000  0.0003  0.0000 -0.0000
                                           -0.0000 -0.0000 -0.0000 -0.0000
    23. (0.99956) CR ( 1) C   6           s(100.00%)p 0.00(  0.00%)
                                            1.0000 -0.0001 -0.0000  0.0003 -0.0000
                                            0.0001 -0.0000  0.0000 -0.0000  0.0000
                                           -0.0000 -0.0000 -0.0000  0.0000
    24. (0.99953) CR ( 1) C   7           s(100.00%)p 0.00(  0.00%)
                                            1.0000  0.0000  0.0000 -0.0000 -0.0000
                                           -0.0004 -0.0000 -0.0001 -0.0000 -0.0000
                                           -0.0000 -0.0000  0.0000  0.0000
    25. (0.99987) CR ( 1) O   8           s(100.00%)
                                            1.0000 -0.0002 -0.0000 -0.0000 -0.0000
                                            0.0000  0.0000  0.0000  0.0000  0.0000
                                           -0.0000  0.0000 -0.0000  0.0000
    26. (0.98880) LP ( 1) O   1           s( 58.07%)p 0.72( 41.90%)d 0.00(  0.02%)
                                            0.0005  0.7619  0.0131 -0.5454  0.0021
                                            0.3253 -0.0014 -0.1256  0.0007  0.0119
                                           -0.0056  0.0010 -0.0051  0.0056
    27. (0.93329) LP ( 2) O   1           s(  0.00%)p 1.00( 99.90%)d 0.00(  0.10%)
                                           -0.0000  0.0037  0.0008 -0.4988 -0.0052
                                           -0.6060 -0.0066  0.6188  0.0061 -0.0082
                                            0.0131 -0.0134 -0.0226  0.0068
    28. (0.98704) LP ( 1) O   3           s( 43.37%)p 1.30( 56.59%)d 0.00(  0.04%)
                                            0.0002  0.6586 -0.0024  0.5857 -0.0101
                                           -0.4232  0.0008  0.2088  0.0004  0.0165
                                           -0.0096  0.0024 -0.0034  0.0064
    29. (0.89471) LP ( 2) O   3           s(  0.00%)p 1.00( 99.92%)d 0.00(  0.08%)
                                            0.0000  0.0026 -0.0012  0.1733 -0.0026
                                            0.6208 -0.0062  0.7640 -0.0085 -0.0075
                                           -0.0153  0.0080 -0.0152 -0.0151
    30. (0.98743) LP ( 1) O   8           s( 38.79%)p 1.58( 61.15%)d 0.00(  0.05%)
                                            0.0002  0.6229  0.0024 -0.1710  0.0021
                                           -0.4845 -0.0010 -0.5895  0.0011 -0.0024
                                           -0.0068 -0.0186  0.0068 -0.0088
    31. (0.97363) LP ( 2) O   8           s(  0.18%)p99.99( 99.76%)d 0.30(  0.05%)
                                            0.0000  0.0425 -0.0016  0.5929  0.0008
                                            0.5541  0.0043 -0.5824 -0.0035  0.0103
                                            0.0091  0.0015 -0.0059 -0.0179
    32. (0.00144) RY*( 1) O   1           s(  2.21%)p43.83( 97.07%)d 0.32(  0.71%)
                                           -0.0000  0.0013  0.1488  0.0081 -0.5040
                                            0.0020 -0.6512 -0.0041  0.5408  0.0213
                                           -0.0419  0.0231  0.0625 -0.0222
    33. (0.00029) RY*( 2) O   1           s(  0.05%)p99.99( 97.60%)d51.10(  2.35%)
                                            0.0000  0.0005  0.0215 -0.0011 -0.1449
                                           -0.0054 -0.5533 -0.0059 -0.8055  0.0012
                                            0.0646 -0.0416  0.0798  0.1062
    34. (0.00016) RY*( 3) O   1           s( 92.13%)p 0.04(  3.43%)d 0.05(  4.44%)
                                           -0.0000  0.0057  0.9598  0.0172  0.1636
                                           -0.0150  0.0665  0.0072 -0.0502 -0.0696
                                            0.0323  0.1231  0.1329 -0.0755
    35. (0.00004) RY*( 4) O   1           s(  0.08%)p99.99( 82.69%)d99.99( 17.23%)
    36. (0.00000) RY*( 5) O   1           s(  0.84%)p12.36( 10.41%)d99.99( 88.75%)
    37. (0.00000) RY*( 6) O   1           s(  0.10%)p32.35(  3.37%)d99.99( 96.52%)
    38. (0.00000) RY*( 7) O   1           s(  1.61%)p 0.33(  0.52%)d60.76( 97.86%)
    39. (0.00000) RY*( 8) O   1           s(  2.18%)p 0.91(  1.99%)d43.93( 95.83%)
    40. (0.00000) RY*( 9) O   1           s(  0.74%)p 4.54(  3.35%)d99.99( 95.91%)
    41. (0.01068) RY*( 1) C   2           s(  3.24%)p29.59( 95.84%)d 0.28(  0.92%)
                                           -0.0000  0.0363  0.1763 -0.0377  0.7435
                                            0.0455 -0.5772 -0.0279  0.2614  0.0469
                                           -0.0223 -0.0426 -0.0606  0.0314
    42. (0.00467) RY*( 2) C   2           s(  2.95%)p13.44( 39.61%)d19.49( 57.45%)
                                           -0.0000  0.0339  0.1683 -0.0256  0.3635
                                           -0.0391  0.2553  0.0344 -0.4420  0.1889
                                           -0.3073  0.3615  0.5492 -0.1097
    43. (0.00280) RY*( 3) C   2           s(  0.51%)p 1.33(  0.68%)d99.99( 98.82%)
                                            0.0000  0.0005  0.0712 -0.0131  0.0154
                                           -0.0391  0.0497 -0.0484 -0.0022 -0.1984
                                           -0.4834  0.2610 -0.5488 -0.5881
    44. (0.00193) RY*( 4) C   2           s( 35.63%)p 0.91( 32.41%)d 0.90( 31.96%)
                                            0.0000  0.0052  0.5969 -0.0153  0.0391
                                           -0.0104 -0.0091 -0.0114 -0.5675 -0.3723
                                            0.1968 -0.1924 -0.2584  0.1962
    45. (0.00147) RY*( 5) C   2           s(  9.48%)p 5.67( 53.83%)d 3.87( 36.69%)
                                           -0.0000  0.0124  0.3077  0.0148  0.2415
                                            0.0056  0.5423  0.0300  0.4298 -0.1152
                                            0.5067  0.0880  0.0443 -0.2953
    46. (0.00075) RY*( 6) C   2           s(  9.17%)p 1.12( 10.32%)d 8.78( 80.51%)
                                           -0.0000  0.0143  0.3025 -0.0313  0.0283
                                            0.0294  0.3062 -0.0033  0.0822  0.7143
                                           -0.2402 -0.3067 -0.3280  0.1883
    47. (0.00034) RY*( 7) C   2           s( 36.08%)p 1.28( 46.20%)d 0.49( 17.72%)
                                            0.0000 -0.0250  0.6001 -0.0268 -0.4999
                                           -0.0122 -0.3963  0.0109  0.2325  0.1642
                                           -0.0214  0.2171  0.2719 -0.1696
    48. (0.00006) RY*( 8) C   2           s(  3.08%)p 7.07( 21.81%)d24.35( 75.10%)
    49. (0.00002) RY*( 9) C   2           s(  0.14%)p 1.39(  0.19%)d99.99( 99.67%)
    50. (0.00114) RY*( 1) O   3           s( 49.79%)p 0.97( 48.30%)d 0.04(  1.92%)
                                           -0.0000  0.0058  0.7056  0.0030  0.6869
                                           -0.0010  0.0496  0.0030 -0.0929  0.0958
                                           -0.0748  0.0196  0.0604 -0.0189
    51. (0.00035) RY*( 2) O   3           s( 14.71%)p 5.29( 77.83%)d 0.51(  7.46%)
                                            0.0000 -0.0014  0.3835  0.0035 -0.3490
                                            0.0026  0.6583  0.0014  0.4723 -0.1538
                                            0.0794  0.1338 -0.0722 -0.1469
    52. (0.00032) RY*( 3) O   3           s( 24.24%)p 2.82( 68.27%)d 0.31(  7.50%)
                                            0.0000 -0.0017  0.4923  0.0026 -0.5446
                                           -0.0005 -0.1866 -0.0045 -0.5927 -0.1545
                                            0.1498  0.0781  0.1185  0.0925
    53. (0.00005) RY*( 4) O   3           s(  7.78%)p 9.36( 72.77%)d 2.50( 19.45%)
    54. (0.00001) RY*( 5) O   3           s(  0.00%)p 1.00( 12.39%)d 7.07( 87.60%)
    55. (0.00001) RY*( 6) O   3           s(  0.27%)p48.30( 12.87%)d99.99( 86.86%)
    56. (0.00001) RY*( 7) O   3           s(  1.98%)p 0.92(  1.82%)d48.66( 96.20%)
    57. (0.00000) RY*( 8) O   3           s(  1.27%)p 2.12(  2.70%)d75.44( 96.02%)
    58. (0.00000) RY*( 9) O   3           s(  0.01%)p 1.00(  3.30%)d29.26( 96.69%)
    59. (0.00304) RY*( 1) C   4           s(  3.35%)p27.39( 91.63%)d 1.50(  5.02%)
                                           -0.0000  0.0111  0.1826  0.0095  0.5642
                                            0.0106 -0.6842  0.0452  0.3573 -0.0305
                                            0.1072 -0.1923  0.0161 -0.0241
    60. (0.00197) RY*( 2) C   4           s(  9.17%)p 9.57( 87.76%)d 0.34(  3.07%)
                                            0.0000 -0.0400  0.3002 -0.0223  0.0145
                                            0.0514 -0.3769  0.0111 -0.8556 -0.0379
                                           -0.0228  0.0889 -0.0330 -0.1407
    61. (0.00134) RY*( 3) C   4           s( 19.89%)p 2.86( 56.97%)d 1.16( 23.15%)
                                            0.0000  0.0052  0.4459  0.0114  0.5053
                                           -0.0047  0.5547 -0.0022 -0.0806  0.1171
                                            0.0846 -0.1295  0.3845 -0.2145
    62. (0.00113) RY*( 4) C   4           s( 49.02%)p 0.67( 32.62%)d 0.37( 18.36%)
                                            0.0000 -0.0026  0.7002  0.0103 -0.4803
                                            0.0160 -0.1207 -0.0006  0.2839 -0.1746
                                           -0.1794  0.1458  0.2780  0.1493
    63. (0.00072) RY*( 5) C   4           s( 13.76%)p 0.42(  5.72%)d 5.85( 80.52%)
                                           -0.0000  0.0012  0.3710 -0.0103 -0.1821
                                            0.0023  0.1219  0.0073  0.0946  0.1127
                                            0.4911 -0.2130 -0.6790 -0.2120
    64. (0.00047) RY*( 6) C   4           s(  3.27%)p 3.17( 10.34%)d26.43( 86.39%)
                                           -0.0000  0.0055  0.1807 -0.0032  0.3046
                                            0.0027  0.0733 -0.0004  0.0727  0.3735
                                           -0.3205  0.6395 -0.4011  0.2276
    65. (0.00024) RY*( 7) C   4           s(  0.29%)p34.36(  9.96%)d99.99( 89.76%)
                                           -0.0000 -0.0041  0.0537 -0.0278  0.2407
                                            0.0273  0.1989  0.0207 -0.0111 -0.8476
                                           -0.2561 -0.0075 -0.3349  0.0352
    66. (0.00018) RY*( 8) C   4           s(  0.21%)p19.92(  4.18%)d99.99( 95.61%)
                                           -0.0000  0.0004  0.0458 -0.0080  0.1018
                                           -0.0288  0.0657  0.0021 -0.1618 -0.0935
                                            0.4951 -0.0015  0.0693  0.8352
    67. (0.00004) RY*( 9) C   4           s(  1.13%)p 1.09(  1.23%)d86.79( 97.65%)
    68. (0.00237) RY*( 1) C   5           s( 12.21%)p 6.84( 83.57%)d 0.35(  4.22%)
                                           -0.0000  0.0173  0.3490 -0.0064 -0.3778
                                           -0.0279 -0.6822  0.0180  0.4758 -0.0299
                                            0.0614 -0.0192 -0.1042 -0.1621
    69. (0.00094) RY*( 2) C   5           s(  5.05%)p15.66( 79.07%)d 3.14( 15.88%)
                                            0.0000 -0.0202  0.2238  0.0063 -0.5987
                                            0.0092  0.5989  0.0007  0.2711  0.1696
                                            0.1438 -0.0967  0.3156 -0.0198
    70. (0.00048) RY*( 3) C   5           s(  6.59%)p12.11( 79.85%)d 2.06( 13.56%)
                                            0.0000  0.0155  0.2563  0.0164 -0.4897
                                            0.0054 -0.1396  0.0107 -0.7340 -0.0063
                                           -0.3551  0.0949 -0.0208 -0.0035
    71. (0.00021) RY*( 4) C   5           s( 52.18%)p 0.22( 11.35%)d 0.70( 36.47%)
                                            0.0000 -0.0022  0.7223 -0.0054  0.2848
                                            0.0018  0.0948  0.0039 -0.1527 -0.3529
                                            0.3769 -0.1309 -0.0250  0.2835
    72. (0.00017) RY*( 5) C   5           s( 17.17%)p 1.05( 17.95%)d 3.78( 64.88%)
                                           -0.0000 -0.0016  0.4144 -0.0080  0.4120
                                            0.0013 -0.0290 -0.0102  0.0937  0.4016
                                           -0.4773  0.0243  0.4572 -0.2236
    73. (0.00008) RY*( 6) C   5           s(  2.19%)p 9.30( 20.42%)d35.26( 77.39%)
    74. (0.00001) RY*( 7) C   5           s(  0.56%)p 1.28(  0.71%)d99.99( 98.73%)
    75. (0.00002) RY*( 8) C   5           s(  3.65%)p 0.43(  1.56%)d25.98( 94.79%)
    76. (0.00001) RY*( 9) C   5           s(  0.51%)p10.83(  5.57%)d99.99( 93.91%)
    77. (0.00201) RY*( 1) C   6           s(  7.13%)p12.13( 86.48%)d 0.90(  6.39%)
                                           -0.0000  0.0151  0.2665 -0.0058 -0.1263
                                            0.0097  0.0613 -0.0338 -0.9186 -0.0800
                                            0.2217  0.0819  0.0381  0.0150
    78. (0.00090) RY*( 2) C   6           s(  0.06%)p99.99( 80.66%)d99.99( 19.29%)
                                           -0.0000  0.0235 -0.0024 -0.0064 -0.7053
                                            0.0047 -0.5540  0.0022  0.0462  0.2942
                                            0.0236 -0.0824  0.3098  0.0542
    79. (0.00052) RY*( 3) C   6           s(  0.89%)p99.99( 93.20%)d 6.68(  5.91%)
                                            0.0000 -0.0069  0.0938 -0.0078  0.5637
                                            0.0275 -0.7757  0.0102 -0.1077 -0.0855
                                           -0.1297  0.1790  0.0465  0.0279
    80. (0.00021) RY*( 4) C   6           s( 48.96%)p 0.16(  7.93%)d 0.88( 43.11%)
                                            0.0000  0.0022  0.6997  0.0078 -0.1854
                                           -0.0050  0.1226  0.0023  0.1726 -0.1425
                                           -0.4816  0.4113  0.0431  0.0879
    81. (0.00013) RY*( 5) C   6           s( 36.92%)p 0.10(  3.87%)d 1.60( 59.21%)
                                            0.0000 -0.0037  0.6076  0.0017  0.0753
                                            0.0093 -0.1104  0.0031  0.1442  0.1169
                                            0.2654 -0.5815 -0.2747 -0.3072
    82. (0.00005) RY*( 6) C   6           s(  5.20%)p 3.10( 16.13%)d15.13( 78.67%)
    83. (0.00003) RY*( 7) C   6           s(  0.09%)p 1.72(  0.16%)d99.99( 99.75%)
    84. (0.00001) RY*( 8) C   6           s(  0.53%)p15.15(  8.05%)d99.99( 91.42%)
    85. (0.00000) RY*( 9) C   6           s(  0.33%)p10.89(  3.60%)d99.99( 96.07%)
    86. (0.00201) RY*( 1) C   7           s( 15.82%)p 4.39( 69.50%)d 0.93( 14.67%)
                                           -0.0000  0.0161  0.3975 -0.0145 -0.7395
                                            0.0233  0.2488  0.0380  0.2899 -0.3480
                                           -0.0962  0.0407 -0.0372 -0.1156
    87. (0.00162) RY*( 2) C   7           s(  1.75%)p53.07( 93.07%)d 2.95(  5.17%)
                                           -0.0000 -0.0268  0.1297  0.0542 -0.3715
                                            0.0088 -0.3227  0.0399 -0.8270 -0.0395
                                            0.0830 -0.2036  0.0347  0.0252
    88. (0.00091) RY*( 3) C   7           s(  0.25%)p99.99( 41.52%)d99.99( 58.22%)
                                            0.0000 -0.0110  0.0492  0.0106 -0.2242
                                           -0.0016 -0.5588  0.0188  0.2286  0.3443
                                            0.2137  0.4687  0.3980 -0.1998
    89. (0.00050) RY*( 4) C   7           s(  3.57%)p 1.18(  4.20%)d25.83( 92.22%)
                                           -0.0000 -0.0028  0.1889  0.0116 -0.0792
                                            0.0019 -0.1358  0.0082  0.1308  0.0715
                                            0.3040  0.1230 -0.2743  0.8570
    90. (0.00021) RY*( 5) C   7           s( 44.30%)p 0.36( 15.82%)d 0.90( 39.88%)
                                            0.0000  0.0031  0.6656 -0.0092  0.1996
                                           -0.0057  0.2733 -0.0023 -0.2085  0.4978
                                           -0.1443  0.2622 -0.2008 -0.1452
    91. (0.00012) RY*( 6) C   7           s(  6.94%)p 2.22( 15.38%)d11.20( 77.68%)
                                           -0.0000 -0.0018  0.2634  0.0084 -0.0212
                                            0.0088 -0.2295 -0.0097  0.3169  0.3590
                                           -0.0671 -0.7943  0.1117 -0.0012
    92. (0.00012) RY*( 7) C   7           s( 10.35%)p 1.49( 15.41%)d 7.17( 74.23%)
                                           -0.0000 -0.0027  0.3218  0.0338  0.2599
                                           -0.0048  0.2849  0.0358 -0.0545 -0.2625
                                            0.5913 -0.0941  0.5611  0.0109
    93. (0.00003) RY*( 8) C   7           s( 15.98%)p 2.79( 44.53%)d 2.47( 39.50%)
    94. (0.00001) RY*( 9) C   7           s(  1.08%)p 0.93(  1.01%)d90.26( 97.91%)
    95. (0.00133) RY*( 1) O   8           s(  2.58%)p36.75( 94.81%)d 1.01(  2.61%)
                                           -0.0000 -0.0017  0.1606  0.0045 -0.7263
                                            0.0046 -0.4899 -0.0048  0.4248 -0.0800
                                           -0.0606 -0.0634  0.0620  0.0905
    96. (0.00100) RY*( 2) O   8           s( 14.31%)p 4.97( 71.05%)d 1.02( 14.64%)
                                           -0.0000 -0.0138  0.3780 -0.0011 -0.1180
                                           -0.0019 -0.3314 -0.0018 -0.7660 -0.2284
                                            0.0571 -0.1927  0.1210 -0.1980
    97. (0.00028) RY*( 3) O   8           s( 79.05%)p 0.17( 13.78%)d 0.09(  7.17%)
                                            0.0000  0.0042  0.8891 -0.0016  0.0911
                                            0.0001  0.2863  0.0022  0.2180  0.1835
                                            0.0873  0.1698  0.0391 -0.0075
    98. (0.00014) RY*( 4) O   8           s(  1.34%)p 0.39(  0.53%)d73.00( 98.13%)
                                            0.0000  0.0013  0.1159 -0.0018  0.0567
                                            0.0055  0.0252 -0.0004  0.0377 -0.1390
                                            0.2732 -0.5459 -0.6816  0.3532
    99. (0.00007) RY*( 5) O   8           s(  0.60%)p 4.82(  2.91%)d99.99( 96.49%)
   100. (0.00006) RY*( 6) O   8           s(  1.27%)p70.48( 89.51%)d 7.26(  9.22%)
   101. (0.00003) RY*( 7) O   8           s(  0.01%)p 1.00( 23.65%)d 3.23( 76.34%)
   102. (0.00001) RY*( 8) O   8           s(  0.05%)p 3.66(  0.19%)d99.99( 99.75%)
   103. (0.00001) RY*( 9) O   8           s(  0.80%)p 4.70(  3.78%)d99.99( 95.41%)
   104. (0.00093) RY*( 1) H   9           s( 79.15%)p 0.26( 20.85%)
                                            0.0169  0.8895  0.0286 -0.3382  0.3054
   105. (0.00052) RY*( 2) H   9           s(  0.01%)p 1.00( 99.99%)
                                            0.0008  0.0072 -0.1462 -0.6593 -0.7375
   106. (0.00034) RY*( 3) H   9           s( 17.09%)p 4.85( 82.91%)
                                            0.0092  0.4133 -0.4674  0.6281 -0.4649
   107. (0.00001) RY*( 4) H   9           s(  4.27%)p22.40( 95.73%)
   108. (0.00114) RY*( 1) H  10           s( 99.80%)p 0.00(  0.20%)
                                            0.0013  0.9990  0.0410  0.0068 -0.0174
   109. (0.00006) RY*( 2) H  10           s(  0.11%)p99.99( 99.89%)
   110. (0.00004) RY*( 3) H  10           s(  0.13%)p99.99( 99.87%)
   111. (0.00002) RY*( 4) H  10           s(  0.07%)p99.99( 99.93%)
   112. (0.00060) RY*( 1) H  11           s( 99.39%)p 0.01(  0.61%)
                                            0.0042  0.9970 -0.0277  0.0717 -0.0121
   113. (0.00007) RY*( 2) H  11           s(  0.05%)p99.99( 99.95%)
   114. (0.00005) RY*( 3) H  11           s(  0.07%)p99.99( 99.93%)
   115. (0.00002) RY*( 4) H  11           s(  0.58%)p99.99( 99.42%)
   116. (0.00104) RY*( 1) H  12           s( 99.26%)p 0.01(  0.74%)
                                            0.0048  0.9963 -0.0772 -0.0133  0.0353
   117. (0.00008) RY*( 2) H  12           s(  0.16%)p99.99( 99.84%)
   118. (0.00006) RY*( 3) H  12           s(  0.27%)p99.99( 99.73%)
   119. (0.00001) RY*( 4) H  12           s(  0.40%)p99.99( 99.60%)
   120. (0.00118) RY*( 1) H  13           s( 99.75%)p 0.00(  0.25%)
                                            0.0048  0.9987  0.0316  0.0205 -0.0328
   121. (0.00006) RY*( 2) H  13           s(  0.00%)p 1.00(100.00%)
   122. (0.00007) RY*( 3) H  13           s(  0.03%)p99.99( 99.97%)
   123. (0.00001) RY*( 4) H  13           s(  0.32%)p99.99( 99.68%)
   124. (0.00056) RY*( 1) H  14           s( 99.17%)p 0.01(  0.83%)
                                            0.0042  0.9958  0.0535 -0.0356  0.0646
   125. (0.00007) RY*( 2) H  14           s(  0.29%)p99.99( 99.71%)
   126. (0.00007) RY*( 3) H  14           s(  0.03%)p99.99( 99.97%)
   127. (0.00002) RY*( 4) H  14           s(  0.60%)p99.99( 99.40%)
   128. (0.00118) RY*( 1) H  15           s( 99.34%)p 0.01(  0.66%)
                                            0.0034  0.9967 -0.0782 -0.0124  0.0183
   129. (0.00009) RY*( 2) H  15           s(  0.03%)p99.99( 99.97%)
   130. (0.00006) RY*( 3) H  15           s(  0.66%)p99.99( 99.34%)
   131. (0.00001) RY*( 4) H  15           s(  0.09%)p99.99( 99.91%)
   132. (0.00062) RY*( 1) H  16           s( 99.42%)p 0.01(  0.58%)
                                            0.0024  0.9971 -0.0325 -0.0263 -0.0634
   133. (0.00006) RY*( 2) H  16           s(  0.15%)p99.99( 99.85%)
   134. (0.00006) RY*( 3) H  16           s(  0.38%)p99.99( 99.62%)
   135. (0.00002) RY*( 4) H  16           s(  0.14%)p99.99( 99.86%)
   136. (0.01415) BD*( 1) O   1 - C   2  
                ( 33.01%)   0.5746* O   1 s( 41.14%)p 1.43( 58.77%)d 0.00(  0.09%)
                                            0.0000 -0.6409  0.0244 -0.6100  0.0148
                                            0.4627 -0.0105 -0.0348  0.0034  0.0234
                                           -0.0041  0.0042 -0.0094  0.0149
                ( 66.99%)  -0.8185* C   2 s( 32.89%)p 2.03( 66.86%)d 0.01(  0.25%)
                                           -0.0001 -0.5726  0.0323  0.7179  0.0578
                                           -0.2935 -0.0264  0.2510  0.0023  0.0312
                                           -0.0201  0.0092 -0.0260  0.0199
   137. (0.11697) BD*( 2) O   1 - C   2  
                ( 29.20%)   0.5404* O   1 s(  0.84%)p99.99( 99.00%)d 0.19(  0.16%)
                                            0.0000 -0.0918  0.0031 -0.2827  0.0027
                                           -0.5580  0.0006 -0.7738  0.0030 -0.0140
                                           -0.0282  0.0110 -0.0203 -0.0082
                ( 70.80%)  -0.8414* C   2 s(  0.71%)p99.99( 98.79%)d 0.69(  0.49%)
                                           -0.0000 -0.0843 -0.0041 -0.0775  0.0151
                                           -0.6579  0.0099 -0.7406  0.0175  0.0337
                                            0.0458 -0.0163  0.0310  0.0218
   138. (0.04472) BD*( 1) C   2 - O   3  
                ( 69.01%)   0.8307* C   2 s( 27.24%)p 2.66( 72.43%)d 0.01(  0.33%)
                                           -0.0001  0.5218 -0.0110 -0.0411 -0.0079
                                           -0.6611 -0.0355  0.5323  0.0298 -0.0019
                                            0.0011 -0.0475 -0.0319  0.0053
                ( 30.99%)  -0.5567* O   3 s( 35.09%)p 1.85( 64.83%)d 0.00(  0.08%)
                                           -0.0000  0.5924 -0.0001 -0.0329  0.0015
                                            0.6270  0.0027 -0.5041 -0.0026 -0.0091
                                            0.0060 -0.0222 -0.0123 -0.0014
   139. (0.03696) BD*( 1) C   2 - C   4  
                ( 51.18%)   0.7154* C   2 s( 38.89%)p 1.57( 61.03%)d 0.00(  0.08%)
                                            0.0001  0.6230  0.0271  0.6873 -0.0272
                                            0.1936 -0.0063 -0.3157 -0.0067  0.0083
                                           -0.0152  0.0002  0.0209 -0.0094
                ( 48.82%)  -0.6987* C   4 s( 26.39%)p 2.79( 73.52%)d 0.00(  0.09%)
                                            0.0002  0.5136  0.0097 -0.7580 -0.0144
                                           -0.2643 -0.0030  0.3006 -0.0119  0.0155
                                           -0.0169 -0.0056  0.0163 -0.0078
   140. (0.00467) BD*( 1) O   3 - H   9  
                ( 23.41%)   0.4839* O   3 s( 21.51%)p 3.65( 78.41%)d 0.00(  0.08%)
                                            0.0002  0.4636  0.0103 -0.7901 -0.0111
                                           -0.2032 -0.0223  0.3427  0.0207 -0.0042
                                           -0.0075  0.0019  0.0237 -0.0130
                ( 76.59%)  -0.8751* H   9 s( 99.48%)p 0.01(  0.52%)
                                            0.9974 -0.0052  0.0648  0.0170 -0.0270
   141. (0.01275) BD*( 1) C   4 - C   5  
                ( 46.96%)   0.6853* C   4 s( 28.90%)p 2.46( 71.06%)d 0.00(  0.04%)
                                           -0.0001 -0.5374  0.0172 -0.4374  0.0216
                                           -0.4390 -0.0241 -0.5702  0.0207 -0.0058
                                           -0.0111 -0.0112 -0.0023 -0.0092
                ( 53.04%)  -0.7283* C   5 s( 24.19%)p 3.13( 75.75%)d 0.00(  0.06%)
                                           -0.0004 -0.4918 -0.0019  0.5032  0.0123
                                            0.4029 -0.0173  0.5843  0.0117 -0.0122
                                           -0.0142 -0.0164  0.0008 -0.0041
   142. (0.01806) BD*( 1) C   4 - O   8  
                ( 69.71%)   0.8349* C   4 s( 19.70%)p 4.06( 79.99%)d 0.02(  0.31%)
                                           -0.0002  0.4431  0.0252  0.4689  0.0029
                                           -0.7282 -0.0317 -0.2155 -0.0479 -0.0402
                                           -0.0103  0.0158 -0.0216 -0.0254
                ( 30.29%)  -0.5504* O   8 s( 30.24%)p 2.30( 69.69%)d 0.00(  0.07%)
                                            0.0001  0.5499  0.0008 -0.4802 -0.0071
                                            0.6591 -0.0008  0.1783 -0.0103 -0.0134
                                           -0.0109  0.0155 -0.0106 -0.0058
   143. (0.01073) BD*( 1) C   4 - H  10  
                ( 36.05%)   0.6004* C   4 s( 24.93%)p 3.01( 75.03%)d 0.00(  0.04%)
                                           -0.0004  0.4993  0.0028 -0.1093  0.0153
                                            0.4500 -0.0155 -0.7317  0.0019 -0.0020
                                            0.0076 -0.0143 -0.0026  0.0110
                ( 63.95%)  -0.7997* H  10 s( 99.89%)p 0.00(  0.11%)
                                            0.9994 -0.0009  0.0054 -0.0174  0.0280
   144. (0.00506) BD*( 1) C   5 - C   6  
                ( 49.09%)   0.7006* C   5 s( 27.16%)p 2.68( 72.79%)d 0.00(  0.05%)
                                           -0.0001 -0.5212 -0.0012 -0.7862 -0.0141
                                            0.3296 -0.0237  0.0115 -0.0149  0.0171
                                            0.0038 -0.0038 -0.0068  0.0098
                ( 50.91%)  -0.7135* C   6 s( 26.04%)p 2.84( 73.90%)d 0.00(  0.05%)
                                           -0.0003 -0.5103 -0.0015  0.7396 -0.0093
                                           -0.4318 -0.0254 -0.0672 -0.0178  0.0115
                                           -0.0010 -0.0010 -0.0160  0.0119
   145. (0.00479) BD*( 1) C   5 - H  11  
                ( 36.24%)   0.6020* C   5 s( 24.95%)p 3.01( 75.01%)d 0.00(  0.03%)
                                            0.0001 -0.4995 -0.0068 -0.0209  0.0031
                                           -0.8463  0.0044  0.1818 -0.0190  0.0004
                                           -0.0002  0.0087  0.0142  0.0068
                ( 63.76%)  -0.7985* H  11 s( 99.90%)p 0.00(  0.10%)
                                           -0.9995  0.0020  0.0011  0.0312 -0.0033
   146. (0.00627) BD*( 1) C   5 - H  12  
                ( 37.47%)   0.6122* C   5 s( 23.58%)p 3.24( 76.38%)d 0.00(  0.04%)
                                            0.0001 -0.4855  0.0086  0.3564 -0.0084
                                            0.1078 -0.0303 -0.7901 -0.0040 -0.0042
                                            0.0134  0.0079 -0.0031 -0.0118
                ( 62.53%)  -0.7907* H  12 s( 99.90%)p 0.00(  0.10%)
                                           -0.9995  0.0031 -0.0087  0.0010  0.0297
   147. (0.00814) BD*( 1) C   6 - C   7  
                ( 50.56%)   0.7111* C   6 s( 25.46%)p 2.93( 74.48%)d 0.00(  0.06%)
                                            0.0002  0.5046  0.0043 -0.1516  0.0239
                                           -0.8220 -0.0185 -0.2124  0.0052  0.0129
                                            0.0042  0.0112 -0.0148 -0.0099
                ( 49.44%)  -0.7031* C   7 s( 29.92%)p 2.34( 70.03%)d 0.00(  0.05%)
                                            0.0003  0.5469 -0.0105  0.2407  0.0340
                                            0.7673 -0.0138  0.2285  0.0025  0.0057
                                            0.0001  0.0076 -0.0184 -0.0100
   148. (0.00697) BD*( 1) C   6 - H  13  
                ( 37.33%)   0.6110* C   6 s( 23.35%)p 3.28( 76.61%)d 0.00(  0.04%)
                                            0.0001 -0.4831  0.0074 -0.4916 -0.0159
                                           -0.3672 -0.0026  0.6235 -0.0232 -0.0057
                                            0.0130  0.0101 -0.0011 -0.0098
                ( 62.67%)  -0.7916* H  13 s( 99.90%)p 0.00(  0.10%)
                                           -0.9995  0.0033  0.0203  0.0140 -0.0187
   149. (0.00427) BD*( 1) C   6 - H  14  
                ( 36.41%)   0.6034* C   6 s( 25.05%)p 2.99( 74.92%)d 0.00(  0.03%)
                                            0.0001 -0.5005 -0.0035 -0.4329 -0.0084
                                           -0.0337 -0.0096 -0.7485  0.0179  0.0013
                                           -0.0124  0.0010 -0.0021 -0.0123
                ( 63.59%)  -0.7974* H  14 s( 99.90%)p 0.00(  0.10%)
                                           -0.9995  0.0017  0.0174  0.0038  0.0257
   150. (0.01289) BD*( 1) C   7 - O   8  
                ( 71.74%)   0.8470* C   7 s( 18.69%)p 4.33( 80.95%)d 0.02(  0.36%)
                                           -0.0001  0.4317  0.0227 -0.6782 -0.0259
                                            0.0805 -0.0266 -0.5824 -0.0509 -0.0107
                                            0.0500 -0.0095  0.0290  0.0060
                ( 28.26%)  -0.5316* O   8 s( 30.76%)p 2.25( 69.18%)d 0.00(  0.06%)
                                            0.0001  0.5546  0.0000  0.6227  0.0035
                                           -0.1518 -0.0146  0.5298 -0.0074  0.0045
                                            0.0200  0.0010  0.0093  0.0109
   151. (0.01111) BD*( 1) C   7 - H  15  
                ( 38.44%)   0.6200* C   7 s( 25.42%)p 2.93( 74.52%)d 0.00(  0.06%)
                                            0.0001 -0.5041  0.0102  0.3033 -0.0167
                                            0.4624  0.0197 -0.6623  0.0087 -0.0084
                                            0.0145  0.0144  0.0015 -0.0085
                ( 61.56%)  -0.7846* H  15 s( 99.89%)p 0.00(  0.11%)
                                           -0.9994  0.0022 -0.0067 -0.0197  0.0261
   152. (0.00677) BD*( 1) C   7 - H  16  
                ( 37.14%)   0.6095* C   7 s( 25.91%)p 2.86( 74.05%)d 0.00(  0.04%)
                                           -0.0002  0.5089  0.0111  0.6208 -0.0194
                                           -0.4354 -0.0005 -0.4063  0.0074 -0.0108
                                           -0.0149  0.0096  0.0031 -0.0015
                ( 62.86%)  -0.7928* H  16 s( 99.89%)p 0.00(  0.11%)
                                            0.9995 -0.0019 -0.0243  0.0182  0.0125


 NHO Directionality and "Bond Bending" (deviations from line of nuclear centers)

         [Thresholds for printing:  angular deviation  >  1.0 degree]
                                    hybrid p-character > 25.0%
                                    orbital occupancy  >  0.10e

                                Line of Centers        Hybrid 1              Hybrid 2
                                ---------------  -------------------   ------------------
                NBO               Theta   Phi    Theta   Phi    Dev    Theta   Phi    Dev
 ========================================================================================
     1. BD (   1) O   1 - C   2    79.0  329.6    87.6  322.8  11.0    106.8  157.6   9.6
     2. BD (   2) O   1 - C   2    79.0  329.6    39.0   63.3  83.8     42.0   84.5  82.3
     3. BD (   1) C   2 - O   3    52.0  273.4    51.2  266.0   5.8      --     --    --
     4. BD (   1) C   2 - C   4   111.2   15.4   115.2   15.8   3.9     70.5  199.1   3.9
     5. BD (   1) O   3 - H   9    70.6  189.7    66.4  195.7   7.0      --     --    --
     6. BD (   1) C   4 - C   5    47.2   43.7    48.6   48.1   3.5    132.8  216.8   5.1
     7. BD (   1) C   4 - O   8   104.4  303.8   106.4  301.8   2.8     78.4  126.5   3.9
     8. BD (   1) C   4 - H  10   145.4  107.2   148.7  102.2   4.2      --     --    --
     9. BD (   1) C   5 - C   6    92.7  333.8    89.8  339.1   6.0     84.4  148.0   6.5
    11. BD (   1) C   5 - H  12    24.4  196.4    24.2  192.6   1.6      --     --    --
    12. BD (   1) C   6 - C   7   105.4  255.0   103.7  261.4   6.4     73.9   70.0   4.9
    13. BD (   1) C   6 - H  13   135.5   36.7   133.7   36.1   1.8      --     --    --
    14. BD (   1) C   6 - H  14    30.3    5.2    31.3    5.6   1.0      --     --    --
    15. BD (   1) C   7 - O   8   131.0  170.8   131.9  175.6   3.7     51.1  345.1   4.9
    16. BD (   1) C   7 - H  15    37.7  239.8    40.6  239.3   2.9      --     --    --
    17. BD (   1) C   7 - H  16   117.1  325.5   118.2  324.1   1.7      --     --    --
    26. LP (   1) O   1             --     --    101.2  149.2   --       --     --    --
    27. LP (   2) O   1             --     --     51.8  230.6   --       --     --    --
    28. LP (   1) O   3             --     --     73.7  323.7   --       --     --    --
    29. LP (   2) O   3             --     --     40.2   74.5   --       --     --    --
    30. LP (   1) O   8             --     --    138.9  250.8   --       --     --    --
    31. LP (   2) O   8             --     --    125.7   43.2   --       --     --    --
   137. BD*(   2) O   1 - C   2    79.0  329.6    39.0   63.3  83.8     42.0   84.5  82.3


 Second Order Perturbation Theory Analysis of Fock Matrix in NBO Basis

     Threshold for printing:   0.25 kcal/mol
                                                                              E(2)  E(j)-E(i) F(i,j)
         Donor NBO (i)                     Acceptor NBO (j)                 kcal/mol   a.u.    a.u. 
 ===================================================================================================

 within unit  1
   1. BD (   1) O   1 - C   2        / 41. RY*(   1) C   2                    0.90    1.68    0.049
   1. BD (   1) O   1 - C   2        / 59. RY*(   1) C   4                    0.34    2.05    0.033
   1. BD (   1) O   1 - C   2        /139. BD*(   1) C   2 - C   4            0.80    1.45    0.044
   2. BD (   2) O   1 - C   2        /137. BD*(   2) O   1 - C   2            0.40    0.43    0.018
   2. BD (   2) O   1 - C   2        /141. BD*(   1) C   4 - C   5            0.53    0.77    0.026
   2. BD (   2) O   1 - C   2        /142. BD*(   1) C   4 - O   8            0.85    0.69    0.031
   3. BD (   1) C   2 - O   3        / 59. RY*(   1) C   4                    0.60    1.90    0.043
   3. BD (   1) C   2 - O   3        /143. BD*(   1) C   4 - H  10            0.40    1.42    0.030
   4. BD (   1) C   2 - C   4        / 32. RY*(   1) O   1                    0.91    1.83    0.052
   4. BD (   1) C   2 - C   4        / 50. RY*(   1) O   3                    0.42    2.05    0.037
   4. BD (   1) C   2 - C   4        / 68. RY*(   1) C   5                    0.51    1.62    0.036
   4. BD (   1) C   2 - C   4        / 69. RY*(   2) C   5                    0.26    1.53    0.026
   4. BD (   1) C   2 - C   4        / 95. RY*(   1) O   8                    0.52    1.82    0.039
   4. BD (   1) C   2 - C   4        /136. BD*(   1) O   1 - C   2            0.61    1.26    0.035
   4. BD (   1) C   2 - C   4        /140. BD*(   1) O   3 - H   9            1.44    1.11    0.050
   4. BD (   1) C   2 - C   4        /141. BD*(   1) C   4 - C   5            0.48    1.03    0.028
   4. BD (   1) C   2 - C   4        /144. BD*(   1) C   5 - C   6            0.44    1.09    0.028
   4. BD (   1) C   2 - C   4        /150. BD*(   1) C   7 - O   8            0.46    0.96    0.026
   5. BD (   1) O   3 - H   9        / 41. RY*(   1) C   2                    0.41    1.32    0.030
   5. BD (   1) O   3 - H   9        / 42. RY*(   2) C   2                    0.36    2.30    0.037
   5. BD (   1) O   3 - H   9        / 46. RY*(   6) C   2                    0.26    2.70    0.034
   5. BD (   1) O   3 - H   9        / 59. RY*(   1) C   4                    0.27    1.68    0.027
   5. BD (   1) O   3 - H   9        /136. BD*(   1) O   1 - C   2            0.59    1.31    0.035
   5. BD (   1) O   3 - H   9        /139. BD*(   1) C   2 - C   4            2.59    1.09    0.068
   6. BD (   1) C   4 - C   5        / 44. RY*(   4) C   2                    0.52    1.67    0.038
   6. BD (   1) C   4 - C   5        / 77. RY*(   1) C   6                    0.30    1.57    0.028
   6. BD (   1) C   4 - C   5        /136. BD*(   1) O   1 - C   2            0.82    1.18    0.039
   6. BD (   1) C   4 - C   5        /137. BD*(   2) O   1 - C   2            1.84    0.60    0.044
   6. BD (   1) C   4 - C   5        /139. BD*(   1) C   2 - C   4            0.38    0.95    0.024
   6. BD (   1) C   4 - C   5        /143. BD*(   1) C   4 - H  10            0.54    1.06    0.030
   6. BD (   1) C   4 - C   5        /149. BD*(   1) C   6 - H  14            1.01    1.10    0.042
   7. BD (   1) C   4 - O   8        / 87. RY*(   2) C   7                    0.98    1.52    0.049
   7. BD (   1) C   4 - O   8        /136. BD*(   1) O   1 - C   2            0.62    1.46    0.038
   7. BD (   1) C   4 - O   8        /137. BD*(   2) O   1 - C   2            0.45    0.88    0.027
   7. BD (   1) C   4 - O   8        /145. BD*(   1) C   5 - H  11            0.25    1.38    0.023
   7. BD (   1) C   4 - O   8        /152. BD*(   1) C   7 - H  16            0.49    1.37    0.033
   8. BD (   1) C   4 - H  10        / 96. RY*(   2) O   8                    0.28    1.81    0.028
   8. BD (   1) C   4 - H  10        /137. BD*(   2) O   1 - C   2            0.31    0.52    0.017
   8. BD (   1) C   4 - H  10        /138. BD*(   1) C   2 - O   3            2.17    0.86    0.055
   8. BD (   1) C   4 - H  10        /141. BD*(   1) C   4 - C   5            0.31    0.86    0.021
   8. BD (   1) C   4 - H  10        /146. BD*(   1) C   5 - H  12            0.80    1.00    0.036
   8. BD (   1) C   4 - H  10        /150. BD*(   1) C   7 - O   8            1.05    0.79    0.036
   9. BD (   1) C   5 - C   6        / 86. RY*(   1) C   7                    0.42    1.57    0.033
   9. BD (   1) C   5 - C   6        /139. BD*(   1) C   2 - C   4            0.87    0.92    0.036
   9. BD (   1) C   5 - C   6        /142. BD*(   1) C   4 - O   8            1.19    0.83    0.040
   9. BD (   1) C   5 - C   6        /145. BD*(   1) C   5 - H  11            0.37    1.07    0.025
   9. BD (   1) C   5 - C   6        /146. BD*(   1) C   5 - H  12            0.31    1.05    0.023
   9. BD (   1) C   5 - C   6        /147. BD*(   1) C   6 - C   7            0.25    0.97    0.020
   9. BD (   1) C   5 - C   6        /149. BD*(   1) C   6 - H  14            0.33    1.07    0.024
   9. BD (   1) C   5 - C   6        /150. BD*(   1) C   7 - O   8            0.93    0.84    0.035
   9. BD (   1) C   5 - C   6        /152. BD*(   1) C   7 - H  16            1.16    1.06    0.044
  10. BD (   1) C   5 - H  11        / 78. RY*(   2) C   6                    0.36    1.33    0.028
  10. BD (   1) C   5 - H  11        /139. BD*(   1) C   2 - C   4            0.29    0.82    0.020
  10. BD (   1) C   5 - H  11        /142. BD*(   1) C   4 - O   8            1.02    0.73    0.035
  10. BD (   1) C   5 - H  11        /147. BD*(   1) C   6 - C   7            0.91    0.87    0.036
  11. BD (   1) C   5 - H  12        / 61. RY*(   3) C   4                    0.26    1.49    0.025
  11. BD (   1) C   5 - H  12        / 77. RY*(   1) C   6                    0.26    1.45    0.025
  11. BD (   1) C   5 - H  12        /137. BD*(   2) O   1 - C   2            0.30    0.48    0.016
  11. BD (   1) C   5 - H  12        /139. BD*(   1) C   2 - C   4            0.26    0.82    0.019
  11. BD (   1) C   5 - H  12        /143. BD*(   1) C   4 - H  10            0.87    0.94    0.036
  11. BD (   1) C   5 - H  12        /148. BD*(   1) C   6 - H  13            1.19    0.97    0.043
  12. BD (   1) C   6 - C   7        / 68. RY*(   1) C   5                    0.39    1.53    0.031
  12. BD (   1) C   6 - C   7        /144. BD*(   1) C   5 - C   6            0.27    1.00    0.021
  12. BD (   1) C   6 - C   7        /145. BD*(   1) C   5 - H  11            1.22    1.09    0.046
  12. BD (   1) C   6 - C   7        /149. BD*(   1) C   6 - H  14            0.30    1.10    0.023
  12. BD (   1) C   6 - C   7        /152. BD*(   1) C   7 - H  16            0.34    1.08    0.024
  13. BD (   1) C   6 - H  13        /146. BD*(   1) C   5 - H  12            1.28    0.93    0.044
  13. BD (   1) C   6 - H  13        /151. BD*(   1) C   7 - H  15            1.43    0.91    0.045
  14. BD (   1) C   6 - H  14        /141. BD*(   1) C   4 - C   5            1.15    0.81    0.039
  14. BD (   1) C   6 - H  14        /150. BD*(   1) C   7 - O   8            1.61    0.73    0.043
  15. BD (   1) C   7 - O   8        / 60. RY*(   2) C   4                    1.21    1.55    0.055
  15. BD (   1) C   7 - O   8        /139. BD*(   1) C   2 - C   4            0.26    1.21    0.023
  15. BD (   1) C   7 - O   8        /143. BD*(   1) C   4 - H  10            0.49    1.32    0.032
  15. BD (   1) C   7 - O   8        /149. BD*(   1) C   6 - H  14            0.62    1.37    0.037
  16. BD (   1) C   7 - H  15        / 77. RY*(   1) C   6                    0.34    1.48    0.028
  16. BD (   1) C   7 - H  15        /142. BD*(   1) C   4 - O   8            0.43    0.77    0.023
  16. BD (   1) C   7 - H  15        /148. BD*(   1) C   6 - H  13            1.27    1.00    0.045
  17. BD (   1) C   7 - H  16        / 78. RY*(   2) C   6                    0.31    1.36    0.026
  17. BD (   1) C   7 - H  16        / 96. RY*(   2) O   8                    0.31    1.79    0.030
  17. BD (   1) C   7 - H  16        /142. BD*(   1) C   4 - O   8            1.41    0.76    0.041
  17. BD (   1) C   7 - H  16        /144. BD*(   1) C   5 - C   6            0.99    0.90    0.038
  18. CR (   1) O   1                / 41. RY*(   1) C   2                    3.58   19.51    0.335
  18. CR (   1) O   1                /139. BD*(   1) C   2 - C   4            0.40   19.27    0.113
  19. CR (   1) C   2                / 62. RY*(   4) C   4                    0.56   11.25    0.100
  20. CR (   1) O   3                / 41. RY*(   1) C   2                    0.66   19.59    0.145
  20. CR (   1) O   3                / 42. RY*(   2) C   2                    0.82   20.57    0.164
  20. CR (   1) O   3                / 44. RY*(   4) C   2                    0.32   20.08    0.101
  21. CR (   1) C   4                / 42. RY*(   2) C   2                    0.33   11.73    0.079
  21. CR (   1) C   4                / 47. RY*(   7) C   2                    0.40   11.14    0.084
  21. CR (   1) C   4                / 70. RY*(   3) C   5                    0.50   11.00    0.093
  21. CR (   1) C   4                /108. RY*(   1) H  10                    0.45   10.52    0.087
  21. CR (   1) C   4                /136. BD*(   1) O   1 - C   2            0.29   10.74    0.071
  21. CR (   1) C   4                /142. BD*(   1) C   4 - O   8            0.43   10.43    0.086
  21. CR (   1) C   4                /150. BD*(   1) C   7 - O   8            0.54   10.44    0.095
  22. CR (   1) C   5                / 61. RY*(   3) C   4                    0.25   11.08    0.067
  22. CR (   1) C   5                / 79. RY*(   3) C   6                    0.44   10.73    0.087
  22. CR (   1) C   5                /112. RY*(   1) H  11                    0.42   10.48    0.084
  22. CR (   1) C   5                /116. RY*(   1) H  12                    0.38   10.50    0.079
  23. CR (   1) C   6                / 87. RY*(   2) C   7                    0.25   10.69    0.066
  23. CR (   1) C   6                /120. RY*(   1) H  13                    0.38   10.47    0.079
  23. CR (   1) C   6                /124. RY*(   1) H  14                    0.42   10.48    0.084
  24. CR (   1) C   7                / 79. RY*(   3) C   6                    0.40   10.80    0.083
  24. CR (   1) C   7                /128. RY*(   1) H  15                    0.44   10.54    0.086
  24. CR (   1) C   7                /132. RY*(   1) H  16                    0.43   10.51    0.085
  24. CR (   1) C   7                /142. BD*(   1) C   4 - O   8            0.59   10.39    0.100
  24. CR (   1) C   7                /150. BD*(   1) C   7 - O   8            0.55   10.40    0.096
  25. CR (   1) O   8                / 59. RY*(   1) C   4                    0.51   19.98    0.128
  25. CR (   1) O   8                / 60. RY*(   2) C   4                    0.70   19.73    0.149
  25. CR (   1) O   8                / 87. RY*(   2) C   7                    0.85   19.68    0.163
  26. LP (   1) O   1                / 41. RY*(   1) C   2                    6.87    1.28    0.119
  26. LP (   1) O   1                /138. BD*(   1) C   2 - O   3            0.63    1.05    0.033
  26. LP (   1) O   1                /139. BD*(   1) C   2 - C   4            1.32    1.05    0.048
  27. LP (   2) O   1                / 42. RY*(   2) C   2                    1.82    1.88    0.076
  27. LP (   2) O   1                / 44. RY*(   4) C   2                    0.84    1.39    0.045
  27. LP (   2) O   1                / 47. RY*(   7) C   2                    0.58    1.29    0.036
  27. LP (   2) O   1                /138. BD*(   1) C   2 - O   3           15.28    0.66    0.128
  27. LP (   2) O   1                /139. BD*(   1) C   2 - C   4            8.78    0.67    0.098
  28. LP (   1) O   3                / 41. RY*(   1) C   2                    1.45    1.18    0.052
  28. LP (   1) O   3                / 44. RY*(   4) C   2                    0.62    1.67    0.041
  28. LP (   1) O   3                / 45. RY*(   5) C   2                    0.37    1.69    0.032
  28. LP (   1) O   3                /106. RY*(   3) H   9                    0.32    2.23    0.034
  28. LP (   1) O   3                /136. BD*(   1) O   1 - C   2            3.50    1.18    0.081
  29. LP (   2) O   3                / 43. RY*(   3) C   2                    1.27    2.22    0.071
  29. LP (   2) O   3                / 48. RY*(   8) C   2                    0.38    1.87    0.035
  29. LP (   2) O   3                /105. RY*(   2) H   9                    0.80    1.96    0.053
  29. LP (   2) O   3                /137. BD*(   2) O   1 - C   2           24.41    0.34    0.116
  30. LP (   1) O   8                / 59. RY*(   1) C   4                    0.67    1.55    0.041
  30. LP (   1) O   8                / 60. RY*(   2) C   4                    0.55    1.29    0.034
  30. LP (   1) O   8                / 86. RY*(   1) C   7                    0.40    1.60    0.032
  30. LP (   1) O   8                / 87. RY*(   2) C   7                    0.88    1.24    0.042
  30. LP (   1) O   8                /141. BD*(   1) C   4 - C   5            1.71    0.95    0.051
  30. LP (   1) O   8                /143. BD*(   1) C   4 - H  10            0.29    1.07    0.022
  30. LP (   1) O   8                /147. BD*(   1) C   6 - C   7            1.04    1.00    0.041
  30. LP (   1) O   8                /152. BD*(   1) C   7 - H  16            0.54    1.09    0.031
  31. LP (   2) O   8                / 63. RY*(   5) C   4                    0.66    2.27    0.050
  31. LP (   2) O   8                / 88. RY*(   3) C   7                    0.54    1.89    0.041
  31. LP (   2) O   8                /137. BD*(   2) O   1 - C   2            0.35    0.41    0.016
  31. LP (   2) O   8                /139. BD*(   1) C   2 - C   4            3.37    0.75    0.064
  31. LP (   2) O   8                /143. BD*(   1) C   4 - H  10            1.61    0.87    0.048
  31. LP (   2) O   8                /147. BD*(   1) C   6 - C   7            0.75    0.80    0.031
  31. LP (   2) O   8                /151. BD*(   1) C   7 - H  15            3.02    0.86    0.065
  31. LP (   2) O   8                /152. BD*(   1) C   7 - H  16            0.51    0.89    0.027
 137. BD*(   2) O   1 - C   2        / 33. RY*(   2) O   1                    0.69    1.08    0.101
 137. BD*(   2) O   1 - C   2        / 43. RY*(   3) C   2                    1.01    1.88    0.159
 137. BD*(   2) O   1 - C   2        / 48. RY*(   8) C   2                    0.32    1.53    0.082
 137. BD*(   2) O   1 - C   2        /136. BD*(   1) O   1 - C   2            1.06    0.57    0.086
 137. BD*(   2) O   1 - C   2        /141. BD*(   1) C   4 - C   5            0.53    0.34    0.047
 137. BD*(   2) O   1 - C   2        /142. BD*(   1) C   4 - O   8            0.91    0.26    0.052


 Natural Bond Orbitals (Summary):

                                                            Principal Delocalizations
           NBO                        Occupancy    Energy   (geminal,vicinal,remote)
 ====================================================================================
 Molecular unit  1  (C5H8O3)
     1. BD (   1) O   1 - C   2          0.99826    -1.31302  41(g),139(g),59(v)
     2. BD (   2) O   1 - C   2          0.99577    -0.64030  142(v),141(v),137(g)
     3. BD (   1) C   2 - O   3          0.99782    -1.16334  59(v),143(v)
     4. BD (   1) C   2 - C   4          0.98964    -0.89714  140(v),32(v),136(g),95(v)
                                                    68(v),141(g),150(v),144(v)
                                                    50(v),69(v)
     5. BD (   1) O   3 - H   9          0.99216    -0.94804  139(v),136(v),41(v),42(v)
                                                    59(r),46(v)
     6. BD (   1) C   4 - C   5          0.98287    -0.80896  137(v),149(v),136(v),143(g)
                                                    44(v),139(g),77(v)
     7. BD (   1) C   4 - O   8          0.99471    -1.09176  87(v),136(v),137(v),152(v)
     8. BD (   1) C   4 - H  10          0.98586    -0.72910  138(v),150(v),146(v),137(v)
                                                    141(g),96(v)
     9. BD (   1) C   5 - C   6          0.98387    -0.78096  142(v),152(v),150(v),139(v)
                                                    86(v),145(g),149(g),146(g)
    10. BD (   1) C   5 - H  11          0.98876    -0.68236  142(v),147(v),78(v),139(v)
    11. BD (   1) C   5 - H  12          0.99021    -0.68388  148(v),143(v),137(r),139(v)
                                                    77(v),61(v)
    12. BD (   1) C   6 - C   7          0.99416    -0.80561  145(v),68(v),152(g),149(g)
                                                    144(g)
    13. BD (   1) C   6 - H  13          0.98920    -0.66768  151(v),146(v)
    14. BD (   1) C   6 - H  14          0.98631    -0.67372  150(v),141(v)
    15. BD (   1) C   7 - O   8          0.99574    -1.07311  60(v),149(v),143(v),139(v)
    16. BD (   1) C   7 - H  15          0.99440    -0.71886  148(v),142(v),77(v)
    17. BD (   1) C   7 - H  16          0.99126    -0.70813  142(v),144(v),96(v),78(v)
    18. CR (   1) O   1                  0.99986   -19.13566  41(v),139(v)
    19. CR (   1) C   2                  0.99965   -10.45461  62(v)
    20. CR (   1) O   3                  0.99985   -19.21783  42(v),41(v),44(v)
    21. CR (   1) C   4                  0.99944   -10.37743  150(v),70(v),108(v),142(g)
                                                    47(v),42(v),136(v)
    22. CR (   1) C   5                  0.99957   -10.27564  79(v),112(v),116(v),61(v)
    23. CR (   1) C   6                  0.99956   -10.26323  124(v),120(v),87(v)
    24. CR (   1) C   7                  0.99953   -10.34248  142(v),150(g),128(v),132(v)
                                                    79(v)
    25. CR (   1) O   8                  0.99987   -19.24719  87(v),60(v),59(v)
    26. LP (   1) O   1                  0.98880    -0.91383  41(v),139(v),138(v)
    27. LP (   2) O   1                  0.93329    -0.52972  138(v),139(v),42(v),44(v)
                                                    47(v)
    28. LP (   1) O   3                  0.98704    -0.80943  136(v),41(v),44(v),45(v)
                                                    106(v)
    29. LP (   2) O   3                  0.89471    -0.54732  137(v),43(v),105(v),48(v)
    30. LP (   1) O   8                  0.98743    -0.81345  141(v),147(v),87(v),59(v)
                                                    60(v),152(v),86(v),143(v)
    31. LP (   2) O   8                  0.97363    -0.61543  139(v),151(v),143(v),147(v)
                                                    63(v),88(v),152(v),137(r)
    32. RY*(   1) O   1                  0.00144     0.93371   
    33. RY*(   2) O   1                  0.00029     0.87568   
    34. RY*(   3) O   1                  0.00016     1.37997   
    35. RY*(   4) O   1                  0.00004     1.12813   
    36. RY*(   5) O   1                  0.00000     2.67217   
    37. RY*(   6) O   1                  0.00000     2.56409   
    38. RY*(   7) O   1                  0.00000     2.49308   
    39. RY*(   8) O   1                  0.00000     2.67219   
    40. RY*(   9) O   1                  0.00000     2.49255   
    41. RY*(   1) C   2                  0.01068     0.36947   
    42. RY*(   2) C   2                  0.00467     1.35201   
    43. RY*(   3) C   2                  0.00280     1.67703   
    44. RY*(   4) C   2                  0.00193     0.86250   
    45. RY*(   5) C   2                  0.00147     0.88361   
    46. RY*(   6) C   2                  0.00075     1.74766   
    47. RY*(   7) C   2                  0.00034     0.75941   
    48. RY*(   8) C   2                  0.00006     1.32208   
    49. RY*(   9) C   2                  0.00002     1.88346   
    50. RY*(   1) O   3                  0.00114     1.14874   
    51. RY*(   2) O   3                  0.00035     1.09852   
    52. RY*(   3) O   3                  0.00032     1.16224   
    53. RY*(   4) O   3                  0.00005     1.19685   
    54. RY*(   5) O   3                  0.00001     2.42615   
    55. RY*(   6) O   3                  0.00001     2.43463   
    56. RY*(   7) O   3                  0.00001     2.74668   
    57. RY*(   8) O   3                  0.00000     2.83899   
    58. RY*(   9) O   3                  0.00000     2.56669   
    59. RY*(   1) C   4                  0.00304     0.73622   
    60. RY*(   2) C   4                  0.00197     0.47792   
    61. RY*(   3) C   4                  0.00134     0.80680   
    62. RY*(   4) C   4                  0.00113     0.79945   
    63. RY*(   5) C   4                  0.00072     1.65006   
    64. RY*(   6) C   4                  0.00047     1.68837   
    65. RY*(   7) C   4                  0.00024     1.80245   
    66. RY*(   8) C   4                  0.00018     1.90586   
    67. RY*(   9) C   4                  0.00004     1.97010   
    68. RY*(   1) C   5                  0.00237     0.72362   
    69. RY*(   2) C   5                  0.00094     0.63463   
    70. RY*(   3) C   5                  0.00048     0.62515   
    71. RY*(   4) C   5                  0.00021     1.10982   
    72. RY*(   5) C   5                  0.00017     1.41903   
    73. RY*(   6) C   5                  0.00008     1.60706   
    74. RY*(   7) C   5                  0.00001     1.97518   
    75. RY*(   8) C   5                  0.00002     2.01456   
    76. RY*(   9) C   5                  0.00001     2.09823   
    77. RY*(   1) C   6                  0.00201     0.76199   
    78. RY*(   2) C   6                  0.00090     0.64996   
    79. RY*(   3) C   6                  0.00052     0.45278   
    80. RY*(   4) C   6                  0.00021     1.20596   
    81. RY*(   5) C   6                  0.00013     1.39125   
    82. RY*(   6) C   6                  0.00005     1.66943   
    83. RY*(   7) C   6                  0.00003     2.07494   
    84. RY*(   8) C   6                  0.00001     2.06747   
    85. RY*(   9) C   6                  0.00000     1.95943   
    86. RY*(   1) C   7                  0.00201     0.78897   
    87. RY*(   2) C   7                  0.00162     0.42857   
    88. RY*(   3) C   7                  0.00091     1.27042   
    89. RY*(   4) C   7                  0.00050     1.78196   
    90. RY*(   5) C   7                  0.00021     1.10583   
    91. RY*(   6) C   7                  0.00012     1.72954   
    92. RY*(   7) C   7                  0.00012     1.66443   
    93. RY*(   8) C   7                  0.00003     1.06471   
    94. RY*(   9) C   7                  0.00001     1.98673   
    95. RY*(   1) O   8                  0.00133     0.92164   
    96. RY*(   2) O   8                  0.00100     1.08044   
    97. RY*(   3) O   8                  0.00028     1.41592   
    98. RY*(   4) O   8                  0.00014     2.45417   
    99. RY*(   5) O   8                  0.00007     2.80467   
   100. RY*(   6) O   8                  0.00006     1.33875   
   101. RY*(   7) O   8                  0.00003     2.23080   
   102. RY*(   8) O   8                  0.00001     2.57981   
   103. RY*(   9) O   8                  0.00001     2.44489   
   104. RY*(   1) H   9                  0.00093     0.52604   
   105. RY*(   2) H   9                  0.00052     1.40960   
   106. RY*(   3) H   9                  0.00034     1.42150   
   107. RY*(   4) H   9                  0.00001     2.08664   
   108. RY*(   1) H  10                  0.00114     0.14713   
   109. RY*(   2) H  10                  0.00006     1.64656   
   110. RY*(   3) H  10                  0.00004     1.80451   
   111. RY*(   4) H  10                  0.00002     1.96781   
   112. RY*(   1) H  11                  0.00060     0.20402   
   113. RY*(   2) H  11                  0.00007     1.70929   
   114. RY*(   3) H  11                  0.00005     1.62506   
   115. RY*(   4) H  11                  0.00002     2.10779   
   116. RY*(   1) H  12                  0.00104     0.22515   
   117. RY*(   2) H  12                  0.00008     1.72692   
   118. RY*(   3) H  12                  0.00006     1.58289   
   119. RY*(   4) H  12                  0.00001     2.10925   
   120. RY*(   1) H  13                  0.00118     0.20637   
   121. RY*(   2) H  13                  0.00006     1.57038   
   122. RY*(   3) H  13                  0.00007     1.76680   
   123. RY*(   4) H  13                  0.00001     2.10371   
   124. RY*(   1) H  14                  0.00056     0.21631   
   125. RY*(   2) H  14                  0.00007     1.61635   
   126. RY*(   3) H  14                  0.00007     1.70503   
   127. RY*(   4) H  14                  0.00002     2.09264   
   128. RY*(   1) H  15                  0.00118     0.19301   
   129. RY*(   2) H  15                  0.00009     1.62573   
   130. RY*(   3) H  15                  0.00006     1.72673   
   131. RY*(   4) H  15                  0.00001     1.96957   
   132. RY*(   1) H  16                  0.00062     0.16678   
   133. RY*(   2) H  16                  0.00006     1.57800   
   134. RY*(   3) H  16                  0.00006     1.82621   
   135. RY*(   4) H  16                  0.00002     1.93604   
   136. BD*(   1) O   1 - C   2          0.01415     0.36682   
   137. BD*(   2) O   1 - C   2          0.11697    -0.20700  43(g),136(g),142(v),33(g)
                                                    141(v),48(g)
   138. BD*(   1) C   2 - O   3          0.04472     0.13199   
   139. BD*(   1) C   2 - C   4          0.03696     0.13750   
   140. BD*(   1) O   3 - H   9          0.00467     0.20846   
   141. BD*(   1) C   4 - C   5          0.01275     0.13300   
   142. BD*(   1) C   4 - O   8          0.01806     0.04857   
   143. BD*(   1) C   4 - H  10          0.01073     0.25181   
   144. BD*(   1) C   5 - C   6          0.00506     0.18974   
   145. BD*(   1) C   5 - H  11          0.00479     0.28791   
   146. BD*(   1) C   5 - H  12          0.00627     0.26687   
   147. BD*(   1) C   6 - C   7          0.00814     0.18426   
   148. BD*(   1) C   6 - H  13          0.00697     0.28198   
   149. BD*(   1) C   6 - H  14          0.00427     0.29205   
   150. BD*(   1) C   7 - O   8          0.01289     0.05832   
   151. BD*(   1) C   7 - H  15          0.01111     0.23959   
   152. BD*(   1) C   7 - H  16          0.00677     0.27536   
       -------------------------------
              Total Lewis   30.61323  ( 98.7524%)
        Valence non-Lewis    0.32529  (  1.0493%)
        Rydberg non-Lewis    0.06148  (  0.1983%)
       -------------------------------
            Total unit  1   31.00000  (100.0000%)
           Charge unit  1    0.00000


 ***************************************************
 *******         Beta  spin orbitals         *******
 ***************************************************


 NATURAL POPULATIONS:  Natural atomic orbital occupancies 
                                                          
   NAO  Atom  No  lang   Type(AO)    Occupancy      Energy
 ----------------------------------------------------------
     1    O    1  S      Cor( 1S)     0.99986     -19.12698
     2    O    1  S      Val( 2S)     0.85119      -1.09952
     3    O    1  S      Ryd( 3S)     0.00076       1.26245
     4    O    1  px     Val( 2p)     0.73302      -0.51745
     5    O    1  px     Ryd( 3p)     0.00045       0.85738
     6    O    1  py     Val( 2p)     0.72110      -0.48895
     7    O    1  py     Ryd( 3p)     0.00061       0.87453
     8    O    1  pz     Val( 2p)     0.72267      -0.47654
     9    O    1  pz     Ryd( 3p)     0.00059       0.88979
    10    O    1  dxy    Ryd( 3d)     0.00073       2.91023
    11    O    1  dxz    Ryd( 3d)     0.00077       2.64691
    12    O    1  dyz    Ryd( 3d)     0.00025       2.52820
    13    O    1  dx2y2  Ryd( 3d)     0.00075       2.77258
    14    O    1  dz2    Ryd( 3d)     0.00027       2.60416

    15    C    2  S      Cor( 1S)     0.99961     -10.45393
    16    C    2  S      Val( 2S)     0.36928      -0.37215
    17    C    2  S      Ryd( 3S)     0.00216       0.31302
    18    C    2  px     Val( 2p)     0.41770      -0.25667
    19    C    2  px     Ryd( 3p)     0.00862       0.37901
    20    C    2  py     Val( 2p)     0.37142      -0.28549
    21    C    2  py     Ryd( 3p)     0.00544       0.37581
    22    C    2  pz     Val( 2p)     0.38621      -0.32504
    23    C    2  pz     Ryd( 3p)     0.00271       0.36070
    24    C    2  dxy    Ryd( 3d)     0.00131       1.98568
    25    C    2  dxz    Ryd( 3d)     0.00167       1.84200
    26    C    2  dyz    Ryd( 3d)     0.00115       1.91697
    27    C    2  dx2y2  Ryd( 3d)     0.00195       1.99447
    28    C    2  dz2    Ryd( 3d)     0.00119       1.76354

    29    O    3  S      Cor( 1S)     0.99985     -19.21598
    30    O    3  S      Val( 2S)     0.84105      -1.11691
    31    O    3  S      Ryd( 3S)     0.00064       1.24835
    32    O    3  px     Val( 2p)     0.83946      -0.55036
    33    O    3  px     Ryd( 3p)     0.00070       1.03755
    34    O    3  py     Val( 2p)     0.79127      -0.55065
    35    O    3  py     Ryd( 3p)     0.00063       0.83750
    36    O    3  pz     Val( 2p)     0.82871      -0.54835
    37    O    3  pz     Ryd( 3p)     0.00064       0.83679
    38    O    3  dxy    Ryd( 3d)     0.00039       2.61884
    39    O    3  dxz    Ryd( 3d)     0.00039       2.69486
    40    O    3  dyz    Ryd( 3d)     0.00042       2.84297
    41    O    3  dx2y2  Ryd( 3d)     0.00075       2.92843
    42    O    3  dz2    Ryd( 3d)     0.00038       2.59878

    43    C    4  S      Cor( 1S)     0.99944     -10.37667
    44    C    4  S      Val( 2S)     0.49379      -0.45369
    45    C    4  S      Ryd( 3S)     0.00163       0.64605
    46    C    4  px     Val( 2p)     0.47046      -0.33213
    47    C    4  px     Ryd( 3p)     0.00203       0.44451
    48    C    4  py     Val( 2p)     0.42897      -0.31248
    49    C    4  py     Ryd( 3p)     0.00291       0.49661
    50    C    4  pz     Val( 2p)     0.57470      -0.33286
    51    C    4  pz     Ryd( 3p)     0.00307       0.55033
    52    C    4  dxy    Ryd( 3d)     0.00088       1.93423
    53    C    4  dxz    Ryd( 3d)     0.00033       1.91323
    54    C    4  dyz    Ryd( 3d)     0.00066       2.09327
    55    C    4  dx2y2  Ryd( 3d)     0.00062       1.88148
    56    C    4  dz2    Ryd( 3d)     0.00066       1.92023

    57    C    5  S      Cor( 1S)     0.99956     -10.27576
    58    C    5  S      Val( 2S)     0.52141      -0.42711
    59    C    5  S      Ryd( 3S)     0.00047       0.73272
    60    C    5  px     Val( 2p)     0.51696      -0.28346
    61    C    5  px     Ryd( 3p)     0.00096       0.39147
    62    C    5  py     Val( 2p)     0.59988      -0.28149
    63    C    5  py     Ryd( 3p)     0.00231       0.49656
    64    C    5  pz     Val( 2p)     0.57683      -0.28146
    65    C    5  pz     Ryd( 3p)     0.00119       0.45846
    66    C    5  dxy    Ryd( 3d)     0.00032       1.95895
    67    C    5  dxz    Ryd( 3d)     0.00038       2.01997
    68    C    5  dyz    Ryd( 3d)     0.00025       1.94692
    69    C    5  dx2y2  Ryd( 3d)     0.00033       2.09742
    70    C    5  dz2    Ryd( 3d)     0.00024       2.12388

    71    C    6  S      Cor( 1S)     0.99956     -10.26307
    72    C    6  S      Val( 2S)     0.52175      -0.41579
    73    C    6  S      Ryd( 3S)     0.00030       0.73240
    74    C    6  px     Val( 2p)     0.55808      -0.26487
    75    C    6  px     Ryd( 3p)     0.00118       0.35928
    76    C    6  py     Val( 2p)     0.50250      -0.26913
    77    C    6  py     Ryd( 3p)     0.00115       0.37844
    78    C    6  pz     Val( 2p)     0.62891      -0.27305
    79    C    6  pz     Ryd( 3p)     0.00212       0.58791
    80    C    6  dxy    Ryd( 3d)     0.00029       1.99121
    81    C    6  dxz    Ryd( 3d)     0.00037       2.19180
    82    C    6  dyz    Ryd( 3d)     0.00022       1.95780
    83    C    6  dx2y2  Ryd( 3d)     0.00036       1.98945
    84    C    6  dz2    Ryd( 3d)     0.00031       2.06964

    85    C    7  S      Cor( 1S)     0.99953     -10.34238
    86    C    7  S      Val( 2S)     0.52131      -0.44608
    87    C    7  S      Ryd( 3S)     0.00085       0.62639
    88    C    7  px     Val( 2p)     0.45064      -0.28295
    89    C    7  px     Ryd( 3p)     0.00252       0.44651
    90    C    7  py     Val( 2p)     0.56409      -0.29192
    91    C    7  py     Ryd( 3p)     0.00106       0.33343
    92    C    7  pz     Val( 2p)     0.49124      -0.28580
    93    C    7  pz     Ryd( 3p)     0.00218       0.44732
    94    C    7  dxy    Ryd( 3d)     0.00060       1.98168
    95    C    7  dxz    Ryd( 3d)     0.00105       2.09259
    96    C    7  dyz    Ryd( 3d)     0.00042       2.06360
    97    C    7  dx2y2  Ryd( 3d)     0.00061       1.95320
    98    C    7  dz2    Ryd( 3d)     0.00034       1.91741

    99    O    8  S      Cor( 1S)     0.99986     -19.23416
   100    O    8  S      Val( 2S)     0.80889      -1.10054
   101    O    8  S      Ryd( 3S)     0.00041       1.29800
   102    O    8  px     Val( 2p)     0.61808      -0.52515
   103    O    8  px     Ryd( 3p)     0.00049       1.08506
   104    O    8  py     Val( 2p)     0.71933      -0.54341
   105    O    8  py     Ryd( 3p)     0.00054       1.00841
   106    O    8  pz     Val( 2p)     0.74164      -0.54833
   107    O    8  pz     Ryd( 3p)     0.00085       0.95164
   108    O    8  dxy    Ryd( 3d)     0.00038       2.68971
   109    O    8  dxz    Ryd( 3d)     0.00054       2.74523
   110    O    8  dyz    Ryd( 3d)     0.00057       2.55396
   111    O    8  dx2y2  Ryd( 3d)     0.00033       2.60954
   112    O    8  dz2    Ryd( 3d)     0.00049       2.54587

   113    H    9  S      Val( 1S)     0.23367      -0.09510
   114    H    9  S      Ryd( 2S)     0.00054       0.21486
   115    H    9  px     Ryd( 2p)     0.00108       2.14287
   116    H    9  py     Ryd( 2p)     0.00052       1.54899
   117    H    9  pz     Ryd( 2p)     0.00061       1.57065

   118    H   10  S      Val( 1S)     0.33678      -0.10282
   119    H   10  S      Ryd( 2S)     0.00085       0.14389
   120    H   10  px     Ryd( 2p)     0.00006       1.68480
   121    H   10  py     Ryd( 2p)     0.00016       1.79116
   122    H   10  pz     Ryd( 2p)     0.00030       1.97251

   123    H   11  S      Val( 1S)     0.35998      -0.07997
   124    H   11  S      Ryd( 2S)     0.00060       0.17799
   125    H   11  px     Ryd( 2p)     0.00004       1.62935
   126    H   11  py     Ryd( 2p)     0.00038       2.18022
   127    H   11  pz     Ryd( 2p)     0.00008       1.66897

   128    H   12  S      Val( 1S)     0.37292      -0.10315
   129    H   12  S      Ryd( 2S)     0.00104       0.20043
   130    H   12  px     Ryd( 2p)     0.00009       1.67368
   131    H   12  py     Ryd( 2p)     0.00008       1.68973
   132    H   12  pz     Ryd( 2p)     0.00035       2.09086

   133    H   13  S      Val( 1S)     0.37258      -0.08617
   134    H   13  S      Ryd( 2S)     0.00109       0.19227
   135    H   13  px     Ryd( 2p)     0.00019       1.83194
   136    H   13  py     Ryd( 2p)     0.00013       1.68863
   137    H   13  pz     Ryd( 2p)     0.00020       1.94417

   138    H   14  S      Val( 1S)     0.36275      -0.07768
   139    H   14  S      Ryd( 2S)     0.00059       0.18409
   140    H   14  px     Ryd( 2p)     0.00015       1.78846
   141    H   14  py     Ryd( 2p)     0.00007       1.61287
   142    H   14  pz     Ryd( 2p)     0.00030       2.05329

   143    H   15  S      Val( 1S)     0.33544      -0.11183
   144    H   15  S      Ryd( 2S)     0.00102       0.18133
   145    H   15  px     Ryd( 2p)     0.00009       1.65676
   146    H   15  py     Ryd( 2p)     0.00016       1.79232
   147    H   15  pz     Ryd( 2p)     0.00028       1.93133

   148    H   16  S      Val( 1S)     0.35783      -0.09415
   149    H   16  S      Ryd( 2S)     0.00055       0.15691
   150    H   16  px     Ryd( 2p)     0.00027       1.89054
   151    H   16  py     Ryd( 2p)     0.00013       1.76432
   152    H   16  pz     Ryd( 2p)     0.00012       1.71567


 Summary of Natural Population Analysis:                  
                                                          
                                       Natural Population 
                Natural  -----------------------------------------------
    Atom  No    Charge         Core      Valence    Rydberg      Total
 -----------------------------------------------------------------------
      O    1   -0.03300      0.99986     3.02797    0.00518     4.03300
      C    2    0.42956      0.99961     1.54462    0.02621     2.57044
      O    3   -0.30526      0.99985     3.30048    0.00493     4.30526
      C    4    0.01984      0.99944     1.96792    0.01280     2.98016
      C    5   -0.22112      0.99956     2.21509    0.00646     3.22112
      C    6   -0.21711      0.99956     2.21124    0.00631     3.21711
      C    7   -0.03645      0.99953     2.02728    0.00964     3.03645
      O    8    0.10759      0.99986     2.88793    0.00462     3.89241
      H    9    0.26358      0.00000     0.23367    0.00275     0.23642
      H   10    0.16185      0.00000     0.33678    0.00136     0.33815
      H   11    0.13892      0.00000     0.35998    0.00110     0.36108
      H   12    0.12551      0.00000     0.37292    0.00156     0.37449
      H   13    0.12581      0.00000     0.37258    0.00161     0.37419
      H   14    0.13614      0.00000     0.36275    0.00111     0.36386
      H   15    0.16301      0.00000     0.33544    0.00155     0.33699
      H   16    0.14110      0.00000     0.35783    0.00107     0.35890
 =======================================================================
   * Total *    1.00000      7.99727    21.91449    0.08823    30.00000

                                 Natural Population      
 --------------------------------------------------------
   Core                       7.99727 ( 99.9659% of   8)
   Valence                   21.91449 ( 99.6113% of  22)
   Natural Minimal Basis     29.91177 ( 99.7059% of  30)
   Natural Rydberg Basis      0.08823 (  0.2941% of  30)
 --------------------------------------------------------

    Atom  No          Natural Electron Configuration
 ----------------------------------------------------------------------------
      O    1      [core]2S( 0.85)2p( 2.18)
      C    2      [core]2S( 0.37)2p( 1.18)3p( 0.02)3d( 0.01)
      O    3      [core]2S( 0.84)2p( 2.46)
      C    4      [core]2S( 0.49)2p( 1.47)3p( 0.01)
      C    5      [core]2S( 0.52)2p( 1.69)
      C    6      [core]2S( 0.52)2p( 1.69)
      C    7      [core]2S( 0.52)2p( 1.51)3p( 0.01)
      O    8      [core]2S( 0.81)2p( 2.08)
      H    9            1S( 0.23)
      H   10            1S( 0.34)
      H   11            1S( 0.36)
      H   12            1S( 0.37)
      H   13            1S( 0.37)
      H   14            1S( 0.36)
      H   15            1S( 0.34)
      H   16            1S( 0.36)


 NATURAL BOND ORBITAL ANALYSIS, beta spin orbitals:

                       Occupancies       Lewis Structure    Low   High
           Occ.    -------------------  -----------------   occ   occ
  Cycle   Thresh.   Lewis   Non-Lewis     CR  BD  3C  LP    (L)   (NL)   Dev
 =============================================================================
   1(1)    0.90    29.27215   0.72785      8  19   0   3     1      0    0.04
   2(2)    0.90    29.08628   0.91372      8  19   0   3     1      0    0.02
   3(3)    0.90    29.08628   0.91372      8  19   0   3     1      0    0.02
   4(4)    0.90    29.08628   0.91372      8  19   0   3     1      0    0.02
   5(5)    0.90    29.08628   0.91372      8  19   0   3     1      0    0.02
   6(6)    0.90    29.08628   0.91372      8  19   0   3     1      0    0.02
   7(7)    0.90    29.08628   0.91372      8  19   0   3     1      0    0.02
   8(8)    0.90    29.08628   0.91372      8  19   0   3     1      0    0.02
   9(9)    0.90    29.08628   0.91372      8  19   0   3     1      0    0.02
  10(1)    0.80    29.00684   0.99316      8  18   0   4     2      1    0.11
  11(2)    0.80    29.36940   0.63060      8  18   0   4     0      0    0.04
 -----------------------------------------------------------------------------

 Structure accepted: No low occupancy Lewis orbitals

           --- Apparent excited state configuration ---
 The following "inverted" NBO labels reflect the actual hybrid overlap:

                 NBO   3 has been relabelled BD*

                 NBO 137 has been relabelled BD 

 --------------------------------------------------------
   Core                      7.99728 ( 99.966% of   8)
   Valence Lewis            20.71106 ( 94.141% of  22)
  ==================       ============================
   Total Lewis              28.70835 ( 95.694% of  30)
  -----------------------------------------------------
   Valence non-Lewis         1.23343 (  4.111% of  30)
   Rydberg non-Lewis         0.05823 (  0.194% of  30)
  ==================       ============================
   Total non-Lewis           1.29165 (  4.306% of  30)
 --------------------------------------------------------


       (Occupancy)   Bond orbital/ Coefficients/ Hybrids
 ---------------------------------------------------------------------------------
     1. (0.99789) BD ( 1) O   1 - C   2  
                ( 66.30%)   0.8142* O   1 s( 42.51%)p 1.35( 57.40%)d 0.00(  0.10%)
                                           -0.0000  0.6515 -0.0247  0.6156 -0.0145
                                           -0.4251  0.0108  0.1181 -0.0044 -0.0244
                                            0.0090 -0.0035  0.0103 -0.0136
                ( 33.70%)   0.5805* C   2 s( 33.02%)p 2.02( 66.72%)d 0.01(  0.26%)
                                            0.0001  0.5737 -0.0329 -0.7236 -0.0559
                                            0.3344  0.0281 -0.1668 -0.0062 -0.0330
                                            0.0132 -0.0048  0.0278 -0.0233
     2. (0.99448) BD ( 2) O   1 - C   2  
                ( 69.30%)   0.8325* O   1 s(  0.12%)p99.99( 99.71%)d 1.36(  0.16%)
                                           -0.0000  0.0348 -0.0012  0.2421 -0.0001
                                            0.6126  0.0007  0.7505 -0.0021  0.0163
                                            0.0278 -0.0102  0.0203  0.0095
                ( 30.70%)   0.5541* C   2 s(  0.07%)p99.99( 99.42%)d 6.82(  0.50%)
                                            0.0001  0.0263  0.0066  0.1385 -0.0096
                                            0.6326 -0.0123  0.7577 -0.0217 -0.0304
                                           -0.0493  0.0194 -0.0297 -0.0199
     3. (0.91565) BD*( 1) O   1 - O   8  
                ( 60.17%)   0.7757* O   1 s(  0.08%)p99.99( 99.81%)d 1.28(  0.11%)
                                            0.0001 -0.0284 -0.0045  0.5371  0.0099
                                            0.5599  0.0100 -0.6290 -0.0144  0.0073
                                           -0.0139  0.0140  0.0235 -0.0079
                ( 39.83%)  -0.6311* O   8 s(  0.63%)p99.99( 99.30%)d 0.10(  0.06%)
                                           -0.0001 -0.0781  0.0157 -0.5899  0.0142
                                           -0.5974  0.0110  0.5364 -0.0115 -0.0101
                                           -0.0099 -0.0042  0.0095  0.0176
     4. (0.98205) BD ( 1) C   2 - O   3  
                ( 33.13%)   0.5756* C   2 s( 30.17%)p 2.31( 69.57%)d 0.01(  0.26%)
                                            0.0009 -0.5492  0.0035 -0.0129  0.0024
                                            0.6494  0.0378 -0.5213 -0.0257 -0.0033
                                            0.0007  0.0443  0.0240 -0.0059
                ( 66.87%)   0.8177* O   3 s( 30.27%)p 2.30( 69.66%)d 0.00(  0.07%)
                                           -0.0000 -0.5502 -0.0032  0.0436 -0.0063
                                           -0.6804 -0.0006  0.4813  0.0033  0.0092
                                           -0.0054  0.0216  0.0126  0.0020
     5. (0.91358) BD ( 1) C   2 - C   4  
                ( 48.67%)   0.6976* C   2 s( 36.40%)p 1.75( 63.58%)d 0.00(  0.02%)
                                            0.0014  0.6029  0.0209  0.6731 -0.0400
                                            0.2439 -0.0079 -0.3487  0.0005  0.0018
                                           -0.0106 -0.0052  0.0073 -0.0040
                ( 51.33%)   0.7165* C   4 s( 27.24%)p 2.67( 72.72%)d 0.00(  0.04%)
                                            0.0004  0.5218  0.0096 -0.7644 -0.0022
                                           -0.2617 -0.0048  0.2724 -0.0156  0.0132
                                           -0.0074 -0.0080  0.0056 -0.0091
     6. (0.99131) BD ( 1) O   3 - H   9  
                ( 76.61%)   0.8753* O   3 s( 22.38%)p 3.47( 77.54%)d 0.00(  0.08%)
                                           -0.0002 -0.4729 -0.0092  0.7893  0.0116
                                            0.1934  0.0225 -0.3376 -0.0208  0.0041
                                            0.0075 -0.0019 -0.0238  0.0128
                ( 23.39%)   0.4836* H   9 s( 99.47%)p 0.01(  0.53%)
                                           -0.9973  0.0067 -0.0649 -0.0180  0.0273
     7. (0.97792) BD ( 1) C   4 - C   5  
                ( 53.19%)   0.7293* C   4 s( 29.27%)p 2.42( 70.69%)d 0.00(  0.04%)
                                            0.0000  0.5407 -0.0179  0.4261 -0.0236
                                            0.4352  0.0252  0.5782 -0.0205  0.0057
                                            0.0102  0.0120  0.0045  0.0092
                ( 46.81%)   0.6842* C   5 s( 24.03%)p 3.16( 75.91%)d 0.00(  0.06%)
                                            0.0005  0.4902  0.0030 -0.5080 -0.0137
                                           -0.4029  0.0163 -0.5814 -0.0101  0.0130
                                            0.0140  0.0162 -0.0004  0.0033
     8. (0.99055) BD ( 1) C   4 - O   8  
                ( 31.82%)   0.5641* C   4 s( 19.85%)p 4.02( 79.83%)d 0.02(  0.32%)
                                           -0.0002  0.4449  0.0242  0.4737  0.0020
                                           -0.7228 -0.0315 -0.2197 -0.0475 -0.0413
                                           -0.0120  0.0170 -0.0201 -0.0252
                ( 68.18%)   0.8257* O   8 s( 30.19%)p 2.31( 69.72%)d 0.00(  0.08%)
                                            0.0001  0.5495  0.0019 -0.5158 -0.0044
                                            0.6231 -0.0002  0.2066 -0.0125 -0.0174
                                           -0.0078  0.0180 -0.0108 -0.0051
     9. (0.95197) BD ( 1) C   4 - H  10  
                ( 65.29%)   0.8080* C   4 s( 23.57%)p 3.24( 76.40%)d 0.00(  0.03%)
                                            0.0006 -0.4854 -0.0002  0.0895 -0.0111
                                           -0.4633  0.0126  0.7356 -0.0046  0.0022
                                           -0.0044  0.0117 -0.0023 -0.0130
                ( 34.71%)   0.5891* H  10 s( 99.89%)p 0.00(  0.11%)
                                           -0.9994  0.0075 -0.0038  0.0194 -0.0270
    10. (0.98229) BD ( 1) C   5 - C   6  
                ( 51.07%)   0.7147* C   5 s( 27.36%)p 2.65( 72.59%)d 0.00(  0.05%)
                                            0.0001  0.5231  0.0005  0.7825  0.0144
                                           -0.3354  0.0239 -0.0106  0.0144 -0.0176
                                           -0.0037  0.0039  0.0067 -0.0093
                ( 48.93%)   0.6995* C   6 s( 25.93%)p 2.85( 74.01%)d 0.00(  0.06%)
                                            0.0002  0.5093  0.0020 -0.7396  0.0081
                                            0.4329  0.0254  0.0680  0.0170 -0.0119
                                            0.0008  0.0012  0.0165 -0.0118
    11. (0.98531) BD ( 1) C   5 - H  11  
                ( 63.74%)   0.7984* C   5 s( 25.22%)p 2.96( 74.75%)d 0.00(  0.03%)
                                           -0.0002  0.5021  0.0058  0.0237 -0.0023
                                            0.8444 -0.0041 -0.1832  0.0189 -0.0011
                                            0.0003 -0.0086 -0.0145 -0.0064
                ( 36.26%)   0.6022* H  11 s( 99.90%)p 0.00(  0.10%)
                                            0.9995 -0.0014 -0.0019 -0.0312  0.0032
    12. (0.98620) BD ( 1) C   5 - H  12  
                ( 62.56%)   0.7910* C   5 s( 23.27%)p 3.29( 76.68%)d 0.00(  0.04%)
                                           -0.0000  0.4824 -0.0077 -0.3575  0.0078
                                           -0.1048  0.0296  0.7919  0.0041  0.0045
                                           -0.0135 -0.0078  0.0033  0.0116
                ( 37.44%)   0.6119* H  12 s( 99.91%)p 0.00(  0.09%)
                                            0.9995 -0.0030  0.0088 -0.0007 -0.0295
    13. (0.98066) BD ( 1) C   6 - C   7  
                ( 48.77%)   0.6983* C   6 s( 25.12%)p 2.98( 74.82%)d 0.00(  0.06%)
                                            0.0003  0.5012  0.0026 -0.1570  0.0255
                                           -0.8243 -0.0179 -0.2074  0.0090  0.0141
                                            0.0044  0.0097 -0.0145 -0.0099
                ( 51.23%)   0.7158* C   7 s( 30.34%)p 2.29( 69.61%)d 0.00(  0.05%)
                                            0.0003  0.5507 -0.0105  0.2263  0.0316
                                            0.7649 -0.0149  0.2420  0.0022  0.0036
                                            0.0005  0.0054 -0.0204 -0.0066
    14. (0.98695) BD ( 1) C   6 - H  13  
                ( 62.66%)   0.7916* C   6 s( 23.80%)p 3.20( 76.16%)d 0.00(  0.04%)
                                           -0.0002  0.4878 -0.0069  0.4902  0.0150
                                            0.3608  0.0028 -0.6248  0.0224  0.0057
                                           -0.0131 -0.0099  0.0013  0.0098
                ( 37.34%)   0.6111* H  13 s( 99.90%)p 0.00(  0.10%)
                                            0.9995 -0.0040 -0.0202 -0.0145  0.0186
    15. (0.98659) BD ( 1) C   6 - H  14  
                ( 63.49%)   0.7968* C   6 s( 25.03%)p 2.99( 74.94%)d 0.00(  0.03%)
                                           -0.0001  0.5003  0.0036  0.4326  0.0084
                                            0.0332  0.0097  0.7487 -0.0181 -0.0012
                                            0.0124 -0.0008  0.0024  0.0124
                ( 36.51%)   0.6043* H  14 s( 99.90%)p 0.00(  0.10%)
                                            0.9995 -0.0013 -0.0174 -0.0038 -0.0257
    16. (0.99574) BD ( 1) C   7 - O   8  
                ( 29.60%)   0.5441* C   7 s( 18.74%)p 4.32( 80.89%)d 0.02(  0.37%)
                                           -0.0001  0.4324  0.0213 -0.6828 -0.0252
                                            0.0752 -0.0265 -0.5773 -0.0503 -0.0101
                                            0.0505 -0.0091  0.0300  0.0055
                ( 70.40%)   0.8390* O   8 s( 30.99%)p 2.22( 68.93%)d 0.00(  0.08%)
                                            0.0001  0.5567 -0.0002  0.6001  0.0032
                                           -0.1749 -0.0140  0.5462 -0.0088  0.0007
                                            0.0235  0.0038  0.0090  0.0115
    17. (0.92989) BD ( 1) C   7 - H  15  
                ( 64.46%)   0.8029* C   7 s( 24.58%)p 3.07( 75.38%)d 0.00(  0.04%)
                                           -0.0003  0.4956 -0.0137 -0.2974  0.0214
                                           -0.4788 -0.0164  0.6597 -0.0111  0.0101
                                           -0.0143 -0.0097  0.0025  0.0024
                ( 35.54%)   0.5962* H  15 s( 99.89%)p 0.00(  0.11%)
                                            0.9994 -0.0080  0.0062  0.0179 -0.0265
    18. (0.97208) BD ( 1) C   7 - H  16  
                ( 63.56%)   0.7972* C   7 s( 26.29%)p 2.80( 73.67%)d 0.00(  0.04%)
                                            0.0002 -0.5126 -0.0117 -0.6241  0.0223
                                            0.4230  0.0003  0.4096 -0.0080  0.0122
                                            0.0139 -0.0078 -0.0002 -0.0019
                ( 36.44%)   0.6037* H  16 s( 99.89%)p 0.00(  0.11%)
                                           -0.9995  0.0032  0.0256 -0.0159 -0.0126
    19. (0.99986) CR ( 1) O   1           s(100.00%)p 0.00(  0.00%)
                                            1.0000 -0.0004 -0.0000  0.0003 -0.0000
                                           -0.0002 -0.0000  0.0001  0.0000 -0.0000
                                            0.0000 -0.0000  0.0000 -0.0000
    20. (0.99962) CR ( 1) C   2           s(100.00%)p 0.00(  0.00%)
                                            1.0000 -0.0004 -0.0000 -0.0008  0.0001
                                           -0.0010 -0.0000  0.0009  0.0000  0.0000
                                            0.0000 -0.0000 -0.0000  0.0000
    21. (0.99985) CR ( 1) O   3           s(100.00%)p 0.00(  0.00%)
                                            1.0000 -0.0002 -0.0000  0.0001  0.0000
                                            0.0001  0.0000 -0.0001 -0.0000 -0.0000
                                            0.0000 -0.0000 -0.0000  0.0000
    22. (0.99944) CR ( 1) C   4           s(100.00%)p 0.00(  0.00%)
                                            1.0000  0.0002  0.0000  0.0003  0.0000
                                            0.0002 -0.0000 -0.0007 -0.0000 -0.0000
                                            0.0000 -0.0000 -0.0000  0.0000
    23. (0.99956) CR ( 1) C   5           s(100.00%)p 0.00(  0.00%)
                                            1.0000 -0.0002 -0.0000  0.0002  0.0000
                                            0.0004 -0.0000  0.0003  0.0000 -0.0000
                                           -0.0000 -0.0000 -0.0000 -0.0000
    24. (0.99956) CR ( 1) C   6           s(100.00%)p 0.00(  0.00%)
                                            1.0000 -0.0001 -0.0000  0.0003 -0.0000
                                            0.0002  0.0000  0.0000 -0.0000 -0.0000
                                           -0.0000 -0.0000  0.0000  0.0000
    25. (0.99953) CR ( 1) C   7           s(100.00%)p 0.00(  0.00%)
                                            1.0000  0.0001  0.0000 -0.0001 -0.0000
                                           -0.0004 -0.0000  0.0000 -0.0000 -0.0000
                                           -0.0000 -0.0000  0.0000  0.0000
    26. (0.99986) CR ( 1) O   8           s(100.00%)
                                            1.0000 -0.0002  0.0000 -0.0001  0.0000
                                           -0.0000  0.0000  0.0001 -0.0000  0.0000
                                           -0.0000  0.0000 -0.0000  0.0000
    27. (0.98828) LP ( 1) O   1           s( 57.34%)p 0.74( 42.64%)d 0.00(  0.02%)
                                            0.0005  0.7571  0.0143 -0.5215 -0.0003
                                            0.3590  0.0010 -0.1599 -0.0006  0.0093
                                           -0.0034  0.0047 -0.0040  0.0057
    28. (0.98001) LP ( 1) O   3           s( 46.94%)p 1.13( 53.02%)d 0.00(  0.04%)
                                            0.0001  0.6851 -0.0048  0.5936 -0.0124
                                           -0.3575  0.0015  0.2234 -0.0001  0.0155
                                           -0.0101  0.0022 -0.0043  0.0058
    29. (0.89607) LP ( 2) O   3           s(  0.38%)p99.99( 99.54%)d 0.20(  0.08%)
                                           -0.0000  0.0620 -0.0006 -0.1459  0.0012
                                           -0.6089  0.0072 -0.7767  0.0092  0.0078
                                            0.0150 -0.0087  0.0141  0.0151
    30. (0.98662) LP ( 1) O   8           s( 38.17%)p 1.62( 61.80%)d 0.00(  0.04%)
                                            0.0002  0.6178  0.0009 -0.1566  0.0034
                                           -0.4723  0.0028 -0.6085  0.0055 -0.0062
                                           -0.0020 -0.0146  0.0057 -0.0090
    31. (0.00111) RY*( 1) O   1           s(  2.77%)p34.79( 96.29%)d 0.34(  0.94%)
                                           -0.0000  0.0027  0.1664  0.0147 -0.4745
                                            0.0073 -0.6197 -0.0084  0.5944  0.0276
                                           -0.0524  0.0204  0.0706 -0.0225
    32. (0.00029) RY*( 2) O   1           s(  0.14%)p99.99( 97.55%)d16.47(  2.31%)
                                           -0.0000 -0.0004  0.0374  0.0032  0.1769
                                            0.0051  0.6052  0.0028  0.7602 -0.0133
                                           -0.0525  0.0524 -0.0724 -0.1104
    33. (0.00017) RY*( 3) O   1           s( 91.88%)p 0.04(  3.82%)d 0.05(  4.31%)
                                           -0.0000  0.0040  0.9585  0.0174  0.1458
                                           -0.0152  0.0453  0.0065 -0.1194 -0.0784
                                            0.0452  0.1133  0.1349 -0.0621
    34. (0.00004) RY*( 4) O   1           s(  0.03%)p99.99( 82.05%)d99.99( 17.92%)
    35. (0.00000) RY*( 5) O   1           s(  0.85%)p13.19( 11.22%)d99.99( 87.93%)
    36. (0.00000) RY*( 6) O   1           s(  0.17%)p22.36(  3.74%)d99.99( 96.10%)
    37. (0.00000) RY*( 7) O   1           s(  1.48%)p 0.33(  0.49%)d66.25( 98.03%)
    38. (0.00000) RY*( 8) O   1           s(  2.10%)p 1.12(  2.35%)d45.60( 95.55%)
    39. (0.00000) RY*( 9) O   1           s(  0.54%)p 5.47(  2.94%)d99.99( 96.53%)
    40. (0.01150) RY*( 1) C   2           s(  4.45%)p21.04( 93.70%)d 0.41(  1.84%)
                                           -0.0000  0.0326  0.2085 -0.0372  0.6897
                                            0.0537 -0.6099 -0.0319  0.2900  0.0419
                                            0.0143 -0.0729 -0.0951  0.0460
    41. (0.00386) RY*( 2) C   2           s(  1.51%)p33.91( 51.26%)d31.25( 47.23%)
                                            0.0000 -0.0446  0.1146 -0.0039 -0.5420
                                            0.0283 -0.2773 -0.0064  0.3755 -0.1044
                                            0.3932 -0.3389 -0.4225  0.1162
    42. (0.00273) RY*( 3) C   2           s(  0.30%)p 2.72(  0.83%)d99.99( 98.87%)
                                            0.0000 -0.0037  0.0551 -0.0140 -0.0475
                                           -0.0385 -0.0196 -0.0473  0.0417 -0.2041
                                           -0.4507  0.2292 -0.5897 -0.5861
    43. (0.00190) RY*( 4) C   2           s( 33.22%)p 1.40( 46.39%)d 0.61( 20.39%)
                                            0.0000  0.0084  0.5763 -0.0197  0.0487
                                           -0.0168 -0.0298 -0.0143 -0.6781 -0.3257
                                            0.0642 -0.1382 -0.1846  0.2014
    44. (0.00144) RY*( 5) C   2           s( 10.56%)p 4.93( 52.04%)d 3.54( 37.41%)
                                           -0.0000  0.0171  0.3245  0.0185  0.2967
                                            0.0038  0.5676  0.0267  0.3303 -0.2280
                                            0.4941  0.0784  0.0059 -0.2679
    45. (0.00075) RY*( 6) C   2           s( 11.04%)p 1.21( 13.35%)d 6.85( 75.61%)
                                            0.0000  0.0168  0.3319 -0.0320  0.0539
                                            0.0279  0.3499 -0.0002  0.0801  0.7207
                                           -0.2450 -0.2565 -0.2953  0.1539
    46. (0.00016) RY*( 7) C   2           s( 38.57%)p 0.58( 22.36%)d 1.01( 39.07%)
                                            0.0000 -0.0110  0.6210 -0.0233 -0.3558
                                           -0.0225 -0.1979  0.0137  0.2380  0.0778
                                           -0.1907  0.3838  0.4436 -0.0649
    47. (0.00005) RY*( 8) C   2           s(  0.06%)p99.99( 19.86%)d99.99( 80.08%)
    48. (0.00001) RY*( 9) C   2           s(  0.63%)p 1.43(  0.90%)d99.99( 98.46%)
    49. (0.00065) RY*( 1) O   3           s( 78.19%)p 0.25( 19.50%)d 0.03(  2.31%)
                                           -0.0000  0.0033  0.8842  0.0064  0.3972
                                           -0.0040  0.1912  0.0022 -0.0244  0.0312
                                           -0.0919  0.0685  0.0856 -0.0412
    50. (0.00043) RY*( 2) O   3           s( 12.13%)p 6.31( 76.55%)d 0.93( 11.32%)
                                            0.0000 -0.0034  0.3483  0.0027 -0.8417
                                            0.0040  0.1930 -0.0053 -0.1408 -0.2484
                                            0.1886  0.1227  0.0276 -0.0089
    51. (0.00037) RY*( 3) O   3           s(  1.15%)p81.10( 93.40%)d 4.73(  5.45%)
                                           -0.0000 -0.0000  0.1073 -0.0001  0.0084
                                           -0.0045 -0.6224 -0.0041 -0.7392  0.0408
                                            0.0017 -0.0556  0.1445  0.1699
    52. (0.00006) RY*( 4) O   3           s(  4.57%)p17.13( 78.27%)d 3.76( 17.16%)
    53. (0.00001) RY*( 5) O   3           s(  0.01%)p 1.00( 13.27%)d 6.53( 86.72%)
    54. (0.00001) RY*( 6) O   3           s(  0.91%)p12.98( 11.81%)d95.99( 87.29%)
    55. (0.00001) RY*( 7) O   3           s(  1.48%)p 1.15(  1.70%)d65.51( 96.82%)
    56. (0.00000) RY*( 8) O   3           s(  1.59%)p 1.54(  2.45%)d60.30( 95.96%)
    57. (0.00000) RY*( 9) O   3           s(  0.01%)p99.99(  3.29%)d99.99( 96.70%)
    58. (0.00294) RY*( 1) C   4           s(  6.36%)p13.93( 88.62%)d 0.79(  5.02%)
                                           -0.0000  0.0101  0.2520  0.0158  0.4651
                                            0.0167 -0.7268  0.0402  0.3735 -0.0638
                                            0.0075 -0.1394  0.1631  0.0032
    59. (0.00202) RY*( 2) C   4           s( 12.96%)p 6.45( 83.58%)d 0.27(  3.46%)
                                            0.0000 -0.0396  0.3578 -0.0199 -0.1680
                                            0.0538 -0.4043  0.0059 -0.8005 -0.0762
                                           -0.0587  0.1070  0.0221 -0.1156
    60. (0.00159) RY*( 3) C   4           s(  6.16%)p12.18( 75.11%)d 3.04( 18.73%)
                                           -0.0000  0.0041  0.2482 -0.0059 -0.7429
                                           -0.0004 -0.1976 -0.0020  0.4002 -0.2172
                                           -0.1944  0.2230  0.0487  0.2242
    61. (0.00124) RY*( 4) C   4           s( 59.41%)p 0.42( 24.98%)d 0.26( 15.62%)
                                            0.0000  0.0047  0.7708  0.0106  0.1115
                                            0.0021  0.4774 -0.0029  0.0967  0.0163
                                            0.0763 -0.0663  0.3453 -0.1627
    62. (0.00049) RY*( 5) C   4           s(  5.28%)p 1.62(  8.53%)d16.34( 86.20%)
                                            0.0000  0.0036  0.2296 -0.0015  0.2832
                                            0.0080  0.0388  0.0001  0.0595  0.3876
                                           -0.3195  0.6359 -0.4203  0.1692
    63. (0.00032) RY*( 6) C   4           s(  4.95%)p 2.15( 10.62%)d17.05( 84.42%)
                                            0.0000  0.0041  0.2225  0.0116 -0.2736
                                           -0.0041 -0.1319 -0.0014  0.1176  0.4682
                                            0.4268 -0.3324 -0.5376 -0.2079
    64. (0.00021) RY*( 7) C   4           s(  0.66%)p 4.06(  2.69%)d99.99( 96.65%)
                                            0.0000 -0.0044  0.0813 -0.0151  0.0882
                                            0.0410  0.0893  0.0165  0.0944 -0.5513
                                           -0.3717 -0.1404 -0.5108 -0.4938
    65. (0.00016) RY*( 8) C   4           s(  4.09%)p 1.28(  5.21%)d22.19( 90.70%)
                                           -0.0000 -0.0036  0.2021 -0.0103  0.1581
                                           -0.0050  0.1098  0.0132 -0.1217 -0.3874
                                            0.2420 -0.2067 -0.3504  0.7300
    66. (0.00003) RY*( 9) C   4           s(  0.21%)p 4.89(  1.01%)d99.99( 98.78%)
    67. (0.00212) RY*( 1) C   5           s(  9.14%)p 9.30( 84.99%)d 0.64(  5.87%)
                                           -0.0000  0.0179  0.3018 -0.0056 -0.3146
                                           -0.0273 -0.7333  0.0185  0.4605 -0.0708
                                            0.0778 -0.0137 -0.1500 -0.1579
    68. (0.00088) RY*( 2) C   5           s(  3.92%)p20.77( 81.42%)d 3.74( 14.66%)
                                            0.0000 -0.0192  0.1971  0.0063 -0.6365
                                            0.0070  0.5350  0.0028  0.3504  0.1293
                                            0.2045 -0.1055  0.2755 -0.0313
    69. (0.00049) RY*( 3) C   5           s(  9.16%)p 8.80( 80.64%)d 1.11( 10.20%)
                                            0.0000  0.0150  0.3024  0.0170 -0.5302
                                            0.0056 -0.1254  0.0116 -0.7136 -0.0166
                                           -0.3050  0.0906 -0.0204  0.0051
    70. (0.00022) RY*( 4) C   5           s( 58.62%)p 0.24( 14.08%)d 0.47( 27.30%)
                                            0.0000 -0.0030  0.7656 -0.0063  0.3466
                                            0.0021  0.0987  0.0023 -0.1045 -0.2708
                                            0.3406 -0.1177  0.0527  0.2587
    71. (0.00014) RY*( 5) C   5           s( 11.13%)p 0.93( 10.31%)d 7.06( 78.56%)
                                           -0.0000 -0.0011  0.3337 -0.0066  0.2903
                                            0.0020 -0.0423 -0.0092  0.1298  0.4060
                                           -0.5105  0.0412  0.5195 -0.2977
    72. (0.00008) RY*( 6) C   5           s(  3.12%)p 6.49( 20.24%)d24.59( 76.64%)
    73. (0.00001) RY*( 7) C   5           s(  0.43%)p 1.96(  0.84%)d99.99( 98.73%)
    74. (0.00001) RY*( 8) C   5           s(  4.46%)p 0.46(  2.03%)d20.98( 93.51%)
    75. (0.00001) RY*( 9) C   5           s(  0.14%)p39.37(  5.50%)d99.99( 94.36%)
    76. (0.00178) RY*( 1) C   6           s(  6.15%)p13.99( 85.99%)d 1.28(  7.86%)
                                           -0.0000  0.0137  0.2476 -0.0062 -0.0540
                                            0.0053  0.1073 -0.0346 -0.9188 -0.0807
                                            0.2586  0.0687  0.0186  0.0119
    77. (0.00088) RY*( 2) C   6           s(  0.06%)p99.99( 79.66%)d99.99( 20.28%)
                                           -0.0000  0.0242  0.0068 -0.0069 -0.7164
                                            0.0037 -0.5316 -0.0007 -0.0251  0.3043
                                            0.0705 -0.0977  0.3052  0.0501
    78. (0.00057) RY*( 3) C   6           s(  0.52%)p99.99( 94.28%)d10.03(  5.20%)
                                            0.0000 -0.0062  0.0717 -0.0083  0.5611
                                            0.0274 -0.7842  0.0091 -0.1099 -0.0669
                                           -0.0912  0.1758  0.0763  0.0496
    79. (0.00019) RY*( 4) C   6           s( 67.30%)p 0.08(  5.46%)d 0.40( 27.24%)
                                            0.0000  0.0013  0.8204  0.0070 -0.1481
                                           -0.0030  0.0788  0.0015  0.1624 -0.0551
                                           -0.3847  0.3421  0.0282  0.0596
    80. (0.00013) RY*( 5) C   6           s( 20.31%)p 0.21(  4.23%)d 3.72( 75.47%)
                                            0.0000 -0.0026  0.4506  0.0009  0.0875
                                            0.0113 -0.1512  0.0043  0.1078  0.0753
                                            0.2710 -0.6496 -0.3441 -0.3677
    81. (0.00005) RY*( 6) C   6           s(  4.91%)p 3.44( 16.90%)d15.93( 78.19%)
    82. (0.00003) RY*( 7) C   6           s(  0.11%)p 5.85(  0.66%)d99.99( 99.23%)
    83. (0.00001) RY*( 8) C   6           s(  0.45%)p20.61(  9.32%)d99.99( 90.23%)
    84. (0.00000) RY*( 9) C   6           s(  0.30%)p11.79(  3.58%)d99.99( 96.12%)
    85. (0.00199) RY*( 1) C   7           s( 15.87%)p 4.30( 68.29%)d 1.00( 15.84%)
                                           -0.0000  0.0160  0.3981 -0.0186 -0.7353
                                            0.0202  0.2543  0.0417  0.2741 -0.3614
                                           -0.1008  0.0344 -0.0400 -0.1220
    86. (0.00161) RY*( 2) C   7           s(  1.32%)p71.53( 94.18%)d 3.42(  4.50%)
                                           -0.0000 -0.0276  0.1114  0.0517 -0.3690
                                            0.0069 -0.3660  0.0398 -0.8169 -0.0273
                                            0.0660 -0.1752  0.0780 -0.0561
    87. (0.00072) RY*( 3) C   7           s(  2.10%)p20.26( 42.58%)d26.32( 55.32%)
                                           -0.0000 -0.0093  0.1447  0.0142 -0.2300
                                           -0.0009 -0.5356  0.0224  0.2921  0.3285
                                            0.3377  0.4729  0.2617  0.1978
    88. (0.00034) RY*( 4) C   7           s(  2.84%)p 0.52(  1.47%)d33.73( 95.70%)
                                            0.0000  0.0018  0.1684 -0.0032  0.1196
                                            0.0012  0.0172 -0.0073  0.0024  0.2600
                                           -0.2166  0.1220  0.3968 -0.8186
    89. (0.00023) RY*( 5) C   7           s( 39.75%)p 0.48( 19.17%)d 1.03( 41.08%)
                                            0.0000  0.0039  0.6305 -0.0064  0.1689
                                           -0.0043  0.3104 -0.0004 -0.2583  0.4007
                                           -0.0671  0.2948 -0.3577  0.1757
    90. (0.00010) RY*( 6) C   7           s( 12.58%)p 0.75(  9.42%)d 6.20( 78.00%)
                                           -0.0000  0.0002  0.3547  0.0107  0.0078
                                            0.0048 -0.1392 -0.0003  0.2732  0.3530
                                            0.0521 -0.7983  0.0834  0.0918
    91. (0.00010) RY*( 7) C   7           s(  8.55%)p 2.16( 18.43%)d 8.54( 73.02%)
                                           -0.0000 -0.0041  0.2924  0.0350  0.2790
                                           -0.0044  0.3026  0.0342 -0.1115 -0.3613
                                            0.5934 -0.0194  0.4921  0.0703
    92. (0.00003) RY*( 8) C   7           s( 15.92%)p 2.90( 46.13%)d 2.38( 37.95%)
    93. (0.00001) RY*( 9) C   7           s(  1.12%)p 0.70(  0.78%)d87.64( 98.10%)
    94. (0.00109) RY*( 1) O   8           s( 17.48%)p 4.15( 72.57%)d 0.57(  9.95%)
                                           -0.0000 -0.0093  0.4180  0.0106  0.2108
                                            0.0065 -0.0306 -0.0146 -0.8246 -0.1428
                                            0.0762 -0.1346  0.1037 -0.2109
    95. (0.00094) RY*( 2) O   8           s(  0.62%)p99.99( 91.42%)d12.74(  7.95%)
                                            0.0000 -0.0066  0.0787 -0.0084 -0.6920
                                           -0.0085 -0.6585  0.0020 -0.0395 -0.2123
                                           -0.0436 -0.1604  0.0811 -0.0160
    96. (0.00023) RY*( 3) O   8           s( 77.04%)p 0.22( 16.75%)d 0.08(  6.21%)
                                           -0.0000  0.0043  0.8777  0.0052 -0.1438
                                            0.0045  0.1436 -0.0018  0.3552  0.1491
                                            0.0326  0.1913  0.0474 -0.0013
    97. (0.00016) RY*( 4) O   8           s(  2.13%)p 0.18(  0.38%)d45.74( 97.49%)
                                           -0.0000  0.0011  0.1460 -0.0014  0.0265
                                            0.0056  0.0417 -0.0005  0.0360 -0.1072
                                            0.2788 -0.5396 -0.6878  0.3486
    98. (0.00007) RY*( 5) O   8           s(  0.35%)p 4.81(  1.71%)d99.99( 97.94%)
    99. (0.00006) RY*( 6) O   8           s(  1.55%)p59.18( 91.80%)d 4.29(  6.65%)
   100. (0.00003) RY*( 7) O   8           s(  0.00%)p 1.00( 22.39%)d 3.47( 77.61%)
   101. (0.00001) RY*( 8) O   8           s(  0.03%)p10.62(  0.34%)d99.99( 99.63%)
   102. (0.00000) RY*( 9) O   8           s(  0.80%)p 3.64(  2.91%)d99.99( 96.30%)
   103. (0.00071) RY*( 1) H   9           s( 61.80%)p 0.62( 38.20%)
                                            0.0167  0.7859  0.1262 -0.2567  0.5479
   104. (0.00051) RY*( 2) H   9           s(  2.05%)p47.77( 97.95%)
                                            0.0045  0.1431 -0.0691 -0.8076 -0.5679
   105. (0.00031) RY*( 3) H   9           s( 31.69%)p 2.16( 68.31%)
                                            0.0137  0.5628 -0.4829  0.4745 -0.4741
   106. (0.00001) RY*( 4) H   9           s(  4.99%)p19.03( 95.01%)
   107. (0.00085) RY*( 1) H  10           s( 99.40%)p 0.01(  0.60%)
                                            0.0083  0.9970  0.0428 -0.0293 -0.0575
   108. (0.00006) RY*( 2) H  10           s(  0.06%)p99.99( 99.94%)
   109. (0.00004) RY*( 3) H  10           s(  0.49%)p99.99( 99.51%)
   110. (0.00002) RY*( 4) H  10           s(  0.16%)p99.99( 99.84%)
   111. (0.00061) RY*( 1) H  11           s( 99.41%)p 0.01(  0.59%)
                                            0.0037  0.9971 -0.0211  0.0732 -0.0076
   112. (0.00007) RY*( 2) H  11           s(  0.04%)p99.99( 99.96%)
   113. (0.00004) RY*( 3) H  11           s(  0.04%)p99.99( 99.96%)
   114. (0.00002) RY*( 4) H  11           s(  0.61%)p99.99( 99.39%)
   115. (0.00105) RY*( 1) H  12           s( 99.22%)p 0.01(  0.78%)
                                            0.0047  0.9961 -0.0794 -0.0150  0.0350
   116. (0.00008) RY*( 2) H  12           s(  0.19%)p99.99( 99.81%)
   117. (0.00006) RY*( 3) H  12           s(  0.28%)p99.99( 99.72%)
   118. (0.00001) RY*( 4) H  12           s(  0.40%)p99.99( 99.60%)
   119. (0.00110) RY*( 1) H  13           s( 99.66%)p 0.00(  0.34%)
                                            0.0057  0.9983  0.0316  0.0107 -0.0483
   120. (0.00006) RY*( 2) H  13           s(  0.02%)p99.99( 99.98%)
   121. (0.00007) RY*( 3) H  13           s(  0.09%)p99.99( 99.91%)
   122. (0.00001) RY*( 4) H  13           s(  0.33%)p99.99( 99.67%)
   123. (0.00059) RY*( 1) H  14           s( 99.25%)p 0.01(  0.75%)
                                            0.0035  0.9963  0.0465 -0.0369  0.0628
   124. (0.00007) RY*( 2) H  14           s(  0.29%)p99.99( 99.71%)
   125. (0.00006) RY*( 3) H  14           s(  0.06%)p99.99( 99.94%)
   126. (0.00002) RY*( 4) H  14           s(  0.50%)p99.99( 99.50%)
   127. (0.00103) RY*( 1) H  15           s( 99.26%)p 0.01(  0.74%)
                                            0.0095  0.9963 -0.0785 -0.0306  0.0160
   128. (0.00007) RY*( 2) H  15           s(  0.71%)p99.99( 99.29%)
   129. (0.00008) RY*( 3) H  15           s(  0.02%)p99.99( 99.98%)
   130. (0.00001) RY*( 4) H  15           s(  0.11%)p99.99( 99.89%)
   131. (0.00056) RY*( 1) H  16           s( 98.73%)p 0.01(  1.27%)
                                            0.0036  0.9936 -0.0587 -0.0606 -0.0747
   132. (0.00007) RY*( 2) H  16           s(  0.11%)p99.99( 99.89%)
   133. (0.00003) RY*( 3) H  16           s(  0.55%)p99.99( 99.45%)
   134. (0.00002) RY*( 4) H  16           s(  0.72%)p99.99( 99.28%)
   135. (0.01307) BD*( 1) O   1 - C   2  
                ( 33.70%)   0.5805* O   1 s( 42.51%)p 1.35( 57.40%)d 0.00(  0.10%)
                                            0.0000 -0.6515  0.0247 -0.6156  0.0145
                                            0.4251 -0.0108 -0.1181  0.0044  0.0244
                                           -0.0090  0.0035 -0.0103  0.0136
                ( 66.30%)  -0.8142* C   2 s( 33.02%)p 2.02( 66.72%)d 0.01(  0.26%)
                                           -0.0001 -0.5737  0.0329  0.7236  0.0559
                                           -0.3344 -0.0281  0.1668  0.0062  0.0330
                                           -0.0132  0.0048 -0.0278  0.0233
   136. (0.11614) BD*( 2) O   1 - C   2  
                ( 30.70%)   0.5541* O   1 s(  0.12%)p99.99( 99.71%)d 1.36(  0.16%)
                                            0.0000 -0.0348  0.0012 -0.2421  0.0001
                                           -0.6126 -0.0007 -0.7505  0.0021 -0.0163
                                           -0.0278  0.0102 -0.0203 -0.0095
                ( 69.30%)  -0.8325* C   2 s(  0.07%)p99.99( 99.42%)d 6.82(  0.50%)
                                           -0.0001 -0.0263 -0.0066 -0.1385  0.0096
                                           -0.6326  0.0123 -0.7577  0.0217  0.0304
                                            0.0493 -0.0194  0.0297  0.0199
   137. (0.25460) BD ( 1) O   1 - O   8  
                ( 39.83%)   0.6311* O   1 s(  0.08%)p99.99( 99.81%)d 1.28(  0.11%)
                                           -0.0001  0.0284  0.0045 -0.5371 -0.0099
                                           -0.5599 -0.0100  0.6290  0.0144 -0.0073
                                            0.0139 -0.0140 -0.0235  0.0079
                ( 60.17%)   0.7757* O   8 s(  0.63%)p99.99( 99.30%)d 0.10(  0.06%)
                                            0.0001  0.0781 -0.0157  0.5899 -0.0142
                                            0.5974 -0.0110 -0.5364  0.0115  0.0101
                                            0.0099  0.0042 -0.0095 -0.0176
   138. (0.03248) BD*( 1) C   2 - O   3  
                ( 66.87%)   0.8177* C   2 s( 30.17%)p 2.31( 69.57%)d 0.01(  0.26%)
                                            0.0009 -0.5492  0.0035 -0.0129  0.0024
                                            0.6494  0.0378 -0.5213 -0.0257 -0.0033
                                            0.0007  0.0443  0.0240 -0.0059
                ( 33.13%)  -0.5756* O   3 s( 30.27%)p 2.30( 69.66%)d 0.00(  0.07%)
                                           -0.0000 -0.5502 -0.0032  0.0436 -0.0063
                                           -0.6804 -0.0006  0.4813  0.0033  0.0092
                                           -0.0054  0.0216  0.0126  0.0020
   139. (0.05061) BD*( 1) C   2 - C   4  
                ( 51.33%)   0.7165* C   2 s( 36.40%)p 1.75( 63.58%)d 0.00(  0.02%)
                                            0.0014  0.6029  0.0209  0.6731 -0.0400
                                            0.2439 -0.0079 -0.3487  0.0005  0.0018
                                           -0.0106 -0.0052  0.0073 -0.0040
                ( 48.67%)  -0.6976* C   4 s( 27.24%)p 2.67( 72.72%)d 0.00(  0.04%)
                                            0.0004  0.5218  0.0096 -0.7644 -0.0022
                                           -0.2617 -0.0048  0.2724 -0.0156  0.0132
                                           -0.0074 -0.0080  0.0056 -0.0091
   140. (0.00392) BD*( 1) O   3 - H   9  
                ( 23.39%)   0.4836* O   3 s( 22.38%)p 3.47( 77.54%)d 0.00(  0.08%)
                                            0.0002  0.4729  0.0092 -0.7893 -0.0116
                                           -0.1934 -0.0225  0.3376  0.0208 -0.0041
                                           -0.0075  0.0019  0.0238 -0.0128
                ( 76.61%)  -0.8753* H   9 s( 99.47%)p 0.01(  0.53%)
                                            0.9973 -0.0067  0.0649  0.0180 -0.0273
   141. (0.01252) BD*( 1) C   4 - C   5  
                ( 46.81%)   0.6842* C   4 s( 29.27%)p 2.42( 70.69%)d 0.00(  0.04%)
                                           -0.0000 -0.5407  0.0179 -0.4261  0.0236
                                           -0.4352 -0.0252 -0.5782  0.0205 -0.0057
                                           -0.0102 -0.0120 -0.0045 -0.0092
                ( 53.19%)  -0.7293* C   5 s( 24.03%)p 3.16( 75.91%)d 0.00(  0.06%)
                                           -0.0005 -0.4902 -0.0030  0.5080  0.0137
                                            0.4029 -0.0163  0.5814  0.0101 -0.0130
                                           -0.0140 -0.0162  0.0004 -0.0033
   142. (0.01719) BD*( 1) C   4 - O   8  
                ( 68.18%)   0.8257* C   4 s( 19.85%)p 4.02( 79.83%)d 0.02(  0.32%)
                                           -0.0002  0.4449  0.0242  0.4737  0.0020
                                           -0.7228 -0.0315 -0.2197 -0.0475 -0.0413
                                           -0.0120  0.0170 -0.0201 -0.0252
                ( 31.82%)  -0.5641* O   8 s( 30.19%)p 2.31( 69.72%)d 0.00(  0.08%)
                                            0.0001  0.5495  0.0019 -0.5158 -0.0044
                                            0.6231 -0.0002  0.2066 -0.0125 -0.0174
                                           -0.0078  0.0180 -0.0108 -0.0051
   143. (0.01036) BD*( 1) C   4 - H  10  
                ( 34.71%)   0.5891* C   4 s( 23.57%)p 3.24( 76.40%)d 0.00(  0.03%)
                                           -0.0006  0.4854  0.0002 -0.0895  0.0111
                                            0.4633 -0.0126 -0.7356  0.0046 -0.0022
                                            0.0044 -0.0117  0.0023  0.0130
                ( 65.29%)  -0.8080* H  10 s( 99.89%)p 0.00(  0.11%)
                                            0.9994 -0.0075  0.0038 -0.0194  0.0270
   144. (0.00468) BD*( 1) C   5 - C   6  
                ( 48.93%)   0.6995* C   5 s( 27.36%)p 2.65( 72.59%)d 0.00(  0.05%)
                                           -0.0001 -0.5231 -0.0005 -0.7825 -0.0144
                                            0.3354 -0.0239  0.0106 -0.0144  0.0176
                                            0.0037 -0.0039 -0.0067  0.0093
                ( 51.07%)  -0.7147* C   6 s( 25.93%)p 2.85( 74.01%)d 0.00(  0.06%)
                                           -0.0002 -0.5093 -0.0020  0.7396 -0.0081
                                           -0.4329 -0.0254 -0.0680 -0.0170  0.0119
                                           -0.0008 -0.0012 -0.0165  0.0118
   145. (0.00482) BD*( 1) C   5 - H  11  
                ( 36.26%)   0.6022* C   5 s( 25.22%)p 2.96( 74.75%)d 0.00(  0.03%)
                                            0.0002 -0.5021 -0.0058 -0.0237  0.0023
                                           -0.8444  0.0041  0.1832 -0.0189  0.0011
                                           -0.0003  0.0086  0.0145  0.0064
                ( 63.74%)  -0.7984* H  11 s( 99.90%)p 0.00(  0.10%)
                                           -0.9995  0.0014  0.0019  0.0312 -0.0032
   146. (0.00648) BD*( 1) C   5 - H  12  
                ( 37.44%)   0.6119* C   5 s( 23.27%)p 3.29( 76.68%)d 0.00(  0.04%)
                                            0.0000 -0.4824  0.0077  0.3575 -0.0078
                                            0.1048 -0.0296 -0.7919 -0.0041 -0.0045
                                            0.0135  0.0078 -0.0033 -0.0116
                ( 62.56%)  -0.7910* H  12 s( 99.91%)p 0.00(  0.09%)
                                           -0.9995  0.0030 -0.0088  0.0007  0.0295
   147. (0.00723) BD*( 1) C   6 - C   7  
                ( 51.23%)   0.7158* C   6 s( 25.12%)p 2.98( 74.82%)d 0.00(  0.06%)
                                            0.0003  0.5012  0.0026 -0.1570  0.0255
                                           -0.8243 -0.0179 -0.2074  0.0090  0.0141
                                            0.0044  0.0097 -0.0145 -0.0099
                ( 48.77%)  -0.6983* C   7 s( 30.34%)p 2.29( 69.61%)d 0.00(  0.05%)
                                            0.0003  0.5507 -0.0105  0.2263  0.0316
                                            0.7649 -0.0149  0.2420  0.0022  0.0036
                                            0.0005  0.0054 -0.0204 -0.0066
   148. (0.00698) BD*( 1) C   6 - H  13  
                ( 37.34%)   0.6111* C   6 s( 23.80%)p 3.20( 76.16%)d 0.00(  0.04%)
                                            0.0002 -0.4878  0.0069 -0.4902 -0.0150
                                           -0.3608 -0.0028  0.6248 -0.0224 -0.0057
                                            0.0131  0.0099 -0.0013 -0.0098
                ( 62.66%)  -0.7916* H  13 s( 99.90%)p 0.00(  0.10%)
                                           -0.9995  0.0040  0.0202  0.0145 -0.0186
   149. (0.00452) BD*( 1) C   6 - H  14  
                ( 36.51%)   0.6043* C   6 s( 25.03%)p 2.99( 74.94%)d 0.00(  0.03%)
                                            0.0001 -0.5003 -0.0036 -0.4326 -0.0084
                                           -0.0332 -0.0097 -0.7487  0.0181  0.0012
                                           -0.0124  0.0008 -0.0024 -0.0124
                ( 63.49%)  -0.7968* H  14 s( 99.90%)p 0.00(  0.10%)
                                           -0.9995  0.0013  0.0174  0.0038  0.0257
   150. (0.01231) BD*( 1) C   7 - O   8  
                ( 70.40%)   0.8390* C   7 s( 18.74%)p 4.32( 80.89%)d 0.02(  0.37%)
                                           -0.0001  0.4324  0.0213 -0.6828 -0.0252
                                            0.0752 -0.0265 -0.5773 -0.0503 -0.0101
                                            0.0505 -0.0091  0.0300  0.0055
                ( 29.60%)  -0.5441* O   8 s( 30.99%)p 2.22( 68.93%)d 0.00(  0.08%)
                                            0.0001  0.5567 -0.0002  0.6001  0.0032
                                           -0.1749 -0.0140  0.5462 -0.0088  0.0007
                                            0.0235  0.0038  0.0090  0.0115
   151. (0.00820) BD*( 1) C   7 - H  15  
                ( 35.54%)   0.5962* C   7 s( 24.58%)p 3.07( 75.38%)d 0.00(  0.04%)
                                            0.0003 -0.4956  0.0137  0.2974 -0.0214
                                            0.4788  0.0164 -0.6597  0.0111 -0.0101
                                            0.0143  0.0097 -0.0025 -0.0024
                ( 64.46%)  -0.8029* H  15 s( 99.89%)p 0.00(  0.11%)
                                           -0.9994  0.0080 -0.0062 -0.0179  0.0265
   152. (0.00626) BD*( 1) C   7 - H  16  
                ( 36.44%)   0.6037* C   7 s( 26.29%)p 2.80( 73.67%)d 0.00(  0.04%)
                                           -0.0002  0.5126  0.0117  0.6241 -0.0223
                                           -0.4230 -0.0003 -0.4096  0.0080 -0.0122
                                           -0.0139  0.0078  0.0002  0.0019
                ( 63.56%)  -0.7972* H  16 s( 99.89%)p 0.00(  0.11%)
                                            0.9995 -0.0032 -0.0256  0.0159  0.0126


 NHO Directionality and "Bond Bending" (deviations from line of nuclear centers)

         [Thresholds for printing:  angular deviation  >  1.0 degree]
                                    hybrid p-character > 25.0%
                                    orbital occupancy  >  0.10e

                                Line of Centers        Hybrid 1              Hybrid 2
                                ---------------  -------------------   ------------------
                NBO               Theta   Phi    Theta   Phi    Dev    Theta   Phi    Dev
 ========================================================================================
     1. BD (   1) O   1 - C   2    79.0  329.6    81.1  325.4   4.7    101.4  155.1   5.3
     2. BD (   2) O   1 - C   2    79.0  329.6    41.4   68.5  87.5     40.7   78.3  86.6
     3. BD*(   1) O   1 - O   8   101.1  336.6    50.8  226.2 112.8    122.6   45.5 113.7
     4. BD (   1) C   2 - O   3    52.0  273.4    51.5  270.9   2.0    125.4   93.1   2.6
     5. BD (   1) C   2 - C   4   111.2   15.4   117.3   20.4   7.6     72.4  199.2   5.1
     6. BD (   1) O   3 - H   9    70.6  189.7    66.6  195.1   6.4      --     --    --
     7. BD (   1) C   4 - C   5    47.2   43.7    47.6   48.8   3.8    132.3  216.5   5.3
     8. BD (   1) C   4 - O   8   104.4  303.8   106.7  302.2   2.8     76.6  129.9   6.0
     9. BD (   1) C   4 - H  10   145.4  107.2   148.0   99.9   4.8      --     --    --
    10. BD (   1) C   5 - C   6    92.7  333.8    89.7  338.7   5.7     84.4  147.9   6.5
    12. BD (   1) C   5 - H  12    24.4  196.4    24.2  192.1   1.8      --     --    --
    13. BD (   1) C   6 - C   7   105.4  255.0   103.1  261.1   6.4     72.9   71.0   4.2
    14. BD (   1) C   6 - H  13   135.5   36.7   134.1   35.7   1.6      --     --    --
    16. BD (   1) C   7 - O   8   131.0  170.8   131.5  176.1   4.0     49.6  342.6   6.3
    17. BD (   1) C   7 - H  15    37.7  239.8    41.2  240.9   3.5      --     --    --
    18. BD (   1) C   7 - H  16   117.1  325.5   118.6  324.9   1.7      --     --    --
    27. LP (   1) O   1             --     --    104.2  145.4   --       --     --    --
    28. LP (   1) O   3             --     --     71.9  328.5   --       --     --    --
    29. LP (   2) O   3             --     --    141.1  256.5   --       --     --    --
    30. LP (   1) O   8             --     --    140.7  251.9   --       --     --    --
   136. BD*(   2) O   1 - C   2    79.0  329.6    41.4   68.5  87.5     40.7   78.3  86.6
   137. BD (   1) O   1 - O   8   101.1  336.6    50.8  226.2 112.8    122.6   45.5 113.7


 Second Order Perturbation Theory Analysis of Fock Matrix in NBO Basis

     Threshold for printing:   0.25 kcal/mol
                                                                              E(2)  E(j)-E(i) F(i,j)
         Donor NBO (i)                     Acceptor NBO (j)                 kcal/mol   a.u.    a.u. 
 ===================================================================================================

 within unit  1
   1. BD (   1) O   1 - C   2        / 40. RY*(   1) C   2                    0.97    1.71    0.052
   1. BD (   1) O   1 - C   2        / 58. RY*(   1) C   4                    0.35    2.05    0.034
   1. BD (   1) O   1 - C   2        /139. BD*(   1) C   2 - C   4            0.47    1.46    0.034
   2. BD (   2) O   1 - C   2        / 51. RY*(   3) O   3                    0.28    1.49    0.026
   2. BD (   2) O   1 - C   2        /136. BD*(   2) O   1 - C   2            0.39    0.41    0.017
   2. BD (   2) O   1 - C   2        /137. BD (   1) O   1 - O   8            0.28    0.15    0.009
   2. BD (   2) O   1 - C   2        /141. BD*(   1) C   4 - C   5            0.62    0.76    0.027
   2. BD (   2) O   1 - C   2        /142. BD*(   1) C   4 - O   8            0.82    0.68    0.030
   3. BD*(   1) O   1 - O   8        / 41. RY*(   2) C   2                    1.06    1.69    0.056
   3. BD*(   1) O   1 - O   8        / 46. RY*(   7) C   2                    0.52    1.58    0.038
   3. BD*(   1) O   1 - O   8        /137. BD (   1) O   1 - O   8           19.09    0.01    0.021
   3. BD*(   1) O   1 - O   8        /138. BD*(   1) C   2 - O   3            9.54    0.62    0.099
   3. BD*(   1) O   1 - O   8        /139. BD*(   1) C   2 - C   4           16.71    0.62    0.131
   3. BD*(   1) O   1 - O   8        /143. BD*(   1) C   4 - H  10            0.67    0.74    0.029
   3. BD*(   1) O   1 - O   8        /147. BD*(   1) C   6 - C   7            0.38    0.67    0.021
   3. BD*(   1) O   1 - O   8        /151. BD*(   1) C   7 - H  15            1.47    0.73    0.043
   4. BD (   1) C   2 - O   3        / 58. RY*(   1) C   4                    0.58    1.86    0.042
   4. BD (   1) C   2 - O   3        /137. BD (   1) O   1 - O   8            0.90    0.66    0.035
   4. BD (   1) C   2 - O   3        /139. BD*(   1) C   2 - C   4            0.83    1.27    0.042
   4. BD (   1) C   2 - O   3        /143. BD*(   1) C   4 - H  10            0.46    1.39    0.032
   5. BD (   1) C   2 - C   4        / 31. RY*(   1) O   1                    0.94    1.84    0.055
   5. BD (   1) C   2 - C   4        / 50. RY*(   2) O   3                    0.29    2.18    0.033
   5. BD (   1) C   2 - C   4        / 67. RY*(   1) C   5                    0.35    1.63    0.031
   5. BD (   1) C   2 - C   4        / 68. RY*(   2) C   5                    0.31    1.48    0.028
   5. BD (   1) C   2 - C   4        / 95. RY*(   2) O   8                    0.42    1.90    0.037
   5. BD (   1) C   2 - C   4        /135. BD*(   1) O   1 - C   2            1.07    1.26    0.048
   5. BD (   1) C   2 - C   4        /137. BD (   1) O   1 - O   8            9.36    0.40    0.085
   5. BD (   1) C   2 - C   4        /140. BD*(   1) O   3 - H   9            1.17    1.08    0.047
   5. BD (   1) C   2 - C   4        /141. BD*(   1) C   4 - C   5            0.34    1.01    0.024
   5. BD (   1) C   2 - C   4        /143. BD*(   1) C   4 - H  10            0.47    1.13    0.030
   5. BD (   1) C   2 - C   4        /144. BD*(   1) C   5 - C   6            0.41    1.06    0.028
   5. BD (   1) C   2 - C   4        /150. BD*(   1) C   7 - O   8            0.43    0.94    0.026
   6. BD (   1) O   3 - H   9        / 40. RY*(   1) C   2                    0.49    1.34    0.033
   6. BD (   1) O   3 - H   9        / 45. RY*(   6) C   2                    0.30    2.61    0.036
   6. BD (   1) O   3 - H   9        / 58. RY*(   1) C   4                    0.26    1.68    0.026
   6. BD (   1) O   3 - H   9        /135. BD*(   1) O   1 - C   2            0.69    1.34    0.038
   6. BD (   1) O   3 - H   9        /139. BD*(   1) C   2 - C   4            3.00    1.09    0.074
   7. BD (   1) C   4 - C   5        / 43. RY*(   4) C   2                    0.81    1.46    0.044
   7. BD (   1) C   4 - C   5        / 76. RY*(   1) C   6                    0.26    1.60    0.026
   7. BD (   1) C   4 - C   5        /135. BD*(   1) O   1 - C   2            0.75    1.19    0.038
   7. BD (   1) C   4 - C   5        /136. BD*(   2) O   1 - C   2            2.12    0.59    0.047
   7. BD (   1) C   4 - C   5        /137. BD (   1) O   1 - O   8            0.71    0.34    0.022
   7. BD (   1) C   4 - C   5        /139. BD*(   1) C   2 - C   4            0.55    0.94    0.029
   7. BD (   1) C   4 - C   5        /143. BD*(   1) C   4 - H  10            0.57    1.07    0.031
   7. BD (   1) C   4 - C   5        /149. BD*(   1) C   6 - H  14            0.99    1.10    0.042
   8. BD (   1) C   4 - O   8        / 86. RY*(   2) C   7                    0.90    1.49    0.046
   8. BD (   1) C   4 - O   8        /135. BD*(   1) O   1 - C   2            0.80    1.46    0.043
   8. BD (   1) C   4 - O   8        /136. BD*(   2) O   1 - C   2            0.39    0.86    0.025
   8. BD (   1) C   4 - O   8        /137. BD (   1) O   1 - O   8            1.49    0.61    0.044
   8. BD (   1) C   4 - O   8        /145. BD*(   1) C   5 - H  11            0.25    1.36    0.023
   8. BD (   1) C   4 - O   8        /152. BD*(   1) C   7 - H  16            0.51    1.35    0.033
   9. BD (   1) C   4 - H  10        /  3. BD*(   1) O   1 - O   8            0.29    0.24    0.029
   9. BD (   1) C   4 - H  10        / 94. RY*(   1) O   8                    0.34    1.77    0.032
   9. BD (   1) C   4 - H  10        /136. BD*(   2) O   1 - C   2            0.37    0.50    0.018
   9. BD (   1) C   4 - H  10        /137. BD (   1) O   1 - O   8            4.42    0.25    0.047
   9. BD (   1) C   4 - H  10        /138. BD*(   1) C   2 - O   3            1.90    0.85    0.051
   9. BD (   1) C   4 - H  10        /141. BD*(   1) C   4 - C   5            0.36    0.85    0.023
   9. BD (   1) C   4 - H  10        /146. BD*(   1) C   5 - H  12            0.84    0.98    0.037
   9. BD (   1) C   4 - H  10        /150. BD*(   1) C   7 - O   8            1.06    0.78    0.037
  10. BD (   1) C   5 - C   6        / 85. RY*(   1) C   7                    0.42    1.58    0.033
  10. BD (   1) C   5 - C   6        /139. BD*(   1) C   2 - C   4            0.92    0.92    0.037
  10. BD (   1) C   5 - C   6        /141. BD*(   1) C   4 - C   5            0.27    0.91    0.020
  10. BD (   1) C   5 - C   6        /142. BD*(   1) C   4 - O   8            1.18    0.84    0.040
  10. BD (   1) C   5 - C   6        /145. BD*(   1) C   5 - H  11            0.31    1.07    0.023
  10. BD (   1) C   5 - C   6        /146. BD*(   1) C   5 - H  12            0.35    1.05    0.024
  10. BD (   1) C   5 - C   6        /149. BD*(   1) C   6 - H  14            0.33    1.07    0.024
  10. BD (   1) C   5 - C   6        /150. BD*(   1) C   7 - O   8            0.89    0.85    0.035
  10. BD (   1) C   5 - C   6        /152. BD*(   1) C   7 - H  16            1.11    1.06    0.043
  11. BD (   1) C   5 - H  11        / 77. RY*(   2) C   6                    0.33    1.34    0.027
  11. BD (   1) C   5 - H  11        /139. BD*(   1) C   2 - C   4            0.30    0.82    0.020
  11. BD (   1) C   5 - H  11        /142. BD*(   1) C   4 - O   8            0.97    0.74    0.034
  11. BD (   1) C   5 - H  11        /144. BD*(   1) C   5 - C   6            0.28    0.87    0.020
  11. BD (   1) C   5 - H  11        /147. BD*(   1) C   6 - C   7            0.90    0.87    0.035
  12. BD (   1) C   5 - H  12        / 60. RY*(   3) C   4                    0.27    1.39    0.025
  12. BD (   1) C   5 - H  12        / 76. RY*(   1) C   6                    0.28    1.47    0.026
  12. BD (   1) C   5 - H  12        /136. BD*(   2) O   1 - C   2            0.33    0.47    0.017
  12. BD (   1) C   5 - H  12        /143. BD*(   1) C   4 - H  10            0.85    0.94    0.036
  12. BD (   1) C   5 - H  12        /148. BD*(   1) C   6 - H  13            1.18    0.97    0.043
  13. BD (   1) C   6 - C   7        / 67. RY*(   1) C   5                    0.40    1.55    0.032
  13. BD (   1) C   6 - C   7        /137. BD (   1) O   1 - O   8            1.26    0.33    0.030
  13. BD (   1) C   6 - C   7        /145. BD*(   1) C   5 - H  11            1.21    1.09    0.046
  13. BD (   1) C   6 - C   7        /149. BD*(   1) C   6 - H  14            0.29    1.09    0.023
  13. BD (   1) C   6 - C   7        /151. BD*(   1) C   7 - H  15            0.46    1.05    0.028
  13. BD (   1) C   6 - C   7        /152. BD*(   1) C   7 - H  16            0.26    1.08    0.021
  14. BD (   1) C   6 - H  13        /146. BD*(   1) C   5 - H  12            1.28    0.94    0.044
  14. BD (   1) C   6 - H  13        /151. BD*(   1) C   7 - H  15            1.38    0.92    0.045
  15. BD (   1) C   6 - H  14        / 87. RY*(   3) C   7                    0.32    1.91    0.032
  15. BD (   1) C   6 - H  14        /141. BD*(   1) C   4 - C   5            1.16    0.81    0.039
  15. BD (   1) C   6 - H  14        /150. BD*(   1) C   7 - O   8            1.57    0.74    0.043
  16. BD (   1) C   7 - O   8        / 59. RY*(   2) C   4                    1.10    1.55    0.052
  16. BD (   1) C   7 - O   8        /137. BD (   1) O   1 - O   8            0.60    0.59    0.027
  16. BD (   1) C   7 - O   8        /143. BD*(   1) C   4 - H  10            0.52    1.32    0.033
  16. BD (   1) C   7 - O   8        /149. BD*(   1) C   6 - H  14            0.62    1.35    0.037
  17. BD (   1) C   7 - H  15        /  3. BD*(   1) O   1 - O   8            0.64    0.22    0.038
  17. BD (   1) C   7 - H  15        / 76. RY*(   1) C   6                    0.29    1.49    0.027
  17. BD (   1) C   7 - H  15        /137. BD (   1) O   1 - O   8            5.95    0.23    0.052
  17. BD (   1) C   7 - H  15        /142. BD*(   1) C   4 - O   8            0.32    0.76    0.020
  17. BD (   1) C   7 - H  15        /148. BD*(   1) C   6 - H  13            1.22    0.98    0.045
  18. BD (   1) C   7 - H  16        / 77. RY*(   2) C   6                    0.28    1.36    0.025
  18. BD (   1) C   7 - H  16        / 94. RY*(   1) O   8                    0.33    1.76    0.031
  18. BD (   1) C   7 - H  16        /137. BD (   1) O   1 - O   8            1.38    0.23    0.026
  18. BD (   1) C   7 - H  16        /142. BD*(   1) C   4 - O   8            1.54    0.76    0.043
  18. BD (   1) C   7 - H  16        /144. BD*(   1) C   5 - C   6            0.97    0.89    0.038
  18. BD (   1) C   7 - H  16        /147. BD*(   1) C   6 - C   7            0.35    0.89    0.023
  19. CR (   1) O   1                / 40. RY*(   1) C   2                    3.53   19.52    0.333
  19. CR (   1) O   1                /139. BD*(   1) C   2 - C   4            0.30   19.27    0.099
  20. CR (   1) C   2                / 60. RY*(   3) C   4                    0.59   11.16    0.103
  21. CR (   1) O   3                / 40. RY*(   1) C   2                    0.80   19.61    0.159
  21. CR (   1) O   3                / 41. RY*(   2) C   2                    0.50   20.42    0.128
  21. CR (   1) O   3                / 43. RY*(   4) C   2                    0.43   19.86    0.116
  21. CR (   1) O   3                /139. BD*(   1) C   2 - C   4            0.30   19.35    0.099
  22. CR (   1) C   4                / 41. RY*(   2) C   2                    0.46   11.58    0.092
  22. CR (   1) C   4                / 69. RY*(   3) C   5                    0.53   10.95    0.097
  22. CR (   1) C   4                /107. RY*(   1) H  10                    0.47   10.53    0.089
  22. CR (   1) C   4                /135. BD*(   1) O   1 - C   2            0.36   10.76    0.079
  22. CR (   1) C   4                /142. BD*(   1) C   4 - O   8            0.37   10.43    0.080
  22. CR (   1) C   4                /150. BD*(   1) C   7 - O   8            0.54   10.44    0.096
  23. CR (   1) C   5                / 59. RY*(   2) C   4                    0.29   10.77    0.071
  23. CR (   1) C   5                / 78. RY*(   3) C   6                    0.46   10.72    0.088
  23. CR (   1) C   5                /111. RY*(   1) H  11                    0.42   10.48    0.084
  23. CR (   1) C   5                /115. RY*(   1) H  12                    0.38   10.50    0.079
  24. CR (   1) C   6                / 68. RY*(   2) C   5                    0.26   10.87    0.068
  24. CR (   1) C   6                / 86. RY*(   2) C   7                    0.28   10.68    0.069
  24. CR (   1) C   6                /119. RY*(   1) H  13                    0.38   10.47    0.080
  24. CR (   1) C   6                /123. RY*(   1) H  14                    0.42   10.48    0.083
  25. CR (   1) C   7                / 78. RY*(   3) C   6                    0.39   10.78    0.082
  25. CR (   1) C   7                /127. RY*(   1) H  15                    0.46   10.54    0.088
  25. CR (   1) C   7                /131. RY*(   1) H  16                    0.43   10.52    0.085
  25. CR (   1) C   7                /142. BD*(   1) C   4 - O   8            0.59   10.40    0.100
  25. CR (   1) C   7                /150. BD*(   1) C   7 - O   8            0.49   10.41    0.090
  26. CR (   1) O   8                / 58. RY*(   1) C   4                    0.53   19.96    0.130
  26. CR (   1) O   8                / 59. RY*(   2) C   4                    0.61   19.73    0.139
  26. CR (   1) O   8                / 86. RY*(   2) C   7                    0.82   19.65    0.160
  27. LP (   1) O   1                / 40. RY*(   1) C   2                    6.91    1.28    0.119
  27. LP (   1) O   1                /138. BD*(   1) C   2 - O   3            1.04    1.03    0.042
  27. LP (   1) O   1                /139. BD*(   1) C   2 - C   4            0.83    1.03    0.038
  28. LP (   1) O   3                / 40. RY*(   1) C   2                    1.47    1.21    0.054
  28. LP (   1) O   3                / 43. RY*(   4) C   2                    0.64    1.47    0.039
  28. LP (   1) O   3                / 44. RY*(   5) C   2                    0.49    1.75    0.037
  28. LP (   1) O   3                /135. BD*(   1) O   1 - C   2            3.44    1.21    0.082
  28. LP (   1) O   3                /137. BD (   1) O   1 - O   8            0.82    0.35    0.025
  29. LP (   2) O   3                / 42. RY*(   3) C   2                    1.30    2.23    0.072
  29. LP (   2) O   3                / 47. RY*(   8) C   2                    0.31    1.95    0.033
  29. LP (   2) O   3                /104. RY*(   2) H   9                    0.72    1.95    0.050
  29. LP (   2) O   3                /136. BD*(   2) O   1 - C   2           24.89    0.33    0.116
  29. LP (   2) O   3                /137. BD (   1) O   1 - O   8            0.28    0.08    0.006
  30. LP (   1) O   8                / 58. RY*(   1) C   4                    0.71    1.52    0.042
  30. LP (   1) O   8                / 59. RY*(   2) C   4                    0.51    1.28    0.032
  30. LP (   1) O   8                / 85. RY*(   1) C   7                    0.42    1.59    0.033
  30. LP (   1) O   8                / 86. RY*(   2) C   7                    0.93    1.20    0.042
  30. LP (   1) O   8                /137. BD (   1) O   1 - O   8            0.52    0.32    0.019
  30. LP (   1) O   8                /141. BD*(   1) C   4 - C   5            1.75    0.92    0.051
  30. LP (   1) O   8                /143. BD*(   1) C   4 - H  10            0.33    1.04    0.023
  30. LP (   1) O   8                /147. BD*(   1) C   6 - C   7            1.03    0.97    0.040
  30. LP (   1) O   8                /152. BD*(   1) C   7 - H  16            0.59    1.07    0.032
 136. BD*(   2) O   1 - C   2        / 32. RY*(   2) O   1                    0.72    1.09    0.104
 136. BD*(   2) O   1 - C   2        / 42. RY*(   3) C   2                    0.97    1.89    0.157
 136. BD*(   2) O   1 - C   2        / 47. RY*(   8) C   2                    0.31    1.62    0.083
 136. BD*(   2) O   1 - C   2        /141. BD*(   1) C   4 - C   5            0.54    0.35    0.048
 136. BD*(   2) O   1 - C   2        /142. BD*(   1) C   4 - O   8            0.66    0.27    0.046
 137. BD (   1) O   1 - O   8        /138. BD*(   1) C   2 - O   3            1.33    0.60    0.067
 137. BD (   1) O   1 - O   8        /143. BD*(   1) C   4 - H  10            0.37    0.73    0.040
 137. BD (   1) O   1 - O   8        /151. BD*(   1) C   7 - H  15            0.59    0.72    0.051
 138. BD*(   1) C   2 - O   3        / 40. RY*(   1) C   2                    0.28    0.25    0.051
 138. BD*(   1) C   2 - O   3        / 41. RY*(   2) C   2                    0.37    1.07    0.132
 138. BD*(   1) C   2 - O   3        / 46. RY*(   7) C   2                    0.39    0.96    0.136
 138. BD*(   1) C   2 - O   3        / 49. RY*(   1) O   3                    0.30    1.14    0.128
 138. BD*(   1) C   2 - O   3        /135. BD*(   1) O   1 - C   2            0.26    0.25    0.048
 139. BD*(   1) C   2 - C   4        / 41. RY*(   2) C   2                    0.49    1.07    0.124
 139. BD*(   1) C   2 - C   4        / 43. RY*(   4) C   2                    0.41    0.51    0.080
 139. BD*(   1) C   2 - C   4        / 60. RY*(   3) C   4                    0.48    0.57    0.091
 139. BD*(   1) C   2 - C   4        /107. RY*(   1) H  10                    0.34    0.02    0.014
 139. BD*(   1) C   2 - C   4        /146. BD*(   1) C   5 - H  12            0.66    0.13    0.049


 Natural Bond Orbitals (Summary):

                                                            Principal Delocalizations
           NBO                        Occupancy    Energy   (geminal,vicinal,remote)
 ====================================================================================
 Molecular unit  1  (C5H8O3)
     1. BD (   1) O   1 - C   2          0.99789    -1.31858  40(g),139(g),58(v)
     2. BD (   2) O   1 - C   2          0.99448    -0.62145  142(v),141(v),136(g),137(g)
                                                    51(v)
     3. BD*(   1) O   1 - O   8          0.91565    -0.48205  137(g),139(v),138(v),151(v)
                                                    41(v),143(v),46(v),147(v)
     4. BD (   1) C   2 - O   3          0.98205    -1.13379  137(v),3(v),139(g),58(v)
                                                    143(v)
     5. BD (   1) C   2 - C   4          0.91358    -0.87368  137(v),140(v),3(v),135(g)
                                                    31(v),143(g),150(v),95(v)
                                                    144(v),67(v),141(g),68(v)
                                                    50(v)
     6. BD (   1) O   3 - H   9          0.99131    -0.95169  139(v),135(v),40(v),45(v)
                                                    58(r)
     7. BD (   1) C   4 - C   5          0.97792    -0.80752  136(v),149(v),137(v),43(v)
                                                    135(v),143(g),139(g),76(v)
     8. BD (   1) C   4 - O   8          0.99055    -1.07572  137(g),86(v),135(v),3(g)
                                                    152(v),136(v)
     9. BD (   1) C   4 - H  10          0.95197    -0.71771  137(v),3(v),138(v),150(v)
                                                    146(v),136(v),141(g),94(v)
    10. BD (   1) C   5 - C   6          0.98229    -0.78044  142(v),152(v),139(v),150(v)
                                                    85(v),146(g),149(g),145(g)
                                                    141(g)
    11. BD (   1) C   5 - H  11          0.98531    -0.68187  142(v),147(v),77(v),139(v)
                                                    144(g)
    12. BD (   1) C   5 - H  12          0.98620    -0.68229  148(v),143(v),136(r),76(v)
                                                    60(v)
    13. BD (   1) C   6 - C   7          0.98066    -0.80222  137(v),145(v),3(v),151(g)
                                                    67(v),149(g),152(g)
    14. BD (   1) C   6 - H  13          0.98695    -0.66785  151(v),146(v)
    15. BD (   1) C   6 - H  14          0.98659    -0.67350  150(v),141(v),87(v)
    16. BD (   1) C   7 - O   8          0.99574    -1.05842  59(v),137(g),3(g),149(v)
                                                    143(v)
    17. BD (   1) C   7 - H  15          0.92989    -0.70031  137(v),3(v),148(v),142(v)
                                                    76(v)
    18. BD (   1) C   7 - H  16          0.97208    -0.70335  137(v),142(v),3(v),144(v)
                                                    147(g),94(v),77(v)
    19. CR (   1) O   1                  0.99986   -19.12855  40(v),139(v)
    20. CR (   1) C   2                  0.99962   -10.45347  60(v)
    21. CR (   1) O   3                  0.99985   -19.21663  40(v),41(v),43(v),139(v)
    22. CR (   1) C   4                  0.99944   -10.37689  150(v),69(v),107(v),41(v)
                                                    142(g),135(v)
    23. CR (   1) C   5                  0.99956   -10.27551  78(v),111(v),115(v),59(v)
    24. CR (   1) C   6                  0.99956   -10.26292  123(v),119(v),86(v),68(v)
    25. CR (   1) C   7                  0.99953   -10.34260  142(v),150(g),127(v),131(v)
                                                    78(v)
    26. CR (   1) O   8                  0.99986   -19.23483  86(v),59(v),58(v),137(g)
    27. LP (   1) O   1                  0.98828    -0.89191  40(v),138(v),139(v),3(g)
    28. LP (   1) O   3                  0.98001    -0.82392  135(v),40(v),137(r),3(r)
                                                    43(v),44(v)
    29. LP (   2) O   3                  0.89607    -0.54827  136(v),42(v),104(v),47(v)
                                                    137(r)
    30. LP (   1) O   8                  0.98662    -0.78611  141(v),147(v),86(v),58(v)
                                                    137(g),152(v),59(v),3(g)
                                                    85(v),143(v)
    31. RY*(   1) O   1                  0.00111     0.96145   
    32. RY*(   2) O   1                  0.00029     0.88095   
    33. RY*(   3) O   1                  0.00017     1.38272   
    34. RY*(   4) O   1                  0.00004     1.15783   
    35. RY*(   5) O   1                  0.00000     2.67256   
    36. RY*(   6) O   1                  0.00000     2.57424   
    37. RY*(   7) O   1                  0.00000     2.50366   
    38. RY*(   8) O   1                  0.00000     2.68326   
    39. RY*(   9) O   1                  0.00000     2.52339   
    40. RY*(   1) C   2                  0.01150     0.38853   
    41. RY*(   2) C   2                  0.00386     1.20793   
    42. RY*(   3) C   2                  0.00273     1.68055   
    43. RY*(   4) C   2                  0.00190     0.64822   
    44. RY*(   5) C   2                  0.00144     0.92902   
    45. RY*(   6) C   2                  0.00075     1.65595   
    46. RY*(   7) C   2                  0.00016     1.09847   
    47. RY*(   8) C   2                  0.00005     1.40411   
    48. RY*(   9) C   2                  0.00001     1.86800   
    49. RY*(   1) O   3                  0.00065     1.27010   
    50. RY*(   2) O   3                  0.00043     1.30764   
    51. RY*(   3) O   3                  0.00037     0.86824   
    52. RY*(   4) O   3                  0.00006     1.16522   
    53. RY*(   5) O   3                  0.00001     2.41606   
    54. RY*(   6) O   3                  0.00001     2.44199   
    55. RY*(   7) O   3                  0.00001     2.76429   
    56. RY*(   8) O   3                  0.00000     2.83709   
    57. RY*(   9) O   3                  0.00000     2.56962   
    58. RY*(   1) C   4                  0.00294     0.72901   
    59. RY*(   2) C   4                  0.00202     0.49510   
    60. RY*(   3) C   4                  0.00159     0.70691   
    61. RY*(   4) C   4                  0.00124     0.79323   
    62. RY*(   5) C   4                  0.00049     1.69796   
    63. RY*(   6) C   4                  0.00032     1.65992   
    64. RY*(   7) C   4                  0.00021     1.92950   
    65. RY*(   8) C   4                  0.00016     1.89988   
    66. RY*(   9) C   4                  0.00003     1.94970   
    67. RY*(   1) C   5                  0.00212     0.75151   
    68. RY*(   2) C   5                  0.00088     0.60613   
    69. RY*(   3) C   5                  0.00049     0.57804   
    70. RY*(   4) C   5                  0.00022     1.00609   
    71. RY*(   5) C   5                  0.00014     1.59830   
    72. RY*(   6) C   5                  0.00008     1.59755   
    73. RY*(   7) C   5                  0.00001     1.97352   
    74. RY*(   8) C   5                  0.00001     2.00007   
    75. RY*(   9) C   5                  0.00001     2.09994   
    76. RY*(   1) C   6                  0.00178     0.79156   
    77. RY*(   2) C   6                  0.00088     0.66106   
    78. RY*(   3) C   6                  0.00057     0.44091   
    79. RY*(   4) C   6                  0.00019     1.02641   
    80. RY*(   5) C   6                  0.00013     1.57699   
    81. RY*(   6) C   6                  0.00005     1.67564   
    82. RY*(   7) C   6                  0.00003     2.07443   
    83. RY*(   8) C   6                  0.00001     2.05713   
    84. RY*(   9) C   6                  0.00000     1.93720   
    85. RY*(   1) C   7                  0.00199     0.80340   
    86. RY*(   2) C   7                  0.00161     0.41234   
    87. RY*(   3) C   7                  0.00072     1.23890   
    88. RY*(   4) C   7                  0.00034     1.81454   
    89. RY*(   5) C   7                  0.00023     1.10790   
    90. RY*(   6) C   7                  0.00010     1.79085   
    91. RY*(   7) C   7                  0.00010     1.64020   
    92. RY*(   8) C   7                  0.00003     1.03533   
    93. RY*(   9) C   7                  0.00001     1.99163   
    94. RY*(   1) O   8                  0.00109     1.05468   
    95. RY*(   2) O   8                  0.00094     1.02272   
    96. RY*(   3) O   8                  0.00023     1.39150   
    97. RY*(   4) O   8                  0.00016     2.48987   
    98. RY*(   5) O   8                  0.00007     2.88223   
    99. RY*(   6) O   8                  0.00006     1.26500   
   100. RY*(   7) O   8                  0.00003     2.26054   
   101. RY*(   8) O   8                  0.00001     2.62388   
   102. RY*(   9) O   8                  0.00000     2.49522   
   103. RY*(   1) H   9                  0.00071     0.74012   
   104. RY*(   2) H   9                  0.00051     1.39782   
   105. RY*(   3) H   9                  0.00031     1.23810   
   106. RY*(   4) H   9                  0.00001     2.06754   
   107. RY*(   1) H  10                  0.00085     0.15477   
   108. RY*(   2) H  10                  0.00006     1.66549   
   109. RY*(   3) H  10                  0.00004     1.82492   
   110. RY*(   4) H  10                  0.00002     1.93563   
   111. RY*(   1) H  11                  0.00061     0.20426   
   112. RY*(   2) H  11                  0.00007     1.70575   
   113. RY*(   3) H  11                  0.00004     1.62844   
   114. RY*(   4) H  11                  0.00002     2.10933   
   115. RY*(   1) H  12                  0.00105     0.22605   
   116. RY*(   2) H  12                  0.00008     1.72397   
   117. RY*(   3) H  12                  0.00006     1.58439   
   118. RY*(   4) H  12                  0.00001     2.11141   
   119. RY*(   1) H  13                  0.00110     0.20907   
   120. RY*(   2) H  13                  0.00006     1.57047   
   121. RY*(   3) H  13                  0.00007     1.76365   
   122. RY*(   4) H  13                  0.00001     2.10446   
   123. RY*(   1) H  14                  0.00059     0.21363   
   124. RY*(   2) H  14                  0.00007     1.61606   
   125. RY*(   3) H  14                  0.00006     1.71689   
   126. RY*(   4) H  14                  0.00002     2.08349   
   127. RY*(   1) H  15                  0.00103     0.19765   
   128. RY*(   2) H  15                  0.00007     1.71589   
   129. RY*(   3) H  15                  0.00008     1.60657   
   130. RY*(   4) H  15                  0.00001     2.03034   
   131. RY*(   1) H  16                  0.00056     0.17778   
   132. RY*(   2) H  16                  0.00007     1.78880   
   133. RY*(   3) H  16                  0.00003     1.83645   
   134. RY*(   4) H  16                  0.00002     1.71463   
   135. BD*(   1) O   1 - C   2          0.01307     0.38429   
   136. BD*(   2) O   1 - C   2          0.11614    -0.21353  42(g),32(g),142(v),141(v)
                                                    47(g)
   137. BD (   1) O   1 - O   8          0.25460    -0.46998  3(g),138(v),151(v),143(v)
   138. BD*(   1) C   2 - O   3          0.03248     0.13366   
   139. BD*(   1) C   2 - C   4          0.05061     0.13718   
   140. BD*(   1) O   3 - H   9          0.00392     0.21032   
   141. BD*(   1) C   4 - C   5          0.01252     0.13438   
   142. BD*(   1) C   4 - O   8          0.01719     0.05761   
   143. BD*(   1) C   4 - H  10          0.01036     0.25849   
   144. BD*(   1) C   5 - C   6          0.00468     0.19084   
   145. BD*(   1) C   5 - H  11          0.00482     0.28853   
   146. BD*(   1) C   5 - H  12          0.00648     0.26718   
   147. BD*(   1) C   6 - C   7          0.00723     0.18509   
   148. BD*(   1) C   6 - H  13          0.00698     0.28290   
   149. BD*(   1) C   6 - H  14          0.00452     0.29211   
   150. BD*(   1) C   7 - O   8          0.01231     0.06656   
   151. BD*(   1) C   7 - H  15          0.00820     0.25150   
   152. BD*(   1) C   7 - H  16          0.00626     0.27910   
       -------------------------------
              Total Lewis   28.70835  ( 95.6945%)
        Valence non-Lewis    1.23343  (  4.1114%)
        Rydberg non-Lewis    0.05823  (  0.1941%)
       -------------------------------
            Total unit  1   30.00000  (100.0000%)
           Charge unit  1    1.00000
 Unable to Open any file for archive entry.
 1\1\GINC-COMPUTE-0-5\SP\UB3LYP\def2SVP\C5H8O3(1+,2)\ZAHRT2\13-Mar-2021
 \0\\# b3lyp/def2svp geom=NewRedundant pop=NBO\\59\\1,2\O,0,2.977506963
 6,0.5473567974,0.080630256\C,0,1.9451881863,-0.0596920116,-0.051755568
 6\O,0,1.8002054953,-1.0900884093,-0.9077438225\C,0,0.6469599386,0.2727
 191621,0.6698109085\C,0,-0.3075276262,1.0849106314,-0.2539705128\C,0,-
 1.6567587607,0.3812429727,-0.0477640624\C,0,-1.2122250958,-1.047799000
 5,0.256535665\O,0,-0.0535011677,-0.8923522875,1.0637819055\H,0,2.66200
 97401,-1.2167211521,-1.3401594434\H,0,0.9294076922,0.8394031998,1.5704
 204525\H,0,-0.3209562205,2.1515743497,0.0074123571\H,0,0.0094462516,1.
 0004872206,-1.3047457106\H,0,-2.1855517604,0.8029985908,0.8217200727\H
 ,0,-2.3174612069,0.4560969509,-0.9239549932\H,0,-0.9690700095,-1.59534
 9145,-0.674309968\H,0,-1.9476724198,-1.6347878695,0.826326832\\Version
 =ES64L-G16RevC.01\State=2-A\HF=-420.3687524\S2=0.755345\S2-1=0.\S2A=0.
 750017\RMSD=8.942e-09\Dipole=-0.7008552,-0.1688827,-0.3895798\Quadrupo
 le=4.8510652,-2.3591474,-2.4919178,-1.9291391,-2.9875139,1.9904264\PG=
 C01 [X(C5H8O3)]\\@
 The archive entry for this job was punched.


 BLESSED ARE THOSE WHO NOUGHT EXPECT,
 FOR THEY SHALL NOT BE DISAPPOINTED..  WALCOT - ODE TO PITT
 File lengths (MBytes):  RWF=     28 Int=      0 D2E=      0 Chk=      3 Scr=      1
 Normal termination of Gaussian 16
