# Supplementary material for: Machine-Learning-Guided Discovery of Electrochemical Reactions
Source: J Am Chem Soc. 2022 Dec 2;144(49):22599–610. doi: 10.1021/jacs.2c08997 (PMC9756344; doi:10.1021/jacs.2c08997)
Supplement: Supplementary file 4 — ja2c08997_si_004.zip [file ja2c08997_si_004.zip › Reactivity Prediction/Ologs_notimes/61.log]

 Entering Gaussian System, Link 0=g16
 Input=61.com
 Output=61.log
 Initial command:
  
 Copyright (c) 1988-2019, Gaussian, Inc.  All Rights Reserved.
  
 This is part of the Gaussian(R) 16 program.  It is based on
 the Gaussian(R) 09 system (copyright 2009, Gaussian, Inc.),
 the Gaussian(R) 03 system (copyright 2003, Gaussian, Inc.),
 the Gaussian(R) 98 system (copyright 1998, Gaussian, Inc.),
 the Gaussian(R) 94 system (copyright 1995, Gaussian, Inc.),
 the Gaussian 92(TM) system (copyright 1992, Gaussian, Inc.),
 the Gaussian 90(TM) system (copyright 1990, Gaussian, Inc.),
 the Gaussian 88(TM) system (copyright 1988, Gaussian, Inc.),
 the Gaussian 86(TM) system (copyright 1986, Carnegie Mellon
 University), and the Gaussian 82(TM) system (copyright 1983,
 Carnegie Mellon University). Gaussian is a federally registered
 trademark of Gaussian, Inc.
  
 This software contains proprietary and confidential information,
 including trade secrets, belonging to Gaussian, Inc.
  
 This software is provided under written license and may be
 used, copied, transmitted, or stored only in accord with that
 written license.
  
 The following legend is applicable only to US Government
 contracts under FAR:
  
                    RESTRICTED RIGHTS LEGEND
  
 Use, reproduction and disclosure by the US Government is
 subject to restrictions as set forth in subparagraphs (a)
 and (c) of the Commercial Computer Software - Restricted
 Rights clause in FAR 52.227-19.
  
 Gaussian, Inc.
 340 Quinnipiac St., Bldg. 40, Wallingford CT 06492
  
  
 ---------------------------------------------------------------
 Warning -- This program may not be used in any manner that
 competes with the business of Gaussian, Inc. or will provide
 assistance to any competitor of Gaussian, Inc.  The licensee
 of this program is prohibited from giving any competitor of
 Gaussian, Inc. access to this program.  By using this program,
 the user acknowledges that Gaussian, Inc. is engaged in the
 business of creating and licensing software in the field of
 computational chemistry and represents and warrants to the
 licensee that it is not a competitor of Gaussian, Inc. and that
 it will not use this program in any manner prohibited above.
 ---------------------------------------------------------------
  

 Cite this work as:
 Gaussian 16, Revision C.01,
 M. J. Frisch, G. W. Trucks, H. B. Schlegel, G. E. Scuseria, 
 M. A. Robb, J. R. Cheeseman, G. Scalmani, V. Barone, 
 G. A. Petersson, H. Nakatsuji, X. Li, M. Caricato, A. V. Marenich, 
 J. Bloino, B. G. Janesko, R. Gomperts, B. Mennucci, H. P. Hratchian, 
 J. V. Ortiz, A. F. Izmaylov, J. L. Sonnenberg, D. Williams-Young, 
 F. Ding, F. Lipparini, F. Egidi, J. Goings, B. Peng, A. Petrone, 
 T. Henderson, D. Ranasinghe, V. G. Zakrzewski, J. Gao, N. Rega, 
 G. Zheng, W. Liang, M. Hada, M. Ehara, K. Toyota, R. Fukuda, 
 J. Hasegawa, M. Ishida, T. Nakajima, Y. Honda, O. Kitao, H. Nakai, 
 T. Vreven, K. Throssell, J. A. Montgomery, Jr., J. E. Peralta, 
 F. Ogliaro, M. J. Bearpark, J. J. Heyd, E. N. Brothers, K. N. Kudin, 
 V. N. Staroverov, T. A. Keith, R. Kobayashi, J. Normand, 
 K. Raghavachari, A. P. Rendell, J. C. Burant, S. S. Iyengar, 
 J. Tomasi, M. Cossi, J. M. Millam, M. Klene, C. Adamo, R. Cammi, 
 J. W. Ochterski, R. L. Martin, K. Morokuma, O. Farkas, 
 J. B. Foresman, and D. J. Fox, Gaussian, Inc., Wallingford CT, 2019.
 
 ******************************************
 Gaussian 16:  ES64L-G16RevC.01  3-Jul-2019
                13-Mar-2021 
 ******************************************
 %nprocshared=16
 Will use up to   16 processors via shared memory.
 %mem=7GB
 -----------------------------------------
 # b3lyp/def2svp geom=NewRedundant pop=NBO
 -----------------------------------------
 1/29=4000,38=1,172=1/1;
 2/12=2,17=6,18=5,40=1/2;
 3/5=43,7=101,11=2,25=1,30=1,74=-5/1,2,3;
 4//1;
 5/5=2,38=5/2;
 6/7=2,8=2,9=2,10=2,28=1,40=1/1,7;
 99/5=1,9=1/99;
 --
 61
 --
 Symbolic Z-matrix:
 Charge =  1 Multiplicity = 2
 N                     2.65127  -0.71768  -0.14495 
 N                     1.82128   0.39688  -0.09761 
 C                     0.44067   0.21655  -0.04414 
 C                    -0.16136  -1.01166  -0.37306 
 C                    -1.55069  -1.13628  -0.34838 
 C                    -2.36814  -0.05743   0.00247 
 C                    -1.76911   1.16204   0.33446 
 C                    -0.3824    1.30186   0.3157 
 H                     3.01841  -0.97608   0.77426 
 H                     3.42712  -0.55918  -0.78455 
 H                     2.16156   1.21543   0.40249 
 H                     0.48027  -1.84983  -0.64269 
 H                    -2.00125  -2.09826  -0.60768 
 H                    -3.45466  -0.16507   0.02017 
 H                    -2.38825   2.01797   0.6159 
 H                     0.07528   2.26075   0.57761 
 
                          Input orientation:                          
 ---------------------------------------------------------------------
 Center     Atomic      Atomic             Coordinates (Angstroms)
 Number     Number       Type             X           Y           Z
 ---------------------------------------------------------------------
      1          7           0        2.651272   -0.717684   -0.144948
      2          7           0        1.821283    0.396877   -0.097613
      3          6           0        0.440666    0.216555   -0.044141
      4          6           0       -0.161363   -1.011662   -0.373058
      5          6           0       -1.550688   -1.136280   -0.348384
      6          6           0       -2.368139   -0.057435    0.002467
      7          6           0       -1.769111    1.162044    0.334461
      8          6           0       -0.382403    1.301861    0.315700
      9          1           0        3.018413   -0.976081    0.774262
     10          1           0        3.427122   -0.559179   -0.784549
     11          1           0        2.161559    1.215428    0.402485
     12          1           0        0.480270   -1.849833   -0.642692
     13          1           0       -2.001253   -2.098264   -0.607676
     14          1           0       -3.454657   -0.165070    0.020174
     15          1           0       -2.388252    2.017972    0.615904
     16          1           0        0.075281    2.260750    0.577607
 ---------------------------------------------------------------------
                    Distance matrix (angstroms):
                    1          2          3          4          5
     1  N    0.000000
     2  N    1.390456   0.000000
     3  C    2.402029   1.393369   0.000000
     4  C    2.837142   2.447598   1.406819   0.000000
     5  C    4.227656   3.712633   2.426564   1.395120   0.000000
     6  C    5.064795   4.215171   2.822521   2.433398   1.398295
     7  C    4.827318   3.696362   2.433188   2.794715   2.407547
     8  C    3.673410   2.417861   1.408835   2.423970   2.783959
     9  H    1.022990   2.019480   2.955832   3.380619   4.707726
    10  H    1.017917   1.991141   3.173150   3.640232   5.030097
    11  H    2.067951   1.017797   2.039287   3.310190   4.458150
    12  H    2.498551   2.672663   2.151694   1.089462   2.172686
    13  H    4.875050   4.593220   3.411587   2.149638   1.093460
    14  H    6.133109   5.307090   3.914501   3.423030   2.168913
    15  H    5.784420   4.566972   3.418119   3.887899   3.403038
    16  H    4.003609   2.641679   2.167674   3.415910   3.878279
                    6          7          8          9         10
     6  C    0.000000
     7  C    1.398637   0.000000
     8  C    2.426715   1.393865   0.000000
     9  H    5.518561   5.261690   4.118840   0.000000
    10  H    5.869939   5.587094   4.380239   1.664554   0.000000
    11  H    4.722113   3.931620   2.546908   2.382252   2.481920
    12  H    3.426712   3.884063   3.405274   3.035353   3.220224
    13  H    2.161450   3.401636   3.877389   5.325983   5.645114
    14  H    1.091981   2.168197   3.417304   6.567117   6.939869
    15  H    2.164260   1.093233   2.150899   6.182350   6.513182
    16  H    3.416879   2.160568   1.094321   4.379243   4.587189
                   11         12         13         14         15
    11  H    0.000000
    12  H    3.648965   0.000000
    13  H    5.415716   2.494173   0.000000
    14  H    5.796017   4.331451   2.498764   0.000000
    15  H    4.624976   4.977187   4.311649   2.501557   0.000000
    16  H    2.340068   4.306975   4.971709   4.319236   2.475763
                   16
    16  H    0.000000
 Stoichiometry    C6H8N2(1+,2)
 Framework group  C1[X(C6H8N2)]
 Deg. of freedom    42
 Full point group                 C1      NOp   1
 Largest Abelian subgroup         C1      NOp   1
 Largest concise Abelian subgroup C1      NOp   1
                         Standard orientation:                         
 ---------------------------------------------------------------------
 Center     Atomic      Atomic             Coordinates (Angstroms)
 Number     Number       Type             X           Y           Z
 ---------------------------------------------------------------------
      1          7           0       -2.751513    0.426537    0.100164
      2          7           0       -1.807521   -0.563070   -0.150686
      3          6           0       -0.452581   -0.250825   -0.060577
      4          6           0        0.004754    1.079583   -0.060766
      5          6           0        1.373211    1.346810   -0.013069
      6          6           0        2.311597    0.311433    0.038453
      7          6           0        1.856431   -1.011057    0.043877
      8          6           0        0.492383   -1.294108   -0.002102
      9          1           0       -3.111457    0.395562    1.057237
     10          1           0       -3.528234    0.354162   -0.553764
     11          1           0       -2.041914   -1.515753    0.120177
     12          1           0       -0.730692    1.882494   -0.097908
     13          1           0        1.710518    2.386943   -0.014701
     14          1           0        3.380669    0.530595    0.076881
     15          1           0        2.571809   -1.836558    0.087917
     16          1           0        0.147767   -2.332738    0.002908
 ---------------------------------------------------------------------
 Rotational constants (GHZ):           5.0457886           1.5064718           1.1711586
 Standard basis: def2SVP (5D, 7F)
 There are   160 symmetry adapted cartesian basis functions of A   symmetry.
 There are   152 symmetry adapted basis functions of A   symmetry.
   152 basis functions,   256 primitive gaussians,   160 cartesian basis functions
    29 alpha electrons       28 beta electrons
       nuclear repulsion energy       344.2070791514 Hartrees.
 NAtoms=   16 NActive=   16 NUniq=   16 SFac= 1.00D+00 NAtFMM=   60 NAOKFM=F Big=F
 Integral buffers will be    131072 words long.
 Raffenetti 2 integral format.
 Two-electron integral symmetry is turned on.
 One-electron integrals computed using PRISM.
   1 Symmetry operations used in ECPInt.
 ECPInt:  NShTT=    2628 NPrTT=    9444 LenC2=    2603 LenP2D=    7540.
 LDataN:  DoStor=T MaxTD1= 4 Len=   56
 NBasis=   152 RedAO= T EigKep=  2.90D-04  NBF=   152
 NBsUse=   152 1.00D-06 EigRej= -1.00D+00 NBFU=   152
 ExpMin= 1.22D-01 ExpMax= 1.71D+03 ExpMxC= 2.58D+02 IAcc=3 IRadAn=         5 AccDes= 0.00D+00
 Harris functional with IExCor=  402 and IRadAn=       5 diagonalized for initial guess.
 HarFok:  IExCor=  402 AccDes= 0.00D+00 IRadAn=         5 IDoV= 1 UseB2=F ITyADJ=14
 ICtDFT=  3500011 ScaDFX=  1.000000  1.000000  1.000000  1.000000
 FoFCou: FMM=F IPFlag=           0 FMFlag=      100000 FMFlg1=           0
         NFxFlg=           0 DoJE=T BraDBF=F KetDBF=T FulRan=T
         wScrn=  0.000000 ICntrl=       500 IOpCl=  0 I1Cent=   200000004 NGrid=           0
         NMat0=    1 NMatS0=      1 NMatT0=    0 NMatD0=    1 NMtDS0=    0 NMtDT0=    0
 Petite list used in FoFCou.
 Initial guess <Sx>= 0.0000 <Sy>= 0.0000 <Sz>= 0.5000 <S**2>= 0.7500 S= 0.5000
 Requested convergence on RMS density matrix=1.00D-08 within 128 cycles.
 Requested convergence on MAX density matrix=1.00D-06.
 Requested convergence on             energy=1.00D-06.
 No special actions if energy rises.
 Integral accuracy reduced to 1.0D-05 until final iterations.
 Initial convergence to 1.0D-05 achieved.  Increase integral accuracy.
 SCF Done:  E(UB3LYP) =  -342.402998259     A.U. after   20 cycles
            NFock= 20  Conv=0.40D-08     -V/T= 2.0108
 <Sx>= 0.0000 <Sy>= 0.0000 <Sz>= 0.5000 <S**2>= 0.7681 S= 0.5090
 <L.S>= 0.000000000000E+00
 Annihilation of the first spin contaminant:
 S**2 before annihilation     0.7681,   after     0.7502

 **********************************************************************

            Population analysis using the SCF Density.

 **********************************************************************

 Orbital symmetries:
 Alpha Orbitals:
       Occupied  (A) (A) (A) (A) (A) (A) (A) (A) (A) (A) (A) (A)
                 (A) (A) (A) (A) (A) (A) (A) (A) (A) (A) (A) (A)
                 (A) (A) (A) (A) (A)
       Virtual   (A) (A) (A) (A) (A) (A) (A) (A) (A) (A) (A) (A)
                 (A) (A) (A) (A) (A) (A) (A) (A) (A) (A) (A) (A)
                 (A) (A) (A) (A) (A) (A) (A) (A) (A) (A) (A) (A)
                 (A) (A) (A) (A) (A) (A) (A) (A) (A) (A) (A) (A)
                 (A) (A) (A) (A) (A) (A) (A) (A) (A) (A) (A) (A)
                 (A) (A) (A) (A) (A) (A) (A) (A) (A) (A) (A) (A)
                 (A) (A) (A) (A) (A) (A) (A) (A) (A) (A) (A) (A)
                 (A) (A) (A) (A) (A) (A) (A) (A) (A) (A) (A) (A)
                 (A) (A) (A) (A) (A) (A) (A) (A) (A) (A) (A) (A)
                 (A) (A) (A) (A) (A) (A) (A) (A) (A) (A) (A) (A)
                 (A) (A) (A)
 Beta  Orbitals:
       Occupied  (A) (A) (A) (A) (A) (A) (A) (A) (A) (A) (A) (A)
                 (A) (A) (A) (A) (A) (A) (A) (A) (A) (A) (A) (A)
                 (A) (A) (A) (A)
       Virtual   (A) (A) (A) (A) (A) (A) (A) (A) (A) (A) (A) (A)
                 (A) (A) (A) (A) (A) (A) (A) (A) (A) (A) (A) (A)
                 (A) (A) (A) (A) (A) (A) (A) (A) (A) (A) (A) (A)
                 (A) (A) (A) (A) (A) (A) (A) (A) (A) (A) (A) (A)
                 (A) (A) (A) (A) (A) (A) (A) (A) (A) (A) (A) (A)
                 (A) (A) (A) (A) (A) (A) (A) (A) (A) (A) (A) (A)
                 (A) (A) (A) (A) (A) (A) (A) (A) (A) (A) (A) (A)
                 (A) (A) (A) (A) (A) (A) (A) (A) (A) (A) (A) (A)
                 (A) (A) (A) (A) (A) (A) (A) (A) (A) (A) (A) (A)
                 (A) (A) (A) (A) (A) (A) (A) (A) (A) (A) (A) (A)
                 (A) (A) (A) (A)
 The electronic state is 2-A.
 Alpha  occ. eigenvalues --  -14.62199 -14.53870 -10.44536 -10.39275 -10.39222
 Alpha  occ. eigenvalues --  -10.38568 -10.37873 -10.37645  -1.20596  -1.05580
 Alpha  occ. eigenvalues --   -0.99745  -0.93197  -0.91301  -0.81241  -0.78956
 Alpha  occ. eigenvalues --   -0.74139  -0.72476  -0.70642  -0.67420  -0.64037
 Alpha  occ. eigenvalues --   -0.62094  -0.60538  -0.59270  -0.55193  -0.53237
 Alpha  occ. eigenvalues --   -0.52636  -0.45850  -0.44761  -0.43184
 Alpha virt. eigenvalues --   -0.19977  -0.19733  -0.12350  -0.09461  -0.08485
 Alpha virt. eigenvalues --   -0.04506  -0.04063  -0.03369  -0.03132   0.00508
 Alpha virt. eigenvalues --    0.01207   0.01425   0.05760   0.10302   0.11154
 Alpha virt. eigenvalues --    0.11828   0.14960   0.17643   0.23099   0.24064
 Alpha virt. eigenvalues --    0.24863   0.26396   0.27722   0.31258   0.32200
 Alpha virt. eigenvalues --    0.32759   0.33866   0.34960   0.35462   0.39213
 Alpha virt. eigenvalues --    0.41246   0.41845   0.42441   0.45280   0.46967
 Alpha virt. eigenvalues --    0.48369   0.50485   0.50876   0.51510   0.54342
 Alpha virt. eigenvalues --    0.54813   0.55562   0.57826   0.58473   0.60710
 Alpha virt. eigenvalues --    0.62395   0.64725   0.66186   0.68043   0.68733
 Alpha virt. eigenvalues --    0.75183   0.78859   0.86761   0.88540   0.94732
 Alpha virt. eigenvalues --    0.98248   1.01562   1.04901   1.06455   1.06809
 Alpha virt. eigenvalues --    1.09589   1.10102   1.11992   1.12913   1.29315
 Alpha virt. eigenvalues --    1.32559   1.39597   1.45508   1.48745   1.49457
 Alpha virt. eigenvalues --    1.50054   1.52663   1.54997   1.55886   1.56829
 Alpha virt. eigenvalues --    1.57520   1.58754   1.59928   1.61007   1.63829
 Alpha virt. eigenvalues --    1.66317   1.71584   1.75470   1.76948   1.79975
 Alpha virt. eigenvalues --    1.80514   1.82317   1.83255   1.89637   1.92612
 Alpha virt. eigenvalues --    1.92979   1.94855   1.96683   1.98234   2.03102
 Alpha virt. eigenvalues --    2.05676   2.06174   2.11620   2.13563   2.15156
 Alpha virt. eigenvalues --    2.17155   2.21633   2.28870   2.38665   2.40177
 Alpha virt. eigenvalues --    2.42999   2.44220   2.50910   2.54251   2.55173
 Alpha virt. eigenvalues --    2.60745   2.62449   2.69169   2.69359   2.75747
 Alpha virt. eigenvalues --    2.80678   2.89876   2.92954   3.00365   3.04866
 Alpha virt. eigenvalues --    3.15802   3.25098   3.45280
  Beta  occ. eigenvalues --  -14.61262 -14.53863 -10.44412 -10.39014 -10.38735
  Beta  occ. eigenvalues --  -10.38311 -10.37987 -10.37764  -1.19327  -1.04969
  Beta  occ. eigenvalues --   -0.99177  -0.92850  -0.90099  -0.80831  -0.78410
  Beta  occ. eigenvalues --   -0.73603  -0.72018  -0.69492  -0.66982  -0.63735
  Beta  occ. eigenvalues --   -0.61875  -0.60461  -0.57036  -0.54958  -0.53072
  Beta  occ. eigenvalues --   -0.49135  -0.45620  -0.44000
  Beta virt. eigenvalues --   -0.34765  -0.18766  -0.17376  -0.12102  -0.09115
  Beta virt. eigenvalues --   -0.08350  -0.04297  -0.03471  -0.03003  -0.02411
  Beta virt. eigenvalues --    0.00686   0.01533   0.01743   0.06325   0.10736
  Beta virt. eigenvalues --    0.11239   0.12112   0.15418   0.18037   0.23437
  Beta virt. eigenvalues --    0.24222   0.24976   0.26919   0.28647   0.31700
  Beta virt. eigenvalues --    0.32631   0.33100   0.34427   0.35352   0.36420
  Beta virt. eigenvalues --    0.39587   0.41769   0.42391   0.43228   0.45820
  Beta virt. eigenvalues --    0.47189   0.48703   0.50621   0.51499   0.51987
  Beta virt. eigenvalues --    0.54590   0.54870   0.55797   0.58019   0.59461
  Beta virt. eigenvalues --    0.61662   0.63237   0.64919   0.66454   0.68401
  Beta virt. eigenvalues --    0.69050   0.75299   0.79397   0.87087   0.88625
  Beta virt. eigenvalues --    0.95360   0.98791   1.02001   1.05840   1.06704
  Beta virt. eigenvalues --    1.07545   1.09827   1.10414   1.12593   1.13461
  Beta virt. eigenvalues --    1.29726   1.32661   1.39898   1.45970   1.48999
  Beta virt. eigenvalues --    1.49694   1.50333   1.53454   1.55568   1.56519
  Beta virt. eigenvalues --    1.57225   1.57791   1.59185   1.60222   1.61256
  Beta virt. eigenvalues --    1.64374   1.66664   1.72106   1.75952   1.77406
  Beta virt. eigenvalues --    1.80264   1.80602   1.82791   1.83811   1.89921
  Beta virt. eigenvalues --    1.92666   1.94099   1.95736   1.96904   1.98732
  Beta virt. eigenvalues --    2.03802   2.06224   2.07305   2.12226   2.13988
  Beta virt. eigenvalues --    2.15734   2.18207   2.21968   2.29822   2.39586
  Beta virt. eigenvalues --    2.40820   2.43429   2.44975   2.51484   2.54326
  Beta virt. eigenvalues --    2.55252   2.61569   2.63202   2.69571   2.69881
  Beta virt. eigenvalues --    2.76703   2.81145   2.90250   2.93249   3.00553
  Beta virt. eigenvalues --    3.05376   3.16171   3.25542   3.45470
          Condensed to atoms (all electrons):
               1          2          3          4          5          6
     1  N    6.099003   0.306935  -0.077475   0.006446   0.000252   0.000035
     2  N    0.306935   6.172856   0.402752  -0.072814   0.007473  -0.000800
     3  C   -0.077475   0.402752   5.350542   0.120493   0.152037  -0.172440
     4  C    0.006446  -0.072814   0.120493   5.194479   0.240403   0.118100
     5  C    0.000252   0.007473   0.152037   0.240403   5.090991   0.183898
     6  C    0.000035  -0.000800  -0.172440   0.118100   0.183898   5.115769
     7  C   -0.000168   0.006195   0.141417  -0.145824   0.122574   0.194691
     8  C    0.006898  -0.083294   0.111062   0.065955  -0.161934   0.113167
     9  H    0.378031  -0.031942   0.003450  -0.001870  -0.000032  -0.000001
    10  H    0.369611  -0.023695   0.003655   0.001358   0.000013   0.000002
    11  H   -0.032452   0.355374  -0.021730   0.011195  -0.000142  -0.000002
    12  H    0.027849  -0.015341  -0.070538   0.452860  -0.063866   0.013008
    13  H   -0.000030  -0.000078   0.014157  -0.061033   0.447913  -0.065073
    14  H    0.000000   0.000012  -0.001581   0.012429  -0.062756   0.448414
    15  H    0.000002  -0.000086   0.014408  -0.001568   0.012556  -0.064504
    16  H    0.000049  -0.009440  -0.082203   0.014567  -0.002143   0.013440
               7          8          9         10         11         12
     1  N   -0.000168   0.006898   0.378031   0.369611  -0.032452   0.027849
     2  N    0.006195  -0.083294  -0.031942  -0.023695   0.355374  -0.015341
     3  C    0.141417   0.111062   0.003450   0.003655  -0.021730  -0.070538
     4  C   -0.145824   0.065955  -0.001870   0.001358   0.011195   0.452860
     5  C    0.122574  -0.161934  -0.000032   0.000013  -0.000142  -0.063866
     6  C    0.194691   0.113167  -0.000001   0.000002  -0.000002   0.013008
     7  C    5.015365   0.295538   0.000001   0.000011   0.000149  -0.002332
     8  C    0.295538   5.225403   0.000184  -0.000515  -0.012392   0.015194
     9  H    0.000001   0.000184   0.519252  -0.026908  -0.004073  -0.000715
    10  H    0.000011  -0.000515  -0.026908   0.515567  -0.001130  -0.000736
    11  H    0.000149  -0.012392  -0.004073  -0.001130   0.528341   0.000601
    12  H   -0.002332   0.015194  -0.000715  -0.000736   0.000601   0.608564
    13  H    0.012801  -0.001605   0.000002  -0.000000   0.000008  -0.010713
    14  H   -0.063365   0.012953   0.000000  -0.000000  -0.000001  -0.000118
    15  H    0.445217  -0.059003  -0.000000  -0.000000  -0.000015   0.000015
    16  H   -0.045656   0.443145  -0.000033  -0.000024   0.007907  -0.000105
              13         14         15         16
     1  N   -0.000030   0.000000   0.000002   0.000049
     2  N   -0.000078   0.000012  -0.000086  -0.009440
     3  C    0.014157  -0.001581   0.014408  -0.082203
     4  C   -0.061033   0.012429  -0.001568   0.014567
     5  C    0.447913  -0.062756   0.012556  -0.002143
     6  C   -0.065073   0.448414  -0.064504   0.013440
     7  C    0.012801  -0.063365   0.445217  -0.045656
     8  C   -0.001605   0.012953  -0.059003   0.443145
     9  H    0.000002   0.000000  -0.000000  -0.000033
    10  H   -0.000000  -0.000000  -0.000000  -0.000024
    11  H    0.000008  -0.000001  -0.000015   0.007907
    12  H   -0.010713  -0.000118   0.000015  -0.000105
    13  H    0.616273  -0.010332  -0.000219   0.000016
    14  H   -0.010332   0.610041  -0.010190  -0.000157
    15  H   -0.000219  -0.010190   0.617741  -0.011783
    16  H    0.000016  -0.000157  -0.011783   0.640010
          Atomic-Atomic Spin Densities.
               1          2          3          4          5          6
     1  N    0.001382  -0.020243   0.000835   0.000895   0.000056  -0.000003
     2  N   -0.020243   0.523292  -0.075688  -0.010121   0.000464   0.000132
     3  C    0.000835  -0.075688   0.107910   0.031362   0.001584  -0.010131
     4  C    0.000895  -0.010121   0.031362   0.192421  -0.028113  -0.005106
     5  C    0.000056   0.000464   0.001584  -0.028113  -0.085232   0.007777
     6  C   -0.000003   0.000132  -0.010131  -0.005106   0.007777   0.363201
     7  C    0.000002   0.000461   0.001864  -0.003882   0.003247   0.008616
     8  C   -0.000092  -0.011459   0.029882   0.005577  -0.003947  -0.005360
     9  H    0.001813  -0.007050   0.002941   0.000370  -0.000038  -0.000005
    10  H    0.006260  -0.004505  -0.000117   0.000089   0.000002  -0.000000
    11  H    0.000804   0.000347  -0.001566  -0.000184   0.000015   0.000003
    12  H    0.000012   0.000049  -0.001111   0.002501   0.000347  -0.000004
    13  H    0.000000  -0.000000   0.000182  -0.000052   0.000414  -0.000877
    14  H   -0.000000   0.000000  -0.000007  -0.000210  -0.000528   0.003764
    15  H   -0.000000   0.000000   0.000148  -0.000062   0.000106  -0.000803
    16  H    0.000003   0.000052  -0.000578  -0.000027  -0.000083   0.000005
               7          8          9         10         11         12
     1  N    0.000002  -0.000092   0.001813   0.006260   0.000804   0.000012
     2  N    0.000461  -0.011459  -0.007050  -0.004505   0.000347   0.000049
     3  C    0.001864   0.029882   0.002941  -0.000117  -0.001566  -0.001111
     4  C   -0.003882   0.005577   0.000370   0.000089  -0.000184   0.002501
     5  C    0.003247  -0.003947  -0.000038   0.000002   0.000015   0.000347
     6  C    0.008616  -0.005360  -0.000005  -0.000000   0.000003  -0.000004
     7  C   -0.083233  -0.027696  -0.000009   0.000001   0.000039  -0.000071
     8  C   -0.027696   0.194914   0.000186   0.000002  -0.000150  -0.000046
     9  H   -0.000009   0.000186   0.030690  -0.003198  -0.001335  -0.000033
    10  H    0.000001   0.000002  -0.003198   0.008456   0.000537   0.000003
    11  H    0.000039  -0.000150  -0.001335   0.000537  -0.005404   0.000001
    12  H   -0.000071  -0.000046  -0.000033   0.000003   0.000001  -0.010098
    13  H    0.000105  -0.000060   0.000000  -0.000000  -0.000000   0.000090
    14  H   -0.000479  -0.000213  -0.000000   0.000000   0.000000   0.000006
    15  H    0.000466  -0.000113   0.000000  -0.000000  -0.000000  -0.000001
    16  H   -0.000046   0.002806   0.000002  -0.000001  -0.000173   0.000006
              13         14         15         16
     1  N    0.000000  -0.000000  -0.000000   0.000003
     2  N   -0.000000   0.000000   0.000000   0.000052
     3  C    0.000182  -0.000007   0.000148  -0.000578
     4  C   -0.000052  -0.000210  -0.000062  -0.000027
     5  C    0.000414  -0.000528   0.000106  -0.000083
     6  C   -0.000877   0.003764  -0.000803   0.000005
     7  C    0.000105  -0.000479   0.000466  -0.000046
     8  C   -0.000060  -0.000213  -0.000113   0.002806
     9  H    0.000000  -0.000000   0.000000   0.000002
    10  H   -0.000000   0.000000  -0.000000  -0.000001
    11  H   -0.000000   0.000000  -0.000000  -0.000173
    12  H    0.000090   0.000006  -0.000001   0.000006
    13  H    0.002973   0.000142  -0.000002  -0.000001
    14  H    0.000142  -0.017702   0.000140   0.000007
    15  H   -0.000002   0.000140   0.002827   0.000113
    16  H   -0.000001   0.000007   0.000113  -0.010502
 Mulliken charges and spin densities:
               1          2
     1  N   -0.084987  -0.008275
     2  N   -0.014106   0.395730
     3  C    0.111995   0.087511
     4  C    0.044826   0.185456
     5  C    0.032764  -0.103930
     6  C    0.102297   0.361208
     7  C    0.023385  -0.100614
     8  C    0.029244   0.184229
     9  H    0.164654   0.024334
    10  H    0.162792   0.007527
    11  H    0.168362  -0.007066
    12  H    0.046374  -0.008348
    13  H    0.057912   0.002915
    14  H    0.064649  -0.015078
    15  H    0.057430   0.002819
    16  H    0.032410  -0.008419
 Sum of Mulliken charges =   1.00000   1.00000
 Mulliken charges and spin densities with hydrogens summed into heavy atoms:
               1          2
     1  N    0.242459   0.023587
     2  N    0.154255   0.388665
     3  C    0.111995   0.087511
     4  C    0.091199   0.177108
     5  C    0.090676  -0.101015
     6  C    0.166946   0.346130
     7  C    0.080815  -0.097795
     8  C    0.061654   0.175810
 Electronic spatial extent (au):  <R**2>=            967.5594
 Charge=              1.0000 electrons
 Dipole moment (field-independent basis, Debye):
    X=             -2.4628    Y=             -1.5455    Z=              0.7651  Tot=              3.0065
 Quadrupole moment (field-independent basis, Debye-Ang):
   XX=            -12.3005   YY=            -34.6878   ZZ=            -45.8746
   XY=              3.7066   XZ=             -1.5187   YZ=             -0.3923
 Traceless Quadrupole moment (field-independent basis, Debye-Ang):
   XX=             18.6538   YY=             -3.7335   ZZ=            -14.9203
   XY=              3.7066   XZ=             -1.5187   YZ=             -0.3923
 Octapole moment (field-independent basis, Debye-Ang**2):
  XXX=            -48.6428  YYY=             -5.9074  ZZZ=              2.1707  XYY=              0.8617
  XXY=             -3.6320  XXZ=              5.2142  XZZ=            -12.9853  YZZ=              0.5508
  YYZ=              0.7920  XYZ=              0.0889
 Hexadecapole moment (field-independent basis, Debye-Ang**3):
 XXXX=           -515.1777 YYYY=           -259.2679 ZZZZ=            -50.8940 XXXY=              3.5313
 XXXZ=             -4.8748 YYYX=             15.8693 YYYZ=             -1.8922 ZZZX=             -6.3296
 ZZZY=              0.7330 XXYY=           -166.5804 XXZZ=           -139.4021 YYZZ=            -65.4911
 XXYZ=             -0.2172 YYXZ=             -1.3776 ZZXY=             -1.9320
 N-N= 3.442070791514D+02 E-N=-1.471082299448D+03  KE= 3.387454770637D+02
                          Isotropic Fermi Contact Couplings
        Atom                 a.u.       MegaHertz       Gauss      10(-4) cm-1
     1  N(14)              0.01213       3.91787       1.39799       1.30686
     2  N(14)              0.20293      65.56618      23.39564      21.87052
     3  C(13)             -0.00855      -9.60943      -3.42888      -3.20536
     4  C(13)              0.02725      30.62991      10.92951      10.21704
     5  C(13)             -0.02644     -29.72824     -10.60777      -9.91627
     6  C(13)              0.05752      64.66274      23.07327      21.56917
     7  C(13)             -0.02607     -29.30499     -10.45675      -9.77509
     8  C(13)              0.02769      31.13096      11.10830      10.38417
     9  H(1)               0.01215      54.29114      19.37243      18.10958
    10  H(1)               0.00454      20.31451       7.24872       6.77619
    11  H(1)              -0.00176      -7.88122      -2.81222      -2.62889
    12  H(1)              -0.00275     -12.29091      -4.38570      -4.09981
    13  H(1)               0.00085       3.78714       1.35134       1.26325
    14  H(1)              -0.00477     -21.32821      -7.61044      -7.11433
    15  H(1)               0.00082       3.65181       1.30306       1.21811
    16  H(1)              -0.00273     -12.18406      -4.34758      -4.06417
 --------------------------------------------------------
       Center         ----  Spin Dipole Couplings  ----
                      3XX-RR        3YY-RR        3ZZ-RR
 --------------------------------------------------------
     1   Atom       -0.003782     -0.025669      0.029452
     2   Atom       -0.467754     -0.489106      0.956861
     3   Atom       -0.062933     -0.073661      0.136594
     4   Atom       -0.102287     -0.094023      0.196309
     5   Atom        0.038598      0.032004     -0.070602
     6   Atom       -0.177428     -0.187904      0.365332
     7   Atom        0.033745      0.033613     -0.067358
     8   Atom       -0.101699     -0.097650      0.199349
     9   Atom        0.001397     -0.004933      0.003536
    10   Atom        0.013400     -0.004527     -0.008873
    11   Atom       -0.033409      0.047234     -0.013825
    12   Atom       -0.005034      0.010262     -0.005228
    13   Atom        0.001461      0.003284     -0.004745
    14   Atom        0.024499     -0.021698     -0.002801
    15   Atom       -0.000051      0.004800     -0.004748
    16   Atom       -0.011177      0.016598     -0.005421
 --------------------------------------------------------
                        XY            XZ            YZ
 --------------------------------------------------------
     1   Atom        0.005308     -0.023902     -0.014411
     2   Atom        0.005292      0.153441      0.026194
     3   Atom        0.003730      0.014889      0.007309
     4   Atom        0.000258     -0.017262      0.008855
     5   Atom       -0.003003      0.001485     -0.001754
     6   Atom        0.001977     -0.017437      0.008017
     7   Atom        0.004405      0.001333     -0.002078
     8   Atom       -0.004031     -0.016773      0.005416
     9   Atom       -0.004471     -0.007859      0.004308
    10   Atom       -0.005227      0.004337      0.000238
    11   Atom        0.023644     -0.000713     -0.013277
    12   Atom       -0.011476      0.001169     -0.001045
    13   Atom       -0.002445      0.000212     -0.000182
    14   Atom        0.009937      0.000679      0.000602
    15   Atom        0.000836      0.000176     -0.000250
    16   Atom        0.002013      0.000189     -0.000044
 --------------------------------------------------------


 ---------------------------------------------------------------------------------
              Anisotropic Spin Dipole Couplings in Principal Axis System
 ---------------------------------------------------------------------------------

       Atom             a.u.   MegaHertz   Gauss  10(-4) cm-1        Axes

              Baa    -0.0292    -1.127    -0.402    -0.376  0.0346  0.9672  0.2516
     1 N(14)  Bbb    -0.0160    -0.617    -0.220    -0.206  0.8939 -0.1425  0.4250
              Bcc     0.0452     1.744     0.622     0.582 -0.4469 -0.2102  0.8695
 
              Baa    -0.4905   -18.919    -6.751    -6.311 -0.3594  0.9329  0.0212
     2 N(14)  Bbb    -0.4831   -18.633    -6.649    -6.215  0.9271  0.3596 -0.1053
              Bcc     0.9737    37.553    13.400    12.526  0.1059  0.0182  0.9942
 
              Baa    -0.0749   -10.046    -3.585    -3.351 -0.2834  0.9589 -0.0132
     3 C(13)  Bbb    -0.0631    -8.468    -3.022    -2.825  0.9561  0.2814 -0.0816
              Bcc     0.1380    18.514     6.606     6.176  0.0745  0.0357  0.9966
 
              Baa    -0.1033   -13.868    -4.948    -4.626  0.9946 -0.0843  0.0598
     4 C(13)  Bbb    -0.0942   -12.644    -4.512    -4.218  0.0859  0.9960 -0.0253
              Bcc     0.1976    26.512     9.460     8.844 -0.0574  0.0303  0.9979
 
              Baa    -0.0707    -9.481    -3.383    -3.162 -0.0131  0.0167  0.9998
     5 C(13)  Bbb     0.0309     4.140     1.477     1.381  0.3633  0.9316 -0.0108
              Bcc     0.0398     5.341     1.906     1.781  0.9316 -0.3631  0.0183
 
              Baa    -0.1885   -25.294    -9.025    -8.437 -0.2073  0.9781 -0.0207
     6 C(13)  Bbb    -0.1775   -23.821    -8.500    -7.946  0.9777  0.2079  0.0283
              Bcc     0.3660    49.114    17.525    16.383 -0.0320  0.0143  0.9994
 
              Baa    -0.0674    -9.047    -3.228    -3.018 -0.0141  0.0212  0.9997
     7 C(13)  Bbb     0.0293     3.936     1.405     1.313 -0.7026  0.7111 -0.0250
              Bcc     0.0381     5.111     1.824     1.705  0.7114  0.7028 -0.0049
 
              Baa    -0.1046   -14.042    -5.011    -4.684  0.8788  0.4755  0.0400
     8 C(13)  Bbb    -0.0957   -12.848    -4.584    -4.286 -0.4739  0.8795 -0.0431
              Bcc     0.2004    26.890     9.595     8.970 -0.0557  0.0189  0.9983
 
              Baa    -0.0073    -3.873    -1.382    -1.292  0.4131  0.9086 -0.0618
     9 H(1)   Bbb    -0.0053    -2.841    -1.014    -0.948  0.6600 -0.2519  0.7078
              Bcc     0.0126     6.714     2.396     2.240 -0.6275  0.3332  0.7037
 
              Baa    -0.0100    -5.342    -1.906    -1.782 -0.2319 -0.2616  0.9369
    10 H(1)   Bbb    -0.0055    -2.934    -1.047    -0.979  0.1876  0.9330  0.3070
              Bcc     0.0155     8.277     2.953     2.761  0.9545 -0.2470  0.1673
 
              Baa    -0.0401   -21.421    -7.643    -7.145  0.9546 -0.2755 -0.1131
    11 H(1)   Bbb    -0.0159    -8.498    -3.032    -2.835  0.1579  0.1462  0.9766
              Bcc     0.0561    29.919    10.676     9.980  0.2525  0.9501 -0.1830
 
              Baa    -0.0112    -5.990    -2.137    -1.998  0.8803  0.4658 -0.0905
    12 H(1)   Bbb    -0.0053    -2.817    -1.005    -0.940  0.0480  0.1023  0.9936
              Bcc     0.0165     8.806     3.142     2.937 -0.4720  0.8790 -0.0677
 
              Baa    -0.0048    -2.537    -0.905    -0.846 -0.0286  0.0140  0.9995
    13 H(1)   Bbb    -0.0002    -0.126    -0.045    -0.042  0.8208  0.5710  0.0155
              Bcc     0.0050     2.662     0.950     0.888 -0.5705  0.8208 -0.0278
 
              Baa    -0.0238   -12.674    -4.523    -4.228 -0.2014  0.9793 -0.0216
    14 H(1)   Bbb    -0.0028    -1.501    -0.535    -0.501 -0.0306  0.0158  0.9994
              Bcc     0.0266    14.175     5.058     4.728  0.9790  0.2019  0.0268
 
              Baa    -0.0048    -2.542    -0.907    -0.848 -0.0427  0.0299  0.9986
    15 H(1)   Bbb    -0.0002    -0.097    -0.035    -0.032  0.9855 -0.1631  0.0470
              Bcc     0.0049     2.638     0.941     0.880  0.1643  0.9862 -0.0225
 
              Baa    -0.0113    -6.044    -2.157    -2.016  0.9969 -0.0719 -0.0324
    16 H(1)   Bbb    -0.0054    -2.889    -1.031    -0.964  0.0325 -0.0010  0.9995
              Bcc     0.0167     8.933     3.188     2.980  0.0719  0.9974 -0.0014
 

 ---------------------------------------------------------------------------------

 ******************************Gaussian NBO Version 3.1******************************
             N A T U R A L   A T O M I C   O R B I T A L   A N D
          N A T U R A L   B O N D   O R B I T A L   A N A L Y S I S
 ******************************Gaussian NBO Version 3.1******************************
       /RESON  / : Allow strongly delocalized NBO set

 Analyzing the SCF density

 Job title: 61                                                              

 Storage needed:     70248 in NPA,     93142 in NBO ( 939522688 available)
 GSVD:  LWork=       14400 too small for GESVD, short by        2432 words or        2432 for optimal perf.


 NATURAL POPULATIONS:  Natural atomic orbital occupancies 
                                                          
   NAO  Atom  No  lang   Type(AO)    Occupancy
 --------------------------------------------
     1    N    1  S      Cor( 1S)     1.99953
     2    N    1  S      Val( 2S)     1.40343
     3    N    1  S      Ryd( 3S)     0.00131
     4    N    1  px     Val( 2p)     1.31667
     5    N    1  px     Ryd( 3p)     0.00467
     6    N    1  py     Val( 2p)     1.56215
     7    N    1  py     Ryd( 3p)     0.00590
     8    N    1  pz     Val( 2p)     1.37006
     9    N    1  pz     Ryd( 3p)     0.00203
    10    N    1  dxy    Ryd( 3d)     0.00144
    11    N    1  dxz    Ryd( 3d)     0.00084
    12    N    1  dyz    Ryd( 3d)     0.00085
    13    N    1  dx2y2  Ryd( 3d)     0.00100
    14    N    1  dz2    Ryd( 3d)     0.00079

    15    N    2  S      Cor( 1S)     1.99916
    16    N    2  S      Val( 2S)     1.24350
    17    N    2  S      Ryd( 3S)     0.00182
    18    N    2  px     Val( 2p)     1.23301
    19    N    2  px     Ryd( 3p)     0.00201
    20    N    2  py     Val( 2p)     1.29104
    21    N    2  py     Ryd( 3p)     0.00253
    22    N    2  pz     Val( 2p)     1.46799
    23    N    2  pz     Ryd( 3p)     0.00248
    24    N    2  dxy    Ryd( 3d)     0.00094
    25    N    2  dxz    Ryd( 3d)     0.00096
    26    N    2  dyz    Ryd( 3d)     0.00059
    27    N    2  dx2y2  Ryd( 3d)     0.00170
    28    N    2  dz2    Ryd( 3d)     0.00060

    29    C    3  S      Cor( 1S)     1.99881
    30    C    3  S      Val( 2S)     0.84004
    31    C    3  S      Ryd( 3S)     0.00195
    32    C    3  px     Val( 2p)     0.89483
    33    C    3  px     Ryd( 3p)     0.00595
    34    C    3  py     Val( 2p)     1.10695
    35    C    3  py     Ryd( 3p)     0.00527
    36    C    3  pz     Val( 2p)     0.91299
    37    C    3  pz     Ryd( 3p)     0.00120
    38    C    3  dxy    Ryd( 3d)     0.00107
    39    C    3  dxz    Ryd( 3d)     0.00135
    40    C    3  dyz    Ryd( 3d)     0.00089
    41    C    3  dx2y2  Ryd( 3d)     0.00134
    42    C    3  dz2    Ryd( 3d)     0.00056

    43    C    4  S      Cor( 1S)     1.99892
    44    C    4  S      Val( 2S)     0.95891
    45    C    4  S      Ryd( 3S)     0.00167
    46    C    4  px     Val( 2p)     1.14809
    47    C    4  px     Ryd( 3p)     0.00472
    48    C    4  py     Val( 2p)     1.12744
    49    C    4  py     Ryd( 3p)     0.00474
    50    C    4  pz     Val( 2p)     0.92881
    51    C    4  pz     Ryd( 3p)     0.00090
    52    C    4  dxy    Ryd( 3d)     0.00069
    53    C    4  dxz    Ryd( 3d)     0.00052
    54    C    4  dyz    Ryd( 3d)     0.00041
    55    C    4  dx2y2  Ryd( 3d)     0.00073
    56    C    4  dz2    Ryd( 3d)     0.00041

    57    C    5  S      Cor( 1S)     1.99898
    58    C    5  S      Val( 2S)     0.96305
    59    C    5  S      Ryd( 3S)     0.00117
    60    C    5  px     Val( 2p)     1.07106
    61    C    5  px     Ryd( 3p)     0.00429
    62    C    5  py     Val( 2p)     1.20066
    63    C    5  py     Ryd( 3p)     0.00640
    64    C    5  pz     Val( 2p)     0.94008
    65    C    5  pz     Ryd( 3p)     0.00054
    66    C    5  dxy    Ryd( 3d)     0.00077
    67    C    5  dxz    Ryd( 3d)     0.00047
    68    C    5  dyz    Ryd( 3d)     0.00049
    69    C    5  dx2y2  Ryd( 3d)     0.00073
    70    C    5  dz2    Ryd( 3d)     0.00039

    71    C    6  S      Cor( 1S)     1.99893
    72    C    6  S      Val( 2S)     0.97267
    73    C    6  S      Ryd( 3S)     0.00128
    74    C    6  px     Val( 2p)     1.20284
    75    C    6  px     Ryd( 3p)     0.00597
    76    C    6  py     Val( 2p)     1.06138
    77    C    6  py     Ryd( 3p)     0.00382
    78    C    6  pz     Val( 2p)     0.83013
    79    C    6  pz     Ryd( 3p)     0.00055
    80    C    6  dxy    Ryd( 3d)     0.00081
    81    C    6  dxz    Ryd( 3d)     0.00048
    82    C    6  dyz    Ryd( 3d)     0.00057
    83    C    6  dx2y2  Ryd( 3d)     0.00080
    84    C    6  dz2    Ryd( 3d)     0.00041

    85    C    7  S      Cor( 1S)     1.99897
    86    C    7  S      Val( 2S)     0.96204
    87    C    7  S      Ryd( 3S)     0.00115
    88    C    7  px     Val( 2p)     1.12025
    89    C    7  px     Ryd( 3p)     0.00512
    90    C    7  py     Val( 2p)     1.15036
    91    C    7  py     Ryd( 3p)     0.00573
    92    C    7  pz     Val( 2p)     0.94278
    93    C    7  pz     Ryd( 3p)     0.00057
    94    C    7  dxy    Ryd( 3d)     0.00073
    95    C    7  dxz    Ryd( 3d)     0.00051
    96    C    7  dyz    Ryd( 3d)     0.00046
    97    C    7  dx2y2  Ryd( 3d)     0.00076
    98    C    7  dz2    Ryd( 3d)     0.00039

    99    C    8  S      Cor( 1S)     1.99892
   100    C    8  S      Val( 2S)     0.95398
   101    C    8  S      Ryd( 3S)     0.00159
   102    C    8  px     Val( 2p)     1.08776
   103    C    8  px     Ryd( 3p)     0.00448
   104    C    8  py     Val( 2p)     1.17657
   105    C    8  py     Ryd( 3p)     0.00546
   106    C    8  pz     Val( 2p)     0.95457
   107    C    8  pz     Ryd( 3p)     0.00091
   108    C    8  dxy    Ryd( 3d)     0.00088
   109    C    8  dxz    Ryd( 3d)     0.00052
   110    C    8  dyz    Ryd( 3d)     0.00040
   111    C    8  dx2y2  Ryd( 3d)     0.00053
   112    C    8  dz2    Ryd( 3d)     0.00043

   113    H    9  S      Val( 1S)     0.59648
   114    H    9  S      Ryd( 2S)     0.00144
   115    H    9  px     Ryd( 2p)     0.00063
   116    H    9  py     Ryd( 2p)     0.00067
   117    H    9  pz     Ryd( 2p)     0.00125

   118    H   10  S      Val( 1S)     0.59271
   119    H   10  S      Ryd( 2S)     0.00117
   120    H   10  px     Ryd( 2p)     0.00100
   121    H   10  py     Ryd( 2p)     0.00060
   122    H   10  pz     Ryd( 2p)     0.00088

   123    H   11  S      Val( 1S)     0.58818
   124    H   11  S      Ryd( 2S)     0.00258
   125    H   11  px     Ryd( 2p)     0.00036
   126    H   11  py     Ryd( 2p)     0.00128
   127    H   11  pz     Ryd( 2p)     0.00058

   128    H   12  S      Val( 1S)     0.72331
   129    H   12  S      Ryd( 2S)     0.00170
   130    H   12  px     Ryd( 2p)     0.00048
   131    H   12  py     Ryd( 2p)     0.00049
   132    H   12  pz     Ryd( 2p)     0.00012

   133    H   13  S      Val( 1S)     0.73595
   134    H   13  S      Ryd( 2S)     0.00140
   135    H   13  px     Ryd( 2p)     0.00015
   136    H   13  py     Ryd( 2p)     0.00079
   137    H   13  pz     Ryd( 2p)     0.00011

   138    H   14  S      Val( 1S)     0.73970
   139    H   14  S      Ryd( 2S)     0.00139
   140    H   14  px     Ryd( 2p)     0.00086
   141    H   14  py     Ryd( 2p)     0.00010
   142    H   14  pz     Ryd( 2p)     0.00010

   143    H   15  S      Val( 1S)     0.73553
   144    H   15  S      Ryd( 2S)     0.00139
   145    H   15  px     Ryd( 2p)     0.00042
   146    H   15  py     Ryd( 2p)     0.00052
   147    H   15  pz     Ryd( 2p)     0.00012

   148    H   16  S      Val( 1S)     0.74713
   149    H   16  S      Ryd( 2S)     0.00164
   150    H   16  px     Ryd( 2p)     0.00013
   151    H   16  py     Ryd( 2p)     0.00081
   152    H   16  pz     Ryd( 2p)     0.00015

 WARNING:  1 low occupancy (<1.9990e) core orbital  found on  C    3
           1 low occupancy (<1.9990e) core orbital  found on  C    4
           1 low occupancy (<1.9990e) core orbital  found on  C    5
           1 low occupancy (<1.9990e) core orbital  found on  C    6
           1 low occupancy (<1.9990e) core orbital  found on  C    7
           1 low occupancy (<1.9990e) core orbital  found on  C    8


 Summary of Natural Population Analysis:                  
                                                          
                                       Natural Population 
                Natural  -----------------------------------------------
    Atom  No    Charge         Core      Valence    Rydberg      Total
 -----------------------------------------------------------------------
      N    1   -0.67066      1.99953     5.65231    0.01882     7.67066
      N    2   -0.24833      1.99916     5.23553    0.01363     7.24833
      C    3    0.22681      1.99881     3.75480    0.01957     5.77319
      C    4   -0.17696      1.99892     4.16324    0.01480     6.17696
      C    5   -0.18909      1.99898     4.17485    0.01526     6.18909
      C    6   -0.08064      1.99893     4.06702    0.01470     6.08064
      C    7   -0.18982      1.99897     4.17543    0.01542     6.18982
      C    8   -0.18700      1.99892     4.17288    0.01520     6.18700
      H    9    0.39952      0.00000     0.59648    0.00400     0.60048
      H   10    0.40363      0.00000     0.59271    0.00366     0.59637
      H   11    0.40702      0.00000     0.58818    0.00480     0.59298
      H   12    0.27390      0.00000     0.72331    0.00280     0.72610
      H   13    0.26160      0.00000     0.73595    0.00245     0.73840
      H   14    0.25785      0.00000     0.73970    0.00245     0.74215
      H   15    0.26202      0.00000     0.73553    0.00245     0.73798
      H   16    0.25014      0.00000     0.74713    0.00272     0.74986
 =======================================================================
   * Total *    1.00000     15.99222    40.85505    0.15272    57.00000

                                 Natural Population      
 --------------------------------------------------------
   Core                      15.99222 ( 99.9514% of  16)
   Valence                   40.85505 ( 99.6465% of  41)
   Natural Minimal Basis     56.84728 ( 99.7321% of  57)
   Natural Rydberg Basis      0.15272 (  0.2679% of  57)
 --------------------------------------------------------

    Atom  No          Natural Electron Configuration
 ----------------------------------------------------------------------------
      N    1      [core]2S( 1.40)2p( 4.25)3p( 0.01)
      N    2      [core]2S( 1.24)2p( 3.99)3p( 0.01)
      C    3      [core]2S( 0.84)2p( 2.91)3p( 0.01)3d( 0.01)
      C    4      [core]2S( 0.96)2p( 3.20)3p( 0.01)
      C    5      [core]2S( 0.96)2p( 3.21)3p( 0.01)
      C    6      [core]2S( 0.97)2p( 3.09)3p( 0.01)
      C    7      [core]2S( 0.96)2p( 3.21)3p( 0.01)
      C    8      [core]2S( 0.95)2p( 3.22)3p( 0.01)
      H    9            1S( 0.60)
      H   10            1S( 0.59)
      H   11            1S( 0.59)
      H   12            1S( 0.72)
      H   13            1S( 0.74)
      H   14            1S( 0.74)
      H   15            1S( 0.74)
      H   16            1S( 0.75)


 ***************************************************
 *******         Alpha spin orbitals         *******
 ***************************************************


 NATURAL POPULATIONS:  Natural atomic orbital occupancies 
                                                          
   NAO  Atom  No  lang   Type(AO)    Occupancy      Energy
 ----------------------------------------------------------
     1    N    1  S      Cor( 1S)     0.99977     -14.41006
     2    N    1  S      Val( 2S)     0.70193      -0.73380
     3    N    1  S      Ryd( 3S)     0.00067       0.81797
     4    N    1  px     Val( 2p)     0.65698      -0.38267
     5    N    1  px     Ryd( 3p)     0.00236       0.67598
     6    N    1  py     Val( 2p)     0.77847      -0.40647
     7    N    1  py     Ryd( 3p)     0.00297       0.59795
     8    N    1  pz     Val( 2p)     0.68865      -0.38835
     9    N    1  pz     Ryd( 3p)     0.00111       0.70637
    10    N    1  dxy    Ryd( 3d)     0.00070       2.42209
    11    N    1  dxz    Ryd( 3d)     0.00048       2.65438
    12    N    1  dyz    Ryd( 3d)     0.00043       2.24325
    13    N    1  dx2y2  Ryd( 3d)     0.00049       2.34968
    14    N    1  dz2    Ryd( 3d)     0.00041       2.54932

    15    N    2  S      Cor( 1S)     0.99960     -14.47850
    16    N    2  S      Val( 2S)     0.63391      -0.74842
    17    N    2  S      Ryd( 3S)     0.00092       0.87289
    18    N    2  px     Val( 2p)     0.62290      -0.45265
    19    N    2  px     Ryd( 3p)     0.00102       0.73582
    20    N    2  py     Val( 2p)     0.64953      -0.44754
    21    N    2  py     Ryd( 3p)     0.00129       0.99143
    22    N    2  pz     Val( 2p)     0.90917      -0.51177
    23    N    2  pz     Ryd( 3p)     0.00173       0.60533
    24    N    2  dxy    Ryd( 3d)     0.00047       2.51232
    25    N    2  dxz    Ryd( 3d)     0.00042       2.11348
    26    N    2  dyz    Ryd( 3d)     0.00028       2.23971
    27    N    2  dx2y2  Ryd( 3d)     0.00085       2.58244
    28    N    2  dz2    Ryd( 3d)     0.00019       2.32414

    29    C    3  S      Cor( 1S)     0.99940     -10.31734
    30    C    3  S      Val( 2S)     0.41978      -0.32447
    31    C    3  S      Ryd( 3S)     0.00103       0.35714
    32    C    3  px     Val( 2p)     0.44382      -0.24082
    33    C    3  px     Ryd( 3p)     0.00302       0.71059
    34    C    3  py     Val( 2p)     0.55155      -0.27043
    35    C    3  py     Ryd( 3p)     0.00269       0.71827
    36    C    3  pz     Val( 2p)     0.50583      -0.32617
    37    C    3  pz     Ryd( 3p)     0.00074       0.40026
    38    C    3  dxy    Ryd( 3d)     0.00053       2.23968
    39    C    3  dxz    Ryd( 3d)     0.00090       1.69745
    40    C    3  dyz    Ryd( 3d)     0.00051       1.69373
    41    C    3  dx2y2  Ryd( 3d)     0.00065       2.19843
    42    C    3  dz2    Ryd( 3d)     0.00024       1.95955

    43    C    4  S      Cor( 1S)     0.99946     -10.25462
    44    C    4  S      Val( 2S)     0.48258      -0.34041
    45    C    4  S      Ryd( 3S)     0.00084       0.38663
    46    C    4  px     Val( 2p)     0.57625      -0.24278
    47    C    4  px     Ryd( 3p)     0.00237       0.70286
    48    C    4  py     Val( 2p)     0.56426      -0.23903
    49    C    4  py     Ryd( 3p)     0.00237       0.67079
    50    C    4  pz     Val( 2p)     0.54187      -0.30560
    51    C    4  pz     Ryd( 3p)     0.00049       0.38807
    52    C    4  dxy    Ryd( 3d)     0.00034       2.33461
    53    C    4  dxz    Ryd( 3d)     0.00022       1.73363
    54    C    4  dyz    Ryd( 3d)     0.00030       1.73095
    55    C    4  dx2y2  Ryd( 3d)     0.00036       2.25499
    56    C    4  dz2    Ryd( 3d)     0.00016       2.02247

    57    C    5  S      Cor( 1S)     0.99949     -10.24873
    58    C    5  S      Val( 2S)     0.47919      -0.32731
    59    C    5  S      Ryd( 3S)     0.00060       0.40993
    60    C    5  px     Val( 2p)     0.53277      -0.21703
    61    C    5  px     Ryd( 3p)     0.00217       0.51609
    62    C    5  py     Val( 2p)     0.59823      -0.23725
    63    C    5  py     Ryd( 3p)     0.00323       0.82158
    64    C    5  pz     Val( 2p)     0.44355      -0.27595
    65    C    5  pz     Ryd( 3p)     0.00024       0.39244
    66    C    5  dxy    Ryd( 3d)     0.00038       2.27269
    67    C    5  dxz    Ryd( 3d)     0.00033       1.75910
    68    C    5  dyz    Ryd( 3d)     0.00027       1.73029
    69    C    5  dx2y2  Ryd( 3d)     0.00036       2.31085
    70    C    5  dz2    Ryd( 3d)     0.00020       2.04481

    71    C    6  S      Cor( 1S)     0.99947     -10.26187
    72    C    6  S      Val( 2S)     0.49252      -0.35255
    73    C    6  S      Ryd( 3S)     0.00064       0.39514
    74    C    6  px     Val( 2p)     0.60464      -0.24526
    75    C    6  px     Ryd( 3p)     0.00300       0.83386
    76    C    6  py     Val( 2p)     0.53358      -0.22201
    77    C    6  py     Ryd( 3p)     0.00189       0.48197
    78    C    6  pz     Val( 2p)     0.55737      -0.31338
    79    C    6  pz     Ryd( 3p)     0.00049       0.37842
    80    C    6  dxy    Ryd( 3d)     0.00041       2.25014
    81    C    6  dxz    Ryd( 3d)     0.00026       1.71279
    82    C    6  dyz    Ryd( 3d)     0.00028       1.73080
    83    C    6  dx2y2  Ryd( 3d)     0.00041       2.30678
    84    C    6  dz2    Ryd( 3d)     0.00013       2.01542

    85    C    7  S      Cor( 1S)     0.99949     -10.25077
    86    C    7  S      Val( 2S)     0.47873      -0.32944
    87    C    7  S      Ryd( 3S)     0.00058       0.40265
    88    C    7  px     Val( 2p)     0.55816      -0.22750
    89    C    7  px     Ryd( 3p)     0.00259       0.63243
    90    C    7  py     Val( 2p)     0.57230      -0.23254
    91    C    7  py     Ryd( 3p)     0.00289       0.69426
    92    C    7  pz     Val( 2p)     0.44618      -0.27829
    93    C    7  pz     Ryd( 3p)     0.00025       0.38938
    94    C    7  dxy    Ryd( 3d)     0.00037       2.33543
    95    C    7  dxz    Ryd( 3d)     0.00029       1.74573
    96    C    7  dyz    Ryd( 3d)     0.00031       1.73966
    97    C    7  dx2y2  Ryd( 3d)     0.00037       2.24369
    98    C    7  dz2    Ryd( 3d)     0.00020       2.04225

    99    C    8  S      Cor( 1S)     0.99946     -10.26252
   100    C    8  S      Val( 2S)     0.48015      -0.34771
   101    C    8  S      Ryd( 3S)     0.00081       0.39117
   102    C    8  px     Val( 2p)     0.54555      -0.24334
   103    C    8  px     Ryd( 3p)     0.00224       0.52138
   104    C    8  py     Val( 2p)     0.58942      -0.25522
   105    C    8  py     Ryd( 3p)     0.00274       0.80116
   106    C    8  pz     Val( 2p)     0.55405      -0.31407
   107    C    8  pz     Ryd( 3p)     0.00051       0.37545
   108    C    8  dxy    Ryd( 3d)     0.00044       2.25589
   109    C    8  dxz    Ryd( 3d)     0.00024       1.73259
   110    C    8  dyz    Ryd( 3d)     0.00026       1.71478
   111    C    8  dx2y2  Ryd( 3d)     0.00026       2.29334
   112    C    8  dz2    Ryd( 3d)     0.00017       2.01453

   113    H    9  S      Val( 1S)     0.30793      -0.08506
   114    H    9  S      Ryd( 2S)     0.00089       0.20427
   115    H    9  px     Ryd( 2p)     0.00031       1.68449
   116    H    9  py     Ryd( 2p)     0.00033       1.52481
   117    H    9  pz     Ryd( 2p)     0.00064       2.14168

   118    H   10  S      Val( 1S)     0.29977      -0.06910
   119    H   10  S      Ryd( 2S)     0.00061       0.20471
   120    H   10  px     Ryd( 2p)     0.00051       1.95154
   121    H   10  py     Ryd( 2p)     0.00031       1.53468
   122    H   10  pz     Ryd( 2p)     0.00044       1.87960

   123    H   11  S      Val( 1S)     0.29110      -0.10483
   124    H   11  S      Ryd( 2S)     0.00130       0.21056
   125    H   11  px     Ryd( 2p)     0.00018       1.68808
   126    H   11  py     Ryd( 2p)     0.00064       2.11618
   127    H   11  pz     Ryd( 2p)     0.00033       1.56540

   128    H   12  S      Val( 1S)     0.35912      -0.06557
   129    H   12  S      Ryd( 2S)     0.00084       0.20132
   130    H   12  px     Ryd( 2p)     0.00024       2.02513
   131    H   12  py     Ryd( 2p)     0.00024       2.03976
   132    H   12  pz     Ryd( 2p)     0.00007       1.49908

   133    H   13  S      Val( 1S)     0.36884      -0.06301
   134    H   13  S      Ryd( 2S)     0.00070       0.18427
   135    H   13  px     Ryd( 2p)     0.00008       1.85355
   136    H   13  py     Ryd( 2p)     0.00040       2.18491
   137    H   13  pz     Ryd( 2p)     0.00005       1.49356

   138    H   14  S      Val( 1S)     0.36537      -0.07005
   139    H   14  S      Ryd( 2S)     0.00068       0.17830
   140    H   14  px     Ryd( 2p)     0.00041       2.19977
   141    H   14  py     Ryd( 2p)     0.00005       1.83003
   142    H   14  pz     Ryd( 2p)     0.00007       1.48718

   143    H   15  S      Val( 1S)     0.36860      -0.06596
   144    H   15  S      Ryd( 2S)     0.00069       0.18123
   145    H   15  px     Ryd( 2p)     0.00021       1.98267
   146    H   15  py     Ryd( 2p)     0.00026       2.04380
   147    H   15  pz     Ryd( 2p)     0.00006       1.49089

   148    H   16  S      Val( 1S)     0.37097      -0.09642
   149    H   16  S      Ryd( 2S)     0.00080       0.17294
   150    H   16  px     Ryd( 2p)     0.00006       1.84586
   151    H   16  py     Ryd( 2p)     0.00039       2.15966
   152    H   16  pz     Ryd( 2p)     0.00009       1.47639


 Summary of Natural Population Analysis:                  
                                                          
                                       Natural Population 
                Natural  -----------------------------------------------
    Atom  No    Charge         Core      Valence    Rydberg      Total
 -----------------------------------------------------------------------
      N    1   -0.33543      0.99977     2.82604    0.00963     3.83543
      N    2   -0.32227      0.99960     2.81551    0.00716     3.82227
      C    3    0.06929      0.99940     1.92099    0.01032     2.93071
      C    4   -0.17189      0.99946     2.16496    0.00747     3.17189
      C    5   -0.06100      0.99949     2.05373    0.00778     3.06100
      C    6   -0.19507      0.99947     2.18811    0.00750     3.19507
      C    7   -0.06271      0.99949     2.05537    0.00786     3.06271
      C    8   -0.17632      0.99946     2.16918    0.00768     3.17632
      H    9    0.18989      0.00000     0.30793    0.00218     0.31011
      H   10    0.19836      0.00000     0.29977    0.00187     0.30164
      H   11    0.20645      0.00000     0.29110    0.00245     0.29355
      H   12    0.13950      0.00000     0.35912    0.00138     0.36050
      H   13    0.12993      0.00000     0.36884    0.00123     0.37007
      H   14    0.13341      0.00000     0.36537    0.00122     0.36659
      H   15    0.13017      0.00000     0.36860    0.00123     0.36983
      H   16    0.12768      0.00000     0.37097    0.00134     0.37232
 =======================================================================
   * Total *   -0.00000      7.99614    20.92558    0.07828    29.00000

                                 Natural Population      
 --------------------------------------------------------
   Core                       7.99614 ( 99.9517% of   8)
   Valence                   20.92558 ( 99.6456% of  21)
   Natural Minimal Basis     28.92172 ( 99.7301% of  29)
   Natural Rydberg Basis      0.07828 (  0.2699% of  29)
 --------------------------------------------------------

    Atom  No          Natural Electron Configuration
 ----------------------------------------------------------------------------
      N    1      [core]2S( 0.70)2p( 2.12)3p( 0.01)
      N    2      [core]2S( 0.63)2p( 2.18)
      C    3      [core]2S( 0.42)2p( 1.50)3p( 0.01)
      C    4      [core]2S( 0.48)2p( 1.68)3p( 0.01)
      C    5      [core]2S( 0.48)2p( 1.57)3p( 0.01)
      C    6      [core]2S( 0.49)2p( 1.70)3p( 0.01)
      C    7      [core]2S( 0.48)2p( 1.58)3p( 0.01)
      C    8      [core]2S( 0.48)2p( 1.69)3p( 0.01)
      H    9            1S( 0.31)
      H   10            1S( 0.30)
      H   11            1S( 0.29)
      H   12            1S( 0.36)
      H   13            1S( 0.37)
      H   14            1S( 0.37)
      H   15            1S( 0.37)
      H   16            1S( 0.37)


 NATURAL BOND ORBITAL ANALYSIS, alpha spin orbitals:

                       Occupancies       Lewis Structure    Low   High
           Occ.    -------------------  -----------------   occ   occ
  Cycle   Thresh.   Lewis   Non-Lewis     CR  BD  3C  LP    (L)   (NL)   Dev
 =============================================================================
   1(1)    0.90    27.41552   1.58448      8  16   0   5     3      3    0.03
   2(2)    0.90    27.41552   1.58448      8  16   0   5     3      3    0.03
   3(1)    0.80    28.27764   0.72236      8  19   0   2     0      3    0.03
 -----------------------------------------------------------------------------

 Structure accepted: No low occupancy Lewis orbitals

 --------------------------------------------------------
   Core                      7.99614 ( 99.952% of   8)
   Valence Lewis            20.28150 ( 96.579% of  21)
  ==================       ============================
   Total Lewis              28.27764 ( 97.509% of  29)
  -----------------------------------------------------
   Valence non-Lewis         0.67064 (  2.313% of  29)
   Rydberg non-Lewis         0.05172 (  0.178% of  29)
  ==================       ============================
   Total non-Lewis           0.72236 (  2.491% of  29)
 --------------------------------------------------------


       (Occupancy)   Bond orbital/ Coefficients/ Hybrids
 ---------------------------------------------------------------------------------
     1. (0.99617) BD ( 1) N   1 - N   2  
                ( 45.77%)   0.6765* N   1 s( 26.29%)p 2.80( 73.58%)d 0.01(  0.13%)
                                           -0.0002  0.5122  0.0246  0.5771 -0.0239
                                           -0.6177  0.0325 -0.1389  0.0159 -0.0301
                                           -0.0029  0.0065 -0.0120 -0.0146
                ( 54.23%)   0.7364* N   2 s( 28.60%)p 2.49( 71.32%)d 0.00(  0.08%)
                                           -0.0001  0.5344  0.0220 -0.5939  0.0337
                                            0.5761 -0.0043  0.1655 -0.0017 -0.0219
                                           -0.0096  0.0100 -0.0007 -0.0101
     2. (0.99668) BD ( 1) N   1 - H   9  
                ( 69.52%)   0.8338* N   1 s( 27.33%)p 2.66( 72.61%)d 0.00(  0.06%)
                                            0.0000  0.5227 -0.0032 -0.2757  0.0146
                                           -0.0084 -0.0201  0.8056 -0.0206  0.0044
                                           -0.0133 -0.0141  0.0035  0.0156
                ( 30.48%)   0.5521* H   9 s( 99.78%)p 0.00(  0.22%)
                                            0.9989 -0.0021  0.0162 -0.0075 -0.0437
     3. (0.99568) BD ( 1) N   1 - H  10  
                ( 70.12%)   0.8374* N   1 s( 27.82%)p 2.59( 72.11%)d 0.00(  0.07%)
                                            0.0001  0.5274  0.0025 -0.6364  0.0171
                                           -0.0332 -0.0177 -0.5606  0.0112  0.0126
                                            0.0161  0.0108  0.0113  0.0003
                ( 29.88%)   0.5466* H  10 s( 99.77%)p 0.00(  0.23%)
                                            0.9989 -0.0030  0.0354 -0.0057  0.0315
     4. (0.99423) BD ( 1) N   2 - C   3  
                ( 62.11%)   0.7881* N   2 s( 38.72%)p 1.58( 61.25%)d 0.00(  0.03%)
                                           -0.0000  0.6222 -0.0044  0.7575  0.0056
                                            0.1911  0.0061  0.0452  0.0040  0.0077
                                            0.0070  0.0012  0.0128 -0.0072
                ( 37.89%)   0.6155* C   3 s( 27.30%)p 2.66( 72.57%)d 0.00(  0.12%)
                                            0.0000  0.5221  0.0201 -0.8314 -0.0233
                                           -0.1781 -0.0122 -0.0450 -0.0073  0.0133
                                            0.0028  0.0005  0.0269 -0.0185
     5. (0.99415) BD ( 1) N   2 - H  11  
                ( 71.73%)   0.8469* N   2 s( 26.46%)p 2.78( 73.50%)d 0.00(  0.04%)
                                           -0.0003 -0.5143  0.0114  0.2374 -0.0142
                                            0.7893 -0.0040 -0.2353 -0.0062 -0.0063
                                            0.0019  0.0126  0.0131  0.0020
                ( 28.27%)   0.5317* H  11 s( 99.76%)p 0.00(  0.24%)
                                           -0.9987  0.0112 -0.0122 -0.0469  0.0084
     6. (0.98645) BD ( 1) C   3 - C   4  
                ( 51.66%)   0.7187* C   3 s( 36.61%)p 1.73( 63.35%)d 0.00(  0.04%)
                                           -0.0001  0.6050 -0.0078  0.2162 -0.0238
                                            0.7656 -0.0024  0.0026 -0.0026  0.0090
                                            0.0002 -0.0002 -0.0132 -0.0099
                ( 48.34%)   0.6953* C   4 s( 33.45%)p 1.99( 66.49%)d 0.00(  0.05%)
                                            0.0001  0.5783  0.0089 -0.2883 -0.0266
                                           -0.7623  0.0029  0.0043 -0.0016  0.0119
                                           -0.0001 -0.0002 -0.0162 -0.0115
     7. (0.84105) BD ( 2) C   3 - C   4  
                ( 47.17%)   0.6868* C   3 s(  0.01%)p 1.00( 99.94%)d 0.00(  0.06%)
                                            0.0001  0.0022 -0.0081 -0.0552  0.0064
                                            0.0106 -0.0011  0.9981 -0.0066 -0.0005
                                            0.0162  0.0177 -0.0003  0.0010
                ( 52.83%)   0.7269* C   4 s(  0.00%)p 1.00( 99.93%)d 0.00(  0.06%)
                                           -0.0000 -0.0034 -0.0032 -0.0393  0.0001
                                            0.0178  0.0015  0.9987  0.0003  0.0011
                                            0.0056 -0.0247  0.0004  0.0014
     8. (0.98645) BD ( 1) C   3 - C   8  
                ( 51.45%)   0.7173* C   3 s( 35.87%)p 1.79( 64.09%)d 0.00(  0.04%)
                                           -0.0001  0.5989 -0.0037  0.5073 -0.0279
                                           -0.6177 -0.0084  0.0334 -0.0006 -0.0165
                                            0.0012 -0.0010 -0.0041 -0.0105
                ( 48.55%)   0.6968* C   8 s( 34.13%)p 1.93( 65.82%)d 0.00(  0.05%)
                                            0.0002  0.5841  0.0087 -0.5640 -0.0243
                                            0.5816 -0.0135 -0.0343 -0.0011 -0.0196
                                            0.0009 -0.0011 -0.0016 -0.0116
     9. (0.98835) BD ( 1) C   4 - C   5  
                ( 50.84%)   0.7130* C   4 s( 36.54%)p 1.74( 63.42%)d 0.00(  0.04%)
                                           -0.0000  0.6044  0.0096  0.7775 -0.0019
                                            0.1648  0.0398  0.0296 -0.0005  0.0019
                                            0.0014  0.0001  0.0170 -0.0102
                ( 49.16%)   0.7011* C   5 s( 35.35%)p 1.83( 64.60%)d 0.00(  0.05%)
                                            0.0001  0.5945  0.0091 -0.7889 -0.0163
                                           -0.1459  0.0372 -0.0265 -0.0013  0.0100
                                            0.0011  0.0002  0.0149 -0.0125
    10. (0.98788) BD ( 1) C   4 - H  12  
                ( 64.07%)   0.8004* C   4 s( 29.94%)p 2.34( 70.04%)d 0.00(  0.02%)
                                            0.0003 -0.5469  0.0169  0.5563 -0.0121
                                           -0.6243 -0.0023  0.0312  0.0004  0.0132
                                           -0.0005  0.0004 -0.0011  0.0082
                ( 35.93%)   0.5994* H  12 s( 99.89%)p 0.00(  0.11%)
                                           -0.9995  0.0040 -0.0221  0.0237 -0.0013
    11. (0.99038) BD ( 1) C   5 - C   6  
                ( 49.72%)   0.7051* C   5 s( 35.18%)p 1.84( 64.77%)d 0.00(  0.05%)
                                            0.0001  0.5931  0.0096  0.5537  0.0370
                                           -0.5818  0.0196  0.0283  0.0011 -0.0181
                                            0.0009 -0.0010 -0.0041 -0.0121
                ( 50.28%)   0.7091* C   6 s( 35.18%)p 1.84( 64.77%)d 0.00(  0.04%)
                                            0.0000  0.5931  0.0061 -0.5181  0.0239
                                            0.6138  0.0326 -0.0309  0.0003 -0.0188
                                            0.0010 -0.0010  0.0011 -0.0093
    12. (0.83578) BD ( 2) C   5 - C   6  
                ( 41.49%)   0.6441* C   5 s(  0.00%)p 1.00( 99.92%)d 0.00(  0.08%)
                                            0.0000  0.0002 -0.0006 -0.0360  0.0001
                                            0.0144 -0.0000  0.9988  0.0016  0.0012
                                            0.0075 -0.0276  0.0001  0.0013
                ( 58.51%)   0.7649* C   6 s(  0.00%)p 1.00( 99.95%)d 0.00(  0.05%)
                                           -0.0000  0.0006 -0.0003 -0.0393  0.0007
                                            0.0166 -0.0001  0.9988 -0.0122 -0.0005
                                           -0.0223  0.0032  0.0008 -0.0015
    13. (0.98909) BD ( 1) C   5 - H  13  
                ( 63.09%)   0.7943* C   5 s( 29.37%)p 2.40( 70.60%)d 0.00(  0.03%)
                                           -0.0003  0.5418 -0.0139  0.2602 -0.0042
                                            0.7989 -0.0104 -0.0023 -0.0001  0.0080
                                            0.0001  0.0000 -0.0107 -0.0097
                ( 36.91%)   0.6075* H  13 s( 99.90%)p 0.00(  0.10%)
                                            0.9995 -0.0020 -0.0099 -0.0306  0.0001
    14. (0.99015) BD ( 1) C   6 - C   7  
                ( 50.17%)   0.7083* C   6 s( 35.05%)p 1.85( 64.90%)d 0.00(  0.04%)
                                            0.0000  0.5920  0.0065 -0.2343  0.0346
                                           -0.7697 -0.0206  0.0032  0.0016  0.0137
                                           -0.0001  0.0000 -0.0131 -0.0094
                ( 49.83%)   0.7059* C   7 s( 35.21%)p 1.84( 64.74%)d 0.00(  0.05%)
                                            0.0001  0.5933  0.0085  0.2820  0.0417
                                            0.7524 -0.0040 -0.0036  0.0016  0.0094
                                            0.0000 -0.0003 -0.0159 -0.0122
    15. (0.98979) BD ( 1) C   6 - H  14  
                ( 63.45%)   0.7965* C   6 s( 29.69%)p 2.37( 70.29%)d 0.00(  0.02%)
                                           -0.0003  0.5446 -0.0155  0.8207 -0.0106
                                            0.1686 -0.0020  0.0292 -0.0005  0.0054
                                            0.0010  0.0002  0.0127 -0.0069
                ( 36.55%)   0.6046* H  14 s( 99.90%)p 0.00(  0.10%)
                                            0.9995 -0.0043 -0.0316 -0.0065 -0.0010
    16. (0.98848) BD ( 1) C   7 - C   8  
                ( 48.97%)   0.6998* C   7 s( 35.22%)p 1.84( 64.73%)d 0.00(  0.05%)
                                            0.0001  0.5934  0.0108 -0.7839 -0.0013
                                           -0.1744 -0.0411 -0.0274  0.0007  0.0038
                                            0.0013  0.0001  0.0175 -0.0124
                ( 51.03%)   0.7143* C   8 s( 36.83%)p 1.71( 63.13%)d 0.00(  0.04%)
                                           -0.0000  0.6068  0.0084  0.7793  0.0139
                                            0.1476 -0.0365  0.0261  0.0013  0.0100
                                            0.0010  0.0003  0.0131 -0.0102
    17. (0.83952) BD ( 2) C   7 - C   8  
                ( 42.01%)   0.6482* C   7 s(  0.00%)p 1.00( 99.93%)d 0.00(  0.07%)
                                           -0.0000 -0.0004 -0.0006 -0.0396  0.0004
                                            0.0199  0.0001  0.9987  0.0014 -0.0008
                                           -0.0247  0.0091  0.0008 -0.0017
                ( 57.99%)   0.7615* C   8 s(  0.00%)p 1.00( 99.96%)d 0.00(  0.04%)
                                           -0.0000  0.0017 -0.0024 -0.0386  0.0010
                                            0.0198 -0.0006  0.9988 -0.0071 -0.0005
                                            0.0102  0.0179 -0.0008  0.0003
    18. (0.98904) BD ( 1) C   7 - H  15  
                ( 63.11%)   0.7944* C   7 s( 29.48%)p 2.39( 70.49%)d 0.00(  0.03%)
                                           -0.0003  0.5428 -0.0142  0.5500 -0.0075
                                           -0.6333  0.0088  0.0347 -0.0006 -0.0132
                                            0.0009 -0.0009 -0.0018 -0.0097
                ( 36.89%)   0.6074* H  15 s( 99.90%)p 0.00(  0.10%)
                                            0.9995 -0.0019 -0.0212  0.0242 -0.0013
    19. (0.98862) BD ( 1) C   8 - H  16  
                ( 62.86%)   0.7929* C   8 s( 28.97%)p 2.45( 71.01%)d 0.00(  0.03%)
                                            0.0003 -0.5379  0.0164  0.2679 -0.0189
                                            0.7987 -0.0011 -0.0045  0.0004 -0.0100
                                            0.0002  0.0003  0.0097  0.0088
                ( 37.14%)   0.6094* H  16 s( 99.90%)p 0.00(  0.10%)
                                           -0.9995  0.0033 -0.0073 -0.0308 -0.0003
    20. (0.99977) CR ( 1) N   1           s(100.00%)p 0.00(  0.00%)
                                            1.0000  0.0001  0.0000  0.0002 -0.0000
                                           -0.0000  0.0000 -0.0000  0.0000 -0.0000
                                           -0.0000  0.0000 -0.0000 -0.0000
    21. (0.99960) CR ( 1) N   2           s(100.00%)p 0.00(  0.00%)
                                            1.0000 -0.0001  0.0000  0.0001 -0.0000
                                            0.0003 -0.0000 -0.0002 -0.0000 -0.0000
                                           -0.0000  0.0000  0.0000 -0.0000
    22. (0.99940) CR ( 1) C   3           s(100.00%)p 0.00(  0.00%)
                                            1.0000  0.0001 -0.0000  0.0001 -0.0000
                                            0.0000 -0.0000 -0.0001  0.0000 -0.0000
                                           -0.0000 -0.0000 -0.0000 -0.0000
    23. (0.99946) CR ( 1) C   4           s(100.00%)p 0.00(  0.00%)
                                            1.0000  0.0001 -0.0000 -0.0001  0.0000
                                            0.0003  0.0000  0.0000  0.0000 -0.0000
                                            0.0000 -0.0000  0.0000 -0.0000
    24. (0.99949) CR ( 1) C   5           s(100.00%)p 0.00(  0.00%)
                                            1.0000  0.0001 -0.0000  0.0001 -0.0000
                                            0.0003 -0.0000 -0.0000 -0.0000  0.0000
                                           -0.0000  0.0000 -0.0000 -0.0000
    25. (0.99947) CR ( 1) C   6           s(100.00%)p 0.00(  0.00%)
                                            1.0000  0.0001 -0.0000  0.0003 -0.0000
                                            0.0001 -0.0000  0.0000 -0.0000  0.0000
                                            0.0000  0.0000  0.0000 -0.0000
    26. (0.99949) CR ( 1) C   7           s(100.00%)p 0.00(  0.00%)
                                            1.0000  0.0001 -0.0000  0.0002 -0.0000
                                           -0.0002  0.0000  0.0000 -0.0000 -0.0000
                                           -0.0000 -0.0000 -0.0000 -0.0000
    27. (0.99946) CR ( 1) C   8           s(100.00%)p 0.00(  0.00%)
                                            1.0000  0.0001 -0.0000  0.0000  0.0000
                                           -0.0003  0.0000  0.0000 -0.0000  0.0000
                                            0.0000  0.0000 -0.0000 -0.0000
    28. (0.97986) LP ( 1) N   1           s( 18.56%)p 4.38( 81.39%)d 0.00(  0.05%)
                                           -0.0001  0.4306 -0.0128  0.4262  0.0302
                                            0.7837  0.0374 -0.1253 -0.0064 -0.0127
                                            0.0014  0.0039  0.0146  0.0106
    29. (0.93369) LP ( 1) N   2           s(  6.18%)p15.18( 93.81%)d 0.00(  0.01%)
                                           -0.0001  0.2486 -0.0019 -0.1255  0.0006
                                           -0.0854 -0.0006 -0.9564 -0.0183  0.0003
                                           -0.0043 -0.0028  0.0001 -0.0067
    30. (0.00152) RY*( 1) N   1           s(  7.32%)p11.69( 85.53%)d 0.98(  7.16%)
                                           -0.0000  0.0163  0.2700  0.0184 -0.7108
                                            0.0365 -0.5804 -0.0034  0.1073  0.0144
                                           -0.0379 -0.0078  0.2640 -0.0125
    31. (0.00094) RY*( 2) N   1           s(  3.90%)p14.46( 56.45%)d10.15( 39.65%)
                                           -0.0000  0.0010  0.1976 -0.0113 -0.2109
                                            0.0018  0.2225 -0.0072 -0.6858 -0.0440
                                            0.4517 -0.3850  0.0445 -0.2008
    32. (0.00030) RY*( 3) N   1           s( 21.64%)p 3.53( 76.47%)d 0.09(  1.89%)
                                           -0.0000 -0.0059  0.4651 -0.0500 -0.3533
                                            0.0277  0.6763  0.0244  0.4227 -0.0629
                                           -0.0233  0.0448 -0.1108 -0.0121
    33. (0.00008) RY*( 4) N   1           s( 36.04%)p 0.55( 19.86%)d 1.22( 44.10%)
    34. (0.00002) RY*( 5) N   1           s(  3.88%)p 7.79( 30.21%)d16.99( 65.91%)
    35. (0.00000) RY*( 6) N   1           s(  4.91%)p 1.58(  7.78%)d17.79( 87.31%)
    36. (0.00000) RY*( 7) N   1           s(  0.01%)p70.92(  0.79%)d99.99( 99.20%)
    37. (0.00001) RY*( 8) N   1           s( 22.25%)p 1.04( 23.12%)d 2.46( 54.63%)
    38. (0.00000) RY*( 9) N   1           s(  0.05%)p 2.30(  0.12%)d99.99( 99.83%)
    39. (0.00166) RY*( 1) N   2           s(  9.23%)p 9.04( 83.45%)d 0.79(  7.32%)
                                           -0.0000 -0.0054  0.3038  0.0020  0.1261
                                           -0.0048 -0.2689 -0.0167  0.8637  0.0135
                                           -0.0274 -0.1961  0.1565 -0.0965
    40. (0.00142) RY*( 2) N   2           s( 14.11%)p 4.94( 69.71%)d 1.15( 16.18%)
                                           -0.0000 -0.0020  0.3757 -0.0016 -0.1184
                                           -0.0106  0.8224 -0.0019  0.0816 -0.2550
                                           -0.0659 -0.0217  0.3030 -0.0135
    41. (0.00098) RY*( 3) N   2           s( 17.62%)p 1.51( 26.67%)d 3.16( 55.70%)
                                           -0.0000  0.0045  0.4198 -0.0029 -0.0929
                                           -0.0172 -0.3702  0.0086 -0.3474  0.1960
                                           -0.1474  0.0791  0.6859  0.1420
    42. (0.00035) RY*( 4) N   2           s(  0.86%)p 2.74(  2.36%)d99.99( 96.77%)
                                            0.0000 -0.0015  0.0929 -0.0076  0.0372
                                           -0.0009 -0.0583  0.0011 -0.1370 -0.1372
                                            0.9026 -0.2969  0.1471 -0.1565
    43. (0.00020) RY*( 5) N   2           s(  0.19%)p99.99( 97.29%)d13.14(  2.52%)
                                           -0.0000 -0.0300  0.0318  0.0192  0.9708
                                           -0.0123  0.0983 -0.0051 -0.1421 -0.0016
                                           -0.0752  0.0452  0.0919 -0.0950
    44. (0.00011) RY*( 6) N   2           s( 53.70%)p 0.12(  6.46%)d 0.74( 39.84%)
                                           -0.0000 -0.0024  0.7328  0.0241  0.0085
                                           -0.0153 -0.1707 -0.0002 -0.1860 -0.2219
                                           -0.0276  0.1037 -0.5794 -0.0435
    45. (0.00002) RY*( 7) N   2           s(  4.18%)p 1.66(  6.94%)d21.28( 88.88%)
    46. (0.00000) RY*( 8) N   2           s(  0.12%)p40.72(  4.69%)d99.99( 95.20%)
    47. (0.00001) RY*( 9) N   2           s(  0.03%)p93.96(  2.54%)d99.99( 97.43%)
    48. (0.00336) RY*( 1) C   3           s(  0.05%)p99.99( 94.64%)d99.99(  5.30%)
                                            0.0000  0.0144  0.0178  0.0093  0.5956
                                           -0.0009 -0.7647 -0.0055 -0.0829  0.2241
                                            0.0437  0.0250 -0.0023 -0.0173
    49. (0.00197) RY*( 2) C   3           s( 16.68%)p 4.50( 75.09%)d 0.49(  8.23%)
                                            0.0000  0.0326  0.4071  0.0141  0.6702
                                            0.0005  0.5485  0.0000  0.0251  0.0568
                                            0.0357  0.0015  0.2747 -0.0485
    50. (0.00132) RY*( 3) C   3           s(  4.58%)p 7.94( 36.35%)d12.90( 59.07%)
                                            0.0000 -0.0001  0.2140  0.0003 -0.0265
                                            0.0010 -0.1088  0.0224  0.5920  0.0654
                                           -0.7035 -0.2919 -0.0230 -0.0754
    51. (0.00063) RY*( 4) C   3           s( 54.76%)p 0.16(  8.97%)d 0.66( 36.27%)
                                            0.0000 -0.0155  0.7398  0.0103 -0.2239
                                            0.0076 -0.1817 -0.0020 -0.0799 -0.1747
                                           -0.0359  0.5483 -0.1550 -0.0791
    52. (0.00056) RY*( 5) C   3           s( 21.04%)p 0.34(  7.13%)d 3.41( 71.83%)
                                            0.0000 -0.0107  0.4585  0.0056 -0.1434
                                            0.0046 -0.1062  0.0121 -0.1982 -0.0657
                                            0.3137 -0.7753 -0.1203  0.0064
    53. (0.00034) RY*( 6) C   3           s(  0.09%)p99.99( 57.33%)d99.99( 42.57%)
                                           -0.0000  0.0048  0.0299 -0.0055  0.0027
                                           -0.0023 -0.0189 -0.0068  0.7569  0.0793
                                            0.6143  0.0943 -0.1661  0.0744
    54. (0.00019) RY*( 7) C   3           s(  0.69%)p18.43( 12.73%)d99.99( 86.58%)
                                            0.0000 -0.0186  0.0810  0.0287 -0.2764
                                            0.0134 -0.2029  0.0026  0.0934  0.0539
                                            0.1207  0.0047  0.9207 -0.0245
    55. (0.00011) RY*( 8) C   3           s(  1.34%)p 5.80(  7.74%)d68.09( 90.92%)
                                           -0.0000 -0.0115  0.1150  0.0166 -0.2152
                                           -0.0142  0.1280  0.0024 -0.1194  0.9472
                                           -0.0045  0.0528 -0.0909 -0.0324
    56. (0.00001) RY*( 9) C   3           s(  0.98%)p 0.05(  0.05%)d99.99( 98.97%)
    57. (0.00248) RY*( 1) C   4           s(  0.06%)p99.99( 94.70%)d80.87(  5.24%)
                                           -0.0000  0.0221 -0.0126  0.0173  0.8149
                                           -0.0232 -0.5290  0.0020  0.0478 -0.2257
                                            0.0075 -0.0052 -0.0130 -0.0341
    58. (0.00149) RY*( 2) C   4           s(  7.34%)p12.43( 91.21%)d 0.20(  1.45%)
                                            0.0000  0.0153  0.2705  0.0174 -0.5254
                                            0.0209 -0.7950  0.0028 -0.0583 -0.0625
                                            0.0212  0.0138  0.0974 -0.0206
    59. (0.00056) RY*( 3) C   4           s( 18.51%)p 3.59( 66.52%)d 0.81( 14.97%)
                                            0.0000 -0.0038  0.4302 -0.0085  0.1375
                                            0.0052  0.1114  0.0082 -0.7961  0.0458
                                            0.1779  0.3311 -0.0785 -0.0122
    60. (0.00052) RY*( 4) C   4           s( 70.65%)p 0.33( 23.09%)d 0.09(  6.26%)
                                            0.0000 -0.0045  0.8405 -0.0154  0.1218
                                            0.0130  0.1464 -0.0019  0.4407  0.1563
                                           -0.0603 -0.1473 -0.0960 -0.0598
    61. (0.00023) RY*( 5) C   4           s(  0.17%)p76.75( 13.22%)d99.99( 86.60%)
                                            0.0000 -0.0004  0.0415 -0.0000  0.0257
                                            0.0001 -0.0006 -0.0081 -0.3626  0.0049
                                           -0.7743 -0.5132  0.0378 -0.0413
    62. (0.00006) RY*( 6) C   4           s(  2.74%)p 1.52(  4.16%)d33.93( 93.10%)
    63. (0.00004) RY*( 7) C   4           s(  0.49%)p 4.66(  2.26%)d99.99( 97.25%)
    64. (0.00001) RY*( 8) C   4           s(  0.02%)p99.99(  3.59%)d99.99( 96.39%)
    65. (0.00000) RY*( 9) C   4           s(  0.08%)p17.31(  1.36%)d99.99( 98.56%)
    66. (0.00276) RY*( 1) C   5           s(  0.12%)p99.99( 93.14%)d57.04(  6.74%)
                                           -0.0000  0.0282  0.0197 -0.0121 -0.2630
                                           -0.0330 -0.9279  0.0000 -0.0025  0.1528
                                           -0.0059  0.0015 -0.2066 -0.0361
    67. (0.00138) RY*( 2) C   5           s(  0.00%)p 1.00( 98.78%)d 0.01(  1.22%)
                                            0.0000  0.0017  0.0027  0.0342 -0.9524
                                           -0.0141  0.2782  0.0017 -0.0432 -0.0692
                                           -0.0056 -0.0028 -0.0860 -0.0030
    68. (0.00045) RY*( 3) C   5           s(  0.52%)p 7.16(  3.70%)d99.99( 95.78%)
                                            0.0000 -0.0004  0.0719 -0.0003  0.0108
                                            0.0018 -0.0060  0.0170 -0.1912 -0.0353
                                           -0.9085  0.3526  0.0375 -0.0739
    69. (0.00042) RY*( 4) C   5           s( 92.81%)p 0.00(  0.20%)d 0.08(  6.99%)
                                            0.0000 -0.0046  0.9634  0.0058 -0.0144
                                            0.0200 -0.0360 -0.0007  0.0103 -0.1404
                                            0.0836 -0.0301  0.1787 -0.1016
    70. (0.00025) RY*( 5) C   5           s(  0.00%)p 1.00( 89.07%)d 0.12( 10.93%)
                                           -0.0000  0.0003  0.0035 -0.0002 -0.0382
                                            0.0000  0.0075 -0.0047  0.9430 -0.0100
                                           -0.2705 -0.1892  0.0051 -0.0128
    71. (0.00007) RY*( 6) C   5           s(  0.00%)p 1.00(  1.24%)d79.70( 98.76%)
    72. (0.00002) RY*( 7) C   5           s(  6.45%)p 0.86(  5.57%)d13.65( 87.98%)
    73. (0.00000) RY*( 8) C   5           s(  0.00%)p 1.00(  7.29%)d12.72( 92.71%)
    74. (0.00000) RY*( 9) C   5           s(  0.20%)p 5.69(  1.12%)d99.99( 98.68%)
    75. (0.00250) RY*( 1) C   6           s(  0.38%)p99.99( 91.14%)d22.47(  8.48%)
                                           -0.0000  0.0279  0.0547 -0.0337 -0.9333
                                           -0.0068 -0.1947 -0.0011 -0.0358  0.1132
                                            0.0107  0.0077  0.2660 -0.0327
    76. (0.00120) RY*( 2) C   6           s(  0.00%)p 1.00( 98.54%)d 0.01(  1.45%)
                                           -0.0000 -0.0001  0.0053  0.0069 -0.2013
                                           -0.0344  0.9712  0.0008 -0.0201  0.1110
                                           -0.0049  0.0063 -0.0464 -0.0013
    77. (0.00048) RY*( 3) C   6           s( 92.23%)p 0.00(  0.08%)d 0.08(  7.69%)
                                            0.0000 -0.0003  0.9604  0.0203 -0.0169
                                            0.0049 -0.0095  0.0010 -0.0053 -0.0937
                                            0.0033 -0.0117 -0.2356 -0.1115
    78. (0.00039) RY*( 4) C   6           s(  0.00%)p 1.00( 91.48%)d 0.09(  8.52%)
                                           -0.0000  0.0002  0.0055 -0.0001 -0.0389
                                            0.0003  0.0109  0.0051  0.9556 -0.0050
                                           -0.2855  0.0556  0.0086 -0.0214
    79. (0.00031) RY*( 5) C   6           s(  0.00%)p 1.00(  1.19%)d82.78( 98.81%)
                                           -0.0000 -0.0000  0.0010  0.0003  0.0050
                                            0.0001 -0.0048 -0.0084 -0.1087 -0.0367
                                           -0.1713  0.9776 -0.0114 -0.0394
    80. (0.00007) RY*( 6) C   6           s(  0.01%)p 1.00(  1.51%)d65.01( 98.48%)
    81. (0.00003) RY*( 7) C   6           s(  7.41%)p 0.82(  6.11%)d11.68( 86.48%)
    82. (0.00000) RY*( 8) C   6           s(  0.00%)p 1.00(  7.36%)d12.60( 92.64%)
    83. (0.00000) RY*( 9) C   6           s(  0.05%)p50.15(  2.66%)d99.99( 97.28%)
    84. (0.00281) RY*( 1) C   7           s(  0.14%)p99.99( 93.29%)d46.98(  6.57%)
                                           -0.0000  0.0280  0.0248 -0.0247 -0.5865
                                            0.0255  0.7653 -0.0012 -0.0440 -0.2519
                                            0.0061 -0.0107 -0.0328 -0.0325
    85. (0.00140) RY*( 2) C   7           s(  0.06%)p99.99( 98.64%)d21.46(  1.30%)
                                            0.0000  0.0020  0.0246  0.0269 -0.7805
                                            0.0261 -0.6126  0.0011 -0.0196 -0.0231
                                            0.0011  0.0013 -0.1118 -0.0032
    86. (0.00045) RY*( 3) C   7           s(  0.03%)p50.81(  1.58%)d99.99( 98.38%)
                                            0.0000 -0.0001  0.0177 -0.0003  0.0098
                                           -0.0002  0.0010  0.0131 -0.1248 -0.0043
                                            0.7542  0.6428 -0.0333  0.0257
    87. (0.00039) RY*( 4) C   7           s( 93.23%)p 0.00(  0.18%)d 0.07(  6.59%)
                                            0.0000 -0.0050  0.9656  0.0152 -0.0108
                                           -0.0153  0.0338  0.0013  0.0078  0.2245
                                           -0.0098 -0.0046  0.0576 -0.1098
    88. (0.00026) RY*( 5) C   7           s(  0.00%)p 1.00( 91.43%)d 0.09(  8.56%)
                                            0.0000 -0.0004  0.0057  0.0002  0.0397
                                            0.0002 -0.0234  0.0059 -0.9551  0.0142
                                            0.0804 -0.2804  0.0144  0.0129
    89. (0.00007) RY*( 6) C   7           s(  0.09%)p14.64(  1.28%)d99.99( 98.64%)
    90. (0.00003) RY*( 7) C   7           s(  6.38%)p 0.85(  5.44%)d13.82( 88.18%)
    91. (0.00000) RY*( 8) C   7           s(  0.00%)p 1.00(  7.01%)d13.26( 92.99%)
    92. (0.00000) RY*( 9) C   7           s(  0.15%)p 8.12(  1.25%)d99.99( 98.59%)
    93. (0.00278) RY*( 1) C   8           s(  0.04%)p99.99( 94.96%)d99.99(  5.00%)
                                           -0.0000  0.0202  0.0002  0.0053  0.5849
                                            0.0309  0.7788 -0.0006 -0.0013  0.1357
                                           -0.0012 -0.0019 -0.1756 -0.0267
    94. (0.00131) RY*( 2) C   8           s(  6.82%)p13.33( 90.97%)d 0.32(  2.21%)
                                            0.0000  0.0188  0.2605  0.0226 -0.7692
                                           -0.0160  0.5619  0.0027 -0.0394  0.1369
                                            0.0057  0.0002  0.0418 -0.0397
    95. (0.00053) RY*( 3) C   8           s( 89.85%)p 0.06(  5.69%)d 0.05(  4.46%)
                                            0.0000 -0.0068  0.9479 -0.0096  0.2066
                                           -0.0182 -0.1153  0.0021  0.0229 -0.1915
                                            0.0537 -0.0264  0.0339 -0.0562
    96. (0.00052) RY*( 4) C   8           s(  0.00%)p 1.00( 85.63%)d 0.17( 14.37%)
                                           -0.0000  0.0009  0.0035 -0.0004 -0.0304
                                           -0.0004  0.0279  0.0046  0.9244 -0.0243
                                           -0.2667  0.2666  0.0003 -0.0303
    97. (0.00026) RY*( 5) C   8           s(  0.24%)p41.97( 10.15%)d99.99( 89.61%)
                                            0.0000 -0.0006  0.0492 -0.0003  0.0203
                                           -0.0004 -0.0084  0.0044 -0.3177 -0.0262
                                           -0.9289  0.1648  0.0272 -0.0678
    98. (0.00006) RY*( 6) C   8           s(  2.75%)p 1.81(  4.99%)d33.50( 92.26%)
    99. (0.00002) RY*( 7) C   8           s(  0.23%)p10.68(  2.43%)d99.99( 97.34%)
   100. (0.00001) RY*( 8) C   8           s(  0.01%)p 1.00(  4.25%)d22.52( 95.74%)
   101. (0.00000) RY*( 9) C   8           s(  0.13%)p 7.55(  1.01%)d99.99( 98.85%)
   102. (0.00092) RY*( 1) H   9           s( 96.99%)p 0.03(  3.01%)
                                            0.0084  0.9848 -0.0733 -0.0860  0.1318
   103. (0.00042) RY*( 2) H   9           s(  1.09%)p90.92( 98.91%)
                                           -0.0004  0.1043  0.5964  0.7929  0.0694
   104. (0.00017) RY*( 3) H   9           s(  0.32%)p99.99( 99.68%)
                                           -0.0038  0.0561 -0.6991  0.5574 -0.4443
   105. (0.00001) RY*( 4) H   9           s(  1.83%)p53.64( 98.17%)
   106. (0.00066) RY*( 1) H  10           s( 86.50%)p 0.16( 13.50%)
                                            0.0081  0.9300 -0.2013 -0.3074  0.0031
   107. (0.00037) RY*( 2) H  10           s( 11.24%)p 7.90( 88.76%)
                                            0.0017  0.3352  0.4635  0.7065 -0.4167
   108. (0.00015) RY*( 3) H  10           s(  1.37%)p72.02( 98.63%)
                                           -0.0056  0.1169 -0.3629  0.5983  0.7048
   109. (0.00001) RY*( 4) H  10           s(  1.12%)p88.10( 98.88%)
   110. (0.00134) RY*( 1) H  11           s( 99.02%)p 0.01(  0.98%)
                                            0.0151  0.9950  0.0085 -0.0930 -0.0333
   111. (0.00032) RY*( 2) H  11           s(  0.16%)p99.99( 99.84%)
                                           -0.0004  0.0404  0.2776  0.1167  0.9527
   112. (0.00011) RY*( 3) H  11           s(  0.10%)p99.99( 99.90%)
                                            0.0071  0.0307 -0.9539  0.1498  0.2583
   113. (0.00002) RY*( 4) H  11           s(  0.96%)p99.99( 99.04%)
   114. (0.00085) RY*( 1) H  12           s( 98.63%)p 0.01(  1.37%)
                                            0.0070  0.9931 -0.1151  0.0184  0.0102
   115. (0.00007) RY*( 2) H  12           s(  0.07%)p99.99( 99.93%)
   116. (0.00005) RY*( 3) H  12           s(  1.16%)p85.38( 98.84%)
   117. (0.00003) RY*( 4) H  12           s(  0.24%)p99.99( 99.76%)
   118. (0.00071) RY*( 1) H  13           s( 99.53%)p 0.00(  0.47%)
                                            0.0042  0.9976  0.0287  0.0624  0.0008
   119. (0.00005) RY*( 2) H  13           s(  0.00%)p 1.00(100.00%)
   120. (0.00003) RY*( 3) H  13           s(  0.48%)p99.99( 99.52%)
   121. (0.00004) RY*( 4) H  13           s(  0.09%)p99.99( 99.91%)
   122. (0.00069) RY*( 1) H  14           s( 99.80%)p 0.00(  0.20%)
                                            0.0058  0.9990  0.0447  0.0068  0.0019
   123. (0.00007) RY*( 2) H  14           s(  0.00%)p 1.00(100.00%)
   124. (0.00003) RY*( 3) H  14           s(  0.01%)p 1.00( 99.99%)
   125. (0.00003) RY*( 4) H  14           s(  0.30%)p99.99( 99.70%)
   126. (0.00070) RY*( 1) H  15           s( 99.55%)p 0.00(  0.45%)
                                            0.0041  0.9977  0.0449 -0.0499  0.0025
   127. (0.00006) RY*( 2) H  15           s(  0.00%)p 1.00(100.00%)
   128. (0.00003) RY*( 3) H  15           s(  0.31%)p99.99( 99.69%)
   129. (0.00004) RY*( 4) H  15           s(  0.25%)p99.99( 99.75%)
   130. (0.00081) RY*( 1) H  16           s( 99.48%)p 0.01(  0.52%)
                                            0.0055  0.9974 -0.0273 -0.0660  0.0099
   131. (0.00009) RY*( 2) H  16           s(  0.01%)p 1.00( 99.99%)
   132. (0.00004) RY*( 3) H  16           s(  0.22%)p99.99( 99.78%)
   133. (0.00003) RY*( 4) H  16           s(  0.39%)p99.99( 99.61%)
   134. (0.00491) BD*( 1) N   1 - N   2  
                ( 54.23%)   0.7364* N   1 s( 26.29%)p 2.80( 73.58%)d 0.01(  0.13%)
                                           -0.0002  0.5122  0.0246  0.5771 -0.0239
                                           -0.6177  0.0325 -0.1389  0.0159 -0.0301
                                           -0.0029  0.0065 -0.0120 -0.0146
                ( 45.77%)  -0.6765* N   2 s( 28.60%)p 2.49( 71.32%)d 0.00(  0.08%)
                                           -0.0001  0.5344  0.0220 -0.5939  0.0337
                                            0.5761 -0.0043  0.1655 -0.0017 -0.0219
                                           -0.0096  0.0100 -0.0007 -0.0101
   135. (0.00687) BD*( 1) N   1 - H   9  
                ( 30.48%)   0.5521* N   1 s( 27.33%)p 2.66( 72.61%)d 0.00(  0.06%)
                                           -0.0000 -0.5227  0.0032  0.2757 -0.0146
                                            0.0084  0.0201 -0.8056  0.0206 -0.0044
                                            0.0133  0.0141 -0.0035 -0.0156
                ( 69.52%)  -0.8338* H   9 s( 99.78%)p 0.00(  0.22%)
                                           -0.9989  0.0021 -0.0162  0.0075  0.0437
   136. (0.00417) BD*( 1) N   1 - H  10  
                ( 29.88%)   0.5466* N   1 s( 27.82%)p 2.59( 72.11%)d 0.00(  0.07%)
                                           -0.0001 -0.5274 -0.0025  0.6364 -0.0171
                                            0.0332  0.0177  0.5606 -0.0112 -0.0126
                                           -0.0161 -0.0108 -0.0113 -0.0003
                ( 70.12%)  -0.8374* H  10 s( 99.77%)p 0.00(  0.23%)
                                           -0.9989  0.0030 -0.0354  0.0057 -0.0315
   137. (0.01793) BD*( 1) N   2 - C   3  
                ( 37.89%)   0.6155* N   2 s( 38.72%)p 1.58( 61.25%)d 0.00(  0.03%)
                                            0.0000 -0.6222  0.0044 -0.7575 -0.0056
                                           -0.1911 -0.0061 -0.0452 -0.0040 -0.0077
                                           -0.0070 -0.0012 -0.0128  0.0072
                ( 62.11%)  -0.7881* C   3 s( 27.30%)p 2.66( 72.57%)d 0.00(  0.12%)
                                           -0.0000 -0.5221 -0.0201  0.8314  0.0233
                                            0.1781  0.0122  0.0450  0.0073 -0.0133
                                           -0.0028 -0.0005 -0.0269  0.0185
   138. (0.01495) BD*( 1) N   2 - H  11  
                ( 28.27%)   0.5317* N   2 s( 26.46%)p 2.78( 73.50%)d 0.00(  0.04%)
                                            0.0003  0.5143 -0.0114 -0.2374  0.0142
                                           -0.7893  0.0040  0.2353  0.0062  0.0063
                                           -0.0019 -0.0126 -0.0131 -0.0020
                ( 71.73%)  -0.8469* H  11 s( 99.76%)p 0.00(  0.24%)
                                            0.9987 -0.0112  0.0122  0.0469 -0.0084
   139. (0.01252) BD*( 1) C   3 - C   4  
                ( 48.34%)   0.6953* C   3 s( 36.61%)p 1.73( 63.35%)d 0.00(  0.04%)
                                            0.0001 -0.6050  0.0078 -0.2162  0.0238
                                           -0.7656  0.0024 -0.0026  0.0026 -0.0090
                                           -0.0002  0.0002  0.0132  0.0099
                ( 51.66%)  -0.7187* C   4 s( 33.45%)p 1.99( 66.49%)d 0.00(  0.05%)
                                           -0.0001 -0.5783 -0.0089  0.2883  0.0266
                                            0.7623 -0.0029 -0.0043  0.0016 -0.0119
                                            0.0001  0.0002  0.0162  0.0115
   140. (0.20710) BD*( 2) C   3 - C   4  
                ( 52.83%)   0.7269* C   3 s(  0.01%)p 1.00( 99.94%)d 0.00(  0.06%)
                                            0.0001  0.0022 -0.0081 -0.0552  0.0064
                                            0.0106 -0.0011  0.9981 -0.0066 -0.0005
                                            0.0162  0.0177 -0.0003  0.0010
                ( 47.17%)  -0.6868* C   4 s(  0.00%)p 1.00( 99.93%)d 0.00(  0.06%)
                                           -0.0000 -0.0034 -0.0032 -0.0393  0.0001
                                            0.0178  0.0015  0.9987  0.0003  0.0011
                                            0.0056 -0.0247  0.0004  0.0014
   141. (0.01180) BD*( 1) C   3 - C   8  
                ( 48.55%)   0.6968* C   3 s( 35.87%)p 1.79( 64.09%)d 0.00(  0.04%)
                                            0.0001 -0.5989  0.0037 -0.5073  0.0279
                                            0.6177  0.0084 -0.0334  0.0006  0.0165
                                           -0.0012  0.0010  0.0041  0.0105
                ( 51.45%)  -0.7173* C   8 s( 34.13%)p 1.93( 65.82%)d 0.00(  0.05%)
                                           -0.0002 -0.5841 -0.0087  0.5640  0.0243
                                           -0.5816  0.0135  0.0343  0.0011  0.0196
                                           -0.0009  0.0011  0.0016  0.0116
   142. (0.00753) BD*( 1) C   4 - C   5  
                ( 49.16%)   0.7011* C   4 s( 36.54%)p 1.74( 63.42%)d 0.00(  0.04%)
                                            0.0000 -0.6044 -0.0096 -0.7775  0.0019
                                           -0.1648 -0.0398 -0.0296  0.0005 -0.0019
                                           -0.0014 -0.0001 -0.0170  0.0102
                ( 50.84%)  -0.7130* C   5 s( 35.35%)p 1.83( 64.60%)d 0.00(  0.05%)
                                           -0.0001 -0.5945 -0.0091  0.7889  0.0163
                                            0.1459 -0.0372  0.0265  0.0013 -0.0100
                                           -0.0011 -0.0002 -0.0149  0.0125
   143. (0.00712) BD*( 1) C   4 - H  12  
                ( 35.93%)   0.5994* C   4 s( 29.94%)p 2.34( 70.04%)d 0.00(  0.02%)
                                           -0.0003  0.5469 -0.0169 -0.5563  0.0121
                                            0.6243  0.0023 -0.0312 -0.0004 -0.0132
                                            0.0005 -0.0004  0.0011 -0.0082
                ( 64.07%)  -0.8004* H  12 s( 99.89%)p 0.00(  0.11%)
                                            0.9995 -0.0040  0.0221 -0.0237  0.0013
   144. (0.00809) BD*( 1) C   5 - C   6  
                ( 50.28%)   0.7091* C   5 s( 35.18%)p 1.84( 64.77%)d 0.00(  0.05%)
                                            0.0001  0.5931  0.0096  0.5537  0.0370
                                           -0.5818  0.0196  0.0283  0.0011 -0.0181
                                            0.0009 -0.0010 -0.0041 -0.0121
                ( 49.72%)  -0.7051* C   6 s( 35.18%)p 1.84( 64.77%)d 0.00(  0.04%)
                                            0.0000  0.5931  0.0061 -0.5181  0.0239
                                            0.6138  0.0326 -0.0309  0.0003 -0.0188
                                            0.0010 -0.0010  0.0011 -0.0093
   145. (0.16538) BD*( 2) C   5 - C   6  
                ( 58.51%)   0.7649* C   5 s(  0.00%)p 1.00( 99.92%)d 0.00(  0.08%)
                                            0.0000  0.0002 -0.0006 -0.0360  0.0001
                                            0.0144 -0.0000  0.9988  0.0016  0.0012
                                            0.0075 -0.0276  0.0001  0.0013
                ( 41.49%)  -0.6441* C   6 s(  0.00%)p 1.00( 99.95%)d 0.00(  0.05%)
                                           -0.0000  0.0006 -0.0003 -0.0393  0.0007
                                            0.0166 -0.0001  0.9988 -0.0122 -0.0005
                                           -0.0223  0.0032  0.0008 -0.0015
   146. (0.00662) BD*( 1) C   5 - H  13  
                ( 36.91%)   0.6075* C   5 s( 29.37%)p 2.40( 70.60%)d 0.00(  0.03%)
                                            0.0003 -0.5418  0.0139 -0.2602  0.0042
                                           -0.7989  0.0104  0.0023  0.0001 -0.0080
                                           -0.0001 -0.0000  0.0107  0.0097
                ( 63.09%)  -0.7943* H  13 s( 99.90%)p 0.00(  0.10%)
                                           -0.9995  0.0020  0.0099  0.0306 -0.0001
   147. (0.00797) BD*( 1) C   6 - C   7  
                ( 49.83%)   0.7059* C   6 s( 35.05%)p 1.85( 64.90%)d 0.00(  0.04%)
                                           -0.0000 -0.5920 -0.0065  0.2343 -0.0346
                                            0.7697  0.0206 -0.0032 -0.0016 -0.0137
                                            0.0001 -0.0000  0.0131  0.0094
                ( 50.17%)  -0.7083* C   7 s( 35.21%)p 1.84( 64.74%)d 0.00(  0.05%)
                                           -0.0001 -0.5933 -0.0085 -0.2820 -0.0417
                                           -0.7524  0.0040  0.0036 -0.0016 -0.0094
                                           -0.0000  0.0003  0.0159  0.0122
   148. (0.00627) BD*( 1) C   6 - H  14  
                ( 36.55%)   0.6046* C   6 s( 29.69%)p 2.37( 70.29%)d 0.00(  0.02%)
                                            0.0003 -0.5446  0.0155 -0.8207  0.0106
                                           -0.1686  0.0020 -0.0292  0.0005 -0.0054
                                           -0.0010 -0.0002 -0.0127  0.0069
                ( 63.45%)  -0.7965* H  14 s( 99.90%)p 0.00(  0.10%)
                                           -0.9995  0.0043  0.0316  0.0065  0.0010
   149. (0.00731) BD*( 1) C   7 - C   8  
                ( 51.03%)   0.7143* C   7 s( 35.22%)p 1.84( 64.73%)d 0.00(  0.05%)
                                            0.0001  0.5934  0.0108 -0.7839 -0.0013
                                           -0.1744 -0.0411 -0.0274  0.0007  0.0038
                                            0.0013  0.0001  0.0175 -0.0124
                ( 48.97%)  -0.6998* C   8 s( 36.83%)p 1.71( 63.13%)d 0.00(  0.04%)
                                           -0.0000  0.6068  0.0084  0.7793  0.0139
                                            0.1476 -0.0365  0.0261  0.0013  0.0100
                                            0.0010  0.0003  0.0131 -0.0102
   150. (0.16094) BD*( 2) C   7 - C   8  
                ( 57.99%)   0.7615* C   7 s(  0.00%)p 1.00( 99.93%)d 0.00(  0.07%)
                                           -0.0000 -0.0004 -0.0006 -0.0396  0.0004
                                            0.0199  0.0001  0.9987  0.0014 -0.0008
                                           -0.0247  0.0091  0.0008 -0.0017
                ( 42.01%)  -0.6482* C   8 s(  0.00%)p 1.00( 99.96%)d 0.00(  0.04%)
                                           -0.0000  0.0017 -0.0024 -0.0386  0.0010
                                            0.0198 -0.0006  0.9988 -0.0071 -0.0005
                                            0.0102  0.0179 -0.0008  0.0003
   151. (0.00649) BD*( 1) C   7 - H  15  
                ( 36.89%)   0.6074* C   7 s( 29.48%)p 2.39( 70.49%)d 0.00(  0.03%)
                                            0.0003 -0.5428  0.0142 -0.5500  0.0075
                                            0.6333 -0.0088 -0.0347  0.0006  0.0132
                                           -0.0009  0.0009  0.0018  0.0097
                ( 63.11%)  -0.7944* H  15 s( 99.90%)p 0.00(  0.10%)
                                           -0.9995  0.0019  0.0212 -0.0242  0.0013
   152. (0.00669) BD*( 1) C   8 - H  16  
                ( 37.14%)   0.6094* C   8 s( 28.97%)p 2.45( 71.01%)d 0.00(  0.03%)
                                           -0.0003  0.5379 -0.0164 -0.2679  0.0189
                                           -0.7987  0.0011  0.0045 -0.0004  0.0100
                                           -0.0002 -0.0003 -0.0097 -0.0088
                ( 62.86%)  -0.7929* H  16 s( 99.90%)p 0.00(  0.10%)
                                            0.9995 -0.0033  0.0073  0.0308  0.0003


 NHO Directionality and "Bond Bending" (deviations from line of nuclear centers)

         [Thresholds for printing:  angular deviation  >  1.0 degree]
                                    hybrid p-character > 25.0%
                                    orbital occupancy  >  0.10e

                                Line of Centers        Hybrid 1              Hybrid 2
                                ---------------  -------------------   ------------------
                NBO               Theta   Phi    Theta   Phi    Dev    Theta   Phi    Dev
 ========================================================================================
     1. BD (   1) N   1 - N   2   100.4  313.6    98.7  313.4   1.7     78.4  134.4   1.4
     2. BD (   1) N   1 - H   9    20.7  184.9    18.5  186.2   2.2      --     --    --
     3. BD (   1) N   1 - H  10   130.0  185.3   131.5  184.7   1.6      --     --    --
     4. BD (   1) N   2 - C   3    86.3   13.0    86.4   14.5   1.5      --     --    --
     5. BD (   1) N   2 - H  11    74.6  256.2    73.5  254.1   2.2      --     --    --
     6. BD (   1) C   3 - C   4    90.0   71.0    90.0   75.8   4.8     89.8  247.5   3.6
     7. BD (   2) C   3 - C   4    90.0   71.0   177.1  349.0  89.6    177.5  333.7  89.7
     8. BD (   1) C   3 - C   8    87.6  312.2    87.6  307.4   4.7     92.5  136.0   3.8
     9. BD (   1) C   4 - C   5    88.0   11.0    87.9   14.8   3.7     92.0  187.7   3.4
    10. BD (   1) C   4 - H  12    92.0  132.5    92.2  131.0   1.5      --     --    --
    11. BD (   1) C   5 - C   6    87.9  312.2    87.9  316.4   4.2     92.2  127.4   4.8
    12. BD (   2) C   5 - C   6    87.9  312.2   177.8  338.1  90.1      2.4  156.9  89.9
    14. BD (   1) C   6 - C   7    89.8  251.0    89.7  255.8   4.8     90.1   66.6   4.4
    16. BD (   1) C   7 - C   8    91.9  191.7    91.9  195.3   3.6     88.0    8.0   3.7
    17. BD (   2) C   7 - C   8    91.9  191.7   177.5  332.9  90.1    177.6  333.0  90.0
    19. BD (   1) C   8 - H  16    89.7  251.6    89.7  252.7   1.0      --     --    --
    28. LP (   1) N   1             --     --     98.0   60.9   --       --     --    --
    29. LP (   1) N   2             --     --    171.2  214.6   --       --     --    --
   140. BD*(   2) C   3 - C   4    90.0   71.0   177.1  349.0  89.6    177.5  333.7  89.7
   145. BD*(   2) C   5 - C   6    87.9  312.2   177.8  338.1  90.1      2.4  156.9  89.9
   150. BD*(   2) C   7 - C   8    91.9  191.7   177.5  332.9  90.1    177.6  333.0  90.0


 Second Order Perturbation Theory Analysis of Fock Matrix in NBO Basis

     Threshold for printing:   0.25 kcal/mol
                                                                              E(2)  E(j)-E(i) F(i,j)
         Donor NBO (i)                     Acceptor NBO (j)                 kcal/mol   a.u.    a.u. 
 ===================================================================================================

 within unit  1
   1. BD (   1) N   1 - N   2        / 48. RY*(   1) C   3                    1.02    1.88    0.055
   1. BD (   1) N   1 - N   2        /137. BD*(   1) N   2 - C   3            0.45    1.26    0.030
   1. BD (   1) N   1 - N   2        /141. BD*(   1) C   3 - C   8            1.10    1.39    0.049
   2. BD (   1) N   1 - H   9        / 39. RY*(   1) N   2                    0.44    1.59    0.033
   2. BD (   1) N   1 - H   9        /137. BD*(   1) N   2 - C   3            0.57    1.04    0.031
   3. BD (   1) N   1 - H  10        /137. BD*(   1) N   2 - C   3            1.49    1.03    0.050
   4. BD (   1) N   2 - C   3        / 30. RY*(   1) N   1                    0.45    1.79    0.036
   4. BD (   1) N   2 - C   3        / 57. RY*(   1) C   4                    0.26    1.98    0.029
   4. BD (   1) N   2 - C   3        / 93. RY*(   1) C   8                    0.37    1.94    0.034
   4. BD (   1) N   2 - C   3        /134. BD*(   1) N   1 - N   2            0.27    1.14    0.022
   4. BD (   1) N   2 - C   3        /136. BD*(   1) N   1 - H  10            0.34    1.29    0.026
   4. BD (   1) N   2 - C   3        /139. BD*(   1) C   3 - C   4            0.84    1.37    0.043
   4. BD (   1) N   2 - C   3        /141. BD*(   1) C   3 - C   8            0.74    1.37    0.040
   4. BD (   1) N   2 - C   3        /142. BD*(   1) C   4 - C   5            0.65    1.42    0.038
   4. BD (   1) N   2 - C   3        /149. BD*(   1) C   7 - C   8            0.71    1.41    0.040
   5. BD (   1) N   2 - H  11        / 30. RY*(   1) N   1                    0.41    1.64    0.033
   5. BD (   1) N   2 - H  11        / 48. RY*(   1) C   3                    0.62    1.71    0.041
   5. BD (   1) N   2 - H  11        /139. BD*(   1) C   3 - C   4            1.91    1.22    0.061
   6. BD (   1) C   3 - C   4        / 40. RY*(   2) N   2                    0.37    2.13    0.035
   6. BD (   1) C   3 - C   4        / 66. RY*(   1) C   5                    0.58    1.89    0.042
   6. BD (   1) C   3 - C   4        / 67. RY*(   2) C   5                    0.62    1.39    0.037
   6. BD (   1) C   3 - C   4        / 93. RY*(   1) C   8                    0.50    1.81    0.038
   6. BD (   1) C   3 - C   4        /137. BD*(   1) N   2 - C   3            0.72    1.11    0.036
   6. BD (   1) C   3 - C   4        /138. BD*(   1) N   2 - H  11            0.93    1.11    0.041
   6. BD (   1) C   3 - C   4        /141. BD*(   1) C   3 - C   8            1.97    1.24    0.062
   6. BD (   1) C   3 - C   4        /142. BD*(   1) C   4 - C   5            1.21    1.29    0.050
   6. BD (   1) C   3 - C   4        /143. BD*(   1) C   4 - H  12            0.54    1.20    0.032
   6. BD (   1) C   3 - C   4        /146. BD*(   1) C   5 - H  13            1.02    1.21    0.044
   6. BD (   1) C   3 - C   4        /152. BD*(   1) C   8 - H  16            1.09    1.17    0.045
   7. BD (   2) C   3 - C   4        / 39. RY*(   1) N   2                    0.43    1.23    0.032
   7. BD (   2) C   3 - C   4        / 70. RY*(   5) C   5                    1.07    0.98    0.044
   7. BD (   2) C   3 - C   4        / 96. RY*(   4) C   8                    1.06    1.01    0.045
   7. BD (   2) C   3 - C   4        /140. BD*(   2) C   3 - C   4            0.74    0.29    0.019
   7. BD (   2) C   3 - C   4        /145. BD*(   2) C   5 - C   6           12.37    0.31    0.078
   7. BD (   2) C   3 - C   4        /150. BD*(   2) C   7 - C   8            7.29    0.31    0.060
   8. BD (   1) C   3 - C   8        / 40. RY*(   2) N   2                    0.48    2.13    0.041
   8. BD (   1) C   3 - C   8        / 57. RY*(   1) C   4                    0.51    1.86    0.039
   8. BD (   1) C   3 - C   8        / 84. RY*(   1) C   7                    0.60    1.89    0.043
   8. BD (   1) C   3 - C   8        / 85. RY*(   2) C   7                    0.63    1.39    0.038
   8. BD (   1) C   3 - C   8        /134. BD*(   1) N   1 - N   2            1.39    1.02    0.048
   8. BD (   1) C   3 - C   8        /137. BD*(   1) N   2 - C   3            0.63    1.11    0.033
   8. BD (   1) C   3 - C   8        /139. BD*(   1) C   3 - C   4            1.92    1.25    0.062
   8. BD (   1) C   3 - C   8        /143. BD*(   1) C   4 - H  12            1.06    1.20    0.045
   8. BD (   1) C   3 - C   8        /149. BD*(   1) C   7 - C   8            1.26    1.28    0.051
   8. BD (   1) C   3 - C   8        /151. BD*(   1) C   7 - H  15            1.01    1.21    0.044
   8. BD (   1) C   3 - C   8        /152. BD*(   1) C   8 - H  16            0.50    1.17    0.031
   9. BD (   1) C   4 - C   5        / 48. RY*(   1) C   3                    1.00    1.71    0.052
   9. BD (   1) C   4 - C   5        / 75. RY*(   1) C   6                    0.44    1.90    0.037
   9. BD (   1) C   4 - C   5        / 76. RY*(   2) C   6                    0.58    1.36    0.036
   9. BD (   1) C   4 - C   5        /137. BD*(   1) N   2 - C   3            2.33    1.09    0.064
   9. BD (   1) C   4 - C   5        /139. BD*(   1) C   3 - C   4            1.39    1.22    0.052
   9. BD (   1) C   4 - C   5        /143. BD*(   1) C   4 - H  12            0.82    1.18    0.039
   9. BD (   1) C   4 - C   5        /144. BD*(   1) C   5 - C   6            1.26    1.26    0.050
   9. BD (   1) C   4 - C   5        /146. BD*(   1) C   5 - H  13            0.62    1.18    0.034
   9. BD (   1) C   4 - C   5        /148. BD*(   1) C   6 - H  14            1.10    1.18    0.045
  10. BD (   1) C   4 - H  12        / 49. RY*(   2) C   3                    0.35    1.56    0.030
  10. BD (   1) C   4 - H  12        / 66. RY*(   1) C   5                    0.35    1.68    0.031
  10. BD (   1) C   4 - H  12        /137. BD*(   1) N   2 - C   3            0.37    0.90    0.023
  10. BD (   1) C   4 - H  12        /139. BD*(   1) C   3 - C   4            0.31    1.04    0.023
  10. BD (   1) C   4 - H  12        /141. BD*(   1) C   3 - C   8            2.36    1.03    0.062
  10. BD (   1) C   4 - H  12        /142. BD*(   1) C   4 - C   5            0.63    1.08    0.033
  10. BD (   1) C   4 - H  12        /144. BD*(   1) C   5 - C   6            1.96    1.07    0.058
  11. BD (   1) C   5 - C   6        / 57. RY*(   1) C   4                    0.26    1.83    0.028
  11. BD (   1) C   5 - C   6        / 58. RY*(   2) C   4                    0.79    1.41    0.042
  11. BD (   1) C   5 - C   6        / 84. RY*(   1) C   7                    0.43    1.86    0.036
  11. BD (   1) C   5 - C   6        / 85. RY*(   2) C   7                    0.74    1.37    0.040
  11. BD (   1) C   5 - C   6        /142. BD*(   1) C   4 - C   5            1.26    1.27    0.051
  11. BD (   1) C   5 - C   6        /143. BD*(   1) C   4 - H  12            1.14    1.18    0.046
  11. BD (   1) C   5 - C   6        /146. BD*(   1) C   5 - H  13            0.61    1.19    0.034
  11. BD (   1) C   5 - C   6        /147. BD*(   1) C   6 - C   7            1.05    1.26    0.046
  11. BD (   1) C   5 - C   6        /148. BD*(   1) C   6 - H  14            0.52    1.18    0.031
  11. BD (   1) C   5 - C   6        /151. BD*(   1) C   7 - H  15            1.32    1.18    0.050
  12. BD (   2) C   5 - C   6        / 61. RY*(   5) C   4                    0.38    2.00    0.038
  12. BD (   2) C   5 - C   6        / 88. RY*(   5) C   7                    1.11    0.92    0.044
  12. BD (   2) C   5 - C   6        /140. BD*(   2) C   3 - C   4            7.80    0.27    0.059
  12. BD (   2) C   5 - C   6        /150. BD*(   2) C   7 - C   8           14.82    0.29    0.083
  13. BD (   1) C   5 - H  13        / 57. RY*(   1) C   4                    0.31    1.64    0.028
  13. BD (   1) C   5 - H  13        / 75. RY*(   1) C   6                    0.32    1.70    0.030
  13. BD (   1) C   5 - H  13        /139. BD*(   1) C   3 - C   4            2.19    1.03    0.060
  13. BD (   1) C   5 - H  13        /142. BD*(   1) C   4 - C   5            0.49    1.07    0.029
  13. BD (   1) C   5 - H  13        /144. BD*(   1) C   5 - C   6            0.35    1.06    0.024
  13. BD (   1) C   5 - H  13        /147. BD*(   1) C   6 - C   7            1.84    1.06    0.056
  14. BD (   1) C   6 - C   7        / 66. RY*(   1) C   5                    0.45    1.87    0.037
  14. BD (   1) C   6 - C   7        / 67. RY*(   2) C   5                    0.72    1.37    0.040
  14. BD (   1) C   6 - C   7        / 94. RY*(   2) C   8                    0.83    1.42    0.043
  14. BD (   1) C   6 - C   7        /144. BD*(   1) C   5 - C   6            1.05    1.26    0.046
  14. BD (   1) C   6 - C   7        /146. BD*(   1) C   5 - H  13            1.30    1.19    0.050
  14. BD (   1) C   6 - C   7        /148. BD*(   1) C   6 - H  14            0.51    1.18    0.031
  14. BD (   1) C   6 - C   7        /149. BD*(   1) C   7 - C   8            1.28    1.26    0.051
  14. BD (   1) C   6 - C   7        /151. BD*(   1) C   7 - H  15            0.62    1.19    0.034
  14. BD (   1) C   6 - C   7        /152. BD*(   1) C   8 - H  16            1.21    1.15    0.047
  15. BD (   1) C   6 - H  14        / 66. RY*(   1) C   5                    0.36    1.69    0.031
  15. BD (   1) C   6 - H  14        / 84. RY*(   1) C   7                    0.36    1.68    0.031
  15. BD (   1) C   6 - H  14        /142. BD*(   1) C   4 - C   5            2.01    1.08    0.059
  15. BD (   1) C   6 - H  14        /144. BD*(   1) C   5 - C   6            0.32    1.08    0.024
  15. BD (   1) C   6 - H  14        /147. BD*(   1) C   6 - C   7            0.31    1.07    0.023
  15. BD (   1) C   6 - H  14        /149. BD*(   1) C   7 - C   8            2.01    1.08    0.059
  16. BD (   1) C   7 - C   8        / 49. RY*(   2) C   3                    0.84    1.75    0.049
  16. BD (   1) C   7 - C   8        / 75. RY*(   1) C   6                    0.44    1.90    0.037
  16. BD (   1) C   7 - C   8        / 76. RY*(   2) C   6                    0.59    1.36    0.036
  16. BD (   1) C   7 - C   8        /137. BD*(   1) N   2 - C   3            2.13    1.09    0.061
  16. BD (   1) C   7 - C   8        /141. BD*(   1) C   3 - C   8            1.46    1.22    0.053
  16. BD (   1) C   7 - C   8        /147. BD*(   1) C   6 - C   7            1.25    1.26    0.050
  16. BD (   1) C   7 - C   8        /148. BD*(   1) C   6 - H  14            1.10    1.18    0.046
  16. BD (   1) C   7 - C   8        /151. BD*(   1) C   7 - H  15            0.63    1.19    0.035
  16. BD (   1) C   7 - C   8        /152. BD*(   1) C   8 - H  16            0.78    1.15    0.038
  17. BD (   2) C   7 - C   8        / 52. RY*(   5) C   3                    0.25    1.75    0.029
  17. BD (   2) C   7 - C   8        / 53. RY*(   6) C   3                    0.50    1.40    0.037
  17. BD (   2) C   7 - C   8        / 78. RY*(   4) C   6                    0.51    0.91    0.030
  17. BD (   2) C   7 - C   8        / 96. RY*(   4) C   8                    0.33    0.99    0.025
  17. BD (   2) C   7 - C   8        /140. BD*(   2) C   3 - C   4           13.66    0.27    0.078
  17. BD (   2) C   7 - C   8        /145. BD*(   2) C   5 - C   6            6.59    0.29    0.055
  18. BD (   1) C   7 - H  15        / 75. RY*(   1) C   6                    0.32    1.70    0.030
  18. BD (   1) C   7 - H  15        / 93. RY*(   1) C   8                    0.29    1.60    0.027
  18. BD (   1) C   7 - H  15        /141. BD*(   1) C   3 - C   8            2.18    1.03    0.060
  18. BD (   1) C   7 - H  15        /144. BD*(   1) C   5 - C   6            1.79    1.06    0.055
  18. BD (   1) C   7 - H  15        /147. BD*(   1) C   6 - C   7            0.35    1.06    0.025
  18. BD (   1) C   7 - H  15        /149. BD*(   1) C   7 - C   8            0.48    1.07    0.029
  19. BD (   1) C   8 - H  16        / 84. RY*(   1) C   7                    0.38    1.69    0.032
  19. BD (   1) C   8 - H  16        /137. BD*(   1) N   2 - C   3            0.41    0.92    0.024
  19. BD (   1) C   8 - H  16        /139. BD*(   1) C   3 - C   4            2.29    1.05    0.062
  19. BD (   1) C   8 - H  16        /147. BD*(   1) C   6 - C   7            1.90    1.08    0.057
  19. BD (   1) C   8 - H  16        /149. BD*(   1) C   7 - C   8            0.59    1.09    0.032
  20. CR (   1) N   1                / 43. RY*(   5) N   2                    0.30   15.19    0.086
  20. CR (   1) N   1                /102. RY*(   1) H   9                    0.28   14.71    0.080
  20. CR (   1) N   1                /106. RY*(   1) H  10                    0.26   14.86    0.079
  20. CR (   1) N   1                /137. BD*(   1) N   2 - C   3            0.43   14.63    0.100
  21. CR (   1) N   2                / 32. RY*(   3) N   1                    0.58   15.14    0.119
  21. CR (   1) N   2                / 49. RY*(   2) C   3                    0.42   15.36    0.101
  21. CR (   1) N   2                / 51. RY*(   4) C   3                    0.47   15.30    0.107
  21. CR (   1) N   2                / 54. RY*(   7) C   3                    0.37   16.44    0.099
  21. CR (   1) N   2                /110. RY*(   1) H  11                    0.28   14.72    0.081
  21. CR (   1) N   2                /139. BD*(   1) C   3 - C   4            0.36   14.83    0.093
  21. CR (   1) N   2                /141. BD*(   1) C   3 - C   8            0.30   14.83    0.084
  22. CR (   1) C   3                / 58. RY*(   2) C   4                    0.90   10.86    0.125
  22. CR (   1) C   3                / 94. RY*(   2) C   8                    0.88   10.86    0.124
  22. CR (   1) C   3                /134. BD*(   1) N   1 - N   2            0.35   10.44    0.076
  22. CR (   1) C   3                /141. BD*(   1) C   3 - C   8            0.26   10.67    0.067
  22. CR (   1) C   3                /142. BD*(   1) C   4 - C   5            0.37   10.72    0.080
  22. CR (   1) C   3                /143. BD*(   1) C   4 - H  12            0.27   10.63    0.067
  22. CR (   1) C   3                /149. BD*(   1) C   7 - C   8            0.37   10.71    0.080
  22. CR (   1) C   3                /152. BD*(   1) C   8 - H  16            0.28   10.60    0.069
  23. CR (   1) C   4                / 48. RY*(   1) C   3                    0.30   11.10    0.073
  23. CR (   1) C   4                / 49. RY*(   2) C   3                    0.66   11.13    0.108
  23. CR (   1) C   4                / 67. RY*(   2) C   5                    0.78   10.76    0.115
  23. CR (   1) C   4                / 69. RY*(   4) C   5                    0.27   10.79    0.068
  23. CR (   1) C   4                /114. RY*(   1) H  12                    0.48   10.50    0.089
  23. CR (   1) C   4                /137. BD*(   1) N   2 - C   3            0.42   10.47    0.085
  23. CR (   1) C   4                /141. BD*(   1) C   3 - C   8            0.57   10.61    0.099
  23. CR (   1) C   4                /144. BD*(   1) C   5 - C   6            0.49   10.64    0.091
  23. CR (   1) C   4                /146. BD*(   1) C   5 - H  13            0.27   10.57    0.067
  24. CR (   1) C   5                / 58. RY*(   2) C   4                    0.29   10.79    0.070
  24. CR (   1) C   5                / 60. RY*(   4) C   4                    0.33   10.74    0.075
  24. CR (   1) C   5                / 76. RY*(   2) C   6                    0.71   10.74    0.110
  24. CR (   1) C   5                /118. RY*(   1) H  13                    0.40   10.46    0.082
  24. CR (   1) C   5                /139. BD*(   1) C   3 - C   4            0.52   10.60    0.094
  24. CR (   1) C   5                /143. BD*(   1) C   4 - H  12            0.33   10.56    0.075
  24. CR (   1) C   5                /147. BD*(   1) C   6 - C   7            0.41   10.64    0.084
  24. CR (   1) C   5                /148. BD*(   1) C   6 - H  14            0.29   10.56    0.070
  25. CR (   1) C   6                / 67. RY*(   2) C   5                    0.74   10.76    0.112
  25. CR (   1) C   6                / 69. RY*(   4) C   5                    0.27   10.79    0.068
  25. CR (   1) C   6                / 85. RY*(   2) C   7                    0.70   10.76    0.110
  25. CR (   1) C   6                / 87. RY*(   4) C   7                    0.27   10.78    0.069
  25. CR (   1) C   6                /122. RY*(   1) H  14                    0.41   10.45    0.083
  25. CR (   1) C   6                /142. BD*(   1) C   4 - C   5            0.46   10.66    0.089
  25. CR (   1) C   6                /146. BD*(   1) C   5 - H  13            0.29   10.58    0.070
  25. CR (   1) C   6                /149. BD*(   1) C   7 - C   8            0.46   10.65    0.089
  25. CR (   1) C   6                /151. BD*(   1) C   7 - H  15            0.30   10.58    0.071
  26. CR (   1) C   7                / 76. RY*(   2) C   6                    0.70   10.74    0.109
  26. CR (   1) C   7                / 94. RY*(   2) C   8                    0.26   10.80    0.067
  26. CR (   1) C   7                / 95. RY*(   3) C   8                    0.41   10.73    0.084
  26. CR (   1) C   7                /126. RY*(   1) H  15                    0.40   10.45    0.082
  26. CR (   1) C   7                /141. BD*(   1) C   3 - C   8            0.53   10.60    0.095
  26. CR (   1) C   7                /144. BD*(   1) C   5 - C   6            0.41   10.64    0.083
  26. CR (   1) C   7                /148. BD*(   1) C   6 - H  14            0.29   10.56    0.070
  26. CR (   1) C   7                /152. BD*(   1) C   8 - H  16            0.33   10.53    0.075
  27. CR (   1) C   8                / 48. RY*(   1) C   3                    0.79   11.11    0.118
  27. CR (   1) C   8                / 85. RY*(   2) C   7                    0.81   10.76    0.118
  27. CR (   1) C   8                / 87. RY*(   4) C   7                    0.27   10.78    0.068
  27. CR (   1) C   8                /130. RY*(   1) H  16                    0.40   10.46    0.082
  27. CR (   1) C   8                /137. BD*(   1) N   2 - C   3            0.38   10.48    0.081
  27. CR (   1) C   8                /139. BD*(   1) C   3 - C   4            0.56   10.62    0.098
  27. CR (   1) C   8                /147. BD*(   1) C   6 - C   7            0.47   10.65    0.090
  27. CR (   1) C   8                /151. BD*(   1) C   7 - H  15            0.27   10.58    0.068
  28. LP (   1) N   1                / 41. RY*(   3) N   2                    0.71    2.27    0.051
  28. LP (   1) N   1                /103. RY*(   2) H   9                    0.51    2.05    0.041
  28. LP (   1) N   1                /106. RY*(   1) H  10                    0.28    0.95    0.021
  28. LP (   1) N   1                /107. RY*(   2) H  10                    0.46    1.90    0.038
  28. LP (   1) N   1                /137. BD*(   1) N   2 - C   3            0.66    0.72    0.028
  28. LP (   1) N   1                /138. BD*(   1) N   2 - H  11            3.98    0.72    0.068
  28. LP (   1) N   1                /143. BD*(   1) C   4 - H  12            0.32    0.81    0.020
  29. LP (   1) N   2                / 31. RY*(   2) N   1                    0.71    1.98    0.049
  29. LP (   1) N   2                / 50. RY*(   3) C   3                    1.31    1.71    0.062
  29. LP (   1) N   2                /111. RY*(   2) H  11                    0.46    2.05    0.040
  29. LP (   1) N   2                /135. BD*(   1) N   1 - H   9            2.69    0.80    0.060
  29. LP (   1) N   2                /136. BD*(   1) N   1 - H  10            1.43    0.81    0.044
  29. LP (   1) N   2                /140. BD*(   2) C   3 - C   4           12.00    0.37    0.090
 140. BD*(   2) C   3 - C   4        / 52. RY*(   5) C   3                    0.25    1.48    0.054
 140. BD*(   2) C   3 - C   4        / 53. RY*(   6) C   3                    0.69    1.14    0.077
 140. BD*(   2) C   3 - C   4        / 59. RY*(   3) C   4                    1.44    0.76    0.092
 140. BD*(   2) C   3 - C   4        / 60. RY*(   4) C   4                    0.39    0.66    0.045
 140. BD*(   2) C   3 - C   4        / 70. RY*(   5) C   5                    0.35    0.69    0.043
 140. BD*(   2) C   3 - C   4        / 96. RY*(   4) C   8                    0.46    0.73    0.051
 140. BD*(   2) C   3 - C   4        /145. BD*(   2) C   5 - C   6           74.23    0.02    0.086
 140. BD*(   2) C   3 - C   4        /150. BD*(   2) C   7 - C   8           66.81    0.02    0.079
 145. BD*(   2) C   5 - C   6        / 68. RY*(   3) C   5                    0.31    1.85    0.075
 145. BD*(   2) C   5 - C   6        / 70. RY*(   5) C   5                    1.10    0.67    0.084
 145. BD*(   2) C   5 - C   6        / 78. RY*(   4) C   6                    1.30    0.62    0.088
 150. BD*(   2) C   7 - C   8        / 88. RY*(   5) C   7                    1.32    0.63    0.091
 150. BD*(   2) C   7 - C   8        / 96. RY*(   4) C   8                    0.48    0.70    0.058
 150. BD*(   2) C   7 - C   8        / 97. RY*(   5) C   8                    0.41    1.74    0.084


 Natural Bond Orbitals (Summary):

                                                            Principal Delocalizations
           NBO                        Occupancy    Energy   (geminal,vicinal,remote)
 ====================================================================================
 Molecular unit  1  (C6H8N2)
     1. BD (   1) N   1 - N   2          0.99617    -1.03561  141(v),48(v),137(g)
     2. BD (   1) N   1 - H   9          0.99668    -0.81565  137(v),39(v)
     3. BD (   1) N   1 - H  10          0.99568    -0.81317  137(v)
     4. BD (   1) N   2 - C   3          0.99423    -1.01856  139(g),141(g),149(v),142(v)
                                                    30(v),93(v),136(v),134(g)
                                                    57(v)
     5. BD (   1) N   2 - H  11          0.99415    -0.86557  139(v),48(v),30(v)
     6. BD (   1) C   3 - C   4          0.98645    -0.88831  141(g),142(g),152(v),146(v)
                                                    138(v),137(g),67(v),66(v)
                                                    143(g),93(v),40(v)
     7. BD (   2) C   3 - C   4          0.84105    -0.45856  145(v),150(v),70(v),96(v)
                                                    140(g),39(v)
     8. BD (   1) C   3 - C   8          0.98645    -0.89185  139(g),134(v),149(g),143(v)
                                                    151(v),85(v),137(g),84(v)
                                                    57(v),152(g),40(v)
     9. BD (   1) C   4 - C   5          0.98835    -0.86636  137(v),139(g),144(g),148(v)
                                                    48(v),143(g),146(g),76(v)
                                                    75(v)
    10. BD (   1) C   4 - H  12          0.98788    -0.68280  141(v),144(v),142(g),137(v)
                                                    66(v),49(v),139(g)
    11. BD (   1) C   5 - C   6          0.99038    -0.87011  151(v),142(g),143(v),147(g)
                                                    58(v),85(v),146(g),148(g)
                                                    84(v),57(v)
    12. BD (   2) C   5 - C   6          0.83578    -0.43943  150(v),140(v),88(v),61(v)
    13. BD (   1) C   5 - H  13          0.98909    -0.67169  139(v),147(v),142(g),144(g)
                                                    75(v),57(v)
    14. BD (   1) C   6 - C   7          0.99015    -0.87071  146(v),149(g),152(v),144(g)
                                                    94(v),67(v),151(g),148(g)
                                                    66(v)
    15. BD (   1) C   6 - H  14          0.98979    -0.68675  149(v),142(v),66(v),84(v)
                                                    144(g),147(g)
    16. BD (   1) C   7 - C   8          0.98848    -0.87112  137(v),141(g),147(g),148(v)
                                                    49(v),152(g),151(g),76(v)
                                                    75(v)
    17. BD (   2) C   7 - C   8          0.83952    -0.44025  140(v),145(v),78(v),53(v)
                                                    96(g),52(v)
    18. BD (   1) C   7 - H  15          0.98904    -0.67505  141(v),144(v),149(g),147(g)
                                                    75(v),93(v)
    19. BD (   1) C   8 - H  16          0.98862    -0.69551  139(v),147(v),149(g),137(v)
                                                    84(v)
    20. CR (   1) N   1                  0.99977   -14.40983  137(v),43(v),102(v),106(v)
    21. CR (   1) N   2                  0.99960   -14.47861  32(v),51(v),49(v),54(v)
                                                    139(v),141(v),110(v)
    22. CR (   1) C   3                  0.99940   -10.31752  58(v),94(v),149(v),142(v)
                                                    134(v),152(v),143(v),141(g)
    23. CR (   1) C   4                  0.99946   -10.25483  67(v),49(v),141(v),144(v)
                                                    114(v),137(v),48(v),146(v)
                                                    69(v)
    24. CR (   1) C   5                  0.99949   -10.24887  76(v),139(v),147(v),118(v)
                                                    143(v),60(v),148(v),58(v)
    25. CR (   1) C   6                  0.99947   -10.26210  67(v),85(v),142(v),149(v)
                                                    122(v),151(v),146(v),87(v)
                                                    69(v)
    26. CR (   1) C   7                  0.99949   -10.25092  76(v),141(v),95(v),144(v)
                                                    126(v),152(v),148(v),94(v)
    27. CR (   1) C   8                  0.99946   -10.26268  85(v),48(v),139(v),147(v)
                                                    130(v),137(v),151(v),87(v)
    28. LP (   1) N   1                  0.97986    -0.50063  138(v),41(v),137(v),103(v)
                                                    107(v),143(r),106(v)
    29. LP (   1) N   2                  0.93369    -0.53966  140(v),135(v),136(v),50(v)
                                                    31(v),111(v)
    30. RY*(   1) N   1                  0.00152     0.77138   
    31. RY*(   2) N   1                  0.00094     1.43828   
    32. RY*(   3) N   1                  0.00030     0.66351   
    33. RY*(   4) N   1                  0.00008     1.51766   
    34. RY*(   5) N   1                  0.00002     1.82207   
    35. RY*(   6) N   1                  0.00000     2.19582   
    36. RY*(   7) N   1                  0.00000     2.47833   
    37. RY*(   8) N   1                  0.00001     1.60351   
    38. RY*(   9) N   1                  0.00000     2.50564   
    39. RY*(   1) N   2                  0.00166     0.77551   
    40. RY*(   2) N   2                  0.00142     1.23958   
    41. RY*(   3) N   2                  0.00098     1.76803   
    42. RY*(   4) N   2                  0.00035     2.08906   
    43. RY*(   5) N   2                  0.00020     0.77628   
    44. RY*(   6) N   2                  0.00011     1.54366   
    45. RY*(   7) N   2                  0.00002     2.34465   
    46. RY*(   8) N   2                  0.00000     2.14683   
    47. RY*(   9) N   2                  0.00001     2.28163   
    48. RY*(   1) C   3                  0.00336     0.84616   
    49. RY*(   2) C   3                  0.00197     0.87922   
    50. RY*(   3) C   3                  0.00132     1.16750   
    51. RY*(   4) C   3                  0.00063     0.81713   
    52. RY*(   5) C   3                  0.00056     1.30835   
    53. RY*(   6) C   3                  0.00034     0.96468   
    54. RY*(   7) C   3                  0.00019     1.95779   
    55. RY*(   8) C   3                  0.00011     2.06557   
    56. RY*(   9) C   3                  0.00001     1.95594   
    57. RY*(   1) C   4                  0.00248     0.96335   
    58. RY*(   2) C   4                  0.00149     0.54136   
    59. RY*(   3) C   4                  0.00056     0.58619   
    60. RY*(   4) C   4                  0.00052     0.49160   
    61. RY*(   5) C   4                  0.00023     1.55949   
    62. RY*(   6) C   4                  0.00006     2.13089   
    63. RY*(   7) C   4                  0.00004     2.19745   
    64. RY*(   8) C   4                  0.00001     1.70183   
    65. RY*(   9) C   4                  0.00000     2.03776   
    66. RY*(   1) C   5                  0.00276     1.00148   
    67. RY*(   2) C   5                  0.00138     0.50150   
    68. RY*(   3) C   5                  0.00045     1.70094   
    69. RY*(   4) C   5                  0.00042     0.53231   
    70. RY*(   5) C   5                  0.00025     0.51734   
    71. RY*(   6) C   5                  0.00007     2.21137   
    72. RY*(   7) C   5                  0.00002     2.08017   
    73. RY*(   8) C   5                  0.00000     1.65223   
    74. RY*(   9) C   5                  0.00000     2.04262   
    75. RY*(   1) C   6                  0.00250     1.02945   
    76. RY*(   2) C   6                  0.00120     0.48941   
    77. RY*(   3) C   6                  0.00048     0.52819   
    78. RY*(   4) C   6                  0.00039     0.46851   
    79. RY*(   5) C   6                  0.00031     1.71428   
    80. RY*(   6) C   6                  0.00007     2.20282   
    81. RY*(   7) C   6                  0.00003     1.99387   
    82. RY*(   8) C   6                  0.00000     1.63745   
    83. RY*(   9) C   6                  0.00000     2.02704   
    84. RY*(   1) C   7                  0.00281     0.99445   
    85. RY*(   2) C   7                  0.00140     0.49657   
    86. RY*(   3) C   7                  0.00045     1.73390   
    87. RY*(   4) C   7                  0.00039     0.51926   
    88. RY*(   5) C   7                  0.00026     0.48098   
    89. RY*(   6) C   7                  0.00007     2.20921   
    90. RY*(   7) C   7                  0.00003     2.07385   
    91. RY*(   8) C   7                  0.00000     1.65654   
    92. RY*(   9) C   7                  0.00000     2.04296   
    93. RY*(   1) C   8                  0.00278     0.92370   
    94. RY*(   2) C   8                  0.00131     0.54647   
    95. RY*(   3) C   8                  0.00053     0.47594   
    96. RY*(   4) C   8                  0.00052     0.55367   
    97. RY*(   5) C   8                  0.00026     1.58988   
    98. RY*(   6) C   8                  0.00006     2.09918   
    99. RY*(   7) C   8                  0.00002     2.20047   
   100. RY*(   8) C   8                  0.00001     1.67280   
   101. RY*(   9) C   8                  0.00000     2.02398   
   102. RY*(   1) H   9                  0.00092     0.29977   
   103. RY*(   2) H   9                  0.00042     1.55341   
   104. RY*(   3) H   9                  0.00017     1.60580   
   105. RY*(   4) H   9                  0.00001     2.07977   
   106. RY*(   1) H  10                  0.00066     0.44529   
   107. RY*(   2) H  10                  0.00037     1.40180   
   108. RY*(   3) H  10                  0.00015     1.59714   
   109. RY*(   4) H  10                  0.00001     2.10876   
   110. RY*(   1) H  11                  0.00134     0.24341   
   111. RY*(   2) H  11                  0.00032     1.51372   
   112. RY*(   3) H  11                  0.00011     1.67863   
   113. RY*(   4) H  11                  0.00002     2.12224   
   114. RY*(   1) H  12                  0.00085     0.24348   
   115. RY*(   2) H  12                  0.00007     1.50224   
   116. RY*(   3) H  12                  0.00005     1.90793   
   117. RY*(   4) H  12                  0.00003     2.10158   
   118. RY*(   1) H  13                  0.00071     0.20709   
   119. RY*(   2) H  13                  0.00005     1.49306   
   120. RY*(   3) H  13                  0.00003     2.15694   
   121. RY*(   4) H  13                  0.00004     1.84989   
   122. RY*(   1) H  14                  0.00069     0.18994   
   123. RY*(   2) H  14                  0.00007     1.48612   
   124. RY*(   3) H  14                  0.00003     1.82936   
   125. RY*(   4) H  14                  0.00003     2.17973   
   126. RY*(   1) H  15                  0.00070     0.20347   
   127. RY*(   2) H  15                  0.00006     1.48978   
   128. RY*(   3) H  15                  0.00003     2.02598   
   129. RY*(   4) H  15                  0.00004     1.97004   
   130. RY*(   1) H  16                  0.00081     0.19671   
   131. RY*(   2) H  16                  0.00009     1.47582   
   132. RY*(   3) H  16                  0.00004     1.92273   
   133. RY*(   4) H  16                  0.00003     2.05011   
   134. BD*(   1) N   1 - N   2          0.00491     0.12619   
   135. BD*(   1) N   1 - H   9          0.00687     0.25545   
   136. BD*(   1) N   1 - H  10          0.00417     0.27206   
   137. BD*(   1) N   2 - C   3          0.01793     0.21969   
   138. BD*(   1) N   2 - H  11          0.01495     0.22129   
   139. BD*(   1) C   3 - C   4          0.01252     0.35544   
   140. BD*(   2) C   3 - C   4          0.20710    -0.17247  145(v),150(v),59(g),53(g)
                                                    96(v),60(g),70(v),52(g)
   141. BD*(   1) C   3 - C   8          0.01180     0.35030   
   142. BD*(   1) C   4 - C   5          0.00753     0.39776   
   143. BD*(   1) C   4 - H  12          0.00712     0.30908   
   144. BD*(   1) C   5 - C   6          0.00809     0.38882   
   145. BD*(   2) C   5 - C   6          0.16538    -0.14912  150(v),140(v),78(g),70(g)
                                                    68(g)
   146. BD*(   1) C   5 - H  13          0.00662     0.31744   
   147. BD*(   1) C   6 - C   7          0.00797     0.38689   
   148. BD*(   1) C   6 - H  14          0.00627     0.30953   
   149. BD*(   1) C   7 - C   8          0.00731     0.39258   
   150. BD*(   2) C   7 - C   8          0.16094    -0.15100  145(v),140(v),88(g),96(g)
                                                    97(g)
   151. BD*(   1) C   7 - H  15          0.00649     0.31472   
   152. BD*(   1) C   8 - H  16          0.00669     0.28306   
       -------------------------------
              Total Lewis   28.27764  ( 97.5091%)
        Valence non-Lewis    0.67064  (  2.3126%)
        Rydberg non-Lewis    0.05172  (  0.1783%)
       -------------------------------
            Total unit  1   29.00000  (100.0000%)
           Charge unit  1    0.00000


 ***************************************************
 *******         Beta  spin orbitals         *******
 ***************************************************


 NATURAL POPULATIONS:  Natural atomic orbital occupancies 
                                                          
   NAO  Atom  No  lang   Type(AO)    Occupancy      Energy
 ----------------------------------------------------------
     1    N    1  S      Cor( 1S)     0.99976     -14.40996
     2    N    1  S      Val( 2S)     0.70149      -0.73327
     3    N    1  S      Ryd( 3S)     0.00064       0.81915
     4    N    1  px     Val( 2p)     0.65969      -0.38269
     5    N    1  px     Ryd( 3p)     0.00231       0.67636
     6    N    1  py     Val( 2p)     0.78367      -0.40751
     7    N    1  py     Ryd( 3p)     0.00293       0.59805
     8    N    1  pz     Val( 2p)     0.68141      -0.38602
     9    N    1  pz     Ryd( 3p)     0.00092       0.70804
    10    N    1  dxy    Ryd( 3d)     0.00073       2.42219
    11    N    1  dxz    Ryd( 3d)     0.00035       2.65541
    12    N    1  dyz    Ryd( 3d)     0.00042       2.24374
    13    N    1  dx2y2  Ryd( 3d)     0.00051       2.34942
    14    N    1  dz2    Ryd( 3d)     0.00038       2.55045

    15    N    2  S      Cor( 1S)     0.99956     -14.46991
    16    N    2  S      Val( 2S)     0.60959      -0.71186
    17    N    2  S      Ryd( 3S)     0.00090       0.88347
    18    N    2  px     Val( 2p)     0.61011      -0.43777
    19    N    2  px     Ryd( 3p)     0.00099       0.74104
    20    N    2  py     Val( 2p)     0.64150      -0.43330
    21    N    2  py     Ryd( 3p)     0.00125       0.99737
    22    N    2  pz     Val( 2p)     0.55882      -0.42515
    23    N    2  pz     Ryd( 3p)     0.00075       0.63373
    24    N    2  dxy    Ryd( 3d)     0.00047       2.51954
    25    N    2  dxz    Ryd( 3d)     0.00054       2.14409
    26    N    2  dyz    Ryd( 3d)     0.00031       2.27083
    27    N    2  dx2y2  Ryd( 3d)     0.00085       2.58992
    28    N    2  dz2    Ryd( 3d)     0.00041       2.36299

    29    C    3  S      Cor( 1S)     0.99941     -10.31618
    30    C    3  S      Val( 2S)     0.42026      -0.31675
    31    C    3  S      Ryd( 3S)     0.00092       0.36076
    32    C    3  px     Val( 2p)     0.45100      -0.23991
    33    C    3  px     Ryd( 3p)     0.00293       0.71312
    34    C    3  py     Val( 2p)     0.55539      -0.26852
    35    C    3  py     Ryd( 3p)     0.00258       0.72110
    36    C    3  pz     Val( 2p)     0.40716      -0.30345
    37    C    3  pz     Ryd( 3p)     0.00046       0.40772
    38    C    3  dxy    Ryd( 3d)     0.00054       2.24062
    39    C    3  dxz    Ryd( 3d)     0.00045       1.70578
    40    C    3  dyz    Ryd( 3d)     0.00037       1.70276
    41    C    3  dx2y2  Ryd( 3d)     0.00069       2.19914
    42    C    3  dz2    Ryd( 3d)     0.00031       1.96878

    43    C    4  S      Cor( 1S)     0.99946     -10.25230
    44    C    4  S      Val( 2S)     0.47633      -0.32692
    45    C    4  S      Ryd( 3S)     0.00083       0.39221
    46    C    4  px     Val( 2p)     0.57184      -0.23792
    47    C    4  px     Ryd( 3p)     0.00235       0.70441
    48    C    4  py     Val( 2p)     0.56317      -0.23422
    49    C    4  py     Ryd( 3p)     0.00237       0.67251
    50    C    4  pz     Val( 2p)     0.38694      -0.27214
    51    C    4  pz     Ryd( 3p)     0.00040       0.39735
    52    C    4  dxy    Ryd( 3d)     0.00034       2.33699
    53    C    4  dxz    Ryd( 3d)     0.00030       1.74572
    54    C    4  dyz    Ryd( 3d)     0.00011       1.74456
    55    C    4  dx2y2  Ryd( 3d)     0.00036       2.25730
    56    C    4  dz2    Ryd( 3d)     0.00025       2.03791

    57    C    5  S      Cor( 1S)     0.99949     -10.24978
    58    C    5  S      Val( 2S)     0.48386      -0.33229
    59    C    5  S      Ryd( 3S)     0.00057       0.40797
    60    C    5  px     Val( 2p)     0.53830      -0.21929
    61    C    5  px     Ryd( 3p)     0.00212       0.51604
    62    C    5  py     Val( 2p)     0.60243      -0.23968
    63    C    5  py     Ryd( 3p)     0.00317       0.82152
    64    C    5  pz     Val( 2p)     0.49654      -0.28658
    65    C    5  pz     Ryd( 3p)     0.00030       0.38998
    66    C    5  dxy    Ryd( 3d)     0.00039       2.27198
    67    C    5  dxz    Ryd( 3d)     0.00014       1.75606
    68    C    5  dyz    Ryd( 3d)     0.00022       1.72649
    69    C    5  dx2y2  Ryd( 3d)     0.00037       2.30963
    70    C    5  dz2    Ryd( 3d)     0.00019       2.03926

    71    C    6  S      Cor( 1S)     0.99946     -10.25748
    72    C    6  S      Val( 2S)     0.48015      -0.32721
    73    C    6  S      Ryd( 3S)     0.00063       0.40595
    74    C    6  px     Val( 2p)     0.59820      -0.23607
    75    C    6  px     Ryd( 3p)     0.00297       0.83668
    76    C    6  py     Val( 2p)     0.52780      -0.21280
    77    C    6  py     Ryd( 3p)     0.00194       0.48414
    78    C    6  pz     Val( 2p)     0.27276      -0.25150
    79    C    6  pz     Ryd( 3p)     0.00006       0.39525
    80    C    6  dxy    Ryd( 3d)     0.00040       2.25439
    81    C    6  dxz    Ryd( 3d)     0.00022       1.73616
    82    C    6  dyz    Ryd( 3d)     0.00029       1.75410
    83    C    6  dx2y2  Ryd( 3d)     0.00040       2.31125
    84    C    6  dz2    Ryd( 3d)     0.00029       2.04490

    85    C    7  S      Cor( 1S)     0.99949     -10.25178
    86    C    7  S      Val( 2S)     0.48331      -0.33421
    87    C    7  S      Ryd( 3S)     0.00056       0.40077
    88    C    7  px     Val( 2p)     0.56209      -0.22969
    89    C    7  px     Ryd( 3p)     0.00253       0.63227
    90    C    7  py     Val( 2p)     0.57806      -0.23491
    91    C    7  py     Ryd( 3p)     0.00284       0.69436
    92    C    7  pz     Val( 2p)     0.49660      -0.28839
    93    C    7  pz     Ryd( 3p)     0.00032       0.38706
    94    C    7  dxy    Ryd( 3d)     0.00037       2.33437
    95    C    7  dxz    Ryd( 3d)     0.00022       1.74221
    96    C    7  dyz    Ryd( 3d)     0.00014       1.73676
    97    C    7  dx2y2  Ryd( 3d)     0.00039       2.24289
    98    C    7  dz2    Ryd( 3d)     0.00019       2.03695

    99    C    8  S      Cor( 1S)     0.99946     -10.26016
   100    C    8  S      Val( 2S)     0.47383      -0.33417
   101    C    8  S      Ryd( 3S)     0.00078       0.39663
   102    C    8  px     Val( 2p)     0.54221      -0.23862
   103    C    8  px     Ryd( 3p)     0.00224       0.52276
   104    C    8  py     Val( 2p)     0.58715      -0.25027
   105    C    8  py     Ryd( 3p)     0.00272       0.80298
   106    C    8  pz     Val( 2p)     0.40051      -0.28071
   107    C    8  pz     Ryd( 3p)     0.00040       0.38472
   108    C    8  dxy    Ryd( 3d)     0.00044       2.25846
   109    C    8  dxz    Ryd( 3d)     0.00028       1.74492
   110    C    8  dyz    Ryd( 3d)     0.00014       1.72818
   111    C    8  dx2y2  Ryd( 3d)     0.00027       2.29547
   112    C    8  dz2    Ryd( 3d)     0.00026       2.02999

   113    H    9  S      Val( 1S)     0.28855      -0.07580
   114    H    9  S      Ryd( 2S)     0.00055       0.20568
   115    H    9  px     Ryd( 2p)     0.00032       1.68889
   116    H    9  py     Ryd( 2p)     0.00034       1.52914
   117    H    9  pz     Ryd( 2p)     0.00061       2.14649

   118    H   10  S      Val( 1S)     0.29294      -0.06593
   119    H   10  S      Ryd( 2S)     0.00056       0.20518
   120    H   10  px     Ryd( 2p)     0.00049       1.95325
   121    H   10  py     Ryd( 2p)     0.00029       1.53632
   122    H   10  pz     Ryd( 2p)     0.00045       1.88109

   123    H   11  S      Val( 1S)     0.29708      -0.10492
   124    H   11  S      Ryd( 2S)     0.00128       0.21076
   125    H   11  px     Ryd( 2p)     0.00018       1.68860
   126    H   11  py     Ryd( 2p)     0.00064       2.11811
   127    H   11  pz     Ryd( 2p)     0.00025       1.56792

   128    H   12  S      Val( 1S)     0.36419      -0.06712
   129    H   12  S      Ryd( 2S)     0.00087       0.20113
   130    H   12  px     Ryd( 2p)     0.00025       2.02470
   131    H   12  py     Ryd( 2p)     0.00025       2.03955
   132    H   12  pz     Ryd( 2p)     0.00005       1.49975

   133    H   13  S      Val( 1S)     0.36711      -0.06259
   134    H   13  S      Ryd( 2S)     0.00070       0.18434
   135    H   13  px     Ryd( 2p)     0.00008       1.85373
   136    H   13  py     Ryd( 2p)     0.00039       2.18495
   137    H   13  pz     Ryd( 2p)     0.00006       1.49333

   138    H   14  S      Val( 1S)     0.37433      -0.07273
   139    H   14  S      Ryd( 2S)     0.00070       0.17793
   140    H   14  px     Ryd( 2p)     0.00045       2.19969
   141    H   14  py     Ryd( 2p)     0.00005       1.82911
   142    H   14  pz     Ryd( 2p)     0.00003       1.48854

   143    H   15  S      Val( 1S)     0.36693      -0.06556
   144    H   15  S      Ryd( 2S)     0.00069       0.18130
   145    H   15  px     Ryd( 2p)     0.00021       1.98273
   146    H   15  py     Ryd( 2p)     0.00026       2.04397
   147    H   15  pz     Ryd( 2p)     0.00006       1.49066

   148    H   16  S      Val( 1S)     0.37616      -0.09797
   149    H   16  S      Ryd( 2S)     0.00084       0.17281
   150    H   16  px     Ryd( 2p)     0.00006       1.84531
   151    H   16  py     Ryd( 2p)     0.00041       2.15958
   152    H   16  pz     Ryd( 2p)     0.00006       1.47701


 Summary of Natural Population Analysis:                  
                                                          
                                       Natural Population 
                Natural  -----------------------------------------------
    Atom  No    Charge         Core      Valence    Rydberg      Total
 -----------------------------------------------------------------------
      N    1   -0.33523      0.99976     2.82627    0.00919     3.83523
      N    2    0.07394      0.99956     2.42002    0.00648     3.42606
      C    3    0.15752      0.99941     1.83382    0.00926     2.84248
      C    4   -0.00507      0.99946     1.99828    0.00733     3.00507
      C    5   -0.12809      0.99949     2.12112    0.00748     3.12809
      C    6    0.11443      0.99946     1.87891    0.00720     2.88557
      C    7   -0.12711      0.99949     2.12006    0.00756     3.12711
      C    8   -0.01068      0.99946     2.00370    0.00752     3.01068
      H    9    0.20963      0.00000     0.28855    0.00182     0.29037
      H   10    0.20527      0.00000     0.29294    0.00179     0.29473
      H   11    0.20057      0.00000     0.29708    0.00235     0.29943
      H   12    0.13440      0.00000     0.36419    0.00142     0.36560
      H   13    0.13166      0.00000     0.36711    0.00123     0.36834
      H   14    0.12444      0.00000     0.37433    0.00123     0.37556
      H   15    0.13185      0.00000     0.36693    0.00122     0.36815
      H   16    0.12246      0.00000     0.37616    0.00138     0.37754
 =======================================================================
   * Total *    1.00000      7.99609    19.92947    0.07444    28.00000

                                 Natural Population      
 --------------------------------------------------------
   Core                       7.99609 ( 99.9511% of   8)
   Valence                   19.92947 ( 99.6474% of  20)
   Natural Minimal Basis     27.92556 ( 99.7341% of  28)
   Natural Rydberg Basis      0.07444 (  0.2659% of  28)
 --------------------------------------------------------

    Atom  No          Natural Electron Configuration
 ----------------------------------------------------------------------------
      N    1      [core]2S( 0.70)2p( 2.12)3p( 0.01)
      N    2      [core]2S( 0.61)2p( 1.81)
      C    3      [core]2S( 0.42)2p( 1.41)3p( 0.01)
      C    4      [core]2S( 0.48)2p( 1.52)3p( 0.01)
      C    5      [core]2S( 0.48)2p( 1.64)3p( 0.01)
      C    6      [core]2S( 0.48)2p( 1.40)
      C    7      [core]2S( 0.48)2p( 1.64)3p( 0.01)
      C    8      [core]2S( 0.47)2p( 1.53)3p( 0.01)
      H    9            1S( 0.29)
      H   10            1S( 0.29)
      H   11            1S( 0.30)
      H   12            1S( 0.36)
      H   13            1S( 0.37)
      H   14            1S( 0.37)
      H   15            1S( 0.37)
      H   16            1S( 0.38)


 NATURAL BOND ORBITAL ANALYSIS, beta spin orbitals:

                       Occupancies       Lewis Structure    Low   High
           Occ.    -------------------  -----------------   occ   occ
  Cycle   Thresh.   Lewis   Non-Lewis     CR  BD  3C  LP    (L)   (NL)   Dev
 =============================================================================
   1(1)    0.90    26.35159   1.64841      8  16   0   4     3      0    0.03
   2(2)    0.90    26.35159   1.64841      8  16   0   4     3      0    0.03
   3(1)    0.80    27.37841   0.62159      8  19   0   1     0      0    0.03
 -----------------------------------------------------------------------------

 Structure accepted: No low occupancy Lewis orbitals

 --------------------------------------------------------
   Core                      7.99609 ( 99.951% of   8)
   Valence Lewis            19.38233 ( 96.912% of  20)
  ==================       ============================
   Total Lewis              27.37841 ( 97.780% of  28)
  -----------------------------------------------------
   Valence non-Lewis         0.57483 (  2.053% of  28)
   Rydberg non-Lewis         0.04676 (  0.167% of  28)
  ==================       ============================
   Total non-Lewis           0.62159 (  2.220% of  28)
 --------------------------------------------------------


       (Occupancy)   Bond orbital/ Coefficients/ Hybrids
 ---------------------------------------------------------------------------------
     1. (0.99651) BD ( 1) N   1 - N   2  
                ( 46.80%)   0.6841* N   1 s( 26.71%)p 2.74( 73.15%)d 0.01(  0.14%)
                                           -0.0002  0.5164  0.0217  0.5786 -0.0221
                                           -0.6086  0.0317 -0.1567  0.0168 -0.0308
                                           -0.0040  0.0083 -0.0123 -0.0144
                ( 53.20%)   0.7294* N   2 s( 29.85%)p 2.35( 70.05%)d 0.00(  0.10%)
                                           -0.0001  0.5459  0.0234 -0.5991  0.0339
                                            0.5738 -0.0048  0.1054 -0.0039 -0.0221
                                           -0.0116  0.0105 -0.0012 -0.0157
     2. (0.97921) BD ( 1) N   1 - H   9  
                ( 70.74%)   0.8411* N   1 s( 27.47%)p 2.64( 72.47%)d 0.00(  0.06%)
                                            0.0003  0.5241 -0.0028 -0.2754  0.0131
                                           -0.0272 -0.0197  0.8045 -0.0206  0.0039
                                           -0.0110 -0.0162  0.0030  0.0143
                ( 29.26%)   0.5409* H   9 s( 99.77%)p 0.00(  0.23%)
                                            0.9988 -0.0069  0.0169 -0.0090 -0.0442
     3. (0.98822) BD ( 1) N   1 - H  10  
                ( 70.51%)   0.8397* N   1 s( 27.69%)p 2.61( 72.24%)d 0.00(  0.07%)
                                           -0.0000  0.5262  0.0021 -0.6372  0.0176
                                           -0.0168 -0.0174 -0.5616  0.0116  0.0131
                                            0.0148  0.0124  0.0116  0.0007
                ( 29.49%)   0.5431* H  10 s( 99.77%)p 0.00(  0.23%)
                                            0.9988 -0.0036  0.0349 -0.0069  0.0322
     4. (0.99402) BD ( 1) N   2 - C   3  
                ( 61.21%)   0.7824* N   2 s( 39.35%)p 1.54( 60.61%)d 0.00(  0.05%)
                                           -0.0001  0.6273 -0.0033  0.7550  0.0062
                                            0.1891  0.0060  0.0135  0.0027  0.0080
                                            0.0072  0.0014  0.0135 -0.0130
                ( 38.79%)   0.6228* C   3 s( 27.52%)p 2.63( 72.34%)d 0.00(  0.14%)
                                            0.0000  0.5243  0.0185 -0.8285 -0.0219
                                           -0.1782 -0.0121 -0.0674 -0.0069  0.0138
                                            0.0042  0.0008  0.0280 -0.0193
     5. (0.89368) BD ( 2) N   2 - C   3  
                ( 59.65%)   0.7723* N   2 s(  2.12%)p46.17( 97.83%)d 0.03(  0.06%)
                                            0.0006 -0.1455 -0.0023  0.0900  0.0013
                                            0.0526  0.0027  0.9833  0.0201  0.0000
                                            0.0193  0.0062 -0.0006  0.0122
                ( 40.35%)   0.6352* C   3 s(  0.09%)p99.99( 99.83%)d 0.91(  0.08%)
                                            0.0003  0.0296 -0.0041 -0.0648 -0.0042
                                            0.0115  0.0025  0.9969 -0.0102 -0.0003
                                           -0.0273 -0.0077  0.0013 -0.0028
     6. (0.99406) BD ( 1) N   2 - H  11  
                ( 71.04%)   0.8428* N   2 s( 28.60%)p 2.49( 71.35%)d 0.00(  0.05%)
                                           -0.0003 -0.5347  0.0108  0.2480 -0.0136
                                            0.7943 -0.0025 -0.1445 -0.0026 -0.0061
                                            0.0028  0.0138  0.0133  0.0073
                ( 28.96%)   0.5382* H  11 s( 99.75%)p 0.00(  0.25%)
                                           -0.9987  0.0085 -0.0106 -0.0464  0.0159
     7. (0.98591) BD ( 1) C   3 - C   4  
                ( 51.80%)   0.7198* C   3 s( 36.45%)p 1.74( 63.51%)d 0.00(  0.04%)
                                           -0.0001  0.6037 -0.0051  0.2189 -0.0224
                                            0.7658 -0.0017 -0.0127 -0.0021  0.0084
                                            0.0003 -0.0002 -0.0130 -0.0130
                ( 48.20%)   0.6942* C   4 s( 33.53%)p 1.98( 66.41%)d 0.00(  0.06%)
                                            0.0001  0.5789  0.0121 -0.2872 -0.0267
                                           -0.7621  0.0017 -0.0027 -0.0016  0.0115
                                            0.0002 -0.0002 -0.0160 -0.0153
     8. (0.98595) BD ( 1) C   3 - C   8  
                ( 51.61%)   0.7184* C   3 s( 35.72%)p 1.80( 64.24%)d 0.00(  0.05%)
                                           -0.0001  0.5976 -0.0011  0.5099 -0.0265
                                           -0.6174 -0.0084  0.0224 -0.0003 -0.0160
                                            0.0009 -0.0011 -0.0044 -0.0135
                ( 48.39%)   0.6956* C   8 s( 34.20%)p 1.92( 65.74%)d 0.00(  0.06%)
                                            0.0002  0.5846  0.0118 -0.5630 -0.0246
                                            0.5815 -0.0124 -0.0388 -0.0013 -0.0192
                                            0.0015 -0.0015 -0.0017 -0.0154
     9. (0.98843) BD ( 1) C   4 - C   5  
                ( 50.33%)   0.7095* C   4 s( 36.45%)p 1.74( 63.51%)d 0.00(  0.05%)
                                           -0.0000  0.6036  0.0116  0.7778 -0.0018
                                            0.1655  0.0399  0.0321 -0.0005  0.0021
                                            0.0016 -0.0001  0.0171 -0.0126
                ( 49.67%)   0.7047* C   5 s( 35.39%)p 1.82( 64.57%)d 0.00(  0.05%)
                                            0.0001  0.5948  0.0073 -0.7891 -0.0160
                                           -0.1441  0.0371 -0.0249 -0.0013  0.0101
                                            0.0009  0.0003  0.0152 -0.0115
    10. (0.84074) BD ( 2) C   4 - C   5  
                ( 43.10%)   0.6565* C   4 s(  0.00%)p 1.00( 99.92%)d 0.00(  0.08%)
                                           -0.0000 -0.0014 -0.0016 -0.0425  0.0006
                                            0.0114 -0.0002  0.9986 -0.0083  0.0005
                                            0.0264 -0.0081 -0.0009  0.0022
                ( 56.90%)   0.7543* C   5 s(  0.00%)p 1.00( 99.94%)d 0.00(  0.05%)
                                           -0.0000 -0.0037 -0.0004 -0.0369  0.0005
                                            0.0145 -0.0003  0.9988 -0.0134  0.0005
                                           -0.0147 -0.0181  0.0008 -0.0003
    11. (0.98800) BD ( 1) C   4 - H  12  
                ( 63.57%)   0.7973* C   4 s( 29.94%)p 2.34( 70.03%)d 0.00(  0.03%)
                                            0.0003 -0.5470  0.0148  0.5561 -0.0117
                                           -0.6245 -0.0018  0.0300  0.0004  0.0132
                                           -0.0010  0.0006 -0.0009  0.0106
                ( 36.43%)   0.6036* H  12 s( 99.89%)p 0.00(  0.11%)
                                           -0.9995  0.0022 -0.0223  0.0241 -0.0010
    12. (0.99012) BD ( 1) C   5 - C   6  
                ( 50.49%)   0.7106* C   5 s( 35.35%)p 1.83( 64.60%)d 0.00(  0.05%)
                                            0.0000  0.5945  0.0086  0.5532  0.0368
                                           -0.5808  0.0190  0.0311  0.0011 -0.0182
                                            0.0010 -0.0012 -0.0044 -0.0123
                ( 49.51%)   0.7036* C   6 s( 35.10%)p 1.85( 64.85%)d 0.00(  0.06%)
                                            0.0000  0.5923  0.0109 -0.5192  0.0232
                                            0.6137  0.0330 -0.0258  0.0003 -0.0186
                                            0.0012 -0.0010  0.0012 -0.0149
    13. (0.98912) BD ( 1) C   5 - H  13  
                ( 63.27%)   0.7954* C   5 s( 29.17%)p 2.43( 70.80%)d 0.00(  0.03%)
                                           -0.0003  0.5399 -0.0143  0.2604 -0.0038
                                            0.8000 -0.0105  0.0000 -0.0001  0.0079
                                            0.0001 -0.0000 -0.0106 -0.0088
                ( 36.73%)   0.6061* H  13 s( 99.90%)p 0.00(  0.10%)
                                            0.9995 -0.0028 -0.0098 -0.0305  0.0001
    14. (0.98989) BD ( 1) C   6 - C   7  
                ( 49.40%)   0.7028* C   6 s( 34.97%)p 1.86( 64.97%)d 0.00(  0.06%)
                                            0.0000  0.5913  0.0113 -0.2354  0.0341
                                           -0.7698 -0.0212  0.0052  0.0016  0.0137
                                            0.0002 -0.0002 -0.0128 -0.0150
                ( 50.60%)   0.7114* C   7 s( 35.37%)p 1.83( 64.58%)d 0.00(  0.05%)
                                            0.0000  0.5947  0.0075  0.2820  0.0413
                                            0.7514 -0.0035 -0.0024  0.0016  0.0093
                                            0.0001 -0.0002 -0.0161 -0.0124
    15. (0.98973) BD ( 1) C   6 - H  14  
                ( 62.55%)   0.7909* C   6 s( 29.83%)p 2.35( 70.14%)d 0.00(  0.03%)
                                           -0.0003  0.5460 -0.0118  0.8199 -0.0110
                                            0.1684 -0.0020  0.0267 -0.0004  0.0054
                                            0.0012  0.0001  0.0128 -0.0115
                ( 37.45%)   0.6120* H  14 s( 99.89%)p 0.00(  0.11%)
                                            0.9995 -0.0006 -0.0322 -0.0066 -0.0012
    16. (0.98855) BD ( 1) C   7 - C   8  
                ( 49.48%)   0.7034* C   7 s( 35.26%)p 1.83( 64.70%)d 0.00(  0.05%)
                                            0.0001  0.5937  0.0090 -0.7834 -0.0011
                                           -0.1760 -0.0409 -0.0249  0.0007  0.0039
                                            0.0011  0.0001  0.0178 -0.0115
                ( 50.52%)   0.7108* C   8 s( 36.74%)p 1.72( 63.22%)d 0.00(  0.04%)
                                           -0.0000  0.6060  0.0105  0.7798  0.0141
                                            0.1473 -0.0365  0.0302  0.0013  0.0099
                                            0.0012  0.0003  0.0133 -0.0127
    17. (0.84957) BD ( 2) C   7 - C   8  
                ( 56.00%)   0.7484* C   7 s(  0.00%)p 1.00( 99.94%)d 0.00(  0.05%)
                                           -0.0000 -0.0030 -0.0006 -0.0385  0.0007
                                            0.0200 -0.0002  0.9987 -0.0127 -0.0008
                                           -0.0209  0.0104  0.0006 -0.0015
                ( 44.00%)   0.6633* C   8 s(  0.00%)p 1.00( 99.93%)d 0.00(  0.07%)
                                           -0.0000  0.0020 -0.0019 -0.0443  0.0010
                                            0.0217 -0.0002  0.9984 -0.0093 -0.0003
                                            0.0207  0.0160 -0.0012  0.0009
    18. (0.98906) BD ( 1) C   7 - H  15  
                ( 63.28%)   0.7955* C   7 s( 29.28%)p 2.41( 70.69%)d 0.00(  0.03%)
                                           -0.0003  0.5409 -0.0146  0.5507 -0.0071
                                           -0.6342  0.0090  0.0356 -0.0007 -0.0130
                                            0.0009 -0.0008 -0.0019 -0.0088
                ( 36.72%)   0.6060* H  15 s( 99.90%)p 0.00(  0.10%)
                                            0.9995 -0.0027 -0.0211  0.0241 -0.0012
    19. (0.98879) BD ( 1) C   8 - H  16  
                ( 62.35%)   0.7896* C   8 s( 28.97%)p 2.45( 71.00%)d 0.00(  0.03%)
                                            0.0003 -0.5381  0.0144  0.2677 -0.0185
                                            0.7987 -0.0014 -0.0043  0.0004 -0.0099
                                           -0.0001  0.0003  0.0099  0.0111
                ( 37.65%)   0.6136* H  16 s( 99.90%)p 0.00(  0.10%)
                                           -0.9995  0.0014 -0.0074 -0.0311 -0.0002
    20. (0.99976) CR ( 1) N   1           s(100.00%)p 0.00(  0.00%)
                                            1.0000  0.0001  0.0000  0.0003 -0.0000
                                            0.0001  0.0000 -0.0003  0.0000 -0.0000
                                            0.0000  0.0000  0.0000 -0.0000
    21. (0.99956) CR ( 1) N   2           s(100.00%)p 0.00(  0.00%)
                                            1.0000  0.0000  0.0000  0.0000 -0.0000
                                            0.0003 -0.0000 -0.0006 -0.0000 -0.0000
                                           -0.0000  0.0000  0.0000 -0.0000
    22. (0.99941) CR ( 1) C   3           s(100.00%)p 0.00(  0.00%)
                                            1.0000  0.0001  0.0000  0.0001 -0.0000
                                            0.0000 -0.0000 -0.0003  0.0000 -0.0000
                                            0.0000  0.0000 -0.0000 -0.0000
    23. (0.99946) CR ( 1) C   4           s(100.00%)p 0.00(  0.00%)
                                            1.0000  0.0001 -0.0000 -0.0001  0.0000
                                            0.0003  0.0000  0.0000 -0.0000 -0.0000
                                            0.0000 -0.0000  0.0000 -0.0000
    24. (0.99949) CR ( 1) C   5           s(100.00%)p 0.00(  0.00%)
                                            1.0000  0.0001 -0.0000  0.0001 -0.0000
                                            0.0003 -0.0000  0.0000 -0.0000  0.0000
                                           -0.0000 -0.0000 -0.0000 -0.0000
    25. (0.99947) CR ( 1) C   6           s(100.00%)p 0.00(  0.00%)
                                            1.0000  0.0001 -0.0000  0.0003 -0.0000
                                            0.0001 -0.0000  0.0000 -0.0000  0.0000
                                            0.0000  0.0000  0.0000 -0.0000
    26. (0.99949) CR ( 1) C   7           s(100.00%)p 0.00(  0.00%)
                                            1.0000  0.0001 -0.0000  0.0002 -0.0000
                                           -0.0002  0.0000  0.0000 -0.0000 -0.0000
                                           -0.0000 -0.0000 -0.0000 -0.0000
    27. (0.99946) CR ( 1) C   8           s(100.00%)p 0.00(  0.00%)
                                            1.0000  0.0001 -0.0000  0.0000  0.0000
                                           -0.0003  0.0000  0.0000 -0.0000  0.0000
                                            0.0000  0.0000 -0.0000 -0.0000
    28. (0.97274) LP ( 1) N   1           s( 18.12%)p 4.51( 81.82%)d 0.00(  0.05%)
                                           -0.0002  0.4255 -0.0127  0.4233  0.0304
                                            0.7909  0.0375 -0.1055 -0.0068 -0.0126
                                            0.0001  0.0049  0.0149  0.0114
    29. (0.27255) LP*( 1) C   6           s(  0.00%)p 1.00( 99.92%)d 0.00(  0.08%)
                                            0.0000  0.0024  0.0005  0.0341 -0.0005
                                           -0.0153 -0.0004 -0.9989 -0.0052  0.0002
                                            0.0276  0.0054 -0.0009  0.0015
    30. (0.00150) RY*( 1) N   1           s(  8.55%)p 9.82( 84.04%)d 0.87(  7.40%)
                                           -0.0000  0.0166  0.2920  0.0181 -0.7198
                                            0.0361 -0.5598 -0.0036  0.0852  0.0148
                                           -0.0186 -0.0247  0.2691 -0.0209
    31. (0.00060) RY*( 2) N   1           s( 13.99%)p 3.88( 54.22%)d 2.27( 31.79%)
                                           -0.0000 -0.0008  0.3741 -0.0201 -0.2164
                                            0.0049  0.3979 -0.0038 -0.5802 -0.0230
                                            0.4326 -0.3168  0.0162 -0.1719
    32. (0.00031) RY*( 3) N   1           s( 13.36%)p 6.26( 83.64%)d 0.22(  2.99%)
                                           -0.0000 -0.0059  0.3655 -0.0441 -0.2834
                                            0.0239  0.6015  0.0268  0.6254 -0.0534
                                           -0.0983  0.0875 -0.0946  0.0287
    33. (0.00006) RY*( 4) N   1           s( 29.68%)p 0.37( 10.87%)d 2.00( 59.45%)
    34. (0.00002) RY*( 5) N   1           s(  6.22%)p 6.00( 37.33%)d 9.07( 56.45%)
    35. (0.00001) RY*( 6) N   1           s( 23.08%)p 0.82( 18.91%)d 2.51( 58.01%)
    36. (0.00000) RY*( 7) N   1           s(  0.03%)p 6.76(  0.18%)d99.99( 99.79%)
    37. (0.00000) RY*( 8) N   1           s(  5.03%)p 2.07( 10.38%)d16.83( 84.59%)
    38. (0.00000) RY*( 9) N   1           s(  0.07%)p10.30(  0.72%)d99.99( 99.21%)
    39. (0.00139) RY*( 1) N   2           s(  9.45%)p 8.09( 76.43%)d 1.49( 14.12%)
                                           -0.0000 -0.0012  0.3075 -0.0017 -0.1285
                                           -0.0103  0.8612  0.0021 -0.0775 -0.2608
                                           -0.0733  0.0150  0.2598  0.0092
    40. (0.00116) RY*( 2) N   2           s( 32.70%)p 0.69( 22.61%)d 1.37( 44.70%)
                                           -0.0000 -0.0025  0.5718 -0.0018  0.0223
                                           -0.0173 -0.3389 -0.0025  0.3323  0.0966
                                           -0.0222 -0.1060  0.6525  0.0126
    41. (0.00075) RY*( 3) N   2           s(  0.06%)p99.99( 47.15%)d99.99( 52.78%)
                                            0.0000  0.0045  0.0251  0.0040 -0.1203
                                           -0.0066 -0.1504  0.0215 -0.6587  0.2015
                                           -0.5552  0.2918  0.2343  0.1972
    42. (0.00021) RY*( 4) N   2           s(  0.17%)p99.99( 96.51%)d19.48(  3.32%)
                                            0.0000  0.0312  0.0270 -0.0188 -0.9740
                                            0.0110 -0.1155  0.0029  0.0520 -0.0051
                                            0.1474 -0.0403 -0.0783  0.0605
    43. (0.00010) RY*( 5) N   2           s( 10.43%)p 4.19( 43.66%)d 4.40( 45.91%)
    44. (0.00011) RY*( 6) N   2           s( 41.60%)p 0.06(  2.41%)d 1.35( 55.99%)
                                           -0.0000 -0.0060  0.6449  0.0275  0.0339
                                           -0.0129 -0.1182  0.0021  0.0900 -0.2040
                                           -0.3147  0.1480 -0.6303  0.0003
    45. (0.00002) RY*( 7) N   2           s(  5.25%)p 1.27(  6.68%)d16.77( 88.07%)
    46. (0.00000) RY*( 8) N   2           s(  0.23%)p14.06(  3.17%)d99.99( 96.61%)
    47. (0.00001) RY*( 9) N   2           s(  0.19%)p 8.36(  1.55%)d99.99( 98.27%)
    48. (0.00327) RY*( 1) C   3           s(  0.16%)p99.99( 94.25%)d34.21(  5.59%)
                                            0.0000  0.0148  0.0376  0.0092  0.6249
                                           -0.0003 -0.7414  0.0046 -0.0468  0.2351
                                            0.0060  0.0069  0.0055 -0.0226
    49. (0.00198) RY*( 2) C   3           s( 15.82%)p 4.81( 76.06%)d 0.51(  8.12%)
                                            0.0000  0.0292  0.3967  0.0123  0.6475
                                           -0.0000  0.5814  0.0040  0.0561  0.0457
                                            0.0373  0.0053  0.2748 -0.0466
    50. (0.00061) RY*( 3) C   3           s( 80.03%)p 0.15( 11.78%)d 0.10(  8.19%)
                                            0.0000 -0.0195  0.8944  0.0085 -0.2529
                                            0.0079 -0.2149  0.0012 -0.0870 -0.1670
                                           -0.0859  0.0299 -0.1965 -0.0843
    51. (0.00054) RY*( 4) C   3           s(  0.73%)p86.77( 63.54%)d48.78( 35.72%)
                                           -0.0000  0.0019  0.0856 -0.0053 -0.0416
                                           -0.0002 -0.0640  0.0248  0.7931  0.0431
                                            0.5703  0.1026 -0.1304  0.0508
    52. (0.00036) RY*( 5) C   3           s(  0.21%)p 0.57(  0.12%)d99.99( 99.66%)
                                           -0.0000 -0.0003  0.0463 -0.0010 -0.0088
                                           -0.0011  0.0060 -0.0042  0.0331  0.0722
                                            0.1015 -0.9878 -0.0674  0.0287
    53. (0.00022) RY*( 6) C   3           s(  0.13%)p99.99( 21.44%)d99.99( 78.42%)
                                            0.0000 -0.0105  0.0350  0.0144 -0.1060
                                            0.0112 -0.1221  0.0153 -0.4333 -0.2221
                                            0.7002  0.0102  0.4934  0.0324
    54. (0.00018) RY*( 7) C   3           s(  1.01%)p20.48( 20.72%)d77.34( 78.27%)
                                            0.0000 -0.0167  0.0992  0.0272 -0.2754
                                            0.0080 -0.1598 -0.0055  0.3240  0.2641
                                           -0.3328 -0.0519  0.7729 -0.0450
    55. (0.00010) RY*( 8) C   3           s(  1.13%)p10.69( 12.08%)d76.80( 86.79%)
    56. (0.00001) RY*( 9) C   3           s(  0.99%)p 0.08(  0.08%)d99.99( 98.93%)
    57. (0.00247) RY*( 1) C   4           s(  0.15%)p99.99( 94.50%)d36.04(  5.35%)
                                            0.0000 -0.0217  0.0319 -0.0179 -0.8143
                                            0.0230  0.5286 -0.0006 -0.0413  0.2279
                                           -0.0113  0.0026  0.0156  0.0350
    58. (0.00149) RY*( 2) C   4           s(  6.20%)p14.88( 92.29%)d 0.24(  1.51%)
                                            0.0000  0.0136  0.2487  0.0188 -0.5270
                                            0.0210 -0.8017  0.0006 -0.0393 -0.0684
                                            0.0191  0.0073  0.0991 -0.0146
    59. (0.00053) RY*( 3) C   4           s( 77.21%)p 0.21( 16.08%)d 0.09(  6.71%)
                                           -0.0000 -0.0087  0.8787 -0.0150  0.1782
                                            0.0130  0.1503 -0.0044 -0.3257  0.1214
                                            0.1208  0.1446 -0.1242 -0.0373
    60. (0.00048) RY*( 4) C   4           s( 13.41%)p 4.96( 66.56%)d 1.49( 20.02%)
                                            0.0000 -0.0026  0.3662 -0.0068  0.0239
                                            0.0067  0.0388  0.0117  0.8145  0.0891
                                           -0.2786 -0.3347 -0.0217 -0.0465
    61. (0.00009) RY*( 5) C   4           s(  0.03%)p99.99( 15.44%)d99.99( 84.54%)
    62. (0.00006) RY*( 6) C   4           s(  2.62%)p 1.62(  4.23%)d35.61( 93.16%)
    63. (0.00003) RY*( 7) C   4           s(  0.37%)p 7.03(  2.63%)d99.99( 97.00%)
    64. (0.00000) RY*( 8) C   4           s(  0.00%)p 1.00(  7.16%)d12.98( 92.84%)
    65. (0.00000) RY*( 9) C   4           s(  0.09%)p14.03(  1.25%)d99.99( 98.66%)
    66. (0.00271) RY*( 1) C   5           s(  0.10%)p99.99( 92.85%)d71.36(  7.05%)
                                           -0.0000  0.0279  0.0144 -0.0127 -0.2599
                                           -0.0326 -0.9272 -0.0001 -0.0016  0.1568
                                           -0.0070  0.0020 -0.2105 -0.0387
    67. (0.00134) RY*( 2) C   5           s(  0.01%)p99.99( 98.61%)d98.82(  1.37%)
                                            0.0000  0.0021  0.0116  0.0339 -0.9527
                                           -0.0136  0.2747  0.0015 -0.0421 -0.0765
                                           -0.0038 -0.0037 -0.0884 -0.0046
    68. (0.00041) RY*( 3) C   5           s( 92.51%)p 0.00(  0.29%)d 0.08(  7.20%)
                                            0.0000 -0.0029  0.9618  0.0045 -0.0052
                                            0.0196 -0.0463  0.0002 -0.0180 -0.1509
                                            0.0269 -0.0044  0.1820 -0.1239
    69. (0.00023) RY*( 4) C   5           s(  0.02%)p99.99( 82.01%)d99.99( 17.98%)
                                           -0.0000  0.0003  0.0131 -0.0008 -0.0369
                                            0.0005  0.0069  0.0084  0.9048 -0.0000
                                            0.2014 -0.3726 -0.0046  0.0196
    70. (0.00007) RY*( 5) C   5           s(  0.00%)p 1.00(  1.41%)d69.86( 98.59%)
    71. (0.00007) RY*( 6) C   5           s(  0.01%)p 1.00( 11.21%)d 7.92( 88.79%)
    72. (0.00003) RY*( 7) C   5           s(  7.30%)p 0.72(  5.22%)d11.98( 87.48%)
    73. (0.00000) RY*( 8) C   5           s(  0.00%)p 1.00(  6.80%)d13.71( 93.20%)
    74. (0.00000) RY*( 9) C   5           s(  0.14%)p12.05(  1.68%)d99.99( 98.18%)
    75. (0.00250) RY*( 1) C   6           s(  0.23%)p99.99( 91.36%)d35.85(  8.40%)
                                           -0.0000  0.0263  0.0407 -0.0339 -0.9347
                                           -0.0068 -0.1948 -0.0002 -0.0302  0.1128
                                            0.0088  0.0076  0.2652 -0.0297
    76. (0.00124) RY*( 2) C   6           s(  0.00%)p 1.00( 98.62%)d 0.01(  1.38%)
                                           -0.0000 -0.0001  0.0051  0.0071 -0.2012
                                           -0.0353  0.9715  0.0006 -0.0243  0.1080
                                           -0.0037  0.0068 -0.0452 -0.0014
    77. (0.00046) RY*( 3) C   6           s( 93.31%)p 0.00(  0.14%)d 0.07(  6.55%)
                                            0.0000 -0.0077  0.9660  0.0204 -0.0282
                                            0.0049 -0.0115  0.0011  0.0011 -0.0886
                                            0.0003 -0.0115 -0.2241 -0.0854
    78. (0.00029) RY*( 4) C   6           s(  0.00%)p 1.00(  0.15%)d99.99( 99.85%)
                                            0.0000 -0.0001  0.0021  0.0000  0.0020
                                            0.0001 -0.0046  0.0001 -0.0380 -0.0370
                                           -0.1925  0.9789 -0.0114 -0.0409
    79. (0.00007) RY*( 5) C   6           s(  0.01%)p 1.00(  1.54%)d63.99( 98.45%)
    80. (0.00005) RY*( 6) C   6           s(  0.00%)p 1.00( 90.05%)d 0.11(  9.95%)
    81. (0.00002) RY*( 7) C   6           s(  6.48%)p 1.06(  6.89%)d13.37( 86.63%)
    82. (0.00000) RY*( 8) C   6           s(  0.00%)p 1.00(  9.69%)d 9.32( 90.31%)
    83. (0.00000) RY*( 9) C   6           s(  0.07%)p24.23(  1.68%)d99.99( 98.25%)
    84. (0.00275) RY*( 1) C   7           s(  0.12%)p99.99( 93.02%)d57.86(  6.86%)
                                           -0.0000  0.0277  0.0204 -0.0249 -0.5839
                                            0.0249  0.7655 -0.0013 -0.0447 -0.2573
                                            0.0081 -0.0101 -0.0327 -0.0348
    85. (0.00136) RY*( 2) C   7           s(  0.11%)p99.99( 98.45%)d12.77(  1.44%)
                                            0.0000  0.0025  0.0335  0.0267 -0.7816
                                            0.0255 -0.6099  0.0008 -0.0153 -0.0197
                                           -0.0052 -0.0033 -0.1182 -0.0052
    86. (0.00038) RY*( 3) C   7           s( 92.47%)p 0.00(  0.26%)d 0.08(  7.27%)
                                            0.0000 -0.0034  0.9616  0.0138 -0.0063
                                           -0.0153  0.0445  0.0015 -0.0110  0.2322
                                            0.0150  0.0115  0.0515 -0.1255
    87. (0.00024) RY*( 4) C   7           s(  0.00%)p 1.00( 84.85%)d 0.18( 15.15%)
                                            0.0000  0.0003  0.0063 -0.0007 -0.0362
                                           -0.0002  0.0256  0.0080  0.9200 -0.0116
                                            0.0138  0.3881 -0.0191 -0.0132
    88. (0.00008) RY*( 5) C   7           s(  0.01%)p 1.00(  9.42%)d 9.61( 90.57%)
    89. (0.00007) RY*( 6) C   7           s(  0.06%)p25.28(  1.48%)d99.99( 98.46%)
    90. (0.00003) RY*( 7) C   7           s(  7.21%)p 0.71(  5.10%)d12.17( 87.70%)
    91. (0.00000) RY*( 8) C   7           s(  0.00%)p 1.00(  5.71%)d16.51( 94.29%)
    92. (0.00000) RY*( 9) C   7           s(  0.10%)p17.32(  1.81%)d99.99( 98.09%)
    93. (0.00277) RY*( 1) C   8           s(  0.07%)p99.99( 94.82%)d76.78(  5.12%)
                                           -0.0000  0.0197 -0.0167  0.0059  0.5849
                                            0.0308  0.7778 -0.0011 -0.0088  0.1359
                                            0.0021 -0.0025 -0.1787 -0.0278
    94. (0.00130) RY*( 2) C   8           s(  4.98%)p18.61( 92.65%)d 0.48(  2.37%)
                                            0.0000  0.0175  0.2224  0.0239 -0.7747
                                           -0.0154  0.5700  0.0029 -0.0268  0.1431
                                           -0.0202  0.0084  0.0395 -0.0343
    95. (0.00052) RY*( 3) C   8           s( 90.35%)p 0.06(  5.10%)d 0.05(  4.56%)
                                           -0.0000 -0.0095  0.9505 -0.0083  0.1840
                                           -0.0185 -0.0785  0.0040  0.1025 -0.1841
                                           -0.0822  0.0196  0.0301 -0.0602
    96. (0.00047) RY*( 4) C   8           s(  1.66%)p44.64( 74.24%)d14.49( 24.10%)
                                            0.0000 -0.0021  0.1289  0.0003  0.0297
                                           -0.0031 -0.0305 -0.0128 -0.8605  0.0029
                                            0.4272 -0.2398 -0.0001  0.0313
    97. (0.00013) RY*( 5) C   8           s(  0.08%)p99.99( 17.50%)d99.99( 82.42%)
                                            0.0000  0.0000  0.0287  0.0021 -0.0250
                                           -0.0026  0.0240 -0.0164  0.4165 -0.0597
                                            0.8969  0.1166 -0.0421  0.0295
    98. (0.00006) RY*( 6) C   8           s(  2.63%)p 1.85(  4.86%)d35.17( 92.51%)
    99. (0.00002) RY*( 7) C   8           s(  0.20%)p13.36(  2.62%)d99.99( 97.18%)
   100. (0.00000) RY*( 8) C   8           s(  0.00%)p 1.00(  7.34%)d12.62( 92.66%)
   101. (0.00000) RY*( 9) C   8           s(  0.13%)p 7.69(  0.99%)d99.99( 98.89%)
   102. (0.00059) RY*( 1) H   9           s( 84.60%)p 0.18( 15.40%)
                                            0.0128  0.9197 -0.1156 -0.3340  0.1705
   103. (0.00040) RY*( 2) H   9           s(  9.82%)p 9.18( 90.18%)
                                            0.0040  0.3134  0.6077  0.7183  0.1286
   104. (0.00015) RY*( 3) H   9           s(  3.77%)p25.50( 96.23%)
                                            0.0007  0.1943 -0.6913  0.5713 -0.3976
   105. (0.00001) RY*( 4) H   9           s(  2.04%)p48.10( 97.96%)
   106. (0.00063) RY*( 1) H  10           s( 81.46%)p 0.23( 18.54%)
                                            0.0078  0.9025 -0.2246 -0.3665  0.0253
   107. (0.00033) RY*( 2) H  10           s( 15.24%)p 5.56( 84.76%)
                                            0.0038  0.3903  0.4840  0.6327 -0.4616
   108. (0.00015) RY*( 3) H  10           s(  2.60%)p37.44( 97.40%)
                                           -0.0055  0.1612 -0.3233  0.6416  0.6767
   109. (0.00001) RY*( 4) H  10           s(  0.94%)p99.99( 99.06%)
   110. (0.00133) RY*( 1) H  11           s( 98.13%)p 0.02(  1.87%)
                                            0.0121  0.9905 -0.0018 -0.1078 -0.0843
   111. (0.00019) RY*( 2) H  11           s(  0.47%)p99.99( 99.53%)
                                            0.0084  0.0684  0.5731 -0.0187  0.8164
   112. (0.00011) RY*( 3) H  11           s(  0.39%)p99.99( 99.61%)
                                            0.0120  0.0612 -0.8106  0.1334  0.5668
   113. (0.00002) RY*( 4) H  11           s(  1.26%)p78.20( 98.74%)
   114. (0.00088) RY*( 1) H  12           s( 98.59%)p 0.01(  1.41%)
                                            0.0053  0.9929 -0.1155  0.0227  0.0143
   115. (0.00005) RY*( 2) H  12           s(  1.18%)p83.85( 98.82%)
   116. (0.00005) RY*( 3) H  12           s(  0.02%)p99.99( 99.98%)
   117. (0.00003) RY*( 4) H  12           s(  0.31%)p99.99( 99.69%)
   118. (0.00070) RY*( 1) H  13           s( 99.59%)p 0.00(  0.41%)
                                            0.0048  0.9979  0.0285  0.0577  0.0019
   119. (0.00006) RY*( 2) H  13           s(  0.00%)p 1.00(100.00%)
   120. (0.00003) RY*( 3) H  13           s(  0.42%)p99.99( 99.58%)
   121. (0.00004) RY*( 4) H  13           s(  0.09%)p99.99( 99.91%)
   122. (0.00071) RY*( 1) H  14           s( 99.62%)p 0.00(  0.38%)
                                            0.0027  0.9981  0.0605  0.0102 -0.0009
   123. (0.00004) RY*( 2) H  14           s(  0.47%)p99.99( 99.53%)
   124. (0.00004) RY*( 3) H  14           s(  0.01%)p99.99( 99.99%)
   125. (0.00002) RY*( 4) H  14           s(  0.00%)p 1.00(100.00%)
   126. (0.00070) RY*( 1) H  15           s( 99.61%)p 0.00(  0.39%)
                                            0.0047  0.9980  0.0426 -0.0460  0.0041
   127. (0.00006) RY*( 2) H  15           s(  0.00%)p 1.00(100.00%)
   128. (0.00003) RY*( 3) H  15           s(  0.27%)p99.99( 99.73%)
   129. (0.00004) RY*( 4) H  15           s(  0.23%)p99.99( 99.77%)
   130. (0.00085) RY*( 1) H  16           s( 99.41%)p 0.01(  0.59%)
                                            0.0038  0.9970 -0.0285 -0.0705  0.0120
   131. (0.00006) RY*( 2) H  16           s(  0.01%)p99.99( 99.99%)
   132. (0.00004) RY*( 3) H  16           s(  0.21%)p99.99( 99.79%)
   133. (0.00003) RY*( 4) H  16           s(  0.47%)p99.99( 99.53%)
   134. (0.00451) BD*( 1) N   1 - N   2  
                ( 53.20%)   0.7294* N   1 s( 26.71%)p 2.74( 73.15%)d 0.01(  0.14%)
                                           -0.0002  0.5164  0.0217  0.5786 -0.0221
                                           -0.6086  0.0317 -0.1567  0.0168 -0.0308
                                           -0.0040  0.0083 -0.0123 -0.0144
                ( 46.80%)  -0.6841* N   2 s( 29.85%)p 2.35( 70.05%)d 0.00(  0.10%)
                                           -0.0001  0.5459  0.0234 -0.5991  0.0339
                                            0.5738 -0.0048  0.1054 -0.0039 -0.0221
                                           -0.0116  0.0105 -0.0012 -0.0157
   135. (0.00383) BD*( 1) N   1 - H   9  
                ( 29.26%)   0.5409* N   1 s( 27.47%)p 2.64( 72.47%)d 0.00(  0.06%)
                                           -0.0003 -0.5241  0.0028  0.2754 -0.0131
                                            0.0272  0.0197 -0.8045  0.0206 -0.0039
                                            0.0110  0.0162 -0.0030 -0.0143
                ( 70.74%)  -0.8411* H   9 s( 99.77%)p 0.00(  0.23%)
                                           -0.9988  0.0069 -0.0169  0.0090  0.0442
   136. (0.00307) BD*( 1) N   1 - H  10  
                ( 29.49%)   0.5431* N   1 s( 27.69%)p 2.61( 72.24%)d 0.00(  0.07%)
                                            0.0000 -0.5262 -0.0021  0.6372 -0.0176
                                            0.0168  0.0174  0.5616 -0.0116 -0.0131
                                           -0.0148 -0.0124 -0.0116 -0.0007
                ( 70.51%)  -0.8397* H  10 s( 99.77%)p 0.00(  0.23%)
                                           -0.9988  0.0036 -0.0349  0.0069 -0.0322
   137. (0.01773) BD*( 1) N   2 - C   3  
                ( 38.79%)   0.6228* N   2 s( 39.35%)p 1.54( 60.61%)d 0.00(  0.05%)
                                            0.0001 -0.6273  0.0033 -0.7550 -0.0062
                                           -0.1891 -0.0060 -0.0135 -0.0027 -0.0080
                                           -0.0072 -0.0014 -0.0135  0.0130
                ( 61.21%)  -0.7824* C   3 s( 27.52%)p 2.63( 72.34%)d 0.00(  0.14%)
                                           -0.0000 -0.5243 -0.0185  0.8285  0.0219
                                            0.1782  0.0121  0.0674  0.0069 -0.0138
                                           -0.0042 -0.0008 -0.0280  0.0193
   138. (0.07906) BD*( 2) N   2 - C   3  
                ( 40.35%)   0.6352* N   2 s(  2.12%)p46.17( 97.83%)d 0.03(  0.06%)
                                           -0.0006  0.1455  0.0023 -0.0900 -0.0013
                                           -0.0526 -0.0027 -0.9833 -0.0201 -0.0000
                                           -0.0193 -0.0062  0.0006 -0.0122
                ( 59.65%)  -0.7723* C   3 s(  0.09%)p99.99( 99.83%)d 0.91(  0.08%)
                                           -0.0003 -0.0296  0.0041  0.0648  0.0042
                                           -0.0115 -0.0025 -0.9969  0.0102  0.0003
                                            0.0273  0.0077 -0.0013  0.0028
   139. (0.01388) BD*( 1) N   2 - H  11  
                ( 28.96%)   0.5382* N   2 s( 28.60%)p 2.49( 71.35%)d 0.00(  0.05%)
                                            0.0003  0.5347 -0.0108 -0.2480  0.0136
                                           -0.7943  0.0025  0.1445  0.0026  0.0061
                                           -0.0028 -0.0138 -0.0133 -0.0073
                ( 71.04%)  -0.8428* H  11 s( 99.75%)p 0.00(  0.25%)
                                            0.9987 -0.0085  0.0106  0.0464 -0.0159
   140. (0.01277) BD*( 1) C   3 - C   4  
                ( 48.20%)   0.6942* C   3 s( 36.45%)p 1.74( 63.51%)d 0.00(  0.04%)
                                            0.0001 -0.6037  0.0051 -0.2189  0.0224
                                           -0.7658  0.0017  0.0127  0.0021 -0.0084
                                           -0.0003  0.0002  0.0130  0.0130
                ( 51.80%)  -0.7198* C   4 s( 33.53%)p 1.98( 66.41%)d 0.00(  0.06%)
                                           -0.0001 -0.5789 -0.0121  0.2872  0.0267
                                            0.7621 -0.0017  0.0027  0.0016 -0.0115
                                           -0.0002  0.0002  0.0160  0.0153
   141. (0.01203) BD*( 1) C   3 - C   8  
                ( 48.39%)   0.6956* C   3 s( 35.72%)p 1.80( 64.24%)d 0.00(  0.05%)
                                            0.0001 -0.5976  0.0011 -0.5099  0.0265
                                            0.6174  0.0084 -0.0224  0.0003  0.0160
                                           -0.0009  0.0011  0.0044  0.0135
                ( 51.61%)  -0.7184* C   8 s( 34.20%)p 1.92( 65.74%)d 0.00(  0.06%)
                                           -0.0002 -0.5846 -0.0118  0.5630  0.0246
                                           -0.5815  0.0124  0.0388  0.0013  0.0192
                                           -0.0015  0.0015  0.0017  0.0154
   142. (0.00763) BD*( 1) C   4 - C   5  
                ( 49.67%)   0.7047* C   4 s( 36.45%)p 1.74( 63.51%)d 0.00(  0.05%)
                                            0.0000 -0.6036 -0.0116 -0.7778  0.0018
                                           -0.1655 -0.0399 -0.0321  0.0005 -0.0021
                                           -0.0016  0.0001 -0.0171  0.0126
                ( 50.33%)  -0.7095* C   5 s( 35.39%)p 1.82( 64.57%)d 0.00(  0.05%)
                                           -0.0001 -0.5948 -0.0073  0.7891  0.0160
                                            0.1441 -0.0371  0.0249  0.0013 -0.0101
                                           -0.0009 -0.0003 -0.0152  0.0115
   143. (0.04266) BD*( 2) C   4 - C   5  
                ( 56.90%)   0.7543* C   4 s(  0.00%)p 1.00( 99.92%)d 0.00(  0.08%)
                                           -0.0000 -0.0014 -0.0016 -0.0425  0.0006
                                            0.0114 -0.0002  0.9986 -0.0083  0.0005
                                            0.0264 -0.0081 -0.0009  0.0022
                ( 43.10%)  -0.6565* C   5 s(  0.00%)p 1.00( 99.94%)d 0.00(  0.05%)
                                           -0.0000 -0.0037 -0.0004 -0.0369  0.0005
                                            0.0145 -0.0003  0.9988 -0.0134  0.0005
                                           -0.0147 -0.0181  0.0008 -0.0003
   144. (0.00730) BD*( 1) C   4 - H  12  
                ( 36.43%)   0.6036* C   4 s( 29.94%)p 2.34( 70.03%)d 0.00(  0.03%)
                                           -0.0003  0.5470 -0.0148 -0.5561  0.0117
                                            0.6245  0.0018 -0.0300 -0.0004 -0.0132
                                            0.0010 -0.0006  0.0009 -0.0106
                ( 63.57%)  -0.7973* H  12 s( 99.89%)p 0.00(  0.11%)
                                            0.9995 -0.0022  0.0223 -0.0241  0.0010
   145. (0.00825) BD*( 1) C   5 - C   6  
                ( 49.51%)   0.7036* C   5 s( 35.35%)p 1.83( 64.60%)d 0.00(  0.05%)
                                           -0.0000 -0.5945 -0.0086 -0.5532 -0.0368
                                            0.5808 -0.0190 -0.0311 -0.0011  0.0182
                                           -0.0010  0.0012  0.0044  0.0123
                ( 50.49%)  -0.7106* C   6 s( 35.10%)p 1.85( 64.85%)d 0.00(  0.06%)
                                           -0.0000 -0.5923 -0.0109  0.5192 -0.0232
                                           -0.6137 -0.0330  0.0258 -0.0003  0.0186
                                           -0.0012  0.0010 -0.0012  0.0149
   146. (0.00661) BD*( 1) C   5 - H  13  
                ( 36.73%)   0.6061* C   5 s( 29.17%)p 2.43( 70.80%)d 0.00(  0.03%)
                                            0.0003 -0.5399  0.0143 -0.2604  0.0038
                                           -0.8000  0.0105 -0.0000  0.0001 -0.0079
                                           -0.0001  0.0000  0.0106  0.0088
                ( 63.27%)  -0.7954* H  13 s( 99.90%)p 0.00(  0.10%)
                                           -0.9995  0.0028  0.0098  0.0305 -0.0001
   147. (0.00813) BD*( 1) C   6 - C   7  
                ( 50.60%)   0.7114* C   6 s( 34.97%)p 1.86( 64.97%)d 0.00(  0.06%)
                                            0.0000  0.5913  0.0113 -0.2354  0.0341
                                           -0.7698 -0.0212  0.0052  0.0016  0.0137
                                            0.0002 -0.0002 -0.0128 -0.0150
                ( 49.40%)  -0.7028* C   7 s( 35.37%)p 1.83( 64.58%)d 0.00(  0.05%)
                                            0.0000  0.5947  0.0075  0.2820  0.0413
                                            0.7514 -0.0035 -0.0024  0.0016  0.0093
                                            0.0001 -0.0002 -0.0161 -0.0124
   148. (0.00649) BD*( 1) C   6 - H  14  
                ( 37.45%)   0.6120* C   6 s( 29.83%)p 2.35( 70.14%)d 0.00(  0.03%)
                                            0.0003 -0.5460  0.0118 -0.8199  0.0110
                                           -0.1684  0.0020 -0.0267  0.0004 -0.0054
                                           -0.0012 -0.0001 -0.0128  0.0115
                ( 62.55%)  -0.7909* H  14 s( 99.89%)p 0.00(  0.11%)
                                           -0.9995  0.0006  0.0322  0.0066  0.0012
   149. (0.00742) BD*( 1) C   7 - C   8  
                ( 50.52%)   0.7108* C   7 s( 35.26%)p 1.83( 64.70%)d 0.00(  0.05%)
                                            0.0001  0.5937  0.0090 -0.7834 -0.0011
                                           -0.1760 -0.0409 -0.0249  0.0007  0.0039
                                            0.0011  0.0001  0.0178 -0.0115
                ( 49.48%)  -0.7034* C   8 s( 36.74%)p 1.72( 63.22%)d 0.00(  0.04%)
                                           -0.0000  0.6060  0.0105  0.7798  0.0141
                                            0.1473 -0.0365  0.0302  0.0013  0.0099
                                            0.0012  0.0003  0.0133 -0.0127
   150. (0.04751) BD*( 2) C   7 - C   8  
                ( 44.00%)   0.6633* C   7 s(  0.00%)p 1.00( 99.94%)d 0.00(  0.05%)
                                            0.0000  0.0030  0.0006  0.0385 -0.0007
                                           -0.0200  0.0002 -0.9987  0.0127  0.0008
                                            0.0209 -0.0104 -0.0006  0.0015
                ( 56.00%)  -0.7484* C   8 s(  0.00%)p 1.00( 99.93%)d 0.00(  0.07%)
                                            0.0000 -0.0020  0.0019  0.0443 -0.0010
                                           -0.0217  0.0002 -0.9984  0.0093  0.0003
                                           -0.0207 -0.0160  0.0012 -0.0009
   151. (0.00649) BD*( 1) C   7 - H  15  
                ( 36.72%)   0.6060* C   7 s( 29.28%)p 2.41( 70.69%)d 0.00(  0.03%)
                                            0.0003 -0.5409  0.0146 -0.5507  0.0071
                                            0.6342 -0.0090 -0.0356  0.0007  0.0130
                                           -0.0009  0.0008  0.0019  0.0088
                ( 63.28%)  -0.7955* H  15 s( 99.90%)p 0.00(  0.10%)
                                           -0.9995  0.0027  0.0211 -0.0241  0.0012
   152. (0.00689) BD*( 1) C   8 - H  16  
                ( 37.65%)   0.6136* C   8 s( 28.97%)p 2.45( 71.00%)d 0.00(  0.03%)
                                           -0.0003  0.5381 -0.0144 -0.2677  0.0185
                                           -0.7987  0.0014  0.0043 -0.0004  0.0099
                                            0.0001 -0.0003 -0.0099 -0.0111
                ( 62.35%)  -0.7896* H  16 s( 99.90%)p 0.00(  0.10%)
                                            0.9995 -0.0014  0.0074  0.0311  0.0002


 NHO Directionality and "Bond Bending" (deviations from line of nuclear centers)

         [Thresholds for printing:  angular deviation  >  1.0 degree]
                                    hybrid p-character > 25.0%
                                    orbital occupancy  >  0.10e

                                Line of Centers        Hybrid 1              Hybrid 2
                                ---------------  -------------------   ------------------
                NBO               Theta   Phi    Theta   Phi    Dev    Theta   Phi    Dev
 ========================================================================================
     1. BD (   1) N   1 - N   2   100.4  313.6     --     --    --      82.8  134.8   3.4
     2. BD (   1) N   1 - H   9    20.7  184.9    18.8  190.1   2.6      --     --    --
     3. BD (   1) N   1 - H  10   130.0  185.3   131.5  183.2   2.3      --     --    --
     4. BD (   1) N   2 - C   3    86.3   13.0    88.8   14.4   2.9     94.9  192.6   1.2
     5. BD (   2) N   2 - C   3    86.3   13.0   173.9  211.2  99.5      4.1  168.5  90.0
     6. BD (   1) N   2 - H  11    74.6  256.2    79.9  253.5   5.9      --     --    --
     7. BD (   1) C   3 - C   4    90.0   71.0    91.1   75.6   4.7     90.3  247.6   3.5
     8. BD (   1) C   3 - C   8    87.6  312.2    88.4  307.7   4.6     92.8  135.9   3.8
     9. BD (   1) C   4 - C   5    88.0   11.0    87.7   14.8   3.8     91.8  187.6   3.5
    10. BD (   2) C   4 - C   5    88.0   11.0   177.5  345.0  89.7    177.7  338.7  90.0
    11. BD (   1) C   4 - H  12    92.0  132.5    92.1  131.0   1.5      --     --    --
    12. BD (   1) C   5 - C   6    87.9  312.2    87.7  316.4   4.2     91.8  127.5   4.7
    14. BD (   1) C   6 - C   7    89.8  251.0    89.5  255.7   4.7     90.1   66.6   4.4
    16. BD (   1) C   7 - C   8    91.9  191.7    91.7  195.5   3.7     87.8    7.9   3.8
    17. BD (   2) C   7 - C   8    91.9  191.7   177.5  332.4  90.0      2.8  153.6  90.3
    19. BD (   1) C   8 - H  16    89.7  251.6    89.7  252.6   1.0      --     --    --
    28. LP (   1) N   1             --     --     96.8   61.3   --       --     --    --
    29. LP*(   1) C   6             --     --    177.9  334.8   --       --     --    --


 Second Order Perturbation Theory Analysis of Fock Matrix in NBO Basis

     Threshold for printing:   0.25 kcal/mol
                                                                              E(2)  E(j)-E(i) F(i,j)
         Donor NBO (i)                     Acceptor NBO (j)                 kcal/mol   a.u.    a.u. 
 ===================================================================================================

 within unit  1
   1. BD (   1) N   1 - N   2        / 48. RY*(   1) C   3                    0.91    1.89    0.052
   1. BD (   1) N   1 - N   2        /137. BD*(   1) N   2 - C   3            0.48    1.26    0.031
   1. BD (   1) N   1 - N   2        /138. BD*(   2) N   2 - C   3            0.27    0.81    0.019
   1. BD (   1) N   1 - N   2        /141. BD*(   1) C   3 - C   8            1.10    1.39    0.049
   2. BD (   1) N   1 - H   9        / 41. RY*(   3) N   2                    0.39    2.27    0.038
   2. BD (   1) N   1 - H   9        /137. BD*(   1) N   2 - C   3            0.67    1.04    0.033
   2. BD (   1) N   1 - H   9        /138. BD*(   2) N   2 - C   3            2.25    0.59    0.047
   3. BD (   1) N   1 - H  10        / 41. RY*(   3) N   2                    0.32    2.27    0.034
   3. BD (   1) N   1 - H  10        /137. BD*(   1) N   2 - C   3            1.41    1.04    0.048
   3. BD (   1) N   1 - H  10        /138. BD*(   2) N   2 - C   3            0.98    0.59    0.031
   4. BD (   1) N   2 - C   3        / 30. RY*(   1) N   1                    0.45    1.79    0.036
   4. BD (   1) N   2 - C   3        / 57. RY*(   1) C   4                    0.27    1.98    0.029
   4. BD (   1) N   2 - C   3        / 93. RY*(   1) C   8                    0.38    1.94    0.034
   4. BD (   1) N   2 - C   3        /134. BD*(   1) N   1 - N   2            0.28    1.15    0.022
   4. BD (   1) N   2 - C   3        /136. BD*(   1) N   1 - H  10            0.31    1.29    0.025
   4. BD (   1) N   2 - C   3        /138. BD*(   2) N   2 - C   3            0.30    0.79    0.020
   4. BD (   1) N   2 - C   3        /140. BD*(   1) C   3 - C   4            0.88    1.38    0.044
   4. BD (   1) N   2 - C   3        /141. BD*(   1) C   3 - C   8            0.78    1.37    0.041
   4. BD (   1) N   2 - C   3        /142. BD*(   1) C   4 - C   5            0.67    1.41    0.039
   4. BD (   1) N   2 - C   3        /149. BD*(   1) C   7 - C   8            0.73    1.41    0.040
   5. BD (   2) N   2 - C   3        / 31. RY*(   2) N   1                    0.50    1.83    0.040
   5. BD (   2) N   2 - C   3        / 60. RY*(   4) C   4                    0.61    1.18    0.036
   5. BD (   2) N   2 - C   3        / 96. RY*(   4) C   8                    0.63    1.22    0.037
   5. BD (   2) N   2 - C   3        /135. BD*(   1) N   1 - H   9            1.25    0.78    0.042
   5. BD (   2) N   2 - C   3        /136. BD*(   1) N   1 - H  10            0.99    0.79    0.037
   5. BD (   2) N   2 - C   3        /138. BD*(   2) N   2 - C   3            2.81    0.30    0.037
   5. BD (   2) N   2 - C   3        /143. BD*(   2) C   4 - C   5            6.24    0.39    0.064
   5. BD (   2) N   2 - C   3        /150. BD*(   2) C   7 - C   8            6.84    0.38    0.066
   6. BD (   1) N   2 - H  11        / 30. RY*(   1) N   1                    0.39    1.64    0.032
   6. BD (   1) N   2 - H  11        / 48. RY*(   1) C   3                    0.66    1.72    0.042
   6. BD (   1) N   2 - H  11        /138. BD*(   2) N   2 - C   3            0.50    0.64    0.023
   6. BD (   1) N   2 - H  11        /140. BD*(   1) C   3 - C   4            1.93    1.22    0.062
   7. BD (   1) C   3 - C   4        / 39. RY*(   1) N   2                    0.40    2.15    0.037
   7. BD (   1) C   3 - C   4        / 66. RY*(   1) C   5                    0.57    1.88    0.042
   7. BD (   1) C   3 - C   4        / 67. RY*(   2) C   5                    0.60    1.38    0.037
   7. BD (   1) C   3 - C   4        / 93. RY*(   1) C   8                    0.49    1.80    0.038
   7. BD (   1) C   3 - C   4        /137. BD*(   1) N   2 - C   3            0.75    1.11    0.036
   7. BD (   1) C   3 - C   4        /139. BD*(   1) N   2 - H  11            0.97    1.11    0.041
   7. BD (   1) C   3 - C   4        /141. BD*(   1) C   3 - C   8            2.14    1.24    0.065
   7. BD (   1) C   3 - C   4        /142. BD*(   1) C   4 - C   5            1.28    1.28    0.051
   7. BD (   1) C   3 - C   4        /144. BD*(   1) C   4 - H  12            0.59    1.19    0.034
   7. BD (   1) C   3 - C   4        /146. BD*(   1) C   5 - H  13            1.02    1.20    0.044
   7. BD (   1) C   3 - C   4        /152. BD*(   1) C   8 - H  16            1.10    1.16    0.045
   8. BD (   1) C   3 - C   8        / 39. RY*(   1) N   2                    0.47    2.15    0.041
   8. BD (   1) C   3 - C   8        / 57. RY*(   1) C   4                    0.51    1.85    0.039
   8. BD (   1) C   3 - C   8        / 84. RY*(   1) C   7                    0.59    1.88    0.042
   8. BD (   1) C   3 - C   8        / 85. RY*(   2) C   7                    0.61    1.38    0.037
   8. BD (   1) C   3 - C   8        /134. BD*(   1) N   1 - N   2            1.43    1.02    0.048
   8. BD (   1) C   3 - C   8        /137. BD*(   1) N   2 - C   3            0.64    1.11    0.034
   8. BD (   1) C   3 - C   8        /140. BD*(   1) C   3 - C   4            2.09    1.25    0.064
   8. BD (   1) C   3 - C   8        /144. BD*(   1) C   4 - H  12            1.06    1.19    0.045
   8. BD (   1) C   3 - C   8        /149. BD*(   1) C   7 - C   8            1.33    1.28    0.052
   8. BD (   1) C   3 - C   8        /151. BD*(   1) C   7 - H  15            1.01    1.20    0.044
   8. BD (   1) C   3 - C   8        /152. BD*(   1) C   8 - H  16            0.55    1.17    0.032
   9. BD (   1) C   4 - C   5        / 48. RY*(   1) C   3                    1.03    1.72    0.053
   9. BD (   1) C   4 - C   5        / 75. RY*(   1) C   6                    0.43    1.90    0.036
   9. BD (   1) C   4 - C   5        / 76. RY*(   2) C   6                    0.60    1.36    0.036
   9. BD (   1) C   4 - C   5        /137. BD*(   1) N   2 - C   3            2.23    1.10    0.063
   9. BD (   1) C   4 - C   5        /140. BD*(   1) C   3 - C   4            1.47    1.23    0.054
   9. BD (   1) C   4 - C   5        /144. BD*(   1) C   4 - H  12            0.85    1.18    0.040
   9. BD (   1) C   4 - C   5        /145. BD*(   1) C   5 - C   6            1.27    1.26    0.051
   9. BD (   1) C   4 - C   5        /146. BD*(   1) C   5 - H  13            0.61    1.18    0.034
   9. BD (   1) C   4 - C   5        /148. BD*(   1) C   6 - H  14            1.11    1.18    0.046
  10. BD (   2) C   4 - C   5        / 29. LP*(   1) C   6                   31.36    0.18    0.100
  10. BD (   2) C   4 - C   5        / 51. RY*(   4) C   3                    0.40    1.31    0.031
  10. BD (   2) C   4 - C   5        / 69. RY*(   4) C   5                    0.31    1.04    0.025
  10. BD (   2) C   4 - C   5        / 80. RY*(   6) C   6                    0.88    0.93    0.039
  10. BD (   2) C   4 - C   5        /138. BD*(   2) N   2 - C   3           12.23    0.21    0.066
  10. BD (   2) C   4 - C   5        /143. BD*(   2) C   4 - C   5            0.30    0.30    0.013
  11. BD (   1) C   4 - H  12        / 49. RY*(   2) C   3                    0.34    1.56    0.029
  11. BD (   1) C   4 - H  12        / 66. RY*(   1) C   5                    0.34    1.69    0.030
  11. BD (   1) C   4 - H  12        /137. BD*(   1) N   2 - C   3            0.36    0.91    0.023
  11. BD (   1) C   4 - H  12        /140. BD*(   1) C   3 - C   4            0.36    1.04    0.025
  11. BD (   1) C   4 - H  12        /141. BD*(   1) C   3 - C   8            2.30    1.04    0.062
  11. BD (   1) C   4 - H  12        /142. BD*(   1) C   4 - C   5            0.66    1.08    0.034
  11. BD (   1) C   4 - H  12        /145. BD*(   1) C   5 - C   6            1.91    1.08    0.057
  12. BD (   1) C   5 - C   6        / 58. RY*(   2) C   4                    0.80    1.41    0.043
  12. BD (   1) C   5 - C   6        / 84. RY*(   1) C   7                    0.43    1.86    0.036
  12. BD (   1) C   5 - C   6        / 85. RY*(   2) C   7                    0.72    1.36    0.040
  12. BD (   1) C   5 - C   6        /142. BD*(   1) C   4 - C   5            1.27    1.26    0.051
  12. BD (   1) C   5 - C   6        /144. BD*(   1) C   4 - H  12            1.17    1.18    0.047
  12. BD (   1) C   5 - C   6        /146. BD*(   1) C   5 - H  13            0.63    1.18    0.034
  12. BD (   1) C   5 - C   6        /147. BD*(   1) C   6 - C   7            1.16    1.26    0.048
  12. BD (   1) C   5 - C   6        /148. BD*(   1) C   6 - H  14            0.59    1.18    0.033
  12. BD (   1) C   5 - C   6        /151. BD*(   1) C   7 - H  15            1.29    1.18    0.049
  13. BD (   1) C   5 - H  13        / 57. RY*(   1) C   4                    0.31    1.64    0.029
  13. BD (   1) C   5 - H  13        / 75. RY*(   1) C   6                    0.33    1.70    0.030
  13. BD (   1) C   5 - H  13        /140. BD*(   1) C   3 - C   4            2.18    1.04    0.060
  13. BD (   1) C   5 - H  13        /142. BD*(   1) C   4 - C   5            0.47    1.07    0.028
  13. BD (   1) C   5 - H  13        /145. BD*(   1) C   5 - C   6            0.36    1.07    0.025
  13. BD (   1) C   5 - H  13        /147. BD*(   1) C   6 - C   7            1.84    1.07    0.056
  14. BD (   1) C   6 - C   7        / 66. RY*(   1) C   5                    0.45    1.87    0.037
  14. BD (   1) C   6 - C   7        / 67. RY*(   2) C   5                    0.70    1.37    0.039
  14. BD (   1) C   6 - C   7        / 94. RY*(   2) C   8                    0.84    1.42    0.044
  14. BD (   1) C   6 - C   7        /145. BD*(   1) C   5 - C   6            1.15    1.26    0.048
  14. BD (   1) C   6 - C   7        /146. BD*(   1) C   5 - H  13            1.27    1.18    0.049
  14. BD (   1) C   6 - C   7        /148. BD*(   1) C   6 - H  14            0.58    1.18    0.033
  14. BD (   1) C   6 - C   7        /149. BD*(   1) C   7 - C   8            1.29    1.26    0.051
  14. BD (   1) C   6 - C   7        /151. BD*(   1) C   7 - H  15            0.64    1.18    0.035
  14. BD (   1) C   6 - C   7        /152. BD*(   1) C   8 - H  16            1.25    1.15    0.048
  15. BD (   1) C   6 - H  14        / 66. RY*(   1) C   5                    0.34    1.69    0.030
  15. BD (   1) C   6 - H  14        / 84. RY*(   1) C   7                    0.34    1.68    0.030
  15. BD (   1) C   6 - H  14        /142. BD*(   1) C   4 - C   5            1.97    1.08    0.058
  15. BD (   1) C   6 - H  14        /145. BD*(   1) C   5 - C   6            0.40    1.08    0.026
  15. BD (   1) C   6 - H  14        /147. BD*(   1) C   6 - C   7            0.39    1.07    0.026
  15. BD (   1) C   6 - H  14        /149. BD*(   1) C   7 - C   8            1.96    1.08    0.058
  16. BD (   1) C   7 - C   8        / 49. RY*(   2) C   3                    0.88    1.75    0.050
  16. BD (   1) C   7 - C   8        / 75. RY*(   1) C   6                    0.44    1.90    0.037
  16. BD (   1) C   7 - C   8        / 76. RY*(   2) C   6                    0.60    1.36    0.036
  16. BD (   1) C   7 - C   8        /137. BD*(   1) N   2 - C   3            2.04    1.10    0.060
  16. BD (   1) C   7 - C   8        /141. BD*(   1) C   3 - C   8            1.54    1.23    0.055
  16. BD (   1) C   7 - C   8        /147. BD*(   1) C   6 - C   7            1.26    1.26    0.050
  16. BD (   1) C   7 - C   8        /148. BD*(   1) C   6 - H  14            1.11    1.18    0.046
  16. BD (   1) C   7 - C   8        /151. BD*(   1) C   7 - H  15            0.62    1.18    0.034
  16. BD (   1) C   7 - C   8        /152. BD*(   1) C   8 - H  16            0.82    1.16    0.039
  17. BD (   2) C   7 - C   8        / 29. LP*(   1) C   6                   29.49    0.18    0.099
  17. BD (   2) C   7 - C   8        / 51. RY*(   4) C   3                    0.43    1.32    0.033
  17. BD (   2) C   7 - C   8        / 78. RY*(   4) C   6                    0.27    2.18    0.033
  17. BD (   2) C   7 - C   8        / 80. RY*(   6) C   6                    0.77    0.93    0.037
  17. BD (   2) C   7 - C   8        / 87. RY*(   4) C   7                    0.28    1.00    0.023
  17. BD (   2) C   7 - C   8        /138. BD*(   2) N   2 - C   3           11.77    0.21    0.065
  17. BD (   2) C   7 - C   8        /150. BD*(   2) C   7 - C   8            0.35    0.30    0.014
  18. BD (   1) C   7 - H  15        / 75. RY*(   1) C   6                    0.33    1.71    0.030
  18. BD (   1) C   7 - H  15        / 93. RY*(   1) C   8                    0.30    1.60    0.028
  18. BD (   1) C   7 - H  15        /141. BD*(   1) C   3 - C   8            2.17    1.03    0.060
  18. BD (   1) C   7 - H  15        /145. BD*(   1) C   5 - C   6            1.79    1.07    0.055
  18. BD (   1) C   7 - H  15        /147. BD*(   1) C   6 - C   7            0.37    1.07    0.025
  18. BD (   1) C   7 - H  15        /149. BD*(   1) C   7 - C   8            0.46    1.07    0.028
  19. BD (   1) C   8 - H  16        / 84. RY*(   1) C   7                    0.37    1.69    0.032
  19. BD (   1) C   8 - H  16        /137. BD*(   1) N   2 - C   3            0.39    0.92    0.024
  19. BD (   1) C   8 - H  16        /140. BD*(   1) C   3 - C   4            2.23    1.06    0.061
  19. BD (   1) C   8 - H  16        /141. BD*(   1) C   3 - C   8            0.28    1.05    0.022
  19. BD (   1) C   8 - H  16        /147. BD*(   1) C   6 - C   7            1.86    1.09    0.057
  19. BD (   1) C   8 - H  16        /149. BD*(   1) C   7 - C   8            0.61    1.09    0.033
  20. CR (   1) N   1                / 42. RY*(   4) N   2                    0.27   15.20    0.081
  20. CR (   1) N   1                /102. RY*(   1) H   9                    0.27   14.90    0.080
  20. CR (   1) N   1                /137. BD*(   1) N   2 - C   3            0.43   14.64    0.101
  21. CR (   1) N   2                / 32. RY*(   3) N   1                    0.47   15.16    0.107
  21. CR (   1) N   2                / 49. RY*(   2) C   3                    0.41   15.35    0.100
  21. CR (   1) N   2                / 50. RY*(   3) C   3                    0.64   14.91    0.123
  21. CR (   1) N   2                / 54. RY*(   7) C   3                    0.32   16.20    0.091
  21. CR (   1) N   2                /110. RY*(   1) H  11                    0.26   14.73    0.079
  21. CR (   1) N   2                /138. BD*(   2) N   2 - C   3            0.64   14.25    0.125
  21. CR (   1) N   2                /140. BD*(   1) C   3 - C   4            0.37   14.83    0.094
  21. CR (   1) N   2                /141. BD*(   1) C   3 - C   8            0.30   14.83    0.085
  22. CR (   1) C   3                / 42. RY*(   4) N   2                    0.27   11.11    0.069
  22. CR (   1) C   3                / 58. RY*(   2) C   4                    0.90   10.86    0.125
  22. CR (   1) C   3                / 94. RY*(   2) C   8                    0.87   10.87    0.123
  22. CR (   1) C   3                /134. BD*(   1) N   1 - N   2            0.36   10.45    0.077
  22. CR (   1) C   3                /140. BD*(   1) C   3 - C   4            0.25   10.68    0.066
  22. CR (   1) C   3                /141. BD*(   1) C   3 - C   8            0.28   10.67    0.069
  22. CR (   1) C   3                /142. BD*(   1) C   4 - C   5            0.37   10.72    0.080
  22. CR (   1) C   3                /144. BD*(   1) C   4 - H  12            0.27   10.63    0.068
  22. CR (   1) C   3                /149. BD*(   1) C   7 - C   8            0.37   10.71    0.080
  22. CR (   1) C   3                /152. BD*(   1) C   8 - H  16            0.28   10.60    0.069
  23. CR (   1) C   4                / 48. RY*(   1) C   3                    0.26   11.11    0.068
  23. CR (   1) C   4                / 49. RY*(   2) C   3                    0.71   11.13    0.112
  23. CR (   1) C   4                / 67. RY*(   2) C   5                    0.78   10.76    0.116
  23. CR (   1) C   4                / 68. RY*(   3) C   5                    0.25   10.79    0.066
  23. CR (   1) C   4                /114. RY*(   1) H  12                    0.47   10.50    0.089
  23. CR (   1) C   4                /137. BD*(   1) N   2 - C   3            0.41   10.48    0.084
  23. CR (   1) C   4                /141. BD*(   1) C   3 - C   8            0.57   10.61    0.098
  23. CR (   1) C   4                /145. BD*(   1) C   5 - C   6            0.49   10.65    0.091
  23. CR (   1) C   4                /146. BD*(   1) C   5 - H  13            0.27   10.57    0.068
  24. CR (   1) C   5                / 58. RY*(   2) C   4                    0.30   10.80    0.072
  24. CR (   1) C   5                / 59. RY*(   3) C   4                    0.38   10.76    0.081
  24. CR (   1) C   5                / 76. RY*(   2) C   6                    0.71   10.74    0.111
  24. CR (   1) C   5                / 77. RY*(   3) C   6                    0.25   10.77    0.066
  24. CR (   1) C   5                /118. RY*(   1) H  13                    0.40   10.45    0.082
  24. CR (   1) C   5                /140. BD*(   1) C   3 - C   4            0.51   10.61    0.094
  24. CR (   1) C   5                /144. BD*(   1) C   4 - H  12            0.33   10.56    0.075
  24. CR (   1) C   5                /147. BD*(   1) C   6 - C   7            0.41   10.64    0.084
  24. CR (   1) C   5                /148. BD*(   1) C   6 - H  14            0.29   10.56    0.070
  25. CR (   1) C   6                / 67. RY*(   2) C   5                    0.73   10.76    0.112
  25. CR (   1) C   6                / 68. RY*(   3) C   5                    0.28   10.79    0.070
  25. CR (   1) C   6                / 85. RY*(   2) C   7                    0.69   10.76    0.109
  25. CR (   1) C   6                / 86. RY*(   3) C   7                    0.28   10.79    0.070
  25. CR (   1) C   6                /122. RY*(   1) H  14                    0.41   10.46    0.082
  25. CR (   1) C   6                /142. BD*(   1) C   4 - C   5            0.47   10.66    0.089
  25. CR (   1) C   6                /146. BD*(   1) C   5 - H  13            0.29   10.57    0.071
  25. CR (   1) C   6                /149. BD*(   1) C   7 - C   8            0.46   10.65    0.089
  25. CR (   1) C   6                /151. BD*(   1) C   7 - H  15            0.30   10.57    0.071
  26. CR (   1) C   7                / 76. RY*(   2) C   6                    0.70   10.74    0.110
  26. CR (   1) C   7                / 77. RY*(   3) C   6                    0.27   10.77    0.068
  26. CR (   1) C   7                / 94. RY*(   2) C   8                    0.28   10.81    0.070
  26. CR (   1) C   7                / 95. RY*(   3) C   8                    0.40   10.73    0.083
  26. CR (   1) C   7                /126. RY*(   1) H  15                    0.40   10.45    0.082
  26. CR (   1) C   7                /141. BD*(   1) C   3 - C   8            0.53   10.61    0.095
  26. CR (   1) C   7                /145. BD*(   1) C   5 - C   6            0.41   10.65    0.083
  26. CR (   1) C   7                /148. BD*(   1) C   6 - H  14            0.29   10.57    0.070
  26. CR (   1) C   7                /152. BD*(   1) C   8 - H  16            0.33   10.54    0.075
  27. CR (   1) C   8                / 48. RY*(   1) C   3                    0.81   11.12    0.120
  27. CR (   1) C   8                / 85. RY*(   2) C   7                    0.81   10.76    0.118
  27. CR (   1) C   8                / 86. RY*(   3) C   7                    0.25   10.79    0.066
  27. CR (   1) C   8                /130. RY*(   1) H  16                    0.40   10.46    0.081
  27. CR (   1) C   8                /137. BD*(   1) N   2 - C   3            0.37   10.49    0.080
  27. CR (   1) C   8                /140. BD*(   1) C   3 - C   4            0.56   10.62    0.098
  27. CR (   1) C   8                /147. BD*(   1) C   6 - C   7            0.47   10.65    0.090
  27. CR (   1) C   8                /151. BD*(   1) C   7 - H  15            0.28   10.57    0.068
  28. LP (   1) N   1                / 40. RY*(   2) N   2                    0.71    2.07    0.049
  28. LP (   1) N   1                /102. RY*(   1) H   9                    0.37    0.99    0.025
  28. LP (   1) N   1                /103. RY*(   2) H   9                    0.44    1.93    0.037
  28. LP (   1) N   1                /106. RY*(   1) H  10                    0.28    1.01    0.021
  28. LP (   1) N   1                /107. RY*(   2) H  10                    0.40    1.85    0.035
  28. LP (   1) N   1                /137. BD*(   1) N   2 - C   3            0.74    0.73    0.029
  28. LP (   1) N   1                /139. BD*(   1) N   2 - H  11            3.91    0.73    0.068
  28. LP (   1) N   1                /144. BD*(   1) C   4 - H  12            0.31    0.81    0.020
  29. LP*(   1) C   6                / 69. RY*(   4) C   5                    0.89    0.86    0.067
  29. LP*(   1) C   6                / 80. RY*(   6) C   6                    2.10    0.75    0.096
  29. LP*(   1) C   6                / 87. RY*(   4) C   7                    0.87    0.82    0.065
  29. LP*(   1) C   6                /138. BD*(   2) N   2 - C   3            0.73    0.03    0.010
  29. LP*(   1) C   6                /143. BD*(   2) C   4 - C   5           15.43    0.12    0.096
  29. LP*(   1) C   6                /150. BD*(   2) C   7 - C   8           16.63    0.11    0.096
 138. BD*(   2) N   2 - C   3        /143. BD*(   2) C   4 - C   5            5.73    0.09    0.082
 138. BD*(   2) N   2 - C   3        /150. BD*(   2) C   7 - C   8            5.96    0.08    0.079


 Natural Bond Orbitals (Summary):

                                                            Principal Delocalizations
           NBO                        Occupancy    Energy   (geminal,vicinal,remote)
 ====================================================================================
 Molecular unit  1  (C6H8N2)
     1. BD (   1) N   1 - N   2          0.99651    -1.03141  141(v),48(v),137(g),138(g)
     2. BD (   1) N   1 - H   9          0.97921    -0.81081  138(v),137(v),41(v)
     3. BD (   1) N   1 - H  10          0.98822    -0.81022  137(v),138(v),41(v)
     4. BD (   1) N   2 - C   3          0.99402    -1.01214  140(g),141(g),149(v),142(v)
                                                    30(v),93(v),138(g),136(v)
                                                    134(g),57(v)
     5. BD (   2) N   2 - C   3          0.89368    -0.51904  150(v),143(v),138(g),135(v)
                                                    136(v),96(v),60(v),31(v)
     6. BD (   1) N   2 - H  11          0.99406    -0.86082  140(v),48(v),138(g),30(v)
     7. BD (   1) C   3 - C   4          0.98591    -0.87911  141(g),142(g),152(v),146(v)
                                                    139(v),137(g),67(v),144(g)
                                                    66(v),93(v),39(v)
     8. BD (   1) C   3 - C   8          0.98595    -0.88285  140(g),134(v),149(g),144(v)
                                                    151(v),137(g),85(v),84(v)
                                                    152(g),57(v),39(v)
     9. BD (   1) C   4 - C   5          0.98843    -0.86576  137(v),140(g),145(g),148(v)
                                                    48(v),144(g),146(g),76(v)
                                                    75(v)
    10. BD (   2) C   4 - C   5          0.84074    -0.42760  29(v),138(v),80(v),51(v)
                                                    69(g),143(g)
    11. BD (   1) C   4 - H  12          0.98800    -0.67974  141(v),145(v),142(g),140(g)
                                                    137(v),49(v),66(v)
    12. BD (   1) C   5 - C   6          0.99012    -0.86343  151(v),142(g),144(v),147(g)
                                                    58(v),85(v),146(g),148(g)
                                                    84(v)
    13. BD (   1) C   5 - H  13          0.98912    -0.67256  140(v),147(v),142(g),145(g)
                                                    75(v),57(v)
    14. BD (   1) C   6 - C   7          0.98989    -0.86394  149(g),146(v),152(v),145(g)
                                                    94(v),67(v),151(g),148(g)
                                                    66(v)
    15. BD (   1) C   6 - H  14          0.98973    -0.68101  142(v),149(v),145(g),147(g)
                                                    66(v),84(v)
    16. BD (   1) C   7 - C   8          0.98855    -0.87045  137(v),141(g),147(g),148(v)
                                                    49(v),152(g),151(g),76(v)
                                                    75(v)
    17. BD (   2) C   7 - C   8          0.84957    -0.43271  29(v),138(v),80(v),51(v)
                                                    150(g),87(g),78(v)
    18. BD (   1) C   7 - H  15          0.98906    -0.67586  141(v),145(v),149(g),147(g)
                                                    75(v),93(v)
    19. BD (   1) C   8 - H  16          0.98879    -0.69254  140(v),147(v),149(g),137(v)
                                                    84(v),141(g)
    20. CR (   1) N   1                  0.99976   -14.40977  137(v),102(v),42(v)
    21. CR (   1) N   2                  0.99956   -14.46984  138(g),50(v),32(v),49(v)
                                                    140(v),54(v),141(v),110(v)
    22. CR (   1) C   3                  0.99941   -10.31637  58(v),94(v),149(v),142(v)
                                                    134(v),152(v),141(g),144(v)
                                                    42(v),140(g)
    23. CR (   1) C   4                  0.99946   -10.25249  67(v),49(v),141(v),145(v)
                                                    114(v),137(v),146(v),48(v)
                                                    68(v)
    24. CR (   1) C   5                  0.99949   -10.24993  76(v),140(v),147(v),118(v)
                                                    59(v),144(v),58(v),148(v)
                                                    77(v)
    25. CR (   1) C   6                  0.99947   -10.25770  67(v),85(v),142(v),149(v)
                                                    122(v),151(v),146(v),86(v)
                                                    68(v)
    26. CR (   1) C   7                  0.99949   -10.25194  76(v),141(v),145(v),126(v)
                                                    95(v),152(v),148(v),94(v)
                                                    77(v)
    27. CR (   1) C   8                  0.99946   -10.26031  48(v),85(v),140(v),147(v)
                                                    130(v),137(v),151(v),86(v)
    28. LP (   1) N   1                  0.97274    -0.49754  139(v),137(v),40(v),103(v)
                                                    107(v),102(v),144(r),106(v)
    29. LP*(   1) C   6                  0.27255    -0.24929  150(v),143(v),80(g),69(v)
                                                    87(v),138(r)
    30. RY*(   1) N   1                  0.00150     0.77989   
    31. RY*(   2) N   1                  0.00060     1.31154   
    32. RY*(   3) N   1                  0.00031     0.69366   
    33. RY*(   4) N   1                  0.00006     1.80653   
    34. RY*(   5) N   1                  0.00002     1.70555   
    35. RY*(   6) N   1                  0.00001     1.64099   
    36. RY*(   7) N   1                  0.00000     2.43394   
    37. RY*(   8) N   1                  0.00000     2.11575   
    38. RY*(   9) N   1                  0.00000     2.51563   
    39. RY*(   1) N   2                  0.00139     1.26800   
    40. RY*(   2) N   2                  0.00116     1.57638   
    41. RY*(   3) N   2                  0.00075     1.45593   
    42. RY*(   4) N   2                  0.00021     0.79309   
    43. RY*(   5) N   2                  0.00010     1.36264   
    44. RY*(   6) N   2                  0.00011     1.79614   
    45. RY*(   7) N   2                  0.00002     2.34045   
    46. RY*(   8) N   2                  0.00000     2.19891   
    47. RY*(   9) N   2                  0.00001     2.33883   
    48. RY*(   1) C   3                  0.00327     0.85823   
    49. RY*(   2) C   3                  0.00198     0.88109   
    50. RY*(   3) C   3                  0.00061     0.43732   
    51. RY*(   4) C   3                  0.00054     0.88231   
    52. RY*(   5) C   3                  0.00036     1.69662   
    53. RY*(   6) C   3                  0.00022     1.59242   
    54. RY*(   7) C   3                  0.00018     1.73480   
    55. RY*(   8) C   3                  0.00010     1.95978   
    56. RY*(   9) C   3                  0.00001     1.96371   
    57. RY*(   1) C   4                  0.00247     0.96515   
    58. RY*(   2) C   4                  0.00149     0.54711   
    59. RY*(   3) C   4                  0.00053     0.51049   
    60. RY*(   4) C   4                  0.00048     0.66476   
    61. RY*(   5) C   4                  0.00009     1.53701   
    62. RY*(   6) C   4                  0.00006     2.13061   
    63. RY*(   7) C   4                  0.00003     2.20606   
    64. RY*(   8) C   4                  0.00000     1.66674   
    65. RY*(   9) C   4                  0.00000     2.04494   
    66. RY*(   1) C   5                  0.00271     1.00577   
    67. RY*(   2) C   5                  0.00134     0.50464   
    68. RY*(   3) C   5                  0.00041     0.53594   
    69. RY*(   4) C   5                  0.00023     0.61133   
    70. RY*(   5) C   5                  0.00007     2.20737   
    71. RY*(   6) C   5                  0.00007     1.60484   
    72. RY*(   7) C   5                  0.00003     2.05893   
    73. RY*(   8) C   5                  0.00000     1.65454   
    74. RY*(   9) C   5                  0.00000     2.04067   
    75. RY*(   1) C   6                  0.00250     1.02983   
    76. RY*(   2) C   6                  0.00124     0.48960   
    77. RY*(   3) C   6                  0.00046     0.52116   
    78. RY*(   4) C   6                  0.00029     1.75193   
    79. RY*(   5) C   6                  0.00007     2.20671   
    80. RY*(   6) C   6                  0.00005     0.50033   
    81. RY*(   7) C   6                  0.00002     2.02576   
    82. RY*(   8) C   6                  0.00000     1.63158   
    83. RY*(   9) C   6                  0.00000     2.04595   
    84. RY*(   1) C   7                  0.00275     0.99861   
    85. RY*(   2) C   7                  0.00136     0.49953   
    86. RY*(   3) C   7                  0.00038     0.52918   
    87. RY*(   4) C   7                  0.00024     0.56943   
    88. RY*(   5) C   7                  0.00008     1.62798   
    89. RY*(   6) C   7                  0.00007     2.20452   
    90. RY*(   7) C   7                  0.00003     2.05219   
    91. RY*(   8) C   7                  0.00000     1.66911   
    92. RY*(   9) C   7                  0.00000     2.04204   
    93. RY*(   1) C   8                  0.00277     0.92535   
    94. RY*(   2) C   8                  0.00130     0.55355   
    95. RY*(   3) C   8                  0.00052     0.47879   
    96. RY*(   4) C   8                  0.00047     0.70509   
    97. RY*(   5) C   8                  0.00013     1.48979   
    98. RY*(   6) C   8                  0.00006     2.10221   
    99. RY*(   7) C   8                  0.00002     2.20574   
   100. RY*(   8) C   8                  0.00000     1.65310   
   101. RY*(   9) C   8                  0.00000     2.03446   
   102. RY*(   1) H   9                  0.00059     0.48831   
   103. RY*(   2) H   9                  0.00040     1.43369   
   104. RY*(   3) H   9                  0.00015     1.54501   
   105. RY*(   4) H   9                  0.00001     2.08415   
   106. RY*(   1) H  10                  0.00063     0.51509   
   107. RY*(   2) H  10                  0.00033     1.35354   
   108. RY*(   3) H  10                  0.00015     1.57673   
   109. RY*(   4) H  10                  0.00001     2.11261   
   110. RY*(   1) H  11                  0.00133     0.25720   
   111. RY*(   2) H  11                  0.00019     1.53902   
   112. RY*(   3) H  11                  0.00011     1.67057   
   113. RY*(   4) H  11                  0.00002     2.09691   
   114. RY*(   1) H  12                  0.00088     0.24542   
   115. RY*(   2) H  12                  0.00005     1.90208   
   116. RY*(   3) H  12                  0.00005     1.49934   
   117. RY*(   4) H  12                  0.00003     2.10875   
   118. RY*(   1) H  13                  0.00070     0.20478   
   119. RY*(   2) H  13                  0.00006     1.49296   
   120. RY*(   3) H  13                  0.00003     2.15918   
   121. RY*(   4) H  13                  0.00004     1.84990   
   122. RY*(   1) H  14                  0.00071     0.19759   
   123. RY*(   2) H  14                  0.00004     2.17298   
   124. RY*(   3) H  14                  0.00004     1.82641   
   125. RY*(   4) H  14                  0.00002     1.48920   
   126. RY*(   1) H  15                  0.00070     0.20122   
   127. RY*(   2) H  15                  0.00006     1.48947   
   128. RY*(   3) H  15                  0.00003     2.02769   
   129. RY*(   4) H  15                  0.00004     1.97076   
   130. RY*(   1) H  16                  0.00085     0.19966   
   131. RY*(   2) H  16                  0.00006     1.47629   
   132. RY*(   3) H  16                  0.00004     1.90897   
   133. RY*(   4) H  16                  0.00003     2.06089   
   134. BD*(   1) N   1 - N   2          0.00451     0.13495   
   135. BD*(   1) N   1 - H   9          0.00383     0.26221   
   136. BD*(   1) N   1 - H  10          0.00307     0.27415   
   137. BD*(   1) N   2 - C   3          0.01773     0.22959   
   138. BD*(   2) N   2 - C   3          0.07906    -0.22058   
   139. BD*(   1) N   2 - H  11          0.01388     0.22864   
   140. BD*(   1) C   3 - C   4          0.01277     0.36333   
   141. BD*(   1) C   3 - C   8          0.01203     0.35805   
   142. BD*(   1) C   4 - C   5          0.00763     0.39950   
   143. BD*(   2) C   4 - C   5          0.04266    -0.13190   
   144. BD*(   1) C   4 - H  12          0.00730     0.31164   
   145. BD*(   1) C   5 - C   6          0.00825     0.39537   
   146. BD*(   1) C   5 - H  13          0.00661     0.31637   
   147. BD*(   1) C   6 - C   7          0.00813     0.39354   
   148. BD*(   1) C   6 - H  14          0.00649     0.31449   
   149. BD*(   1) C   7 - C   8          0.00742     0.39438   
   150. BD*(   2) C   7 - C   8          0.04751    -0.13727   
   151. BD*(   1) C   7 - H  15          0.00649     0.31369   
   152. BD*(   1) C   8 - H  16          0.00689     0.28563   
       -------------------------------
              Total Lewis   27.37841  ( 97.7800%)
        Valence non-Lewis    0.57483  (  2.0530%)
        Rydberg non-Lewis    0.04676  (  0.1670%)
       -------------------------------
            Total unit  1   28.00000  (100.0000%)
           Charge unit  1    1.00000
 Unable to Open any file for archive entry.
 1\1\GINC-COMPUTE-0-1\SP\UB3LYP\def2SVP\C6H8N2(1+,2)\ZAHRT2\13-Mar-2021
 \0\\# b3lyp/def2svp geom=NewRedundant pop=NBO\\61\\1,2\N,0,2.651272276
 2,-0.717683801,-0.1449478623\N,0,1.8212826392,0.3968770027,-0.09761349
 66\C,0,0.440665854,0.216554793,-0.0441409855\C,0,-0.1613634384,-1.0116
 615506,-0.3730578282\C,0,-1.5506878721,-1.1362799932,-0.3483835299\C,0
 ,-2.3681385505,-0.0574348003,0.0024672408\C,0,-1.7691105159,1.16204440
 92,0.3344611835\C,0,-0.3824030092,1.301860753,0.3156997363\H,0,3.01841
 30868,-0.9760807331,0.7742618334\H,0,3.4271216036,-0.5591786281,-0.784
 5487561\H,0,2.1615585059,1.2154276296,0.4024850725\H,0,0.4802702368,-1
 .8498326165,-0.6426915438\H,0,-2.0012527681,-2.0982641001,-0.607676452
 2\H,0,-3.4546574336,-0.1650702812,0.0201744154\H,0,-2.3882517402,2.017
 9722023,0.6159035707\H,0,0.0752811255,2.2607497144,0.5776074019\\Versi
 on=ES64L-G16RevC.01\State=2-A\HF=-342.4029983\S2=0.768104\S2-1=0.\S2A=
 0.750217\RMSD=3.982e-09\Dipole=1.0322612,0.4025619,0.41419\Quadrupole=
 14.2848089,-3.8005907,-10.4842182,0.5647507,1.1845164,2.1378259\PG=C01
  [X(C6H8N2)]\\@
 The archive entry for this job was punched.


 TWO ROADS DIVERGED IN A WOOD, AND I--
 I TOOK THE ONE LESS TRAVELED BY,
 AND THAT HAS MADE ALL THE DIFFERENCE.

                       -- ROBERT FROST
 File lengths (MBytes):  RWF=     28 Int=      0 D2E=      0 Chk=      3 Scr=      1
 Normal termination of Gaussian 16
