# Supplementary material for: Machine-Learning-Guided Discovery of Electrochemical Reactions
Source: J Am Chem Soc. 2022 Dec 2;144(49):22599–610. doi: 10.1021/jacs.2c08997 (PMC9756344; doi:10.1021/jacs.2c08997)
Supplement: Supplementary file 4 — ja2c08997_si_004.zip [file ja2c08997_si_004.zip › Reactivity Prediction/Ologs_notimes/62.log]

 Entering Gaussian System, Link 0=g16
 Input=62.com
 Output=62.log
 Initial command:
  
 Copyright (c) 1988-2019, Gaussian, Inc.  All Rights Reserved.
  
 This is part of the Gaussian(R) 16 program.  It is based on
 the Gaussian(R) 09 system (copyright 2009, Gaussian, Inc.),
 the Gaussian(R) 03 system (copyright 2003, Gaussian, Inc.),
 the Gaussian(R) 98 system (copyright 1998, Gaussian, Inc.),
 the Gaussian(R) 94 system (copyright 1995, Gaussian, Inc.),
 the Gaussian 92(TM) system (copyright 1992, Gaussian, Inc.),
 the Gaussian 90(TM) system (copyright 1990, Gaussian, Inc.),
 the Gaussian 88(TM) system (copyright 1988, Gaussian, Inc.),
 the Gaussian 86(TM) system (copyright 1986, Carnegie Mellon
 University), and the Gaussian 82(TM) system (copyright 1983,
 Carnegie Mellon University). Gaussian is a federally registered
 trademark of Gaussian, Inc.
  
 This software contains proprietary and confidential information,
 including trade secrets, belonging to Gaussian, Inc.
  
 This software is provided under written license and may be
 used, copied, transmitted, or stored only in accord with that
 written license.
  
 The following legend is applicable only to US Government
 contracts under FAR:
  
                    RESTRICTED RIGHTS LEGEND
  
 Use, reproduction and disclosure by the US Government is
 subject to restrictions as set forth in subparagraphs (a)
 and (c) of the Commercial Computer Software - Restricted
 Rights clause in FAR 52.227-19.
  
 Gaussian, Inc.
 340 Quinnipiac St., Bldg. 40, Wallingford CT 06492
  
  
 ---------------------------------------------------------------
 Warning -- This program may not be used in any manner that
 competes with the business of Gaussian, Inc. or will provide
 assistance to any competitor of Gaussian, Inc.  The licensee
 of this program is prohibited from giving any competitor of
 Gaussian, Inc. access to this program.  By using this program,
 the user acknowledges that Gaussian, Inc. is engaged in the
 business of creating and licensing software in the field of
 computational chemistry and represents and warrants to the
 licensee that it is not a competitor of Gaussian, Inc. and that
 it will not use this program in any manner prohibited above.
 ---------------------------------------------------------------
  

 Cite this work as:
 Gaussian 16, Revision C.01,
 M. J. Frisch, G. W. Trucks, H. B. Schlegel, G. E. Scuseria, 
 M. A. Robb, J. R. Cheeseman, G. Scalmani, V. Barone, 
 G. A. Petersson, H. Nakatsuji, X. Li, M. Caricato, A. V. Marenich, 
 J. Bloino, B. G. Janesko, R. Gomperts, B. Mennucci, H. P. Hratchian, 
 J. V. Ortiz, A. F. Izmaylov, J. L. Sonnenberg, D. Williams-Young, 
 F. Ding, F. Lipparini, F. Egidi, J. Goings, B. Peng, A. Petrone, 
 T. Henderson, D. Ranasinghe, V. G. Zakrzewski, J. Gao, N. Rega, 
 G. Zheng, W. Liang, M. Hada, M. Ehara, K. Toyota, R. Fukuda, 
 J. Hasegawa, M. Ishida, T. Nakajima, Y. Honda, O. Kitao, H. Nakai, 
 T. Vreven, K. Throssell, J. A. Montgomery, Jr., J. E. Peralta, 
 F. Ogliaro, M. J. Bearpark, J. J. Heyd, E. N. Brothers, K. N. Kudin, 
 V. N. Staroverov, T. A. Keith, R. Kobayashi, J. Normand, 
 K. Raghavachari, A. P. Rendell, J. C. Burant, S. S. Iyengar, 
 J. Tomasi, M. Cossi, J. M. Millam, M. Klene, C. Adamo, R. Cammi, 
 J. W. Ochterski, R. L. Martin, K. Morokuma, O. Farkas, 
 J. B. Foresman, and D. J. Fox, Gaussian, Inc., Wallingford CT, 2019.
 
 ******************************************
 Gaussian 16:  ES64L-G16RevC.01  3-Jul-2019
                13-Mar-2021 
 ******************************************
 %nprocshared=16
 Will use up to   16 processors via shared memory.
 %mem=7GB
 -----------------------------------------
 # b3lyp/def2svp geom=NewRedundant pop=NBO
 -----------------------------------------
 1/29=4000,38=1,172=1/1;
 2/12=2,17=6,18=5,40=1/2;
 3/5=43,7=101,11=2,25=1,30=1,74=-5/1,2,3;
 4//1;
 5/5=2,38=5/2;
 6/7=2,8=2,9=2,10=2,28=1,40=1/1,7;
 99/5=1,9=1/99;
 --
 62
 --
 Symbolic Z-matrix:
 Charge =  1 Multiplicity = 2
 O                     2.27334  -0.52535   0.76647 
 C                     1.62819   0.23786  -0.23758 
 C                     0.15404   0.09181  -0.12032 
 C                    -0.83358   0.91426   0.35074 
 C                    -2.06323   0.18531   0.23027 
 C                    -1.72617  -1.0271   -0.30185 
 O                    -0.39023  -1.09236  -0.51889 
 H                     3.21752  -0.54304   0.56476 
 H                     1.86294   1.31722  -0.15419 
 H                     1.93573  -0.08947  -1.25086 
 H                    -0.69624   1.91982   0.74228 
 H                    -3.06152   0.51921   0.50419 
 H                    -2.3008   -1.90816  -0.575 
 
                          Input orientation:                          
 ---------------------------------------------------------------------
 Center     Atomic      Atomic             Coordinates (Angstroms)
 Number     Number       Type             X           Y           Z
 ---------------------------------------------------------------------
      1          8           0        2.273339   -0.525353    0.766468
      2          6           0        1.628188    0.237857   -0.237585
      3          6           0        0.154044    0.091806   -0.120317
      4          6           0       -0.833578    0.914262    0.350737
      5          6           0       -2.063229    0.185312    0.230267
      6          6           0       -1.726168   -1.027101   -0.301853
      7          8           0       -0.390226   -1.092362   -0.518890
      8          1           0        3.217522   -0.543038    0.564755
      9          1           0        1.862945    1.317216   -0.154194
     10          1           0        1.935726   -0.089467   -1.250862
     11          1           0       -0.696242    1.919825    0.742284
     12          1           0       -3.061520    0.519205    0.504187
     13          1           0       -2.300800   -1.908163   -0.574998
 ---------------------------------------------------------------------
                    Distance matrix (angstroms):
                    1          2          3          4          5
     1  O    0.000000
     2  C    1.416626   0.000000
     3  C    2.378799   1.485996   0.000000
     4  C    3.449385   2.619913   1.368840   0.000000
     5  C    4.427006   3.721318   2.246765   1.434546   0.000000
     6  C    4.170027   3.585520   2.195474   2.234162   1.366275
     7  O    3.011350   2.433642   1.362844   2.231446   2.234418
     8  H    0.965651   1.944100   3.202694   4.310561   5.341227
     9  H    2.100262   1.107737   2.103121   2.772826   4.104127
    10  H    2.091316   1.108355   2.117872   3.352855   4.273276
    11  H    3.846802   3.031853   2.192879   1.087808   2.267013
    12  H    5.442483   4.756337   3.303411   2.267893   1.087705
    13  H    4.963310   4.489565   3.198886   3.312976   2.255555
                    6          7          8          9         10
     6  C    0.000000
     7  O    1.355029   0.000000
     8  H    5.042361   3.806822   0.000000
     9  H    4.289447   3.319013   2.410873   0.000000
    10  H    3.897338   2.636595   2.268302   1.785143   0.000000
    11  H    3.291708   3.279859   4.627608   2.777813   3.864859
    12  H    2.196344   3.283237   6.368547   5.031962   5.331336
    13  H    1.086775   2.078214   5.797800   5.283646   4.659678
                   11         12         13
    11  H    0.000000
    12  H    2.759161   0.000000
    13  H    4.354691   2.763232   0.000000
 Stoichiometry    C5H6O2(1+,2)
 Framework group  C1[X(C5H6O2)]
 Deg. of freedom    33
 Full point group                 C1      NOp   1
 Largest Abelian subgroup         C1      NOp   1
 Largest concise Abelian subgroup C1      NOp   1
                         Standard orientation:                         
 ---------------------------------------------------------------------
 Center     Atomic      Atomic             Coordinates (Angstroms)
 Number     Number       Type             X           Y           Z
 ---------------------------------------------------------------------
      1          8           0       -2.336275   -0.208901   -0.651564
      2          6           0       -1.630647    0.240548    0.491640
      3          6           0       -0.167598    0.205165    0.233917
      4          6           0        0.760498    1.176599   -0.028146
      5          6           0        2.012022    0.502987   -0.222713
      6          6           0        1.745944   -0.828104   -0.067442
      7          8           0        0.433353   -1.017803    0.210448
      8          1           0       -3.260749   -0.330657   -0.400558
      9          1           0       -1.895671    1.281924    0.760673
     10          1           0       -1.849015   -0.393990    1.373756
     11          1           0        0.569686    2.246238   -0.080968
     12          1           0        2.977510    0.950044   -0.448706
     13          1           0        2.360302   -1.723094   -0.118802
 ---------------------------------------------------------------------
 Rotational constants (GHZ):           7.0479610           1.9298608           1.6591987
 Standard basis: def2SVP (5D, 7F)
 There are   135 symmetry adapted cartesian basis functions of A   symmetry.
 There are   128 symmetry adapted basis functions of A   symmetry.
   128 basis functions,   217 primitive gaussians,   135 cartesian basis functions
    26 alpha electrons       25 beta electrons
       nuclear repulsion energy       289.6677674799 Hartrees.
 NAtoms=   13 NActive=   13 NUniq=   13 SFac= 1.00D+00 NAtFMM=   60 NAOKFM=F Big=F
 Integral buffers will be    131072 words long.
 Raffenetti 2 integral format.
 Two-electron integral symmetry is turned on.
 One-electron integrals computed using PRISM.
   1 Symmetry operations used in ECPInt.
 ECPInt:  NShTT=    1830 NPrTT=    6664 LenC2=    1820 LenP2D=    5422.
 LDataN:  DoStor=T MaxTD1= 4 Len=   56
 NBasis=   128 RedAO= T EigKep=  6.87D-04  NBF=   128
 NBsUse=   128 1.00D-06 EigRej= -1.00D+00 NBFU=   128
 ExpMin= 1.22D-01 ExpMax= 2.27D+03 ExpMxC= 3.41D+02 IAcc=3 IRadAn=         5 AccDes= 0.00D+00
 Harris functional with IExCor=  402 and IRadAn=       5 diagonalized for initial guess.
 HarFok:  IExCor=  402 AccDes= 0.00D+00 IRadAn=         5 IDoV= 1 UseB2=F ITyADJ=14
 ICtDFT=  3500011 ScaDFX=  1.000000  1.000000  1.000000  1.000000
 FoFCou: FMM=F IPFlag=           0 FMFlag=      100000 FMFlg1=           0
         NFxFlg=           0 DoJE=T BraDBF=F KetDBF=T FulRan=T
         wScrn=  0.000000 ICntrl=       500 IOpCl=  0 I1Cent=   200000004 NGrid=           0
         NMat0=    1 NMatS0=      1 NMatT0=    0 NMatD0=    1 NMtDS0=    0 NMtDT0=    0
 Petite list used in FoFCou.
 Initial guess <Sx>= 0.0000 <Sy>= 0.0000 <Sz>= 0.5000 <S**2>= 0.7500 S= 0.5000
 Requested convergence on RMS density matrix=1.00D-08 within 128 cycles.
 Requested convergence on MAX density matrix=1.00D-06.
 Requested convergence on             energy=1.00D-06.
 No special actions if energy rises.
 Integral accuracy reduced to 1.0D-05 until final iterations.
 Initial convergence to 1.0D-05 achieved.  Increase integral accuracy.
 SCF Done:  E(UB3LYP) =  -343.982689181     A.U. after   22 cycles
            NFock= 22  Conv=0.75D-08     -V/T= 2.0088
 <Sx>= 0.0000 <Sy>= 0.0000 <Sz>= 0.5000 <S**2>= 0.7583 S= 0.5042
 <L.S>= 0.000000000000E+00
 Annihilation of the first spin contaminant:
 S**2 before annihilation     0.7583,   after     0.7500

 **********************************************************************

            Population analysis using the SCF Density.

 **********************************************************************

 Orbital symmetries:
 Alpha Orbitals:
       Occupied  (A) (A) (A) (A) (A) (A) (A) (A) (A) (A) (A) (A)
                 (A) (A) (A) (A) (A) (A) (A) (A) (A) (A) (A) (A)
                 (A) (A)
       Virtual   (A) (A) (A) (A) (A) (A) (A) (A) (A) (A) (A) (A)
                 (A) (A) (A) (A) (A) (A) (A) (A) (A) (A) (A) (A)
                 (A) (A) (A) (A) (A) (A) (A) (A) (A) (A) (A) (A)
                 (A) (A) (A) (A) (A) (A) (A) (A) (A) (A) (A) (A)
                 (A) (A) (A) (A) (A) (A) (A) (A) (A) (A) (A) (A)
                 (A) (A) (A) (A) (A) (A) (A) (A) (A) (A) (A) (A)
                 (A) (A) (A) (A) (A) (A) (A) (A) (A) (A) (A) (A)
                 (A) (A) (A) (A) (A) (A) (A) (A) (A) (A) (A) (A)
                 (A) (A) (A) (A) (A) (A)
 Beta  Orbitals:
       Occupied  (A) (A) (A) (A) (A) (A) (A) (A) (A) (A) (A) (A)
                 (A) (A) (A) (A) (A) (A) (A) (A) (A) (A) (A) (A)
                 (A)
       Virtual   (A) (A) (A) (A) (A) (A) (A) (A) (A) (A) (A) (A)
                 (A) (A) (A) (A) (A) (A) (A) (A) (A) (A) (A) (A)
                 (A) (A) (A) (A) (A) (A) (A) (A) (A) (A) (A) (A)
                 (A) (A) (A) (A) (A) (A) (A) (A) (A) (A) (A) (A)
                 (A) (A) (A) (A) (A) (A) (A) (A) (A) (A) (A) (A)
                 (A) (A) (A) (A) (A) (A) (A) (A) (A) (A) (A) (A)
                 (A) (A) (A) (A) (A) (A) (A) (A) (A) (A) (A) (A)
                 (A) (A) (A) (A) (A) (A) (A) (A) (A) (A) (A) (A)
                 (A) (A) (A) (A) (A) (A) (A)
 The electronic state is 2-A.
 Alpha  occ. eigenvalues --  -19.43202 -19.31760 -10.50918 -10.50825 -10.44070
 Alpha  occ. eigenvalues --  -10.43553 -10.43532  -1.35015  -1.19577  -1.04347
 Alpha  occ. eigenvalues --   -1.01151  -0.89206  -0.84448  -0.78150  -0.75124
 Alpha  occ. eigenvalues --   -0.72441  -0.68347  -0.67137  -0.64482  -0.63915
 Alpha  occ. eigenvalues --   -0.62064  -0.60446  -0.53258  -0.52290  -0.49779
 Alpha  occ. eigenvalues --   -0.46041
 Alpha virt. eigenvalues --   -0.24777  -0.18119  -0.10672  -0.09183  -0.07830
 Alpha virt. eigenvalues --   -0.06126  -0.04912  -0.04411  -0.03027  -0.02056
 Alpha virt. eigenvalues --    0.02167   0.03728   0.09080   0.11721   0.17028
 Alpha virt. eigenvalues --    0.18655   0.19820   0.21916   0.24002   0.25989
 Alpha virt. eigenvalues --    0.28107   0.28755   0.32773   0.33029   0.35978
 Alpha virt. eigenvalues --    0.38731   0.41106   0.43220   0.43832   0.46129
 Alpha virt. eigenvalues --    0.48288   0.48380   0.49991   0.50683   0.51518
 Alpha virt. eigenvalues --    0.52395   0.58960   0.65808   0.77041   0.78590
 Alpha virt. eigenvalues --    0.79776   0.82449   0.85393   0.89655   0.93175
 Alpha virt. eigenvalues --    0.98791   1.02295   1.03380   1.11709   1.14766
 Alpha virt. eigenvalues --    1.17395   1.22341   1.25124   1.29295   1.34359
 Alpha virt. eigenvalues --    1.36174   1.38984   1.43016   1.44718   1.47242
 Alpha virt. eigenvalues --    1.48916   1.54059   1.56441   1.57686   1.59544
 Alpha virt. eigenvalues --    1.65109   1.68226   1.68497   1.69763   1.70523
 Alpha virt. eigenvalues --    1.72416   1.78367   1.83839   1.89126   1.93338
 Alpha virt. eigenvalues --    1.95568   2.00335   2.05933   2.06686   2.09869
 Alpha virt. eigenvalues --    2.13028   2.17120   2.22097   2.33538   2.40461
 Alpha virt. eigenvalues --    2.42795   2.47610   2.52643   2.59444   2.65103
 Alpha virt. eigenvalues --    2.69507   2.72337   2.79319   2.80923   2.87703
 Alpha virt. eigenvalues --    2.89494   2.95601   3.12405   3.17862   3.23300
 Alpha virt. eigenvalues --    3.37595   3.58352
  Beta  occ. eigenvalues --  -19.43334 -19.31562 -10.50205 -10.50144 -10.44109
  Beta  occ. eigenvalues --  -10.43444 -10.43409  -1.34709  -1.19130  -1.03632
  Beta  occ. eigenvalues --   -0.99583  -0.88555  -0.83868  -0.77678  -0.74615
  Beta  occ. eigenvalues --   -0.71288  -0.67093  -0.66648  -0.64086  -0.63745
  Beta  occ. eigenvalues --   -0.61844  -0.60189  -0.52816  -0.51206  -0.45228
  Beta virt. eigenvalues --   -0.39873  -0.21254  -0.15680  -0.10483  -0.08872
  Beta virt. eigenvalues --   -0.07371  -0.05892  -0.04657  -0.03959  -0.02824
  Beta virt. eigenvalues --   -0.01329   0.02758   0.04258   0.09728   0.12331
  Beta virt. eigenvalues --    0.17493   0.19277   0.20637   0.22178   0.25437
  Beta virt. eigenvalues --    0.26847   0.28878   0.29553   0.33244   0.33987
  Beta virt. eigenvalues --    0.36837   0.39341   0.42099   0.43822   0.44244
  Beta virt. eigenvalues --    0.46507   0.48540   0.48678   0.50299   0.50886
  Beta virt. eigenvalues --    0.51757   0.52825   0.59560   0.66115   0.77279
  Beta virt. eigenvalues --    0.78839   0.79929   0.82811   0.85872   0.89986
  Beta virt. eigenvalues --    0.93598   0.99566   1.02474   1.04251   1.12105
  Beta virt. eigenvalues --    1.15983   1.17838   1.22870   1.25343   1.30172
  Beta virt. eigenvalues --    1.35045   1.36591   1.39214   1.43554   1.44931
  Beta virt. eigenvalues --    1.47690   1.49528   1.54380   1.58010   1.58485
  Beta virt. eigenvalues --    1.60147   1.65666   1.69058   1.69280   1.70405
  Beta virt. eigenvalues --    1.71773   1.73053   1.78723   1.84362   1.90742
  Beta virt. eigenvalues --    1.93747   1.95878   2.01266   2.06129   2.07797
  Beta virt. eigenvalues --    2.11013   2.13422   2.17593   2.22814   2.34724
  Beta virt. eigenvalues --    2.41128   2.43213   2.47704   2.52887   2.59714
  Beta virt. eigenvalues --    2.65603   2.69964   2.72855   2.79597   2.81291
  Beta virt. eigenvalues --    2.88062   2.89614   2.95855   3.12725   3.18059
  Beta virt. eigenvalues --    3.23555   3.37770   3.58539
          Condensed to atoms (all electrons):
               1          2          3          4          5          6
     1  O    7.677877   0.377920  -0.072654   0.000131  -0.000046  -0.000449
     2  C    0.377920   4.434995   0.303399  -0.083340   0.014397   0.000507
     3  C   -0.072654   0.303399   5.097206   0.307198   0.049071  -0.133161
     4  C    0.000131  -0.083340   0.307198   5.115783   0.296444   0.031875
     5  C   -0.000046   0.014397   0.049071   0.296444   4.993406   0.316455
     6  C   -0.000449   0.000507  -0.133161   0.031875   0.316455   4.754171
     7  O    0.000569  -0.044323   0.360886  -0.097758  -0.055002   0.357148
     8  H    0.327055  -0.015366   0.007720  -0.000212   0.000021   0.000026
     9  H   -0.031373   0.381342  -0.009019  -0.022043   0.000955  -0.000211
    10  H   -0.019412   0.342399   0.007662   0.011222  -0.000997  -0.000183
    11  H   -0.000071  -0.007762  -0.042940   0.442817  -0.047183   0.011058
    12  H    0.000000  -0.000172   0.010621  -0.043023   0.438926  -0.048013
    13  H    0.000002  -0.000315  -0.000797   0.009496  -0.051182   0.426855
               7          8          9         10         11         12
     1  O    0.000569   0.327055  -0.031373  -0.019412  -0.000071   0.000000
     2  C   -0.044323  -0.015366   0.381342   0.342399  -0.007762  -0.000172
     3  C    0.360886   0.007720  -0.009019   0.007662  -0.042940   0.010621
     4  C   -0.097758  -0.000212  -0.022043   0.011222   0.442817  -0.043023
     5  C   -0.055002   0.000021   0.000955  -0.000997  -0.047183   0.438926
     6  C    0.357148   0.000026  -0.000211  -0.000183   0.011058  -0.048013
     7  O    7.657801   0.000025   0.003491  -0.003011   0.003060   0.002762
     8  H    0.000025   0.478636  -0.001148  -0.007751  -0.000002  -0.000000
     9  H    0.003491  -0.001148   0.661630  -0.036733   0.002308  -0.000001
    10  H   -0.003011  -0.007751  -0.036733   0.622326  -0.000012   0.000003
    11  H    0.003060  -0.000002   0.002308  -0.000012   0.553910  -0.003939
    12  H    0.002762  -0.000000  -0.000001   0.000003  -0.003939   0.544503
    13  H   -0.019862  -0.000000   0.000011  -0.000014  -0.000071  -0.002566
              13
     1  O    0.000002
     2  C   -0.000315
     3  C   -0.000797
     4  C    0.009496
     5  C   -0.051182
     6  C    0.426855
     7  O   -0.019862
     8  H   -0.000000
     9  H    0.000011
    10  H   -0.000014
    11  H   -0.000071
    12  H   -0.002566
    13  H    0.520323
          Atomic-Atomic Spin Densities.
               1          2          3          4          5          6
     1  O    0.077718   0.003113  -0.007674  -0.000510   0.000034   0.000116
     2  C    0.003113  -0.030950  -0.015518  -0.003262   0.000330  -0.000104
     3  C   -0.007674  -0.015518   0.454339   0.049160  -0.013165  -0.037060
     4  C   -0.000510  -0.003262   0.049160   0.093818  -0.048759  -0.013179
     5  C    0.000034   0.000330  -0.013165  -0.048759   0.081338   0.045053
     6  C    0.000116  -0.000104  -0.037060  -0.013179   0.045053   0.456199
     7  O    0.000167   0.000953   0.002665  -0.001801  -0.001561  -0.007033
     8  H   -0.000531   0.000039   0.000725   0.000061  -0.000004  -0.000007
     9  H    0.001798   0.000909   0.000858   0.000182   0.000011  -0.000026
    10  H   -0.006815   0.008988  -0.007728   0.000346   0.000003   0.000315
    11  H    0.000003   0.000041  -0.000949   0.002075  -0.000126   0.000070
    12  H   -0.000000   0.000007   0.000076  -0.000167   0.001841  -0.000814
    13  H    0.000000   0.000028   0.000013  -0.000217  -0.000345   0.002371
               7          8          9         10         11         12
     1  O    0.000167  -0.000531   0.001798  -0.006815   0.000003  -0.000000
     2  C    0.000953   0.000039   0.000909   0.008988   0.000041   0.000007
     3  C    0.002665   0.000725   0.000858  -0.007728  -0.000949   0.000076
     4  C   -0.001801   0.000061   0.000182   0.000346   0.002075  -0.000167
     5  C   -0.001561  -0.000004   0.000011   0.000003  -0.000126   0.001841
     6  C   -0.007033  -0.000007  -0.000026   0.000315   0.000070  -0.000814
     7  O   -0.049747  -0.000011   0.000025  -0.000263  -0.000021  -0.000006
     8  H   -0.000011  -0.000252  -0.000347   0.001160   0.000000   0.000000
     9  H    0.000025  -0.000347   0.001941  -0.002739  -0.000047  -0.000000
    10  H   -0.000263   0.001160  -0.002739   0.042317   0.000003   0.000000
    11  H   -0.000021   0.000000  -0.000047   0.000003  -0.005888   0.000122
    12  H   -0.000006   0.000000  -0.000000   0.000000   0.000122  -0.005186
    13  H    0.000043   0.000000  -0.000000  -0.000000   0.000004   0.000047
              13
     1  O    0.000000
     2  C    0.000028
     3  C    0.000013
     4  C   -0.000217
     5  C   -0.000345
     6  C    0.002371
     7  O    0.000043
     8  H    0.000000
     9  H   -0.000000
    10  H   -0.000000
    11  H    0.000004
    12  H    0.000047
    13  H   -0.021575
 Mulliken charges and spin densities:
               1          2
     1  O   -0.259549   0.067418
     2  C    0.296319  -0.035426
     3  C    0.114807   0.425742
     4  C    0.031411   0.077746
     5  C    0.044736   0.064651
     6  C    0.283923   0.445899
     7  O   -0.165785  -0.056590
     8  H    0.210998   0.000834
     9  H    0.050791   0.002563
    10  H    0.084501   0.035587
    11  H    0.088826  -0.004713
    12  H    0.100901  -0.004080
    13  H    0.118122  -0.019631
 Sum of Mulliken charges =   1.00000   1.00000
 Mulliken charges and spin densities with hydrogens summed into heavy atoms:
               1          2
     1  O   -0.048551   0.068252
     2  C    0.431611   0.002724
     3  C    0.114807   0.425742
     4  C    0.120237   0.073033
     5  C    0.145637   0.060571
     6  C    0.402045   0.426268
     7  O   -0.165785  -0.056590
 Electronic spatial extent (au):  <R**2>=            712.2372
 Charge=              1.0000 electrons
 Dipole moment (field-independent basis, Debye):
    X=              2.0296    Y=              1.1022    Z=              1.3811  Tot=              2.6910
 Quadrupole moment (field-independent basis, Debye-Ang):
   XX=            -11.5674   YY=            -31.2210   ZZ=            -38.8353
   XY=             -1.7145   XZ=             -4.8807   YZ=             -0.1067
 Traceless Quadrupole moment (field-independent basis, Debye-Ang):
   XX=             15.6405   YY=             -4.0131   ZZ=            -11.6274
   XY=             -1.7145   XZ=             -4.8807   YZ=             -0.1067
 Octapole moment (field-independent basis, Debye-Ang**2):
  XXX=            -20.7248  YYY=              1.3546  ZZZ=              1.2688  XYY=              7.5423
  XXY=             -9.1458  XXZ=             -0.5030  XZZ=             -3.7872  YZZ=             -2.6405
  YYZ=             -1.2150  XYZ=             -0.8978
 Hexadecapole moment (field-independent basis, Debye-Ang**3):
 XXXX=           -356.4465 YYYY=           -145.3647 ZZZZ=            -71.2844 XXXY=             10.7195
 XXXZ=             -7.8193 YYYX=            -10.2980 YYYZ=             -0.0629 ZZZX=              0.9289
 ZZZY=             -1.0636 XXYY=           -104.5056 XXZZ=           -116.3343 YYZZ=            -42.2860
 XXYZ=             -1.6448 YYXZ=             -2.7167 ZZXY=              0.0554
 N-N= 2.896677674799D+02 E-N=-1.370946260084D+03  KE= 3.409699780827D+02
                          Isotropic Fermi Contact Couplings
        Atom                 a.u.       MegaHertz       Gauss      10(-4) cm-1
     1  O(17)              0.04149     -25.14817      -8.97349      -8.38853
     2  C(13)             -0.02023     -22.73891      -8.11381      -7.58488
     3  C(13)              0.08138      91.48667      32.64472      30.51667
     4  C(13)              0.00170       1.91319       0.68268       0.63817
     5  C(13)             -0.00136      -1.53167      -0.54654      -0.51091
     6  C(13)              0.08384      94.25355      33.63201      31.43960
     7  O(17)             -0.01931      11.70310       4.17596       3.90373
     8  H(1)              -0.00025      -1.11601      -0.39822      -0.37226
     9  H(1)               0.00092       4.12243       1.47099       1.37509
    10  H(1)               0.01632      72.96419      26.03544      24.33823
    11  H(1)              -0.00177      -7.90459      -2.82055      -2.63669
    12  H(1)              -0.00154      -6.87518      -2.45324      -2.29331
    13  H(1)              -0.00715     -31.98171     -11.41187     -10.66795
 --------------------------------------------------------
       Center         ----  Spin Dipole Couplings  ----
                      3XX-RR        3YY-RR        3ZZ-RR
 --------------------------------------------------------
     1   Atom       -0.048477     -0.005636      0.054113
     2   Atom       -0.001618     -0.000610      0.002227
     3   Atom       -0.232644     -0.260903      0.493547
     4   Atom       -0.051064     -0.053485      0.104548
     5   Atom       -0.046876     -0.047699      0.094575
     6   Atom       -0.246276     -0.261613      0.507889
     7   Atom        0.042011      0.048393     -0.090404
     8   Atom        0.014827     -0.008837     -0.005990
     9   Atom        0.007200     -0.002144     -0.005056
    10   Atom        0.002538     -0.004826      0.002288
    11   Atom       -0.011414      0.017866     -0.006452
    12   Atom        0.004679      0.000588     -0.005266
    13   Atom       -0.011014      0.018180     -0.007165
 --------------------------------------------------------
                        XY            XZ            YZ
 --------------------------------------------------------
     1   Atom       -0.121031      0.135571     -0.187401
     2   Atom        0.005819     -0.002219     -0.010506
     3   Atom        0.012326      0.128726      0.057160
     4   Atom        0.011243      0.049798      0.017858
     5   Atom        0.008525      0.037494      0.005541
     6   Atom        0.006113      0.151798      0.060827
     7   Atom       -0.002406     -0.030365     -0.009958
     8   Atom        0.002817     -0.003680     -0.003565
     9   Atom       -0.006620     -0.002476      0.001930
    10   Atom        0.003124     -0.005870     -0.005374
    11   Atom        0.002880      0.000990     -0.001648
    12   Atom        0.013656     -0.003415     -0.003671
    13   Atom       -0.033100      0.003805      0.004116
 --------------------------------------------------------


 ---------------------------------------------------------------------------------
              Anisotropic Spin Dipole Couplings in Principal Axis System
 ---------------------------------------------------------------------------------

       Atom             a.u.   MegaHertz   Gauss  10(-4) cm-1        Axes

              Baa    -0.1661    12.017     4.288     4.008  0.1312  0.7934  0.5944
     1 O(17)  Bbb    -0.1408    10.191     3.636     3.399  0.8806  0.1820 -0.4374
              Bcc     0.3069   -22.207    -7.924    -7.408  0.4552 -0.5809  0.6748
 
              Baa    -0.0109    -1.459    -0.521    -0.487 -0.3456  0.7597  0.5508
     2 C(13)  Bbb    -0.0026    -0.348    -0.124    -0.116  0.8708  0.0409  0.4900
              Bcc     0.0135     1.807     0.645     0.603 -0.3497 -0.6489  0.6757
 
              Baa    -0.2658   -35.670   -12.728   -11.898 -0.2261  0.9735 -0.0350
     3 C(13)  Bbb    -0.2542   -34.117   -12.174   -11.380  0.9593  0.2163 -0.1817
              Bcc     0.5201    69.787    24.902    23.279  0.1693  0.0746  0.9827
 
              Baa    -0.0683    -9.163    -3.270    -3.056  0.8842 -0.4163 -0.2118
     4 C(13)  Bbb    -0.0532    -7.138    -2.547    -2.381  0.3720  0.9019 -0.2195
              Bcc     0.1215    16.301     5.817     5.437  0.2824  0.1154  0.9523
 
              Baa    -0.0602    -8.074    -2.881    -2.693  0.8477 -0.4963 -0.1876
     5 C(13)  Bbb    -0.0441    -5.917    -2.112    -1.974  0.4716  0.8668 -0.1621
              Bcc     0.1043    13.991     4.992     4.667  0.2431  0.0490  0.9688
 
              Baa    -0.2782   -37.338   -13.323   -12.455  0.8854  0.4181 -0.2033
     6 C(13)  Bbb    -0.2637   -35.381   -12.625   -11.802 -0.4247  0.9053  0.0122
              Bcc     0.5419    72.719    25.948    24.256  0.1891  0.0756  0.9790
 
              Baa    -0.0978     7.073     2.524     2.359  0.2129  0.0699  0.9746
     7 O(17)  Bbb     0.0486    -3.513    -1.254    -1.172  0.9009  0.3720 -0.2235
              Bcc     0.0492    -3.560    -1.270    -1.188 -0.3781  0.9256  0.0162
 
              Baa    -0.0113    -6.005    -2.143    -2.003 -0.0115  0.8317  0.5551
     8 H(1)   Bbb    -0.0047    -2.493    -0.889    -0.831  0.2307 -0.5379  0.8108
              Bcc     0.0159     8.498     3.032     2.835  0.9730  0.1374 -0.1857
 
              Baa    -0.0062    -3.294    -1.175    -1.099 -0.1990 -0.6697  0.7155
     9 H(1)   Bbb    -0.0050    -2.691    -0.960    -0.898  0.4524  0.5849  0.6733
              Bcc     0.0112     5.985     2.135     1.996  0.8693 -0.4577 -0.1866
 
              Baa    -0.0077    -4.115    -1.468    -1.373  0.0039  0.8799  0.4751
    10 H(1)   Bbb    -0.0029    -1.559    -0.556    -0.520  0.7728 -0.3042  0.5570
              Bcc     0.0106     5.675     2.025     1.893 -0.6346 -0.3650  0.6812
 
              Baa    -0.0119    -6.369    -2.273    -2.125  0.9726 -0.1054 -0.2072
    11 H(1)   Bbb    -0.0063    -3.365    -1.201    -1.122  0.2125  0.0413  0.9763
              Bcc     0.0182     9.734     3.473     3.247  0.0944  0.9936 -0.0625
 
              Baa    -0.0112    -5.995    -2.139    -2.000 -0.6339  0.7658  0.1083
    12 H(1)   Bbb    -0.0063    -3.359    -1.199    -1.121  0.2330  0.0556  0.9709
              Bcc     0.0175     9.354     3.338     3.120  0.7375  0.6407 -0.2136
 
              Baa    -0.0337   -17.985    -6.417    -5.999  0.8186  0.5381 -0.2008
    13 H(1)   Bbb    -0.0061    -3.250    -1.160    -1.084  0.1842  0.0852  0.9792
              Bcc     0.0398    21.235     7.577     7.083 -0.5440  0.8385  0.0294
 

 ---------------------------------------------------------------------------------

 ******************************Gaussian NBO Version 3.1******************************
             N A T U R A L   A T O M I C   O R B I T A L   A N D
          N A T U R A L   B O N D   O R B I T A L   A N A L Y S I S
 ******************************Gaussian NBO Version 3.1******************************
       /RESON  / : Allow strongly delocalized NBO set

 Analyzing the SCF density

 Job title: 62                                                              

 Storage needed:     49800 in NPA,     66103 in NBO ( 939523121 available)
 GSVD:  LWork=       10342 too small for GESVD, short by        1265 words or        1265 for optimal perf.


 NATURAL POPULATIONS:  Natural atomic orbital occupancies 
                                                          
   NAO  Atom  No  lang   Type(AO)    Occupancy
 --------------------------------------------
     1    O    1  S      Cor( 1S)     1.99975
     2    O    1  S      Val( 2S)     1.68582
     3    O    1  S      Ryd( 3S)     0.00123
     4    O    1  px     Val( 2p)     1.48317
     5    O    1  px     Ryd( 3p)     0.00243
     6    O    1  py     Val( 2p)     1.87908
     7    O    1  py     Ryd( 3p)     0.00194
     8    O    1  pz     Val( 2p)     1.62352
     9    O    1  pz     Ryd( 3p)     0.00065
    10    O    1  dxy    Ryd( 3d)     0.00020
    11    O    1  dxz    Ryd( 3d)     0.00122
    12    O    1  dyz    Ryd( 3d)     0.00111
    13    O    1  dx2y2  Ryd( 3d)     0.00055
    14    O    1  dz2    Ryd( 3d)     0.00126

    15    C    2  S      Cor( 1S)     1.99903
    16    C    2  S      Val( 2S)     1.00688
    17    C    2  S      Ryd( 3S)     0.00349
    18    C    2  px     Val( 2p)     0.95025
    19    C    2  px     Ryd( 3p)     0.00195
    20    C    2  py     Val( 2p)     1.19642
    21    C    2  py     Ryd( 3p)     0.00424
    22    C    2  pz     Val( 2p)     0.94569
    23    C    2  pz     Ryd( 3p)     0.00266
    24    C    2  dxy    Ryd( 3d)     0.00055
    25    C    2  dxz    Ryd( 3d)     0.00139
    26    C    2  dyz    Ryd( 3d)     0.00164
    27    C    2  dx2y2  Ryd( 3d)     0.00147
    28    C    2  dz2    Ryd( 3d)     0.00172

    29    C    3  S      Cor( 1S)     1.99883
    30    C    3  S      Val( 2S)     0.87860
    31    C    3  S      Ryd( 3S)     0.00296
    32    C    3  px     Val( 2p)     1.02965
    33    C    3  px     Ryd( 3p)     0.00584
    34    C    3  py     Val( 2p)     0.76492
    35    C    3  py     Ryd( 3p)     0.00831
    36    C    3  pz     Val( 2p)     0.78856
    37    C    3  pz     Ryd( 3p)     0.00250
    38    C    3  dxy    Ryd( 3d)     0.00240
    39    C    3  dxz    Ryd( 3d)     0.00115
    40    C    3  dyz    Ryd( 3d)     0.00175
    41    C    3  dx2y2  Ryd( 3d)     0.00207
    42    C    3  dz2    Ryd( 3d)     0.00091

    43    C    4  S      Cor( 1S)     1.99886
    44    C    4  S      Val( 2S)     0.99507
    45    C    4  S      Ryd( 3S)     0.00173
    46    C    4  px     Val( 2p)     1.03868
    47    C    4  px     Ryd( 3p)     0.00339
    48    C    4  py     Val( 2p)     1.22707
    49    C    4  py     Ryd( 3p)     0.00516
    50    C    4  pz     Val( 2p)     0.92730
    51    C    4  pz     Ryd( 3p)     0.00068
    52    C    4  dxy    Ryd( 3d)     0.00101
    53    C    4  dxz    Ryd( 3d)     0.00043
    54    C    4  dyz    Ryd( 3d)     0.00096
    55    C    4  dx2y2  Ryd( 3d)     0.00052
    56    C    4  dz2    Ryd( 3d)     0.00046

    57    C    5  S      Cor( 1S)     1.99902
    58    C    5  S      Val( 2S)     1.00743
    59    C    5  S      Ryd( 3S)     0.00135
    60    C    5  px     Val( 2p)     1.17807
    61    C    5  px     Ryd( 3p)     0.00407
    62    C    5  py     Val( 2p)     1.07307
    63    C    5  py     Ryd( 3p)     0.00470
    64    C    5  pz     Val( 2p)     0.94318
    65    C    5  pz     Ryd( 3p)     0.00076
    66    C    5  dxy    Ryd( 3d)     0.00054
    67    C    5  dxz    Ryd( 3d)     0.00078
    68    C    5  dyz    Ryd( 3d)     0.00062
    69    C    5  dx2y2  Ryd( 3d)     0.00098
    70    C    5  dz2    Ryd( 3d)     0.00050

    71    C    6  S      Cor( 1S)     1.99894
    72    C    6  S      Val( 2S)     0.97196
    73    C    6  S      Ryd( 3S)     0.00143
    74    C    6  px     Val( 2p)     0.74760
    75    C    6  px     Ryd( 3p)     0.00684
    76    C    6  py     Val( 2p)     1.13115
    77    C    6  py     Ryd( 3p)     0.00547
    78    C    6  pz     Val( 2p)     0.75809
    79    C    6  pz     Ryd( 3p)     0.00183
    80    C    6  dxy    Ryd( 3d)     0.00185
    81    C    6  dxz    Ryd( 3d)     0.00170
    82    C    6  dyz    Ryd( 3d)     0.00107
    83    C    6  dx2y2  Ryd( 3d)     0.00225
    84    C    6  dz2    Ryd( 3d)     0.00093

    85    O    7  S      Cor( 1S)     1.99964
    86    O    7  S      Val( 2S)     1.60476
    87    O    7  S      Ryd( 3S)     0.00073
    88    O    7  px     Val( 2p)     1.48072
    89    O    7  px     Ryd( 3p)     0.00147
    90    O    7  py     Val( 2p)     1.68678
    91    O    7  py     Ryd( 3p)     0.00216
    92    O    7  pz     Val( 2p)     1.68483
    93    O    7  pz     Ryd( 3p)     0.00071
    94    O    7  dxy    Ryd( 3d)     0.00144
    95    O    7  dxz    Ryd( 3d)     0.00065
    96    O    7  dyz    Ryd( 3d)     0.00137
    97    O    7  dx2y2  Ryd( 3d)     0.00155
    98    O    7  dz2    Ryd( 3d)     0.00078

    99    H    8  S      Val( 1S)     0.50264
   100    H    8  S      Ryd( 2S)     0.00081
   101    H    8  px     Ryd( 2p)     0.00225
   102    H    8  py     Ryd( 2p)     0.00148
   103    H    8  pz     Ryd( 2p)     0.00106

   104    H    9  S      Val( 1S)     0.77069
   105    H    9  S      Ryd( 2S)     0.00210
   106    H    9  px     Ryd( 2p)     0.00027
   107    H    9  py     Ryd( 2p)     0.00072
   108    H    9  pz     Ryd( 2p)     0.00017

   109    H   10  S      Val( 1S)     0.73990
   110    H   10  S      Ryd( 2S)     0.00198
   111    H   10  px     Ryd( 2p)     0.00026
   112    H   10  py     Ryd( 2p)     0.00039
   113    H   10  pz     Ryd( 2p)     0.00055

   114    H   11  S      Val( 1S)     0.71307
   115    H   11  S      Ryd( 2S)     0.00068
   116    H   11  px     Ryd( 2p)     0.00008
   117    H   11  py     Ryd( 2p)     0.00091
   118    H   11  pz     Ryd( 2p)     0.00009

   119    H   12  S      Val( 1S)     0.71225
   120    H   12  S      Ryd( 2S)     0.00068
   121    H   12  px     Ryd( 2p)     0.00074
   122    H   12  py     Ryd( 2p)     0.00021
   123    H   12  pz     Ryd( 2p)     0.00012

   124    H   13  S      Val( 1S)     0.74129
   125    H   13  S      Ryd( 2S)     0.00066
   126    H   13  px     Ryd( 2p)     0.00037
   127    H   13  py     Ryd( 2p)     0.00070
   128    H   13  pz     Ryd( 2p)     0.00009

 WARNING:  1 low occupancy (<1.9990e) core orbital  found on  C    3
           1 low occupancy (<1.9990e) core orbital  found on  C    4
           1 low occupancy (<1.9990e) core orbital  found on  C    6


 Summary of Natural Population Analysis:                  
                                                          
                                       Natural Population 
                Natural  -----------------------------------------------
    Atom  No    Charge         Core      Valence    Rydberg      Total
 -----------------------------------------------------------------------
      O    1   -0.68194      1.99975     6.67160    0.01059     8.68194
      C    2   -0.11738      1.99903     4.09924    0.01910     6.11738
      C    3    0.51156      1.99883     3.46174    0.02787     5.48844
      C    4   -0.20132      1.99886     4.18813    0.01434     6.20132
      C    5   -0.21506      1.99902     4.20175    0.01429     6.21506
      C    6    0.36890      1.99894     3.60879    0.02336     5.63110
      O    7   -0.46756      1.99964     6.45708    0.01084     8.46756
      H    8    0.49178      0.00000     0.50264    0.00559     0.50822
      H    9    0.22605      0.00000     0.77069    0.00326     0.77395
      H   10    0.25692      0.00000     0.73990    0.00319     0.74308
      H   11    0.28518      0.00000     0.71307    0.00176     0.71482
      H   12    0.28599      0.00000     0.71225    0.00176     0.71401
      H   13    0.25689      0.00000     0.74129    0.00182     0.74311
 =======================================================================
   * Total *    1.00000     13.99407    36.86817    0.13777    51.00000

                                 Natural Population      
 --------------------------------------------------------
   Core                      13.99407 ( 99.9576% of  14)
   Valence                   36.86817 ( 99.6437% of  37)
   Natural Minimal Basis     50.86223 ( 99.7299% of  51)
   Natural Rydberg Basis      0.13777 (  0.2701% of  51)
 --------------------------------------------------------

    Atom  No          Natural Electron Configuration
 ----------------------------------------------------------------------------
      O    1      [core]2S( 1.69)2p( 4.99)3p( 0.01)
      C    2      [core]2S( 1.01)2p( 3.09)3p( 0.01)3d( 0.01)
      C    3      [core]2S( 0.88)2p( 2.58)3p( 0.02)3d( 0.01)
      C    4      [core]2S( 1.00)2p( 3.19)3p( 0.01)
      C    5      [core]2S( 1.01)2p( 3.19)3p( 0.01)
      C    6      [core]2S( 0.97)2p( 2.64)3p( 0.01)3d( 0.01)
      O    7      [core]2S( 1.60)2p( 4.85)3d( 0.01)
      H    8            1S( 0.50)
      H    9            1S( 0.77)
      H   10            1S( 0.74)
      H   11            1S( 0.71)
      H   12            1S( 0.71)
      H   13            1S( 0.74)


 ***************************************************
 *******         Alpha spin orbitals         *******
 ***************************************************


 NATURAL POPULATIONS:  Natural atomic orbital occupancies 
                                                          
   NAO  Atom  No  lang   Type(AO)    Occupancy      Energy
 ----------------------------------------------------------
     1    O    1  S      Cor( 1S)     0.99988     -19.14216
     2    O    1  S      Val( 2S)     0.84405      -1.03650
     3    O    1  S      Ryd( 3S)     0.00062       1.20527
     4    O    1  px     Val( 2p)     0.74817      -0.45293
     5    O    1  px     Ryd( 3p)     0.00122       1.03282
     6    O    1  py     Val( 2p)     0.95149      -0.47134
     7    O    1  py     Ryd( 3p)     0.00094       0.89817
     8    O    1  pz     Val( 2p)     0.82680      -0.47745
     9    O    1  pz     Ryd( 3p)     0.00032       0.91362
    10    O    1  dxy    Ryd( 3d)     0.00010       2.67002
    11    O    1  dxz    Ryd( 3d)     0.00062       2.89505
    12    O    1  dyz    Ryd( 3d)     0.00056       2.64444
    13    O    1  dx2y2  Ryd( 3d)     0.00027       2.97084
    14    O    1  dz2    Ryd( 3d)     0.00066       2.74899

    15    C    2  S      Cor( 1S)     0.99952     -10.33560
    16    C    2  S      Val( 2S)     0.50231      -0.42289
    17    C    2  S      Ryd( 3S)     0.00176       0.58958
    18    C    2  px     Val( 2p)     0.47046      -0.28011
    19    C    2  px     Ryd( 3p)     0.00100       0.30754
    20    C    2  py     Val( 2p)     0.59995      -0.28761
    21    C    2  py     Ryd( 3p)     0.00214       0.50264
    22    C    2  pz     Val( 2p)     0.46957      -0.26932
    23    C    2  pz     Ryd( 3p)     0.00151       0.36519
    24    C    2  dxy    Ryd( 3d)     0.00028       1.92642
    25    C    2  dxz    Ryd( 3d)     0.00077       1.92347
    26    C    2  dyz    Ryd( 3d)     0.00087       2.08839
    27    C    2  dx2y2  Ryd( 3d)     0.00072       2.12890
    28    C    2  dz2    Ryd( 3d)     0.00087       2.02855

    29    C    3  S      Cor( 1S)     0.99942     -10.39234
    30    C    3  S      Val( 2S)     0.44738      -0.41368
    31    C    3  S      Ryd( 3S)     0.00153       0.31950
    32    C    3  px     Val( 2p)     0.52354      -0.30965
    33    C    3  px     Ryd( 3p)     0.00303       0.74833
    34    C    3  py     Val( 2p)     0.38611      -0.26741
    35    C    3  py     Ryd( 3p)     0.00416       0.45872
    36    C    3  pz     Val( 2p)     0.56665      -0.39257
    37    C    3  pz     Ryd( 3p)     0.00159       0.37103
    38    C    3  dxy    Ryd( 3d)     0.00121       2.13109
    39    C    3  dxz    Ryd( 3d)     0.00063       1.70035
    40    C    3  dyz    Ryd( 3d)     0.00096       1.65330
    41    C    3  dx2y2  Ryd( 3d)     0.00103       2.09038
    42    C    3  dz2    Ryd( 3d)     0.00036       1.87002

    43    C    4  S      Cor( 1S)     0.99943     -10.30809
    44    C    4  S      Val( 2S)     0.49831      -0.40660
    45    C    4  S      Ryd( 3S)     0.00088       0.33417
    46    C    4  px     Val( 2p)     0.52053      -0.28850
    47    C    4  px     Ryd( 3p)     0.00170       0.40897
    48    C    4  py     Val( 2p)     0.61325      -0.30415
    49    C    4  py     Ryd( 3p)     0.00262       0.73247
    50    C    4  pz     Val( 2p)     0.50714      -0.34564
    51    C    4  pz     Ryd( 3p)     0.00036       0.33385
    52    C    4  dxy    Ryd( 3d)     0.00051       2.21420
    53    C    4  dxz    Ryd( 3d)     0.00032       1.71073
    54    C    4  dyz    Ryd( 3d)     0.00052       1.74116
    55    C    4  dx2y2  Ryd( 3d)     0.00025       2.19186
    56    C    4  dz2    Ryd( 3d)     0.00023       1.95383

    57    C    5  S      Cor( 1S)     0.99951     -10.31344
    58    C    5  S      Val( 2S)     0.50414      -0.41611
    59    C    5  S      Ryd( 3S)     0.00068       0.33578
    60    C    5  px     Val( 2p)     0.59173      -0.29578
    61    C    5  px     Ryd( 3p)     0.00209       0.66643
    62    C    5  py     Val( 2p)     0.53300      -0.29272
    63    C    5  py     Ryd( 3p)     0.00236       0.44045
    64    C    5  pz     Val( 2p)     0.51175      -0.34667
    65    C    5  pz     Ryd( 3p)     0.00041       0.34473
    66    C    5  dxy    Ryd( 3d)     0.00027       2.19027
    67    C    5  dxz    Ryd( 3d)     0.00034       1.74480
    68    C    5  dyz    Ryd( 3d)     0.00054       1.71054
    69    C    5  dx2y2  Ryd( 3d)     0.00049       2.20724
    70    C    5  dz2    Ryd( 3d)     0.00022       1.94592

    71    C    6  S      Cor( 1S)     0.99947     -10.39841
    72    C    6  S      Val( 2S)     0.49479      -0.45282
    73    C    6  S      Ryd( 3S)     0.00075       0.29753
    74    C    6  px     Val( 2p)     0.38398      -0.26636
    75    C    6  px     Ryd( 3p)     0.00347       0.45024
    76    C    6  py     Val( 2p)     0.56950      -0.29854
    77    C    6  py     Ryd( 3p)     0.00280       0.55478
    78    C    6  pz     Val( 2p)     0.56472      -0.39886
    79    C    6  pz     Ryd( 3p)     0.00143       0.28566
    80    C    6  dxy    Ryd( 3d)     0.00093       2.14421
    81    C    6  dxz    Ryd( 3d)     0.00086       1.66135
    82    C    6  dyz    Ryd( 3d)     0.00064       1.68745
    83    C    6  dx2y2  Ryd( 3d)     0.00113       2.16371
    84    C    6  dz2    Ryd( 3d)     0.00036       1.89859

    85    O    7  S      Cor( 1S)     0.99982     -19.22266
    86    O    7  S      Val( 2S)     0.80181      -1.10971
    87    O    7  S      Ryd( 3S)     0.00038       1.24992
    88    O    7  px     Val( 2p)     0.73550      -0.57258
    89    O    7  px     Ryd( 3p)     0.00075       1.17572
    90    O    7  py     Val( 2p)     0.84026      -0.59290
    91    O    7  py     Ryd( 3p)     0.00111       0.97819
    92    O    7  pz     Val( 2p)     0.82927      -0.55963
    93    O    7  pz     Ryd( 3p)     0.00047       0.83093
    94    O    7  dxy    Ryd( 3d)     0.00071       2.76571
    95    O    7  dxz    Ryd( 3d)     0.00039       2.51441
    96    O    7  dyz    Ryd( 3d)     0.00071       2.45349
    97    O    7  dx2y2  Ryd( 3d)     0.00076       2.88646
    98    O    7  dz2    Ryd( 3d)     0.00038       2.67343

    99    H    8  S      Val( 1S)     0.25106      -0.04107
   100    H    8  S      Ryd( 2S)     0.00041       0.25901
   101    H    8  px     Ryd( 2p)     0.00112       2.24787
   102    H    8  py     Ryd( 2p)     0.00075       1.50557
   103    H    8  pz     Ryd( 2p)     0.00054       1.62824

   104    H    9  S      Val( 1S)     0.38590      -0.11924
   105    H    9  S      Ryd( 2S)     0.00104       0.18874
   106    H    9  px     Ryd( 2p)     0.00014       1.61165
   107    H    9  py     Ryd( 2p)     0.00036       2.10227
   108    H    9  pz     Ryd( 2p)     0.00009       1.64978

   109    H   10  S      Val( 1S)     0.38479      -0.12641
   110    H   10  S      Ryd( 2S)     0.00115       0.17617
   111    H   10  px     Ryd( 2p)     0.00012       1.63021
   112    H   10  py     Ryd( 2p)     0.00020       1.79304
   113    H   10  pz     Ryd( 2p)     0.00030       1.97545

   114    H   11  S      Val( 1S)     0.35494      -0.10560
   115    H   11  S      Ryd( 2S)     0.00033       0.13634
   116    H   11  px     Ryd( 2p)     0.00004       1.71791
   117    H   11  py     Ryd( 2p)     0.00045       2.16657
   118    H   11  pz     Ryd( 2p)     0.00005       1.46346

   119    H   12  S      Val( 1S)     0.35476      -0.10163
   120    H   12  S      Ryd( 2S)     0.00034       0.13118
   121    H   12  px     Ryd( 2p)     0.00037       2.07295
   122    H   12  py     Ryd( 2p)     0.00010       1.76570
   123    H   12  pz     Ryd( 2p)     0.00006       1.47413

   124    H   13  S      Val( 1S)     0.36392      -0.13228
   125    H   13  S      Ryd( 2S)     0.00033       0.10657
   126    H   13  px     Ryd( 2p)     0.00018       1.82599
   127    H   13  py     Ryd( 2p)     0.00033       1.98666
   128    H   13  pz     Ryd( 2p)     0.00008       1.42812


 Summary of Natural Population Analysis:                  
                                                          
                                       Natural Population 
                Natural  -----------------------------------------------
    Atom  No    Charge         Core      Valence    Rydberg      Total
 -----------------------------------------------------------------------
      O    1   -0.37569      0.99988     3.37051    0.00530     4.37569
      C    2   -0.05173      0.99952     2.04230    0.00991     3.05173
      C    3    0.06240      0.99942     1.92368    0.01450     2.93760
      C    4   -0.14606      0.99943     2.13923    0.00740     3.14606
      C    5   -0.14753      0.99951     2.14063    0.00739     3.14753
      C    6   -0.02481      0.99947     2.01299    0.01236     3.02481
      O    7   -0.21233      0.99982     3.20685    0.00567     4.21233
      H    8    0.24613      0.00000     0.25106    0.00281     0.25387
      H    9    0.11248      0.00000     0.38590    0.00162     0.38752
      H   10    0.11343      0.00000     0.38479    0.00177     0.38657
      H   11    0.14418      0.00000     0.35494    0.00087     0.35582
      H   12    0.14437      0.00000     0.35476    0.00087     0.35563
      H   13    0.13517      0.00000     0.36392    0.00092     0.36483
 =======================================================================
   * Total *   -0.00000      6.99705    18.93155    0.07141    26.00000

                                 Natural Population      
 --------------------------------------------------------
   Core                       6.99705 ( 99.9578% of   7)
   Valence                   18.93155 ( 99.6397% of  19)
   Natural Minimal Basis     25.92859 ( 99.7253% of  26)
   Natural Rydberg Basis      0.07141 (  0.2747% of  26)
 --------------------------------------------------------

    Atom  No          Natural Electron Configuration
 ----------------------------------------------------------------------------
      O    1      [core]2S( 0.84)2p( 2.53)
      C    2      [core]2S( 0.50)2p( 1.54)
      C    3      [core]2S( 0.45)2p( 1.48)3p( 0.01)
      C    4      [core]2S( 0.50)2p( 1.64)
      C    5      [core]2S( 0.50)2p( 1.64)
      C    6      [core]2S( 0.49)2p( 1.52)3p( 0.01)
      O    7      [core]2S( 0.80)2p( 2.41)
      H    8            1S( 0.25)
      H    9            1S( 0.39)
      H   10            1S( 0.38)
      H   11            1S( 0.35)
      H   12            1S( 0.35)
      H   13            1S( 0.36)


 NATURAL BOND ORBITAL ANALYSIS, alpha spin orbitals:

                       Occupancies       Lewis Structure    Low   High
           Occ.    -------------------  -----------------   occ   occ
  Cycle   Thresh.   Lewis   Non-Lewis     CR  BD  3C  LP    (L)   (NL)   Dev
 =============================================================================
   1(1)    0.90    25.54152   0.45848      7  15   0   4     1      2    0.04
   2(2)    0.90    25.24001   0.75999      7  15   0   4     1      2    0.04
   3(3)    0.90    25.24001   0.75999      7  15   0   4     1      2    0.04
   4(4)    0.90    25.24001   0.75999      7  15   0   4     1      2    0.04
   5(5)    0.90    25.24001   0.75999      7  15   0   4     1      2    0.04
   6(6)    0.90    25.24001   0.75999      7  15   0   4     1      2    0.04
   7(7)    0.90    25.24001   0.75999      7  15   0   4     1      2    0.04
   8(8)    0.90    25.24001   0.75999      7  15   0   4     1      2    0.04
   9(9)    0.90    25.24001   0.75999      7  15   0   4     1      2    0.04
  10(1)    0.80    25.54154   0.45846      7  15   0   4     0      2    0.04
 -----------------------------------------------------------------------------

 Structure accepted: No low occupancy Lewis orbitals

 --------------------------------------------------------
   Core                      6.99706 ( 99.958% of   7)
   Valence Lewis            18.54448 ( 97.603% of  19)
  ==================       ============================
   Total Lewis              25.54154 ( 98.237% of  26)
  -----------------------------------------------------
   Valence non-Lewis         0.41581 (  1.599% of  26)
   Rydberg non-Lewis         0.04265 (  0.164% of  26)
  ==================       ============================
   Total non-Lewis           0.45846 (  1.763% of  26)
 --------------------------------------------------------


       (Occupancy)   Bond orbital/ Coefficients/ Hybrids
 ---------------------------------------------------------------------------------
     1. (0.99514) BD ( 1) O   1 - C   2  
                ( 66.10%)   0.8130* O   1 s( 29.70%)p 2.36( 70.22%)d 0.00(  0.08%)
                                           -0.0001  0.5449  0.0067  0.3923  0.0037
                                            0.2738  0.0001  0.6880 -0.0006  0.0041
                                            0.0112  0.0131  0.0025  0.0211
                ( 33.90%)   0.5823* C   2 s( 22.31%)p 3.47( 77.43%)d 0.01(  0.26%)
                                           -0.0000  0.4708  0.0380 -0.4623 -0.0213
                                           -0.2737 -0.0071 -0.6959 -0.0294  0.0144
                                            0.0343  0.0237  0.0070  0.0241
     2. (0.99231) BD ( 1) O   1 - H   8  
                ( 74.75%)   0.8646* O   1 s( 20.90%)p 3.78( 79.02%)d 0.00(  0.08%)
                                           -0.0002 -0.4568 -0.0184  0.8620  0.0318
                                            0.1194  0.0097 -0.1776  0.0118 -0.0012
                                            0.0229  0.0015 -0.0174  0.0031
                ( 25.25%)   0.5025* H   8 s( 99.56%)p 0.00(  0.44%)
                                           -0.9978  0.0025 -0.0652 -0.0116  0.0075
     3. (0.99063) BD ( 1) C   2 - C   3  
                ( 46.70%)   0.6834* C   2 s( 28.64%)p 2.49( 71.30%)d 0.00(  0.07%)
                                            0.0003  0.5347  0.0211  0.8258  0.0048
                                           -0.0345 -0.0041 -0.1728 -0.0019 -0.0026
                                           -0.0092 -0.0003  0.0210 -0.0113
                ( 53.30%)   0.7300* C   3 s( 38.14%)p 1.62( 61.83%)d 0.00(  0.03%)
                                           -0.0002  0.6176 -0.0001 -0.7729  0.0256
                                            0.0161 -0.0126  0.1406 -0.0033  0.0031
                                           -0.0034  0.0000  0.0154 -0.0040
     4. (0.98871) BD ( 1) C   2 - H   9  
                ( 61.74%)   0.7858* C   2 s( 24.59%)p 3.07( 75.37%)d 0.00(  0.05%)
                                           -0.0001  0.4955 -0.0190 -0.2485 -0.0135
                                            0.8118 -0.0171  0.1800  0.0023 -0.0032
                                           -0.0035  0.0072 -0.0168 -0.0100
                ( 38.26%)   0.6185* H   9 s( 99.90%)p 0.00(  0.10%)
                                            0.9995 -0.0056  0.0112 -0.0282 -0.0085
     5. (0.98854) BD ( 1) C   2 - H  10  
                ( 61.81%)   0.7862* C   2 s( 24.63%)p 3.06( 75.32%)d 0.00(  0.05%)
                                           -0.0000  0.4960 -0.0163 -0.2016 -0.0083
                                           -0.5131  0.0150  0.6701 -0.0064  0.0002
                                           -0.0034 -0.0197 -0.0069  0.0080
                ( 38.19%)   0.6180* H  10 s( 99.89%)p 0.00(  0.11%)
                                            0.9995 -0.0027  0.0077  0.0167 -0.0268
     6. (0.99226) BD ( 1) C   3 - C   4  
                ( 50.47%)   0.7105* C   3 s( 39.41%)p 1.54( 60.53%)d 0.00(  0.05%)
                                            0.0001  0.6278  0.0055  0.4873 -0.0269
                                            0.5889  0.0231 -0.1407  0.0018  0.0209
                                           -0.0047 -0.0048  0.0028 -0.0051
                ( 49.53%)   0.7037* C   4 s( 33.62%)p 1.97( 66.31%)d 0.00(  0.06%)
                                            0.0001  0.5797  0.0120 -0.6051 -0.0268
                                           -0.5184  0.0193  0.1648  0.0043  0.0208
                                           -0.0049 -0.0060 -0.0039 -0.0110
     7. (0.92808) BD ( 2) C   3 - C   4  
                ( 53.86%)   0.7339* C   3 s(  0.01%)p 1.00( 99.89%)d 0.00(  0.10%)
                                           -0.0000  0.0064  0.0059  0.1847 -0.0026
                                            0.0742 -0.0020  0.9794 -0.0046  0.0046
                                            0.0248  0.0152  0.0033 -0.0102
                ( 46.14%)   0.6793* C   4 s(  0.00%)p 1.00( 99.86%)d 0.00(  0.14%)
                                            0.0000 -0.0024 -0.0013  0.1926  0.0010
                                            0.0830  0.0001  0.9770 -0.0004 -0.0079
                                           -0.0152 -0.0319 -0.0002  0.0105
     8. (0.99444) BD ( 1) C   3 - O   7  
                ( 30.44%)   0.5517* C   3 s( 22.34%)p 3.46( 77.33%)d 0.01(  0.33%)
                                           -0.0002  0.4726 -0.0042  0.3586 -0.0246
                                           -0.8004 -0.0571 -0.0102  0.0092 -0.0417
                                           -0.0009  0.0024 -0.0274 -0.0281
                ( 69.56%)   0.8340* O   7 s( 32.84%)p 2.04( 67.08%)d 0.00(  0.08%)
                                            0.0001  0.5731 -0.0022 -0.4180 -0.0097
                                            0.7039 -0.0062  0.0232  0.0027 -0.0101
                                            0.0002 -0.0017 -0.0218 -0.0137
     9. (0.98460) BD ( 1) C   4 - C   5  
                ( 50.18%)   0.7084* C   4 s( 32.30%)p 2.09( 67.65%)d 0.00(  0.05%)
                                           -0.0001  0.5683  0.0071  0.7587  0.0173
                                           -0.2891  0.0414 -0.1236 -0.0073 -0.0176
                                           -0.0034  0.0022  0.0041 -0.0117
                ( 49.82%)   0.7058* C   5 s( 32.67%)p 2.06( 67.28%)d 0.00(  0.05%)
                                           -0.0000  0.5716  0.0016 -0.6623  0.0232
                                            0.4718  0.0392  0.0967 -0.0078 -0.0102
                                           -0.0062  0.0016  0.0144 -0.0112
    10. (0.98975) BD ( 1) C   4 - H  11  
                ( 64.47%)   0.8029* C   4 s( 33.96%)p 1.94( 66.02%)d 0.00(  0.02%)
                                           -0.0003  0.5826 -0.0139 -0.1383  0.0098
                                            0.7996 -0.0023 -0.0392 -0.0025 -0.0062
                                           -0.0002 -0.0007 -0.0096 -0.0078
                ( 35.53%)   0.5961* H  11 s( 99.89%)p 0.00(  0.11%)
                                            0.9994 -0.0020  0.0047 -0.0333  0.0022
    11. (0.99442) BD ( 1) C   5 - C   6  
                ( 50.13%)   0.7080* C   5 s( 32.90%)p 2.04( 67.03%)d 0.00(  0.06%)
                                           -0.0000 -0.5734 -0.0167  0.0723 -0.0384
                                            0.8110  0.0222 -0.0738  0.0060 -0.0108
                                            0.0009  0.0050  0.0191  0.0113
                ( 49.87%)   0.7062* C   6 s( 40.43%)p 1.47( 59.51%)d 0.00(  0.05%)
                                           -0.0002 -0.6359 -0.0022 -0.2105 -0.0476
                                           -0.7334  0.0123  0.1019  0.0085 -0.0054
                                           -0.0017  0.0036  0.0216  0.0062
    12. (0.94030) BD ( 2) C   5 - C   6  
                ( 45.80%)   0.6768* C   5 s(  0.00%)p 1.00( 99.85%)d 0.00(  0.15%)
                                            0.0000  0.0009 -0.0006  0.1949 -0.0015
                                            0.0722 -0.0006  0.9774 -0.0087 -0.0078
                                           -0.0161 -0.0326 -0.0009  0.0103
                ( 54.20%)   0.7362* C   6 s(  0.00%)p 1.00( 99.89%)d 0.00(  0.11%)
                                           -0.0000  0.0006  0.0008  0.1960 -0.0038
                                            0.0788 -0.0016  0.9767 -0.0208  0.0060
                                           -0.0041  0.0315 -0.0033 -0.0028
    13. (0.99080) BD ( 1) C   5 - H  12  
                ( 64.51%)   0.8032* C   5 s( 34.32%)p 1.91( 65.66%)d 0.00(  0.02%)
                                           -0.0002  0.5857 -0.0141  0.7187 -0.0072
                                            0.3340  0.0008 -0.1686  0.0012  0.0061
                                           -0.0046 -0.0016  0.0083 -0.0071
                ( 35.49%)   0.5958* H  12 s( 99.88%)p 0.00(  0.12%)
                                            0.9994 -0.0020 -0.0299 -0.0143  0.0072
    14. (0.99457) BD ( 1) C   6 - O   7  
                ( 30.46%)   0.5519* C   6 s( 23.76%)p 3.19( 75.89%)d 0.01(  0.35%)
                                           -0.0002  0.4872 -0.0169 -0.8345 -0.0406
                                           -0.1550 -0.0664  0.1797  0.0132  0.0094
                                           -0.0202 -0.0019  0.0484 -0.0248
                ( 69.54%)   0.8339* O   7 s( 30.75%)p 2.25( 69.17%)d 0.00(  0.08%)
                                            0.0001  0.5546  0.0036  0.8143  0.0052
                                            0.0378 -0.0213 -0.1634  0.0003  0.0166
                                           -0.0090 -0.0037  0.0168 -0.0118
    15. (0.99228) BD ( 1) C   6 - H  13  
                ( 63.71%)   0.7982* C   6 s( 35.66%)p 1.80( 64.31%)d 0.00(  0.03%)
                                            0.0004 -0.5971 -0.0091 -0.4611  0.0177
                                            0.6546 -0.0060  0.0401 -0.0027  0.0129
                                           -0.0018 -0.0013  0.0094  0.0033
                ( 36.29%)   0.6024* H  13 s( 99.88%)p 0.00(  0.12%)
                                           -0.9994  0.0045  0.0202 -0.0278 -0.0018
    16. (0.99988) CR ( 1) O   1           s(100.00%)p 0.00(  0.00%)
                                            1.0000 -0.0000 -0.0000  0.0002  0.0000
                                            0.0000  0.0000  0.0000  0.0000  0.0000
                                            0.0000  0.0000 -0.0000  0.0000
    17. (0.99952) CR ( 1) C   2           s(100.00%)p 0.00(  0.00%)
                                            1.0000 -0.0000 -0.0000 -0.0003 -0.0000
                                            0.0001 -0.0000  0.0001 -0.0000  0.0000
                                            0.0000  0.0000 -0.0000  0.0000
    18. (0.99942) CR ( 1) C   3           s(100.00%)p 0.00(  0.00%)
                                            1.0000  0.0001 -0.0000 -0.0001  0.0000
                                           -0.0002 -0.0000  0.0001  0.0000 -0.0000
                                            0.0000  0.0000 -0.0000 -0.0000
    19. (0.99943) CR ( 1) C   4           s(100.00%)p 0.00(  0.00%)
                                            1.0000  0.0002 -0.0000  0.0001  0.0000
                                            0.0003  0.0000 -0.0000 -0.0000 -0.0000
                                           -0.0000  0.0000 -0.0000 -0.0000
    20. (0.99951) CR ( 1) C   5           s(100.00%)p 0.00(  0.00%)
                                            1.0000  0.0001 -0.0000  0.0001 -0.0000
                                            0.0001  0.0000 -0.0001  0.0000  0.0000
                                           -0.0000  0.0000  0.0000 -0.0000
    21. (0.99948) CR ( 1) C   6           s(100.00%)p 0.00(  0.00%)
                                            1.0000  0.0002  0.0000  0.0000 -0.0000
                                           -0.0004 -0.0000  0.0000  0.0000 -0.0000
                                           -0.0000  0.0000  0.0000 -0.0000
    22. (0.99982) CR ( 1) O   7           s(100.00%)
                                            1.0000 -0.0003 -0.0000  0.0000 -0.0000
                                            0.0001  0.0000 -0.0000  0.0000  0.0000
                                            0.0000 -0.0000 -0.0000  0.0000
    23. (0.99105) LP ( 1) O   1           s( 48.91%)p 1.04( 51.05%)d 0.00(  0.04%)
                                           -0.0000  0.6993 -0.0118  0.2373 -0.0079
                                           -0.0400 -0.0016 -0.6727  0.0051  0.0027
                                            0.0116 -0.0026  0.0024 -0.0156
    24. (0.97976) LP ( 2) O   1           s(  0.49%)p99.99( 99.46%)d 0.11(  0.06%)
                                           -0.0000  0.0699 -0.0012  0.2110 -0.0035
                                           -0.9531  0.0131  0.2037 -0.0034  0.0081
                                            0.0035 -0.0203  0.0022  0.0080
    25. (0.98564) LP ( 1) O   7           s( 36.37%)p 1.75( 63.57%)d 0.00(  0.06%)
                                            0.0002  0.6031  0.0005 -0.3515  0.0027
                                           -0.7036  0.0037  0.1305 -0.0014 -0.0170
                                            0.0020  0.0056  0.0122  0.0088
    26. (0.83118) LP ( 2) O   7           s(  0.00%)p 1.00( 99.90%)d 0.00(  0.10%)
                                           -0.0000  0.0013 -0.0002 -0.1931 -0.0002
                                           -0.0836 -0.0005 -0.9771 -0.0003 -0.0064
                                           -0.0130 -0.0262 -0.0006  0.0082
    27. (0.00085) RY*( 1) O   1           s(  2.54%)p35.90( 91.18%)d 2.47(  6.28%)
                                           -0.0000  0.0011  0.1594  0.0015  0.3316
                                           -0.0096 -0.8765 -0.0004  0.1831 -0.0686
                                            0.0629 -0.1767  0.1401  0.0569
    28. (0.00066) RY*( 2) O   1           s( 25.16%)p 2.60( 65.33%)d 0.38(  9.51%)
                                           -0.0000  0.0072  0.5016 -0.0038  0.6298
                                           -0.0009  0.2351 -0.0067 -0.4487  0.1052
                                            0.0480  0.0188  0.1482 -0.2437
    29. (0.00004) RY*( 3) O   1           s( 27.26%)p 2.13( 58.00%)d 0.54( 14.74%)
    30. (0.00002) RY*( 4) O   1           s( 39.10%)p 1.12( 43.94%)d 0.43( 16.96%)
    31. (0.00000) RY*( 5) O   1           s(  0.01%)p99.99(  2.31%)d99.99( 97.68%)
    32. (0.00000) RY*( 6) O   1           s(  1.76%)p 1.97(  3.46%)d53.93( 94.78%)
    33. (0.00000) RY*( 7) O   1           s(  1.35%)p 4.43(  5.96%)d68.88( 92.69%)
    34. (0.00000) RY*( 8) O   1           s(  0.67%)p17.01( 11.32%)d99.99( 88.02%)
    35. (0.00000) RY*( 9) O   1           s(  2.15%)p 8.71( 18.75%)d36.72( 79.09%)
    36. (0.00216) RY*( 1) C   2           s( 30.34%)p 1.57( 47.53%)d 0.73( 22.13%)
                                            0.0000 -0.0041  0.5508 -0.0191  0.4929
                                            0.0081 -0.4171  0.0308 -0.2387 -0.0306
                                            0.1741 -0.2120  0.2834 -0.2546
    37. (0.00185) RY*( 2) C   2           s(  5.89%)p14.72( 86.62%)d 1.27(  7.49%)
                                            0.0000  0.0015  0.2426 -0.0067  0.1880
                                            0.0249  0.8663  0.0038 -0.2824  0.1965
                                           -0.0083 -0.0365  0.0886 -0.1644
    38. (0.00115) RY*( 3) C   2           s(  0.55%)p99.99( 71.86%)d49.84( 27.59%)
                                            0.0000  0.0124  0.0734 -0.0101  0.0918
                                            0.0014  0.1776 -0.0012  0.8237  0.0477
                                            0.4452 -0.0905  0.2478 -0.0767
    39. (0.00084) RY*( 4) C   2           s(  0.89%)p 3.58(  3.20%)d99.99( 95.91%)
                                            0.0000 -0.0012  0.0945 -0.0012 -0.0111
                                           -0.0203 -0.1333  0.0146  0.1160  0.3829
                                           -0.0590  0.6477 -0.2250 -0.5822
    40. (0.00030) RY*( 5) C   2           s( 17.19%)p 2.14( 36.80%)d 2.68( 46.00%)
                                           -0.0000 -0.0260  0.4138  0.0316 -0.5562
                                            0.0186 -0.0219  0.0495 -0.2332  0.0798
                                            0.5888  0.1920 -0.0451  0.2608
    41. (0.00014) RY*( 6) C   2           s( 12.97%)p 1.79( 23.23%)d 4.92( 63.80%)
                                           -0.0000  0.0070  0.3600  0.0067  0.4356
                                            0.0032  0.0546  0.0084  0.1986 -0.1158
                                           -0.0730  0.2170 -0.5872  0.4769
    42. (0.00003) RY*( 7) C   2           s( 15.36%)p 1.31( 20.19%)d 4.19( 64.45%)
    43. (0.00000) RY*( 8) C   2           s( 16.24%)p 0.53(  8.59%)d 4.63( 75.16%)
    44. (0.00000) RY*( 9) C   2           s(  0.40%)p 6.46(  2.56%)d99.99( 97.05%)
    45. (0.00363) RY*( 1) C   3           s( 26.68%)p 2.21( 59.06%)d 0.53( 14.26%)
                                            0.0000  0.0102  0.5164 -0.0213 -0.3354
                                           -0.0415  0.6855  0.0053  0.0777  0.1251
                                            0.0709 -0.0636 -0.3373  0.0640
    46. (0.00290) RY*( 2) C   3           s(  2.80%)p32.84( 92.05%)d 1.84(  5.15%)
                                            0.0000 -0.0204  0.1662 -0.0346 -0.7432
                                            0.0369 -0.5661 -0.0050 -0.2124  0.0428
                                            0.1346  0.0243 -0.1741 -0.0243
    47. (0.00167) RY*( 3) C   3           s(  8.85%)p10.09( 89.26%)d 0.21(  1.89%)
                                           -0.0000 -0.0098  0.2973 -0.0048  0.0706
                                            0.0272 -0.3242  0.0033  0.8841 -0.0412
                                           -0.0780  0.0072 -0.1051  0.0076
    48. (0.00105) RY*( 4) C   3           s(  0.00%)p 1.00(  0.31%)d99.99( 99.69%)
                                           -0.0000  0.0007  0.0065 -0.0026  0.0272
                                           -0.0001  0.0454 -0.0151 -0.0044  0.1203
                                           -0.0419  0.9765 -0.0993 -0.1316
    49. (0.00063) RY*( 5) C   3           s(  0.18%)p17.23(  3.03%)d99.99( 96.80%)
                                            0.0000  0.0063  0.0414  0.0153  0.1017
                                           -0.0422 -0.1271  0.0053 -0.0412  0.9179
                                           -0.2417 -0.0833  0.0499  0.2398
    50. (0.00051) RY*( 6) C   3           s( 52.57%)p 0.45( 23.59%)d 0.45( 23.83%)
                                           -0.0000  0.0005  0.7251  0.0184  0.2780
                                            0.0053 -0.1902 -0.0004 -0.3495 -0.2381
                                           -0.3175  0.0551  0.2295  0.1585
    51. (0.00029) RY*( 7) C   3           s(  2.84%)p 1.71(  4.85%)d32.47( 92.31%)
                                           -0.0000  0.0049  0.1685  0.0065 -0.1444
                                           -0.0298  0.0911 -0.0177  0.1346  0.1284
                                            0.5483  0.0893  0.7727  0.0299
    52. (0.00018) RY*( 8) C   3           s(  4.68%)p 5.94( 27.81%)d14.42( 67.51%)
                                           -0.0000  0.0013  0.2164  0.0077  0.4649
                                            0.0133 -0.1904 -0.0213 -0.1581  0.1560
                                            0.6636 -0.0682 -0.3904 -0.2311
    53. (0.00001) RY*( 9) C   3           s(  1.48%)p 0.31(  0.46%)d66.11( 98.06%)
    54. (0.00195) RY*( 1) C   4           s(  8.20%)p10.08( 82.69%)d 1.11(  9.11%)
                                            0.0000  0.0274  0.2851  0.0161  0.0085
                                           -0.0195 -0.9070 -0.0009  0.0588 -0.1604
                                            0.0452  0.0058 -0.2470 -0.0476
    55. (0.00124) RY*( 2) C   4           s( 16.49%)p 5.02( 82.73%)d 0.05(  0.77%)
                                            0.0000 -0.0055  0.4061  0.0223 -0.9019
                                            0.0261  0.1116 -0.0043  0.0158 -0.0301
                                           -0.0066  0.0198  0.0597 -0.0532
    56. (0.00047) RY*( 3) C   4           s( 49.69%)p 0.98( 48.54%)d 0.04(  1.77%)
                                           -0.0000 -0.0091  0.7048 -0.0172  0.3325
                                            0.0116  0.1632  0.0043 -0.5897  0.0161
                                           -0.0842  0.0842  0.0570  0.0068
    57. (0.00035) RY*( 4) C   4           s(  0.03%)p20.08(  0.68%)d99.99( 99.29%)
                                           -0.0000 -0.0007  0.0184  0.0024  0.0290
                                            0.0013  0.0024  0.0185 -0.0747  0.0886
                                            0.9186  0.0160  0.1707 -0.3342
    58. (0.00025) RY*( 5) C   4           s( 24.33%)p 2.78( 67.53%)d 0.33(  8.13%)
                                           -0.0000 -0.0065  0.4932 -0.0065  0.2615
                                            0.0115  0.1920 -0.0072  0.7549 -0.0267
                                            0.0212 -0.2701  0.0737 -0.0422
    59. (0.00006) RY*( 6) C   4           s(  0.09%)p99.99(  8.97%)d99.99( 90.94%)
    60. (0.00003) RY*( 7) C   4           s(  0.33%)p 3.38(  1.12%)d99.99( 98.54%)
    61. (0.00001) RY*( 8) C   4           s(  0.53%)p14.61(  7.75%)d99.99( 91.72%)
    62. (0.00001) RY*( 9) C   4           s(  0.41%)p 0.35(  0.14%)d99.99( 99.45%)
    63. (0.00202) RY*( 1) C   5           s(  6.97%)p12.14( 84.63%)d 1.20(  8.40%)
                                           -0.0000  0.0231  0.2630 -0.0288 -0.5597
                                            0.0139 -0.7109  0.0050  0.1633  0.1592
                                           -0.0696 -0.0215  0.2286 -0.0327
    64. (0.00081) RY*( 2) C   5           s(  3.24%)p28.72( 92.94%)d 1.18(  3.83%)
                                            0.0000 -0.0174  0.1790  0.0071  0.7386
                                            0.0436 -0.6099 -0.0046 -0.0995 -0.1556
                                            0.0235  0.0193 -0.1100 -0.0323
    65. (0.00041) RY*( 3) C   5           s(  0.18%)p99.99( 28.96%)d99.99( 70.86%)
                                            0.0000 -0.0009  0.0425 -0.0021 -0.0963
                                           -0.0011 -0.0218 -0.0160 -0.5287 -0.0772
                                            0.5210 -0.6268  0.1637 -0.1076
    66. (0.00027) RY*( 4) C   5           s( 86.45%)p 0.11(  9.88%)d 0.04(  3.67%)
                                            0.0000 -0.0072  0.9297  0.0209 -0.0087
                                            0.0048  0.3112 -0.0025 -0.0380 -0.0997
                                           -0.0568  0.0591 -0.0539 -0.1310
    67. (0.00023) RY*( 5) C   5           s(  0.21%)p99.99( 59.47%)d99.99( 40.32%)
                                            0.0000 -0.0000  0.0462 -0.0018  0.1468
                                           -0.0010  0.0726 -0.0143  0.7534 -0.1369
                                            0.0299 -0.6137  0.0499  0.0662
    68. (0.00005) RY*( 6) C   5           s(  0.82%)p12.25( 10.10%)d99.99( 89.08%)
    69. (0.00003) RY*( 7) C   5           s(  0.15%)p16.33(  2.41%)d99.99( 97.44%)
    70. (0.00000) RY*( 8) C   5           s(  0.29%)p36.02( 10.33%)d99.99( 89.39%)
    71. (0.00000) RY*( 9) C   5           s(  1.80%)p 0.82(  1.47%)d53.82( 96.74%)
    72. (0.00245) RY*( 1) C   6           s(  8.93%)p 7.83( 69.95%)d 2.37( 21.13%)
                                            0.0000  0.0054  0.2988 -0.0390  0.8124
                                           -0.0497  0.0972  0.0115 -0.1607  0.4459
                                           -0.0171 -0.0844 -0.0303  0.0643
    73. (0.00175) RY*( 2) C   6           s(  4.44%)p18.75( 83.33%)d 2.75( 12.22%)
                                            0.0000 -0.0337  0.2081  0.0623 -0.1299
                                            0.0042 -0.8974 -0.0131  0.0847  0.3230
                                           -0.0396 -0.0539  0.1138  0.0208
    74. (0.00116) RY*( 3) C   6           s(  0.00%)p 1.00( 42.97%)d 1.33( 57.02%)
                                           -0.0000 -0.0003  0.0054  0.0044  0.1167
                                            0.0019  0.0403  0.0163  0.6436 -0.0948
                                           -0.6709 -0.1523 -0.1241  0.2695
    75. (0.00093) RY*( 4) C   6           s(  0.03%)p99.99( 45.07%)d99.99( 54.90%)
                                           -0.0000 -0.0000  0.0174 -0.0005 -0.1284
                                            0.0004 -0.0471  0.0030 -0.6572 -0.1603
                                           -0.4076 -0.5508 -0.0490  0.2269
    76. (0.00043) RY*( 5) C   6           s( 74.48%)p 0.02(  1.16%)d 0.33( 24.35%)
                                           -0.0000  0.0074  0.8630 -0.0321 -0.0929
                                            0.0086  0.0379  0.0045  0.0215 -0.4150
                                            0.1307  0.1187 -0.1292  0.1531
    77. (0.00024) RY*( 6) C   6           s(  0.12%)p89.06( 10.25%)d99.99( 89.64%)
                                           -0.0000  0.0088  0.0328 -0.0337 -0.2957
                                           -0.0034  0.1052  0.0072  0.0525  0.4259
                                            0.1470 -0.1433 -0.8191  0.0440
    78. (0.00003) RY*( 7) C   6           s(  9.27%)p 3.82( 35.42%)d 5.96( 55.31%)
    79. (0.00000) RY*( 8) C   6           s(  0.01%)p99.99( 11.99%)d99.99( 88.00%)
    80. (0.00000) RY*( 9) C   6           s(  2.85%)p 0.09(  0.26%)d33.99( 96.89%)
    81. (0.00141) RY*( 1) O   7           s( 12.13%)p 6.56( 79.58%)d 0.68(  8.29%)
                                            0.0000 -0.0124  0.3480 -0.0056 -0.5907
                                           -0.0047 -0.6650  0.0024  0.0674 -0.2233
                                           -0.0407  0.0437  0.1704 -0.0216
    82. (0.00053) RY*( 2) O   7           s(  1.02%)p88.09( 90.14%)d 8.64(  8.84%)
                                           -0.0000  0.0038  0.1011  0.0038 -0.3034
                                            0.0014  0.1979  0.0077 -0.8775  0.0536
                                           -0.0553 -0.2812 -0.0022  0.0582
    83. (0.00039) RY*( 3) O   7           s( 23.64%)p 2.73( 64.57%)d 0.50( 11.78%)
                                           -0.0000  0.0079  0.4862  0.0037 -0.4234
                                            0.0010  0.6036 -0.0042  0.3195  0.2494
                                           -0.1775  0.1493  0.0202  0.0377
    84. (0.00026) RY*( 4) O   7           s(  0.32%)p14.86(  4.82%)d99.99( 94.85%)
                                           -0.0000  0.0015  0.0570 -0.0003 -0.1174
                                           -0.0001  0.1248 -0.0028  0.1374  0.0497
                                            0.8169 -0.3986  0.2401 -0.2493
    85. (0.00016) RY*( 5) O   7           s( 61.89%)p 0.52( 32.07%)d 0.10(  6.04%)
                                            0.0000 -0.0014  0.7867 -0.0039  0.5393
                                           -0.0004 -0.1259  0.0009 -0.1182 -0.0441
                                            0.0839 -0.0538 -0.2132 -0.0555
    86. (0.00003) RY*( 6) O   7           s(  0.04%)p99.99( 11.87%)d99.99( 88.09%)
    87. (0.00003) RY*( 7) O   7           s(  0.90%)p 9.02(  8.11%)d99.99( 90.99%)
    88. (0.00000) RY*( 8) O   7           s(  0.00%)p 1.00(  8.04%)d11.44( 91.96%)
    89. (0.00001) RY*( 9) O   7           s(  0.08%)p13.67(  1.07%)d99.99( 98.85%)
    90. (0.00075) RY*( 1) H   8           s(  0.66%)p99.99( 99.34%)
                                            0.0012  0.0814  0.1748 -0.9696  0.1509
    91. (0.00061) RY*( 2) H   8           s( 30.97%)p 2.23( 69.03%)
                                            0.0100  0.5564 -0.2027 -0.1140 -0.7977
    92. (0.00034) RY*( 3) H   8           s( 63.39%)p 0.58( 36.61%)
                                            0.0141  0.7961 -0.1431  0.1302  0.5732
    93. (0.00001) RY*( 4) H   8           s(  5.42%)p17.45( 94.58%)
    94. (0.00105) RY*( 1) H   9           s( 99.52%)p 0.00(  0.48%)
                                            0.0066  0.9976 -0.0069  0.0127  0.0678
    95. (0.00012) RY*( 2) H   9           s(  0.15%)p99.99( 99.85%)
                                           -0.0019  0.0392  0.7203  0.3857 -0.5752
    96. (0.00006) RY*( 3) H   9           s(  0.09%)p99.99( 99.91%)
    97. (0.00001) RY*( 4) H   9           s(  0.34%)p99.99( 99.66%)
    98. (0.00117) RY*( 1) H  10           s( 99.49%)p 0.01(  0.51%)
                                            0.0042  0.9974 -0.0582  0.0003  0.0411
    99. (0.00013) RY*( 2) H  10           s(  0.24%)p99.99( 99.76%)
                                            0.0013  0.0492  0.7249 -0.6677 -0.1620
   100. (0.00006) RY*( 3) H  10           s(  0.13%)p99.99( 99.87%)
   101. (0.00002) RY*( 4) H  10           s(  0.24%)p99.99( 99.76%)
   102. (0.00033) RY*( 1) H  11           s( 99.72%)p 0.00(  0.28%)
                                            0.0030  0.9986  0.0381  0.0356 -0.0072
   103. (0.00005) RY*( 2) H  11           s(  0.00%)p 1.00(100.00%)
   104. (0.00004) RY*( 3) H  11           s(  0.24%)p99.99( 99.76%)
   105. (0.00003) RY*( 4) H  11           s(  0.15%)p99.99( 99.85%)
   106. (0.00034) RY*( 1) H  12           s( 99.49%)p 0.01(  0.51%)
                                            0.0033  0.9974  0.0107  0.0706 -0.0028
   107. (0.00003) RY*( 2) H  12           s(  0.10%)p99.99( 99.90%)
   108. (0.00004) RY*( 3) H  12           s(  0.00%)p 1.00(100.00%)
   109. (0.00003) RY*( 4) H  12           s(  0.52%)p99.99( 99.48%)
   110. (0.00033) RY*( 1) H  13           s( 99.42%)p 0.01(  0.58%)
                                            0.0020  0.9971 -0.0333  0.0673  0.0111
   111. (0.00008) RY*( 2) H  13           s(  0.01%)p 1.00( 99.99%)
   112. (0.00004) RY*( 3) H  13           s(  0.68%)p99.99( 99.32%)
   113. (0.00002) RY*( 4) H  13           s(  0.00%)p 1.00(100.00%)
   114. (0.00990) BD*( 1) O   1 - C   2  
                ( 33.90%)   0.5823* O   1 s( 29.70%)p 2.36( 70.22%)d 0.00(  0.08%)
                                            0.0001 -0.5449 -0.0067 -0.3923 -0.0037
                                           -0.2738 -0.0001 -0.6880  0.0006 -0.0041
                                           -0.0112 -0.0131 -0.0025 -0.0211
                ( 66.10%)  -0.8130* C   2 s( 22.31%)p 3.47( 77.43%)d 0.01(  0.26%)
                                            0.0000 -0.4708 -0.0380  0.4623  0.0213
                                            0.2737  0.0071  0.6959  0.0294 -0.0144
                                           -0.0343 -0.0237 -0.0070 -0.0241
   115. (0.00214) BD*( 1) O   1 - H   8  
                ( 25.25%)   0.5025* O   1 s( 20.90%)p 3.78( 79.02%)d 0.00(  0.08%)
                                            0.0002  0.4568  0.0184 -0.8620 -0.0318
                                           -0.1194 -0.0097  0.1776 -0.0118  0.0012
                                           -0.0229 -0.0015  0.0174 -0.0031
                ( 74.75%)  -0.8646* H   8 s( 99.56%)p 0.00(  0.44%)
                                            0.9978 -0.0025  0.0652  0.0116 -0.0075
   116. (0.01482) BD*( 1) C   2 - C   3  
                ( 53.30%)   0.7300* C   2 s( 28.64%)p 2.49( 71.30%)d 0.00(  0.07%)
                                            0.0003  0.5347  0.0211  0.8258  0.0048
                                           -0.0345 -0.0041 -0.1728 -0.0019 -0.0026
                                           -0.0092 -0.0003  0.0210 -0.0113
                ( 46.70%)  -0.6834* C   3 s( 38.14%)p 1.62( 61.83%)d 0.00(  0.03%)
                                           -0.0002  0.6176 -0.0001 -0.7729  0.0256
                                            0.0161 -0.0126  0.1406 -0.0033  0.0031
                                           -0.0034  0.0000  0.0154 -0.0040
   117. (0.01298) BD*( 1) C   2 - H   9  
                ( 38.26%)   0.6185* C   2 s( 24.59%)p 3.07( 75.37%)d 0.00(  0.05%)
                                            0.0001 -0.4955  0.0190  0.2485  0.0135
                                           -0.8118  0.0171 -0.1800 -0.0023  0.0032
                                            0.0035 -0.0072  0.0168  0.0100
                ( 61.74%)  -0.7858* H   9 s( 99.90%)p 0.00(  0.10%)
                                           -0.9995  0.0056 -0.0112  0.0282  0.0085
   118. (0.01248) BD*( 1) C   2 - H  10  
                ( 38.19%)   0.6180* C   2 s( 24.63%)p 3.06( 75.32%)d 0.00(  0.05%)
                                            0.0000 -0.4960  0.0163  0.2016  0.0083
                                            0.5131 -0.0150 -0.6701  0.0064 -0.0002
                                            0.0034  0.0197  0.0069 -0.0080
                ( 61.81%)  -0.7862* H  10 s( 99.89%)p 0.00(  0.11%)
                                           -0.9995  0.0027 -0.0077 -0.0167  0.0268
   119. (0.01122) BD*( 1) C   3 - C   4  
                ( 49.53%)   0.7037* C   3 s( 39.41%)p 1.54( 60.53%)d 0.00(  0.05%)
                                           -0.0001 -0.6278 -0.0055 -0.4873  0.0269
                                           -0.5889 -0.0231  0.1407 -0.0018 -0.0209
                                            0.0047  0.0048 -0.0028  0.0051
                ( 50.47%)  -0.7105* C   4 s( 33.62%)p 1.97( 66.31%)d 0.00(  0.06%)
                                           -0.0001 -0.5797 -0.0120  0.6051  0.0268
                                            0.5184 -0.0193 -0.1648 -0.0043 -0.0208
                                            0.0049  0.0060  0.0039  0.0110
   120. (0.14808) BD*( 2) C   3 - C   4  
                ( 46.14%)   0.6793* C   3 s(  0.01%)p 1.00( 99.89%)d 0.00(  0.10%)
                                            0.0000 -0.0064 -0.0059 -0.1847  0.0026
                                           -0.0742  0.0020 -0.9794  0.0046 -0.0046
                                           -0.0248 -0.0152 -0.0033  0.0102
                ( 53.86%)  -0.7339* C   4 s(  0.00%)p 1.00( 99.86%)d 0.00(  0.14%)
                                           -0.0000  0.0024  0.0013 -0.1926 -0.0010
                                           -0.0830 -0.0001 -0.9770  0.0004  0.0079
                                            0.0152  0.0319  0.0002 -0.0105
   121. (0.02173) BD*( 1) C   3 - O   7  
                ( 69.56%)   0.8340* C   3 s( 22.34%)p 3.46( 77.33%)d 0.01(  0.33%)
                                           -0.0002  0.4726 -0.0042  0.3586 -0.0246
                                           -0.8004 -0.0571 -0.0102  0.0092 -0.0417
                                           -0.0009  0.0024 -0.0274 -0.0281
                ( 30.44%)  -0.5517* O   7 s( 32.84%)p 2.04( 67.08%)d 0.00(  0.08%)
                                            0.0001  0.5731 -0.0022 -0.4180 -0.0097
                                            0.7039 -0.0062  0.0232  0.0027 -0.0101
                                            0.0002 -0.0017 -0.0218 -0.0137
   122. (0.00596) BD*( 1) C   4 - C   5  
                ( 49.82%)   0.7058* C   4 s( 32.30%)p 2.09( 67.65%)d 0.00(  0.05%)
                                            0.0001 -0.5683 -0.0071 -0.7587 -0.0173
                                            0.2891 -0.0414  0.1236  0.0073  0.0176
                                            0.0034 -0.0022 -0.0041  0.0117
                ( 50.18%)  -0.7084* C   5 s( 32.67%)p 2.06( 67.28%)d 0.00(  0.05%)
                                            0.0000 -0.5716 -0.0016  0.6623 -0.0232
                                           -0.4718 -0.0392 -0.0967  0.0078  0.0102
                                            0.0062 -0.0016 -0.0144  0.0112
   123. (0.00578) BD*( 1) C   4 - H  11  
                ( 35.53%)   0.5961* C   4 s( 33.96%)p 1.94( 66.02%)d 0.00(  0.02%)
                                            0.0003 -0.5826  0.0139  0.1383 -0.0098
                                           -0.7996  0.0023  0.0392  0.0025  0.0062
                                            0.0002  0.0007  0.0096  0.0078
                ( 64.47%)  -0.8029* H  11 s( 99.89%)p 0.00(  0.11%)
                                           -0.9994  0.0020 -0.0047  0.0333 -0.0022
   124. (0.00654) BD*( 1) C   5 - C   6  
                ( 49.87%)   0.7062* C   5 s( 32.90%)p 2.04( 67.03%)d 0.00(  0.06%)
                                            0.0000  0.5734  0.0167 -0.0723  0.0384
                                           -0.8110 -0.0222  0.0738 -0.0060  0.0108
                                           -0.0009 -0.0050 -0.0191 -0.0113
                ( 50.13%)  -0.7080* C   6 s( 40.43%)p 1.47( 59.51%)d 0.00(  0.05%)
                                            0.0002  0.6359  0.0022  0.2105  0.0476
                                            0.7334 -0.0123 -0.1019 -0.0085  0.0054
                                            0.0017 -0.0036 -0.0216 -0.0062
   125. (0.14238) BD*( 2) C   5 - C   6  
                ( 54.20%)   0.7362* C   5 s(  0.00%)p 1.00( 99.85%)d 0.00(  0.15%)
                                            0.0000  0.0009 -0.0006  0.1949 -0.0015
                                            0.0722 -0.0006  0.9774 -0.0087 -0.0078
                                           -0.0161 -0.0326 -0.0009  0.0103
                ( 45.80%)  -0.6768* C   6 s(  0.00%)p 1.00( 99.89%)d 0.00(  0.11%)
                                           -0.0000  0.0006  0.0008  0.1960 -0.0038
                                            0.0788 -0.0016  0.9767 -0.0208  0.0060
                                           -0.0041  0.0315 -0.0033 -0.0028
   126. (0.00546) BD*( 1) C   5 - H  12  
                ( 35.49%)   0.5958* C   5 s( 34.32%)p 1.91( 65.66%)d 0.00(  0.02%)
                                            0.0002 -0.5857  0.0141 -0.7187  0.0072
                                           -0.3340 -0.0008  0.1686 -0.0012 -0.0061
                                            0.0046  0.0016 -0.0083  0.0071
                ( 64.51%)  -0.8032* H  12 s( 99.88%)p 0.00(  0.12%)
                                           -0.9994  0.0020  0.0299  0.0143 -0.0072
   127. (0.00971) BD*( 1) C   6 - O   7  
                ( 69.54%)   0.8339* C   6 s( 23.76%)p 3.19( 75.89%)d 0.01(  0.35%)
                                           -0.0002  0.4872 -0.0169 -0.8345 -0.0406
                                           -0.1550 -0.0664  0.1797  0.0132  0.0094
                                           -0.0202 -0.0019  0.0484 -0.0248
                ( 30.46%)  -0.5519* O   7 s( 30.75%)p 2.25( 69.17%)d 0.00(  0.08%)
                                            0.0001  0.5546  0.0036  0.8143  0.0052
                                            0.0378 -0.0213 -0.1634  0.0003  0.0166
                                           -0.0090 -0.0037  0.0168 -0.0118
   128. (0.00664) BD*( 1) C   6 - H  13  
                ( 36.29%)   0.6024* C   6 s( 35.66%)p 1.80( 64.31%)d 0.00(  0.03%)
                                           -0.0004  0.5971  0.0091  0.4611 -0.0177
                                           -0.6546  0.0060 -0.0401  0.0027 -0.0129
                                            0.0018  0.0013 -0.0094 -0.0033
                ( 63.71%)  -0.7982* H  13 s( 99.88%)p 0.00(  0.12%)
                                            0.9994 -0.0045 -0.0202  0.0278  0.0018


 NHO Directionality and "Bond Bending" (deviations from line of nuclear centers)

         [Thresholds for printing:  angular deviation  >  1.0 degree]
                                    hybrid p-character > 25.0%
                                    orbital occupancy  >  0.10e

                                Line of Centers        Hybrid 1              Hybrid 2
                                ---------------  -------------------   ------------------
                NBO               Theta   Phi    Theta   Phi    Dev    Theta   Phi    Dev
 ========================================================================================
     1. BD (   1) O   1 - C   2    36.2   32.5    35.0   34.7   1.7    142.4  210.1   2.0
     2. BD (   1) O   1 - H   8    74.9  187.5    79.6  188.2   4.7      --     --    --
     3. BD (   1) C   2 - C   3   100.0  358.6   101.9  357.3   2.3     79.6  179.7   1.2
     4. BD (   1) C   2 - H   9    75.9  104.3    77.7  108.2   4.3      --     --    --
     5. BD (   1) C   2 - H  10    37.3  251.0    39.2  247.1   3.1      --     --    --
     6. BD (   1) C   3 - C   4   101.0   46.3   100.3   53.0   6.7     78.1  218.3   7.9
     7. BD (   2) C   3 - C   4   101.0   46.3    11.4   21.6  90.7    167.8  203.2  89.8
     8. BD (   1) C   3 - O   7    91.0  296.2    90.1  291.3   5.0     88.2  121.5   5.4
     9. BD (   1) C   4 - C   5    97.8  331.7    99.1  342.3  10.6     83.8  141.4  10.4
    11. BD (   1) C   5 - C   6    83.5  258.7    85.4  267.7   9.1     98.2   70.3   8.5
    12. BD (   2) C   5 - C   6    83.5  258.7    12.0   20.3  89.8     12.2   21.9  89.8
    14. BD (   1) C   6 - O   7    78.2  188.2    77.9  194.2   5.8    101.3    1.2   6.9
    23. LP (   1) O   1             --     --    160.8  349.7   --       --     --    --
    24. LP (   2) O   1             --     --     78.2  282.4   --       --     --    --
    25. LP (   1) O   7             --     --     80.6  243.5   --       --     --    --
    26. LP (   2) O   7             --     --    167.8  203.5   --       --     --    --
   120. BD*(   2) C   3 - C   4   101.0   46.3    11.4   21.6  90.7    167.8  203.2  89.8
   125. BD*(   2) C   5 - C   6    83.5  258.7    12.0   20.3  89.8     12.2   21.9  89.8


 Second Order Perturbation Theory Analysis of Fock Matrix in NBO Basis

     Threshold for printing:   0.25 kcal/mol
                                                                              E(2)  E(j)-E(i) F(i,j)
         Donor NBO (i)                     Acceptor NBO (j)                 kcal/mol   a.u.    a.u. 
 ===================================================================================================

 within unit  1
   1. BD (   1) O   1 - C   2        / 91. RY*(   2) H   8                    0.26    2.17    0.030
   1. BD (   1) O   1 - C   2        /119. BD*(   1) C   3 - C   4            0.52    1.35    0.033
   1. BD (   1) O   1 - C   2        /120. BD*(   2) C   3 - C   4            0.88    0.79    0.036
   2. BD (   1) O   1 - H   8        / 38. RY*(   3) C   2                    0.44    1.65    0.034
   2. BD (   1) O   1 - H   8        /116. BD*(   1) C   2 - C   3            1.81    1.09    0.056
   3. BD (   1) C   2 - C   3        / 28. RY*(   2) O   1                    0.40    2.06    0.037
   3. BD (   1) C   2 - C   3        / 54. RY*(   1) C   4                    0.31    1.81    0.030
   3. BD (   1) C   2 - C   3        / 55. RY*(   2) C   4                    0.30    1.29    0.025
   3. BD (   1) C   2 - C   3        / 81. RY*(   1) O   7                    0.45    1.90    0.037
   3. BD (   1) C   2 - C   3        /115. BD*(   1) O   1 - H   8            0.75    1.17    0.037
   3. BD (   1) C   2 - C   3        /119. BD*(   1) C   3 - C   4            1.37    1.24    0.052
   3. BD (   1) C   2 - C   3        /122. BD*(   1) C   4 - C   5            0.75    1.17    0.038
   3. BD (   1) C   2 - C   3        /127. BD*(   1) C   6 - O   7            1.28    1.01    0.046
   4. BD (   1) C   2 - H   9        / 27. RY*(   1) O   1                    0.43    1.65    0.034
   4. BD (   1) C   2 - H   9        / 46. RY*(   2) C   3                    0.26    1.37    0.024
   4. BD (   1) C   2 - H   9        /121. BD*(   1) C   3 - O   7            3.65    0.80    0.069
   5. BD (   1) C   2 - H  10        /119. BD*(   1) C   3 - C   4            1.99    1.05    0.058
   5. BD (   1) C   2 - H  10        /120. BD*(   2) C   3 - C   4            1.28    0.49    0.034
   5. BD (   1) C   2 - H  10        /121. BD*(   1) C   3 - O   7            0.32    0.81    0.020
   6. BD (   1) C   3 - C   4        / 37. RY*(   2) C   2                    0.45    1.58    0.034
   6. BD (   1) C   3 - C   4        / 63. RY*(   1) C   5                    0.78    1.82    0.048
   6. BD (   1) C   3 - C   4        /116. BD*(   1) C   2 - C   3            1.40    1.18    0.051
   6. BD (   1) C   3 - C   4        /122. BD*(   1) C   4 - C   5            0.68    1.25    0.037
   6. BD (   1) C   3 - C   4        /123. BD*(   1) C   4 - H  11            0.75    1.24    0.038
   6. BD (   1) C   3 - C   4        /126. BD*(   1) C   5 - H  12            1.63    1.24    0.057
   7. BD (   2) C   3 - C   4        / 38. RY*(   3) C   2                    0.56    1.30    0.035
   7. BD (   2) C   3 - C   4        / 65. RY*(   3) C   5                    0.58    1.79    0.042
   7. BD (   2) C   3 - C   4        / 82. RY*(   2) O   7                    0.47    1.51    0.035
   7. BD (   2) C   3 - C   4        /114. BD*(   1) O   1 - C   2            2.96    0.64    0.057
   7. BD (   2) C   3 - C   4        /118. BD*(   1) C   2 - H  10            0.88    0.78    0.034
   7. BD (   2) C   3 - C   4        /120. BD*(   2) C   3 - C   4            0.26    0.32    0.012
   7. BD (   2) C   3 - C   4        /125. BD*(   2) C   5 - C   6            7.96    0.31    0.065
   8. BD (   1) C   3 - O   7        / 37. RY*(   2) C   2                    0.26    1.75    0.027
   8. BD (   1) C   3 - O   7        / 73. RY*(   2) C   6                    1.10    1.88    0.058
   8. BD (   1) C   3 - O   7        /117. BD*(   1) C   2 - H   9            0.38    1.39    0.029
   8. BD (   1) C   3 - O   7        /123. BD*(   1) C   4 - H  11            1.17    1.40    0.051
   8. BD (   1) C   3 - O   7        /128. BD*(   1) C   6 - H  13            0.87    1.39    0.044
   9. BD (   1) C   4 - C   5        / 45. RY*(   1) C   3                    0.85    1.52    0.046
   9. BD (   1) C   4 - C   5        / 72. RY*(   1) C   6                    0.49    1.66    0.036
   9. BD (   1) C   4 - C   5        /116. BD*(   1) C   2 - C   3            3.32    1.09    0.076
   9. BD (   1) C   4 - C   5        /119. BD*(   1) C   3 - C   4            0.79    1.23    0.039
   9. BD (   1) C   4 - C   5        /121. BD*(   1) C   3 - O   7            1.00    0.99    0.040
   9. BD (   1) C   4 - C   5        /123. BD*(   1) C   4 - H  11            0.57    1.15    0.033
   9. BD (   1) C   4 - C   5        /124. BD*(   1) C   5 - C   6            0.61    1.23    0.035
   9. BD (   1) C   4 - C   5        /126. BD*(   1) C   5 - H  12            0.56    1.15    0.032
   9. BD (   1) C   4 - C   5        /127. BD*(   1) C   6 - O   7            1.03    1.01    0.041
   9. BD (   1) C   4 - C   5        /128. BD*(   1) C   6 - H  13            2.37    1.13    0.066
  10. BD (   1) C   4 - H  11        / 46. RY*(   2) C   3                    0.48    1.43    0.033
  10. BD (   1) C   4 - H  11        /119. BD*(   1) C   3 - C   4            0.66    1.10    0.034
  10. BD (   1) C   4 - H  11        /121. BD*(   1) C   3 - O   7            1.96    0.86    0.052
  10. BD (   1) C   4 - H  11        /122. BD*(   1) C   4 - C   5            0.39    1.03    0.025
  10. BD (   1) C   4 - H  11        /124. BD*(   1) C   5 - C   6            0.81    1.10    0.038
  11. BD (   1) C   5 - C   6        / 54. RY*(   1) C   4                    0.44    1.89    0.036
  11. BD (   1) C   5 - C   6        /116. BD*(   1) C   2 - C   3            0.45    1.18    0.029
  11. BD (   1) C   5 - C   6        /122. BD*(   1) C   4 - C   5            0.53    1.25    0.032
  11. BD (   1) C   5 - C   6        /123. BD*(   1) C   4 - H  11            1.75    1.23    0.059
  11. BD (   1) C   5 - C   6        /126. BD*(   1) C   5 - H  12            0.66    1.24    0.036
  11. BD (   1) C   5 - C   6        /128. BD*(   1) C   6 - H  13            0.54    1.22    0.032
  12. BD (   2) C   5 - C   6        / 58. RY*(   5) C   4                    0.44    0.95    0.027
  12. BD (   2) C   5 - C   6        / 82. RY*(   2) O   7                    0.32    1.51    0.029
  12. BD (   2) C   5 - C   6        /120. BD*(   2) C   3 - C   4            7.10    0.32    0.063
  12. BD (   2) C   5 - C   6        /125. BD*(   2) C   5 - C   6            0.45    0.31    0.016
  13. BD (   1) C   5 - H  12        / 73. RY*(   2) C   6                    0.25    1.49    0.025
  13. BD (   1) C   5 - H  12        /119. BD*(   1) C   3 - C   4            0.91    1.10    0.040
  13. BD (   1) C   5 - H  12        /122. BD*(   1) C   4 - C   5            0.38    1.03    0.025
  13. BD (   1) C   5 - H  12        /124. BD*(   1) C   5 - C   6            0.41    1.10    0.027
  13. BD (   1) C   5 - H  12        /127. BD*(   1) C   6 - O   7            1.47    0.87    0.045
  14. BD (   1) C   6 - O   7        / 46. RY*(   2) C   3                    1.31    1.80    0.062
  14. BD (   1) C   6 - O   7        / 47. RY*(   3) C   3                    0.28    1.54    0.026
  14. BD (   1) C   6 - O   7        / 64. RY*(   2) C   5                    0.43    1.63    0.034
  14. BD (   1) C   6 - O   7        /116. BD*(   1) C   2 - C   3            1.56    1.34    0.058
  14. BD (   1) C   6 - O   7        /126. BD*(   1) C   5 - H  12            1.25    1.40    0.053
  15. BD (   1) C   6 - H  13        /121. BD*(   1) C   3 - O   7            1.75    0.89    0.050
  15. BD (   1) C   6 - H  13        /122. BD*(   1) C   4 - C   5            1.14    1.07    0.044
  15. BD (   1) C   6 - H  13        /124. BD*(   1) C   5 - C   6            0.27    1.13    0.022
  16. CR (   1) O   1                / 38. RY*(   3) C   2                    0.39   19.92    0.111
  16. CR (   1) O   1                / 40. RY*(   5) C   2                    0.70   20.29    0.151
  17. CR (   1) C   2                / 50. RY*(   6) C   3                    0.25   11.13    0.067
  17. CR (   1) C   2                / 52. RY*(   8) C   3                    0.29   11.76    0.074
  17. CR (   1) C   2                / 94. RY*(   1) H   9                    0.32   10.54    0.074
  17. CR (   1) C   2                / 98. RY*(   1) H  10                    0.37   10.53    0.079
  17. CR (   1) C   2                /114. BD*(   1) O   1 - C   2            0.45   10.45    0.087
  17. CR (   1) C   2                /119. BD*(   1) C   3 - C   4            0.66   10.69    0.106
  18. CR (   1) C   3                / 36. RY*(   1) C   2                    0.56   11.15    0.100
  18. CR (   1) C   3                / 54. RY*(   1) C   4                    0.30   11.31    0.073
  18. CR (   1) C   3                / 55. RY*(   2) C   4                    0.77   10.80    0.115
  18. CR (   1) C   3                /119. BD*(   1) C   3 - C   4            0.47   10.74    0.090
  18. CR (   1) C   3                /121. BD*(   1) C   3 - O   7            0.33   10.50    0.075
  18. CR (   1) C   3                /123. BD*(   1) C   4 - H  11            0.38   10.66    0.081
  18. CR (   1) C   3                /127. BD*(   1) C   6 - O   7            0.63   10.52    0.103
  19. CR (   1) C   4                / 46. RY*(   2) C   3                    0.99   10.99    0.132
  19. CR (   1) C   4                / 47. RY*(   3) C   3                    0.33   10.73    0.075
  19. CR (   1) C   4                / 64. RY*(   2) C   5                    0.49   10.81    0.092
  19. CR (   1) C   4                / 66. RY*(   4) C   5                    0.34   10.69    0.076
  19. CR (   1) C   4                /102. RY*(   1) H  11                    0.50   10.45    0.091
  19. CR (   1) C   4                /116. BD*(   1) C   2 - C   3            0.83   10.52    0.119
  19. CR (   1) C   4                /119. BD*(   1) C   3 - C   4            0.28   10.66    0.070
  19. CR (   1) C   4                /126. BD*(   1) C   5 - H  12            0.36   10.58    0.078
  20. CR (   1) C   5                / 55. RY*(   2) C   4                    0.28   10.72    0.070
  20. CR (   1) C   5                / 56. RY*(   3) C   4                    0.37   10.68    0.080
  20. CR (   1) C   5                / 73. RY*(   2) C   6                    0.72   11.06    0.113
  20. CR (   1) C   5                /106. RY*(   1) H  12                    0.52   10.46    0.093
  20. CR (   1) C   5                /123. BD*(   1) C   4 - H  11            0.38   10.58    0.080
  20. CR (   1) C   5                /128. BD*(   1) C   6 - H  13            0.46   10.57    0.088
  21. CR (   1) C   6                / 63. RY*(   1) C   5                    0.57   11.25    0.101
  21. CR (   1) C   6                / 64. RY*(   2) C   5                    0.56   10.90    0.098
  21. CR (   1) C   6                /110. RY*(   1) H  13                    0.50   10.50    0.091
  21. CR (   1) C   6                /121. BD*(   1) C   3 - O   7            0.74   10.51    0.113
  21. CR (   1) C   6                /124. BD*(   1) C   5 - C   6            0.44   10.75    0.087
  21. CR (   1) C   6                /126. BD*(   1) C   5 - H  12            0.40   10.67    0.083
  21. CR (   1) C   6                /127. BD*(   1) C   6 - O   7            0.31   10.53    0.073
  22. CR (   1) O   7                / 45. RY*(   1) C   3                    1.20   19.87    0.195
  22. CR (   1) O   7                / 72. RY*(   1) C   6                    0.83   20.00    0.163
  23. LP (   1) O   1                / 36. RY*(   1) C   2                    0.47    1.51    0.034
  23. LP (   1) O   1                / 91. RY*(   2) H   8                    0.28    1.92    0.030
  23. LP (   1) O   1                / 92. RY*(   3) H   8                    0.29    1.63    0.027
  23. LP (   1) O   1                /116. BD*(   1) C   2 - C   3            0.44    0.97    0.026
  23. LP (   1) O   1                /118. BD*(   1) C   2 - H  10            1.08    1.00    0.042
  24. LP (   2) O   1                / 39. RY*(   4) C   2                    0.53    2.47    0.046
  24. LP (   2) O   1                / 90. RY*(   1) H   8                    1.01    1.95    0.056
  24. LP (   2) O   1                /117. BD*(   1) C   2 - H   9            4.05    0.73    0.069
  24. LP (   2) O   1                /118. BD*(   1) C   2 - H  10            2.12    0.72    0.050
  25. LP (   1) O   7                / 45. RY*(   1) C   3                    2.09    1.42    0.069
  25. LP (   1) O   7                / 72. RY*(   1) C   6                    1.44    1.56    0.060
  25. LP (   1) O   7                /119. BD*(   1) C   3 - C   4            1.96    1.13    0.060
  25. LP (   1) O   7                /124. BD*(   1) C   5 - C   6            1.69    1.13    0.055
  25. LP (   1) O   7                /128. BD*(   1) C   6 - H  13            0.54    1.04    0.030
  26. LP (   2) O   7                / 48. RY*(   4) C   3                    0.97    2.18    0.064
  26. LP (   2) O   7                / 74. RY*(   3) C   6                    1.63    1.59    0.070
  26. LP (   2) O   7                /120. BD*(   2) C   3 - C   4           14.03    0.35    0.089
  26. LP (   2) O   7                /125. BD*(   2) C   5 - C   6           13.55    0.34    0.087
 120. BD*(   2) C   3 - C   4        / 56. RY*(   3) C   4                    0.36    0.58    0.048
 120. BD*(   2) C   3 - C   4        / 58. RY*(   5) C   4                    1.17    0.63    0.089
 120. BD*(   2) C   3 - C   4        /114. BD*(   1) O   1 - C   2            1.10    0.32    0.060
 125. BD*(   2) C   5 - C   6        / 67. RY*(   5) C   5                    1.18    1.07    0.118
 125. BD*(   2) C   5 - C   6        / 75. RY*(   4) C   6                    0.84    1.24    0.108


 Natural Bond Orbitals (Summary):

                                                            Principal Delocalizations
           NBO                        Occupancy    Energy   (geminal,vicinal,remote)
 ====================================================================================
 Molecular unit  1  (C5H6O2)
     1. BD (   1) O   1 - C   2          0.99514    -0.99938  120(v),119(v),91(v)
     2. BD (   1) O   1 - H   8          0.99231    -0.87288  116(v),38(v)
     3. BD (   1) C   2 - C   3          0.99063    -0.88638  119(g),127(v),122(v),115(v)
                                                    81(v),28(v),54(v),55(v)
     4. BD (   1) C   2 - H   9          0.98871    -0.68941  121(v),27(v),46(v)
     5. BD (   1) C   2 - H  10          0.98854    -0.69853  119(v),120(v),121(v)
     6. BD (   1) C   3 - C   4          0.99226    -0.96817  126(v),116(g),63(v),123(g)
                                                    122(g),37(v)
     7. BD (   2) C   3 - C   4          0.92808    -0.52926  125(v),114(v),118(v),65(v)
                                                    38(v),82(v),120(g)
     8. BD (   1) C   3 - O   7          0.99444    -1.13619  123(v),73(v),128(v),117(v)
                                                    37(v)
     9. BD (   1) C   4 - C   5          0.98460    -0.87977  116(v),128(v),127(v),121(v)
                                                    45(v),119(g),124(g),123(g)
                                                    126(g),72(v)
    10. BD (   1) C   4 - H  11          0.98975    -0.74640  121(v),124(v),119(g),46(v)
                                                    122(g)
    11. BD (   1) C   5 - C   6          0.99442    -0.96719  123(v),126(g),128(g),122(g)
                                                    116(r),54(v)
    12. BD (   2) C   5 - C   6          0.94030    -0.53382  120(v),125(g),58(v),82(v)
    13. BD (   1) C   5 - H  12          0.99080    -0.74712  127(v),119(v),124(g),122(g)
                                                    73(v)
    14. BD (   1) C   6 - O   7          0.99457    -1.12549  116(v),46(v),126(v),64(v)
                                                    47(v)
    15. BD (   1) C   6 - H  13          0.99228    -0.78281  121(v),122(v),124(g)
    16. CR (   1) O   1                  0.99988   -19.14226  40(v),38(v)
    17. CR (   1) C   2                  0.99952   -10.33555  119(v),114(g),98(v),94(v)
                                                    52(v),50(v)
    18. CR (   1) C   3                  0.99942   -10.39255  55(v),127(v),36(v),119(g)
                                                    123(v),121(g),54(v)
    19. CR (   1) C   4                  0.99943   -10.30840  46(v),116(v),102(v),64(v)
                                                    126(v),66(v),47(v),119(g)
    20. CR (   1) C   5                  0.99951   -10.31360  73(v),106(v),128(v),123(v)
                                                    56(v),55(v)
    21. CR (   1) C   6                  0.99948   -10.39874  121(v),63(v),64(v),110(v)
                                                    124(g),126(v),127(g)
    22. CR (   1) O   7                  0.99982   -19.22356  45(v),72(v)
    23. LP (   1) O   1                  0.99105    -0.75565  118(v),36(v),116(v),92(v)
                                                    91(v)
    24. LP (   2) O   1                  0.97976    -0.47844  117(v),118(v),90(v),39(v)
    25. LP (   1) O   7                  0.98564    -0.78112  45(v),119(v),124(v),72(v)
                                                    128(v)
    26. LP (   2) O   7                  0.83118    -0.55906  120(v),125(v),74(v),48(v)
    27. RY*(   1) O   1                  0.00085     0.96390   
    28. RY*(   2) O   1                  0.00066     1.17315   
    29. RY*(   3) O   1                  0.00004     1.43226   
    30. RY*(   4) O   1                  0.00002     1.34104   
    31. RY*(   5) O   1                  0.00000     2.63350   
    32. RY*(   6) O   1                  0.00000     2.82338   
    33. RY*(   7) O   1                  0.00000     2.53940   
    34. RY*(   8) O   1                  0.00000     2.70373   
    35. RY*(   9) O   1                  0.00000     2.36551   
    36. RY*(   1) C   2                  0.00216     0.75576   
    37. RY*(   2) C   2                  0.00185     0.61419   
    38. RY*(   3) C   2                  0.00115     0.77336   
    39. RY*(   4) C   2                  0.00084     1.99305   
    40. RY*(   5) C   2                  0.00030     1.14501   
    41. RY*(   6) C   2                  0.00014     1.47117   
    42. RY*(   7) C   2                  0.00003     1.45503   
    43. RY*(   8) C   2                  0.00000     1.61272   
    44. RY*(   9) C   2                  0.00000     2.00757   
    45. RY*(   1) C   3                  0.00363     0.64201   
    46. RY*(   2) C   3                  0.00290     0.67883   
    47. RY*(   3) C   3                  0.00167     0.41686   
    48. RY*(   4) C   3                  0.00105     1.62550   
    49. RY*(   5) C   3                  0.00063     2.05169   
    50. RY*(   6) C   3                  0.00051     0.79813   
    51. RY*(   7) C   3                  0.00029     1.75675   
    52. RY*(   8) C   3                  0.00018     1.42065   
    53. RY*(   9) C   3                  0.00001     1.93261   
    54. RY*(   1) C   4                  0.00195     0.91868   
    55. RY*(   2) C   4                  0.00124     0.40389   
    56. RY*(   3) C   4                  0.00047     0.36789   
    57. RY*(   4) C   4                  0.00035     1.65440   
    58. RY*(   5) C   4                  0.00025     0.42079   
    59. RY*(   6) C   4                  0.00006     2.02456   
    60. RY*(   7) C   4                  0.00003     2.20152   
    61. RY*(   8) C   4                  0.00001     1.64070   
    62. RY*(   9) C   4                  0.00001     1.97114   
    63. RY*(   1) C   5                  0.00202     0.85150   
    64. RY*(   2) C   5                  0.00081     0.50590   
    65. RY*(   3) C   5                  0.00041     1.26009   
    66. RY*(   4) C   5                  0.00027     0.38221   
    67. RY*(   5) C   5                  0.00023     0.84831   
    68. RY*(   6) C   5                  0.00005     1.98709   
    69. RY*(   7) C   5                  0.00003     2.18714   
    70. RY*(   8) C   5                  0.00000     1.61973   
    71. RY*(   9) C   5                  0.00000     1.92610   
    72. RY*(   1) C   6                  0.00245     0.77823   
    73. RY*(   2) C   6                  0.00175     0.74278   
    74. RY*(   3) C   6                  0.00116     1.02906   
    75. RY*(   4) C   6                  0.00093     1.01831   
    76. RY*(   5) C   6                  0.00043     0.72554   
    77. RY*(   6) C   6                  0.00024     1.94160   
    78. RY*(   7) C   6                  0.00003     1.43667   
    79. RY*(   8) C   6                  0.00000     1.51892   
    80. RY*(   9) C   6                  0.00000     1.91939   
    81. RY*(   1) O   7                  0.00141     1.00988   
    82. RY*(   2) O   7                  0.00053     0.98006   
    83. RY*(   3) O   7                  0.00039     1.43492   
    84. RY*(   4) O   7                  0.00026     2.40538   
    85. RY*(   5) O   7                  0.00016     1.39824   
    86. RY*(   6) O   7                  0.00003     2.55686   
    87. RY*(   7) O   7                  0.00003     2.70163   
    88. RY*(   8) O   7                  0.00000     2.35560   
    89. RY*(   9) O   7                  0.00001     2.68282   
    90. RY*(   1) H   8                  0.00075     1.47007   
    91. RY*(   2) H   8                  0.00061     1.16864   
    92. RY*(   3) H   8                  0.00034     0.87003   
    93. RY*(   4) H   8                  0.00001     2.10248   
    94. RY*(   1) H   9                  0.00105     0.20071   
    95. RY*(   2) H   9                  0.00012     1.57535   
    96. RY*(   3) H   9                  0.00006     1.76185   
    97. RY*(   4) H   9                  0.00001     2.00477   
    98. RY*(   1) H  10                  0.00117     0.19243   
    99. RY*(   2) H  10                  0.00013     1.59776   
   100. RY*(   3) H  10                  0.00006     1.72689   
   101. RY*(   4) H  10                  0.00002     2.04873   
   102. RY*(   1) H  11                  0.00033     0.14588   
   103. RY*(   2) H  11                  0.00005     1.45137   
   104. RY*(   3) H  11                  0.00004     2.15396   
   105. RY*(   4) H  11                  0.00003     1.72310   
   106. RY*(   1) H  12                  0.00034     0.14628   
   107. RY*(   2) H  12                  0.00003     2.06317   
   108. RY*(   3) H  12                  0.00004     1.47000   
   109. RY*(   4) H  12                  0.00003     1.75437   
   110. RY*(   1) H  13                  0.00033     0.10475   
   111. RY*(   2) H  13                  0.00008     1.41654   
   112. RY*(   3) H  13                  0.00004     2.15037   
   113. RY*(   4) H  13                  0.00002     1.66487   
   114. BD*(   1) O   1 - C   2          0.00990     0.11229   
   115. BD*(   1) O   1 - H   8          0.00214     0.28007   
   116. BD*(   1) C   2 - C   3          0.01482     0.21354   
   117. BD*(   1) C   2 - H   9          0.01298     0.25379   
   118. BD*(   1) C   2 - H  10          0.01248     0.24616   
   119. BD*(   1) C   3 - C   4          0.01122     0.35127   
   120. BD*(   2) C   3 - C   4          0.14808    -0.21230  125(v),58(g),114(v),56(g)
   121. BD*(   1) C   3 - O   7          0.02173     0.11192   
   122. BD*(   1) C   4 - C   5          0.00596     0.28226   
   123. BD*(   1) C   4 - H  11          0.00578     0.26775   
   124. BD*(   1) C   5 - C   6          0.00654     0.34861   
   125. BD*(   2) C   5 - C   6          0.14238    -0.22007  120(v),67(g),75(g)
   126. BD*(   1) C   5 - H  12          0.00546     0.27397   
   127. BD*(   1) C   6 - O   7          0.00971     0.12707   
   128. BD*(   1) C   6 - H  13          0.00664     0.25413   
       -------------------------------
              Total Lewis   25.54154  ( 98.2367%)
        Valence non-Lewis    0.41581  (  1.5993%)
        Rydberg non-Lewis    0.04265  (  0.1640%)
       -------------------------------
            Total unit  1   26.00000  (100.0000%)
           Charge unit  1    0.00000


 ***************************************************
 *******         Beta  spin orbitals         *******
 ***************************************************


 NATURAL POPULATIONS:  Natural atomic orbital occupancies 
                                                          
   NAO  Atom  No  lang   Type(AO)    Occupancy      Energy
 ----------------------------------------------------------
     1    O    1  S      Cor( 1S)     0.99988     -19.14036
     2    O    1  S      Val( 2S)     0.84177      -1.02991
     3    O    1  S      Ryd( 3S)     0.00062       1.20728
     4    O    1  px     Val( 2p)     0.73500      -0.44735
     5    O    1  px     Ryd( 3p)     0.00120       1.03487
     6    O    1  py     Val( 2p)     0.92759      -0.46423
     7    O    1  py     Ryd( 3p)     0.00101       0.90109
     8    O    1  pz     Val( 2p)     0.79672      -0.46785
     9    O    1  pz     Ryd( 3p)     0.00033       0.91681
    10    O    1  dxy    Ryd( 3d)     0.00010       2.67355
    11    O    1  dxz    Ryd( 3d)     0.00060       2.89928
    12    O    1  dyz    Ryd( 3d)     0.00055       2.64913
    13    O    1  dx2y2  Ryd( 3d)     0.00028       2.97437
    14    O    1  dz2    Ryd( 3d)     0.00060       2.75380

    15    C    2  S      Cor( 1S)     0.99951     -10.33593
    16    C    2  S      Val( 2S)     0.50457      -0.42384
    17    C    2  S      Ryd( 3S)     0.00173       0.59047
    18    C    2  px     Val( 2p)     0.47979      -0.28236
    19    C    2  px     Ryd( 3p)     0.00095       0.30757
    20    C    2  py     Val( 2p)     0.59646      -0.28754
    21    C    2  py     Ryd( 3p)     0.00210       0.50355
    22    C    2  pz     Val( 2p)     0.47612      -0.26998
    23    C    2  pz     Ryd( 3p)     0.00115       0.36635
    24    C    2  dxy    Ryd( 3d)     0.00027       1.92568
    25    C    2  dxz    Ryd( 3d)     0.00062       1.92336
    26    C    2  dyz    Ryd( 3d)     0.00077       2.08835
    27    C    2  dx2y2  Ryd( 3d)     0.00075       2.12835
    28    C    2  dz2    Ryd( 3d)     0.00085       2.02817

    29    C    3  S      Cor( 1S)     0.99941     -10.38615
    30    C    3  S      Val( 2S)     0.43122      -0.37953
    31    C    3  S      Ryd( 3S)     0.00143       0.33118
    32    C    3  px     Val( 2p)     0.50612      -0.29574
    33    C    3  px     Ryd( 3p)     0.00281       0.75315
    34    C    3  py     Val( 2p)     0.37882      -0.25504
    35    C    3  py     Ryd( 3p)     0.00415       0.46260
    36    C    3  pz     Val( 2p)     0.22191      -0.31157
    37    C    3  pz     Ryd( 3p)     0.00091       0.39242
    38    C    3  dxy    Ryd( 3d)     0.00118       2.13779
    39    C    3  dxz    Ryd( 3d)     0.00051       1.73055
    40    C    3  dyz    Ryd( 3d)     0.00079       1.68485
    41    C    3  dx2y2  Ryd( 3d)     0.00103       2.09652
    42    C    3  dz2    Ryd( 3d)     0.00055       1.90812

    43    C    4  S      Cor( 1S)     0.99943     -10.30691
    44    C    4  S      Val( 2S)     0.49676      -0.39869
    45    C    4  S      Ryd( 3S)     0.00085       0.33686
    46    C    4  px     Val( 2p)     0.51815      -0.28509
    47    C    4  px     Ryd( 3p)     0.00169       0.40997
    48    C    4  py     Val( 2p)     0.61382      -0.30175
    49    C    4  py     Ryd( 3p)     0.00253       0.73377
    50    C    4  pz     Val( 2p)     0.42017      -0.32607
    51    C    4  pz     Ryd( 3p)     0.00032       0.33929
    52    C    4  dxy    Ryd( 3d)     0.00050       2.21661
    53    C    4  dxz    Ryd( 3d)     0.00012       1.71925
    54    C    4  dyz    Ryd( 3d)     0.00044       1.74895
    55    C    4  dx2y2  Ryd( 3d)     0.00026       2.19319
    56    C    4  dz2    Ryd( 3d)     0.00023       1.96280

    57    C    5  S      Cor( 1S)     0.99951     -10.31246
    58    C    5  S      Val( 2S)     0.50329      -0.40933
    59    C    5  S      Ryd( 3S)     0.00066       0.33890
    60    C    5  px     Val( 2p)     0.58634      -0.29296
    61    C    5  px     Ryd( 3p)     0.00197       0.66766
    62    C    5  py     Val( 2p)     0.54007      -0.29119
    63    C    5  py     Ryd( 3p)     0.00235       0.44200
    64    C    5  pz     Val( 2p)     0.43143      -0.32907
    65    C    5  pz     Ryd( 3p)     0.00035       0.34995
    66    C    5  dxy    Ryd( 3d)     0.00026       2.19134
    67    C    5  dxz    Ryd( 3d)     0.00044       1.75104
    68    C    5  dyz    Ryd( 3d)     0.00008       1.71928
    69    C    5  dx2y2  Ryd( 3d)     0.00050       2.20904
    70    C    5  dz2    Ryd( 3d)     0.00028       1.95352

    71    C    6  S      Cor( 1S)     0.99947     -10.39192
    72    C    6  S      Val( 2S)     0.47717      -0.41646
    73    C    6  S      Ryd( 3S)     0.00069       0.30920
    74    C    6  px     Val( 2p)     0.36362      -0.25120
    75    C    6  px     Ryd( 3p)     0.00337       0.45418
    76    C    6  py     Val( 2p)     0.56165      -0.28514
    77    C    6  py     Ryd( 3p)     0.00267       0.55837
    78    C    6  pz     Val( 2p)     0.19337      -0.31382
    79    C    6  pz     Ryd( 3p)     0.00040       0.30756
    80    C    6  dxy    Ryd( 3d)     0.00092       2.15155
    81    C    6  dxz    Ryd( 3d)     0.00084       1.69392
    82    C    6  dyz    Ryd( 3d)     0.00043       1.72023
    83    C    6  dx2y2  Ryd( 3d)     0.00112       2.17088
    84    C    6  dz2    Ryd( 3d)     0.00057       1.93865

    85    O    7  S      Cor( 1S)     0.99982     -19.22383
    86    O    7  S      Val( 2S)     0.80294      -1.11346
    87    O    7  S      Ryd( 3S)     0.00034       1.25295
    88    O    7  px     Val( 2p)     0.74521      -0.57608
    89    O    7  px     Ryd( 3p)     0.00072       1.17655
    90    O    7  py     Val( 2p)     0.84652      -0.59566
    91    O    7  py     Ryd( 3p)     0.00105       0.97834
    92    O    7  pz     Val( 2p)     0.85556      -0.56653
    93    O    7  pz     Ryd( 3p)     0.00024       0.83087
    94    O    7  dxy    Ryd( 3d)     0.00073       2.76456
    95    O    7  dxz    Ryd( 3d)     0.00026       2.51265
    96    O    7  dyz    Ryd( 3d)     0.00066       2.45148
    97    O    7  dx2y2  Ryd( 3d)     0.00078       2.88572
    98    O    7  dz2    Ryd( 3d)     0.00039       2.67052

    99    H    8  S      Val( 1S)     0.25158      -0.04093
   100    H    8  S      Ryd( 2S)     0.00040       0.25909
   101    H    8  px     Ryd( 2p)     0.00113       2.24815
   102    H    8  py     Ryd( 2p)     0.00073       1.50585
   103    H    8  pz     Ryd( 2p)     0.00052       1.62863

   104    H    9  S      Val( 1S)     0.38479      -0.11862
   105    H    9  S      Ryd( 2S)     0.00106       0.18873
   106    H    9  px     Ryd( 2p)     0.00013       1.61222
   107    H    9  py     Ryd( 2p)     0.00036       2.10252
   108    H    9  pz     Ryd( 2p)     0.00009       1.65012

   109    H   10  S      Val( 1S)     0.35511      -0.11436
   110    H   10  S      Ryd( 2S)     0.00083       0.17789
   111    H   10  px     Ryd( 2p)     0.00014       1.63579
   112    H   10  py     Ryd( 2p)     0.00019       1.79894
   113    H   10  pz     Ryd( 2p)     0.00026       1.98137

   114    H   11  S      Val( 1S)     0.35812      -0.10673
   115    H   11  S      Ryd( 2S)     0.00034       0.13624
   116    H   11  px     Ryd( 2p)     0.00004       1.71752
   117    H   11  py     Ryd( 2p)     0.00046       2.16645
   118    H   11  pz     Ryd( 2p)     0.00004       1.46373

   119    H   12  S      Val( 1S)     0.35749      -0.10262
   120    H   12  S      Ryd( 2S)     0.00035       0.13110
   121    H   12  px     Ryd( 2p)     0.00037       2.07264
   122    H   12  py     Ryd( 2p)     0.00011       1.76554
   123    H   12  pz     Ryd( 2p)     0.00005       1.47438

   124    H   13  S      Val( 1S)     0.37737      -0.13669
   125    H   13  S      Ryd( 2S)     0.00033       0.10592
   126    H   13  px     Ryd( 2p)     0.00019       1.82479
   127    H   13  py     Ryd( 2p)     0.00037       1.98587
   128    H   13  pz     Ryd( 2p)     0.00001       1.42946


 Summary of Natural Population Analysis:                  
                                                          
                                       Natural Population 
                Natural  -----------------------------------------------
    Atom  No    Charge         Core      Valence    Rydberg      Total
 -----------------------------------------------------------------------
      O    1   -0.30626      0.99988     3.30109    0.00529     4.30626
      C    2   -0.06565      0.99951     2.05694    0.00919     3.06565
      C    3    0.44916      0.99941     1.53806    0.01337     2.55084
      C    4   -0.05526      0.99943     2.04890    0.00693     3.05526
      C    5   -0.06753      0.99951     2.06112    0.00689     3.06753
      C    6    0.39372      0.99947     1.59581    0.01101     2.60628
      O    7   -0.25523      0.99982     3.25023    0.00518     4.25523
      H    8    0.24564      0.00000     0.25158    0.00278     0.25436
      H    9    0.11357      0.00000     0.38479    0.00164     0.38643
      H   10    0.14348      0.00000     0.35511    0.00141     0.35652
      H   11    0.14099      0.00000     0.35812    0.00089     0.35901
      H   12    0.14163      0.00000     0.35749    0.00088     0.35837
      H   13    0.12172      0.00000     0.37737    0.00090     0.37828
 =======================================================================
   * Total *    1.00000      6.99702    17.93662    0.06636    25.00000

                                 Natural Population      
 --------------------------------------------------------
   Core                       6.99702 ( 99.9575% of   7)
   Valence                   17.93662 ( 99.6479% of  18)
   Natural Minimal Basis     24.93364 ( 99.7346% of  25)
   Natural Rydberg Basis      0.06636 (  0.2654% of  25)
 --------------------------------------------------------

    Atom  No          Natural Electron Configuration
 ----------------------------------------------------------------------------
      O    1      [core]2S( 0.84)2p( 2.46)
      C    2      [core]2S( 0.50)2p( 1.55)
      C    3      [core]2S( 0.43)2p( 1.11)3p( 0.01)
      C    4      [core]2S( 0.50)2p( 1.55)
      C    5      [core]2S( 0.50)2p( 1.56)
      C    6      [core]2S( 0.48)2p( 1.12)3p( 0.01)
      O    7      [core]2S( 0.80)2p( 2.45)
      H    8            1S( 0.25)
      H    9            1S( 0.38)
      H   10            1S( 0.36)
      H   11            1S( 0.36)
      H   12            1S( 0.36)
      H   13            1S( 0.38)


 NATURAL BOND ORBITAL ANALYSIS, beta spin orbitals:

                       Occupancies       Lewis Structure    Low   High
           Occ.    -------------------  -----------------   occ   occ
  Cycle   Thresh.   Lewis   Non-Lewis     CR  BD  3C  LP    (L)   (NL)   Dev
 =============================================================================
   1(1)    0.90    24.09630   0.90370      7  14   0   4     1      0    0.03
   2(2)    0.90    24.11049   0.88951      7  14   0   4     1      0    0.03
   3(3)    0.90    24.09630   0.90370      7  14   0   4     1      0    0.03
   4(4)    0.90    24.11049   0.88951      7  14   0   4     1      0    0.03
   5(1)    0.80    24.43680   0.56320      7  14   0   4     0      0    0.03
 -----------------------------------------------------------------------------

 Structure accepted: No low occupancy Lewis orbitals

 --------------------------------------------------------
   Core                      6.99704 ( 99.958% of   7)
   Valence Lewis            17.43977 ( 96.888% of  18)
  ==================       ============================
   Total Lewis              24.43680 ( 97.747% of  25)
  -----------------------------------------------------
   Valence non-Lewis         0.52590 (  2.104% of  25)
   Rydberg non-Lewis         0.03730 (  0.149% of  25)
  ==================       ============================
   Total non-Lewis           0.56320 (  2.253% of  25)
 --------------------------------------------------------


       (Occupancy)   Bond orbital/ Coefficients/ Hybrids
 ---------------------------------------------------------------------------------
     1. (0.98489) BD ( 1) O   1 - C   2  
                ( 64.58%)   0.8036* O   1 s( 28.41%)p 2.52( 71.52%)d 0.00(  0.08%)
                                           -0.0001  0.5329  0.0082  0.4075  0.0027
                                            0.1774  0.0020  0.7195 -0.0021  0.0051
                                            0.0107  0.0114  0.0030  0.0218
                ( 35.42%)   0.5952* C   2 s( 22.85%)p 3.37( 76.93%)d 0.01(  0.22%)
                                           -0.0002  0.4766  0.0361 -0.4679 -0.0195
                                           -0.3084 -0.0038 -0.6738 -0.0308  0.0151
                                            0.0299  0.0238  0.0054  0.0230
     2. (0.99095) BD ( 1) O   1 - H   8  
                ( 74.66%)   0.8641* O   1 s( 21.17%)p 3.72( 78.75%)d 0.00(  0.08%)
                                           -0.0002 -0.4598 -0.0179  0.8627  0.0315
                                            0.1073  0.0098 -0.1747  0.0117 -0.0013
                                            0.0230  0.0006 -0.0175  0.0034
                ( 25.34%)   0.5034* H   8 s( 99.55%)p 0.00(  0.45%)
                                           -0.9978  0.0026 -0.0655 -0.0111  0.0066
     3. (0.99050) BD ( 1) C   2 - C   3  
                ( 47.87%)   0.6919* C   2 s( 29.00%)p 2.45( 70.93%)d 0.00(  0.07%)
                                            0.0003  0.5382  0.0191  0.8230  0.0047
                                           -0.0328 -0.0042 -0.1755 -0.0018 -0.0028
                                           -0.0098 -0.0004  0.0220 -0.0118
                ( 52.13%)   0.7220* C   3 s( 37.95%)p 1.63( 62.01%)d 0.00(  0.04%)
                                           -0.0001  0.6160 -0.0066 -0.7755  0.0253
                                            0.0173 -0.0124  0.1325 -0.0031  0.0029
                                           -0.0060 -0.0014  0.0158 -0.0114
     4. (0.98708) BD ( 1) C   2 - H   9  
                ( 61.82%)   0.7863* C   2 s( 25.21%)p 2.96( 74.74%)d 0.00(  0.04%)
                                           -0.0002  0.5018 -0.0182 -0.2601 -0.0126
                                            0.8076 -0.0172  0.1649  0.0019 -0.0031
                                           -0.0039  0.0070 -0.0167 -0.0092
                ( 38.18%)   0.6179* H   9 s( 99.90%)p 0.00(  0.10%)
                                            0.9995 -0.0057  0.0105 -0.0284 -0.0083
     5. (0.95979) BD ( 1) C   2 - H  10  
                ( 63.52%)   0.7970* C   2 s( 23.09%)p 3.33( 76.87%)d 0.00(  0.04%)
                                            0.0002  0.4801 -0.0178 -0.1848 -0.0103
                                           -0.5001  0.0153  0.6958 -0.0057  0.0005
                                            0.0000 -0.0179 -0.0066  0.0062
                ( 36.48%)   0.6040* H  10 s( 99.90%)p 0.00(  0.10%)
                                            0.9995 -0.0067  0.0092  0.0164 -0.0261
     6. (0.99186) BD ( 1) C   3 - C   4  
                ( 49.76%)   0.7054* C   3 s( 39.38%)p 1.54( 60.55%)d 0.00(  0.07%)
                                            0.0001  0.6275 -0.0012  0.4896 -0.0248
                                            0.5908  0.0238 -0.1249  0.0014  0.0204
                                           -0.0067 -0.0054  0.0029 -0.0140
                ( 50.24%)   0.7088* C   4 s( 33.88%)p 1.95( 66.05%)d 0.00(  0.07%)
                                            0.0000  0.5819  0.0135 -0.6029 -0.0269
                                           -0.5161  0.0175  0.1722  0.0047  0.0205
                                           -0.0068 -0.0071 -0.0044 -0.0141
     7. (0.99455) BD ( 1) C   3 - O   7  
                ( 29.63%)   0.5443* C   3 s( 22.50%)p 3.43( 77.13%)d 0.02(  0.36%)
                                            0.0002 -0.4743  0.0063 -0.3559  0.0240
                                            0.8003  0.0572  0.0172 -0.0095  0.0418
                                            0.0027 -0.0017  0.0280  0.0330
                ( 70.37%)   0.8389* O   7 s( 33.37%)p 1.99( 66.55%)d 0.00(  0.08%)
                                           -0.0001 -0.5776  0.0030  0.4206  0.0090
                                           -0.6985  0.0060 -0.0257 -0.0025  0.0103
                                           -0.0004  0.0017  0.0219  0.0138
     8. (0.98461) BD ( 1) C   4 - C   5  
                ( 50.14%)   0.7081* C   4 s( 32.26%)p 2.10( 67.69%)d 0.00(  0.05%)
                                           -0.0001  0.5679  0.0070  0.7592  0.0171
                                           -0.2879  0.0415 -0.1249 -0.0072 -0.0179
                                           -0.0036  0.0020  0.0045 -0.0127
                ( 49.86%)   0.7061* C   5 s( 32.63%)p 2.06( 67.32%)d 0.00(  0.05%)
                                           -0.0000  0.5712  0.0013 -0.6610  0.0233
                                            0.4735  0.0390  0.0999 -0.0080 -0.0107
                                           -0.0064  0.0014  0.0144 -0.0120
     9. (0.82161) BD ( 2) C   4 - C   5  
                ( 49.46%)   0.7033* C   4 s(  0.00%)p 1.00( 99.88%)d 0.00(  0.11%)
                                            0.0000 -0.0065 -0.0009  0.1982 -0.0029
                                            0.0865 -0.0016  0.9756 -0.0158 -0.0054
                                            0.0120 -0.0307  0.0052  0.0007
                ( 50.54%)   0.7109* C   5 s(  0.00%)p 1.00( 99.88%)d 0.00(  0.12%)
                                           -0.0000 -0.0013 -0.0011  0.1997 -0.0035
                                            0.0744 -0.0015  0.9762 -0.0184 -0.0042
                                           -0.0301 -0.0076 -0.0060  0.0122
    10. (0.98991) BD ( 1) C   4 - H  11  
                ( 64.16%)   0.8010* C   4 s( 33.74%)p 1.96( 66.24%)d 0.00(  0.02%)
                                           -0.0003  0.5807 -0.0124 -0.1372  0.0091
                                            0.8012 -0.0026 -0.0392 -0.0024 -0.0060
                                           -0.0010 -0.0008 -0.0097 -0.0091
                ( 35.84%)   0.5986* H  11 s( 99.89%)p 0.00(  0.11%)
                                            0.9994 -0.0009  0.0047 -0.0335  0.0023
    11. (0.99413) BD ( 1) C   5 - C   6  
                ( 50.93%)   0.7136* C   5 s( 33.18%)p 2.01( 66.75%)d 0.00(  0.07%)
                                           -0.0000 -0.5757 -0.0186  0.0708 -0.0365
                                            0.8091  0.0236 -0.0770  0.0055 -0.0110
                                            0.0023  0.0056  0.0190  0.0144
                ( 49.07%)   0.7005* C   6 s( 40.27%)p 1.48( 59.66%)d 0.00(  0.07%)
                                           -0.0002 -0.6346  0.0038 -0.2117 -0.0462
                                           -0.7346  0.0102  0.0991  0.0084 -0.0048
                                            0.0014  0.0046  0.0216  0.0151
    12. (0.99092) BD ( 1) C   5 - H  12  
                ( 64.24%)   0.8015* C   5 s( 34.09%)p 1.93( 65.89%)d 0.00(  0.02%)
                                           -0.0002  0.5837 -0.0128  0.7188 -0.0070
                                            0.3355  0.0000 -0.1719  0.0014  0.0061
                                           -0.0052 -0.0016  0.0080 -0.0083
                ( 35.76%)   0.5980* H  12 s( 99.88%)p 0.00(  0.12%)
                                            0.9994 -0.0010 -0.0301 -0.0144  0.0070
    13. (0.99470) BD ( 1) C   6 - O   7  
                ( 29.62%)   0.5442* C   6 s( 23.90%)p 3.17( 75.72%)d 0.02(  0.39%)
                                           -0.0002  0.4885 -0.0192 -0.8341 -0.0412
                                           -0.1554 -0.0659  0.1761  0.0134  0.0098
                                           -0.0220 -0.0026  0.0486 -0.0302
                ( 70.38%)   0.8389* O   7 s( 31.25%)p 2.20( 68.67%)d 0.00(  0.08%)
                                            0.0001  0.5590  0.0030  0.8113  0.0049
                                            0.0327 -0.0204 -0.1640  0.0003  0.0167
                                           -0.0091 -0.0037  0.0172 -0.0117
    14. (0.99248) BD ( 1) C   6 - H  13  
                ( 62.36%)   0.7897* C   6 s( 35.63%)p 1.81( 64.33%)d 0.00(  0.04%)
                                            0.0004 -0.5969 -0.0045 -0.4634  0.0182
                                            0.6533 -0.0069  0.0369 -0.0025  0.0133
                                            0.0005 -0.0004  0.0096  0.0103
                ( 37.64%)   0.6136* H  13 s( 99.87%)p 0.00(  0.13%)
                                           -0.9994 -0.0002  0.0209 -0.0288 -0.0021
    15. (0.99988) CR ( 1) O   1           s(100.00%)p 0.00(  0.00%)
                                            1.0000 -0.0000 -0.0000  0.0002  0.0000
                                           -0.0000  0.0000  0.0001  0.0000  0.0000
                                            0.0000 -0.0000 -0.0000  0.0000
    16. (0.99952) CR ( 1) C   2           s(100.00%)p 0.00(  0.00%)
                                            1.0000 -0.0000  0.0000 -0.0003 -0.0000
                                            0.0002 -0.0000 -0.0002 -0.0000  0.0000
                                            0.0000  0.0000 -0.0000  0.0000
    17. (0.99942) CR ( 1) C   3           s(100.00%)p 0.00(  0.00%)
                                            1.0000  0.0001 -0.0000 -0.0001  0.0000
                                           -0.0002 -0.0000  0.0000  0.0000 -0.0000
                                           -0.0000  0.0000 -0.0000 -0.0000
    18. (0.99943) CR ( 1) C   4           s(100.00%)p 0.00(  0.00%)
                                            1.0000  0.0002 -0.0000  0.0000  0.0000
                                            0.0002  0.0000 -0.0001 -0.0000 -0.0000
                                           -0.0000  0.0000 -0.0000 -0.0000
    19. (0.99951) CR ( 1) C   5           s(100.00%)p 0.00(  0.00%)
                                            1.0000  0.0001 -0.0000  0.0001 -0.0000
                                            0.0001  0.0000 -0.0000 -0.0000  0.0000
                                           -0.0000 -0.0000  0.0000 -0.0000
    20. (0.99947) CR ( 1) C   6           s(100.00%)p 0.00(  0.00%)
                                            1.0000  0.0002 -0.0000  0.0000 -0.0000
                                           -0.0004 -0.0000  0.0000  0.0000 -0.0000
                                           -0.0000  0.0000  0.0000 -0.0000
    21. (0.99982) CR ( 1) O   7           s(100.00%)
                                            1.0000 -0.0003 -0.0000  0.0000 -0.0000
                                            0.0001  0.0000 -0.0000 -0.0000  0.0000
                                            0.0000 -0.0000 -0.0000  0.0000
    22. (0.99073) LP ( 1) O   1           s( 49.49%)p 1.02( 50.47%)d 0.00(  0.04%)
                                           -0.0000  0.7034 -0.0127  0.2721 -0.0089
                                           -0.1954  0.0009 -0.6264  0.0051  0.0047
                                            0.0115 -0.0051  0.0028 -0.0139
    23. (0.93684) LP ( 2) O   1           s(  0.93%)p99.99( 99.01%)d 0.06(  0.06%)
                                            0.0001  0.0964 -0.0038 -0.1169  0.0033
                                            0.9581 -0.0154 -0.2413  0.0055 -0.0072
                                           -0.0003  0.0210 -0.0026 -0.0080
    24. (0.20978) LP*( 1) C   3           s(  0.02%)p99.99( 99.89%)d 5.42(  0.09%)
                                           -0.0000  0.0055  0.0116  0.1736  0.0134
                                            0.0578  0.0113  0.9823  0.0185  0.0062
                                            0.0238 -0.0146  0.0070 -0.0056
    25. (0.18719) LP*( 1) C   6           s(  0.00%)p 1.00( 99.74%)d 0.00(  0.26%)
                                           -0.0000 -0.0017  0.0035  0.1905  0.0022
                                            0.0783  0.0003  0.9772  0.0014  0.0023
                                           -0.0386  0.0299 -0.0099  0.0100
    26. (0.98575) LP ( 1) O   7           s( 35.35%)p 1.83( 64.60%)d 0.00(  0.06%)
                                            0.0002  0.5945  0.0018 -0.3541  0.0024
                                           -0.7094  0.0032  0.1317 -0.0013 -0.0173
                                            0.0022  0.0057  0.0124  0.0094
    27. (0.85846) LP ( 2) O   7           s(  0.00%)p 1.00( 99.90%)d 0.00(  0.10%)
                                           -0.0000  0.0014 -0.0002 -0.1951 -0.0004
                                           -0.0828 -0.0005 -0.9768 -0.0008 -0.0065
                                           -0.0136 -0.0258 -0.0008  0.0084
    28. (0.00084) RY*( 1) O   1           s(  0.17%)p99.99( 93.52%)d37.02(  6.31%)
                                           -0.0000 -0.0002  0.0413 -0.0019 -0.1653
                                            0.0117  0.9125 -0.0033 -0.2739  0.0930
                                           -0.0510  0.1686 -0.0922 -0.1222
    29. (0.00064) RY*( 2) O   1           s( 24.96%)p 2.63( 65.60%)d 0.38(  9.44%)
                                           -0.0000  0.0080  0.4996 -0.0043  0.7091
                                           -0.0020 -0.0220 -0.0078 -0.3907  0.0830
                                            0.0721 -0.0261  0.1826 -0.2196
    30. (0.00003) RY*( 3) O   1           s(  3.67%)p19.23( 70.53%)d 7.03( 25.80%)
    31. (0.00000) RY*( 4) O   1           s( 70.69%)p 0.41( 28.91%)d 0.01(  0.39%)
    32. (0.00000) RY*( 5) O   1           s(  0.27%)p 5.50(  1.51%)d99.99( 98.22%)
    33. (0.00000) RY*( 6) O   1           s(  0.16%)p 5.15(  0.81%)d99.99( 99.04%)
    34. (0.00000) RY*( 7) O   1           s(  0.06%)p85.17(  4.69%)d99.99( 95.25%)
    35. (0.00000) RY*( 8) O   1           s(  0.01%)p99.99( 13.75%)d99.99( 86.24%)
    36. (0.00000) RY*( 9) O   1           s(  0.01%)p 1.00( 20.93%)d 3.78( 79.06%)
    37. (0.00219) RY*( 1) C   2           s( 29.55%)p 1.59( 46.88%)d 0.80( 23.56%)
                                            0.0000 -0.0033  0.5436 -0.0181  0.4585
                                            0.0063 -0.4636  0.0303 -0.2061 -0.0475
                                            0.2120 -0.2222  0.2944 -0.2290
    38. (0.00181) RY*( 2) C   2           s(  8.08%)p 9.88( 79.84%)d 1.50( 12.09%)
                                            0.0000  0.0011  0.2842 -0.0074  0.2310
                                            0.0241  0.8327  0.0080 -0.2257  0.2330
                                            0.0218 -0.0018  0.1048 -0.2348
    39. (0.00086) RY*( 3) C   2           s(  0.11%)p99.99( 22.60%)d99.99( 77.29%)
                                           -0.0000 -0.0077  0.0327  0.0041  0.0282
                                           -0.0168 -0.2469  0.0116 -0.4048  0.2326
                                           -0.3838  0.5454 -0.3525 -0.3869
    40. (0.00070) RY*( 4) C   2           s(  0.98%)p69.86( 68.68%)d30.87( 30.34%)
                                           -0.0000 -0.0186  0.0974  0.0217 -0.2711
                                            0.0208  0.0238  0.0155 -0.7820 -0.1841
                                           -0.0093 -0.1890 -0.0612  0.4795
    41. (0.00013) RY*( 5) C   2           s(  7.85%)p 4.18( 32.80%)d 7.56( 59.35%)
                                           -0.0000  0.0119  0.2800  0.0032  0.5282
                                            0.0008  0.0714  0.0018  0.2095 -0.1677
                                           -0.1394  0.1115 -0.5439  0.4875
    42. (0.00010) RY*( 6) C   2           s( 33.58%)p 0.96( 32.10%)d 1.02( 34.32%)
    43. (0.00002) RY*( 7) C   2           s(  3.55%)p 1.86(  6.62%)d25.27( 89.82%)
    44. (0.00000) RY*( 8) C   2           s( 16.11%)p 0.52(  8.42%)d 4.68( 75.47%)
    45. (0.00000) RY*( 9) C   2           s(  0.04%)p73.09(  2.59%)d99.99( 97.38%)
    46. (0.00354) RY*( 1) C   3           s( 24.51%)p 2.50( 61.18%)d 0.58( 14.30%)
                                            0.0000  0.0165  0.4948 -0.0231 -0.3434
                                           -0.0415  0.7009 -0.0035  0.0198  0.1255
                                            0.0681 -0.0433 -0.3409  0.0674
    47. (0.00267) RY*( 2) C   3           s(  4.50%)p19.84( 89.29%)d 1.38(  6.21%)
                                            0.0000 -0.0186  0.2113 -0.0312 -0.7158
                                            0.0435 -0.6143  0.0141  0.0104  0.0476
                                            0.1423 -0.0406 -0.1930 -0.0271
    48. (0.00119) RY*( 3) C   3           s( 13.84%)p 4.79( 66.35%)d 1.43( 19.81%)
                                           -0.0000 -0.0029  0.3720 -0.0013  0.2466
                                            0.0246 -0.1744 -0.0092  0.7560 -0.1480
                                           -0.2168  0.3179 -0.1671 -0.0149
    49. (0.00072) RY*( 4) C   3           s(  2.78%)p 1.18(  3.28%)d33.80( 93.94%)
                                           -0.0000 -0.0022  0.1667 -0.0033  0.0829
                                            0.0169 -0.0316 -0.0157  0.1561 -0.4808
                                            0.0128 -0.8377  0.0456  0.0653
    50. (0.00062) RY*( 5) C   3           s(  5.38%)p 1.48(  7.95%)d16.10( 86.66%)
                                           -0.0000  0.0093  0.2318  0.0164  0.2016
                                           -0.0329 -0.1911 -0.0029 -0.0320  0.7286
                                           -0.3680 -0.3319  0.0378  0.2978
    51. (0.00040) RY*( 6) C   3           s( 43.39%)p 0.52( 22.77%)d 0.78( 33.84%)
                                           -0.0000  0.0073  0.6587  0.0153  0.1153
                                            0.0008 -0.1110  0.0010 -0.4493 -0.2544
                                           -0.0534  0.2371  0.4605  0.0508
    52. (0.00021) RY*( 7) C   3           s(  0.03%)p99.99( 27.48%)d99.99( 72.49%)
                                           -0.0000 -0.0071  0.0149 -0.0012  0.2333
                                            0.0350 -0.1463  0.0205 -0.4443 -0.2292
                                           -0.3743  0.0291 -0.7241 -0.0840
    53. (0.00019) RY*( 8) C   3           s(  4.64%)p 4.66( 21.62%)d15.88( 73.74%)
                                           -0.0000  0.0049  0.2154  0.0074  0.4354
                                            0.0047 -0.1522 -0.0277 -0.0514  0.2217
                                            0.7664 -0.0614 -0.2393 -0.1995
    54. (0.00001) RY*( 9) C   3           s(  1.07%)p 0.46(  0.49%)d91.85( 98.44%)
    55. (0.00188) RY*( 1) C   4           s(  7.50%)p11.01( 82.54%)d 1.33(  9.97%)
                                           -0.0000  0.0257  0.2726  0.0175  0.0079
                                           -0.0193 -0.9057 -0.0020  0.0665 -0.1689
                                            0.0637  0.0039 -0.2530 -0.0550
    56. (0.00121) RY*( 2) C   4           s( 15.01%)p 5.60( 84.04%)d 0.06(  0.95%)
                                            0.0000 -0.0066  0.3873  0.0224 -0.9086
                                            0.0248  0.1053 -0.0085  0.0509 -0.0307
                                            0.0147  0.0103  0.0630 -0.0656
    57. (0.00044) RY*( 3) C   4           s( 64.78%)p 0.49( 31.92%)d 0.05(  3.30%)
                                            0.0000 -0.0104  0.8048 -0.0177  0.3567
                                            0.0133  0.1892 -0.0034 -0.3945  0.0304
                                            0.1185  0.0123  0.1175 -0.0638
    58. (0.00016) RY*( 4) C   4           s( 10.72%)p 6.98( 74.80%)d 1.35( 14.48%)
                                            0.0000 -0.0056  0.3274  0.0014  0.1950
                                            0.0101  0.1425  0.0065  0.8304 -0.0258
                                           -0.2316 -0.2986  0.0126  0.0339
    59. (0.00006) RY*( 5) C   4           s(  0.19%)p50.14(  9.66%)d99.99( 90.15%)
    60. (0.00003) RY*( 6) C   4           s(  0.61%)p 0.45(  0.27%)d99.99( 99.12%)
    61. (0.00003) RY*( 7) C   4           s(  0.22%)p 6.68(  1.50%)d99.99( 98.27%)
    62. (0.00000) RY*( 8) C   4           s(  0.17%)p89.76( 14.89%)d99.99( 84.94%)
    63. (0.00000) RY*( 9) C   4           s(  0.92%)p 0.56(  0.52%)d99.99( 98.56%)
    64. (0.00194) RY*( 1) C   5           s(  6.24%)p13.55( 84.50%)d 1.49(  9.27%)
                                           -0.0000  0.0206  0.2489 -0.0293 -0.5479
                                            0.0161 -0.7174  0.0053  0.1702  0.1658
                                           -0.0783 -0.0167  0.2402 -0.0331
    65. (0.00079) RY*( 2) C   5           s(  2.56%)p36.54( 93.57%)d 1.51(  3.87%)
                                            0.0000 -0.0182  0.1590  0.0064  0.7438
                                            0.0426 -0.6096 -0.0046 -0.0956 -0.1573
                                            0.0230  0.0185 -0.1090 -0.0341
    66. (0.00026) RY*( 3) C   5           s( 87.93%)p 0.09(  8.35%)d 0.04(  3.72%)
                                            0.0000 -0.0087  0.9377  0.0193 -0.0069
                                            0.0074  0.2873 -0.0035 -0.0214 -0.1100
                                           -0.0314  0.0055 -0.0645 -0.1410
    67. (0.00013) RY*( 4) C   5           s(  0.00%)p 1.00( 77.57%)d 0.29( 22.43%)
                                           -0.0000  0.0006 -0.0002  0.0007  0.1642
                                            0.0001  0.0710  0.0038  0.8624 -0.1092
                                           -0.2494 -0.3568 -0.0347  0.1472
    68. (0.00005) RY*( 5) C   5           s(  0.96%)p11.28( 10.79%)d92.33( 88.26%)
    69. (0.00003) RY*( 6) C   5           s(  0.01%)p 1.00(  1.29%)d76.51( 98.70%)
    70. (0.00003) RY*( 7) C   5           s(  0.04%)p64.37(  2.86%)d99.99( 97.10%)
    71. (0.00000) RY*( 8) C   5           s(  0.21%)p90.16( 18.78%)d99.99( 81.01%)
    72. (0.00000) RY*( 9) C   5           s(  2.16%)p 1.14(  2.45%)d44.24( 95.39%)
    73. (0.00244) RY*( 1) C   6           s(  7.93%)p 9.18( 72.83%)d 2.42( 19.24%)
                                            0.0000  0.0119  0.2814 -0.0429  0.8163
                                           -0.0493  0.1508  0.0101 -0.1868  0.4234
                                            0.0001 -0.0813 -0.0359  0.0720
    74. (0.00172) RY*( 2) C   6           s(  4.10%)p19.51( 80.08%)d 3.85( 15.81%)
                                           -0.0000 -0.0301  0.2003  0.0617 -0.0792
                                            0.0020 -0.8855 -0.0125  0.0804  0.3723
                                           -0.0487 -0.0635  0.1132  0.0183
    75. (0.00076) RY*( 3) C   6           s(  0.01%)p 1.00(  2.50%)d38.94( 97.49%)
                                            0.0000  0.0001  0.0072 -0.0032 -0.0299
                                           -0.0010 -0.0143 -0.0155 -0.1539 -0.1802
                                           -0.7260 -0.5352 -0.1111  0.3414
    76. (0.00040) RY*( 4) C   6           s( 72.42%)p 0.08(  5.76%)d 0.30( 21.82%)
                                           -0.0000  0.0138  0.8509 -0.0262 -0.1334
                                            0.0100 -0.0093  0.0057 -0.1972 -0.4071
                                            0.1727  0.0648 -0.0815  0.1087
    77. (0.00025) RY*( 5) C   6           s(  1.34%)p13.30( 17.81%)d60.35( 80.85%)
                                            0.0000  0.0121  0.1151 -0.0362 -0.2451
                                           -0.0023  0.1347  0.0023  0.3140  0.3801
                                            0.0809 -0.0787 -0.7991  0.1123
    78. (0.00021) RY*( 6) C   6           s(  3.18%)p24.23( 76.99%)d 6.24( 19.84%)
                                            0.0000  0.0022  0.1783  0.0006  0.2397
                                            0.0013  0.0397 -0.0188  0.8429 -0.1895
                                           -0.2608  0.2152  0.1716  0.1367
    79. (0.00003) RY*( 7) C   6           s(  8.08%)p 4.37( 35.28%)d 7.01( 56.65%)
    80. (0.00000) RY*( 8) C   6           s(  0.92%)p 5.47(  5.01%)d99.99( 94.07%)
    81. (0.00000) RY*( 9) C   6           s(  2.22%)p 1.93(  4.30%)d42.02( 93.48%)
    82. (0.00135) RY*( 1) O   7           s( 11.26%)p 7.07( 79.54%)d 0.82(  9.20%)
                                            0.0000 -0.0123  0.3353 -0.0049 -0.5926
                                           -0.0032 -0.6594  0.0021  0.0976 -0.2306
                                           -0.0692  0.0668  0.1709 -0.0186
    83. (0.00041) RY*( 2) O   7           s( 16.40%)p 4.41( 72.27%)d 0.69( 11.33%)
                                           -0.0000  0.0088  0.4049  0.0046 -0.5600
                                            0.0019  0.6240  0.0012 -0.1402  0.2540
                                           -0.2066 -0.0211  0.0272  0.0702
    84. (0.00027) RY*( 3) O   7           s(  4.02%)p20.07( 80.60%)d 3.83( 15.38%)
                                           -0.0000  0.0013  0.2004 -0.0025  0.0779
                                           -0.0001  0.1579 -0.0127  0.8803  0.1097
                                            0.1363  0.3353  0.0458 -0.0932
    85. (0.00016) RY*( 4) O   7           s( 59.97%)p 0.48( 28.87%)d 0.19( 11.15%)
                                            0.0000 -0.0007  0.7744 -0.0027  0.4942
                                           -0.0002 -0.1349  0.0024 -0.1623 -0.0001
                                           -0.1435  0.0250 -0.2962  0.0508
    86. (0.00003) RY*( 5) O   7           s(  0.30%)p41.91( 12.48%)d99.99( 87.22%)
    87. (0.00004) RY*( 6) O   7           s(  3.33%)p 2.46(  8.22%)d26.52( 88.45%)
    88. (0.00002) RY*( 7) O   7           s(  0.97%)p 0.65(  0.63%)d99.99( 98.40%)
    89. (0.00001) RY*( 8) O   7           s(  3.25%)p 1.56(  5.07%)d28.25( 91.68%)
    90. (0.00000) RY*( 9) O   7           s(  0.54%)p23.41( 12.59%)d99.99( 86.87%)
    91. (0.00074) RY*( 1) H   8           s(  5.49%)p17.22( 94.51%)
                                            0.0030  0.2342  0.1272 -0.9638 -0.0024
    92. (0.00058) RY*( 2) H   8           s( 22.85%)p 3.38( 77.15%)
                                            0.0099  0.4780 -0.2306  0.0878 -0.8429
    93. (0.00034) RY*( 3) H   8           s( 66.31%)p 0.51( 33.69%)
                                            0.0149  0.8142 -0.1708  0.1741  0.5267
    94. (0.00001) RY*( 4) H   8           s(  5.79%)p16.26( 94.21%)
    95. (0.00108) RY*( 1) H   9           s( 99.49%)p 0.01(  0.51%)
                                            0.0066  0.9974 -0.0082  0.0077  0.0708
    96. (0.00011) RY*( 2) H   9           s(  0.21%)p99.99( 99.79%)
                                           -0.0002  0.0456  0.6757  0.4135 -0.6086
    97. (0.00006) RY*( 3) H   9           s(  0.09%)p99.99( 99.91%)
    98. (0.00001) RY*( 4) H   9           s(  0.32%)p99.99( 99.68%)
    99. (0.00084) RY*( 1) H  10           s( 99.39%)p 0.01(  0.61%)
                                            0.0090  0.9969 -0.0325 -0.0080  0.0709
   100. (0.00013) RY*( 2) H  10           s(  0.10%)p99.99( 99.90%)
                                           -0.0007  0.0308  0.7704 -0.6188 -0.1504
   101. (0.00006) RY*( 3) H  10           s(  0.04%)p99.99( 99.96%)
   102. (0.00001) RY*( 4) H  10           s(  0.58%)p99.99( 99.42%)
   103. (0.00035) RY*( 1) H  11           s( 99.75%)p 0.00(  0.25%)
                                            0.0021  0.9987  0.0314  0.0381 -0.0092
   104. (0.00003) RY*( 2) H  11           s(  0.10%)p99.99( 99.90%)
   105. (0.00004) RY*( 3) H  11           s(  0.26%)p99.99( 99.74%)
   106. (0.00004) RY*( 4) H  11           s(  0.01%)p 1.00( 99.99%)
   107. (0.00035) RY*( 1) H  12           s( 99.51%)p 0.00(  0.49%)
                                            0.0025  0.9975  0.0136  0.0676 -0.0133
   108. (0.00003) RY*( 2) H  12           s(  0.11%)p99.99( 99.89%)
   109. (0.00003) RY*( 3) H  12           s(  0.48%)p99.99( 99.52%)
   110. (0.00004) RY*( 4) H  12           s(  0.02%)p99.99( 99.98%)
   111. (0.00033) RY*( 1) H  13           s( 99.63%)p 0.00(  0.37%)
                                           -0.0023  0.9981 -0.0262  0.0524  0.0176
   112. (0.00005) RY*( 2) H  13           s(  0.47%)p99.99( 99.53%)
   113. (0.00002) RY*( 3) H  13           s(  0.00%)p 1.00(100.00%)
   114. (0.00001) RY*( 4) H  13           s(  0.03%)p99.99( 99.97%)
   115. (0.00235) BD*( 1) O   1 - C   2  
                ( 35.42%)   0.5952* O   1 s( 28.41%)p 2.52( 71.52%)d 0.00(  0.08%)
                                            0.0001 -0.5329 -0.0082 -0.4075 -0.0027
                                           -0.1774 -0.0020 -0.7195  0.0021 -0.0051
                                           -0.0107 -0.0114 -0.0030 -0.0218
                ( 64.58%)  -0.8036* C   2 s( 22.85%)p 3.37( 76.93%)d 0.01(  0.22%)
                                            0.0002 -0.4766 -0.0361  0.4679  0.0195
                                            0.3084  0.0038  0.6738  0.0308 -0.0151
                                           -0.0299 -0.0238 -0.0054 -0.0230
   116. (0.00215) BD*( 1) O   1 - H   8  
                ( 25.34%)   0.5034* O   1 s( 21.17%)p 3.72( 78.75%)d 0.00(  0.08%)
                                            0.0002  0.4598  0.0179 -0.8627 -0.0315
                                           -0.1073 -0.0098  0.1747 -0.0117  0.0013
                                           -0.0230 -0.0006  0.0175 -0.0034
                ( 74.66%)  -0.8641* H   8 s( 99.55%)p 0.00(  0.45%)
                                            0.9978 -0.0026  0.0655  0.0111 -0.0066
   117. (0.01470) BD*( 1) C   2 - C   3  
                ( 52.13%)   0.7220* C   2 s( 29.00%)p 2.45( 70.93%)d 0.00(  0.07%)
                                            0.0003  0.5382  0.0191  0.8230  0.0047
                                           -0.0328 -0.0042 -0.1755 -0.0018 -0.0028
                                           -0.0098 -0.0004  0.0220 -0.0118
                ( 47.87%)  -0.6919* C   3 s( 37.95%)p 1.63( 62.01%)d 0.00(  0.04%)
                                           -0.0001  0.6160 -0.0066 -0.7755  0.0253
                                            0.0173 -0.0124  0.1325 -0.0031  0.0029
                                           -0.0060 -0.0014  0.0158 -0.0114
   118. (0.01350) BD*( 1) C   2 - H   9  
                ( 38.18%)   0.6179* C   2 s( 25.21%)p 2.96( 74.74%)d 0.00(  0.04%)
                                            0.0002 -0.5018  0.0182  0.2601  0.0126
                                           -0.8076  0.0172 -0.1649 -0.0019  0.0031
                                            0.0039 -0.0070  0.0167  0.0092
                ( 61.82%)  -0.7863* H   9 s( 99.90%)p 0.00(  0.10%)
                                           -0.9995  0.0057 -0.0105  0.0284  0.0083
   119. (0.00843) BD*( 1) C   2 - H  10  
                ( 36.48%)   0.6040* C   2 s( 23.09%)p 3.33( 76.87%)d 0.00(  0.04%)
                                           -0.0002 -0.4801  0.0178  0.1848  0.0103
                                            0.5001 -0.0153 -0.6958  0.0057 -0.0005
                                           -0.0000  0.0179  0.0066 -0.0062
                ( 63.52%)  -0.7970* H  10 s( 99.90%)p 0.00(  0.10%)
                                           -0.9995  0.0067 -0.0092 -0.0164  0.0261
   120. (0.01125) BD*( 1) C   3 - C   4  
                ( 50.24%)   0.7088* C   3 s( 39.38%)p 1.54( 60.55%)d 0.00(  0.07%)
                                            0.0001  0.6275 -0.0012  0.4896 -0.0248
                                            0.5908  0.0238 -0.1249  0.0014  0.0204
                                           -0.0067 -0.0054  0.0029 -0.0140
                ( 49.76%)  -0.7054* C   4 s( 33.88%)p 1.95( 66.05%)d 0.00(  0.07%)
                                            0.0000  0.5819  0.0135 -0.6029 -0.0269
                                           -0.5161  0.0175  0.1722  0.0047  0.0205
                                           -0.0068 -0.0071 -0.0044 -0.0141
   121. (0.02099) BD*( 1) C   3 - O   7  
                ( 70.37%)   0.8389* C   3 s( 22.50%)p 3.43( 77.13%)d 0.02(  0.36%)
                                            0.0002 -0.4743  0.0063 -0.3559  0.0240
                                            0.8003  0.0572  0.0172 -0.0095  0.0418
                                            0.0027 -0.0017  0.0280  0.0330
                ( 29.63%)  -0.5443* O   7 s( 33.37%)p 1.99( 66.55%)d 0.00(  0.08%)
                                           -0.0001 -0.5776  0.0030  0.4206  0.0090
                                           -0.6985  0.0060 -0.0257 -0.0025  0.0103
                                           -0.0004  0.0017  0.0219  0.0138
   122. (0.00599) BD*( 1) C   4 - C   5  
                ( 49.86%)   0.7061* C   4 s( 32.26%)p 2.10( 67.69%)d 0.00(  0.05%)
                                            0.0001 -0.5679 -0.0070 -0.7592 -0.0171
                                            0.2879 -0.0415  0.1249  0.0072  0.0179
                                            0.0036 -0.0020 -0.0045  0.0127
                ( 50.14%)  -0.7081* C   5 s( 32.63%)p 2.06( 67.32%)d 0.00(  0.05%)
                                            0.0000 -0.5712 -0.0013  0.6610 -0.0233
                                           -0.4735 -0.0390 -0.0999  0.0080  0.0107
                                            0.0064 -0.0014 -0.0144  0.0120
   123. (0.01531) BD*( 2) C   4 - C   5  
                ( 50.54%)   0.7109* C   4 s(  0.00%)p 1.00( 99.88%)d 0.00(  0.11%)
                                            0.0000 -0.0065 -0.0009  0.1982 -0.0029
                                            0.0865 -0.0016  0.9756 -0.0158 -0.0054
                                            0.0120 -0.0307  0.0052  0.0007
                ( 49.46%)  -0.7033* C   5 s(  0.00%)p 1.00( 99.88%)d 0.00(  0.12%)
                                           -0.0000 -0.0013 -0.0011  0.1997 -0.0035
                                            0.0744 -0.0015  0.9762 -0.0184 -0.0042
                                           -0.0301 -0.0076 -0.0060  0.0122
   124. (0.00592) BD*( 1) C   4 - H  11  
                ( 35.84%)   0.5986* C   4 s( 33.74%)p 1.96( 66.24%)d 0.00(  0.02%)
                                            0.0003 -0.5807  0.0124  0.1372 -0.0091
                                           -0.8012  0.0026  0.0392  0.0024  0.0060
                                            0.0010  0.0008  0.0097  0.0091
                ( 64.16%)  -0.8010* H  11 s( 99.89%)p 0.00(  0.11%)
                                           -0.9994  0.0009 -0.0047  0.0335 -0.0023
   125. (0.00667) BD*( 1) C   5 - C   6  
                ( 49.07%)   0.7005* C   5 s( 33.18%)p 2.01( 66.75%)d 0.00(  0.07%)
                                            0.0000  0.5757  0.0186 -0.0708  0.0365
                                           -0.8091 -0.0236  0.0770 -0.0055  0.0110
                                           -0.0023 -0.0056 -0.0190 -0.0144
                ( 50.93%)  -0.7136* C   6 s( 40.27%)p 1.48( 59.66%)d 0.00(  0.07%)
                                            0.0002  0.6346 -0.0038  0.2117  0.0462
                                            0.7346 -0.0102 -0.0991 -0.0084  0.0048
                                           -0.0014 -0.0046 -0.0216 -0.0151
   126. (0.00557) BD*( 1) C   5 - H  12  
                ( 35.76%)   0.5980* C   5 s( 34.09%)p 1.93( 65.89%)d 0.00(  0.02%)
                                            0.0002 -0.5837  0.0128 -0.7188  0.0070
                                           -0.3355 -0.0000  0.1719 -0.0014 -0.0061
                                            0.0052  0.0016 -0.0080  0.0083
                ( 64.24%)  -0.8015* H  12 s( 99.88%)p 0.00(  0.12%)
                                           -0.9994  0.0010  0.0301  0.0144 -0.0070
   127. (0.00925) BD*( 1) C   6 - O   7  
                ( 70.38%)   0.8389* C   6 s( 23.90%)p 3.17( 75.72%)d 0.02(  0.39%)
                                           -0.0002  0.4885 -0.0192 -0.8341 -0.0412
                                           -0.1554 -0.0659  0.1761  0.0134  0.0098
                                           -0.0220 -0.0026  0.0486 -0.0302
                ( 29.62%)  -0.5442* O   7 s( 31.25%)p 2.20( 68.67%)d 0.00(  0.08%)
                                            0.0001  0.5590  0.0030  0.8113  0.0049
                                            0.0327 -0.0204 -0.1640  0.0003  0.0167
                                           -0.0091 -0.0037  0.0172 -0.0117
   128. (0.00683) BD*( 1) C   6 - H  13  
                ( 37.64%)   0.6136* C   6 s( 35.63%)p 1.81( 64.33%)d 0.00(  0.04%)
                                           -0.0004  0.5969  0.0045  0.4634 -0.0182
                                           -0.6533  0.0069 -0.0369  0.0025 -0.0133
                                           -0.0005  0.0004 -0.0096 -0.0103
                ( 62.36%)  -0.7897* H  13 s( 99.87%)p 0.00(  0.13%)
                                            0.9994  0.0002 -0.0209  0.0288  0.0021


 NHO Directionality and "Bond Bending" (deviations from line of nuclear centers)

         [Thresholds for printing:  angular deviation  >  1.0 degree]
                                    hybrid p-character > 25.0%
                                    orbital occupancy  >  0.10e

                                Line of Centers        Hybrid 1              Hybrid 2
                                ---------------  -------------------   ------------------
                NBO               Theta   Phi    Theta   Phi    Dev    Theta   Phi    Dev
 ========================================================================================
     1. BD (   1) O   1 - C   2    36.2   32.5    32.0   23.6   6.5    140.6  212.6   3.2
     2. BD (   1) O   1 - H   8    74.9  187.5    79.8  187.5   4.8      --     --    --
     3. BD (   1) C   2 - C   3   100.0  358.6   102.1  357.4   2.4     80.2  179.6   1.0
     4. BD (   1) C   2 - H   9    75.9  104.3    78.7  109.0   5.4      --     --    --
     5. BD (   1) C   2 - H  10    37.3  251.0    37.1  248.1   1.8      --     --    --
     6. BD (   1) C   3 - C   4   101.0   46.3    99.1   52.9   6.8     77.6  218.4   7.9
     7. BD (   1) C   3 - O   7    91.0  296.2    90.5  291.2   5.0     88.0  121.8   5.7
     8. BD (   1) C   4 - C   5    97.8  331.7    99.2  342.4  10.7     83.6  141.2  10.5
     9. BD (   2) C   4 - C   5    97.8  331.7   167.5  203.5  90.0    167.7  200.4  89.6
    10. BD (   1) C   4 - H  11    92.8  100.1    92.9   99.1   1.0      --     --    --
    11. BD (   1) C   5 - C   6    83.5  258.7    85.1  267.6   9.0     98.0   70.4   8.3
    13. BD (   1) C   6 - O   7    78.2  188.2    78.1  194.2   5.8    101.3    0.9   7.2
    22. LP (   1) O   1             --     --    152.2  323.6   --       --     --    --
    23. LP (   2) O   1             --     --    104.0   96.9   --       --     --    --
    24. LP*(   1) C   3             --     --     11.3   20.3   --       --     --    --
    25. LP*(   1) C   6             --     --     12.0   22.2   --       --     --    --
    26. LP (   1) O   7             --     --     80.6  243.5   --       --     --    --
    27. LP (   2) O   7             --     --    167.7  203.1   --       --     --    --


 Second Order Perturbation Theory Analysis of Fock Matrix in NBO Basis

     Threshold for printing:   0.25 kcal/mol
                                                                              E(2)  E(j)-E(i) F(i,j)
         Donor NBO (i)                     Acceptor NBO (j)                 kcal/mol   a.u.    a.u. 
 ===================================================================================================

 within unit  1
   1. BD (   1) O   1 - C   2        / 24. LP*(   1) C   3                    1.89    0.68    0.050
   1. BD (   1) O   1 - C   2        /120. BD*(   1) C   3 - C   4            0.59    1.35    0.036
   2. BD (   1) O   1 - H   8        / 40. RY*(   4) C   2                    0.56    1.72    0.039
   2. BD (   1) O   1 - H   8        /117. BD*(   1) C   2 - C   3            1.75    1.10    0.055
   3. BD (   1) C   2 - C   3        / 29. RY*(   2) O   1                    0.49    2.06    0.040
   3. BD (   1) C   2 - C   3        / 55. RY*(   1) C   4                    0.29    1.81    0.029
   3. BD (   1) C   2 - C   3        / 56. RY*(   2) C   4                    0.32    1.29    0.026
   3. BD (   1) C   2 - C   3        / 82. RY*(   1) O   7                    0.42    1.91    0.036
   3. BD (   1) C   2 - C   3        /116. BD*(   1) O   1 - H   8            0.77    1.16    0.038
   3. BD (   1) C   2 - C   3        /120. BD*(   1) C   3 - C   4            1.64    1.24    0.057
   3. BD (   1) C   2 - C   3        /122. BD*(   1) C   4 - C   5            0.72    1.16    0.037
   3. BD (   1) C   2 - C   3        /127. BD*(   1) C   6 - O   7            1.22    1.02    0.044
   4. BD (   1) C   2 - H   9        / 28. RY*(   1) O   1                    0.42    1.65    0.033
   4. BD (   1) C   2 - H   9        /121. BD*(   1) C   3 - O   7            3.62    0.81    0.069
   5. BD (   1) C   2 - H  10        / 24. LP*(   1) C   3                    4.25    0.38    0.056
   5. BD (   1) C   2 - H  10        / 28. RY*(   1) O   1                    0.32    1.65    0.029
   5. BD (   1) C   2 - H  10        /115. BD*(   1) O   1 - C   2            0.44    0.80    0.024
   5. BD (   1) C   2 - H  10        /120. BD*(   1) C   3 - C   4            1.85    1.05    0.057
   5. BD (   1) C   2 - H  10        /121. BD*(   1) C   3 - O   7            0.33    0.81    0.021
   6. BD (   1) C   3 - C   4        / 38. RY*(   2) C   2                    0.39    1.62    0.032
   6. BD (   1) C   3 - C   4        / 64. RY*(   1) C   5                    0.75    1.82    0.047
   6. BD (   1) C   3 - C   4        /117. BD*(   1) C   2 - C   3            1.63    1.18    0.055
   6. BD (   1) C   3 - C   4        /122. BD*(   1) C   4 - C   5            0.74    1.24    0.038
   6. BD (   1) C   3 - C   4        /124. BD*(   1) C   4 - H  11            0.83    1.22    0.040
   6. BD (   1) C   3 - C   4        /126. BD*(   1) C   5 - H  12            1.67    1.23    0.057
   7. BD (   1) C   3 - O   7        / 74. RY*(   2) C   6                    1.03    1.97    0.057
   7. BD (   1) C   3 - O   7        /118. BD*(   1) C   2 - H   9            0.38    1.39    0.029
   7. BD (   1) C   3 - O   7        /124. BD*(   1) C   4 - H  11            1.14    1.40    0.050
   7. BD (   1) C   3 - O   7        /128. BD*(   1) C   6 - H  13            0.88    1.40    0.044
   8. BD (   1) C   4 - C   5        / 46. RY*(   1) C   3                    0.86    1.53    0.046
   8. BD (   1) C   4 - C   5        / 73. RY*(   1) C   6                    0.51    1.61    0.036
   8. BD (   1) C   4 - C   5        /117. BD*(   1) C   2 - C   3            3.32    1.10    0.076
   8. BD (   1) C   4 - C   5        /120. BD*(   1) C   3 - C   4            0.85    1.25    0.041
   8. BD (   1) C   4 - C   5        /121. BD*(   1) C   3 - O   7            1.01    1.00    0.040
   8. BD (   1) C   4 - C   5        /124. BD*(   1) C   4 - H  11            0.59    1.15    0.033
   8. BD (   1) C   4 - C   5        /125. BD*(   1) C   5 - C   6            0.67    1.24    0.037
   8. BD (   1) C   4 - C   5        /126. BD*(   1) C   5 - H  12            0.57    1.15    0.033
   8. BD (   1) C   4 - C   5        /127. BD*(   1) C   6 - O   7            1.04    1.02    0.041
   8. BD (   1) C   4 - C   5        /128. BD*(   1) C   6 - H  13            2.37    1.14    0.066
   9. BD (   2) C   4 - C   5        / 24. LP*(   1) C   3                   40.87    0.16    0.104
   9. BD (   2) C   4 - C   5        / 25. LP*(   1) C   6                   42.46    0.16    0.103
   9. BD (   2) C   4 - C   5        / 58. RY*(   4) C   4                    0.32    0.98    0.025
   9. BD (   2) C   4 - C   5        / 67. RY*(   4) C   5                    0.30    1.07    0.025
   9. BD (   2) C   4 - C   5        / 75. RY*(   3) C   6                    0.29    2.10    0.035
   9. BD (   2) C   4 - C   5        / 78. RY*(   6) C   6                    0.49    1.07    0.032
  10. BD (   1) C   4 - H  11        / 47. RY*(   2) C   3                    0.52    1.46    0.035
  10. BD (   1) C   4 - H  11        /120. BD*(   1) C   3 - C   4            0.74    1.11    0.036
  10. BD (   1) C   4 - H  11        /121. BD*(   1) C   3 - O   7            1.92    0.87    0.052
  10. BD (   1) C   4 - H  11        /122. BD*(   1) C   4 - C   5            0.40    1.03    0.026
  10. BD (   1) C   4 - H  11        /125. BD*(   1) C   5 - C   6            0.79    1.11    0.037
  11. BD (   1) C   5 - C   6        / 55. RY*(   1) C   4                    0.42    1.89    0.036
  11. BD (   1) C   5 - C   6        / 83. RY*(   2) O   7                    0.27    2.41    0.032
  11. BD (   1) C   5 - C   6        /117. BD*(   1) C   2 - C   3            0.44    1.17    0.029
  11. BD (   1) C   5 - C   6        /122. BD*(   1) C   4 - C   5            0.58    1.24    0.034
  11. BD (   1) C   5 - C   6        /124. BD*(   1) C   4 - H  11            1.80    1.22    0.059
  11. BD (   1) C   5 - C   6        /126. BD*(   1) C   5 - H  12            0.72    1.23    0.038
  11. BD (   1) C   5 - C   6        /128. BD*(   1) C   6 - H  13            0.70    1.21    0.037
  12. BD (   1) C   5 - H  12        / 74. RY*(   2) C   6                    0.27    1.58    0.026
  12. BD (   1) C   5 - H  12        /120. BD*(   1) C   3 - C   4            0.88    1.11    0.040
  12. BD (   1) C   5 - H  12        /122. BD*(   1) C   4 - C   5            0.39    1.03    0.025
  12. BD (   1) C   5 - H  12        /125. BD*(   1) C   5 - C   6            0.47    1.11    0.029
  12. BD (   1) C   5 - H  12        /127. BD*(   1) C   6 - O   7            1.43    0.88    0.045
  13. BD (   1) C   6 - O   7        / 47. RY*(   2) C   3                    1.49    1.84    0.066
  13. BD (   1) C   6 - O   7        / 65. RY*(   2) C   5                    0.41    1.64    0.033
  13. BD (   1) C   6 - O   7        /117. BD*(   1) C   2 - C   3            1.57    1.35    0.058
  13. BD (   1) C   6 - O   7        /126. BD*(   1) C   5 - H  12            1.22    1.40    0.052
  14. BD (   1) C   6 - H  13        /121. BD*(   1) C   3 - O   7            1.66    0.90    0.049
  14. BD (   1) C   6 - H  13        /122. BD*(   1) C   4 - C   5            1.10    1.06    0.043
  14. BD (   1) C   6 - H  13        /125. BD*(   1) C   5 - C   6            0.43    1.14    0.028
  15. CR (   1) O   1                / 40. RY*(   4) C   2                    0.65   19.99    0.143
  15. CR (   1) O   1                / 42. RY*(   6) C   2                    0.27   20.15    0.093
  16. CR (   1) C   2                / 95. RY*(   1) H   9                    0.32   10.54    0.073
  16. CR (   1) C   2                / 99. RY*(   1) H  10                    0.39   10.54    0.081
  16. CR (   1) C   2                /115. BD*(   1) O   1 - C   2            0.40   10.45    0.082
  16. CR (   1) C   2                /120. BD*(   1) C   3 - C   4            0.66   10.70    0.106
  17. CR (   1) C   3                / 37. RY*(   1) C   2                    0.50   11.17    0.095
  17. CR (   1) C   3                / 55. RY*(   1) C   4                    0.30   11.32    0.074
  17. CR (   1) C   3                / 56. RY*(   2) C   4                    0.79   10.80    0.116
  17. CR (   1) C   3                /120. BD*(   1) C   3 - C   4            0.44   10.75    0.087
  17. CR (   1) C   3                /121. BD*(   1) C   3 - O   7            0.37   10.51    0.079
  17. CR (   1) C   3                /124. BD*(   1) C   4 - H  11            0.39   10.66    0.082
  17. CR (   1) C   3                /127. BD*(   1) C   6 - O   7            0.63   10.52    0.104
  18. CR (   1) C   4                / 47. RY*(   2) C   3                    1.20   11.02    0.145
  18. CR (   1) C   4                / 65. RY*(   2) C   5                    0.50   10.82    0.093
  18. CR (   1) C   4                / 66. RY*(   3) C   5                    0.32   10.69    0.074
  18. CR (   1) C   4                /103. RY*(   1) H  11                    0.50   10.45    0.091
  18. CR (   1) C   4                /117. BD*(   1) C   2 - C   3            0.84   10.53    0.120
  18. CR (   1) C   4                /120. BD*(   1) C   3 - C   4            0.32   10.67    0.074
  18. CR (   1) C   4                /126. BD*(   1) C   5 - H  12            0.36   10.58    0.079
  19. CR (   1) C   5                / 56. RY*(   2) C   4                    0.30   10.72    0.072
  19. CR (   1) C   5                / 57. RY*(   3) C   4                    0.41   10.71    0.083
  19. CR (   1) C   5                / 74. RY*(   2) C   6                    0.68   11.14    0.110
  19. CR (   1) C   5                /107. RY*(   1) H  12                    0.52   10.46    0.093
  19. CR (   1) C   5                /124. BD*(   1) C   4 - H  11            0.38   10.58    0.080
  19. CR (   1) C   5                /128. BD*(   1) C   6 - H  13            0.46   10.57    0.088
  20. CR (   1) C   6                / 64. RY*(   1) C   5                    0.59   11.26    0.103
  20. CR (   1) C   6                / 65. RY*(   2) C   5                    0.54   10.90    0.097
  20. CR (   1) C   6                /111. RY*(   1) H  13                    0.49   10.50    0.090
  20. CR (   1) C   6                /121. BD*(   1) C   3 - O   7            0.74   10.51    0.113
  20. CR (   1) C   6                /125. BD*(   1) C   5 - C   6            0.41   10.76    0.084
  20. CR (   1) C   6                /126. BD*(   1) C   5 - H  12            0.41   10.67    0.083
  20. CR (   1) C   6                /127. BD*(   1) C   6 - O   7            0.35   10.53    0.077
  21. CR (   1) O   7                / 46. RY*(   1) C   3                    1.24   19.88    0.198
  21. CR (   1) O   7                / 73. RY*(   1) C   6                    0.89   19.95    0.169
  22. LP (   1) O   1                / 37. RY*(   1) C   2                    0.51    1.54    0.036
  22. LP (   1) O   1                / 93. RY*(   3) H   8                    0.28    1.59    0.027
  22. LP (   1) O   1                /117. BD*(   1) C   2 - C   3            0.50    0.98    0.028
  22. LP (   1) O   1                /118. BD*(   1) C   2 - H   9            0.50    1.01    0.028
  22. LP (   1) O   1                /119. BD*(   1) C   2 - H  10            0.80    1.01    0.036
  23. LP (   2) O   1                / 24. LP*(   1) C   3                    0.37    0.16    0.010
  23. LP (   2) O   1                / 39. RY*(   3) C   2                    0.58    2.10    0.045
  23. LP (   2) O   1                / 91. RY*(   1) H   8                    0.89    1.89    0.054
  23. LP (   2) O   1                /115. BD*(   1) O   1 - C   2            0.67    0.58    0.026
  23. LP (   2) O   1                /118. BD*(   1) C   2 - H   9            3.53    0.72    0.065
  23. LP (   2) O   1                /119. BD*(   1) C   2 - H  10            2.62    0.72    0.056
  24. LP*(   1) C   3                / 58. RY*(   4) C   4                    0.77    0.82    0.069
  24. LP*(   1) C   3                /115. BD*(   1) O   1 - C   2            1.92    0.42    0.078
  24. LP*(   1) C   3                /119. BD*(   1) C   2 - H  10            0.59    0.56    0.049
  24. LP*(   1) C   3                /123. BD*(   2) C   4 - C   5           11.38    0.12    0.097
  25. LP*(   1) C   6                / 67. RY*(   4) C   5                    0.68    0.92    0.073
  25. LP*(   1) C   6                / 78. RY*(   6) C   6                    1.24    0.91    0.098
  25. LP*(   1) C   6                /123. BD*(   2) C   4 - C   5            9.62    0.12    0.096
  26. LP (   1) O   7                / 46. RY*(   1) C   3                    2.12    1.43    0.070
  26. LP (   1) O   7                / 73. RY*(   1) C   6                    1.51    1.51    0.061
  26. LP (   1) O   7                /120. BD*(   1) C   3 - C   4            1.94    1.14    0.060
  26. LP (   1) O   7                /125. BD*(   1) C   5 - C   6            1.69    1.14    0.056
  26. LP (   1) O   7                /128. BD*(   1) C   6 - H  13            0.59    1.04    0.031
  27. LP (   2) O   7                / 24. LP*(   1) C   3                   34.28    0.26    0.123
  27. LP (   2) O   7                / 25. LP*(   1) C   6                   36.72    0.25    0.125
  27. LP (   2) O   7                / 49. RY*(   4) C   3                    0.73    2.20    0.055
  27. LP (   2) O   7                / 75. RY*(   3) C   6                    0.70    2.20    0.054
  27. LP (   2) O   7                / 78. RY*(   6) C   6                    0.62    1.16    0.037


 Natural Bond Orbitals (Summary):

                                                            Principal Delocalizations
           NBO                        Occupancy    Energy   (geminal,vicinal,remote)
 ====================================================================================
 Molecular unit  1  (C5H6O2)
     1. BD (   1) O   1 - C   2          0.98489    -0.98641  24(v),120(v)
     2. BD (   1) O   1 - H   8          0.99095    -0.87205  117(v),40(v),24(r)
     3. BD (   1) C   2 - C   3          0.99050    -0.87886  120(g),127(v),116(v),122(v)
                                                    29(v),82(v),56(v),55(v)
     4. BD (   1) C   2 - H   9          0.98708    -0.69013  121(v),28(v)
     5. BD (   1) C   2 - H  10          0.95979    -0.68712  24(v),120(v),115(g),121(v)
                                                    28(v)
     6. BD (   1) C   3 - C   4          0.99186    -0.95232  126(v),117(g),124(g),64(v)
                                                    122(g),38(v)
     7. BD (   1) C   3 - O   7          0.99455    -1.13568  124(v),74(v),128(v),118(v)
     8. BD (   1) C   4 - C   5          0.98461    -0.87934  117(v),128(v),127(v),121(v)
                                                    46(v),120(g),125(g),124(g)
                                                    126(g),73(v)
     9. BD (   2) C   4 - C   5          0.82161    -0.46853  25(v),24(v),78(v),58(g)
                                                    67(g),75(v)
    10. BD (   1) C   4 - H  11          0.98991    -0.74416  121(v),125(v),120(g),47(v)
                                                    122(g)
    11. BD (   1) C   5 - C   6          0.99413    -0.95114  124(v),126(g),128(g),122(g)
                                                    117(r),55(v),83(v)
    12. BD (   1) C   5 - H  12          0.99092    -0.74513  127(v),120(v),125(g),122(g)
                                                    74(v)
    13. BD (   1) C   6 - O   7          0.99470    -1.12510  117(v),47(v),126(v),65(v)
    14. BD (   1) C   6 - H  13          0.99248    -0.77349  121(v),122(v),125(g)
    15. CR (   1) O   1                  0.99988   -19.14041  40(v),42(v)
    16. CR (   1) C   2                  0.99952   -10.33593  120(v),115(g),99(v),95(v)
    17. CR (   1) C   3                  0.99942   -10.38634  56(v),127(v),37(v),120(g)
                                                    124(v),121(g),55(v)
    18. CR (   1) C   4                  0.99943   -10.30721  47(v),117(v),65(v),103(v)
                                                    126(v),66(v),120(g)
    19. CR (   1) C   5                  0.99951   -10.31262  74(v),107(v),128(v),57(v)
                                                    124(v),56(v)
    20. CR (   1) C   6                  0.99947   -10.39224  121(v),64(v),65(v),111(v)
                                                    125(g),126(v),127(g)
    21. CR (   1) O   7                  0.99982   -19.22475  46(v),73(v)
    22. LP (   1) O   1                  0.99073    -0.75563  119(v),37(v),117(v),118(v)
                                                    93(v)
    23. LP (   2) O   1                  0.93684    -0.46868  118(v),119(v),91(v),115(g)
                                                    39(v),24(r)
    24. LP*(   1) C   3                  0.20978    -0.30840  123(v),25(r),115(v),58(v)
                                                    119(v)
    25. LP*(   1) C   6                  0.18719    -0.31305  123(v),24(r),78(g),67(v)
    26. LP (   1) O   7                  0.98575    -0.77747  46(v),120(v),125(v),73(v)
                                                    128(v)
    27. LP (   2) O   7                  0.85846    -0.56618  25(v),24(v),49(v),75(v)
                                                    78(v)
    28. RY*(   1) O   1                  0.00084     0.95981   
    29. RY*(   2) O   1                  0.00064     1.17668   
    30. RY*(   3) O   1                  0.00003     1.47626   
    31. RY*(   4) O   1                  0.00000     1.16978   
    32. RY*(   5) O   1                  0.00000     2.65440   
    33. RY*(   6) O   1                  0.00000     2.89977   
    34. RY*(   7) O   1                  0.00000     2.60118   
    35. RY*(   8) O   1                  0.00000     2.66317   
    36. RY*(   9) O   1                  0.00000     2.40573   
    37. RY*(   1) C   2                  0.00219     0.78451   
    38. RY*(   2) C   2                  0.00181     0.67071   
    39. RY*(   3) C   2                  0.00086     1.63284   
    40. RY*(   4) C   2                  0.00070     0.85165   
    41. RY*(   5) C   2                  0.00013     1.37774   
    42. RY*(   6) C   2                  0.00010     1.01014   
    43. RY*(   7) C   2                  0.00002     1.87617   
    44. RY*(   8) C   2                  0.00000     1.61343   
    45. RY*(   9) C   2                  0.00000     2.01398   
    46. RY*(   1) C   3                  0.00354     0.65126   
    47. RY*(   2) C   3                  0.00267     0.71527   
    48. RY*(   3) C   3                  0.00119     0.68547   
    49. RY*(   4) C   3                  0.00072     1.63069   
    50. RY*(   5) C   3                  0.00062     1.84137   
    51. RY*(   6) C   3                  0.00040     0.96685   
    52. RY*(   7) C   3                  0.00021     1.54539   
    53. RY*(   8) C   3                  0.00019     1.46305   
    54. RY*(   9) C   3                  0.00001     1.97122   
    55. RY*(   1) C   4                  0.00188     0.93578   
    56. RY*(   2) C   4                  0.00121     0.40930   
    57. RY*(   3) C   4                  0.00044     0.39444   
    58. RY*(   4) C   4                  0.00016     0.51509   
    59. RY*(   5) C   4                  0.00006     2.01053   
    60. RY*(   6) C   4                  0.00003     1.69210   
    61. RY*(   7) C   4                  0.00003     2.19429   
    62. RY*(   8) C   4                  0.00000     1.57101   
    63. RY*(   9) C   4                  0.00000     1.92201   
    64. RY*(   1) C   5                  0.00194     0.86629   
    65. RY*(   2) C   5                  0.00079     0.51109   
    66. RY*(   3) C   5                  0.00026     0.38419   
    67. RY*(   4) C   5                  0.00013     0.60645   
    68. RY*(   5) C   5                  0.00005     1.97014   
    69. RY*(   6) C   5                  0.00003     1.67505   
    70. RY*(   7) C   5                  0.00003     2.15783   
    71. RY*(   8) C   5                  0.00000     1.51362   
    72. RY*(   9) C   5                  0.00000     1.92081   
    73. RY*(   1) C   6                  0.00244     0.72865   
    74. RY*(   2) C   6                  0.00172     0.83091   
    75. RY*(   3) C   6                  0.00076     1.63478   
    76. RY*(   4) C   6                  0.00040     0.68838   
    77. RY*(   5) C   6                  0.00025     1.77547   
    78. RY*(   6) C   6                  0.00021     0.59810   
    79. RY*(   7) C   6                  0.00003     1.47571   
    80. RY*(   8) C   6                  0.00000     1.70355   
    81. RY*(   9) C   6                  0.00000     1.82775   
    82. RY*(   1) O   7                  0.00135     1.02658   
    83. RY*(   2) O   7                  0.00041     1.45524   
    84. RY*(   3) O   7                  0.00027     1.05715   
    85. RY*(   4) O   7                  0.00016     1.46706   
    86. RY*(   5) O   7                  0.00003     2.54368   
    87. RY*(   6) O   7                  0.00004     2.64370   
    88. RY*(   7) O   7                  0.00002     2.61358   
    89. RY*(   8) O   7                  0.00001     2.42051   
    90. RY*(   9) O   7                  0.00000     2.29348   
    91. RY*(   1) H   8                  0.00074     1.41880   
    92. RY*(   2) H   8                  0.00058     1.26389   
    93. RY*(   3) H   8                  0.00034     0.83704   
    94. RY*(   4) H   8                  0.00001     2.09241   
    95. RY*(   1) H   9                  0.00108     0.20026   
    96. RY*(   2) H   9                  0.00011     1.57897   
    97. RY*(   3) H   9                  0.00006     1.76610   
    98. RY*(   4) H   9                  0.00001     1.99846   
    99. RY*(   1) H  10                  0.00084     0.20062   
   100. RY*(   2) H  10                  0.00013     1.60187   
   101. RY*(   3) H  10                  0.00006     1.73924   
   102. RY*(   4) H  10                  0.00001     2.04167   
   103. RY*(   1) H  11                  0.00035     0.14651   
   104. RY*(   2) H  11                  0.00003     1.71655   
   105. RY*(   3) H  11                  0.00004     2.14774   
   106. RY*(   4) H  11                  0.00004     1.46343   
   107. RY*(   1) H  12                  0.00035     0.14703   
   108. RY*(   2) H  12                  0.00003     2.06209   
   109. RY*(   3) H  12                  0.00003     1.75150   
   110. RY*(   4) H  12                  0.00004     1.47317   
   111. RY*(   1) H  13                  0.00033     0.10403   
   112. RY*(   2) H  13                  0.00005     2.14334   
   113. RY*(   3) H  13                  0.00002     1.66159   
   114. RY*(   4) H  13                  0.00001     1.42738   
   115. BD*(   1) O   1 - C   2          0.00235     0.11219   
   116. BD*(   1) O   1 - H   8          0.00215     0.28163   
   117. BD*(   1) C   2 - C   3          0.01470     0.22296   
   118. BD*(   1) C   2 - H   9          0.01350     0.25371   
   119. BD*(   1) C   2 - H  10          0.00843     0.25168   
   120. BD*(   1) C   3 - C   4          0.01125     0.36590   
   121. BD*(   1) C   3 - O   7          0.02099     0.12190   
   122. BD*(   1) C   4 - C   5          0.00599     0.28476   
   123. BD*(   2) C   4 - C   5          0.01531    -0.19101   
   124. BD*(   1) C   4 - H  11          0.00592     0.26923   
   125. BD*(   1) C   5 - C   6          0.00667     0.36340   
   126. BD*(   1) C   5 - H  12          0.00557     0.27521   
   127. BD*(   1) C   6 - O   7          0.00925     0.13755   
   128. BD*(   1) C   6 - H  13          0.00683     0.26153   
       -------------------------------
              Total Lewis   24.43680  ( 97.7472%)
        Valence non-Lewis    0.52590  (  2.1036%)
        Rydberg non-Lewis    0.03730  (  0.1492%)
       -------------------------------
            Total unit  1   25.00000  (100.0000%)
           Charge unit  1    1.00000
 Unable to Open any file for archive entry.
 1\1\GINC-COMPUTE-0-7\SP\UB3LYP\def2SVP\C5H6O2(1+,2)\ZAHRT2\13-Mar-2021
 \0\\# b3lyp/def2svp geom=NewRedundant pop=NBO\\62\\1,2\O,0,2.273339361
 5,-0.525352517,0.7664683952\C,0,1.6281883065,0.2378565273,-0.237584547
 6\C,0,0.1540440736,0.0918061615,-0.1203166603\C,0,-0.8335783997,0.9142
 620091,0.3507373629\C,0,-2.0632288372,0.185312282,0.2302670936\C,0,-1.
 7261684702,-1.0271007455,-0.3018534111\O,0,-0.3902264451,-1.0923619174
 ,-0.5188896616\H,0,3.2175219002,-0.5430377478,0.5647553138\H,0,1.86294
 47406,1.3172157645,-0.1541941914\H,0,1.935725657,-0.0894670292,-1.2508
 620264\H,0,-0.6962416368,1.9198248568,0.7422838343\H,0,-3.0615200279,0
 .5192051909,0.5041867611\H,0,-2.3008002224,-1.9081628353,-0.5749982626
 \\Version=ES64L-G16RevC.01\State=2-A\HF=-343.9826892\S2=0.75832\S2-1=0
 .\S2A=0.750031\RMSD=7.527e-09\Dipole=-0.7782858,0.5615737,-0.447029\Qu
 adrupole=11.8830241,-3.452745,-8.4302791,2.5306802,-1.5046484,1.859365
 \PG=C01 [X(C5H6O2)]\\@
 The archive entry for this job was punched.


 IMAGINATION WILL OFTEN CARRY US TO WORLDS THAT NEVER WERE.
 BUT WITHOUT IT, WE GO NOWHERE. -- CARL SAGAN (COSMOS)
 File lengths (MBytes):  RWF=     22 Int=      0 D2E=      0 Chk=      2 Scr=      1
 Normal termination of Gaussian 16
