# Supplementary material for: Machine-Learning-Guided Discovery of Electrochemical Reactions
Source: J Am Chem Soc. 2022 Dec 2;144(49):22599–610. doi: 10.1021/jacs.2c08997 (PMC9756344; doi:10.1021/jacs.2c08997)
Supplement: Supplementary file 4 — ja2c08997_si_004.zip [file ja2c08997_si_004.zip › Reactivity Prediction/Ologs_notimes/66.log]

 Entering Gaussian System, Link 0=g16
 Input=66.com
 Output=66.log
 Initial command:
  
 Copyright (c) 1988-2019, Gaussian, Inc.  All Rights Reserved.
  
 This is part of the Gaussian(R) 16 program.  It is based on
 the Gaussian(R) 09 system (copyright 2009, Gaussian, Inc.),
 the Gaussian(R) 03 system (copyright 2003, Gaussian, Inc.),
 the Gaussian(R) 98 system (copyright 1998, Gaussian, Inc.),
 the Gaussian(R) 94 system (copyright 1995, Gaussian, Inc.),
 the Gaussian 92(TM) system (copyright 1992, Gaussian, Inc.),
 the Gaussian 90(TM) system (copyright 1990, Gaussian, Inc.),
 the Gaussian 88(TM) system (copyright 1988, Gaussian, Inc.),
 the Gaussian 86(TM) system (copyright 1986, Carnegie Mellon
 University), and the Gaussian 82(TM) system (copyright 1983,
 Carnegie Mellon University). Gaussian is a federally registered
 trademark of Gaussian, Inc.
  
 This software contains proprietary and confidential information,
 including trade secrets, belonging to Gaussian, Inc.
  
 This software is provided under written license and may be
 used, copied, transmitted, or stored only in accord with that
 written license.
  
 The following legend is applicable only to US Government
 contracts under FAR:
  
                    RESTRICTED RIGHTS LEGEND
  
 Use, reproduction and disclosure by the US Government is
 subject to restrictions as set forth in subparagraphs (a)
 and (c) of the Commercial Computer Software - Restricted
 Rights clause in FAR 52.227-19.
  
 Gaussian, Inc.
 340 Quinnipiac St., Bldg. 40, Wallingford CT 06492
  
  
 ---------------------------------------------------------------
 Warning -- This program may not be used in any manner that
 competes with the business of Gaussian, Inc. or will provide
 assistance to any competitor of Gaussian, Inc.  The licensee
 of this program is prohibited from giving any competitor of
 Gaussian, Inc. access to this program.  By using this program,
 the user acknowledges that Gaussian, Inc. is engaged in the
 business of creating and licensing software in the field of
 computational chemistry and represents and warrants to the
 licensee that it is not a competitor of Gaussian, Inc. and that
 it will not use this program in any manner prohibited above.
 ---------------------------------------------------------------
  

 Cite this work as:
 Gaussian 16, Revision C.01,
 M. J. Frisch, G. W. Trucks, H. B. Schlegel, G. E. Scuseria, 
 M. A. Robb, J. R. Cheeseman, G. Scalmani, V. Barone, 
 G. A. Petersson, H. Nakatsuji, X. Li, M. Caricato, A. V. Marenich, 
 J. Bloino, B. G. Janesko, R. Gomperts, B. Mennucci, H. P. Hratchian, 
 J. V. Ortiz, A. F. Izmaylov, J. L. Sonnenberg, D. Williams-Young, 
 F. Ding, F. Lipparini, F. Egidi, J. Goings, B. Peng, A. Petrone, 
 T. Henderson, D. Ranasinghe, V. G. Zakrzewski, J. Gao, N. Rega, 
 G. Zheng, W. Liang, M. Hada, M. Ehara, K. Toyota, R. Fukuda, 
 J. Hasegawa, M. Ishida, T. Nakajima, Y. Honda, O. Kitao, H. Nakai, 
 T. Vreven, K. Throssell, J. A. Montgomery, Jr., J. E. Peralta, 
 F. Ogliaro, M. J. Bearpark, J. J. Heyd, E. N. Brothers, K. N. Kudin, 
 V. N. Staroverov, T. A. Keith, R. Kobayashi, J. Normand, 
 K. Raghavachari, A. P. Rendell, J. C. Burant, S. S. Iyengar, 
 J. Tomasi, M. Cossi, J. M. Millam, M. Klene, C. Adamo, R. Cammi, 
 J. W. Ochterski, R. L. Martin, K. Morokuma, O. Farkas, 
 J. B. Foresman, and D. J. Fox, Gaussian, Inc., Wallingford CT, 2019.
 
 ******************************************
 Gaussian 16:  ES64L-G16RevC.01  3-Jul-2019
                28-Apr-2021 
 ******************************************
 %nprocshared=16
 Will use up to   16 processors via shared memory.
 %mem=7GB
 -----------------------
 # b3lyp/def2svp pop=nbo
 -----------------------
 1/38=1,172=1/1;
 2/12=2,17=6,18=5,40=1/2;
 3/5=43,7=101,11=2,25=1,30=1,74=-5/1,2,3;
 4//1;
 5/5=2,38=5/2;
 6/7=2,8=2,9=2,10=2,28=1,40=1/1,7;
 99/5=1,9=1/99;
 --
 66
 --
 Symbolic Z-matrix:
 Charge =  1 Multiplicity = 2
 C                    -4.60014  -0.18333   0.34903 
 C                    -3.2652   -0.8093   -0.07179 
 C                    -2.03083   0.0343    0.2541 
 C                    -0.71282  -0.64374  -0.12137 
 C                     0.52443   0.19554   0.19795 
 C                     1.84267  -0.48083  -0.17892 
 C                     3.07972   0.35872   0.14019 
 C                     4.39909  -0.31668  -0.23773 
 C                     5.62896   0.53037   0.08504 
 H                    -5.94132   1.48754  -0.08316 
 H                    -4.22121   1.91489  -0.16676 
 H                    -4.96176   0.96487  -1.47326 
 H                    -5.4052   -0.91893   0.1781 
 H                    -4.58563  -0.00048   1.43908 
 H                    -3.16106  -1.79366   0.41862 
 H                    -3.28657  -1.01586  -1.15827 
 H                    -2.02627   0.26928   1.33492 
 H                    -2.09203   1.00742  -0.26399 
 H                    -0.7216   -0.8847   -1.20049 
 H                    -0.63946  -1.61583   0.40045 
 H                     0.53325   0.43669   1.27701 
 H                     0.45067   1.16745  -0.32414 
 H                     1.83348  -0.72183  -1.25803 
 H                     1.91644  -1.45276   0.34313 
 H                     3.08943   0.59932   1.21959 
 H                     3.0056    1.33119  -0.38126 
 H                     4.4705   -1.28833   0.28388 
 H                     4.38659  -0.55665  -1.3164 
 H                     5.68578   0.75618   1.16307 
 H                     6.56228   0.0183   -0.19806 
 H                     5.6011    1.494    -0.45069 
 
                          Input orientation:                          
 ---------------------------------------------------------------------
 Center     Atomic      Atomic             Coordinates (Angstroms)
 Number     Number       Type             X           Y           Z
 ---------------------------------------------------------------------
      1          6           0       -4.600139   -0.183334    0.349031
      2          6           0       -3.265195   -0.809299   -0.071788
      3          6           0       -2.030826    0.034304    0.254103
      4          6           0       -0.712819   -0.643741   -0.121366
      5          6           0        0.524425    0.195535    0.197954
      6          6           0        1.842665   -0.480826   -0.178920
      7          6           0        3.079718    0.358722    0.140194
      8          6           0        4.399092   -0.316681   -0.237734
      9          6           0        5.628964    0.530369    0.085036
     10          1           0       -5.941320    1.487535   -0.083155
     11          1           0       -4.221205    1.914887   -0.166760
     12          1           0       -4.961764    0.964867   -1.473262
     13          1           0       -5.405199   -0.918926    0.178099
     14          1           0       -4.585635   -0.000478    1.439075
     15          1           0       -3.161060   -1.793662    0.418617
     16          1           0       -3.286568   -1.015862   -1.158274
     17          1           0       -2.026266    0.269275    1.334916
     18          1           0       -2.092032    1.007424   -0.263993
     19          1           0       -0.721598   -0.884696   -1.200491
     20          1           0       -0.639460   -1.615834    0.400448
     21          1           0        0.533245    0.436685    1.277013
     22          1           0        0.450672    1.167454   -0.324138
     23          1           0        1.833477   -0.721828   -1.258031
     24          1           0        1.916438   -1.452764    0.343126
     25          1           0        3.089433    0.599317    1.219595
     26          1           0        3.005604    1.331194   -0.381255
     27          1           0        4.470498   -1.288328    0.283878
     28          1           0        4.386588   -0.556645   -1.316404
     29          1           0        5.685776    0.756182    1.163065
     30          1           0        6.562283    0.018298   -0.198060
     31          1           0        5.601097    1.494002   -0.450686
 ---------------------------------------------------------------------
                    Distance matrix (angstroms):
                    1          2          3          4          5
     1  C    0.000000
     2  C    1.533296   0.000000
     3  C    2.580261   1.530208   0.000000
     4  C    3.942652   2.558220   1.529008   0.000000
     5  C    5.140771   3.929844   2.560948   1.528765   0.000000
     6  C    6.471241   5.119532   3.931514   2.561318   1.528808
     7  C    7.701795   6.455008   5.122097   3.931499   2.561150
     8  C    9.019326   7.681895   6.458246   5.123685   3.932586
     9  C   10.257369   8.995853   7.677698   6.452856   5.116755
    10  H    2.185716   3.526644   4.185402   5.646328   6.599556
    11  H    2.193664   2.888627   2.917444   4.342512   5.060651
    12  H    2.184008   2.826684   3.527058   4.740124   5.786459
    13  H    1.103827   2.157331   3.507252   4.709972   6.033478
    14  H    1.105370   2.163437   2.816455   4.224626   5.262273
    15  H    2.160775   1.104677   2.155447   2.758221   4.193852
    16  H    2.165765   1.106154   2.162070   2.799614   4.222618
    17  H    2.793143   2.162656   1.106069   2.163215   2.793590
    18  H    2.843291   2.171114   1.104143   2.156135   2.778202
    19  H    4.235092   2.783800   2.162055   1.105734   2.162203
    20  H    4.212087   2.787111   2.163394   1.105729   2.162566
    21  H    5.253304   4.218991   2.789752   2.162281   1.105712
    22  H    5.271478   4.216503   2.788588   2.162234   1.105733
    23  H    6.653122   5.235578   4.217952   2.789575   2.162190
    24  H    6.639071   5.237893   4.219027   2.789850   2.162329
    25  H    7.778171   6.635749   5.241037   4.219063   2.790351
    26  H    7.789380   6.633280   5.239392   4.218362   2.789526
    27  H    9.137927   7.758667   6.634565   5.238940   4.216720
    28  H    9.147366   7.756461   6.633168   5.238287   4.216083
    29  H   10.360762   9.170358   7.803414   6.674696   5.280654
    30  H   11.177640   9.863072   8.605012   7.305565   6.053426
    31  H   10.369099   9.168418   7.802160   6.674124   5.280090
                    6          7          8          9         10
     6  C    0.000000
     7  C    1.528717   0.000000
     8  C    2.562366   1.529623   0.000000
     9  C    3.927881   2.555613   1.527828   0.000000
    10  H    8.029573   9.094132  10.497772  11.611026   0.000000
    11  H    6.519978   7.471235   8.904743   9.950182   1.774377
    12  H    7.075705   8.224116   9.528616  10.713571   1.779075
    13  H    7.269864   8.580655   9.831568  11.129325   2.479261
    14  H    6.646178   7.782914   9.145326  10.317619   2.523737
    15  H    5.207480   6.607389   7.730988   9.098182   4.329882
    16  H    5.249231   6.641167   7.772105   9.133639   3.804022
    17  H    4.221727   5.244658   6.640918   7.760987   4.338517
    18  H    4.207608   5.227923   6.624850   7.743590   3.883327
    19  H    2.789653   4.218238   5.241279   6.632091   5.841354
    20  H    2.790135   4.218873   5.242335   6.633160   6.162345
    21  H    2.162440   2.789796   4.219809   5.234113   6.698831
    22  H    2.162304   2.789540   4.219022   5.233355   6.404536
    23  H    1.105734   2.162346   2.790615   4.216343   8.167563
    24  H    1.105730   2.162379   2.791353   4.216904   8.400681
    25  H    2.162633   1.105933   2.162884   2.782300   9.167365
    26  H    2.162587   1.105940   2.162845   2.782223   8.953254
    27  H    2.787785   2.160483   1.105113   2.165465  10.781748
    28  H    2.787681   2.160436   1.105110   2.165440  10.600248
    29  H    4.254482   2.827681   2.183765   1.102890  11.716540
    30  H    4.745976   3.515475   2.189333   1.101565  12.590153
    31  H    4.254364   2.827605   2.183744   1.102889  11.548269
                   11         12         13         14         15
    11  H    0.000000
    12  H    1.777052   0.000000
    13  H    3.090512   2.544072   0.000000
    14  H    2.525894   3.091128   1.762184   0.000000
    15  H    3.901270   3.798845   2.420573   2.507241   0.000000
    16  H    3.232017   2.613195   2.506768   3.076492   1.762756
    17  H    3.127431   4.121512   3.763939   2.575652   2.526474
    18  H    2.316532   3.114403   3.857894   3.183451   3.074876
    19  H    4.599295   4.634037   4.882397   4.762345   3.065731
    20  H    5.061286   5.371510   4.821555   4.388669   2.527928
    21  H    5.184048   6.167505   6.189540   5.140069   4.399907
    22  H    4.733905   5.536785   6.236702   5.462360   4.729112
    23  H    6.693453   7.004753   7.382394   6.999980   5.376372
    24  H    7.019382   7.513579   7.342928   6.751829   5.089489
    25  H    7.556331   8.497463   8.691867   7.701597   6.740666
    26  H    7.253515   8.050194   8.724536   7.919208   6.959329
    27  H    9.274123   9.855557   9.883169   9.219901   7.649457
    28  H    9.029078   9.472660   9.911805   9.402275   7.842672
    29  H   10.062768  10.971047  11.259923  10.302941   9.237013
    30  H   10.949048  11.632961  12.010017  11.267504   9.909939
    31  H    9.835414  10.625426  11.285218  10.467768   9.398926
                   16         17         18         19         20
    16  H    0.000000
    17  H    3.075050   0.000000
    18  H    2.514029   1.762299   0.000000
    19  H    2.568669   3.076052   2.516989   0.000000
    20  H    3.129978   2.519940   3.071308   1.761907   0.000000
    21  H    4.757256   2.565634   3.097180   3.075501   2.521198
    22  H    4.407904   3.113584   2.548445   2.520621   3.075728
    23  H    5.129451   4.754290   4.403186   2.560907   3.108893
    24  H    5.432896   4.415199   4.742252   3.108808   2.561736
    25  H    6.994030   5.127631   5.405105   4.752165   4.413903
    26  H    6.760463   5.421497   5.109253   4.412862   4.752107
    27  H    7.894689   6.763043   6.974055   5.415176   5.121769
    28  H    7.688511   6.988300   6.747325   5.120021   5.415775
    29  H    9.435662   7.729308   7.911632   7.023768   6.798283
    30  H    9.949440   8.727897   8.710906   7.407779   7.409028
    31  H    9.262326   7.928745   7.710762   6.796829   7.024248
                   21         22         23         24         25
    21  H    0.000000
    22  H    1.761967   0.000000
    23  H    3.075582   2.520653   0.000000
    24  H    2.520989   3.075590   1.762060   0.000000
    25  H    2.562000   3.109494   3.075952   2.520943   0.000000
    26  H    3.108466   2.560811   2.521412   3.075944   1.762212
    27  H    4.411796   4.749689   3.106813   2.560034   2.519149
    28  H    4.749818   4.410050   2.559115   3.107847   3.074110
    29  H    5.163685   5.457768   4.783976   4.445183   2.601692
    30  H    6.220947   6.219987   4.902339   4.903140   3.795789
    31  H    5.457654   5.162318   4.444847   4.784379   3.146229
                   26         27         28         29         30
    26  H    0.000000
    27  H    3.074120   0.000000
    28  H    2.519039   1.761620   0.000000
    29  H    3.146249   2.535723   3.091791   0.000000
    30  H    3.795685   2.512986   2.512947   1.779157   0.000000
    31  H    2.601521   3.091795   2.535676   1.776441   1.779157
                   31
    31  H    0.000000
 Stoichiometry    C9H22(1+,2)
 Framework group  C1[X(C9H22)]
 Deg. of freedom    87
 Full point group                 C1      NOp   1
 Largest Abelian subgroup         C1      NOp   1
 Largest concise Abelian subgroup C1      NOp   1
                         Standard orientation:                         
 ---------------------------------------------------------------------
 Center     Atomic      Atomic             Coordinates (Angstroms)
 Number     Number       Type             X           Y           Z
 ---------------------------------------------------------------------
      1          6           0        4.994377    0.149429   -0.229215
      2          6           0        3.680211   -0.591339    0.045061
      3          6           0        2.417350    0.250696   -0.149090
      4          6           0        1.122806   -0.532458    0.071574
      5          6           0       -0.142841    0.304032   -0.116950
      6          6           0       -1.437704   -0.477728    0.105394
      7          6           0       -2.703175    0.359000   -0.082875
      8          6           0       -3.999223   -0.422051    0.140654
      9          6           0       -5.257772    0.422976   -0.049716
     10          1           0        6.261344    1.763720    0.523257
     11          1           0        4.524462    2.104737    0.647205
     12          1           0        5.285159    0.962977    1.776645
     13          1           0        5.826037   -0.574472   -0.176815
     14          1           0        4.987068    0.525112   -1.268759
     15          1           0        3.622327   -1.474358   -0.616180
     16          1           0        3.695385   -0.989427    1.076988
     17          1           0        2.417755    0.676309   -1.169993
     18          1           0        2.432427    1.116075    0.536492
     19          1           0        1.126879   -0.963492    1.089828
     20          1           0        1.095595   -1.396610   -0.617728
     21          1           0       -0.146964    0.735244   -1.135104
     22          1           0       -0.115234    1.167978    0.572602
     23          1           0       -1.433220   -0.908791    1.123633
     24          1           0       -1.465332   -1.341702   -0.584117
     25          1           0       -2.708164    0.789695   -1.101484
     26          1           0       -2.675220    1.223618    0.606151
     27          1           0       -4.024503   -1.285729   -0.548329
     28          1           0       -3.991462   -0.851891    1.158714
     29          1           0       -5.309240    0.837143   -1.070590
     30          1           0       -6.173420   -0.166083    0.117740
     31          1           0       -5.275857    1.274614    0.650818
 ---------------------------------------------------------------------
 Rotational constants (GHZ):           7.6009427           0.3285867           0.3229490
 Standard basis: def2SVP (5D, 7F)
 There are   245 symmetry adapted cartesian basis functions of A   symmetry.
 There are   236 symmetry adapted basis functions of A   symmetry.
   236 basis functions,   379 primitive gaussians,   245 cartesian basis functions
    38 alpha electrons       37 beta electrons
       nuclear repulsion energy       457.6411529128 Hartrees.
 NAtoms=   31 NActive=   31 NUniq=   31 SFac= 1.00D+00 NAtFMM=   60 NAOKFM=F Big=F
 Integral buffers will be    131072 words long.
 Raffenetti 2 integral format.
 Two-electron integral symmetry is turned on.
 One-electron integrals computed using PRISM.
   1 Symmetry operations used in ECPInt.
 ECPInt:  NShTT=    7260 NPrTT=   24054 LenC2=    6548 LenP2D=   16661.
 LDataN:  DoStor=T MaxTD1= 4 Len=   56
 NBasis=   236 RedAO= T EigKep=  9.42D-04  NBF=   236
 NBsUse=   236 1.00D-06 EigRej= -1.00D+00 NBFU=   236
 ExpMin= 1.22D-01 ExpMax= 1.24D+03 ExpMxC= 1.86D+02 IAcc=3 IRadAn=         5 AccDes= 0.00D+00
 Harris functional with IExCor=  402 and IRadAn=       5 diagonalized for initial guess.
 HarFok:  IExCor=  402 AccDes= 0.00D+00 IRadAn=         5 IDoV= 1 UseB2=F ITyADJ=14
 ICtDFT=  3500011 ScaDFX=  1.000000  1.000000  1.000000  1.000000
 FoFCou: FMM=F IPFlag=           0 FMFlag=      100000 FMFlg1=           0
         NFxFlg=           0 DoJE=T BraDBF=F KetDBF=T FulRan=T
         wScrn=  0.000000 ICntrl=       500 IOpCl=  0 I1Cent=   200000004 NGrid=           0
         NMat0=    1 NMatS0=      1 NMatT0=    0 NMatD0=    1 NMtDS0=    0 NMtDT0=    0
 Petite list used in FoFCou.
 Initial guess <Sx>= 0.0000 <Sy>= 0.0000 <Sz>= 0.5000 <S**2>= 0.7500 S= 0.5000
 Requested convergence on RMS density matrix=1.00D-08 within 128 cycles.
 Requested convergence on MAX density matrix=1.00D-06.
 Requested convergence on             energy=1.00D-06.
 No special actions if energy rises.
 Integral accuracy reduced to 1.0D-05 until final iterations.
 EnCoef did     2 forward-backward iterations
 EnCoef did     2 forward-backward iterations
 EnCoef did     3 forward-backward iterations
 EnCoef did     3 forward-backward iterations
 Initial convergence to 1.0D-05 achieved.  Increase integral accuracy.
 SCF Done:  E(UB3LYP) =  -355.310658229     A.U. after   33 cycles
            NFock= 33  Conv=0.37D-08     -V/T= 2.0139
 <Sx>= 0.0000 <Sy>= 0.0000 <Sz>= 0.5000 <S**2>= 0.9780 S= 0.6081
 <L.S>= 0.000000000000E+00
 Annihilation of the first spin contaminant:
 S**2 before annihilation     0.9780,   after     0.7618

 **********************************************************************

            Population analysis using the SCF Density.

 **********************************************************************

 Orbital symmetries:
 Alpha Orbitals:
       Occupied  (A) (A) (A) (A) (A) (A) (A) (A) (A) (A) (A) (A)
                 (A) (A) (A) (A) (A) (A) (A) (A) (A) (A) (A) (A)
                 (A) (A) (A) (A) (A) (A) (A) (A) (A) (A) (A) (A)
                 (A) (A)
       Virtual   (A) (A) (A) (A) (A) (A) (A) (A) (A) (A) (A) (A)
                 (A) (A) (A) (A) (A) (A) (A) (A) (A) (A) (A) (A)
                 (A) (A) (A) (A) (A) (A) (A) (A) (A) (A) (A) (A)
                 (A) (A) (A) (A) (A) (A) (A) (A) (A) (A) (A) (A)
                 (A) (A) (A) (A) (A) (A) (A) (A) (A) (A) (A) (A)
                 (A) (A) (A) (A) (A) (A) (A) (A) (A) (A) (A) (A)
                 (A) (A) (A) (A) (A) (A) (A) (A) (A) (A) (A) (A)
                 (A) (A) (A) (A) (A) (A) (A) (A) (A) (A) (A) (A)
                 (A) (A) (A) (A) (A) (A) (A) (A) (A) (A) (A) (A)
                 (A) (A) (A) (A) (A) (A) (A) (A) (A) (A) (A) (A)
                 (A) (A) (A) (A) (A) (A) (A) (A) (A) (A) (A) (A)
                 (A) (A) (A) (A) (A) (A) (A) (A) (A) (A) (A) (A)
                 (A) (A) (A) (A) (A) (A) (A) (A) (A) (A) (A) (A)
                 (A) (A) (A) (A) (A) (A) (A) (A) (A) (A) (A) (A)
                 (A) (A) (A) (A) (A) (A) (A) (A) (A) (A) (A) (A)
                 (A) (A) (A) (A) (A) (A) (A) (A) (A) (A) (A) (A)
                 (A) (A) (A) (A) (A) (A)
 Beta  Orbitals:
       Occupied  (A) (A) (A) (A) (A) (A) (A) (A) (A) (A) (A) (A)
                 (A) (A) (A) (A) (A) (A) (A) (A) (A) (A) (A) (A)
                 (A) (A) (A) (A) (A) (A) (A) (A) (A) (A) (A) (A)
                 (A)
       Virtual   (A) (A) (A) (A) (A) (A) (A) (A) (A) (A) (A) (A)
                 (A) (A) (A) (A) (A) (A) (A) (A) (A) (A) (A) (A)
                 (A) (A) (A) (A) (A) (A) (A) (A) (A) (A) (A) (A)
                 (A) (A) (A) (A) (A) (A) (A) (A) (A) (A) (A) (A)
                 (A) (A) (A) (A) (A) (A) (A) (A) (A) (A) (A) (A)
                 (A) (A) (A) (A) (A) (A) (A) (A) (A) (A) (A) (A)
                 (A) (A) (A) (A) (A) (A) (A) (A) (A) (A) (A) (A)
                 (A) (A) (A) (A) (A) (A) (A) (A) (A) (A) (A) (A)
                 (A) (A) (A) (A) (A) (A) (A) (A) (A) (A) (A) (A)
                 (A) (A) (A) (A) (A) (A) (A) (A) (A) (A) (A) (A)
                 (A) (A) (A) (A) (A) (A) (A) (A) (A) (A) (A) (A)
                 (A) (A) (A) (A) (A) (A) (A) (A) (A) (A) (A) (A)
                 (A) (A) (A) (A) (A) (A) (A) (A) (A) (A) (A) (A)
                 (A) (A) (A) (A) (A) (A) (A) (A) (A) (A) (A) (A)
                 (A) (A) (A) (A) (A) (A) (A) (A) (A) (A) (A) (A)
                 (A) (A) (A) (A) (A) (A) (A) (A) (A) (A) (A) (A)
                 (A) (A) (A) (A) (A) (A) (A)
 The electronic state is 2-A.
 Alpha  occ. eigenvalues --  -10.50623 -10.40288 -10.34736 -10.31375 -10.29015
 Alpha  occ. eigenvalues --  -10.27202 -10.25984 -10.25265 -10.24115  -0.99765
 Alpha  occ. eigenvalues --   -0.91961  -0.87810  -0.84175  -0.79940  -0.75978
 Alpha  occ. eigenvalues --   -0.71953  -0.67753  -0.67298  -0.65456  -0.64529
 Alpha  occ. eigenvalues --   -0.61784  -0.61036  -0.57625  -0.55803  -0.54435
 Alpha  occ. eigenvalues --   -0.52909  -0.51408  -0.50352  -0.48025  -0.47706
 Alpha  occ. eigenvalues --   -0.46970  -0.44784  -0.44038  -0.43621  -0.41823
 Alpha  occ. eigenvalues --   -0.40830  -0.39997  -0.39579
 Alpha virt. eigenvalues --   -0.36430  -0.33569  -0.11194  -0.08187  -0.07040
 Alpha virt. eigenvalues --   -0.05085  -0.03841  -0.02450  -0.01096  -0.00752
 Alpha virt. eigenvalues --    0.00186   0.01005   0.01952   0.02484   0.03736
 Alpha virt. eigenvalues --    0.05756   0.05926   0.05987   0.07782   0.07947
 Alpha virt. eigenvalues --    0.08364   0.09310   0.09570   0.10609   0.12694
 Alpha virt. eigenvalues --    0.13868   0.16293   0.18407   0.18672   0.21918
 Alpha virt. eigenvalues --    0.23396   0.26076   0.27377   0.28045   0.29585
 Alpha virt. eigenvalues --    0.30246   0.31963   0.33067   0.33994   0.35407
 Alpha virt. eigenvalues --    0.35703   0.37405   0.38685   0.39735   0.41560
 Alpha virt. eigenvalues --    0.42351   0.43945   0.44805   0.46017   0.48034
 Alpha virt. eigenvalues --    0.49123   0.49674   0.49927   0.50406   0.52542
 Alpha virt. eigenvalues --    0.53174   0.54501   0.54753   0.55855   0.55998
 Alpha virt. eigenvalues --    0.56474   0.57216   0.57665   0.57937   0.58456
 Alpha virt. eigenvalues --    0.59859   0.60691   0.61267   0.61398   0.61987
 Alpha virt. eigenvalues --    0.63308   0.63715   0.64159   0.64675   0.66465
 Alpha virt. eigenvalues --    0.67830   0.71562   0.74647   0.80465   0.84851
 Alpha virt. eigenvalues --    0.87575   0.89461   0.90667   0.92898   0.93087
 Alpha virt. eigenvalues --    0.94560   0.95252   0.96447   1.00739   1.03873
 Alpha virt. eigenvalues --    1.06617   1.07913   1.11825   1.15253   1.16904
 Alpha virt. eigenvalues --    1.20075   1.21158   1.23219   1.24151   1.25211
 Alpha virt. eigenvalues --    1.26113   1.27566   1.28204   1.30426   1.31231
 Alpha virt. eigenvalues --    1.32177   1.34381   1.40902   1.45045   1.47799
 Alpha virt. eigenvalues --    1.51096   1.53359   1.54839   1.55948   1.57092
 Alpha virt. eigenvalues --    1.58163   1.58838   1.60316   1.60761   1.61859
 Alpha virt. eigenvalues --    1.64333   1.66139   1.66325   1.66903   1.67507
 Alpha virt. eigenvalues --    1.68590   1.69344   1.69442   1.69851   1.70936
 Alpha virt. eigenvalues --    1.71210   1.71989   1.72291   1.73588   1.73936
 Alpha virt. eigenvalues --    1.74503   1.75483   1.76085   1.77040   1.78004
 Alpha virt. eigenvalues --    1.79690   1.82457   1.83159   1.84122   1.84933
 Alpha virt. eigenvalues --    1.85614   1.86126   1.90889   1.91877   1.93700
 Alpha virt. eigenvalues --    1.95630   1.97653   1.99982   2.01816   2.05463
 Alpha virt. eigenvalues --    2.10450   2.12287   2.17719   2.22341   2.23424
 Alpha virt. eigenvalues --    2.24085   2.26041   2.29292   2.29949   2.31283
 Alpha virt. eigenvalues --    2.32917   2.34419   2.34961   2.37595   2.39571
 Alpha virt. eigenvalues --    2.40050   2.42753   2.45063   2.46676   2.47945
 Alpha virt. eigenvalues --    2.49610   2.50469   2.52155   2.56923   2.59597
 Alpha virt. eigenvalues --    2.65545   2.69317   2.70914   2.73040   2.76236
 Alpha virt. eigenvalues --    2.77994   2.79227   2.82091   2.83449   2.85100
 Alpha virt. eigenvalues --    2.87001   2.89027   2.92130   2.94274   2.96963
 Alpha virt. eigenvalues --    2.98338   3.01648   3.02225
  Beta  occ. eigenvalues --  -10.50707 -10.40253 -10.34730 -10.31367 -10.29013
  Beta  occ. eigenvalues --  -10.27201 -10.25978 -10.25259 -10.24112  -0.99760
  Beta  occ. eigenvalues --   -0.91976  -0.87818  -0.84182  -0.79930  -0.75932
  Beta  occ. eigenvalues --   -0.71914  -0.67673  -0.66933  -0.65157  -0.64412
  Beta  occ. eigenvalues --   -0.61767  -0.59913  -0.57131  -0.55693  -0.54350
  Beta  occ. eigenvalues --   -0.52874  -0.51320  -0.50317  -0.47949  -0.47672
  Beta  occ. eigenvalues --   -0.46931  -0.44711  -0.43635  -0.41804  -0.40805
  Beta  occ. eigenvalues --   -0.39945  -0.39486
  Beta virt. eigenvalues --   -0.38150  -0.30885  -0.25636  -0.11142  -0.08223
  Beta virt. eigenvalues --   -0.07048  -0.05051  -0.03804  -0.02432  -0.01063
  Beta virt. eigenvalues --   -0.00746   0.00192   0.01054   0.01921   0.02521
  Beta virt. eigenvalues --    0.03752   0.05843   0.05933   0.06005   0.07844
  Beta virt. eigenvalues --    0.07960   0.08399   0.09370   0.09583   0.10627
  Beta virt. eigenvalues --    0.12693   0.13873   0.16432   0.18356   0.18737
  Beta virt. eigenvalues --    0.21919   0.25046   0.26399   0.28015   0.28200
  Beta virt. eigenvalues --    0.30140   0.31236   0.32191   0.33902   0.35452
  Beta virt. eigenvalues --    0.35726   0.36423   0.37797   0.38677   0.39873
  Beta virt. eigenvalues --    0.41799   0.42541   0.43731   0.45106   0.46566
  Beta virt. eigenvalues --    0.48177   0.49091   0.49793   0.50390   0.51014
  Beta virt. eigenvalues --    0.52552   0.53574   0.54711   0.54812   0.55897
  Beta virt. eigenvalues --    0.56210   0.56497   0.57261   0.57939   0.58033
  Beta virt. eigenvalues --    0.59008   0.59914   0.60758   0.61318   0.61458
  Beta virt. eigenvalues --    0.62011   0.63331   0.63759   0.64205   0.64695
  Beta virt. eigenvalues --    0.66523   0.69244   0.71709   0.74731   0.80786
  Beta virt. eigenvalues --    0.85152   0.87809   0.89489   0.90868   0.93117
  Beta virt. eigenvalues --    0.94310   0.95221   0.96306   0.97001   1.00804
  Beta virt. eigenvalues --    1.05834   1.06460   1.11352   1.13177   1.15519
  Beta virt. eigenvalues --    1.17623   1.20374   1.21951   1.22530   1.23728
  Beta virt. eigenvalues --    1.26125   1.27570   1.27903   1.29574   1.30461
  Beta virt. eigenvalues --    1.31255   1.32887   1.39743   1.41344   1.45335
  Beta virt. eigenvalues --    1.47818   1.51309   1.55300   1.56156   1.57839
  Beta virt. eigenvalues --    1.58478   1.59521   1.60475   1.61571   1.62603
  Beta virt. eigenvalues --    1.64475   1.65553   1.66542   1.67031   1.67443
  Beta virt. eigenvalues --    1.67708   1.68666   1.69465   1.69529   1.69909
  Beta virt. eigenvalues --    1.70952   1.71228   1.71992   1.72269   1.73512
  Beta virt. eigenvalues --    1.74018   1.74564   1.75604   1.76115   1.77080
  Beta virt. eigenvalues --    1.78029   1.79712   1.82493   1.83143   1.84135
  Beta virt. eigenvalues --    1.84996   1.85653   1.86068   1.90918   1.91845
  Beta virt. eigenvalues --    1.93657   1.95608   1.97679   2.00009   2.01844
  Beta virt. eigenvalues --    2.05496   2.10459   2.12321   2.17791   2.22369
  Beta virt. eigenvalues --    2.23465   2.24073   2.26095   2.29310   2.29960
  Beta virt. eigenvalues --    2.31298   2.32925   2.34436   2.34990   2.37603
  Beta virt. eigenvalues --    2.39577   2.40057   2.42778   2.45065   2.46682
  Beta virt. eigenvalues --    2.47938   2.49618   2.50483   2.52161   2.56944
  Beta virt. eigenvalues --    2.59606   2.65538   2.69321   2.70916   2.73059
  Beta virt. eigenvalues --    2.76249   2.77985   2.79243   2.82107   2.83454
  Beta virt. eigenvalues --    2.85111   2.87022   2.89044   2.92142   2.94289
  Beta virt. eigenvalues --    2.96981   2.98356   3.01659   3.02247
          Condensed to atoms (all electrons):
               1          2          3          4          5          6
     1  C    4.852401   0.355596  -0.057254   0.006480  -0.000330   0.000005
     2  C    0.355596   4.765415   0.354148  -0.029514   0.006016  -0.000301
     3  C   -0.057254   0.354148   4.741956   0.358285  -0.027978   0.006197
     4  C    0.006480  -0.029514   0.358285   4.683236   0.364165  -0.029991
     5  C   -0.000330   0.006016  -0.027978   0.364165   4.675208   0.371744
     6  C    0.000005  -0.000301   0.006197  -0.029991   0.371744   4.668567
     7  C   -0.000000   0.000005  -0.000341   0.006448  -0.030746   0.373410
     8  C    0.000000  -0.000000   0.000005  -0.000328   0.006629  -0.032485
     9  C   -0.000000   0.000000  -0.000000   0.000006  -0.000408   0.007731
    10  H    0.075989  -0.004143  -0.000088  -0.000023   0.000001  -0.000000
    11  H    0.080193  -0.019588   0.006239  -0.000480   0.000039   0.000000
    12  H    0.044303  -0.010277  -0.002596  -0.000086  -0.000012   0.000000
    13  H    0.361389  -0.003903   0.004984  -0.000186   0.000007  -0.000000
    14  H    0.363020  -0.012106  -0.006261   0.000182  -0.000013   0.000000
    15  H    0.006323   0.335392  -0.006234  -0.004357   0.000221  -0.000004
    16  H   -0.030340   0.375915  -0.020257  -0.002906   0.000158  -0.000000
    17  H   -0.007151  -0.030396   0.371916  -0.012551  -0.005091   0.000320
    18  H   -0.009661  -0.023516   0.361130  -0.011460  -0.005128   0.000332
    19  H    0.000365  -0.007794  -0.025832   0.368562  -0.016782  -0.005323
    20  H    0.000393  -0.008174  -0.027911   0.368897  -0.015479  -0.005389
    21  H    0.000010   0.000439  -0.008498  -0.023475   0.363789  -0.017743
    22  H    0.000018   0.000438  -0.010133  -0.022495   0.362589  -0.017575
    23  H    0.000000   0.000008   0.000443  -0.008659  -0.022847   0.363020
    24  H    0.000000   0.000009   0.000409  -0.008707  -0.022834   0.363239
    25  H    0.000000   0.000000   0.000004   0.000467  -0.008600  -0.021696
    26  H   -0.000000   0.000000   0.000007   0.000449  -0.008515  -0.022321
    27  H   -0.000000   0.000000   0.000000   0.000006   0.000401  -0.008397
    28  H    0.000000   0.000000   0.000000   0.000008   0.000385  -0.008170
    29  H    0.000000  -0.000000   0.000000   0.000000  -0.000002   0.000455
    30  H    0.000000  -0.000000   0.000000  -0.000000   0.000012  -0.000477
    31  H   -0.000000  -0.000000   0.000000   0.000000  -0.000001   0.000442
               7          8          9         10         11         12
     1  C   -0.000000   0.000000  -0.000000   0.075989   0.080193   0.044303
     2  C    0.000005  -0.000000   0.000000  -0.004143  -0.019588  -0.010277
     3  C   -0.000341   0.000005  -0.000000  -0.000088   0.006239  -0.002596
     4  C    0.006448  -0.000328   0.000006  -0.000023  -0.000480  -0.000086
     5  C   -0.030746   0.006629  -0.000408   0.000001   0.000039  -0.000012
     6  C    0.373410  -0.032485   0.007731  -0.000000   0.000000   0.000000
     7  C    4.669723   0.410284  -0.048379   0.000000  -0.000000  -0.000000
     8  C    0.410284   4.576101   0.434975  -0.000000   0.000000   0.000000
     9  C   -0.048379   0.434975   4.491248   0.000000  -0.000000  -0.000000
    10  H    0.000000  -0.000000   0.000000   0.558221   0.071007   0.059738
    11  H   -0.000000   0.000000  -0.000000   0.071007   0.938986  -0.148371
    12  H   -0.000000   0.000000  -0.000000   0.059738  -0.148371   1.008043
    13  H    0.000000  -0.000000   0.000000  -0.004792   0.001157  -0.013627
    14  H    0.000000  -0.000000   0.000000  -0.007144  -0.016091   0.002901
    15  H    0.000000   0.000000  -0.000000   0.000337   0.000781   0.000877
    16  H    0.000000   0.000000  -0.000000  -0.000345  -0.002410   0.001313
    17  H   -0.000003   0.000000   0.000000   0.000067  -0.000805  -0.000012
    18  H   -0.000006   0.000000   0.000000  -0.000388   0.003858   0.002151
    19  H    0.000295  -0.000001   0.000000   0.000004   0.000033  -0.000009
    20  H    0.000317  -0.000002   0.000000  -0.000003   0.000009   0.000011
    21  H   -0.005870   0.000252   0.000005   0.000000   0.000007   0.000000
    22  H   -0.005722   0.000236   0.000006  -0.000001  -0.000009   0.000001
    23  H   -0.019541  -0.005970   0.000240  -0.000000   0.000000   0.000000
    24  H   -0.019324  -0.005929   0.000239   0.000000  -0.000000  -0.000000
    25  H    0.364423  -0.025554  -0.003741  -0.000000   0.000000   0.000000
    26  H    0.364293  -0.025252  -0.003963   0.000000  -0.000000  -0.000000
    27  H   -0.022314   0.366221  -0.021950   0.000000  -0.000000  -0.000000
    28  H   -0.022784   0.366272  -0.021586  -0.000000   0.000000   0.000000
    29  H   -0.008975  -0.020935   0.386996  -0.000000   0.000000   0.000000
    30  H    0.007472  -0.009805   0.375865  -0.000000   0.000000   0.000000
    31  H   -0.008854  -0.020902   0.386302   0.000000  -0.000000  -0.000000
              13         14         15         16         17         18
     1  C    0.361389   0.363020   0.006323  -0.030340  -0.007151  -0.009661
     2  C   -0.003903  -0.012106   0.335392   0.375915  -0.030396  -0.023516
     3  C    0.004984  -0.006261  -0.006234  -0.020257   0.371916   0.361130
     4  C   -0.000186   0.000182  -0.004357  -0.002906  -0.012551  -0.011460
     5  C    0.000007  -0.000013   0.000221   0.000158  -0.005091  -0.005128
     6  C   -0.000000   0.000000  -0.000004  -0.000000   0.000320   0.000332
     7  C    0.000000   0.000000   0.000000   0.000000  -0.000003  -0.000006
     8  C   -0.000000  -0.000000   0.000000   0.000000   0.000000   0.000000
     9  C    0.000000   0.000000  -0.000000  -0.000000   0.000000   0.000000
    10  H   -0.004792  -0.007144   0.000337  -0.000345   0.000067  -0.000388
    11  H    0.001157  -0.016091   0.000781  -0.002410  -0.000805   0.003858
    12  H   -0.013627   0.002901   0.000877   0.001313  -0.000012   0.002151
    13  H    0.531337  -0.022574  -0.003110  -0.005799   0.000044   0.000156
    14  H   -0.022574   0.538600  -0.003868   0.006480   0.007427  -0.000935
    15  H   -0.003110  -0.003868   0.556396  -0.013576  -0.008970   0.007354
    16  H   -0.005799   0.006480  -0.013576   0.600221   0.008030  -0.008992
    17  H    0.000044   0.007427  -0.008970   0.008030   0.672584  -0.031006
    18  H    0.000156  -0.000935   0.007354  -0.008992  -0.031006   0.685305
    19  H    0.000010   0.000027  -0.002150   0.007829   0.008899  -0.011276
    20  H    0.000001  -0.000024   0.008974  -0.001700  -0.010632   0.009256
    21  H    0.000000  -0.000005  -0.000066   0.000029   0.008194  -0.002146
    22  H   -0.000000   0.000002   0.000043  -0.000043  -0.001836   0.009045
    23  H    0.000000  -0.000000   0.000005  -0.000008   0.000028  -0.000050
    24  H    0.000000   0.000000  -0.000006   0.000003  -0.000048   0.000035
    25  H   -0.000000  -0.000000   0.000000  -0.000000  -0.000008   0.000005
    26  H    0.000000   0.000000  -0.000000   0.000000   0.000004  -0.000010
    27  H    0.000000   0.000000  -0.000000   0.000000   0.000000  -0.000000
    28  H   -0.000000  -0.000000   0.000000  -0.000000  -0.000000   0.000000
    29  H   -0.000000  -0.000000   0.000000  -0.000000  -0.000000   0.000000
    30  H   -0.000000  -0.000000   0.000000  -0.000000  -0.000000   0.000000
    31  H    0.000000   0.000000  -0.000000   0.000000   0.000000  -0.000000
              19         20         21         22         23         24
     1  C    0.000365   0.000393   0.000010   0.000018   0.000000   0.000000
     2  C   -0.007794  -0.008174   0.000439   0.000438   0.000008   0.000009
     3  C   -0.025832  -0.027911  -0.008498  -0.010133   0.000443   0.000409
     4  C    0.368562   0.368897  -0.023475  -0.022495  -0.008659  -0.008707
     5  C   -0.016782  -0.015479   0.363789   0.362589  -0.022847  -0.022834
     6  C   -0.005323  -0.005389  -0.017743  -0.017575   0.363020   0.363239
     7  C    0.000295   0.000317  -0.005870  -0.005722  -0.019541  -0.019324
     8  C   -0.000001  -0.000002   0.000252   0.000236  -0.005970  -0.005929
     9  C    0.000000   0.000000   0.000005   0.000006   0.000240   0.000239
    10  H    0.000004  -0.000003   0.000000  -0.000001  -0.000000   0.000000
    11  H    0.000033   0.000009   0.000007  -0.000009   0.000000  -0.000000
    12  H   -0.000009   0.000011   0.000000   0.000001   0.000000  -0.000000
    13  H    0.000010   0.000001   0.000000  -0.000000   0.000000   0.000000
    14  H    0.000027  -0.000024  -0.000005   0.000002  -0.000000   0.000000
    15  H   -0.002150   0.008974  -0.000066   0.000043   0.000005  -0.000006
    16  H    0.007829  -0.001700   0.000029  -0.000043  -0.000008   0.000003
    17  H    0.008899  -0.010632   0.008194  -0.001836   0.000028  -0.000048
    18  H   -0.011276   0.009256  -0.002146   0.009045  -0.000050   0.000035
    19  H    0.693638  -0.031845   0.009224  -0.010850   0.008392  -0.001927
    20  H   -0.031845   0.693681  -0.010935   0.009164  -0.001937   0.008396
    21  H    0.009224  -0.010935   0.708359  -0.032422   0.009497  -0.011092
    22  H   -0.010850   0.009164  -0.032422   0.710328  -0.011150   0.009511
    23  H    0.008392  -0.001937   0.009497  -0.011150   0.715671  -0.033019
    24  H   -0.001927   0.008396  -0.011092   0.009511  -0.033019   0.714776
    25  H    0.000030  -0.000051   0.008566  -0.002024   0.009678  -0.011253
    26  H   -0.000051   0.000032  -0.001989   0.008738  -0.011203   0.009689
    27  H    0.000003  -0.000007  -0.000052   0.000036  -0.001990   0.008736
    28  H   -0.000008   0.000003   0.000034  -0.000055   0.008725  -0.002007
    29  H   -0.000000   0.000000  -0.000006   0.000002   0.000036  -0.000056
    30  H    0.000000   0.000000   0.000000  -0.000000   0.000007   0.000007
    31  H    0.000000  -0.000000   0.000002  -0.000005  -0.000055   0.000036
              25         26         27         28         29         30
     1  C    0.000000  -0.000000  -0.000000   0.000000   0.000000   0.000000
     2  C    0.000000   0.000000   0.000000   0.000000  -0.000000  -0.000000
     3  C    0.000004   0.000007   0.000000   0.000000   0.000000   0.000000
     4  C    0.000467   0.000449   0.000006   0.000008   0.000000  -0.000000
     5  C   -0.008600  -0.008515   0.000401   0.000385  -0.000002   0.000012
     6  C   -0.021696  -0.022321  -0.008397  -0.008170   0.000455  -0.000477
     7  C    0.364423   0.364293  -0.022314  -0.022784  -0.008975   0.007472
     8  C   -0.025554  -0.025252   0.366221   0.366272  -0.020935  -0.009805
     9  C   -0.003741  -0.003963  -0.021950  -0.021586   0.386996   0.375865
    10  H   -0.000000   0.000000   0.000000  -0.000000  -0.000000  -0.000000
    11  H    0.000000  -0.000000  -0.000000   0.000000   0.000000   0.000000
    12  H    0.000000  -0.000000  -0.000000   0.000000   0.000000   0.000000
    13  H   -0.000000   0.000000   0.000000  -0.000000  -0.000000  -0.000000
    14  H   -0.000000   0.000000   0.000000  -0.000000  -0.000000  -0.000000
    15  H    0.000000  -0.000000  -0.000000   0.000000   0.000000   0.000000
    16  H   -0.000000   0.000000   0.000000  -0.000000  -0.000000  -0.000000
    17  H   -0.000008   0.000004   0.000000  -0.000000  -0.000000  -0.000000
    18  H    0.000005  -0.000010  -0.000000   0.000000   0.000000   0.000000
    19  H    0.000030  -0.000051   0.000003  -0.000008  -0.000000   0.000000
    20  H   -0.000051   0.000032  -0.000007   0.000003   0.000000   0.000000
    21  H    0.008566  -0.001989  -0.000052   0.000034  -0.000006   0.000000
    22  H   -0.002024   0.008738   0.000036  -0.000055   0.000002  -0.000000
    23  H    0.009678  -0.011203  -0.001990   0.008725   0.000036   0.000007
    24  H   -0.011253   0.009689   0.008736  -0.002007  -0.000056   0.000007
    25  H    0.719444  -0.033998  -0.011108   0.009793   0.007886  -0.000110
    26  H   -0.033998   0.720526   0.009785  -0.011133  -0.001762  -0.000092
    27  H   -0.011108   0.009785   0.713313  -0.032163  -0.009058  -0.005948
    28  H    0.009793  -0.011133  -0.032163   0.714175   0.008410  -0.006159
    29  H    0.007886  -0.001762  -0.009058   0.008410   0.672221  -0.023477
    30  H   -0.000110  -0.000092  -0.005948  -0.006159  -0.023477   0.661049
    31  H   -0.001755   0.007867   0.008387  -0.009054  -0.025817  -0.023073
              31
     1  C   -0.000000
     2  C   -0.000000
     3  C    0.000000
     4  C    0.000000
     5  C   -0.000001
     6  C    0.000442
     7  C   -0.008854
     8  C   -0.020902
     9  C    0.386302
    10  H    0.000000
    11  H   -0.000000
    12  H   -0.000000
    13  H    0.000000
    14  H    0.000000
    15  H   -0.000000
    16  H    0.000000
    17  H    0.000000
    18  H   -0.000000
    19  H    0.000000
    20  H   -0.000000
    21  H    0.000002
    22  H   -0.000005
    23  H   -0.000055
    24  H    0.000036
    25  H   -0.001755
    26  H    0.007867
    27  H    0.008387
    28  H   -0.009054
    29  H   -0.025817
    30  H   -0.023073
    31  H    0.672338
          Atomic-Atomic Spin Densities.
               1          2          3          4          5          6
     1  C   -0.068658   0.005628   0.002847  -0.000113   0.000019  -0.000000
     2  C    0.005628   0.024814  -0.006474  -0.000189  -0.000148  -0.000004
     3  C    0.002847  -0.006474   0.006932   0.000561   0.000263   0.000024
     4  C   -0.000113  -0.000189   0.000561   0.003669  -0.000275  -0.000008
     5  C    0.000019  -0.000148   0.000263  -0.000275   0.001454  -0.000094
     6  C   -0.000000  -0.000004   0.000024  -0.000008  -0.000094   0.000724
     7  C    0.000000   0.000000  -0.000002   0.000007  -0.000162   0.000386
     8  C   -0.000000  -0.000000   0.000000  -0.000001   0.000017  -0.000116
     9  C    0.000000   0.000000  -0.000000   0.000000  -0.000002   0.000020
    10  H   -0.027599   0.000087  -0.000011   0.000007  -0.000000   0.000000
    11  H    0.035764  -0.013404   0.003468  -0.000201   0.000054   0.000000
    12  H    0.000334  -0.006353  -0.002483  -0.000013  -0.000012   0.000000
    13  H    0.001509   0.002137   0.000365  -0.000001   0.000001   0.000000
    14  H   -0.003862   0.004489  -0.001905   0.000007  -0.000008   0.000000
    15  H    0.000253   0.000019  -0.000375  -0.000850   0.000023  -0.000006
    16  H    0.000682   0.000352  -0.000618   0.000215  -0.000040   0.000002
    17  H    0.000241  -0.000147  -0.000145  -0.000085  -0.000042   0.000005
    18  H   -0.002041   0.003152  -0.000299   0.000170  -0.000139  -0.000016
    19  H    0.000036   0.000017  -0.000061   0.000040   0.000110  -0.000037
    20  H   -0.000031   0.000058  -0.000386   0.000760  -0.000348   0.000005
    21  H    0.000001   0.000004  -0.000061   0.000133   0.000005   0.000002
    22  H   -0.000004   0.000009   0.000187  -0.000294   0.000288  -0.000039
    23  H   -0.000000  -0.000000   0.000006   0.000002  -0.000003   0.000013
    24  H    0.000000   0.000001  -0.000003  -0.000041   0.000050   0.000016
    25  H   -0.000000  -0.000000   0.000001  -0.000004   0.000075  -0.000176
    26  H    0.000000  -0.000000  -0.000002   0.000008  -0.000100   0.000170
    27  H    0.000000   0.000000  -0.000000   0.000000  -0.000008   0.000140
    28  H   -0.000000  -0.000000   0.000000  -0.000001   0.000007  -0.000101
    29  H   -0.000000   0.000000   0.000000  -0.000000   0.000000  -0.000006
    30  H   -0.000000  -0.000000   0.000000  -0.000000   0.000000  -0.000001
    31  H    0.000000  -0.000000  -0.000000   0.000000  -0.000001   0.000007
               7          8          9         10         11         12
     1  C    0.000000  -0.000000   0.000000  -0.027599   0.035764   0.000334
     2  C    0.000000  -0.000000   0.000000   0.000087  -0.013404  -0.006353
     3  C   -0.000002   0.000000  -0.000000  -0.000011   0.003468  -0.002483
     4  C    0.000007  -0.000001   0.000000   0.000007  -0.000201  -0.000013
     5  C   -0.000162   0.000017  -0.000002  -0.000000   0.000054  -0.000012
     6  C    0.000386  -0.000116   0.000020   0.000000   0.000000   0.000000
     7  C    0.002063   0.000259  -0.000152  -0.000000  -0.000000  -0.000000
     8  C    0.000259   0.002243  -0.000156   0.000000   0.000000  -0.000000
     9  C   -0.000152  -0.000156   0.001285  -0.000000  -0.000000   0.000000
    10  H   -0.000000   0.000000  -0.000000  -0.371768  -0.000773  -0.001352
    11  H   -0.000000   0.000000  -0.000000  -0.000773   0.823692  -0.170196
    12  H   -0.000000  -0.000000   0.000000  -0.001352  -0.170196   0.925850
    13  H   -0.000000   0.000000  -0.000000   0.003794   0.003792  -0.011291
    14  H   -0.000000   0.000000  -0.000000   0.003985  -0.013368   0.005180
    15  H    0.000000  -0.000000   0.000000  -0.000136   0.000073   0.000573
    16  H   -0.000000   0.000000  -0.000000   0.000208  -0.001578   0.002614
    17  H   -0.000001   0.000000  -0.000000  -0.000019  -0.000118   0.000014
    18  H    0.000003  -0.000000   0.000000  -0.000050  -0.006211   0.002111
    19  H    0.000001  -0.000000   0.000000  -0.000002   0.000040  -0.000009
    20  H    0.000004  -0.000000   0.000000   0.000000  -0.000028   0.000009
    21  H    0.000041  -0.000005   0.000001  -0.000000   0.000002   0.000000
    22  H   -0.000111   0.000011  -0.000001   0.000000  -0.000023   0.000001
    23  H   -0.000015  -0.000000  -0.000000   0.000000  -0.000000   0.000000
    24  H    0.000027   0.000021  -0.000003  -0.000000  -0.000000  -0.000000
    25  H    0.000345   0.000060  -0.000068   0.000000  -0.000000  -0.000000
    26  H    0.000299  -0.000206   0.000108  -0.000000   0.000000   0.000000
    27  H   -0.000245   0.000628   0.000079  -0.000000   0.000000   0.000000
    28  H    0.000080   0.000582  -0.000187   0.000000  -0.000000  -0.000000
    29  H    0.000072  -0.000031   0.000087   0.000000  -0.000000  -0.000000
    30  H    0.000018  -0.000064   0.000255   0.000000   0.000000  -0.000000
    31  H   -0.000061  -0.000102   0.000544  -0.000000   0.000000   0.000000
              13         14         15         16         17         18
     1  C    0.001509  -0.003862   0.000253   0.000682   0.000241  -0.002041
     2  C    0.002137   0.004489   0.000019   0.000352  -0.000147   0.003152
     3  C    0.000365  -0.001905  -0.000375  -0.000618  -0.000145  -0.000299
     4  C   -0.000001   0.000007  -0.000850   0.000215  -0.000085   0.000170
     5  C    0.000001  -0.000008   0.000023  -0.000040  -0.000042  -0.000139
     6  C    0.000000   0.000000  -0.000006   0.000002   0.000005  -0.000016
     7  C   -0.000000  -0.000000   0.000000  -0.000000  -0.000001   0.000003
     8  C    0.000000   0.000000  -0.000000   0.000000   0.000000  -0.000000
     9  C   -0.000000  -0.000000   0.000000  -0.000000  -0.000000   0.000000
    10  H    0.003794   0.003985  -0.000136   0.000208  -0.000019  -0.000050
    11  H    0.003792  -0.013368   0.000073  -0.001578  -0.000118  -0.006211
    12  H   -0.011291   0.005180   0.000573   0.002614   0.000014   0.002111
    13  H    0.003121  -0.005972   0.000513  -0.000877  -0.000013  -0.000031
    14  H   -0.005972   0.016206   0.000662   0.000157  -0.000077   0.000402
    15  H    0.000513   0.000662   0.004327   0.000699   0.000217  -0.000190
    16  H   -0.000877   0.000157   0.000699  -0.003513  -0.000098   0.000596
    17  H   -0.000013  -0.000077   0.000217  -0.000098  -0.000415   0.000537
    18  H   -0.000031   0.000402  -0.000190   0.000596   0.000537  -0.004110
    19  H    0.000002  -0.000003   0.000102  -0.000095   0.000000   0.000063
    20  H   -0.000002   0.000025  -0.000553   0.000155   0.000034  -0.000069
    21  H    0.000000   0.000000   0.000003   0.000001   0.000021   0.000012
    22  H   -0.000000   0.000001  -0.000004   0.000004  -0.000010  -0.000030
    23  H    0.000000   0.000000  -0.000001   0.000001   0.000000  -0.000005
    24  H   -0.000000  -0.000000   0.000002  -0.000000  -0.000001   0.000002
    25  H    0.000000   0.000000  -0.000000   0.000000   0.000000  -0.000001
    26  H   -0.000000  -0.000000   0.000000  -0.000000  -0.000000   0.000003
    27  H   -0.000000  -0.000000   0.000000  -0.000000  -0.000000   0.000000
    28  H    0.000000   0.000000  -0.000000   0.000000   0.000000  -0.000000
    29  H    0.000000   0.000000  -0.000000   0.000000   0.000000  -0.000000
    30  H    0.000000   0.000000  -0.000000   0.000000   0.000000  -0.000000
    31  H   -0.000000  -0.000000   0.000000  -0.000000  -0.000000   0.000000
              19         20         21         22         23         24
     1  C    0.000036  -0.000031   0.000001  -0.000004  -0.000000   0.000000
     2  C    0.000017   0.000058   0.000004   0.000009  -0.000000   0.000001
     3  C   -0.000061  -0.000386  -0.000061   0.000187   0.000006  -0.000003
     4  C    0.000040   0.000760   0.000133  -0.000294   0.000002  -0.000041
     5  C    0.000110  -0.000348   0.000005   0.000288  -0.000003   0.000050
     6  C   -0.000037   0.000005   0.000002  -0.000039   0.000013   0.000016
     7  C    0.000001   0.000004   0.000041  -0.000111  -0.000015   0.000027
     8  C   -0.000000  -0.000000  -0.000005   0.000011  -0.000000   0.000021
     9  C    0.000000   0.000000   0.000001  -0.000001  -0.000000  -0.000003
    10  H   -0.000002   0.000000  -0.000000   0.000000   0.000000  -0.000000
    11  H    0.000040  -0.000028   0.000002  -0.000023  -0.000000  -0.000000
    12  H   -0.000009   0.000009   0.000000   0.000001   0.000000  -0.000000
    13  H    0.000002  -0.000002   0.000000  -0.000000   0.000000  -0.000000
    14  H   -0.000003   0.000025   0.000000   0.000001   0.000000  -0.000000
    15  H    0.000102  -0.000553   0.000003  -0.000004  -0.000001   0.000002
    16  H   -0.000095   0.000155   0.000001   0.000004   0.000001  -0.000000
    17  H    0.000000   0.000034   0.000021  -0.000010   0.000000  -0.000001
    18  H    0.000063  -0.000069   0.000012  -0.000030  -0.000005   0.000002
    19  H    0.000485  -0.000200   0.000008  -0.000058  -0.000019   0.000003
    20  H   -0.000200   0.002232  -0.000046   0.000052   0.000000   0.000015
    21  H    0.000008  -0.000046   0.000014  -0.000074  -0.000014   0.000020
    22  H   -0.000058   0.000052  -0.000074   0.001208   0.000045  -0.000010
    23  H   -0.000019   0.000000  -0.000014   0.000045  -0.000102   0.000048
    24  H    0.000003   0.000015   0.000020  -0.000010   0.000048  -0.000291
    25  H   -0.000001   0.000002  -0.000055   0.000048  -0.000000   0.000022
    26  H    0.000002  -0.000001   0.000028  -0.000133  -0.000003  -0.000015
    27  H    0.000000  -0.000000   0.000003  -0.000003  -0.000005  -0.000037
    28  H   -0.000000   0.000000  -0.000001   0.000005   0.000015   0.000009
    29  H   -0.000000   0.000000  -0.000000   0.000000   0.000000   0.000001
    30  H   -0.000000  -0.000000  -0.000000   0.000000  -0.000000   0.000000
    31  H    0.000000  -0.000000   0.000000  -0.000001  -0.000000  -0.000000
              25         26         27         28         29         30
     1  C   -0.000000   0.000000   0.000000  -0.000000  -0.000000  -0.000000
     2  C   -0.000000  -0.000000   0.000000  -0.000000   0.000000  -0.000000
     3  C    0.000001  -0.000002  -0.000000   0.000000   0.000000   0.000000
     4  C   -0.000004   0.000008   0.000000  -0.000001  -0.000000  -0.000000
     5  C    0.000075  -0.000100  -0.000008   0.000007   0.000000   0.000000
     6  C   -0.000176   0.000170   0.000140  -0.000101  -0.000006  -0.000001
     7  C    0.000345   0.000299  -0.000245   0.000080   0.000072   0.000018
     8  C    0.000060  -0.000206   0.000628   0.000582  -0.000031  -0.000064
     9  C   -0.000068   0.000108   0.000079  -0.000187   0.000087   0.000255
    10  H    0.000000  -0.000000  -0.000000   0.000000   0.000000   0.000000
    11  H   -0.000000   0.000000   0.000000  -0.000000  -0.000000   0.000000
    12  H   -0.000000   0.000000   0.000000  -0.000000  -0.000000  -0.000000
    13  H    0.000000  -0.000000  -0.000000   0.000000   0.000000   0.000000
    14  H    0.000000  -0.000000  -0.000000   0.000000   0.000000   0.000000
    15  H   -0.000000   0.000000   0.000000  -0.000000  -0.000000  -0.000000
    16  H    0.000000  -0.000000  -0.000000   0.000000   0.000000   0.000000
    17  H    0.000000  -0.000000  -0.000000   0.000000   0.000000   0.000000
    18  H   -0.000001   0.000003   0.000000  -0.000000  -0.000000  -0.000000
    19  H   -0.000001   0.000002   0.000000  -0.000000  -0.000000  -0.000000
    20  H    0.000002  -0.000001  -0.000000   0.000000   0.000000  -0.000000
    21  H   -0.000055   0.000028   0.000003  -0.000001  -0.000000  -0.000000
    22  H    0.000048  -0.000133  -0.000003   0.000005   0.000000   0.000000
    23  H   -0.000000  -0.000003  -0.000005   0.000015   0.000000  -0.000000
    24  H    0.000022  -0.000015  -0.000037   0.000009   0.000001   0.000000
    25  H    0.000984  -0.000191  -0.000106   0.000036   0.000048   0.000007
    26  H   -0.000191   0.001175   0.000044  -0.000093  -0.000023  -0.000007
    27  H   -0.000106   0.000044   0.002734  -0.000342  -0.000079  -0.000104
    28  H    0.000036  -0.000093  -0.000342   0.001594   0.000022   0.000081
    29  H    0.000048  -0.000023  -0.000079   0.000022   0.000509   0.000119
    30  H    0.000007  -0.000007  -0.000104   0.000081   0.000119   0.000940
    31  H   -0.000029   0.000077   0.000051  -0.000091  -0.000154  -0.000187
              31
     1  C    0.000000
     2  C   -0.000000
     3  C   -0.000000
     4  C    0.000000
     5  C   -0.000001
     6  C    0.000007
     7  C   -0.000061
     8  C   -0.000102
     9  C    0.000544
    10  H   -0.000000
    11  H    0.000000
    12  H    0.000000
    13  H   -0.000000
    14  H   -0.000000
    15  H    0.000000
    16  H   -0.000000
    17  H   -0.000000
    18  H    0.000000
    19  H    0.000000
    20  H   -0.000000
    21  H    0.000000
    22  H   -0.000001
    23  H   -0.000000
    24  H   -0.000000
    25  H   -0.000029
    26  H    0.000077
    27  H    0.000051
    28  H   -0.000091
    29  H   -0.000154
    30  H   -0.000187
    31  H    0.001436
 Mulliken charges and spin densities:
               1          2
     1  C   -0.041750  -0.054995
     2  C   -0.043670   0.014046
     3  C   -0.012339   0.001831
     4  C   -0.001974   0.003506
     5  C    0.013401   0.000985
     6  C    0.014411   0.000909
     7  C   -0.003814   0.002858
     8  C   -0.013812   0.003139
     9  C    0.016414   0.001810
    10  H    0.251560  -0.393628
    11  H    0.085445   0.660986
    12  H    0.055654   0.744977
    13  H    0.154907  -0.002952
    14  H    0.150383   0.005921
    15  H    0.125640   0.005351
    16  H    0.086396  -0.001133
    17  H    0.030997  -0.000101
    18  H    0.025948  -0.006141
    19  H    0.016536   0.000424
    20  H    0.014953   0.001687
    21  H    0.005893   0.000043
    22  H    0.004160   0.001065
    23  H    0.000677  -0.000038
    24  H    0.001119  -0.000165
    25  H   -0.000400   0.000996
    26  H   -0.001100   0.001139
    27  H    0.006098   0.002752
    28  H    0.005315   0.001616
    29  H    0.014082   0.000566
    30  H    0.024730   0.001057
    31  H    0.014141   0.001490
 Sum of Mulliken charges =   1.00000   1.00000
 Mulliken charges and spin densities with hydrogens summed into heavy atoms:
               1          2
     1  C    0.656199   0.960308
     2  C    0.168366   0.018264
     3  C    0.044606  -0.004411
     4  C    0.029515   0.005617
     5  C    0.023454   0.002093
     6  C    0.016207   0.000706
     7  C   -0.005314   0.004993
     8  C   -0.002400   0.007507
     9  C    0.069367   0.004923
 Electronic spatial extent (au):  <R**2>=           3546.4003
 Charge=              1.0000 electrons
 Dipole moment (field-independent basis, Debye):
    X=             20.0634    Y=              1.7447    Z=              0.1704  Tot=             20.1398
 Quadrupole moment (field-independent basis, Debye-Ang):
   XX=             54.2493   YY=            -55.2419   ZZ=            -58.9784
   XY=             12.9623   XZ=              1.2174   YZ=              2.7568
 Traceless Quadrupole moment (field-independent basis, Debye-Ang):
   XX=             74.2396   YY=            -35.2516   ZZ=            -38.9880
   XY=             12.9623   XZ=              1.2174   YZ=              2.7568
 Octapole moment (field-independent basis, Debye-Ang**2):
  XXX=            588.7719  YYY=              2.5592  ZZZ=             -3.9353  XYY=             39.9418
  XXY=             81.5293  XXZ=              8.7375  XZZ=             12.2445  YZZ=              0.4400
  YYZ=              2.4031  XYZ=             12.9341
 Hexadecapole moment (field-independent basis, Debye-Ang**3):
 XXXX=          -1053.5726 YYYY=           -236.5977 ZZZZ=           -152.7485 XXXY=            539.8093
 XXXZ=             45.8344 YYYX=             27.6379 YYYZ=             10.1117 ZZZX=            -19.8959
 ZZZY=             -3.6428 XXYY=           -594.8071 XXZZ=           -739.7782 YYZZ=            -61.8527
 XXYZ=             72.1048 YYXZ=             13.5573 ZZXY=              2.2401
 N-N= 4.576411529128D+02 E-N=-1.723442032036D+03  KE= 3.504516675426D+02
                          Isotropic Fermi Contact Couplings
        Atom                 a.u.       MegaHertz       Gauss      10(-4) cm-1
     1  C(13)             -0.03392     -38.13046     -13.60590     -12.71895
     2  C(13)              0.00531       5.96869       2.12978       1.99094
     3  C(13)              0.00524       5.88733       2.10074       1.96380
     4  C(13)              0.00072       0.81341       0.29025       0.27133
     5  C(13)             -0.00012      -0.13058      -0.04660      -0.04356
     6  C(13)              0.00007       0.08076       0.02882       0.02694
     7  C(13)             -0.00002      -0.02696      -0.00962      -0.00899
     8  C(13)             -0.00011      -0.12415      -0.04430      -0.04141
     9  C(13)             -0.00005      -0.05785      -0.02064      -0.01930
    10  H(1)              -0.12174    -544.14465    -194.16434    -181.50712
    11  H(1)               0.20834     931.25863     332.29624     310.63444
    12  H(1)               0.23016    1028.76878     367.09028     343.16033
    13  H(1)              -0.00122      -5.45382      -1.94606      -1.81920
    14  H(1)               0.00327      14.62144       5.21729       4.87719
    15  H(1)               0.00237      10.59933       3.78210       3.53556
    16  H(1)              -0.00039      -1.73008      -0.61733      -0.57709
    17  H(1)               0.00000       0.01317       0.00470       0.00439
    18  H(1)              -0.00042      -1.87915      -0.67053      -0.62682
    19  H(1)               0.00021       0.95501       0.34077       0.31856
    20  H(1)               0.00099       4.40309       1.57113       1.46871
    21  H(1)               0.00003       0.14090       0.05028       0.04700
    22  H(1)               0.00047       2.11716       0.75546       0.70621
    23  H(1)              -0.00001      -0.04644      -0.01657      -0.01549
    24  H(1)              -0.00006      -0.25869      -0.09231      -0.08629
    25  H(1)               0.00046       2.03555       0.72633       0.67899
    26  H(1)               0.00053       2.35571       0.84058       0.78578
    27  H(1)               0.00125       5.59438       1.99621       1.86608
    28  H(1)               0.00075       3.34996       1.19535       1.11743
    29  H(1)               0.00023       1.03044       0.36769       0.34372
    30  H(1)               0.00048       2.14368       0.76492       0.71506
    31  H(1)               0.00067       3.00700       1.07297       1.00303
 --------------------------------------------------------
       Center         ----  Spin Dipole Couplings  ----
                      3XX-RR        3YY-RR        3ZZ-RR
 --------------------------------------------------------
     1   Atom        0.028377     -0.008616     -0.019762
     2   Atom       -0.000063      0.005415     -0.005353
     3   Atom       -0.003268      0.002473      0.000794
     4   Atom        0.003565     -0.001291     -0.002273
     5   Atom        0.002304     -0.001327     -0.000976
     6   Atom        0.002573     -0.001003     -0.001570
     7   Atom        0.003596     -0.003127     -0.000469
     8   Atom        0.000860     -0.002532      0.001671
     9   Atom        0.001655     -0.001615     -0.000040
    10   Atom        0.024368     -0.020708     -0.003659
    11   Atom       -0.025126      0.011119      0.014006
    12   Atom       -0.001840      0.007571     -0.005731
    13   Atom       -0.005300      0.000814      0.004487
    14   Atom       -0.004621     -0.001568      0.006189
    15   Atom       -0.003756      0.003434      0.000323
    16   Atom       -0.003243      0.006561     -0.003318
    17   Atom        0.000403     -0.001688      0.001284
    18   Atom        0.012026     -0.003629     -0.008398
    19   Atom        0.001454     -0.000147     -0.001306
    20   Atom        0.000278      0.000465     -0.000743
    21   Atom        0.001219     -0.000846     -0.000373
    22   Atom        0.002304     -0.000968     -0.001336
    23   Atom        0.000901     -0.000374     -0.000527
    24   Atom        0.000657     -0.000190     -0.000467
    25   Atom        0.000336     -0.000432      0.000096
    26   Atom        0.000542      0.000072     -0.000613
    27   Atom       -0.000159      0.000548     -0.000389
    28   Atom       -0.000029     -0.000158      0.000187
    29   Atom        0.000153     -0.000204      0.000051
    30   Atom        0.000432     -0.000186     -0.000246
    31   Atom        0.000105      0.000186     -0.000291
 --------------------------------------------------------
                        XY            XZ            YZ
 --------------------------------------------------------
     1   Atom        0.041013      0.046719     -0.039905
     2   Atom        0.029412      0.024968      0.012998
     3   Atom        0.015108      0.008570      0.005787
     4   Atom        0.001775     -0.002590      0.003555
     5   Atom       -0.001041     -0.002683      0.001302
     6   Atom       -0.000893      0.000394     -0.000039
     7   Atom        0.001623      0.004598      0.000943
     8   Atom        0.002580      0.005377      0.002804
     9   Atom        0.001321      0.003070      0.001225
    10   Atom       -0.001989     -0.020915     -0.019872
    11   Atom       -0.003297      0.011745     -0.015015
    12   Atom       -0.015775      0.019623     -0.003619
    13   Atom       -0.004303     -0.008666      0.010116
    14   Atom       -0.001630     -0.006528      0.007027
    15   Atom       -0.000985     -0.000108      0.005095
    16   Atom        0.008879      0.002498      0.002005
    17   Atom        0.002973      0.004777      0.002512
    18   Atom        0.008036      0.004181      0.001243
    19   Atom        0.002050      0.000410     -0.000466
    20   Atom        0.001688      0.001074      0.001395
    21   Atom        0.000275      0.001208      0.000003
    22   Atom        0.000740      0.000650      0.000281
    23   Atom        0.000456      0.000052     -0.000159
    24   Atom        0.000407      0.000314      0.000252
    25   Atom        0.000354     -0.000080     -0.000480
    26   Atom       -0.000237     -0.000085      0.000493
    27   Atom       -0.000221     -0.000122      0.000779
    28   Atom        0.000435     -0.000361     -0.000750
    29   Atom        0.000111     -0.000028     -0.000351
    30   Atom        0.000354     -0.000259     -0.000261
    31   Atom       -0.000349     -0.000188      0.000445
 --------------------------------------------------------


 ---------------------------------------------------------------------------------
              Anisotropic Spin Dipole Couplings in Principal Axis System
 ---------------------------------------------------------------------------------

       Atom             a.u.   MegaHertz   Gauss  10(-4) cm-1        Axes

              Baa    -0.0878   -11.776    -4.202    -3.928 -0.4719  0.5796  0.6644
     1 C(13)  Bbb     0.0261     3.503     1.250     1.168 -0.0055  0.7516 -0.6596
              Bcc     0.0617     8.274     2.952     2.760  0.8816  0.3149  0.3515
 
              Baa    -0.0326    -4.372    -1.560    -1.458  0.7601 -0.4182 -0.4973
     2 C(13)  Bbb    -0.0135    -1.818    -0.649    -0.606  0.1095 -0.6720  0.7324
              Bcc     0.0461     6.190     2.209     2.065  0.6405  0.6112  0.4650
 
              Baa    -0.0164    -2.198    -0.784    -0.733  0.7936 -0.5737 -0.2027
     3 C(13)  Bbb    -0.0038    -0.504    -0.180    -0.168 -0.1306 -0.4860  0.8642
              Bcc     0.0201     2.702     0.964     0.901  0.5943  0.6593  0.4606
 
              Baa    -0.0064    -0.853    -0.304    -0.284  0.3004 -0.6165  0.7278
     4 C(13)  Bbb     0.0018     0.237     0.084     0.079  0.1139  0.7808  0.6143
              Bcc     0.0046     0.616     0.220     0.205  0.9470  0.1016 -0.3047
 
              Baa    -0.0028    -0.379    -0.135    -0.126  0.3287 -0.4788  0.8140
     5 C(13)  Bbb    -0.0014    -0.190    -0.068    -0.063  0.4556  0.8354  0.3074
              Bcc     0.0042     0.569     0.203     0.190  0.8273 -0.2698 -0.4928
 
              Baa    -0.0016    -0.216    -0.077    -0.072 -0.1159 -0.1073  0.9875
     6 C(13)  Bbb    -0.0012    -0.162    -0.058    -0.054  0.2150  0.9679  0.1304
              Bcc     0.0028     0.378     0.135     0.126  0.9697 -0.2274  0.0891
 
              Baa    -0.0036    -0.478    -0.171    -0.160 -0.4837  0.7188  0.4995
     7 C(13)  Bbb    -0.0034    -0.453    -0.162    -0.151 -0.2932 -0.6707  0.6813
              Bcc     0.0069     0.931     0.332     0.311  0.8247  0.1831  0.5351
 
              Baa    -0.0041    -0.554    -0.198    -0.185  0.7170  0.0610 -0.6944
     8 C(13)  Bbb    -0.0039    -0.524    -0.187    -0.175 -0.2777  0.9387 -0.2043
              Bcc     0.0080     1.078     0.385     0.360  0.6394  0.3393  0.6900
 
              Baa    -0.0025    -0.331    -0.118    -0.110 -0.4406 -0.4419  0.7814
     9 C(13)  Bbb    -0.0021    -0.275    -0.098    -0.092 -0.4788  0.8520  0.2118
              Bcc     0.0045     0.606     0.216     0.202  0.7593  0.2808  0.5870
 
              Baa    -0.0369   -19.705    -7.031    -6.573  0.2301  0.7650  0.6015
    10 H(1)   Bbb     0.0003     0.140     0.050     0.047 -0.4805  0.6268 -0.6134
              Bcc     0.0367    19.565     6.981     6.526  0.8463  0.1479 -0.5118
 
              Baa    -0.0284   -15.153    -5.407    -5.054  0.9612 -0.0242 -0.2748
    11 H(1)   Bbb    -0.0014    -0.773    -0.276    -0.258  0.1923  0.7729  0.6047
              Bcc     0.0298    15.926     5.683     5.312  0.1977 -0.6341  0.7475
 
              Baa    -0.0257   -13.712    -4.893    -4.574  0.7112  0.2665 -0.6506
    12 H(1)   Bbb    -0.0012    -0.659    -0.235    -0.220  0.2765  0.7448  0.6073
              Bcc     0.0269    14.372     5.128     4.794  0.6464 -0.6118  0.4560
 
              Baa    -0.0107    -5.708    -2.037    -1.904  0.7677 -0.2364  0.5956
    13 H(1)   Bbb    -0.0063    -3.335    -1.190    -1.112  0.5066  0.7930 -0.3383
              Bcc     0.0169     9.043     3.227     3.016 -0.3924  0.5614  0.7286
 
              Baa    -0.0083    -4.419    -1.577    -1.474  0.7723 -0.3601  0.5233
    14 H(1)   Bbb    -0.0045    -2.388    -0.852    -0.796  0.5293  0.8204 -0.2166
              Bcc     0.0128     6.807     2.429     2.271 -0.3512  0.4442  0.8242
 
              Baa    -0.0042    -2.224    -0.793    -0.742  0.8197  0.3885 -0.4210
    15 H(1)   Bbb    -0.0031    -1.656    -0.591    -0.552  0.5676 -0.4512  0.6887
              Bcc     0.0073     3.880     1.384     1.294 -0.0776  0.8035  0.5903
 
              Baa    -0.0087    -4.663    -1.664    -1.556  0.8558 -0.4676 -0.2214
    16 H(1)   Bbb    -0.0036    -1.940    -0.692    -0.647  0.0981 -0.2736  0.9568
              Bcc     0.0124     6.603     2.356     2.203  0.5080  0.8406  0.1882
 
              Baa    -0.0042    -2.244    -0.801    -0.749  0.7671 -0.4416 -0.4654
    17 H(1)   Bbb    -0.0031    -1.652    -0.589    -0.551  0.1104  0.8054 -0.5823
              Bcc     0.0073     3.896     1.390     1.300  0.6320  0.3953  0.6666
 
              Baa    -0.0093    -4.942    -1.763    -1.648 -0.2362  0.1242  0.9637
    18 H(1)   Bbb    -0.0069    -3.692    -1.317    -1.232 -0.3442  0.9168 -0.2025
              Bcc     0.0162     8.634     3.081     2.880  0.9087  0.3795  0.1738
 
              Baa    -0.0021    -1.096    -0.391    -0.366 -0.4434  0.6316  0.6360
    19 H(1)   Bbb    -0.0008    -0.427    -0.152    -0.142  0.3456 -0.5342  0.7715
              Bcc     0.0029     1.523     0.544     0.508  0.8271  0.5618  0.0186
 
              Baa    -0.0017    -0.886    -0.316    -0.295  0.0466 -0.5737  0.8177
    20 H(1)   Bbb    -0.0012    -0.664    -0.237    -0.221  0.7941 -0.4753 -0.3788
              Bcc     0.0029     1.550     0.553     0.517  0.6060  0.6670  0.4334
 
              Baa    -0.0011    -0.584    -0.208    -0.195 -0.4487  0.4885  0.7484
    21 H(1)   Bbb    -0.0008    -0.425    -0.152    -0.142  0.1625  0.8680 -0.4691
              Bcc     0.0019     1.009     0.360     0.337  0.8788  0.0889  0.4689
 
              Baa    -0.0015    -0.804    -0.287    -0.268 -0.0876 -0.3636  0.9274
    22 H(1)   Bbb    -0.0011    -0.576    -0.206    -0.192 -0.2619  0.9067  0.3308
              Bcc     0.0026     1.380     0.492     0.460  0.9611  0.2139  0.1746
 
              Baa    -0.0007    -0.369    -0.132    -0.123 -0.2144  0.6665  0.7140
    23 H(1)   Bbb    -0.0004    -0.190    -0.068    -0.064  0.2175 -0.6801  0.7001
              Bcc     0.0010     0.559     0.199     0.186  0.9522  0.3054  0.0008
 
              Baa    -0.0006    -0.331    -0.118    -0.111 -0.0753 -0.4503  0.8897
    24 H(1)   Bbb    -0.0003    -0.164    -0.058    -0.055 -0.4607  0.8070  0.3694
              Bcc     0.0009     0.495     0.177     0.165  0.8843  0.3821  0.2682
 
              Baa    -0.0008    -0.417    -0.149    -0.139 -0.2403  0.8606  0.4489
    25 H(1)   Bbb     0.0001     0.079     0.028     0.026  0.6657 -0.1905  0.7215
              Bcc     0.0006     0.338     0.120     0.113  0.7065  0.4722 -0.5272
 
              Baa    -0.0009    -0.465    -0.166    -0.155 -0.0253 -0.4678  0.8835
    26 H(1)   Bbb     0.0002     0.088     0.031     0.029  0.5508  0.7310  0.4028
              Bcc     0.0007     0.377     0.135     0.126  0.8342 -0.4968 -0.2392
 
              Baa    -0.0008    -0.442    -0.158    -0.148 -0.0044 -0.4929  0.8701
    27 H(1)   Bbb    -0.0002    -0.113    -0.040    -0.038  0.9787  0.1765  0.1050
              Bcc     0.0010     0.555     0.198     0.185 -0.2053  0.8520  0.4816
 
              Baa    -0.0008    -0.416    -0.148    -0.139 -0.2032  0.8087  0.5520
    28 H(1)   Bbb    -0.0003    -0.153    -0.055    -0.051  0.8681 -0.1120  0.4836
              Bcc     0.0011     0.569     0.203     0.190 -0.4529 -0.5775  0.6793
 
              Baa    -0.0005    -0.245    -0.087    -0.082 -0.1229  0.8209  0.5577
    29 H(1)   Bbb     0.0001     0.064     0.023     0.021  0.8922 -0.1547  0.4243
              Bcc     0.0003     0.181     0.064     0.060 -0.4346 -0.5497  0.7134
 
              Baa    -0.0005    -0.257    -0.092    -0.086 -0.0762  0.7093  0.7008
    30 H(1)   Bbb    -0.0002    -0.126    -0.045    -0.042  0.5408 -0.5611  0.6267
              Bcc     0.0007     0.383     0.137     0.128  0.8377  0.4267 -0.3408
 
              Baa    -0.0006    -0.298    -0.106    -0.099 -0.0351 -0.5251  0.8503
    31 H(1)   Bbb    -0.0002    -0.082    -0.029    -0.027  0.8362  0.4505  0.3128
              Bcc     0.0007     0.380     0.135     0.127 -0.5473  0.7220  0.4233
 

 ---------------------------------------------------------------------------------

 ******************************Gaussian NBO Version 3.1******************************
             N A T U R A L   A T O M I C   O R B I T A L   A N D
          N A T U R A L   B O N D   O R B I T A L   A N A L Y S I S
 ******************************Gaussian NBO Version 3.1******************************
       /RESON  / : Allow strongly delocalized NBO set

 Analyzing the SCF density

 Job title: 66                                                              

 Storage needed:    170238 in NPA,    224467 in NBO ( 939518981 available)
 GSVD:  LWork=       30166 too small for GESVD, short by       19895 words or       19895 for optimal perf.


 NATURAL POPULATIONS:  Natural atomic orbital occupancies 
                                                          
   NAO  Atom  No  lang   Type(AO)    Occupancy
 --------------------------------------------
     1    C    1  S      Cor( 1S)     1.99891
     2    C    1  S      Val( 2S)     1.18109
     3    C    1  S      Ryd( 3S)     0.00196
     4    C    1  px     Val( 2p)     1.16201
     5    C    1  px     Ryd( 3p)     0.00215
     6    C    1  py     Val( 2p)     0.86740
     7    C    1  py     Ryd( 3p)     0.00609
     8    C    1  pz     Val( 2p)     0.98242
     9    C    1  pz     Ryd( 3p)     0.00418
    10    C    1  dxy    Ryd( 3d)     0.00092
    11    C    1  dxz    Ryd( 3d)     0.00030
    12    C    1  dyz    Ryd( 3d)     0.00044
    13    C    1  dx2y2  Ryd( 3d)     0.00041
    14    C    1  dz2    Ryd( 3d)     0.00088

    15    C    2  S      Cor( 1S)     1.99901
    16    C    2  S      Val( 2S)     1.04552
    17    C    2  S      Ryd( 3S)     0.00159
    18    C    2  px     Val( 2p)     1.02991
    19    C    2  px     Ryd( 3p)     0.00239
    20    C    2  py     Val( 2p)     1.14167
    21    C    2  py     Ryd( 3p)     0.00142
    22    C    2  pz     Val( 2p)     1.24668
    23    C    2  pz     Ryd( 3p)     0.00251
    24    C    2  dxy    Ryd( 3d)     0.00076
    25    C    2  dxz    Ryd( 3d)     0.00045
    26    C    2  dyz    Ryd( 3d)     0.00078
    27    C    2  dx2y2  Ryd( 3d)     0.00062
    28    C    2  dz2    Ryd( 3d)     0.00063

    29    C    3  S      Cor( 1S)     1.99911
    30    C    3  S      Val( 2S)     1.01335
    31    C    3  S      Ryd( 3S)     0.00178
    32    C    3  px     Val( 2p)     1.03543
    33    C    3  px     Ryd( 3p)     0.00353
    34    C    3  py     Val( 2p)     1.13640
    35    C    3  py     Ryd( 3p)     0.00185
    36    C    3  pz     Val( 2p)     1.22654
    37    C    3  pz     Ryd( 3p)     0.00309
    38    C    3  dxy    Ryd( 3d)     0.00078
    39    C    3  dxz    Ryd( 3d)     0.00039
    40    C    3  dyz    Ryd( 3d)     0.00084
    41    C    3  dx2y2  Ryd( 3d)     0.00057
    42    C    3  dz2    Ryd( 3d)     0.00064

    43    C    4  S      Cor( 1S)     1.99913
    44    C    4  S      Val( 2S)     1.00908
    45    C    4  S      Ryd( 3S)     0.00174
    46    C    4  px     Val( 2p)     1.03195
    47    C    4  px     Ryd( 3p)     0.00346
    48    C    4  py     Val( 2p)     1.14806
    49    C    4  py     Ryd( 3p)     0.00214
    50    C    4  pz     Val( 2p)     1.22034
    51    C    4  pz     Ryd( 3p)     0.00328
    52    C    4  dxy    Ryd( 3d)     0.00072
    53    C    4  dxz    Ryd( 3d)     0.00038
    54    C    4  dyz    Ryd( 3d)     0.00087
    55    C    4  dx2y2  Ryd( 3d)     0.00062
    56    C    4  dz2    Ryd( 3d)     0.00062

    57    C    5  S      Cor( 1S)     1.99913
    58    C    5  S      Val( 2S)     1.00783
    59    C    5  S      Ryd( 3S)     0.00172
    60    C    5  px     Val( 2p)     1.03496
    61    C    5  px     Ryd( 3p)     0.00351
    62    C    5  py     Val( 2p)     1.14543
    63    C    5  py     Ryd( 3p)     0.00209
    64    C    5  pz     Val( 2p)     1.21726
    65    C    5  pz     Ryd( 3p)     0.00317
    66    C    5  dxy    Ryd( 3d)     0.00075
    67    C    5  dxz    Ryd( 3d)     0.00038
    68    C    5  dyz    Ryd( 3d)     0.00086
    69    C    5  dx2y2  Ryd( 3d)     0.00061
    70    C    5  dz2    Ryd( 3d)     0.00062

    71    C    6  S      Cor( 1S)     1.99913
    72    C    6  S      Val( 2S)     1.00727
    73    C    6  S      Ryd( 3S)     0.00167
    74    C    6  px     Val( 2p)     1.03522
    75    C    6  px     Ryd( 3p)     0.00335
    76    C    6  py     Val( 2p)     1.14759
    77    C    6  py     Ryd( 3p)     0.00209
    78    C    6  pz     Val( 2p)     1.21597
    79    C    6  pz     Ryd( 3p)     0.00312
    80    C    6  dxy    Ryd( 3d)     0.00073
    81    C    6  dxz    Ryd( 3d)     0.00037
    82    C    6  dyz    Ryd( 3d)     0.00086
    83    C    6  dx2y2  Ryd( 3d)     0.00062
    84    C    6  dz2    Ryd( 3d)     0.00061

    85    C    7  S      Cor( 1S)     1.99912
    86    C    7  S      Val( 2S)     1.01018
    87    C    7  S      Ryd( 3S)     0.00180
    88    C    7  px     Val( 2p)     1.03848
    89    C    7  px     Ryd( 3p)     0.00332
    90    C    7  py     Val( 2p)     1.14607
    91    C    7  py     Ryd( 3p)     0.00197
    92    C    7  pz     Val( 2p)     1.21338
    93    C    7  pz     Ryd( 3p)     0.00293
    94    C    7  dxy    Ryd( 3d)     0.00075
    95    C    7  dxz    Ryd( 3d)     0.00038
    96    C    7  dyz    Ryd( 3d)     0.00086
    97    C    7  dx2y2  Ryd( 3d)     0.00062
    98    C    7  dz2    Ryd( 3d)     0.00061

    99    C    8  S      Cor( 1S)     1.99914
   100    C    8  S      Val( 2S)     1.01520
   101    C    8  S      Ryd( 3S)     0.00119
   102    C    8  px     Val( 2p)     1.03684
   103    C    8  px     Ryd( 3p)     0.00242
   104    C    8  py     Val( 2p)     1.14518
   105    C    8  py     Ryd( 3p)     0.00167
   106    C    8  pz     Val( 2p)     1.21101
   107    C    8  pz     Ryd( 3p)     0.00269
   108    C    8  dxy    Ryd( 3d)     0.00074
   109    C    8  dxz    Ryd( 3d)     0.00037
   110    C    8  dyz    Ryd( 3d)     0.00084
   111    C    8  dx2y2  Ryd( 3d)     0.00066
   112    C    8  dz2    Ryd( 3d)     0.00063

   113    C    9  S      Cor( 1S)     1.99925
   114    C    9  S      Val( 2S)     1.08962
   115    C    9  S      Ryd( 3S)     0.00039
   116    C    9  px     Val( 2p)     1.13002
   117    C    9  px     Ryd( 3p)     0.00236
   118    C    9  py     Val( 2p)     1.17820
   119    C    9  py     Ryd( 3p)     0.00179
   120    C    9  pz     Val( 2p)     1.21666
   121    C    9  pz     Ryd( 3p)     0.00129
   122    C    9  dxy    Ryd( 3d)     0.00066
   123    C    9  dxz    Ryd( 3d)     0.00019
   124    C    9  dyz    Ryd( 3d)     0.00070
   125    C    9  dx2y2  Ryd( 3d)     0.00044
   126    C    9  dz2    Ryd( 3d)     0.00056

   127    H   10  S      Val( 1S)     0.72339
   128    H   10  S      Ryd( 2S)     0.00085
   129    H   10  px     Ryd( 2p)     0.00072
   130    H   10  py     Ryd( 2p)     0.00019
   131    H   10  pz     Ryd( 2p)     0.00020

   132    H   11  S      Val( 1S)     0.90383
   133    H   11  S      Ryd( 2S)     0.00090
   134    H   11  px     Ryd( 2p)     0.00055
   135    H   11  py     Ryd( 2p)     0.00025
   136    H   11  pz     Ryd( 2p)     0.00016

   137    H   12  S      Val( 1S)     0.94246
   138    H   12  S      Ryd( 2S)     0.00098
   139    H   12  px     Ryd( 2p)     0.00007
   140    H   12  py     Ryd( 2p)     0.00026
   141    H   12  pz     Ryd( 2p)     0.00053

   142    H   13  S      Val( 1S)     0.72024
   143    H   13  S      Ryd( 2S)     0.00176
   144    H   13  px     Ryd( 2p)     0.00052
   145    H   13  py     Ryd( 2p)     0.00048
   146    H   13  pz     Ryd( 2p)     0.00013

   147    H   14  S      Val( 1S)     0.72794
   148    H   14  S      Ryd( 2S)     0.00246
   149    H   14  px     Ryd( 2p)     0.00017
   150    H   14  py     Ryd( 2p)     0.00015
   151    H   14  pz     Ryd( 2p)     0.00080

   152    H   15  S      Val( 1S)     0.66457
   153    H   15  S      Ryd( 2S)     0.00220
   154    H   15  px     Ryd( 2p)     0.00018
   155    H   15  py     Ryd( 2p)     0.00064
   156    H   15  pz     Ryd( 2p)     0.00039

   157    H   16  S      Val( 1S)     0.73116
   158    H   16  S      Ryd( 2S)     0.00251
   159    H   16  px     Ryd( 2p)     0.00013
   160    H   16  py     Ryd( 2p)     0.00020
   161    H   16  pz     Ryd( 2p)     0.00070

   162    H   17  S      Val( 1S)     0.76860
   163    H   17  S      Ryd( 2S)     0.00275
   164    H   17  px     Ryd( 2p)     0.00012
   165    H   17  py     Ryd( 2p)     0.00025
   166    H   17  pz     Ryd( 2p)     0.00064

   167    H   18  S      Val( 1S)     0.77010
   168    H   18  S      Ryd( 2S)     0.00290
   169    H   18  px     Ryd( 2p)     0.00016
   170    H   18  py     Ryd( 2p)     0.00053
   171    H   18  pz     Ryd( 2p)     0.00039

   172    H   19  S      Val( 1S)     0.77422
   173    H   19  S      Ryd( 2S)     0.00276
   174    H   19  px     Ryd( 2p)     0.00013
   175    H   19  py     Ryd( 2p)     0.00026
   176    H   19  pz     Ryd( 2p)     0.00064

   177    H   20  S      Val( 1S)     0.77448
   178    H   20  S      Ryd( 2S)     0.00268
   179    H   20  px     Ryd( 2p)     0.00014
   180    H   20  py     Ryd( 2p)     0.00051
   181    H   20  pz     Ryd( 2p)     0.00039

   182    H   21  S      Val( 1S)     0.77932
   183    H   21  S      Ryd( 2S)     0.00277
   184    H   21  px     Ryd( 2p)     0.00013
   185    H   21  py     Ryd( 2p)     0.00026
   186    H   21  pz     Ryd( 2p)     0.00063

   187    H   22  S      Val( 1S)     0.78027
   188    H   22  S      Ryd( 2S)     0.00275
   189    H   22  px     Ryd( 2p)     0.00013
   190    H   22  py     Ryd( 2p)     0.00051
   191    H   22  pz     Ryd( 2p)     0.00039

   192    H   23  S      Val( 1S)     0.78212
   193    H   23  S      Ryd( 2S)     0.00278
   194    H   23  px     Ryd( 2p)     0.00013
   195    H   23  py     Ryd( 2p)     0.00026
   196    H   23  pz     Ryd( 2p)     0.00063

   197    H   24  S      Val( 1S)     0.78184
   198    H   24  S      Ryd( 2S)     0.00277
   199    H   24  px     Ryd( 2p)     0.00013
   200    H   24  py     Ryd( 2p)     0.00050
   201    H   24  pz     Ryd( 2p)     0.00039

   202    H   25  S      Val( 1S)     0.78332
   203    H   25  S      Ryd( 2S)     0.00286
   204    H   25  px     Ryd( 2p)     0.00013
   205    H   25  py     Ryd( 2p)     0.00027
   206    H   25  pz     Ryd( 2p)     0.00063

   207    H   26  S      Val( 1S)     0.78371
   208    H   26  S      Ryd( 2S)     0.00286
   209    H   26  px     Ryd( 2p)     0.00013
   210    H   26  py     Ryd( 2p)     0.00050
   211    H   26  pz     Ryd( 2p)     0.00039

   212    H   27  S      Val( 1S)     0.78191
   213    H   27  S      Ryd( 2S)     0.00268
   214    H   27  px     Ryd( 2p)     0.00014
   215    H   27  py     Ryd( 2p)     0.00050
   216    H   27  pz     Ryd( 2p)     0.00039

   217    H   28  S      Val( 1S)     0.78280
   218    H   28  S      Ryd( 2S)     0.00269
   219    H   28  px     Ryd( 2p)     0.00013
   220    H   28  py     Ryd( 2p)     0.00026
   221    H   28  pz     Ryd( 2p)     0.00063

   222    H   29  S      Val( 1S)     0.78600
   223    H   29  S      Ryd( 2S)     0.00166
   224    H   29  px     Ryd( 2p)     0.00016
   225    H   29  py     Ryd( 2p)     0.00026
   226    H   29  pz     Ryd( 2p)     0.00062

   227    H   30  S      Val( 1S)     0.77197
   228    H   30  S      Ryd( 2S)     0.00126
   229    H   30  px     Ryd( 2p)     0.00053
   230    H   30  py     Ryd( 2p)     0.00028
   231    H   30  pz     Ryd( 2p)     0.00020

   232    H   31  S      Val( 1S)     0.78554
   233    H   31  S      Ryd( 2S)     0.00166
   234    H   31  px     Ryd( 2p)     0.00015
   235    H   31  py     Ryd( 2p)     0.00049
   236    H   31  pz     Ryd( 2p)     0.00039

 WARNING:  1 low occupancy (<1.9990e) core orbital  found on  C    1


 Summary of Natural Population Analysis:                  
                                                          
                                       Natural Population 
                Natural  -----------------------------------------------
    Atom  No    Charge         Core      Valence    Rydberg      Total
 -----------------------------------------------------------------------
      C    1   -0.20917      1.99891     4.19292    0.01733     6.20917
      C    2   -0.47395      1.99901     4.46378    0.01116     6.47395
      C    3   -0.42428      1.99911     4.41171    0.01346     6.42428
      C    4   -0.42238      1.99913     4.40943    0.01382     6.42238
      C    5   -0.41830      1.99913     4.40547    0.01370     6.41830
      C    6   -0.41860      1.99913     4.40604    0.01343     6.41860
      C    7   -0.42046      1.99912     4.40811    0.01323     6.42046
      C    8   -0.41859      1.99914     4.40823    0.01122     6.41859
      C    9   -0.62213      1.99925     4.61450    0.00837     6.62213
      H   10    0.27465      0.00000     0.72339    0.00196     0.72535
      H   11    0.09432      0.00000     0.90383    0.00185     0.90568
      H   12    0.05569      0.00000     0.94246    0.00184     0.94431
      H   13    0.27688      0.00000     0.72024    0.00289     0.72312
      H   14    0.26848      0.00000     0.72794    0.00358     0.73152
      H   15    0.33202      0.00000     0.66457    0.00341     0.66798
      H   16    0.26530      0.00000     0.73116    0.00354     0.73470
      H   17    0.22762      0.00000     0.76860    0.00377     0.77238
      H   18    0.22593      0.00000     0.77010    0.00397     0.77407
      H   19    0.22199      0.00000     0.77422    0.00379     0.77801
      H   20    0.22180      0.00000     0.77448    0.00373     0.77820
      H   21    0.21689      0.00000     0.77932    0.00379     0.78311
      H   22    0.21595      0.00000     0.78027    0.00378     0.78405
      H   23    0.21407      0.00000     0.78212    0.00381     0.78593
      H   24    0.21437      0.00000     0.78184    0.00380     0.78563
      H   25    0.21280      0.00000     0.78332    0.00388     0.78720
      H   26    0.21241      0.00000     0.78371    0.00388     0.78759
      H   27    0.21438      0.00000     0.78191    0.00371     0.78562
      H   28    0.21349      0.00000     0.78280    0.00371     0.78651
      H   29    0.21130      0.00000     0.78600    0.00270     0.78870
      H   30    0.22575      0.00000     0.77197    0.00228     0.77425
      H   31    0.21176      0.00000     0.78554    0.00270     0.78824
 =======================================================================
   * Total *    1.00000     17.99194    56.81997    0.18809    75.00000

                                 Natural Population      
 --------------------------------------------------------
   Core                      17.99194 ( 99.9552% of  18)
   Valence                   56.81997 ( 99.6842% of  57)
   Natural Minimal Basis     74.81191 ( 99.7492% of  75)
   Natural Rydberg Basis      0.18809 (  0.2508% of  75)
 --------------------------------------------------------

    Atom  No          Natural Electron Configuration
 ----------------------------------------------------------------------------
      C    1      [core]2S( 1.18)2p( 3.01)3p( 0.01)
      C    2      [core]2S( 1.05)2p( 3.42)3p( 0.01)
      C    3      [core]2S( 1.01)2p( 3.40)3p( 0.01)
      C    4      [core]2S( 1.01)2p( 3.40)3p( 0.01)
      C    5      [core]2S( 1.01)2p( 3.40)3p( 0.01)
      C    6      [core]2S( 1.01)2p( 3.40)3p( 0.01)
      C    7      [core]2S( 1.01)2p( 3.40)3p( 0.01)
      C    8      [core]2S( 1.02)2p( 3.39)3p( 0.01)
      C    9      [core]2S( 1.09)2p( 3.52)3p( 0.01)
      H   10            1S( 0.72)
      H   11            1S( 0.90)
      H   12            1S( 0.94)
      H   13            1S( 0.72)
      H   14            1S( 0.73)
      H   15            1S( 0.66)
      H   16            1S( 0.73)
      H   17            1S( 0.77)
      H   18            1S( 0.77)
      H   19            1S( 0.77)
      H   20            1S( 0.77)
      H   21            1S( 0.78)
      H   22            1S( 0.78)
      H   23            1S( 0.78)
      H   24            1S( 0.78)
      H   25            1S( 0.78)
      H   26            1S( 0.78)
      H   27            1S( 0.78)
      H   28            1S( 0.78)
      H   29            1S( 0.79)
      H   30            1S( 0.77)
      H   31            1S( 0.79)


 ***************************************************
 *******         Alpha spin orbitals         *******
 ***************************************************


 NATURAL POPULATIONS:  Natural atomic orbital occupancies 
                                                          
   NAO  Atom  No  lang   Type(AO)    Occupancy      Energy
 ----------------------------------------------------------
     1    C    1  S      Cor( 1S)     0.99944     -10.40398
     2    C    1  S      Val( 2S)     0.58681      -0.55101
     3    C    1  S      Ryd( 3S)     0.00097       0.51658
     4    C    1  px     Val( 2p)     0.58342      -0.33817
     5    C    1  px     Ryd( 3p)     0.00106       0.37405
     6    C    1  py     Val( 2p)     0.42102      -0.35285
     7    C    1  py     Ryd( 3p)     0.00310       0.39210
     8    C    1  pz     Val( 2p)     0.47649      -0.34433
     9    C    1  pz     Ryd( 3p)     0.00226       0.39438
    10    C    1  dxy    Ryd( 3d)     0.00045       2.07383
    11    C    1  dxz    Ryd( 3d)     0.00015       1.74824
    12    C    1  dyz    Ryd( 3d)     0.00023       1.79389
    13    C    1  dx2y2  Ryd( 3d)     0.00022       1.76377
    14    C    1  dz2    Ryd( 3d)     0.00051       2.09111

    15    C    2  S      Cor( 1S)     0.99951     -10.28008
    16    C    2  S      Val( 2S)     0.52307      -0.43819
    17    C    2  S      Ryd( 3S)     0.00080       0.70141
    18    C    2  px     Val( 2p)     0.51778      -0.28741
    19    C    2  px     Ryd( 3p)     0.00119       0.43466
    20    C    2  py     Val( 2p)     0.57349      -0.29165
    21    C    2  py     Ryd( 3p)     0.00073       0.40249
    22    C    2  pz     Val( 2p)     0.62409      -0.29312
    23    C    2  pz     Ryd( 3p)     0.00127       0.51445
    24    C    2  dxy    Ryd( 3d)     0.00037       2.04063
    25    C    2  dxz    Ryd( 3d)     0.00023       1.84058
    26    C    2  dyz    Ryd( 3d)     0.00039       2.16534
    27    C    2  dx2y2  Ryd( 3d)     0.00032       1.97665
    28    C    2  dz2    Ryd( 3d)     0.00032       2.11413

    29    C    3  S      Cor( 1S)     0.99956     -10.22324
    30    C    3  S      Val( 2S)     0.50695      -0.36583
    31    C    3  S      Ryd( 3S)     0.00089       0.75681
    32    C    3  px     Val( 2p)     0.51659      -0.22946
    33    C    3  px     Ryd( 3p)     0.00180       0.53201
    34    C    3  py     Val( 2p)     0.56771      -0.23257
    35    C    3  py     Ryd( 3p)     0.00094       0.46651
    36    C    3  pz     Val( 2p)     0.61398      -0.23598
    37    C    3  pz     Ryd( 3p)     0.00154       0.59741
    38    C    3  dxy    Ryd( 3d)     0.00039       2.11667
    39    C    3  dxz    Ryd( 3d)     0.00019       1.89376
    40    C    3  dyz    Ryd( 3d)     0.00042       2.23903
    41    C    3  dx2y2  Ryd( 3d)     0.00028       2.02813
    42    C    3  dz2    Ryd( 3d)     0.00032       2.16184

    43    C    4  S      Cor( 1S)     0.99956     -10.18924
    44    C    4  S      Val( 2S)     0.50459      -0.33058
    45    C    4  S      Ryd( 3S)     0.00087       0.80001
    46    C    4  px     Val( 2p)     0.51677      -0.19334
    47    C    4  px     Ryd( 3p)     0.00173       0.59125
    48    C    4  py     Val( 2p)     0.57436      -0.19913
    49    C    4  py     Ryd( 3p)     0.00107       0.50524
    50    C    4  pz     Val( 2p)     0.61071      -0.20252
    51    C    4  pz     Ryd( 3p)     0.00164       0.64628
    52    C    4  dxy    Ryd( 3d)     0.00036       2.15381
    53    C    4  dxz    Ryd( 3d)     0.00019       1.93244
    54    C    4  dyz    Ryd( 3d)     0.00044       2.27504
    55    C    4  dx2y2  Ryd( 3d)     0.00031       2.06774
    56    C    4  dz2    Ryd( 3d)     0.00031       2.19522

    57    C    5  S      Cor( 1S)     0.99956     -10.16548
    58    C    5  S      Val( 2S)     0.50391      -0.30644
    59    C    5  S      Ryd( 3S)     0.00086       0.83039
    60    C    5  px     Val( 2p)     0.51780      -0.16919
    61    C    5  px     Ryd( 3p)     0.00175       0.61231
    62    C    5  py     Val( 2p)     0.57281      -0.17477
    63    C    5  py     Ryd( 3p)     0.00105       0.52822
    64    C    5  pz     Val( 2p)     0.60886      -0.17853
    65    C    5  pz     Ryd( 3p)     0.00158       0.67214
    66    C    5  dxy    Ryd( 3d)     0.00037       2.17875
    67    C    5  dxz    Ryd( 3d)     0.00019       1.95720
    68    C    5  dyz    Ryd( 3d)     0.00043       2.29937
    69    C    5  dx2y2  Ryd( 3d)     0.00031       2.09341
    70    C    5  dz2    Ryd( 3d)     0.00031       2.21947

    71    C    6  S      Cor( 1S)     0.99956     -10.14727
    72    C    6  S      Val( 2S)     0.50363      -0.28845
    73    C    6  S      Ryd( 3S)     0.00084       0.84389
    74    C    6  px     Val( 2p)     0.51804      -0.15133
    75    C    6  px     Ryd( 3p)     0.00168       0.62872
    76    C    6  py     Val( 2p)     0.57381      -0.15714
    77    C    6  py     Ryd( 3p)     0.00105       0.54357
    78    C    6  pz     Val( 2p)     0.60800      -0.16057
    79    C    6  pz     Ryd( 3p)     0.00156       0.68754
    80    C    6  dxy    Ryd( 3d)     0.00037       2.19617
    81    C    6  dxz    Ryd( 3d)     0.00019       1.97391
    82    C    6  dyz    Ryd( 3d)     0.00043       2.31656
    83    C    6  dx2y2  Ryd( 3d)     0.00031       2.10996
    84    C    6  dz2    Ryd( 3d)     0.00031       2.23710

    85    C    7  S      Cor( 1S)     0.99956     -10.13538
    86    C    7  S      Val( 2S)     0.50509      -0.27795
    87    C    7  S      Ryd( 3S)     0.00090       0.83782
    88    C    7  px     Val( 2p)     0.52029      -0.14095
    89    C    7  px     Ryd( 3p)     0.00166       0.62961
    90    C    7  py     Val( 2p)     0.57303      -0.14493
    91    C    7  py     Ryd( 3p)     0.00098       0.54868
    92    C    7  pz     Val( 2p)     0.60732      -0.14829
    93    C    7  pz     Ryd( 3p)     0.00147       0.68659
    94    C    7  dxy    Ryd( 3d)     0.00038       2.20289
    95    C    7  dxz    Ryd( 3d)     0.00019       1.98109
    96    C    7  dyz    Ryd( 3d)     0.00043       2.32767
    97    C    7  dx2y2  Ryd( 3d)     0.00031       2.11666
    98    C    7  dz2    Ryd( 3d)     0.00031       2.24694

    99    C    8  S      Cor( 1S)     0.99957     -10.13042
   100    C    8  S      Val( 2S)     0.50759      -0.27420
   101    C    8  S      Ryd( 3S)     0.00060       0.84157
   102    C    8  px     Val( 2p)     0.51916      -0.13286
   103    C    8  px     Ryd( 3p)     0.00121       0.55720
   104    C    8  py     Val( 2p)     0.57274      -0.13541
   105    C    8  py     Ryd( 3p)     0.00084       0.52750
   106    C    8  pz     Val( 2p)     0.60673      -0.13719
   107    C    8  pz     Ryd( 3p)     0.00135       0.65199
   108    C    8  dxy    Ryd( 3d)     0.00037       2.20321
   109    C    8  dxz    Ryd( 3d)     0.00019       1.98348
   110    C    8  dyz    Ryd( 3d)     0.00042       2.33673
   111    C    8  dx2y2  Ryd( 3d)     0.00033       2.11338
   112    C    8  dz2    Ryd( 3d)     0.00031       2.25192

   113    C    9  S      Cor( 1S)     0.99963     -10.12483
   114    C    9  S      Val( 2S)     0.54480      -0.29066
   115    C    9  S      Ryd( 3S)     0.00019       0.80872
   116    C    9  px     Val( 2p)     0.56572      -0.12673
   117    C    9  px     Ryd( 3p)     0.00118       0.51522
   118    C    9  py     Val( 2p)     0.58917      -0.12955
   119    C    9  py     Ryd( 3p)     0.00090       0.51483
   120    C    9  pz     Val( 2p)     0.60883      -0.13173
   121    C    9  pz     Ryd( 3p)     0.00065       0.53021
   122    C    9  dxy    Ryd( 3d)     0.00033       2.28342
   123    C    9  dxz    Ryd( 3d)     0.00009       2.02076
   124    C    9  dyz    Ryd( 3d)     0.00035       2.32890
   125    C    9  dx2y2  Ryd( 3d)     0.00022       2.12640
   126    C    9  dz2    Ryd( 3d)     0.00028       2.29122

   127    H   10  S      Val( 1S)     0.17613      -0.37744
   128    H   10  S      Ryd( 2S)     0.00049       0.32143
   129    H   10  px     Ryd( 2p)     0.00037       1.32717
   130    H   10  py     Ryd( 2p)     0.00012       1.35360
   131    H   10  pz     Ryd( 2p)     0.00017       1.28167

   132    H   11  S      Val( 1S)     0.77623      -0.47952
   133    H   11  S      Ryd( 2S)     0.00042       0.33465
   134    H   11  px     Ryd( 2p)     0.00026       1.24941
   135    H   11  py     Ryd( 2p)     0.00015       1.37429
   136    H   11  pz     Ryd( 2p)     0.00013       1.25263

   137    H   12  S      Val( 1S)     0.84038      -0.47929
   138    H   12  S      Ryd( 2S)     0.00069       0.31530
   139    H   12  px     Ryd( 2p)     0.00005       1.22796
   140    H   12  py     Ryd( 2p)     0.00014       1.26339
   141    H   12  pz     Ryd( 2p)     0.00029       1.38175

   142    H   13  S      Val( 1S)     0.35962      -0.13634
   143    H   13  S      Ryd( 2S)     0.00100       0.14293
   144    H   13  px     Ryd( 2p)     0.00026       1.87940
   145    H   13  py     Ryd( 2p)     0.00025       1.76276
   146    H   13  pz     Ryd( 2p)     0.00006       1.52051

   147    H   14  S      Val( 1S)     0.36676      -0.14199
   148    H   14  S      Ryd( 2S)     0.00137       0.15402
   149    H   14  px     Ryd( 2p)     0.00009       1.52012
   150    H   14  py     Ryd( 2p)     0.00008       1.57987
   151    H   14  pz     Ryd( 2p)     0.00040       2.04489

   152    H   15  S      Val( 1S)     0.33382      -0.10713
   153    H   15  S      Ryd( 2S)     0.00107       0.19341
   154    H   15  px     Ryd( 2p)     0.00009       1.60164
   155    H   15  py     Ryd( 2p)     0.00032       1.95375
   156    H   15  pz     Ryd( 2p)     0.00020       1.80719

   157    H   16  S      Val( 1S)     0.36454      -0.09605
   158    H   16  S      Ryd( 2S)     0.00128       0.21484
   159    H   16  px     Ryd( 2p)     0.00006       1.64072
   160    H   16  py     Ryd( 2p)     0.00010       1.67594
   161    H   16  pz     Ryd( 2p)     0.00035       2.11640

   162    H   17  S      Val( 1S)     0.38422      -0.07345
   163    H   17  S      Ryd( 2S)     0.00138       0.24440
   164    H   17  px     Ryd( 2p)     0.00006       1.69330
   165    H   17  py     Ryd( 2p)     0.00013       1.74227
   166    H   17  pz     Ryd( 2p)     0.00032       2.14544

   167    H   18  S      Val( 1S)     0.38336      -0.07958
   168    H   18  S      Ryd( 2S)     0.00159       0.26330
   169    H   18  px     Ryd( 2p)     0.00008       1.68766
   170    H   18  py     Ryd( 2p)     0.00027       2.00342
   171    H   18  pz     Ryd( 2p)     0.00019       1.88121

   172    H   19  S      Val( 1S)     0.38725      -0.04700
   173    H   19  S      Ryd( 2S)     0.00138       0.27045
   174    H   19  px     Ryd( 2p)     0.00007       1.74562
   175    H   19  py     Ryd( 2p)     0.00013       1.77865
   176    H   19  pz     Ryd( 2p)     0.00032       2.17421

   177    H   20  S      Val( 1S)     0.38788      -0.04924
   178    H   20  S      Ryd( 2S)     0.00135       0.27060
   179    H   20  px     Ryd( 2p)     0.00007       1.74498
   180    H   20  py     Ryd( 2p)     0.00026       2.03108
   181    H   20  pz     Ryd( 2p)     0.00020       1.91914

   182    H   21  S      Val( 1S)     0.38967      -0.02771
   183    H   21  S      Ryd( 2S)     0.00138       0.28950
   184    H   21  px     Ryd( 2p)     0.00007       1.76630
   185    H   21  py     Ryd( 2p)     0.00013       1.80080
   186    H   21  pz     Ryd( 2p)     0.00032       2.19628

   187    H   22  S      Val( 1S)     0.39051      -0.02958
   188    H   22  S      Ryd( 2S)     0.00137       0.29083
   189    H   22  px     Ryd( 2p)     0.00007       1.76609
   190    H   22  py     Ryd( 2p)     0.00025       2.05374
   191    H   22  pz     Ryd( 2p)     0.00020       1.94202

   192    H   23  S      Val( 1S)     0.39105      -0.01237
   193    H   23  S      Ryd( 2S)     0.00139       0.30402
   194    H   23  px     Ryd( 2p)     0.00007       1.78357
   195    H   23  py     Ryd( 2p)     0.00013       1.81649
   196    H   23  pz     Ryd( 2p)     0.00031       2.21229

   197    H   24  S      Val( 1S)     0.39086      -0.01218
   198    H   24  S      Ryd( 2S)     0.00138       0.30417
   199    H   24  px     Ryd( 2p)     0.00007       1.78415
   200    H   24  py     Ryd( 2p)     0.00025       2.07062
   201    H   24  pz     Ryd( 2p)     0.00019       1.95800

   202    H   25  S      Val( 1S)     0.39203      -0.00177
   203    H   25  S      Ryd( 2S)     0.00143       0.31231
   204    H   25  px     Ryd( 2p)     0.00006       1.78406
   205    H   25  py     Ryd( 2p)     0.00013       1.82287
   206    H   25  pz     Ryd( 2p)     0.00031       2.22158

   207    H   26  S      Val( 1S)     0.39228      -0.00230
   208    H   26  S      Ryd( 2S)     0.00143       0.31223
   209    H   26  px     Ryd( 2p)     0.00006       1.78360
   210    H   26  py     Ryd( 2p)     0.00025       2.07891
   211    H   26  pz     Ryd( 2p)     0.00020       1.96504

   212    H   27  S      Val( 1S)     0.39199       0.00911
   213    H   27  S      Ryd( 2S)     0.00134       0.30824
   214    H   27  px     Ryd( 2p)     0.00007       1.74970
   215    H   27  py     Ryd( 2p)     0.00025       2.08104
   216    H   27  pz     Ryd( 2p)     0.00019       1.96037

   217    H   28  S      Val( 1S)     0.39201       0.00931
   218    H   28  S      Ryd( 2S)     0.00134       0.30830
   219    H   28  px     Ryd( 2p)     0.00007       1.74786
   220    H   28  py     Ryd( 2p)     0.00013       1.81920
   221    H   28  pz     Ryd( 2p)     0.00031       2.22486

   222    H   29  S      Val( 1S)     0.39320       0.01115
   223    H   29  S      Ryd( 2S)     0.00083       0.30711
   224    H   29  px     Ryd( 2p)     0.00008       1.70473
   225    H   29  py     Ryd( 2p)     0.00013       1.79097
   226    H   29  pz     Ryd( 2p)     0.00031       2.22671

   227    H   30  S      Val( 1S)     0.38638       0.02067
   228    H   30  S      Ryd( 2S)     0.00063       0.29636
   229    H   30  px     Ryd( 2p)     0.00027       2.12971
   230    H   30  py     Ryd( 2p)     0.00014       1.86268
   231    H   30  pz     Ryd( 2p)     0.00010       1.73680

   232    H   31  S      Val( 1S)     0.39335       0.01072
   233    H   31  S      Ryd( 2S)     0.00083       0.30683
   234    H   31  px     Ryd( 2p)     0.00008       1.70151
   235    H   31  py     Ryd( 2p)     0.00025       2.06939
   236    H   31  pz     Ryd( 2p)     0.00020       1.95045


 Summary of Natural Population Analysis:                  
                                                          
                                       Natural Population 
                Natural  -----------------------------------------------
    Atom  No    Charge         Core      Valence    Rydberg      Total
 -----------------------------------------------------------------------
      C    1   -0.07614      0.99944     2.06775    0.00896     3.07614
      C    2   -0.24355      0.99951     2.23843    0.00562     3.24355
      C    3   -0.21156      0.99956     2.20523    0.00677     3.21156
      C    4   -0.21291      0.99956     2.20643    0.00692     3.21291
      C    5   -0.20979      0.99956     2.20338    0.00685     3.20979
      C    6   -0.20977      0.99956     2.20348    0.00672     3.20977
      C    7   -0.21191      0.99956     2.20573    0.00662     3.21191
      C    8   -0.21141      0.99957     2.20622    0.00562     3.21141
      C    9   -0.31234      0.99963     2.30852    0.00420     3.31234
      H   10    0.32272      0.00000     0.17613    0.00115     0.17728
      H   11   -0.27719      0.00000     0.77623    0.00096     0.77719
      H   12   -0.34155      0.00000     0.84038    0.00117     0.84155
      H   13    0.13882      0.00000     0.35962    0.00156     0.36118
      H   14    0.13130      0.00000     0.36676    0.00194     0.36870
      H   15    0.16450      0.00000     0.33382    0.00168     0.33550
      H   16    0.13367      0.00000     0.36454    0.00180     0.36633
      H   17    0.11389      0.00000     0.38422    0.00189     0.38611
      H   18    0.11450      0.00000     0.38336    0.00214     0.38550
      H   19    0.11085      0.00000     0.38725    0.00190     0.38915
      H   20    0.11024      0.00000     0.38788    0.00187     0.38976
      H   21    0.10844      0.00000     0.38967    0.00190     0.39156
      H   22    0.10760      0.00000     0.39051    0.00189     0.39240
      H   23    0.10705      0.00000     0.39105    0.00190     0.39295
      H   24    0.10724      0.00000     0.39086    0.00190     0.39276
      H   25    0.10603      0.00000     0.39203    0.00194     0.39397
      H   26    0.10578      0.00000     0.39228    0.00194     0.39422
      H   27    0.10615      0.00000     0.39199    0.00186     0.39385
      H   28    0.10613      0.00000     0.39201    0.00186     0.39387
      H   29    0.10545      0.00000     0.39320    0.00135     0.39455
      H   30    0.11248      0.00000     0.38638    0.00114     0.38752
      H   31    0.10530      0.00000     0.39335    0.00135     0.39470
 =======================================================================
   * Total *   -0.00000      8.99595    28.90868    0.09537    38.00000

                                 Natural Population      
 --------------------------------------------------------
   Core                       8.99595 ( 99.9550% of   9)
   Valence                   28.90868 ( 99.6851% of  29)
   Natural Minimal Basis     37.90463 ( 99.7490% of  38)
   Natural Rydberg Basis      0.09537 (  0.2510% of  38)
 --------------------------------------------------------

    Atom  No          Natural Electron Configuration
 ----------------------------------------------------------------------------
      C    1      [core]2S( 0.59)2p( 1.48)3p( 0.01)
      C    2      [core]2S( 0.52)2p( 1.72)
      C    3      [core]2S( 0.51)2p( 1.70)
      C    4      [core]2S( 0.50)2p( 1.70)
      C    5      [core]2S( 0.50)2p( 1.70)
      C    6      [core]2S( 0.50)2p( 1.70)
      C    7      [core]2S( 0.51)2p( 1.70)
      C    8      [core]2S( 0.51)2p( 1.70)
      C    9      [core]2S( 0.54)2p( 1.76)
      H   10            1S( 0.18)
      H   11            1S( 0.78)
      H   12            1S( 0.84)
      H   13            1S( 0.36)
      H   14            1S( 0.37)
      H   15            1S( 0.33)
      H   16            1S( 0.36)
      H   17            1S( 0.38)
      H   18            1S( 0.38)
      H   19            1S( 0.39)
      H   20            1S( 0.39)
      H   21            1S( 0.39)
      H   22            1S( 0.39)
      H   23            1S( 0.39)
      H   24            1S( 0.39)
      H   25            1S( 0.39)
      H   26            1S( 0.39)
      H   27            1S( 0.39)
      H   28            1S( 0.39)
      H   29            1S( 0.39)
      H   30            1S( 0.39)
      H   31            1S( 0.39)


 NATURAL BOND ORBITAL ANALYSIS, alpha spin orbitals:

                       Occupancies       Lewis Structure    Low   High
           Occ.    -------------------  -----------------   occ   occ
  Cycle   Thresh.   Lewis   Non-Lewis     CR  BD  3C  LP    (L)   (NL)   Dev
 =============================================================================
   1(1)    0.90    37.32327   0.67673      9  28   0   1     1      2    0.07
   2(2)    0.90    37.32327   0.67673      9  28   0   1     1      2    0.07
   3(1)    0.80    37.37861   0.62139      9  28   0   1     0      2    0.06
 -----------------------------------------------------------------------------

 Structure accepted: No low occupancy Lewis orbitals

 --------------------------------------------------------
   Core                      8.99593 ( 99.955% of   9)
   Valence Lewis            28.38268 ( 97.871% of  29)
  ==================       ============================
   Total Lewis              37.37861 ( 98.365% of  38)
  -----------------------------------------------------
   Valence non-Lewis         0.54801 (  1.442% of  38)
   Rydberg non-Lewis         0.07338 (  0.193% of  38)
  ==================       ============================
   Total non-Lewis           0.62139 (  1.635% of  38)
 --------------------------------------------------------


       (Occupancy)   Bond orbital/ Coefficients/ Hybrids
 ---------------------------------------------------------------------------------
     1. (0.99208) BD ( 1) C   1 - C   2  
                ( 52.10%)   0.7218* C   1 s( 34.08%)p 1.93( 65.88%)d 0.00(  0.05%)
                                           -0.0002 -0.5836 -0.0130  0.7052  0.0070
                                            0.3354  0.0075 -0.2209 -0.0081 -0.0157
                                            0.0046  0.0043 -0.0099  0.0083
                ( 47.90%)   0.6921* C   2 s( 25.22%)p 2.96( 74.71%)d 0.00(  0.06%)
                                           -0.0002 -0.5017 -0.0231 -0.7291 -0.0180
                                           -0.4480  0.0050  0.1205 -0.0005 -0.0193
                                            0.0057  0.0022 -0.0102  0.0113
     2. (0.89442) BD ( 1) C   1 - H  11  
                ( 16.29%)   0.4037* C   1 s(  8.17%)p11.23( 91.76%)d 0.01(  0.07%)
                                            0.0006  0.2799 -0.0583  0.0043  0.0079
                                            0.8063 -0.1195  0.5006 -0.0494 -0.0005
                                           -0.0049  0.0133 -0.0163 -0.0147
                ( 83.71%)   0.9149* H  11 s( 99.97%)p 0.00(  0.03%)
                                            0.9998  0.0110  0.0140 -0.0089 -0.0056
     3. (0.99084) BD ( 1) C   1 - H  13  
                ( 64.27%)   0.8017* C   1 s( 32.40%)p 2.08( 67.54%)d 0.00(  0.05%)
                                           -0.0000  0.5692 -0.0005  0.7080  0.0164
                                           -0.3476 -0.0196  0.2294 -0.0084 -0.0191
                                            0.0011  0.0012  0.0014 -0.0130
                ( 35.73%)   0.5978* H  13 s( 99.89%)p 0.00(  0.11%)
                                            0.9994 -0.0027 -0.0239  0.0240  0.0003
     4. (0.98147) BD ( 1) C   1 - H  14  
                ( 63.19%)   0.7949* C   1 s( 25.53%)p 2.91( 74.40%)d 0.00(  0.07%)
                                            0.0001 -0.5051 -0.0118 -0.0130 -0.0093
                                           -0.3249 -0.0279  0.7983  0.0137 -0.0011
                                           -0.0009  0.0138 -0.0003 -0.0223
                ( 36.81%)   0.6067* H  14 s( 99.89%)p 0.00(  0.11%)
                                           -0.9994  0.0045 -0.0005  0.0097 -0.0321
     5. (0.98672) BD ( 1) C   2 - C   3  
                ( 52.73%)   0.7262* C   2 s( 29.51%)p 2.39( 70.45%)d 0.00(  0.03%)
                                            0.0004  0.5433 -0.0029 -0.6835  0.0045
                                            0.4736 -0.0048 -0.1140  0.0030 -0.0136
                                            0.0057 -0.0024  0.0024 -0.0092
                ( 47.27%)   0.6875* C   3 s( 26.85%)p 2.72( 73.10%)d 0.00(  0.05%)
                                            0.0003  0.5180  0.0135  0.7093  0.0013
                                           -0.4654 -0.0060  0.1055  0.0008 -0.0180
                                            0.0039 -0.0019  0.0084 -0.0110
     6. (0.93780) BD ( 1) C   2 - H  15  
                ( 64.81%)   0.8051* C   2 s( 23.62%)p 3.23( 76.33%)d 0.00(  0.04%)
                                            0.0008 -0.4860  0.0037  0.0005 -0.0010
                                            0.6878  0.0051  0.5386 -0.0121  0.0025
                                            0.0048 -0.0176  0.0092 -0.0038
                ( 35.19%)   0.5932* H  15 s( 99.88%)p 0.00(  0.12%)
                                           -0.9994  0.0048 -0.0064 -0.0286 -0.0176
     7. (0.98401) BD ( 1) C   2 - H  16  
                ( 63.49%)   0.7968* C   2 s( 21.68%)p 3.61( 78.28%)d 0.00(  0.04%)
                                           -0.0000 -0.4655  0.0107 -0.0121  0.0047
                                            0.3177  0.0105 -0.8255  0.0103 -0.0004
                                           -0.0054  0.0112  0.0037 -0.0158
                ( 36.51%)   0.6042* H  16 s( 99.90%)p 0.00(  0.10%)
                                           -0.9995  0.0057 -0.0024 -0.0118  0.0288
     8. (0.98891) BD ( 1) C   3 - C   4  
                ( 51.98%)   0.7210* C   3 s( 29.55%)p 2.38( 70.41%)d 0.00(  0.04%)
                                            0.0003  0.5436  0.0060 -0.7038  0.0067
                                           -0.4402  0.0044  0.1219 -0.0015  0.0150
                                           -0.0045 -0.0032  0.0047 -0.0092
                ( 48.02%)   0.6929* C   4 s( 27.38%)p 2.65( 72.57%)d 0.00(  0.05%)
                                            0.0003  0.5230  0.0146  0.7230  0.0014
                                            0.4335  0.0051 -0.1227 -0.0016  0.0163
                                           -0.0047 -0.0025  0.0097 -0.0104
     9. (0.98875) BD ( 1) C   3 - H  17  
                ( 61.66%)   0.7852* C   3 s( 21.60%)p 3.63( 78.35%)d 0.00(  0.04%)
                                           -0.0001  0.4647 -0.0086  0.0052 -0.0095
                                            0.3388  0.0101 -0.8176  0.0055  0.0006
                                           -0.0030 -0.0125 -0.0027  0.0167
                ( 38.34%)   0.6192* H  17 s( 99.91%)p 0.00(  0.09%)
                                            0.9996 -0.0047  0.0037 -0.0124  0.0266
    10. (0.98038) BD ( 1) C   3 - H  18  
                ( 61.42%)   0.7837* C   3 s( 22.02%)p 3.54( 77.94%)d 0.00(  0.05%)
                                           -0.0002  0.4692 -0.0065  0.0273 -0.0095
                                            0.6882  0.0071  0.5520 -0.0097  0.0023
                                            0.0031  0.0179 -0.0107  0.0025
                ( 38.58%)   0.6211* H  18 s( 99.91%)p 0.00(  0.09%)
                                            0.9995 -0.0047  0.0043 -0.0238 -0.0172
    11. (0.98829) BD ( 1) C   4 - C   5  
                ( 51.50%)   0.7176* C   4 s( 29.44%)p 2.40( 70.52%)d 0.00(  0.04%)
                                            0.0003  0.5425  0.0068 -0.6901  0.0058
                                            0.4666 -0.0046 -0.1058  0.0010 -0.0156
                                            0.0036 -0.0028  0.0044 -0.0094
                ( 48.50%)   0.6964* C   5 s( 27.67%)p 2.61( 72.28%)d 0.00(  0.05%)
                                            0.0003  0.5258  0.0133  0.7049  0.0005
                                           -0.4638 -0.0032  0.1041  0.0007 -0.0170
                                            0.0039 -0.0024  0.0078 -0.0104
    12. (0.98803) BD ( 1) C   4 - H  19  
                ( 61.32%)   0.7831* C   4 s( 21.61%)p 3.63( 78.34%)d 0.00(  0.05%)
                                            0.0001 -0.4648  0.0091 -0.0083  0.0076
                                            0.3427  0.0100 -0.8159  0.0062  0.0006
                                           -0.0024  0.0129  0.0027 -0.0166
                ( 38.68%)   0.6219* H  19 s( 99.91%)p 0.00(  0.09%)
                                           -0.9996  0.0044 -0.0030 -0.0122  0.0264
    13. (0.98751) BD ( 1) C   4 - H  20  
                ( 61.23%)   0.7825* C   4 s( 21.61%)p 3.63( 78.35%)d 0.00(  0.05%)
                                            0.0001 -0.4647  0.0086  0.0162  0.0079
                                            0.6898  0.0056  0.5543 -0.0102  0.0009
                                            0.0012 -0.0181  0.0111 -0.0022
                ( 38.77%)   0.6226* H  20 s( 99.91%)p 0.00(  0.09%)
                                           -0.9996  0.0043 -0.0040 -0.0232 -0.0173
    14. (0.98919) BD ( 1) C   5 - C   6  
                ( 51.11%)   0.7149* C   5 s( 29.21%)p 2.42( 70.75%)d 0.00(  0.04%)
                                            0.0003  0.5405  0.0074 -0.7084  0.0051
                                           -0.4361  0.0034  0.1240 -0.0010  0.0152
                                           -0.0044 -0.0030  0.0063 -0.0093
                ( 48.89%)   0.6992* C   6 s( 27.90%)p 2.58( 72.05%)d 0.00(  0.05%)
                                            0.0003  0.5281  0.0120  0.7194 -0.0000
                                            0.4333  0.0019 -0.1232 -0.0005  0.0161
                                           -0.0045 -0.0027  0.0087 -0.0101
    15. (0.98830) BD ( 1) C   5 - H  21  
                ( 61.09%)   0.7816* C   5 s( 21.58%)p 3.63( 78.37%)d 0.00(  0.05%)
                                           -0.0001  0.4645 -0.0086  0.0001 -0.0050
                                            0.3429  0.0097 -0.8161  0.0063  0.0003
                                           -0.0015 -0.0129 -0.0029  0.0167
                ( 38.91%)   0.6238* H  21 s( 99.92%)p 0.00(  0.08%)
                                            0.9996 -0.0044  0.0024 -0.0120  0.0261
    16. (0.98823) BD ( 1) C   5 - H  22  
                ( 61.00%)   0.7810* C   5 s( 21.57%)p 3.63( 78.39%)d 0.00(  0.05%)
                                           -0.0001  0.4643 -0.0086  0.0262 -0.0056
                                            0.6899  0.0058  0.5541 -0.0100  0.0018
                                            0.0018  0.0180 -0.0112  0.0022
                ( 39.00%)   0.6245* H  22 s( 99.92%)p 0.00(  0.08%)
                                            0.9996 -0.0043  0.0016 -0.0230 -0.0172
    17. (0.98946) BD ( 1) C   6 - C   7  
                ( 50.80%)   0.7127* C   6 s( 29.02%)p 2.44( 70.94%)d 0.00(  0.04%)
                                            0.0003  0.5386  0.0082 -0.6938  0.0036
                                            0.4658 -0.0030 -0.1049  0.0007 -0.0161
                                            0.0036 -0.0027  0.0054 -0.0096
                ( 49.20%)   0.7015* C   7 s( 28.10%)p 2.56( 71.86%)d 0.00(  0.05%)
                                            0.0003  0.5300  0.0111  0.7016 -0.0007
                                           -0.4641 -0.0017  0.1045  0.0005 -0.0168
                                            0.0039 -0.0025  0.0072 -0.0101
    18. (0.98851) BD ( 1) C   6 - H  23  
                ( 60.96%)   0.7808* C   6 s( 21.54%)p 3.64( 78.41%)d 0.00(  0.05%)
                                            0.0001 -0.4641  0.0085 -0.0062  0.0043
                                            0.3432  0.0097 -0.8162  0.0064  0.0003
                                           -0.0013  0.0129  0.0029 -0.0167
                ( 39.04%)   0.6248* H  23 s( 99.92%)p 0.00(  0.08%)
                                           -0.9996  0.0044 -0.0016 -0.0119  0.0260
    19. (0.98839) BD ( 1) C   6 - H  24  
                ( 60.97%)   0.7809* C   6 s( 21.56%)p 3.64( 78.39%)d 0.00(  0.05%)
                                            0.0001 -0.4643  0.0085  0.0195  0.0040
                                            0.6903  0.0053  0.5540 -0.0103  0.0001
                                            0.0003 -0.0180  0.0113 -0.0022
                ( 39.03%)   0.6247* H  24 s( 99.92%)p 0.00(  0.08%)
                                           -0.9996  0.0044 -0.0024 -0.0229 -0.0171
    20. (0.98987) BD ( 1) C   7 - C   8  
                ( 50.79%)   0.7127* C   7 s( 28.84%)p 2.47( 71.12%)d 0.00(  0.04%)
                                            0.0003  0.5370  0.0087 -0.7117  0.0021
                                           -0.4349  0.0037  0.1243 -0.0010  0.0156
                                           -0.0044 -0.0028  0.0071 -0.0094
                ( 49.21%)   0.7015* C   8 s( 28.18%)p 2.55( 71.78%)d 0.00(  0.04%)
                                            0.0003  0.5308  0.0052  0.7159  0.0008
                                            0.4356  0.0028 -0.1245 -0.0007  0.0159
                                           -0.0045 -0.0028  0.0082 -0.0099
    21. (0.98868) BD ( 1) C   7 - H  25  
                ( 60.87%)   0.7802* C   7 s( 21.55%)p 3.64( 78.40%)d 0.00(  0.05%)
                                           -0.0001  0.4642 -0.0081 -0.0020 -0.0031
                                            0.3426  0.0095 -0.8164  0.0065  0.0002
                                           -0.0007 -0.0130 -0.0029  0.0167
                ( 39.13%)   0.6255* H  25 s( 99.92%)p 0.00(  0.08%)
                                            0.9996 -0.0045  0.0015 -0.0119  0.0260
    22. (0.98868) BD ( 1) C   7 - H  26  
                ( 60.85%)   0.7801* C   7 s( 21.53%)p 3.64( 78.42%)d 0.00(  0.05%)
                                           -0.0001  0.4640 -0.0081  0.0244 -0.0035
                                            0.6908  0.0054  0.5535 -0.0101  0.0015
                                            0.0013  0.0180 -0.0113  0.0021
                ( 39.15%)   0.6257* H  26 s( 99.92%)p 0.00(  0.08%)
                                            0.9996 -0.0045  0.0008 -0.0229 -0.0171
    23. (0.99362) BD ( 1) C   8 - C   9  
                ( 50.84%)   0.7130* C   8 s( 28.29%)p 2.53( 71.67%)d 0.00(  0.04%)
                                            0.0002  0.5317  0.0145 -0.6972 -0.0120
                                            0.4681 -0.0115 -0.1054  0.0031 -0.0166
                                            0.0038 -0.0027  0.0055 -0.0097
                ( 49.16%)   0.7011* C   9 s( 29.86%)p 2.35( 70.10%)d 0.00(  0.04%)
                                            0.0004  0.5464  0.0058  0.6878 -0.0043
                                           -0.4654 -0.0137  0.1049  0.0036 -0.0160
                                            0.0036 -0.0023  0.0071 -0.0098
    24. (0.98869) BD ( 1) C   8 - H  27  
                ( 60.85%)   0.7801* C   8 s( 21.77%)p 3.59( 78.18%)d 0.00(  0.05%)
                                            0.0001 -0.4665  0.0086  0.0230  0.0083
                                            0.6886  0.0033  0.5539 -0.0124 -0.0001
                                           -0.0002 -0.0180  0.0113 -0.0024
                ( 39.15%)   0.6257* H  27 s( 99.92%)p 0.00(  0.08%)
                                           -0.9996  0.0041 -0.0019 -0.0230 -0.0170
    25. (0.98868) BD ( 1) C   8 - H  28  
                ( 60.85%)   0.7801* C   8 s( 21.77%)p 3.59( 78.19%)d 0.00(  0.05%)
                                            0.0001 -0.4665  0.0087 -0.0036  0.0088
                                            0.3405  0.0087 -0.8159  0.0091  0.0004
                                           -0.0009  0.0128  0.0030 -0.0169
                ( 39.15%)   0.6257* H  28 s( 99.92%)p 0.00(  0.08%)
                                           -0.9996  0.0041 -0.0012 -0.0121  0.0259
    26. (0.99439) BD ( 1) C   9 - H  29  
                ( 60.69%)   0.7790* C   9 s( 23.22%)p 3.31( 76.74%)d 0.00(  0.04%)
                                           -0.0000 -0.4818  0.0038  0.0377  0.0168
                                           -0.3267 -0.0044  0.8118 -0.0031 -0.0001
                                           -0.0008  0.0124  0.0026 -0.0163
                ( 39.31%)   0.6270* H  29 s( 99.92%)p 0.00(  0.08%)
                                           -0.9996  0.0019 -0.0034  0.0108 -0.0258
    27. (0.99383) BD ( 1) C   9 - H  30  
                ( 61.25%)   0.7826* C   9 s( 23.68%)p 3.22( 76.28%)d 0.00(  0.04%)
                                           -0.0000 -0.4866 -0.0029  0.7241  0.0013
                                            0.4695 -0.0135 -0.1334  0.0034 -0.0161
                                            0.0045  0.0028 -0.0065  0.0089
                ( 38.75%)   0.6225* H  30 s( 99.92%)p 0.00(  0.08%)
                                           -0.9996  0.0007 -0.0244 -0.0142  0.0041
    28. (0.99440) BD ( 1) C   9 - H  31  
                ( 60.68%)   0.7789* C   9 s( 23.22%)p 3.31( 76.74%)d 0.00(  0.04%)
                                            0.0000  0.4818 -0.0038 -0.0111 -0.0170
                                            0.6748  0.0027  0.5582 -0.0042  0.0006
                                            0.0000  0.0176 -0.0108  0.0023
                ( 39.32%)   0.6271* H  31 s( 99.92%)p 0.00(  0.08%)
                                            0.9996 -0.0018  0.0026 -0.0219 -0.0176
    29. (0.99943) CR ( 1) C   1           s(100.00%)p 0.00(  0.00%)
                                            1.0000 -0.0002  0.0000  0.0002 -0.0000
                                           -0.0004  0.0001 -0.0004  0.0000 -0.0000
                                            0.0000 -0.0000  0.0000  0.0000
    30. (0.99950) CR ( 1) C   2           s(100.00%)p 0.00(  0.00%)
                                            1.0000  0.0001 -0.0000  0.0001 -0.0000
                                           -0.0008 -0.0000 -0.0004  0.0000 -0.0000
                                           -0.0000  0.0000 -0.0000  0.0000
    31. (0.99955) CR ( 1) C   3           s(100.00%)p 0.00(  0.00%)
                                            1.0000 -0.0002 -0.0000  0.0000 -0.0000
                                            0.0004  0.0000 -0.0001 -0.0000  0.0000
                                            0.0000  0.0000 -0.0000  0.0000
    32. (0.99956) CR ( 1) C   4           s(100.00%)p 0.00(  0.00%)
                                            1.0000 -0.0002 -0.0000 -0.0000 -0.0000
                                           -0.0004 -0.0000  0.0001  0.0000 -0.0000
                                            0.0000  0.0000 -0.0000  0.0000
    33. (0.99956) CR ( 1) C   5           s(100.00%)p 0.00(  0.00%)
                                            1.0000 -0.0002 -0.0000 -0.0000 -0.0000
                                            0.0004  0.0000 -0.0001 -0.0000  0.0000
                                            0.0000  0.0000 -0.0000  0.0000
    34. (0.99956) CR ( 1) C   6           s(100.00%)p 0.00(  0.00%)
                                            1.0000 -0.0002 -0.0000 -0.0000 -0.0000
                                           -0.0004 -0.0000  0.0001  0.0000 -0.0000
                                            0.0000  0.0000 -0.0000  0.0000
    35. (0.99956) CR ( 1) C   7           s(100.00%)p 0.00(  0.00%)
                                            1.0000 -0.0002 -0.0000 -0.0000 -0.0000
                                            0.0004  0.0000 -0.0001 -0.0000  0.0000
                                            0.0000  0.0000 -0.0000  0.0000
    36. (0.99957) CR ( 1) C   8           s(100.00%)p 0.00(  0.00%)
                                            1.0000 -0.0002 -0.0000 -0.0001  0.0000
                                           -0.0004  0.0000  0.0001 -0.0000 -0.0000
                                            0.0000  0.0000 -0.0000  0.0000
    37. (0.99963) CR ( 1) C   9           s(100.00%)p 0.00(  0.00%)
                                            1.0000 -0.0002 -0.0000 -0.0003  0.0000
                                            0.0002  0.0000 -0.0000 -0.0000  0.0000
                                           -0.0000  0.0000 -0.0000  0.0000
    38. (0.17680) LP*( 1) H  10           s( 99.78%)p 0.00(  0.22%)
                                            0.9981 -0.0396 -0.0429 -0.0110  0.0165
    39. (0.84055) LP ( 1) H  12           s( 99.98%)p 0.00(  0.02%)
                                            0.9999  0.0034  0.0061  0.0013 -0.0122
    40. (0.00313) RY*( 1) C   1           s(  4.46%)p18.82( 84.00%)d 2.59( 11.54%)
                                           -0.0000  0.0341  0.2085  0.0168 -0.4045
                                            0.0817  0.8132  0.0886 -0.0125 -0.0722
                                           -0.0269 -0.0918  0.2625  0.1794
    41. (0.00151) RY*( 2) C   1           s(  2.01%)p40.85( 82.02%)d 7.95( 15.97%)
                                           -0.0000  0.0152  0.1409  0.0063  0.3052
                                            0.0510  0.0875  0.0274  0.8462 -0.1194
                                           -0.2745 -0.2601 -0.0215 -0.0443
    42. (0.00050) RY*( 3) C   1           s(  5.77%)p10.04( 57.98%)d 6.28( 36.25%)
                                            0.0000  0.0011  0.2403  0.0051 -0.6460
                                            0.0049 -0.3098 -0.0333  0.2556 -0.2627
                                            0.0969  0.1871  0.1279 -0.4824
    43. (0.00017) RY*( 4) C   1           s(  0.06%)p99.99( 38.13%)d99.99( 61.82%)
                                            0.0000 -0.0005  0.0237  0.0177 -0.4645
                                           -0.0176 -0.3600 -0.0045  0.1880  0.3169
                                           -0.0347 -0.2618 -0.0675  0.6659
    44. (0.00006) RY*( 5) C   1           s( 77.90%)p 0.10(  7.59%)d 0.19( 14.51%)
    45. (0.00002) RY*( 6) C   1           s(  0.54%)p 0.71(  0.38%)d99.99( 99.08%)
    46. (0.00000) RY*( 7) C   1           s(  0.05%)p99.99(  6.70%)d99.99( 93.24%)
    47. (0.00000) RY*( 8) C   1           s(  7.09%)p 2.09( 14.79%)d11.01( 78.11%)
    48. (0.00000) RY*( 9) C   1           s(  1.93%)p 4.56(  8.82%)d46.15( 89.25%)
    49. (0.00146) RY*( 1) C   2           s( 25.47%)p 2.44( 62.10%)d 0.49( 12.43%)
                                            0.0000 -0.0025  0.5047 -0.0075 -0.5015
                                           -0.0035 -0.2938  0.0133  0.5320  0.0706
                                           -0.0729  0.1746  0.2543 -0.1373
    50. (0.00136) RY*( 2) C   2           s(  1.47%)p59.85( 88.25%)d 6.97( 10.28%)
                                           -0.0000  0.0025  0.1214 -0.0026 -0.4858
                                           -0.0016 -0.3309 -0.0211 -0.7325  0.1410
                                            0.0278 -0.2405  0.1313  0.0839
    51. (0.00070) RY*( 3) C   2           s(  3.09%)p26.70( 82.52%)d 4.65( 14.38%)
                                            0.0000 -0.0147  0.1752 -0.0074  0.6261
                                           -0.0137 -0.6540  0.0024 -0.0730 -0.1501
                                            0.1331  0.0038  0.3049 -0.1030
    52. (0.00019) RY*( 4) C   2           s( 14.48%)p 1.16( 16.80%)d 4.74( 68.71%)
                                            0.0000  0.0022  0.3806 -0.0092  0.1083
                                           -0.0148  0.3949 -0.0034 -0.0024  0.2463
                                            0.7320 -0.2114  0.2138  0.0144
    53. (0.00015) RY*( 5) C   2           s( 38.88%)p 0.70( 27.33%)d 0.87( 33.79%)
                                            0.0000  0.0002  0.6235 -0.0218  0.2781
                                           -0.0144  0.3376  0.0123 -0.2849  0.1087
                                           -0.5472  0.0962 -0.0271 -0.1289
    54. (0.00006) RY*( 6) C   2           s( 15.75%)p 0.13(  2.08%)d 5.22( 82.17%)
    55. (0.00004) RY*( 7) C   2           s(  0.09%)p99.99( 13.71%)d99.99( 86.20%)
    56. (0.00000) RY*( 8) C   2           s(  0.49%)p11.77(  5.81%)d99.99( 93.70%)
    57. (0.00000) RY*( 9) C   2           s(  0.23%)p 6.94(  1.61%)d99.99( 98.16%)
    58. (0.00193) RY*( 1) C   3           s(  8.79%)p 9.77( 85.88%)d 0.61(  5.33%)
                                            0.0000 -0.0007  0.2965  0.0059  0.6921
                                            0.0101  0.1755 -0.0135 -0.5905  0.1181
                                           -0.0339  0.1619  0.0534 -0.0957
    59. (0.00160) RY*( 2) C   3           s(  0.08%)p99.99( 91.04%)d99.99(  8.88%)
                                           -0.0000  0.0029  0.0273  0.0061  0.5930
                                            0.0106  0.2091  0.0124  0.7174  0.1155
                                           -0.0477 -0.2366  0.0542  0.1195
    60. (0.00140) RY*( 3) C   3           s( 35.63%)p 1.52( 54.08%)d 0.29( 10.29%)
                                            0.0000 -0.0083  0.5969 -0.0036 -0.3532
                                            0.0051  0.6404  0.0021  0.0763 -0.1142
                                            0.0236 -0.0325  0.2943 -0.0407
    61. (0.00020) RY*( 4) C   3           s( 42.39%)p 1.26( 53.22%)d 0.10(  4.39%)
                                            0.0000  0.0034  0.6511 -0.0107  0.0306
                                            0.0220 -0.7077 -0.0060  0.1724 -0.0802
                                           -0.0368  0.0264  0.1773 -0.0634
    62. (0.00018) RY*( 5) C   3           s(  0.24%)p 3.91(  0.93%)d99.99( 98.83%)
                                            0.0000  0.0003  0.0488  0.0001  0.0087
                                           -0.0017 -0.0086 -0.0086  0.0954  0.2696
                                            0.9308  0.1828 -0.0597 -0.1105
    63. (0.00006) RY*( 6) C   3           s( 12.77%)p 0.09(  1.20%)d 6.74( 86.03%)
    64. (0.00004) RY*( 7) C   3           s(  0.00%)p 1.00(  3.67%)d26.27( 96.33%)
    65. (0.00000) RY*( 8) C   3           s(  0.04%)p99.99(  8.56%)d99.99( 91.40%)
    66. (0.00001) RY*( 9) C   3           s(  0.04%)p43.63(  1.64%)d99.99( 98.33%)
    67. (0.00185) RY*( 1) C   4           s(  0.04%)p99.99( 89.47%)d99.99( 10.48%)
                                           -0.0000  0.0000  0.0210  0.0005  0.0265
                                            0.0043  0.2109  0.0189  0.9215  0.0093
                                            0.0141  0.2847 -0.0694 -0.1366
    68. (0.00177) RY*( 2) C   4           s(  5.60%)p16.21( 90.76%)d 0.65(  3.65%)
                                            0.0000 -0.0007  0.2366  0.0073  0.8786
                                           -0.0129 -0.3641  0.0023  0.0539 -0.1622
                                            0.0426  0.0104  0.0882 -0.0210
    69. (0.00148) RY*( 3) C   4           s( 32.94%)p 1.75( 57.58%)d 0.29(  9.48%)
                                            0.0000 -0.0081  0.5739 -0.0038 -0.4272
                                           -0.0056 -0.6113  0.0013  0.1398  0.0968
                                           -0.0330  0.0316  0.2803 -0.0688
    70. (0.00020) RY*( 4) C   4           s( 51.24%)p 0.89( 45.80%)d 0.06(  2.96%)
                                            0.0000  0.0027  0.7158 -0.0098  0.0752
                                           -0.0229  0.6515  0.0057 -0.1651  0.0373
                                            0.0805 -0.0086  0.1347 -0.0592
    71. (0.00018) RY*( 5) C   4           s(  0.48%)p 1.40(  0.67%)d99.99( 98.85%)
                                            0.0000  0.0001  0.0691 -0.0007  0.0085
                                           -0.0003  0.0458  0.0072 -0.0669 -0.2381
                                           -0.9431  0.1880 -0.0596 -0.0589
    72. (0.00006) RY*( 6) C   4           s(  9.54%)p 0.20(  1.87%)d 9.29( 88.59%)
    73. (0.00004) RY*( 7) C   4           s(  0.02%)p99.99(  3.74%)d99.99( 96.24%)
    74. (0.00000) RY*( 8) C   4           s(  0.01%)p99.99(  8.59%)d99.99( 91.40%)
    75. (0.00000) RY*( 9) C   4           s(  0.09%)p19.62(  1.74%)d99.99( 98.17%)
    76. (0.00182) RY*( 1) C   5           s(  5.24%)p17.34( 90.90%)d 0.74(  3.86%)
                                            0.0000 -0.0015  0.2290  0.0073  0.8998
                                            0.0100  0.2840 -0.0036 -0.1364  0.1588
                                           -0.0433  0.0278  0.0988 -0.0305
    77. (0.00179) RY*( 2) C   5           s(  0.00%)p 1.00( 89.07%)d 0.12( 10.92%)
                                            0.0000  0.0000  0.0045  0.0008  0.0658
                                            0.0051  0.2384  0.0187  0.9106  0.0039
                                            0.0011 -0.2901  0.0808  0.1361
    78. (0.00151) RY*( 3) C   5           s( 33.14%)p 1.74( 57.70%)d 0.28(  9.16%)
                                            0.0000 -0.0077  0.5756 -0.0034 -0.3830
                                            0.0072  0.6400 -0.0017 -0.1437 -0.1103
                                            0.0211  0.0369  0.2694 -0.0715
    79. (0.00019) RY*( 4) C   5           s( 52.43%)p 0.87( 45.67%)d 0.04(  1.90%)
                                            0.0000  0.0028  0.7241 -0.0066  0.0370
                                            0.0219 -0.6535 -0.0055  0.1663 -0.0236
                                            0.0208  0.0051  0.1161 -0.0673
    80. (0.00018) RY*( 5) C   5           s(  0.02%)p11.11(  0.18%)d99.99( 99.80%)
                                            0.0000  0.0000  0.0127  0.0000 -0.0001
                                            0.0017 -0.0226  0.0048 -0.0356 -0.2471
                                           -0.9600 -0.0971  0.0146  0.0761
    81. (0.00006) RY*( 6) C   5           s(  8.96%)p 0.22(  2.01%)d 9.94( 89.04%)
    82. (0.00004) RY*( 7) C   5           s(  0.05%)p74.67(  3.77%)d99.99( 96.18%)
    83. (0.00000) RY*( 8) C   5           s(  0.02%)p99.99(  9.12%)d99.99( 90.86%)
    84. (0.00000) RY*( 9) C   5           s(  0.11%)p16.01(  1.79%)d99.99( 98.10%)
    85. (0.00176) RY*( 1) C   6           s(  4.73%)p19.29( 91.16%)d 0.87(  4.12%)
                                            0.0000 -0.0016  0.2174  0.0066  0.8975
                                           -0.0088 -0.3254  0.0008  0.0045 -0.1740
                                            0.0412 -0.0026  0.0943 -0.0174
    86. (0.00177) RY*( 2) C   6           s(  0.04%)p99.99( 88.84%)d99.99( 11.12%)
                                            0.0000 -0.0002  0.0206  0.0007  0.0693
                                            0.0042  0.2043  0.0193  0.9173 -0.0011
                                            0.0122  0.2940 -0.0706 -0.1400
    87. (0.00152) RY*( 3) C   6           s( 32.79%)p 1.78( 58.26%)d 0.27(  8.94%)
                                            0.0000 -0.0078  0.5726 -0.0031 -0.3852
                                           -0.0079 -0.6396  0.0018  0.1584  0.0790
                                           -0.0275  0.0356  0.2762 -0.0699
    88. (0.00018) RY*( 4) C   6           s( 53.70%)p 0.83( 44.56%)d 0.03(  1.74%)
                                            0.0000  0.0030  0.7328 -0.0054  0.0478
                                           -0.0211  0.6447  0.0055 -0.1649  0.0188
                                           -0.0065 -0.0009  0.1115 -0.0673
    89. (0.00018) RY*( 5) C   6           s(  0.00%)p 1.00(  0.09%)d99.99( 99.91%)
                                            0.0000  0.0000  0.0020  0.0001 -0.0003
                                            0.0009 -0.0060  0.0035 -0.0289 -0.2420
                                           -0.9619  0.1120 -0.0477 -0.0195
    90. (0.00006) RY*( 6) C   6           s(  8.51%)p 0.26(  2.18%)d10.50( 89.31%)
    91. (0.00003) RY*( 7) C   6           s(  0.05%)p85.08(  3.91%)d99.99( 96.04%)
    92. (0.00000) RY*( 8) C   6           s(  0.02%)p99.99(  9.31%)d99.99( 90.66%)
    93. (0.00000) RY*( 9) C   6           s(  0.13%)p14.60(  1.89%)d99.99( 97.98%)
    94. (0.00173) RY*( 1) C   7           s(  1.41%)p67.14( 94.44%)d 2.95(  4.16%)
                                            0.0000 -0.0000  0.1186  0.0070  0.9488
                                            0.0055  0.2019 -0.0012 -0.0572  0.1829
                                           -0.0485  0.0045  0.0743 -0.0148
    95. (0.00167) RY*( 2) C   7           s(  0.00%)p 1.00( 88.12%)d 0.13( 11.88%)
                                            0.0000 -0.0000  0.0015 -0.0003 -0.0056
                                           -0.0048 -0.2283 -0.0193 -0.9103  0.0080
                                           -0.0053  0.3029 -0.0813 -0.1426
    96. (0.00156) RY*( 3) C   7           s( 41.12%)p 1.21( 49.88%)d 0.22(  9.01%)
                                            0.0000 -0.0084  0.6412 -0.0006 -0.2356
                                            0.0106  0.6463 -0.0027 -0.1594 -0.0740
                                            0.0111  0.0418  0.2776 -0.0750
    97. (0.00019) RY*( 4) C   7           s( 49.81%)p 0.99( 49.24%)d 0.02(  0.95%)
                                            0.0000  0.0036  0.7058 -0.0038  0.0608
                                            0.0196 -0.6775 -0.0049  0.1711 -0.0065
                                            0.0105 -0.0026  0.0800 -0.0541
    98. (0.00018) RY*( 5) C   7           s(  0.01%)p 1.00(  0.06%)d99.99( 99.93%)
                                            0.0000  0.0001  0.0085  0.0001  0.0002
                                            0.0010 -0.0138  0.0030 -0.0209 -0.2468
                                           -0.9652 -0.0556 -0.0017  0.0600
    99. (0.00006) RY*( 6) C   7           s(  7.51%)p 0.32(  2.42%)d11.99( 90.06%)
   100. (0.00003) RY*( 7) C   7           s(  0.00%)p 1.00(  4.09%)d23.44( 95.91%)
   101. (0.00000) RY*( 8) C   7           s(  0.02%)p99.99( 10.00%)d99.99( 89.98%)
   102. (0.00000) RY*( 9) C   7           s(  0.10%)p20.04(  1.95%)d99.99( 97.95%)
   103. (0.00171) RY*( 1) C   8           s( 15.22%)p 5.11( 77.74%)d 0.46(  7.04%)
                                            0.0000  0.0028  0.3902  0.0042  0.6971
                                           -0.0124 -0.5242  0.0033  0.1280 -0.1226
                                            0.0251  0.0355  0.2219 -0.0651
   104. (0.00151) RY*( 2) C   8           s(  0.00%)p 1.00( 87.29%)d 0.15( 12.71%)
                                            0.0000  0.0000  0.0028 -0.0004 -0.0111
                                           -0.0059 -0.2340 -0.0228 -0.9041 -0.0150
                                           -0.0256 -0.3117  0.0862  0.1472
   105. (0.00051) RY*( 3) C   8           s( 13.82%)p 4.54( 62.69%)d 1.70( 23.49%)
                                            0.0000 -0.0150  0.3715  0.0061 -0.6511
                                           -0.0106 -0.4335  0.0026  0.1221  0.2389
                                           -0.0725  0.0492  0.3969 -0.1122
   106. (0.00016) RY*( 4) C   8           s( 38.56%)p 1.30( 50.32%)d 0.29( 11.12%)
                                            0.0000  0.0072  0.6209 -0.0080  0.1123
                                           -0.0191  0.6780  0.0050 -0.1745  0.1173
                                           -0.0230  0.0159  0.2855 -0.1230
   107. (0.00017) RY*( 5) C   8           s(  0.01%)p 2.55(  0.03%)d99.99( 99.96%)
                                            0.0000  0.0002  0.0104 -0.0001  0.0017
                                            0.0004  0.0080  0.0030 -0.0142 -0.2411
                                           -0.9634  0.1058 -0.0427 -0.0169
   108. (0.00006) RY*( 6) C   8           s( 28.78%)p 0.21(  6.16%)d 2.26( 65.06%)
   109. (0.00004) RY*( 7) C   8           s(  3.19%)p 0.98(  3.12%)d29.33( 93.69%)
   110. (0.00000) RY*( 8) C   8           s(  0.07%)p99.99( 10.53%)d99.99( 89.40%)
   111. (0.00000) RY*( 9) C   8           s(  0.33%)p 7.10(  2.33%)d99.99( 97.35%)
   112. (0.00160) RY*( 1) C   9           s(  5.94%)p14.60( 86.71%)d 1.24(  7.35%)
                                           -0.0000  0.0118  0.2434  0.0154  0.7027
                                            0.0136  0.5884 -0.0038 -0.1635  0.1249
                                           -0.0380  0.0333  0.2286 -0.0558
   113. (0.00079) RY*( 2) C   9           s(  0.00%)p 1.00( 77.95%)d 0.28( 22.05%)
                                            0.0000  0.0000  0.0013 -0.0003 -0.0168
                                           -0.0032 -0.2182 -0.0129 -0.8552 -0.0694
                                           -0.3004  0.3139 -0.0908 -0.1368
   114. (0.00019) RY*( 3) C   9           s(  9.50%)p 9.50( 90.28%)d 0.02(  0.22%)
                                            0.0000  0.0125  0.3080 -0.0157  0.5686
                                            0.0133 -0.7399 -0.0030  0.1776 -0.0224
                                            0.0064 -0.0167 -0.0330 -0.0164
   115. (0.00007) RY*( 4) C   9           s( 67.26%)p 0.14(  9.18%)d 0.35( 23.56%)
   116. (0.00001) RY*( 5) C   9           s(  2.37%)p 1.11(  2.64%)d40.06( 94.99%)
   117. (0.00000) RY*( 6) C   9           s(  0.15%)p71.05( 10.78%)d99.99( 89.07%)
   118. (0.00000) RY*( 7) C   9           s(  0.49%)p18.93(  9.34%)d99.99( 90.16%)
   119. (0.00000) RY*( 8) C   9           s( 14.31%)p 0.80( 11.37%)d 5.19( 74.32%)
   120. (0.00000) RY*( 9) C   9           s(  0.00%)p 1.00(  1.89%)d51.87( 98.11%)
   121. (0.00024) RY*( 1) H  10           s( 39.13%)p 1.56( 60.87%)
                                            0.0281  0.6249 -0.2625  0.4101 -0.6096
   122. (0.00022) RY*( 2) H  10           s( 56.76%)p 0.76( 43.24%)
                                            0.0336  0.7527  0.3297 -0.4768  0.3104
   123. (0.00001) RY*( 3) H  10           s(  1.89%)p51.79( 98.11%)
   124. (0.00001) RY*( 4) H  10           s(  2.43%)p40.08( 97.57%)
   125. (0.00052) RY*( 1) H  11           s( 62.16%)p 0.61( 37.84%)
                                           -0.0158  0.7883  0.3525 -0.4226  0.2748
   126. (0.00019) RY*( 2) H  11           s( 32.99%)p 2.03( 67.01%)
                                            0.0012  0.5744 -0.5891  0.2472 -0.5118
   127. (0.00003) RY*( 3) H  11           s(  0.33%)p99.99( 99.67%)
   128. (0.00001) RY*( 4) H  11           s(  4.54%)p21.03( 95.46%)
   129. (0.00086) RY*( 1) H  12           s( 76.07%)p 0.31( 23.93%)
                                           -0.0076  0.8721 -0.0942  0.2680 -0.3983
   130. (0.00011) RY*( 2) H  12           s( 19.27%)p 4.19( 80.73%)
                                            0.0042  0.4390  0.0614 -0.7969  0.4103
   131. (0.00001) RY*( 3) H  12           s(  0.31%)p99.99( 99.69%)
   132. (0.00001) RY*( 4) H  12           s(  4.37%)p21.88( 95.63%)
   133. (0.00101) RY*( 1) H  13           s( 98.94%)p 0.01(  1.06%)
                                            0.0031  0.9947  0.0698  0.0498  0.0570
   134. (0.00009) RY*( 2) H  13           s(  0.03%)p99.99( 99.97%)
   135. (0.00003) RY*( 3) H  13           s(  0.66%)p99.99( 99.34%)
   136. (0.00002) RY*( 4) H  13           s(  0.48%)p99.99( 99.52%)
   137. (0.00139) RY*( 1) H  14           s( 99.58%)p 0.00(  0.42%)
                                            0.0050  0.9979  0.0167  0.0621  0.0042
   138. (0.00009) RY*( 2) H  14           s(  0.01%)p 1.00( 99.99%)
   139. (0.00004) RY*( 3) H  14           s(  0.38%)p99.99( 99.62%)
   140. (0.00002) RY*( 4) H  14           s(  0.14%)p99.99( 99.86%)
   141. (0.00109) RY*( 1) H  15           s( 98.95%)p 0.01(  1.05%)
                                            0.0060  0.9947  0.0834 -0.0598 -0.0000
   142. (0.00011) RY*( 2) H  15           s(  0.01%)p 1.00( 99.99%)
                                            0.0019  0.0079  0.2129  0.4282 -0.8782
   143. (0.00007) RY*( 3) H  15           s(  0.92%)p99.99( 99.08%)
   144. (0.00002) RY*( 4) H  15           s(  0.24%)p99.99( 99.76%)
   145. (0.00130) RY*( 1) H  16           s( 99.56%)p 0.00(  0.44%)
                                            0.0066  0.9978  0.0298 -0.0586  0.0103
   146. (0.00008) RY*( 2) H  16           s(  0.01%)p99.99( 99.99%)
   147. (0.00005) RY*( 3) H  16           s(  0.26%)p99.99( 99.74%)
   148. (0.00002) RY*( 4) H  16           s(  0.27%)p99.99( 99.73%)
   149. (0.00139) RY*( 1) H  17           s( 99.51%)p 0.00(  0.49%)
                                            0.0061  0.9976  0.0389  0.0449 -0.0364
   150. (0.00009) RY*( 2) H  17           s(  0.00%)p 1.00(100.00%)
   151. (0.00005) RY*( 3) H  17           s(  0.22%)p99.99( 99.78%)
   152. (0.00002) RY*( 4) H  17           s(  0.36%)p99.99( 99.64%)
   153. (0.00160) RY*( 1) H  18           s( 99.96%)p 0.00(  0.04%)
                                            0.0050  0.9998  0.0149  0.0084  0.0078
   154. (0.00010) RY*( 2) H  18           s(  0.00%)p 1.00(100.00%)
   155. (0.00008) RY*( 3) H  18           s(  0.03%)p99.99( 99.97%)
   156. (0.00003) RY*( 4) H  18           s(  0.09%)p99.99( 99.91%)
   157. (0.00140) RY*( 1) H  19           s( 99.51%)p 0.00(  0.49%)
                                            0.0060  0.9975  0.0290 -0.0505  0.0390
   158. (0.00009) RY*( 2) H  19           s(  0.01%)p99.99( 99.99%)
   159. (0.00006) RY*( 3) H  19           s(  0.14%)p99.99( 99.86%)
   160. (0.00002) RY*( 4) H  19           s(  0.43%)p99.99( 99.57%)
   161. (0.00136) RY*( 1) H  20           s( 99.46%)p 0.01(  0.54%)
                                            0.0059  0.9973  0.0285 -0.0670 -0.0113
   162. (0.00010) RY*( 2) H  20           s(  0.02%)p99.99( 99.98%)
   163. (0.00006) RY*( 3) H  20           s(  0.14%)p99.99( 99.86%)
   164. (0.00002) RY*( 4) H  20           s(  0.47%)p99.99( 99.53%)
   165. (0.00140) RY*( 1) H  21           s( 99.51%)p 0.00(  0.49%)
                                            0.0060  0.9975  0.0206  0.0529 -0.0413
   166. (0.00009) RY*( 2) H  21           s(  0.03%)p99.99( 99.97%)
   167. (0.00006) RY*( 3) H  21           s(  0.07%)p99.99( 99.93%)
   168. (0.00002) RY*( 4) H  21           s(  0.47%)p99.99( 99.53%)
   169. (0.00139) RY*( 1) H  22           s( 99.48%)p 0.01(  0.52%)
                                            0.0060  0.9974  0.0232  0.0675  0.0112
   170. (0.00010) RY*( 2) H  22           s(  0.03%)p99.99( 99.97%)
   171. (0.00006) RY*( 3) H  22           s(  0.08%)p99.99( 99.92%)
   172. (0.00002) RY*( 4) H  22           s(  0.50%)p99.99( 99.50%)
   173. (0.00140) RY*( 1) H  23           s( 99.52%)p 0.00(  0.48%)
                                            0.0061  0.9976  0.0130 -0.0533  0.0425
   174. (0.00009) RY*( 2) H  23           s(  0.04%)p99.99( 99.96%)
   175. (0.00006) RY*( 3) H  23           s(  0.03%)p99.99( 99.97%)
   176. (0.00002) RY*( 4) H  23           s(  0.49%)p99.99( 99.51%)
   177. (0.00140) RY*( 1) H  24           s( 99.52%)p 0.00(  0.48%)
                                            0.0061  0.9976  0.0122 -0.0674 -0.0124
   178. (0.00009) RY*( 2) H  24           s(  0.04%)p99.99( 99.96%)
   179. (0.00006) RY*( 3) H  24           s(  0.03%)p99.99( 99.97%)
   180. (0.00002) RY*( 4) H  24           s(  0.49%)p99.99( 99.51%)
   181. (0.00144) RY*( 1) H  25           s( 99.53%)p 0.00(  0.47%)
                                            0.0062  0.9976  0.0114  0.0526 -0.0426
   182. (0.00009) RY*( 2) H  25           s(  0.05%)p99.99( 99.95%)
   183. (0.00006) RY*( 3) H  25           s(  0.02%)p99.99( 99.98%)
   184. (0.00002) RY*( 4) H  25           s(  0.49%)p99.99( 99.51%)
   185. (0.00144) RY*( 1) H  26           s( 99.53%)p 0.00(  0.47%)
                                            0.0062  0.9976  0.0119  0.0667  0.0122
   186. (0.00009) RY*( 2) H  26           s(  0.05%)p99.99( 99.95%)
   187. (0.00006) RY*( 3) H  26           s(  0.02%)p99.99( 99.98%)
   188. (0.00002) RY*( 4) H  26           s(  0.49%)p99.99( 99.51%)
   189. (0.00136) RY*( 1) H  27           s( 99.49%)p 0.01(  0.51%)
                                            0.0060  0.9974  0.0089 -0.0687 -0.0178
   190. (0.00009) RY*( 2) H  27           s(  0.03%)p99.99( 99.97%)
   191. (0.00007) RY*( 3) H  27           s(  0.01%)p99.99( 99.99%)
   192. (0.00002) RY*( 4) H  27           s(  0.55%)p99.99( 99.45%)
   193. (0.00136) RY*( 1) H  28           s( 99.49%)p 0.01(  0.51%)
                                            0.0059  0.9974  0.0094 -0.0517  0.0480
   194. (0.00009) RY*( 2) H  28           s(  0.03%)p99.99( 99.97%)
   195. (0.00007) RY*( 3) H  28           s(  0.01%)p 1.00( 99.99%)
   196. (0.00002) RY*( 4) H  28           s(  0.55%)p99.99( 99.45%)
   197. (0.00085) RY*( 1) H  29           s( 98.32%)p 0.02(  1.68%)
                                            0.0052  0.9915 -0.0442  0.0843 -0.0882
   198. (0.00010) RY*( 2) H  29           s(  0.04%)p99.99( 99.96%)
                                            0.0007  0.0198 -0.5016 -0.8108 -0.3009
   199. (0.00007) RY*( 3) H  29           s(  0.05%)p99.99( 99.95%)
   200. (0.00002) RY*( 4) H  29           s(  1.67%)p58.86( 98.33%)
   201. (0.00064) RY*( 1) H  30           s( 97.78%)p 0.02(  2.22%)
                                            0.0046  0.9888 -0.1464 -0.0254  0.0098
   202. (0.00010) RY*( 2) H  30           s(  0.00%)p 1.00(100.00%)
   203. (0.00006) RY*( 3) H  30           s(  0.03%)p99.99( 99.97%)
   204. (0.00002) RY*( 4) H  30           s(  2.27%)p43.13( 97.73%)
   205. (0.00085) RY*( 1) H  31           s( 98.30%)p 0.02(  1.70%)
                                            0.0052  0.9915 -0.0425  0.1167  0.0390
   206. (0.00010) RY*( 2) H  31           s(  0.04%)p99.99( 99.96%)
                                            0.0008  0.0194 -0.4825 -0.5643  0.6696
   207. (0.00007) RY*( 3) H  31           s(  0.06%)p99.99( 99.94%)
   208. (0.00002) RY*( 4) H  31           s(  1.68%)p58.52( 98.32%)
   209. (0.00504) BD*( 1) C   1 - C   2  
                ( 47.90%)   0.6921* C   1 s( 34.08%)p 1.93( 65.88%)d 0.00(  0.05%)
                                            0.0002  0.5836  0.0130 -0.7052 -0.0070
                                           -0.3354 -0.0075  0.2209  0.0081  0.0157
                                           -0.0046 -0.0043  0.0099 -0.0083
                ( 52.10%)  -0.7218* C   2 s( 25.22%)p 2.96( 74.71%)d 0.00(  0.06%)
                                            0.0002  0.5017  0.0231  0.7291  0.0180
                                            0.4480 -0.0050 -0.1205  0.0005  0.0193
                                           -0.0057 -0.0022  0.0102 -0.0113
   210. (0.17034) BD*( 1) C   1 - H  11  
                ( 83.71%)   0.9149* C   1 s(  8.17%)p11.23( 91.76%)d 0.01(  0.07%)
                                            0.0006  0.2799 -0.0583  0.0043  0.0079
                                            0.8063 -0.1195  0.5006 -0.0494 -0.0005
                                           -0.0049  0.0133 -0.0163 -0.0147
                ( 16.29%)  -0.4037* H  11 s( 99.97%)p 0.00(  0.03%)
                                            0.9998  0.0110  0.0140 -0.0089 -0.0056
   211. (0.00929) BD*( 1) C   1 - H  13  
                ( 35.73%)   0.5978* C   1 s( 32.40%)p 2.08( 67.54%)d 0.00(  0.05%)
                                            0.0000 -0.5692  0.0005 -0.7080 -0.0164
                                            0.3476  0.0196 -0.2294  0.0084  0.0191
                                           -0.0011 -0.0012 -0.0014  0.0130
                ( 64.27%)  -0.8017* H  13 s( 99.89%)p 0.00(  0.11%)
                                           -0.9994  0.0027  0.0239 -0.0240 -0.0003
   212. (0.00926) BD*( 1) C   1 - H  14  
                ( 36.81%)   0.6067* C   1 s( 25.53%)p 2.91( 74.40%)d 0.00(  0.07%)
                                           -0.0001  0.5051  0.0118  0.0130  0.0093
                                            0.3249  0.0279 -0.7983 -0.0137  0.0011
                                            0.0009 -0.0138  0.0003  0.0223
                ( 63.19%)  -0.7949* H  14 s( 99.89%)p 0.00(  0.11%)
                                            0.9994 -0.0045  0.0005 -0.0097  0.0321
   213. (0.00810) BD*( 1) C   2 - C   3  
                ( 47.27%)   0.6875* C   2 s( 29.51%)p 2.39( 70.45%)d 0.00(  0.03%)
                                           -0.0004 -0.5433  0.0029  0.6835 -0.0045
                                           -0.4736  0.0048  0.1140 -0.0030  0.0136
                                           -0.0057  0.0024 -0.0024  0.0092
                ( 52.73%)  -0.7262* C   3 s( 26.85%)p 2.72( 73.10%)d 0.00(  0.05%)
                                           -0.0003 -0.5180 -0.0135 -0.7093 -0.0013
                                            0.4654  0.0060 -0.1055 -0.0008  0.0180
                                           -0.0039  0.0019 -0.0084  0.0110
   214. (0.00649) BD*( 1) C   2 - H  15  
                ( 35.19%)   0.5932* C   2 s( 23.62%)p 3.23( 76.33%)d 0.00(  0.04%)
                                           -0.0008  0.4860 -0.0037 -0.0005  0.0010
                                           -0.6878 -0.0051 -0.5386  0.0121 -0.0025
                                           -0.0048  0.0176 -0.0092  0.0038
                ( 64.81%)  -0.8051* H  15 s( 99.88%)p 0.00(  0.12%)
                                            0.9994 -0.0048  0.0064  0.0286  0.0176
   215. (0.00892) BD*( 1) C   2 - H  16  
                ( 36.51%)   0.6042* C   2 s( 21.68%)p 3.61( 78.28%)d 0.00(  0.04%)
                                            0.0000  0.4655 -0.0107  0.0121 -0.0047
                                           -0.3177 -0.0105  0.8255 -0.0103  0.0004
                                            0.0054 -0.0112 -0.0037  0.0158
                ( 63.49%)  -0.7968* H  16 s( 99.90%)p 0.00(  0.10%)
                                            0.9995 -0.0057  0.0024  0.0118 -0.0288
   216. (0.00684) BD*( 1) C   3 - C   4  
                ( 48.02%)   0.6929* C   3 s( 29.55%)p 2.38( 70.41%)d 0.00(  0.04%)
                                           -0.0003 -0.5436 -0.0060  0.7038 -0.0067
                                            0.4402 -0.0044 -0.1219  0.0015 -0.0150
                                            0.0045  0.0032 -0.0047  0.0092
                ( 51.98%)  -0.7210* C   4 s( 27.38%)p 2.65( 72.57%)d 0.00(  0.05%)
                                           -0.0003 -0.5230 -0.0146 -0.7230 -0.0014
                                           -0.4335 -0.0051  0.1227  0.0016 -0.0163
                                            0.0047  0.0025 -0.0097  0.0104
   217. (0.00882) BD*( 1) C   3 - H  17  
                ( 38.34%)   0.6192* C   3 s( 21.60%)p 3.63( 78.35%)d 0.00(  0.04%)
                                            0.0001 -0.4647  0.0086 -0.0052  0.0095
                                           -0.3388 -0.0101  0.8176 -0.0055 -0.0006
                                            0.0030  0.0125  0.0027 -0.0167
                ( 61.66%)  -0.7852* H  17 s( 99.91%)p 0.00(  0.09%)
                                           -0.9996  0.0047 -0.0037  0.0124 -0.0266
   218. (0.00888) BD*( 1) C   3 - H  18  
                ( 38.58%)   0.6211* C   3 s( 22.02%)p 3.54( 77.94%)d 0.00(  0.05%)
                                            0.0002 -0.4692  0.0065 -0.0273  0.0095
                                           -0.6882 -0.0071 -0.5520  0.0097 -0.0023
                                           -0.0031 -0.0179  0.0107 -0.0025
                ( 61.42%)  -0.7837* H  18 s( 99.91%)p 0.00(  0.09%)
                                           -0.9995  0.0047 -0.0043  0.0238  0.0172
   219. (0.00621) BD*( 1) C   4 - C   5  
                ( 48.50%)   0.6964* C   4 s( 29.44%)p 2.40( 70.52%)d 0.00(  0.04%)
                                           -0.0003 -0.5425 -0.0068  0.6901 -0.0058
                                           -0.4666  0.0046  0.1058 -0.0010  0.0156
                                           -0.0036  0.0028 -0.0044  0.0094
                ( 51.50%)  -0.7176* C   5 s( 27.67%)p 2.61( 72.28%)d 0.00(  0.05%)
                                           -0.0003 -0.5258 -0.0133 -0.7049 -0.0005
                                            0.4638  0.0032 -0.1041 -0.0007  0.0170
                                           -0.0039  0.0024 -0.0078  0.0104
   220. (0.00883) BD*( 1) C   4 - H  19  
                ( 38.68%)   0.6219* C   4 s( 21.61%)p 3.63( 78.34%)d 0.00(  0.05%)
                                           -0.0001  0.4648 -0.0091  0.0083 -0.0076
                                           -0.3427 -0.0100  0.8159 -0.0062 -0.0006
                                            0.0024 -0.0129 -0.0027  0.0166
                ( 61.32%)  -0.7831* H  19 s( 99.91%)p 0.00(  0.09%)
                                            0.9996 -0.0044  0.0030  0.0122 -0.0264
   221. (0.00882) BD*( 1) C   4 - H  20  
                ( 38.77%)   0.6226* C   4 s( 21.61%)p 3.63( 78.35%)d 0.00(  0.05%)
                                           -0.0001  0.4647 -0.0086 -0.0162 -0.0079
                                           -0.6898 -0.0056 -0.5543  0.0102 -0.0009
                                           -0.0012  0.0181 -0.0111  0.0022
                ( 61.23%)  -0.7825* H  20 s( 99.91%)p 0.00(  0.09%)
                                            0.9996 -0.0043  0.0040  0.0232  0.0173
   222. (0.00614) BD*( 1) C   5 - C   6  
                ( 48.89%)   0.6992* C   5 s( 29.21%)p 2.42( 70.75%)d 0.00(  0.04%)
                                           -0.0003 -0.5405 -0.0074  0.7084 -0.0051
                                            0.4361 -0.0034 -0.1240  0.0010 -0.0152
                                            0.0044  0.0030 -0.0063  0.0093
                ( 51.11%)  -0.7149* C   6 s( 27.90%)p 2.58( 72.05%)d 0.00(  0.05%)
                                           -0.0003 -0.5281 -0.0120 -0.7194  0.0000
                                           -0.4333 -0.0019  0.1232  0.0005 -0.0161
                                            0.0045  0.0027 -0.0087  0.0101
   223. (0.00891) BD*( 1) C   5 - H  21  
                ( 38.91%)   0.6238* C   5 s( 21.58%)p 3.63( 78.37%)d 0.00(  0.05%)
                                            0.0001 -0.4645  0.0086 -0.0001  0.0050
                                           -0.3429 -0.0097  0.8161 -0.0063 -0.0003
                                            0.0015  0.0129  0.0029 -0.0167
                ( 61.09%)  -0.7816* H  21 s( 99.92%)p 0.00(  0.08%)
                                           -0.9996  0.0044 -0.0024  0.0120 -0.0261
   224. (0.00892) BD*( 1) C   5 - H  22  
                ( 39.00%)   0.6245* C   5 s( 21.57%)p 3.63( 78.39%)d 0.00(  0.05%)
                                            0.0001 -0.4643  0.0086 -0.0262  0.0056
                                           -0.6899 -0.0058 -0.5541  0.0100 -0.0018
                                           -0.0018 -0.0180  0.0112 -0.0022
                ( 61.00%)  -0.7810* H  22 s( 99.92%)p 0.00(  0.08%)
                                           -0.9996  0.0043 -0.0016  0.0230  0.0172
   225. (0.00630) BD*( 1) C   6 - C   7  
                ( 49.20%)   0.7015* C   6 s( 29.02%)p 2.44( 70.94%)d 0.00(  0.04%)
                                           -0.0003 -0.5386 -0.0082  0.6938 -0.0036
                                           -0.4658  0.0030  0.1049 -0.0007  0.0161
                                           -0.0036  0.0027 -0.0054  0.0096
                ( 50.80%)  -0.7127* C   7 s( 28.10%)p 2.56( 71.86%)d 0.00(  0.05%)
                                           -0.0003 -0.5300 -0.0111 -0.7016  0.0007
                                            0.4641  0.0017 -0.1045 -0.0005  0.0168
                                           -0.0039  0.0025 -0.0072  0.0101
   226. (0.00894) BD*( 1) C   6 - H  23  
                ( 39.04%)   0.6248* C   6 s( 21.54%)p 3.64( 78.41%)d 0.00(  0.05%)
                                           -0.0001  0.4641 -0.0085  0.0062 -0.0043
                                           -0.3432 -0.0097  0.8162 -0.0064 -0.0003
                                            0.0013 -0.0129 -0.0029  0.0167
                ( 60.96%)  -0.7808* H  23 s( 99.92%)p 0.00(  0.08%)
                                            0.9996 -0.0044  0.0016  0.0119 -0.0260
   227. (0.00892) BD*( 1) C   6 - H  24  
                ( 39.03%)   0.6247* C   6 s( 21.56%)p 3.64( 78.39%)d 0.00(  0.05%)
                                           -0.0001  0.4643 -0.0085 -0.0195 -0.0040
                                           -0.6903 -0.0053 -0.5540  0.0103 -0.0001
                                           -0.0003  0.0180 -0.0113  0.0022
                ( 60.97%)  -0.7809* H  24 s( 99.92%)p 0.00(  0.08%)
                                            0.9996 -0.0044  0.0024  0.0229  0.0171
   228. (0.00736) BD*( 1) C   7 - C   8  
                ( 49.21%)   0.7015* C   7 s( 28.84%)p 2.47( 71.12%)d 0.00(  0.04%)
                                           -0.0003 -0.5370 -0.0087  0.7117 -0.0021
                                            0.4349 -0.0037 -0.1243  0.0010 -0.0156
                                            0.0044  0.0028 -0.0071  0.0094
                ( 50.79%)  -0.7127* C   8 s( 28.18%)p 2.55( 71.78%)d 0.00(  0.04%)
                                           -0.0003 -0.5308 -0.0052 -0.7159 -0.0008
                                           -0.4356 -0.0028  0.1245  0.0007 -0.0159
                                            0.0045  0.0028 -0.0082  0.0099
   229. (0.00905) BD*( 1) C   7 - H  25  
                ( 39.13%)   0.6255* C   7 s( 21.55%)p 3.64( 78.40%)d 0.00(  0.05%)
                                            0.0001 -0.4642  0.0081  0.0020  0.0031
                                           -0.3426 -0.0095  0.8164 -0.0065 -0.0002
                                            0.0007  0.0130  0.0029 -0.0167
                ( 60.87%)  -0.7802* H  25 s( 99.92%)p 0.00(  0.08%)
                                           -0.9996  0.0045 -0.0015  0.0119 -0.0260
   230. (0.00905) BD*( 1) C   7 - H  26  
                ( 39.15%)   0.6257* C   7 s( 21.53%)p 3.64( 78.42%)d 0.00(  0.05%)
                                            0.0001 -0.4640  0.0081 -0.0244  0.0035
                                           -0.6908 -0.0054 -0.5535  0.0101 -0.0015
                                           -0.0013 -0.0180  0.0113 -0.0021
                ( 60.85%)  -0.7801* H  26 s( 99.92%)p 0.00(  0.08%)
                                           -0.9996  0.0045 -0.0008  0.0229  0.0171
   231. (0.00332) BD*( 1) C   8 - C   9  
                ( 49.16%)   0.7011* C   8 s( 28.29%)p 2.53( 71.67%)d 0.00(  0.04%)
                                           -0.0002 -0.5317 -0.0145  0.6972  0.0120
                                           -0.4681  0.0115  0.1054 -0.0031  0.0166
                                           -0.0038  0.0027 -0.0055  0.0097
                ( 50.84%)  -0.7130* C   9 s( 29.86%)p 2.35( 70.10%)d 0.00(  0.04%)
                                           -0.0004 -0.5464 -0.0058 -0.6878  0.0043
                                            0.4654  0.0137 -0.1049 -0.0036  0.0160
                                           -0.0036  0.0023 -0.0071  0.0098
   232. (0.00862) BD*( 1) C   8 - H  27  
                ( 39.15%)   0.6257* C   8 s( 21.77%)p 3.59( 78.18%)d 0.00(  0.05%)
                                           -0.0001  0.4665 -0.0086 -0.0230 -0.0083
                                           -0.6886 -0.0033 -0.5539  0.0124  0.0001
                                            0.0002  0.0180 -0.0113  0.0024
                ( 60.85%)  -0.7801* H  27 s( 99.92%)p 0.00(  0.08%)
                                            0.9996 -0.0041  0.0019  0.0230  0.0170
   233. (0.00863) BD*( 1) C   8 - H  28  
                ( 39.15%)   0.6257* C   8 s( 21.77%)p 3.59( 78.19%)d 0.00(  0.05%)
                                           -0.0001  0.4665 -0.0087  0.0036 -0.0088
                                           -0.3405 -0.0087  0.8159 -0.0091 -0.0004
                                            0.0009 -0.0128 -0.0030  0.0169
                ( 60.85%)  -0.7801* H  28 s( 99.92%)p 0.00(  0.08%)
                                            0.9996 -0.0041  0.0012  0.0121 -0.0259
   234. (0.00432) BD*( 1) C   9 - H  29  
                ( 39.31%)   0.6270* C   9 s( 23.22%)p 3.31( 76.74%)d 0.00(  0.04%)
                                            0.0000  0.4818 -0.0038 -0.0377 -0.0168
                                            0.3267  0.0044 -0.8118  0.0031  0.0001
                                            0.0008 -0.0124 -0.0026  0.0163
                ( 60.69%)  -0.7790* H  29 s( 99.92%)p 0.00(  0.08%)
                                            0.9996 -0.0019  0.0034 -0.0108  0.0258
   235. (0.00255) BD*( 1) C   9 - H  30  
                ( 38.75%)   0.6225* C   9 s( 23.68%)p 3.22( 76.28%)d 0.00(  0.04%)
                                            0.0000  0.4866  0.0029 -0.7241 -0.0013
                                           -0.4695  0.0135  0.1334 -0.0034  0.0161
                                           -0.0045 -0.0028  0.0065 -0.0089
                ( 61.25%)  -0.7826* H  30 s( 99.92%)p 0.00(  0.08%)
                                            0.9996 -0.0007  0.0244  0.0142 -0.0041
   236. (0.00433) BD*( 1) C   9 - H  31  
                ( 39.32%)   0.6271* C   9 s( 23.22%)p 3.31( 76.74%)d 0.00(  0.04%)
                                           -0.0000 -0.4818  0.0038  0.0111  0.0170
                                           -0.6748 -0.0027 -0.5582  0.0042 -0.0006
                                           -0.0000 -0.0176  0.0108 -0.0023
                ( 60.68%)  -0.7789* H  31 s( 99.92%)p 0.00(  0.08%)
                                           -0.9996  0.0018 -0.0026  0.0219  0.0176


 NHO Directionality and "Bond Bending" (deviations from line of nuclear centers)

         [Thresholds for printing:  angular deviation  >  1.0 degree]
                                    hybrid p-character > 25.0%
                                    orbital occupancy  >  0.10e

                                Line of Centers        Hybrid 1              Hybrid 2
                                ---------------  -------------------   ------------------
                NBO               Theta   Phi    Theta   Phi    Dev    Theta   Phi    Dev
 ========================================================================================
     1. BD (   1) C   1 - C   2    79.7  209.4    73.8  205.7   6.9     97.9   30.7   2.7
     2. BD (   1) C   1 - H  11    66.5  103.5    56.7   89.0  16.0      --     --    --
     3. BD (   1) C   1 - H  13    87.3  319.0    74.8  333.1  18.7      --     --    --
     4. BD (   1) C   1 - H  14   160.1   91.1   156.5   86.4   4.0      --     --    --
     6. BD (   1) C   2 - H  15   126.8  266.2   127.2  270.0   3.1      --     --    --
    23. BD (   1) C   8 - C   9    97.2  146.1    96.9  147.2   1.1     82.6  325.0   1.2
   210. BD*(   1) C   1 - H  11    66.5  103.5    56.7   89.0  16.0      --     --    --


 Second Order Perturbation Theory Analysis of Fock Matrix in NBO Basis

     Threshold for printing:   0.25 kcal/mol
    (Intermolecular threshold: 0.03 kcal/mol)
                                                                              E(2)  E(j)-E(i) F(i,j)
         Donor NBO (i)                     Acceptor NBO (j)                 kcal/mol   a.u.    a.u. 
 ===================================================================================================

 within unit  1
   1. BD (   1) C   1 - C   2        / 58. RY*(   1) C   3                    0.43    1.51    0.032
   1. BD (   1) C   1 - C   2        /210. BD*(   1) C   1 - H  11            1.54    0.48    0.037
   1. BD (   1) C   1 - C   2        /213. BD*(   1) C   2 - C   3            0.60    1.07    0.032
   1. BD (   1) C   1 - C   2        /216. BD*(   1) C   3 - C   4            0.88    1.11    0.040
   2. BD (   1) C   1 - H  11        /153. RY*(   1) H  18                    0.28    0.79    0.020
   2. BD (   1) C   1 - H  11        /210. BD*(   1) C   1 - H  11            3.44    0.16    0.030
   2. BD (   1) C   1 - H  11        /214. BD*(   1) C   2 - H  15            0.55    0.78    0.027
   2. BD (   1) C   1 - H  11        /218. BD*(   1) C   3 - H  18            0.40    0.82    0.024
   3. BD (   1) C   1 - H  13        /210. BD*(   1) C   1 - H  11            0.27    0.39    0.014
   3. BD (   1) C   1 - H  13        /213. BD*(   1) C   2 - C   3            1.45    0.98    0.048
   4. BD (   1) C   1 - H  14        / 50. RY*(   2) C   2                    0.40    1.47    0.031
   4. BD (   1) C   1 - H  14        /210. BD*(   1) C   1 - H  11            4.31    0.37    0.055
   4. BD (   1) C   1 - H  14        /215. BD*(   1) C   2 - H  16            1.57    1.00    0.050
   5. BD (   1) C   2 - C   3        / 40. RY*(   1) C   1                    0.49    1.32    0.032
   5. BD (   1) C   2 - C   3        / 68. RY*(   2) C   4                    0.49    1.44    0.034
   5. BD (   1) C   2 - C   3        /209. BD*(   1) C   1 - C   2            0.30    0.93    0.021
   5. BD (   1) C   2 - C   3        /211. BD*(   1) C   1 - H  13            0.58    0.99    0.030
   5. BD (   1) C   2 - C   3        /214. BD*(   1) C   2 - H  15            0.48    1.03    0.028
   5. BD (   1) C   2 - C   3        /215. BD*(   1) C   2 - H  16            0.41    1.04    0.026
   5. BD (   1) C   2 - C   3        /216. BD*(   1) C   3 - C   4            0.57    1.04    0.031
   5. BD (   1) C   2 - C   3        /219. BD*(   1) C   4 - C   5            0.85    1.07    0.038
   6. BD (   1) C   2 - H  15        / 40. RY*(   1) C   1                    0.38    1.23    0.028
   6. BD (   1) C   2 - H  15        / 59. RY*(   2) C   3                    0.47    1.46    0.034
   6. BD (   1) C   2 - H  15        /210. BD*(   1) C   1 - H  11            6.97    0.32    0.063
   6. BD (   1) C   2 - H  15        /218. BD*(   1) C   3 - H  18            1.37    0.98    0.048
   7. BD (   1) C   2 - H  16        / 41. RY*(   2) C   1                    0.32    1.26    0.025
   7. BD (   1) C   2 - H  16        / 58. RY*(   1) C   3                    0.39    1.33    0.029
   7. BD (   1) C   2 - H  16        /212. BD*(   1) C   1 - H  14            1.28    0.90    0.043
   7. BD (   1) C   2 - H  16        /213. BD*(   1) C   2 - C   3            0.29    0.89    0.020
   7. BD (   1) C   2 - H  16        /217. BD*(   1) C   3 - H  17            1.50    0.96    0.048
   8. BD (   1) C   3 - C   4        / 49. RY*(   1) C   2                    0.43    1.52    0.032
   8. BD (   1) C   3 - C   4        / 76. RY*(   1) C   5                    0.47    1.43    0.033
   8. BD (   1) C   3 - C   4        /209. BD*(   1) C   1 - C   2            1.47    0.89    0.046
   8. BD (   1) C   3 - C   4        /213. BD*(   1) C   2 - C   3            0.56    0.95    0.029
   8. BD (   1) C   3 - C   4        /217. BD*(   1) C   3 - H  17            0.41    1.03    0.026
   8. BD (   1) C   3 - C   4        /218. BD*(   1) C   3 - H  18            0.45    1.02    0.027
   8. BD (   1) C   3 - C   4        /219. BD*(   1) C   4 - C   5            0.57    1.03    0.031
   8. BD (   1) C   3 - C   4        /222. BD*(   1) C   5 - C   6            0.89    1.05    0.039
   9. BD (   1) C   3 - H  17        / 67. RY*(   1) C   4                    0.34    1.51    0.029
   9. BD (   1) C   3 - H  17        /215. BD*(   1) C   2 - H  16            1.64    0.89    0.048
   9. BD (   1) C   3 - H  17        /216. BD*(   1) C   3 - C   4            0.27    0.90    0.020
   9. BD (   1) C   3 - H  17        /220. BD*(   1) C   4 - H  19            1.48    0.95    0.047
  10. BD (   1) C   3 - H  18        / 50. RY*(   2) C   2                    0.32    1.36    0.027
  10. BD (   1) C   3 - H  18        / 67. RY*(   1) C   4                    0.35    1.52    0.029
  10. BD (   1) C   3 - H  18        /214. BD*(   1) C   2 - H  15            1.56    0.88    0.047
  10. BD (   1) C   3 - H  18        /216. BD*(   1) C   3 - C   4            0.27    0.90    0.020
  10. BD (   1) C   3 - H  18        /221. BD*(   1) C   4 - H  20            1.45    0.96    0.047
  11. BD (   1) C   4 - C   5        / 60. RY*(   3) C   3                    0.49    1.52    0.035
  11. BD (   1) C   4 - C   5        / 85. RY*(   1) C   6                    0.46    1.42    0.032
  11. BD (   1) C   4 - C   5        /213. BD*(   1) C   2 - C   3            1.30    0.92    0.044
  11. BD (   1) C   4 - C   5        /216. BD*(   1) C   3 - C   4            0.61    0.97    0.031
  11. BD (   1) C   4 - C   5        /220. BD*(   1) C   4 - H  19            0.38    1.03    0.025
  11. BD (   1) C   4 - C   5        /221. BD*(   1) C   4 - H  20            0.39    1.02    0.025
  11. BD (   1) C   4 - C   5        /222. BD*(   1) C   5 - C   6            0.57    1.02    0.030
  11. BD (   1) C   4 - C   5        /225. BD*(   1) C   6 - C   7            0.94    1.04    0.039
  12. BD (   1) C   4 - H  19        / 59. RY*(   2) C   3                    0.32    1.37    0.027
  12. BD (   1) C   4 - H  19        / 77. RY*(   2) C   5                    0.29    1.51    0.027
  12. BD (   1) C   4 - H  19        /217. BD*(   1) C   3 - H  17            1.69    0.89    0.049
  12. BD (   1) C   4 - H  19        /223. BD*(   1) C   5 - H  21            1.51    0.94    0.048
  13. BD (   1) C   4 - H  20        / 77. RY*(   2) C   5                    0.34    1.52    0.029
  13. BD (   1) C   4 - H  20        /218. BD*(   1) C   3 - H  18            1.67    0.89    0.049
  13. BD (   1) C   4 - H  20        /224. BD*(   1) C   5 - H  22            1.50    0.94    0.047
  14. BD (   1) C   5 - C   6        / 69. RY*(   3) C   4                    0.55    1.50    0.037
  14. BD (   1) C   5 - C   6        / 94. RY*(   1) C   7                    0.38    1.40    0.029
  14. BD (   1) C   5 - C   6        /216. BD*(   1) C   3 - C   4            1.23    0.95    0.043
  14. BD (   1) C   5 - C   6        /219. BD*(   1) C   4 - C   5            0.62    0.98    0.031
  14. BD (   1) C   5 - C   6        /223. BD*(   1) C   5 - H  21            0.36    1.03    0.024
  14. BD (   1) C   5 - C   6        /224. BD*(   1) C   5 - H  22            0.36    1.02    0.024
  14. BD (   1) C   5 - C   6        /225. BD*(   1) C   6 - C   7            0.57    1.02    0.030
  14. BD (   1) C   5 - C   6        /226. BD*(   1) C   6 - H  23            0.26    1.04    0.021
  14. BD (   1) C   5 - C   6        /227. BD*(   1) C   6 - H  24            0.26    1.04    0.021
  14. BD (   1) C   5 - C   6        /228. BD*(   1) C   7 - C   8            0.97    1.02    0.040
  15. BD (   1) C   5 - H  21        / 86. RY*(   2) C   6                    0.32    1.51    0.028
  15. BD (   1) C   5 - H  21        /220. BD*(   1) C   4 - H  19            1.67    0.90    0.049
  15. BD (   1) C   5 - H  21        /226. BD*(   1) C   6 - H  23            1.53    0.93    0.048
  16. BD (   1) C   5 - H  22        / 86. RY*(   2) C   6                    0.27    1.51    0.026
  16. BD (   1) C   5 - H  22        /221. BD*(   1) C   4 - H  20            1.67    0.90    0.049
  16. BD (   1) C   5 - H  22        /227. BD*(   1) C   6 - H  24            1.53    0.93    0.048
  17. BD (   1) C   6 - C   7        / 78. RY*(   3) C   5                    0.56    1.49    0.037
  17. BD (   1) C   6 - C   7        /103. RY*(   1) C   8                    0.56    1.45    0.036
  17. BD (   1) C   6 - C   7        /219. BD*(   1) C   4 - C   5            1.18    0.97    0.043
  17. BD (   1) C   6 - C   7        /222. BD*(   1) C   5 - C   6            0.61    0.99    0.031
  17. BD (   1) C   6 - C   7        /226. BD*(   1) C   6 - H  23            0.34    1.03    0.024
  17. BD (   1) C   6 - C   7        /227. BD*(   1) C   6 - H  24            0.34    1.03    0.024
  17. BD (   1) C   6 - C   7        /228. BD*(   1) C   7 - C   8            0.55    1.01    0.030
  17. BD (   1) C   6 - C   7        /229. BD*(   1) C   7 - H  25            0.27    1.04    0.021
  17. BD (   1) C   6 - C   7        /230. BD*(   1) C   7 - H  26            0.26    1.04    0.021
  17. BD (   1) C   6 - C   7        /231. BD*(   1) C   8 - C   9            1.00    1.01    0.040
  18. BD (   1) C   6 - H  23        / 95. RY*(   2) C   7                    0.28    1.51    0.026
  18. BD (   1) C   6 - H  23        /223. BD*(   1) C   5 - H  21            1.66    0.90    0.049
  18. BD (   1) C   6 - H  23        /229. BD*(   1) C   7 - H  25            1.56    0.93    0.048
  19. BD (   1) C   6 - H  24        / 95. RY*(   2) C   7                    0.27    1.51    0.026
  19. BD (   1) C   6 - H  24        /224. BD*(   1) C   5 - H  22            1.66    0.90    0.049
  19. BD (   1) C   6 - H  24        /230. BD*(   1) C   7 - H  26            1.56    0.93    0.048
  20. BD (   1) C   7 - C   8        / 87. RY*(   3) C   6                    0.57    1.49    0.037
  20. BD (   1) C   7 - C   8        /112. RY*(   1) C   9                    0.60    1.40    0.037
  20. BD (   1) C   7 - C   8        /222. BD*(   1) C   5 - C   6            1.14    0.98    0.042
  20. BD (   1) C   7 - C   8        /225. BD*(   1) C   6 - C   7            0.62    0.99    0.031
  20. BD (   1) C   7 - C   8        /229. BD*(   1) C   7 - H  25            0.32    1.03    0.023
  20. BD (   1) C   7 - C   8        /230. BD*(   1) C   7 - H  26            0.32    1.03    0.023
  20. BD (   1) C   7 - C   8        /231. BD*(   1) C   8 - C   9            0.46    1.00    0.027
  20. BD (   1) C   7 - C   8        /232. BD*(   1) C   8 - H  27            0.25    1.04    0.021
  20. BD (   1) C   7 - C   8        /233. BD*(   1) C   8 - H  28            0.25    1.04    0.020
  20. BD (   1) C   7 - C   8        /235. BD*(   1) C   9 - H  30            0.81    1.05    0.037
  21. BD (   1) C   7 - H  25        /104. RY*(   2) C   8                    0.25    1.48    0.024
  21. BD (   1) C   7 - H  25        /226. BD*(   1) C   6 - H  23            1.65    0.90    0.049
  21. BD (   1) C   7 - H  25        /233. BD*(   1) C   8 - H  28            1.54    0.93    0.048
  22. BD (   1) C   7 - H  26        /104. RY*(   2) C   8                    0.26    1.48    0.025
  22. BD (   1) C   7 - H  26        /227. BD*(   1) C   6 - H  24            1.65    0.90    0.049
  22. BD (   1) C   7 - H  26        /232. BD*(   1) C   8 - H  27            1.54    0.93    0.048
  23. BD (   1) C   8 - C   9        / 96. RY*(   3) C   7                    0.52    1.50    0.035
  23. BD (   1) C   8 - C   9        /225. BD*(   1) C   6 - C   7            1.21    0.99    0.044
  23. BD (   1) C   8 - C   9        /228. BD*(   1) C   7 - C   8            0.57    0.99    0.030
  23. BD (   1) C   8 - C   9        /232. BD*(   1) C   8 - H  27            0.30    1.04    0.022
  23. BD (   1) C   8 - C   9        /233. BD*(   1) C   8 - H  28            0.30    1.04    0.022
  23. BD (   1) C   8 - C   9        /235. BD*(   1) C   9 - H  30            0.28    1.05    0.022
  24. BD (   1) C   8 - H  27        /113. RY*(   2) C   9                    0.26    1.44    0.025
  24. BD (   1) C   8 - H  27        /230. BD*(   1) C   7 - H  26            1.68    0.91    0.049
  24. BD (   1) C   8 - H  27        /236. BD*(   1) C   9 - H  31            1.58    0.93    0.048
  25. BD (   1) C   8 - H  28        /113. RY*(   2) C   9                    0.26    1.44    0.025
  25. BD (   1) C   8 - H  28        /229. BD*(   1) C   7 - H  25            1.68    0.91    0.049
  25. BD (   1) C   8 - H  28        /234. BD*(   1) C   9 - H  29            1.58    0.93    0.048
  26. BD (   1) C   9 - H  29        /233. BD*(   1) C   8 - H  28            1.59    0.92    0.048
  27. BD (   1) C   9 - H  30        /228. BD*(   1) C   7 - C   8            1.76    0.88    0.050
  28. BD (   1) C   9 - H  31        /232. BD*(   1) C   8 - H  27            1.59    0.92    0.048
  29. CR (   1) C   1                / 53. RY*(   5) C   2                    0.42   11.40    0.088
  29. CR (   1) C   1                /133. RY*(   1) H  13                    0.46   10.57    0.088
  29. CR (   1) C   1                /137. RY*(   1) H  14                    0.47   10.57    0.089
  29. CR (   1) C   1                /210. BD*(   1) C   1 - H  11            2.57   10.03    0.222
  30. CR (   1) C   2                / 42. RY*(   3) C   1                    0.49   11.29    0.094
  30. CR (   1) C   2                / 61. RY*(   4) C   3                    0.37   10.89    0.080
  30. CR (   1) C   2                /141. RY*(   1) H  15                    0.50   10.50    0.092
  30. CR (   1) C   2                /145. RY*(   1) H  16                    0.36   10.51    0.078
  31. CR (   1) C   3                / 51. RY*(   3) C   2                    0.32   10.85    0.074
  31. CR (   1) C   3                / 70. RY*(   4) C   4                    0.37   10.88    0.081
  31. CR (   1) C   3                /149. RY*(   1) H  17                    0.32   10.49    0.073
  31. CR (   1) C   3                /153. RY*(   1) H  18                    0.35   10.49    0.077
  32. CR (   1) C   4                / 76. RY*(   1) C   5                    0.26   10.88    0.068
  32. CR (   1) C   4                / 79. RY*(   4) C   5                    0.36   10.87    0.079
  32. CR (   1) C   4                /157. RY*(   1) H  19                    0.31   10.48    0.073
  32. CR (   1) C   4                /161. RY*(   1) H  20                    0.32   10.48    0.073
  33. CR (   1) C   5                / 68. RY*(   2) C   4                    0.33   10.83    0.076
  33. CR (   1) C   5                / 85. RY*(   1) C   6                    0.27   10.88    0.069
  33. CR (   1) C   5                / 88. RY*(   4) C   6                    0.34   10.86    0.077
  33. CR (   1) C   5                /165. RY*(   1) H  21                    0.31   10.48    0.072
  33. CR (   1) C   5                /169. RY*(   1) H  22                    0.31   10.48    0.072
  34. CR (   1) C   6                / 76. RY*(   1) C   5                    0.34   10.84    0.076
  34. CR (   1) C   6                / 94. RY*(   1) C   7                    0.29   10.87    0.071
  34. CR (   1) C   6                / 97. RY*(   4) C   7                    0.37   10.81    0.079
  34. CR (   1) C   6                /173. RY*(   1) H  23                    0.30   10.47    0.071
  34. CR (   1) C   6                /177. RY*(   1) H  24                    0.31   10.47    0.071
  35. CR (   1) C   7                / 85. RY*(   1) C   6                    0.34   10.85    0.077
  35. CR (   1) C   7                / 88. RY*(   4) C   6                    0.25   10.83    0.066
  35. CR (   1) C   7                /106. RY*(   4) C   8                    0.40   10.93    0.084
  35. CR (   1) C   7                /181. RY*(   1) H  25                    0.30   10.47    0.071
  35. CR (   1) C   7                /185. RY*(   1) H  26                    0.30   10.47    0.071
  36. CR (   1) C   8                / 94. RY*(   1) C   7                    0.39   10.85    0.082
  36. CR (   1) C   8                /114. RY*(   3) C   9                    0.63   10.60    0.104
  36. CR (   1) C   8                /189. RY*(   1) H  27                    0.30   10.46    0.071
  36. CR (   1) C   8                /193. RY*(   1) H  28                    0.30   10.46    0.071
  37. CR (   1) C   9                /103. RY*(   1) C   8                    0.26   10.90    0.067
  37. CR (   1) C   9                /197. RY*(   1) H  29                    0.32   10.49    0.073
  37. CR (   1) C   9                /201. RY*(   1) H  30                    0.33   10.49    0.074
  37. CR (   1) C   9                /205. RY*(   1) H  31                    0.32   10.49    0.073
 210. BD*(   1) C   1 - H  11        / 40. RY*(   1) C   1                    0.49    0.91    0.064
 210. BD*(   1) C   1 - H  11        /133. RY*(   1) H  13                    0.29    0.53    0.038
 210. BD*(   1) C   1 - H  11        /211. BD*(   1) C   1 - H  13            2.35    0.58    0.110
 210. BD*(   1) C   1 - H  11        /214. BD*(   1) C   2 - H  15            0.50    0.62    0.053

 from unit  1 to unit  2
   1. BD (   1) C   1 - C   2        /121. RY*(   1) H  10                    0.04    1.73    0.011
   1. BD (   1) C   1 - C   2        /122. RY*(   2) H  10                    0.05    1.57    0.011
   2. BD (   1) C   1 - H  11        / 38. LP*(   1) H  10                   30.54    0.15    0.089
   2. BD (   1) C   1 - H  11        /121. RY*(   1) H  10                    0.09    1.42    0.015
   2. BD (   1) C   1 - H  11        /122. RY*(   2) H  10                    0.03    1.26    0.009
   2. BD (   1) C   1 - H  11        /124. RY*(   4) H  10                    0.15    1.78    0.022
   3. BD (   1) C   1 - H  13        / 38. LP*(   1) H  10                    1.25    0.38    0.030
   4. BD (   1) C   1 - H  14        / 38. LP*(   1) H  10                    0.27    0.37    0.014
   5. BD (   1) C   2 - C   3        / 38. LP*(   1) H  10                    0.07    0.40    0.007
   6. BD (   1) C   2 - H  15        / 38. LP*(   1) H  10                    0.18    0.31    0.010
  29. CR (   1) C   1                / 38. LP*(   1) H  10                    0.14   10.03    0.052

 from unit  1 to unit  3
   2. BD (   1) C   1 - H  11        /129. RY*(   1) H  12                    0.27    1.04    0.022
   2. BD (   1) C   1 - H  11        /130. RY*(   2) H  12                    0.06    1.60    0.014
   2. BD (   1) C   1 - H  11        /131. RY*(   3) H  12                    0.05    1.75    0.012
   4. BD (   1) C   1 - H  14        /129. RY*(   1) H  12                    0.08    1.25    0.013

 from unit  2 to unit  1
  38. LP*(   1) H  10                /126. RY*(   2) H  11                    0.03    1.33    0.019
  38. LP*(   1) H  10                /127. RY*(   3) H  11                    0.06    1.60    0.029
  38. LP*(   1) H  10                /209. BD*(   1) C   1 - C   2            0.35    0.53    0.041
  38. LP*(   1) H  10                /211. BD*(   1) C   1 - H  13            0.06    0.59    0.018

 within unit  2
  38. LP*(   1) H  10                /124. RY*(   4) H  10                    0.34    1.63    0.071

 from unit  2 to unit  3
  38. LP*(   1) H  10                /129. RY*(   1) H  12                    0.03    0.89    0.016
  38. LP*(   1) H  10                /131. RY*(   3) H  12                    0.06    1.60    0.028

 from unit  3 to unit  1
  39. LP (   1) H  12                / 41. RY*(   2) C   1                    0.26    1.07    0.023
  39. LP (   1) H  12                / 42. RY*(   3) C   1                    0.03    1.49    0.009
  39. LP (   1) H  12                / 50. RY*(   2) C   2                    0.03    1.21    0.009
  39. LP (   1) H  12                /125. RY*(   1) H  11                    0.09    1.14    0.014
  39. LP (   1) H  12                /126. RY*(   2) H  11                    0.11    1.44    0.018
  39. LP (   1) H  12                /127. RY*(   3) H  11                    0.05    1.71    0.013
  39. LP (   1) H  12                /137. RY*(   1) H  14                    0.05    0.64    0.008
  39. LP (   1) H  12                /145. RY*(   1) H  16                    0.09    0.70    0.011
  39. LP (   1) H  12                /210. BD*(   1) C   1 - H  11            8.03    0.11    0.038
  39. LP (   1) H  12                /211. BD*(   1) C   1 - H  13            0.28    0.69    0.019
  39. LP (   1) H  12                /212. BD*(   1) C   1 - H  14            1.62    0.71    0.046
  39. LP (   1) H  12                /214. BD*(   1) C   2 - H  15            0.09    0.73    0.011
  39. LP (   1) H  12                /215. BD*(   1) C   2 - H  16            0.26    0.74    0.019

 from unit  3 to unit  2
  39. LP (   1) H  12                / 38. LP*(   1) H  10                   26.50    0.10    0.066
  39. LP (   1) H  12                /121. RY*(   1) H  10                    0.09    1.37    0.016
  39. LP (   1) H  12                /122. RY*(   2) H  10                    0.05    1.21    0.011
  39. LP (   1) H  12                /124. RY*(   4) H  10                    0.10    1.73    0.018

 within unit  3
       None above threshold


 Natural Bond Orbitals (Summary):

                                                            Principal Delocalizations
           NBO                        Occupancy    Energy   (geminal,vicinal,remote)
 ====================================================================================
 Molecular unit  1  (C9H20)
     1. BD (   1) C   1 - C   2          0.99208    -0.84478  210(g),216(v),213(g),58(v)
                                                    122(r),121(r),38(r)
     2. BD (   1) C   1 - H  11          0.89442    -0.52748  38(r),210(g),214(v),218(r)
                                                    153(r),129(r),124(r),121(r)
                                                    130(r),131(r),122(r)
     3. BD (   1) C   1 - H  13          0.99084    -0.75811  38(r),213(v),210(g)
     4. BD (   1) C   1 - H  14          0.98147    -0.74290  210(g),215(v),50(v),38(r)
                                                    129(r)
     5. BD (   1) C   2 - C   3          0.98672    -0.77566  219(v),211(v),216(g),68(v)
                                                    40(v),214(g),215(g),209(g)
                                                    38(r)
     6. BD (   1) C   2 - H  15          0.93780    -0.68839  210(v),218(v),59(v),40(v)
                                                    38(r)
     7. BD (   1) C   2 - H  16          0.98401    -0.67166  217(v),212(v),58(v),41(v)
                                                    213(g)
     8. BD (   1) C   3 - C   4          0.98891    -0.73301  209(v),222(v),219(g),213(g)
                                                    76(v),218(g),49(v),217(g)
     9. BD (   1) C   3 - H  17          0.98875    -0.62917  215(v),220(v),67(v),216(g)
    10. BD (   1) C   3 - H  18          0.98038    -0.63539  214(v),221(v),67(v),50(v)
                                                    216(g)
    11. BD (   1) C   4 - C   5          0.98829    -0.70428  213(v),225(v),216(g),222(g)
                                                    60(v),85(v),221(g),220(g)
    12. BD (   1) C   4 - H  19          0.98803    -0.59806  217(v),223(v),59(v),77(v)
    13. BD (   1) C   4 - H  20          0.98751    -0.59946  218(v),224(v),77(v)
    14. BD (   1) C   5 - C   6          0.98919    -0.68343  216(v),228(v),219(g),225(g)
                                                    69(v),94(v),223(g),224(g)
                                                    227(g),226(g)
    15. BD (   1) C   5 - H  21          0.98830    -0.57550  220(v),226(v),86(v)
    16. BD (   1) C   5 - H  22          0.98823    -0.57634  221(v),227(v),86(v)
    17. BD (   1) C   6 - C   7          0.98946    -0.66888  219(v),231(v),222(g),78(v)
                                                    103(v),228(g),227(g),226(g)
                                                    229(g),230(g)
    18. BD (   1) C   6 - H  23          0.98851    -0.55833  223(v),229(v),95(v)
    19. BD (   1) C   6 - H  24          0.98839    -0.55831  224(v),230(v),95(v)
    20. BD (   1) C   7 - C   8          0.98987    -0.65792  222(v),235(v),225(g),112(v)
                                                    87(v),231(g),230(g),229(g)
                                                    232(g)
    21. BD (   1) C   7 - H  25          0.98868    -0.54681  226(v),233(v),104(v)
    22. BD (   1) C   7 - H  26          0.98868    -0.54700  227(v),232(v),104(v)
    23. BD (   1) C   8 - C   9          0.99362    -0.65466  225(v),228(g),96(v),233(g)
                                                    232(g),235(g)
    24. BD (   1) C   8 - H  27          0.98869    -0.53867  230(v),236(v),113(v)
    25. BD (   1) C   8 - H  28          0.98868    -0.53842  229(v),234(v),113(v)
    26. BD (   1) C   9 - H  29          0.99439    -0.54057  233(v)
    27. BD (   1) C   9 - H  30          0.99383    -0.54011  228(v)
    28. BD (   1) C   9 - H  31          0.99440    -0.54087  232(v)
    29. CR (   1) C   1                  0.99943   -10.40357  210(g),137(v),133(v),53(v)
                                                    38(r)
    30. CR (   1) C   2                  0.99950   -10.28019  141(v),42(v),61(v),145(v)
    31. CR (   1) C   3                  0.99955   -10.22303  70(v),153(v),149(v),51(v)
    32. CR (   1) C   4                  0.99956   -10.18894  79(v),161(v),157(v),76(v)
    33. CR (   1) C   5                  0.99956   -10.16518  88(v),68(v),169(v),165(v)
                                                    85(v)
    34. CR (   1) C   6                  0.99956   -10.14697  97(v),76(v),177(v),173(v)
                                                    94(v)
    35. CR (   1) C   7                  0.99956   -10.13509  106(v),85(v),181(v),185(v)
                                                    88(v)
    36. CR (   1) C   8                  0.99957   -10.13017  114(v),94(v),189(v),193(v)
    37. CR (   1) C   9                  0.99963   -10.12448  201(v),205(v),197(v),103(v)
    40. RY*(   1) C   1                  0.00313     0.54521   
    41. RY*(   2) C   1                  0.00151     0.59129   
    42. RY*(   3) C   1                  0.00050     1.01368   
    43. RY*(   4) C   1                  0.00017     1.49965   
    44. RY*(   5) C   1                  0.00006     0.73837   
    45. RY*(   6) C   1                  0.00002     1.98998   
    46. RY*(   7) C   1                  0.00000     1.68655   
    47. RY*(   8) C   1                  0.00000     1.45420   
    48. RY*(   9) C   1                  0.00000     1.61588   
    49. RY*(   1) C   2                  0.00146     0.78512   
    50. RY*(   2) C   2                  0.00136     0.72895   
    51. RY*(   3) C   2                  0.00070     0.63063   
    52. RY*(   4) C   2                  0.00019     1.43090   
    53. RY*(   5) C   2                  0.00015     0.99472   
    54. RY*(   6) C   2                  0.00006     1.78623   
    55. RY*(   7) C   2                  0.00004     1.83570   
    56. RY*(   8) C   2                  0.00000     2.04098   
    57. RY*(   9) C   2                  0.00000     1.94162   
    58. RY*(   1) C   3                  0.00193     0.66320   
    59. RY*(   2) C   3                  0.00160     0.77244   
    60. RY*(   3) C   3                  0.00140     0.81077   
    61. RY*(   4) C   3                  0.00020     0.61402   
    62. RY*(   5) C   3                  0.00018     1.88778   
    63. RY*(   6) C   3                  0.00006     1.86226   
    64. RY*(   7) C   3                  0.00004     2.05629   
    65. RY*(   8) C   3                  0.00000     2.07852   
    66. RY*(   9) C   3                  0.00001     2.03172   
    67. RY*(   1) C   4                  0.00185     0.88278   
    68. RY*(   2) C   4                  0.00177     0.66383   
    69. RY*(   3) C   4                  0.00148     0.81279   
    70. RY*(   4) C   4                  0.00020     0.65946   
    71. RY*(   5) C   4                  0.00018     1.91606   
    72. RY*(   6) C   4                  0.00006     1.94133   
    73. RY*(   7) C   4                  0.00004     2.08474   
    74. RY*(   8) C   4                  0.00000     2.11540   
    75. RY*(   9) C   4                  0.00000     2.07495   
    76. RY*(   1) C   5                  0.00182     0.69271   
    77. RY*(   2) C   5                  0.00179     0.91685   
    78. RY*(   3) C   5                  0.00151     0.82525   
    79. RY*(   4) C   5                  0.00019     0.67708   
    80. RY*(   5) C   5                  0.00018     1.94658   
    81. RY*(   6) C   5                  0.00006     1.97396   
    82. RY*(   7) C   5                  0.00004     2.10845   
    83. RY*(   8) C   5                  0.00000     2.13613   
    84. RY*(   9) C   5                  0.00000     2.09869   
    85. RY*(   1) C   6                  0.00176     0.71725   
    86. RY*(   2) C   6                  0.00177     0.93603   
    87. RY*(   3) C   6                  0.00152     0.83119   
    88. RY*(   4) C   6                  0.00018     0.69237   
    89. RY*(   5) C   6                  0.00018     1.96083   
    90. RY*(   6) C   6                  0.00006     1.99320   
    91. RY*(   7) C   6                  0.00003     2.12290   
    92. RY*(   8) C   6                  0.00000     2.15187   
    93. RY*(   9) C   6                  0.00000     2.11623   
    94. RY*(   1) C   7                  0.00173     0.72126   
    95. RY*(   2) C   7                  0.00167     0.95063   
    96. RY*(   3) C   7                  0.00156     0.84980   
    97. RY*(   4) C   7                  0.00019     0.66430   
    98. RY*(   5) C   7                  0.00018     1.96720   
    99. RY*(   6) C   7                  0.00006     2.00606   
   100. RY*(   7) C   7                  0.00003     2.12512   
   101. RY*(   8) C   7                  0.00000     2.15174   
   102. RY*(   9) C   7                  0.00000     2.12633   
   103. RY*(   1) C   8                  0.00171     0.77836   
   104. RY*(   2) C   8                  0.00151     0.93235   
   105. RY*(   3) C   8                  0.00051     0.95523   
   106. RY*(   4) C   8                  0.00016     0.79273   
   107. RY*(   5) C   8                  0.00017     1.97126   
   108. RY*(   6) C   8                  0.00006     1.67010   
   109. RY*(   7) C   8                  0.00004     2.08231   
   110. RY*(   8) C   8                  0.00000     2.14320   
   111. RY*(   9) C   8                  0.00000     2.12462   
   112. RY*(   1) C   9                  0.00160     0.74235   
   113. RY*(   2) C   9                  0.00079     0.90308   
   114. RY*(   3) C   9                  0.00019     0.47458   
   115. RY*(   4) C   9                  0.00007     1.09613   
   116. RY*(   5) C   9                  0.00001     2.18131   
   117. RY*(   6) C   9                  0.00000     1.88502   
   118. RY*(   7) C   9                  0.00000     2.13643   
   119. RY*(   8) C   9                  0.00000     1.75279   
   120. RY*(   9) C   9                  0.00000     2.23273   
   125. RY*(   1) H  11                  0.00052     0.65596   
   126. RY*(   2) H  11                  0.00019     0.95615   
   127. RY*(   3) H  11                  0.00003     1.22671   
   128. RY*(   4) H  11                  0.00001     1.37173   
   133. RY*(   1) H  13                  0.00101     0.16251   
   134. RY*(   2) H  13                  0.00009     1.52405   
   135. RY*(   3) H  13                  0.00003     1.90803   
   136. RY*(   4) H  13                  0.00002     1.70191   
   137. RY*(   1) H  14                  0.00139     0.16173   
   138. RY*(   2) H  14                  0.00009     1.52774   
   139. RY*(   3) H  14                  0.00004     1.76937   
   140. RY*(   4) H  14                  0.00002     1.83054   
   141. RY*(   1) H  15                  0.00109     0.21548   
   142. RY*(   2) H  15                  0.00011     1.63004   
   143. RY*(   3) H  15                  0.00007     1.57854   
   144. RY*(   4) H  15                  0.00002     2.12144   
   145. RY*(   1) H  16                  0.00130     0.22577   
   146. RY*(   2) H  16                  0.00008     1.69929   
   147. RY*(   3) H  16                  0.00005     1.60279   
   148. RY*(   4) H  16                  0.00002     2.11030   
   149. RY*(   1) H  17                  0.00139     0.26235   
   150. RY*(   2) H  17                  0.00009     1.69835   
   151. RY*(   3) H  17                  0.00005     1.67220   
   152. RY*(   4) H  17                  0.00002     2.18359   
   153. RY*(   1) H  18                  0.00160     0.26475   
   154. RY*(   2) H  18                  0.00010     1.66630   
   155. RY*(   3) H  18                  0.00008     1.74172   
   156. RY*(   4) H  18                  0.00003     2.15390   
   157. RY*(   1) H  19                  0.00140     0.28998   
   158. RY*(   2) H  19                  0.00009     1.71795   
   159. RY*(   3) H  19                  0.00006     1.73659   
   160. RY*(   4) H  19                  0.00002     2.21564   
   161. RY*(   1) H  20                  0.00136     0.29189   
   162. RY*(   2) H  20                  0.00010     1.71698   
   163. RY*(   3) H  20                  0.00006     1.73630   
   164. RY*(   4) H  20                  0.00002     2.21190   
   165. RY*(   1) H  21                  0.00140     0.31007   
   166. RY*(   2) H  21                  0.00009     1.73734   
   167. RY*(   3) H  21                  0.00006     1.76246   
   168. RY*(   4) H  21                  0.00002     2.23433   
   169. RY*(   1) H  22                  0.00139     0.31239   
   170. RY*(   2) H  22                  0.00010     1.73635   
   171. RY*(   3) H  22                  0.00006     1.76231   
   172. RY*(   4) H  22                  0.00002     2.23298   
   173. RY*(   1) H  23                  0.00140     0.32495   
   174. RY*(   2) H  23                  0.00009     1.75121   
   175. RY*(   3) H  23                  0.00006     1.78251   
   176. RY*(   4) H  23                  0.00002     2.24903   
   177. RY*(   1) H  24                  0.00140     0.32518   
   178. RY*(   2) H  24                  0.00009     1.75113   
   179. RY*(   3) H  24                  0.00006     1.78273   
   180. RY*(   4) H  24                  0.00002     2.24926   
   181. RY*(   1) H  25                  0.00144     0.33303   
   182. RY*(   2) H  25                  0.00009     1.75473   
   183. RY*(   3) H  25                  0.00006     1.78469   
   184. RY*(   4) H  25                  0.00002     2.25967   
   185. RY*(   1) H  26                  0.00144     0.33308   
   186. RY*(   2) H  26                  0.00009     1.75451   
   187. RY*(   3) H  26                  0.00006     1.78426   
   188. RY*(   4) H  26                  0.00002     2.25925   
   189. RY*(   1) H  27                  0.00136     0.33115   
   190. RY*(   2) H  27                  0.00009     1.74481   
   191. RY*(   3) H  27                  0.00007     1.75498   
   192. RY*(   4) H  27                  0.00002     2.25977   
   193. RY*(   1) H  28                  0.00136     0.33115   
   194. RY*(   2) H  28                  0.00009     1.74546   
   195. RY*(   3) H  28                  0.00007     1.75489   
   196. RY*(   4) H  28                  0.00002     2.26011   
   197. RY*(   1) H  29                  0.00085     0.36348   
   198. RY*(   2) H  29                  0.00010     1.73144   
   199. RY*(   3) H  29                  0.00007     1.72136   
   200. RY*(   4) H  29                  0.00002     2.20562   
   201. RY*(   1) H  30                  0.00064     0.36998   
   202. RY*(   2) H  30                  0.00010     1.72497   
   203. RY*(   3) H  30                  0.00006     1.73284   
   204. RY*(   4) H  30                  0.00002     2.19029   
   205. RY*(   1) H  31                  0.00085     0.36341   
   206. RY*(   2) H  31                  0.00010     1.73112   
   207. RY*(   3) H  31                  0.00007     1.72083   
   208. RY*(   4) H  31                  0.00002     2.20520   
   209. BD*(   1) C   1 - C   2          0.00504     0.15671   
   210. BD*(   1) C   1 - H  11          0.17034    -0.36880  38(r),211(g),40(g),214(v)
                                                    133(v)
   211. BD*(   1) C   1 - H  13          0.00929     0.21539   
   212. BD*(   1) C   1 - H  14          0.00926     0.22970   
   213. BD*(   1) C   2 - C   3          0.00810     0.22046   
   214. BD*(   1) C   2 - H  15          0.00649     0.24958   
   215. BD*(   1) C   2 - H  16          0.00892     0.26094   
   216. BD*(   1) C   3 - C   4          0.00684     0.26733   
   217. BD*(   1) C   3 - H  17          0.00882     0.29318   
   218. BD*(   1) C   3 - H  18          0.00888     0.29123   
   219. BD*(   1) C   4 - C   5          0.00621     0.29646   
   220. BD*(   1) C   4 - H  19          0.00883     0.32136   
   221. BD*(   1) C   4 - H  20          0.00882     0.31971   
   222. BD*(   1) C   5 - C   6          0.00614     0.31737   
   223. BD*(   1) C   5 - H  21          0.00891     0.34176   
   224. BD*(   1) C   5 - H  22          0.00892     0.34042   
   225. BD*(   1) C   6 - C   7          0.00630     0.33248   
   226. BD*(   1) C   6 - H  23          0.00894     0.35784   
   227. BD*(   1) C   6 - H  24          0.00892     0.35797   
   228. BD*(   1) C   7 - C   8          0.00736     0.33837   
   229. BD*(   1) C   7 - H  25          0.00905     0.36913   
   230. BD*(   1) C   7 - H  26          0.00905     0.36875   
   231. BD*(   1) C   8 - C   9          0.00332     0.34443   
   232. BD*(   1) C   8 - H  27          0.00862     0.38274   
   233. BD*(   1) C   8 - H  28          0.00863     0.38289   
   234. BD*(   1) C   9 - H  29          0.00432     0.38726   
   235. BD*(   1) C   9 - H  30          0.00255     0.39681   
   236. BD*(   1) C   9 - H  31          0.00433     0.38694   
       -------------------------------
              Total Lewis   36.53806  ( 98.8018%)
        Valence non-Lewis    0.37121  (  1.0038%)
        Rydberg non-Lewis    0.07190  (  0.1944%)
       -------------------------------
            Total unit  1   36.98117  (100.0000%)
           Charge unit  1    0.01883

 Molecular unit  2  (H)
    38. LP*(   1) H  10                  0.17680    -0.37725  210(r),124(g),209(r),211(r)
                                                    127(r),131(r),126(r),129(r)
   121. RY*(   1) H  10                  0.00024     0.88923   
   122. RY*(   2) H  10                  0.00022     0.72956   
   123. RY*(   3) H  10                  0.00001     1.40925   
   124. RY*(   4) H  10                  0.00001     1.25564   
       -------------------------------
              Total Lewis    0.00000  (  0.0000%)
        Valence non-Lewis    0.17680  ( 99.7311%)
        Rydberg non-Lewis    0.00048  (  0.2689%)
       -------------------------------
            Total unit  2    0.17728  (100.0000%)
           Charge unit  2    0.32272

 Molecular unit  3  (H)
    39. LP (   1) H  12                  0.84055    -0.47911  38(r),210(r),212(r),211(r)
                                                    215(r),41(r),126(r),124(r)
                                                    145(r),214(r),121(r),125(r)
                                                    137(r),122(r),127(r),50(r)
                                                    42(r)
   129. RY*(   1) H  12                  0.00086     0.51115   
   130. RY*(   2) H  12                  0.00011     1.07458   
   131. RY*(   3) H  12                  0.00001     1.22528   
   132. RY*(   4) H  12                  0.00001     1.37722   
       -------------------------------
              Total Lewis    0.84055  ( 99.8815%)
        Valence non-Lewis    0.00000  (  0.0000%)
        Rydberg non-Lewis    0.00100  (  0.1185%)
       -------------------------------
            Total unit  3    0.84155  (100.0000%)
           Charge unit  3   -0.34155


 ***************************************************
 *******         Beta  spin orbitals         *******
 ***************************************************


 NATURAL POPULATIONS:  Natural atomic orbital occupancies 
                                                          
   NAO  Atom  No  lang   Type(AO)    Occupancy      Energy
 ----------------------------------------------------------
     1    C    1  S      Cor( 1S)     0.99948     -10.40476
     2    C    1  S      Val( 2S)     0.59427      -0.55570
     3    C    1  S      Ryd( 3S)     0.00099       0.51956
     4    C    1  px     Val( 2p)     0.57859      -0.33847
     5    C    1  px     Ryd( 3p)     0.00109       0.37308
     6    C    1  py     Val( 2p)     0.44638      -0.35863
     7    C    1  py     Ryd( 3p)     0.00300       0.39225
     8    C    1  pz     Val( 2p)     0.50594      -0.35180
     9    C    1  pz     Ryd( 3p)     0.00192       0.39788
    10    C    1  dxy    Ryd( 3d)     0.00047       2.07192
    11    C    1  dxz    Ryd( 3d)     0.00015       1.74579
    12    C    1  dyz    Ryd( 3d)     0.00021       1.78818
    13    C    1  dx2y2  Ryd( 3d)     0.00019       1.76203
    14    C    1  dz2    Ryd( 3d)     0.00037       2.08715

    15    C    2  S      Cor( 1S)     0.99951     -10.27977
    16    C    2  S      Val( 2S)     0.52245      -0.43671
    17    C    2  S      Ryd( 3S)     0.00079       0.70079
    18    C    2  px     Val( 2p)     0.51213      -0.28529
    19    C    2  px     Ryd( 3p)     0.00120       0.43485
    20    C    2  py     Val( 2p)     0.56819      -0.28995
    21    C    2  py     Ryd( 3p)     0.00069       0.40216
    22    C    2  pz     Val( 2p)     0.62259      -0.29210
    23    C    2  pz     Ryd( 3p)     0.00125       0.51376
    24    C    2  dxy    Ryd( 3d)     0.00039       2.04177
    25    C    2  dxz    Ryd( 3d)     0.00022       1.84166
    26    C    2  dyz    Ryd( 3d)     0.00039       2.16620
    27    C    2  dx2y2  Ryd( 3d)     0.00030       1.97792
    28    C    2  dz2    Ryd( 3d)     0.00032       2.11497

    29    C    3  S      Cor( 1S)     0.99956     -10.22319
    30    C    3  S      Val( 2S)     0.50640      -0.36565
    31    C    3  S      Ryd( 3S)     0.00089       0.75656
    32    C    3  px     Val( 2p)     0.51884      -0.22996
    33    C    3  px     Ryd( 3p)     0.00173       0.53136
    34    C    3  py     Val( 2p)     0.56869      -0.23249
    35    C    3  py     Ryd( 3p)     0.00092       0.46594
    36    C    3  pz     Val( 2p)     0.61255      -0.23559
    37    C    3  pz     Ryd( 3p)     0.00154       0.59724
    38    C    3  dxy    Ryd( 3d)     0.00039       2.11657
    39    C    3  dxz    Ryd( 3d)     0.00019       1.89371
    40    C    3  dyz    Ryd( 3d)     0.00042       2.23921
    41    C    3  dx2y2  Ryd( 3d)     0.00029       2.02802
    42    C    3  dz2    Ryd( 3d)     0.00032       2.16200

    43    C    4  S      Cor( 1S)     0.99956     -10.18917
    44    C    4  S      Val( 2S)     0.50449      -0.33022
    45    C    4  S      Ryd( 3S)     0.00087       0.80006
    46    C    4  px     Val( 2p)     0.51518      -0.19279
    47    C    4  px     Ryd( 3p)     0.00173       0.59131
    48    C    4  py     Val( 2p)     0.57370      -0.19883
    49    C    4  py     Ryd( 3p)     0.00107       0.50533
    50    C    4  pz     Val( 2p)     0.60963      -0.20216
    51    C    4  pz     Ryd( 3p)     0.00164       0.64636
    52    C    4  dxy    Ryd( 3d)     0.00036       2.15407
    53    C    4  dxz    Ryd( 3d)     0.00019       1.93273
    54    C    4  dyz    Ryd( 3d)     0.00043       2.27527
    55    C    4  dx2y2  Ryd( 3d)     0.00031       2.06804
    56    C    4  dz2    Ryd( 3d)     0.00031       2.19546

    57    C    5  S      Cor( 1S)     0.99956     -10.16547
    58    C    5  S      Val( 2S)     0.50391      -0.30634
    59    C    5  S      Ryd( 3S)     0.00086       0.83044
    60    C    5  px     Val( 2p)     0.51716      -0.16902
    61    C    5  px     Ryd( 3p)     0.00175       0.61234
    62    C    5  py     Val( 2p)     0.57262      -0.17469
    63    C    5  py     Ryd( 3p)     0.00105       0.52826
    64    C    5  pz     Val( 2p)     0.60840      -0.17840
    65    C    5  pz     Ryd( 3p)     0.00158       0.67218
    66    C    5  dxy    Ryd( 3d)     0.00037       2.17883
    67    C    5  dxz    Ryd( 3d)     0.00019       1.95729
    68    C    5  dyz    Ryd( 3d)     0.00043       2.29943
    69    C    5  dx2y2  Ryd( 3d)     0.00030       2.09349
    70    C    5  dz2    Ryd( 3d)     0.00031       2.21954

    71    C    6  S      Cor( 1S)     0.99956     -10.14725
    72    C    6  S      Val( 2S)     0.50363      -0.28838
    73    C    6  S      Ryd( 3S)     0.00084       0.84390
    74    C    6  px     Val( 2p)     0.51718      -0.15112
    75    C    6  px     Ryd( 3p)     0.00167       0.62875
    76    C    6  py     Val( 2p)     0.57377      -0.15710
    77    C    6  py     Ryd( 3p)     0.00104       0.54358
    78    C    6  pz     Val( 2p)     0.60798      -0.16055
    79    C    6  pz     Ryd( 3p)     0.00156       0.68755
    80    C    6  dxy    Ryd( 3d)     0.00036       2.19627
    81    C    6  dxz    Ryd( 3d)     0.00019       1.97399
    82    C    6  dyz    Ryd( 3d)     0.00043       2.31658
    83    C    6  dx2y2  Ryd( 3d)     0.00031       2.11003
    84    C    6  dz2    Ryd( 3d)     0.00031       2.23713

    85    C    7  S      Cor( 1S)     0.99956     -10.13533
    86    C    7  S      Val( 2S)     0.50509      -0.27769
    87    C    7  S      Ryd( 3S)     0.00090       0.83789
    88    C    7  px     Val( 2p)     0.51819      -0.14037
    89    C    7  px     Ryd( 3p)     0.00166       0.62973
    90    C    7  py     Val( 2p)     0.57304      -0.14486
    91    C    7  py     Ryd( 3p)     0.00098       0.54872
    92    C    7  pz     Val( 2p)     0.60606      -0.14795
    93    C    7  pz     Ryd( 3p)     0.00146       0.68670
    94    C    7  dxy    Ryd( 3d)     0.00037       2.20310
    95    C    7  dxz    Ryd( 3d)     0.00019       1.98139
    96    C    7  dyz    Ryd( 3d)     0.00043       2.32780
    97    C    7  dx2y2  Ryd( 3d)     0.00031       2.11685
    98    C    7  dz2    Ryd( 3d)     0.00031       2.24714

    99    C    8  S      Cor( 1S)     0.99957     -10.13036
   100    C    8  S      Val( 2S)     0.50761      -0.27390
   101    C    8  S      Ryd( 3S)     0.00060       0.84170
   102    C    8  px     Val( 2p)     0.51769      -0.13242
   103    C    8  px     Ryd( 3p)     0.00121       0.55731
   104    C    8  py     Val( 2p)     0.57243      -0.13525
   105    C    8  py     Ryd( 3p)     0.00084       0.52759
   106    C    8  pz     Val( 2p)     0.60428      -0.13661
   107    C    8  pz     Ryd( 3p)     0.00134       0.65217
   108    C    8  dxy    Ryd( 3d)     0.00037       2.20340
   109    C    8  dxz    Ryd( 3d)     0.00019       1.98380
   110    C    8  dyz    Ryd( 3d)     0.00042       2.33697
   111    C    8  dx2y2  Ryd( 3d)     0.00033       2.11355
   112    C    8  dz2    Ryd( 3d)     0.00031       2.25223

   113    C    9  S      Cor( 1S)     0.99963     -10.12480
   114    C    9  S      Val( 2S)     0.54482      -0.29049
   115    C    9  S      Ryd( 3S)     0.00019       0.80879
   116    C    9  px     Val( 2p)     0.56430      -0.12639
   117    C    9  px     Ryd( 3p)     0.00118       0.51531
   118    C    9  py     Val( 2p)     0.58904      -0.12948
   119    C    9  py     Ryd( 3p)     0.00089       0.51489
   120    C    9  pz     Val( 2p)     0.60783      -0.13149
   121    C    9  pz     Ryd( 3p)     0.00064       0.53029
   122    C    9  dxy    Ryd( 3d)     0.00033       2.28357
   123    C    9  dxz    Ryd( 3d)     0.00009       2.02095
   124    C    9  dyz    Ryd( 3d)     0.00035       2.32899
   125    C    9  dx2y2  Ryd( 3d)     0.00022       2.12652
   126    C    9  dz2    Ryd( 3d)     0.00028       2.29137

   127    H   10  S      Val( 1S)     0.54726      -0.48733
   128    H   10  S      Ryd( 2S)     0.00035       0.27292
   129    H   10  px     Ryd( 2p)     0.00035       1.25775
   130    H   10  py     Ryd( 2p)     0.00007       1.28225
   131    H   10  pz     Ryd( 2p)     0.00004       1.20972

   132    H   11  S      Val( 1S)     0.12760      -0.30871
   133    H   11  S      Ryd( 2S)     0.00048       0.41306
   134    H   11  px     Ryd( 2p)     0.00029       1.35292
   135    H   11  py     Ryd( 2p)     0.00010       1.47656
   136    H   11  pz     Ryd( 2p)     0.00002       1.35959

   137    H   12  S      Val( 1S)     0.10208      -0.28955
   138    H   12  S      Ryd( 2S)     0.00029       0.40111
   139    H   12  px     Ryd( 2p)     0.00002       1.34687
   140    H   12  py     Ryd( 2p)     0.00012       1.38097
   141    H   12  pz     Ryd( 2p)     0.00025       1.49190

   142    H   13  S      Val( 1S)     0.36062      -0.13782
   143    H   13  S      Ryd( 2S)     0.00077       0.14261
   144    H   13  px     Ryd( 2p)     0.00026       1.87826
   145    H   13  py     Ryd( 2p)     0.00023       1.76206
   146    H   13  pz     Ryd( 2p)     0.00007       1.51931

   147    H   14  S      Val( 1S)     0.36118      -0.13996
   148    H   14  S      Ryd( 2S)     0.00109       0.15428
   149    H   14  px     Ryd( 2p)     0.00008       1.52100
   150    H   14  py     Ryd( 2p)     0.00008       1.58032
   151    H   14  pz     Ryd( 2p)     0.00039       2.04574

   152    H   15  S      Val( 1S)     0.33075      -0.10534
   153    H   15  S      Ryd( 2S)     0.00113       0.19368
   154    H   15  px     Ryd( 2p)     0.00009       1.60258
   155    H   15  py     Ryd( 2p)     0.00031       1.95473
   156    H   15  pz     Ryd( 2p)     0.00019       1.80814

   157    H   16  S      Val( 1S)     0.36662      -0.09668
   158    H   16  S      Ryd( 2S)     0.00123       0.21338
   159    H   16  px     Ryd( 2p)     0.00006       1.64048
   160    H   16  py     Ryd( 2p)     0.00010       1.67552
   161    H   16  pz     Ryd( 2p)     0.00035       2.11612

   162    H   17  S      Val( 1S)     0.38438      -0.07350
   163    H   17  S      Ryd( 2S)     0.00138       0.24400
   164    H   17  px     Ryd( 2p)     0.00006       1.69311
   165    H   17  py     Ryd( 2p)     0.00013       1.74213
   166    H   17  pz     Ryd( 2p)     0.00032       2.14537

   167    H   18  S      Val( 1S)     0.38674      -0.08070
   168    H   18  S      Ryd( 2S)     0.00130       0.26215
   169    H   18  px     Ryd( 2p)     0.00008       1.68729
   170    H   18  py     Ryd( 2p)     0.00026       2.00304
   171    H   18  pz     Ryd( 2p)     0.00020       1.88067

   172    H   19  S      Val( 1S)     0.38697      -0.04685
   173    H   19  S      Ryd( 2S)     0.00138       0.27044
   174    H   19  px     Ryd( 2p)     0.00007       1.74569
   175    H   19  py     Ryd( 2p)     0.00013       1.77874
   176    H   19  pz     Ryd( 2p)     0.00032       2.17428

   177    H   20  S      Val( 1S)     0.38659      -0.04859
   178    H   20  S      Ryd( 2S)     0.00133       0.27072
   179    H   20  px     Ryd( 2p)     0.00007       1.74528
   180    H   20  py     Ryd( 2p)     0.00025       2.03143
   181    H   20  pz     Ryd( 2p)     0.00020       1.91947

   182    H   21  S      Val( 1S)     0.38965      -0.02769
   183    H   21  S      Ryd( 2S)     0.00138       0.28950
   184    H   21  px     Ryd( 2p)     0.00007       1.76630
   185    H   21  py     Ryd( 2p)     0.00013       1.80081
   186    H   21  pz     Ryd( 2p)     0.00032       2.19630

   187    H   22  S      Val( 1S)     0.38976      -0.02924
   188    H   22  S      Ryd( 2S)     0.00137       0.29090
   189    H   22  px     Ryd( 2p)     0.00007       1.76625
   190    H   22  py     Ryd( 2p)     0.00025       2.05392
   191    H   22  pz     Ryd( 2p)     0.00020       1.94219

   192    H   23  S      Val( 1S)     0.39107      -0.01238
   193    H   23  S      Ryd( 2S)     0.00139       0.30402
   194    H   23  px     Ryd( 2p)     0.00007       1.78357
   195    H   23  py     Ryd( 2p)     0.00013       1.81649
   196    H   23  pz     Ryd( 2p)     0.00031       2.21229

   197    H   24  S      Val( 1S)     0.39098      -0.01222
   198    H   24  S      Ryd( 2S)     0.00139       0.30416
   199    H   24  px     Ryd( 2p)     0.00007       1.78414
   200    H   24  py     Ryd( 2p)     0.00025       2.07060
   201    H   24  pz     Ryd( 2p)     0.00019       1.95798

   202    H   25  S      Val( 1S)     0.39129      -0.00144
   203    H   25  S      Ryd( 2S)     0.00143       0.31237
   204    H   25  px     Ryd( 2p)     0.00006       1.78423
   205    H   25  py     Ryd( 2p)     0.00013       1.82304
   206    H   25  pz     Ryd( 2p)     0.00031       2.22176

   207    H   26  S      Val( 1S)     0.39143      -0.00192
   208    H   26  S      Ryd( 2S)     0.00143       0.31230
   209    H   26  px     Ryd( 2p)     0.00006       1.78380
   210    H   26  py     Ryd( 2p)     0.00025       2.07912
   211    H   26  pz     Ryd( 2p)     0.00020       1.96522

   212    H   27  S      Val( 1S)     0.38992       0.01003
   213    H   27  S      Ryd( 2S)     0.00134       0.30840
   214    H   27  px     Ryd( 2p)     0.00007       1.75015
   215    H   27  py     Ryd( 2p)     0.00025       2.08152
   216    H   27  pz     Ryd( 2p)     0.00019       1.96082

   217    H   28  S      Val( 1S)     0.39079       0.00986
   218    H   28  S      Ryd( 2S)     0.00134       0.30839
   219    H   28  px     Ryd( 2p)     0.00007       1.74814
   220    H   28  py     Ryd( 2p)     0.00013       1.81949
   221    H   28  pz     Ryd( 2p)     0.00031       2.22513

   222    H   29  S      Val( 1S)     0.39279       0.01133
   223    H   29  S      Ryd( 2S)     0.00083       0.30714
   224    H   29  px     Ryd( 2p)     0.00008       1.70483
   225    H   29  py     Ryd( 2p)     0.00013       1.79106
   226    H   29  pz     Ryd( 2p)     0.00031       2.22681

   227    H   30  S      Val( 1S)     0.38559       0.02104
   228    H   30  S      Ryd( 2S)     0.00063       0.29642
   229    H   30  px     Ryd( 2p)     0.00027       2.12989
   230    H   30  py     Ryd( 2p)     0.00014       1.86286
   231    H   30  pz     Ryd( 2p)     0.00010       1.73700

   232    H   31  S      Val( 1S)     0.39220       0.01122
   233    H   31  S      Ryd( 2S)     0.00083       0.30691
   234    H   31  px     Ryd( 2p)     0.00008       1.70177
   235    H   31  py     Ryd( 2p)     0.00025       2.06966
   236    H   31  pz     Ryd( 2p)     0.00020       1.95070


 Summary of Natural Population Analysis:                  
                                                          
                                       Natural Population 
                Natural  -----------------------------------------------
    Atom  No    Charge         Core      Valence    Rydberg      Total
 -----------------------------------------------------------------------
      C    1   -0.13302      0.99948     2.12518    0.00837     3.13302
      C    2   -0.23040      0.99951     2.22535    0.00554     3.23040
      C    3   -0.21273      0.99956     2.20648    0.00669     3.21273
      C    4   -0.20947      0.99956     2.20300    0.00690     3.20947
      C    5   -0.20850      0.99956     2.20209    0.00684     3.20850
      C    6   -0.20883      0.99956     2.20256    0.00671     3.20883
      C    7   -0.20854      0.99956     2.20238    0.00660     3.20854
      C    8   -0.20718      0.99957     2.20201    0.00560     3.20718
      C    9   -0.30978      0.99963     2.30598    0.00418     3.30978
      H   10   -0.04807      0.00000     0.54726    0.00081     0.54807
      H   11    0.37151      0.00000     0.12760    0.00089     0.12849
      H   12    0.39724      0.00000     0.10208    0.00068     0.10276
      H   13    0.13806      0.00000     0.36062    0.00132     0.36194
      H   14    0.13718      0.00000     0.36118    0.00164     0.36282
      H   15    0.16752      0.00000     0.33075    0.00173     0.33248
      H   16    0.13164      0.00000     0.36662    0.00174     0.36836
      H   17    0.11374      0.00000     0.38438    0.00189     0.38626
      H   18    0.11143      0.00000     0.38674    0.00183     0.38857
      H   19    0.11113      0.00000     0.38697    0.00189     0.38887
      H   20    0.11155      0.00000     0.38659    0.00186     0.38845
      H   21    0.10845      0.00000     0.38965    0.00190     0.39155
      H   22    0.10835      0.00000     0.38976    0.00189     0.39165
      H   23    0.10702      0.00000     0.39107    0.00190     0.39298
      H   24    0.10712      0.00000     0.39098    0.00190     0.39288
      H   25    0.10678      0.00000     0.39129    0.00194     0.39322
      H   26    0.10663      0.00000     0.39143    0.00194     0.39337
      H   27    0.10823      0.00000     0.38992    0.00185     0.39177
      H   28    0.10736      0.00000     0.39079    0.00185     0.39264
      H   29    0.10586      0.00000     0.39279    0.00135     0.39414
      H   30    0.11327      0.00000     0.38559    0.00114     0.38673
      H   31    0.10645      0.00000     0.39220    0.00135     0.39355
 =======================================================================
   * Total *    1.00000      8.99599    27.91129    0.09272    37.00000

                                 Natural Population      
 --------------------------------------------------------
   Core                       8.99599 ( 99.9554% of   9)
   Valence                   27.91129 ( 99.6832% of  28)
   Natural Minimal Basis     36.90728 ( 99.7494% of  37)
   Natural Rydberg Basis      0.09272 (  0.2506% of  37)
 --------------------------------------------------------

    Atom  No          Natural Electron Configuration
 ----------------------------------------------------------------------------
      C    1      [core]2S( 0.59)2p( 1.53)3p( 0.01)
      C    2      [core]2S( 0.52)2p( 1.70)
      C    3      [core]2S( 0.51)2p( 1.70)
      C    4      [core]2S( 0.50)2p( 1.70)
      C    5      [core]2S( 0.50)2p( 1.70)
      C    6      [core]2S( 0.50)2p( 1.70)
      C    7      [core]2S( 0.51)2p( 1.70)
      C    8      [core]2S( 0.51)2p( 1.69)
      C    9      [core]2S( 0.54)2p( 1.76)
      H   10            1S( 0.55)
      H   11            1S( 0.13)
      H   12            1S( 0.10)
      H   13            1S( 0.36)
      H   14            1S( 0.36)
      H   15            1S( 0.33)
      H   16            1S( 0.37)
      H   17            1S( 0.38)
      H   18            1S( 0.39)
      H   19            1S( 0.39)
      H   20            1S( 0.39)
      H   21            1S( 0.39)
      H   22            1S( 0.39)
      H   23            1S( 0.39)
      H   24            1S( 0.39)
      H   25            1S( 0.39)
      H   26            1S( 0.39)
      H   27            1S( 0.39)
      H   28            1S( 0.39)
      H   29            1S( 0.39)
      H   30            1S( 0.39)
      H   31            1S( 0.39)


 NATURAL BOND ORBITAL ANALYSIS, beta spin orbitals:

                       Occupancies       Lewis Structure    Low   High
           Occ.    -------------------  -----------------   occ   occ
  Cycle   Thresh.   Lewis   Non-Lewis     CR  BD  3C  LP    (L)   (NL)   Dev
 =============================================================================
   1(1)    0.90    36.18610   0.81390      9  27   0   1     1      0    0.11
   2(2)    0.90    36.18610   0.81390      9  27   0   1     1      0    0.11
   3(1)    0.80    36.18610   0.81390      9  27   0   1     1      0    0.11
   4(2)    0.80    36.18610   0.81390      9  27   0   1     1      0    0.11
   5(1)    0.70    35.85974   1.14026      9  28   0   0     0      0    0.06
 -----------------------------------------------------------------------------

 Structure accepted: No low occupancy Lewis orbitals

           --- Apparent excited state configuration ---
 The following "inverted" NBO labels reflect the actual hybrid overlap:

                 NBO 208 has been relabelled BD 

 Unable to label the NBOs properly:  38 unstarred orbitals
                                     37 occupied orbitals
 Error
 File lengths (MBytes):  RWF=     57 Int=      0 D2E=      0 Chk=      3 Scr=      1
