# Supplementary material for: Machine-Learning-Guided Discovery of Electrochemical Reactions
Source: J Am Chem Soc. 2022 Dec 2;144(49):22599–610. doi: 10.1021/jacs.2c08997 (PMC9756344; doi:10.1021/jacs.2c08997)
Supplement: Supplementary file 4 — ja2c08997_si_004.zip [file ja2c08997_si_004.zip › Reactivity Prediction/Ologs_notimes/29.log]

 Entering Gaussian System, Link 0=g16
 Input=29.gjf
 Output=29.log
 Initial command:
  
 Copyright (c) 1988-2019, Gaussian, Inc.  All Rights Reserved.
  
 This is part of the Gaussian(R) 16 program.  It is based on
 the Gaussian(R) 09 system (copyright 2009, Gaussian, Inc.),
 the Gaussian(R) 03 system (copyright 2003, Gaussian, Inc.),
 the Gaussian(R) 98 system (copyright 1998, Gaussian, Inc.),
 the Gaussian(R) 94 system (copyright 1995, Gaussian, Inc.),
 the Gaussian 92(TM) system (copyright 1992, Gaussian, Inc.),
 the Gaussian 90(TM) system (copyright 1990, Gaussian, Inc.),
 the Gaussian 88(TM) system (copyright 1988, Gaussian, Inc.),
 the Gaussian 86(TM) system (copyright 1986, Carnegie Mellon
 University), and the Gaussian 82(TM) system (copyright 1983,
 Carnegie Mellon University). Gaussian is a federally registered
 trademark of Gaussian, Inc.
  
 This software contains proprietary and confidential information,
 including trade secrets, belonging to Gaussian, Inc.
  
 This software is provided under written license and may be
 used, copied, transmitted, or stored only in accord with that
 written license.
  
 The following legend is applicable only to US Government
 contracts under FAR:
  
                    RESTRICTED RIGHTS LEGEND
  
 Use, reproduction and disclosure by the US Government is
 subject to restrictions as set forth in subparagraphs (a)
 and (c) of the Commercial Computer Software - Restricted
 Rights clause in FAR 52.227-19.
  
 Gaussian, Inc.
 340 Quinnipiac St., Bldg. 40, Wallingford CT 06492
  
  
 ---------------------------------------------------------------
 Warning -- This program may not be used in any manner that
 competes with the business of Gaussian, Inc. or will provide
 assistance to any competitor of Gaussian, Inc.  The licensee
 of this program is prohibited from giving any competitor of
 Gaussian, Inc. access to this program.  By using this program,
 the user acknowledges that Gaussian, Inc. is engaged in the
 business of creating and licensing software in the field of
 computational chemistry and represents and warrants to the
 licensee that it is not a competitor of Gaussian, Inc. and that
 it will not use this program in any manner prohibited above.
 ---------------------------------------------------------------
  

 Cite this work as:
 Gaussian 16, Revision C.01,
 M. J. Frisch, G. W. Trucks, H. B. Schlegel, G. E. Scuseria, 
 M. A. Robb, J. R. Cheeseman, G. Scalmani, V. Barone, 
 G. A. Petersson, H. Nakatsuji, X. Li, M. Caricato, A. V. Marenich, 
 J. Bloino, B. G. Janesko, R. Gomperts, B. Mennucci, H. P. Hratchian, 
 J. V. Ortiz, A. F. Izmaylov, J. L. Sonnenberg, D. Williams-Young, 
 F. Ding, F. Lipparini, F. Egidi, J. Goings, B. Peng, A. Petrone, 
 T. Henderson, D. Ranasinghe, V. G. Zakrzewski, J. Gao, N. Rega, 
 G. Zheng, W. Liang, M. Hada, M. Ehara, K. Toyota, R. Fukuda, 
 J. Hasegawa, M. Ishida, T. Nakajima, Y. Honda, O. Kitao, H. Nakai, 
 T. Vreven, K. Throssell, J. A. Montgomery, Jr., J. E. Peralta, 
 F. Ogliaro, M. J. Bearpark, J. J. Heyd, E. N. Brothers, K. N. Kudin, 
 V. N. Staroverov, T. A. Keith, R. Kobayashi, J. Normand, 
 K. Raghavachari, A. P. Rendell, J. C. Burant, S. S. Iyengar, 
 J. Tomasi, M. Cossi, J. M. Millam, M. Klene, C. Adamo, R. Cammi, 
 J. W. Ochterski, R. L. Martin, K. Morokuma, O. Farkas, 
 J. B. Foresman, and D. J. Fox, Gaussian, Inc., Wallingford CT, 2019.
 
 ******************************************
 Gaussian 16:  ES64L-G16RevC.01  3-Jul-2019
                15-Mar-2021 
 ******************************************
 %nprocshared=4
 Will use up to    4 processors via shared memory.
 %mem=1500MB
 -------------------------------------------------------------------
 # b3lyp empiricaldispersion=gd3bj pop=nbo def2svp geom=newredundant
 -------------------------------------------------------------------
 1/29=4000,38=1,172=1/1;
 2/12=2,17=6,18=5,40=1/2;
 3/5=43,7=101,11=2,25=1,30=1,74=-5,124=41/1,2,3;
 4//1;
 5/5=2,38=5/2;
 6/7=2,8=2,9=2,10=2,28=1,40=1/1,7;
 99/5=1,9=1/99;
 -------------------
 C1(N=CO2)=C2C=CC=C1
 -------------------
 Symbolic Z-matrix:
 Charge =  1 Multiplicity = 2
 C                     0.2768    0.73173   0. 
 N                     1.60578   1.15906   0. 
 C                     2.29061   0.06738   0. 
 O                     1.56734  -1.09239   0. 
 C                     0.26414  -0.67476   0. 
 C                    -0.89966  -1.43498   0. 
 C                    -2.09632  -0.71203   0. 
 C                    -2.11033   0.69793   0. 
 C                    -0.92954   1.44175   0. 
 H                     3.37408  -0.04686   0. 
 H                    -0.87743  -2.52548   0. 
 H                    -3.04484  -1.25376   0. 
 H                    -3.07151   1.21681   0. 
 H                    -0.93362   2.53278   0. 
 
                          Input orientation:                          
 ---------------------------------------------------------------------
 Center     Atomic      Atomic             Coordinates (Angstroms)
 Number     Number       Type             X           Y           Z
 ---------------------------------------------------------------------
      1          6           0        0.276795    0.731729    0.000000
      2          7           0        1.605778    1.159062    0.000000
      3          6           0        2.290608    0.067381    0.000000
      4          8           0        1.567337   -1.092386    0.000000
      5          6           0        0.264144   -0.674755    0.000000
      6          6           0       -0.899655   -1.434979    0.000000
      7          6           0       -2.096324   -0.712031    0.000000
      8          6           0       -2.110332    0.697934    0.000000
      9          6           0       -0.929541    1.441747    0.000000
     10          1           0        3.374080   -0.046860    0.000000
     11          1           0       -0.877430   -2.525478    0.000000
     12          1           0       -3.044844   -1.253756    0.000000
     13          1           0       -3.071506    1.216809    0.000000
     14          1           0       -0.933616    2.532783    0.000000
 ---------------------------------------------------------------------
                    Distance matrix (angstroms):
                    1          2          3          4          5
     1  C    0.000000
     2  N    1.395998   0.000000
     3  C    2.120566   1.288705   0.000000
     4  O    2.234479   2.251776   1.366814   0.000000
     5  C    1.406541   2.272194   2.158083   1.368476   0.000000
     6  C    2.465493   3.606417   3.526310   2.490666   1.390097
     7  C    2.777793   4.148078   4.455632   3.683352   2.360762
     8  C    2.387366   3.744611   4.445882   4.090293   2.742701
     9  C    1.399776   2.551030   3.501177   3.557560   2.429910
    10  H    3.193646   2.140360   1.089478   2.087449   3.172689
    11  H    3.455667   4.443215   4.093822   2.833838   2.174481
    12  H    3.869811   5.239272   5.496585   4.615003   3.359262
    13  H    3.383256   4.677640   5.483927   5.181819   3.834655
    14  H    2.169998   2.887149   4.058796   4.404159   3.423876
                    6          7          8          9         10
     6  C    0.000000
     7  C    1.398095   0.000000
     8  C    2.452561   1.410035   0.000000
     9  C    2.876881   2.449519   1.395538   0.000000
    10  H    4.493516   5.510696   5.534753   4.553801   0.000000
    11  H    1.090725   2.185015   3.451149   3.967567   4.921269
    12  H    2.152830   1.092317   2.163887   3.426404   6.531400
    13  H    3.427669   2.161343   1.092285   2.153744   6.568290
    14  H    3.967907   3.446840   2.179755   1.091044   5.021036
                   11         12         13         14
    11  H    0.000000
    12  H    2.512958   0.000000
    13  H    4.338050   2.470709   0.000000
    14  H    5.058573   4.335339   2.510450   0.000000
 Stoichiometry    C7H5NO(1+,2)
 Framework group  CS[SG(C7H5NO)]
 Deg. of freedom    25
 Full point group                 CS      NOp   2
 Largest Abelian subgroup         CS      NOp   2
 Largest concise Abelian subgroup C1      NOp   1
                         Standard orientation:                         
 ---------------------------------------------------------------------
 Center     Atomic      Atomic             Coordinates (Angstroms)
 Number     Number       Type             X           Y           Z
 ---------------------------------------------------------------------
      1          6           0       -0.524487   -0.580480   -0.000000
      2          7           0       -1.917800   -0.493954   -0.000000
      3          6           0       -2.157557    0.772252   -0.000000
      4          8           0       -1.061283    1.588563    0.000000
      5          6           0        0.000000    0.724615    0.000000
      6          6           0        1.360844    1.008289    0.000000
      7          6           0        2.211636   -0.101137    0.000000
      8          6           0        1.710705   -1.419190   -0.000000
      9          6           0        0.340020   -1.681388   -0.000000
     10          1           0       -3.124833    1.273590   -0.000000
     11          1           0        1.737669    2.031854    0.000000
     12          1           0        3.292365    0.057549    0.000000
     13          1           0        2.416596   -2.252739   -0.000000
     14          1           0       -0.053901   -2.698837   -0.000000
 ---------------------------------------------------------------------
 Rotational constants (GHZ):           3.9669856           1.6948487           1.1875021
 Standard basis: def2SVP (5D, 7F)
 There are   119 symmetry adapted cartesian basis functions of A'  symmetry.
 There are    41 symmetry adapted cartesian basis functions of A"  symmetry.
 There are   110 symmetry adapted basis functions of A'  symmetry.
 There are    41 symmetry adapted basis functions of A"  symmetry.
   151 basis functions,   260 primitive gaussians,   160 cartesian basis functions
    31 alpha electrons       30 beta electrons
       nuclear repulsion energy       404.8066051861 Hartrees.
 NAtoms=   14 NActive=   14 NUniq=   14 SFac= 1.00D+00 NAtFMM=   60 NAOKFM=F Big=F
 Integral buffers will be    131072 words long.
 Raffenetti 2 integral format.
 Two-electron integral symmetry is turned on.
 Nuclear repulsion after empirical dispersion term =      404.7814570510 Hartrees.
 One-electron integrals computed using PRISM.
   2 Symmetry operations used in ECPInt.
 ECPInt:  NShTT=    2415 NPrTT=    9043 LenC2=    2398 LenP2D=    7181.
 LDataN:  DoStor=T MaxTD1= 4 Len=   56
 NBasis=   151 RedAO= T EigKep=  2.52D-04  NBF=   110    41
 NBsUse=   151 1.00D-06 EigRej= -1.00D+00 NBFU=   110    41
 ExpMin= 1.22D-01 ExpMax= 2.27D+03 ExpMxC= 3.41D+02 IAcc=3 IRadAn=         5 AccDes= 0.00D+00
 Harris functional with IExCor=  402 and IRadAn=       5 diagonalized for initial guess.
 HarFok:  IExCor=  402 AccDes= 0.00D+00 IRadAn=         5 IDoV= 1 UseB2=F ITyADJ=14
 ICtDFT=  3500011 ScaDFX=  1.000000  1.000000  1.000000  1.000000
 FoFCou: FMM=F IPFlag=           0 FMFlag=      100000 FMFlg1=           0
         NFxFlg=           0 DoJE=T BraDBF=F KetDBF=T FulRan=T
         wScrn=  0.000000 ICntrl=       500 IOpCl=  0 I1Cent=   200000004 NGrid=           0
         NMat0=    1 NMatS0=      1 NMatT0=    0 NMatD0=    1 NMtDS0=    0 NMtDT0=    0
 Petite list used in FoFCou.
 Initial guess orbital symmetries:
 Alpha Orbitals:
       Occupied  (A') (A') (A') (A') (A') (A') (A') (A') (A') (A')
                 (A') (A') (A') (A') (A') (A') (A') (A') (A') (A')
                 (A') (A") (A') (A') (A') (A') (A") (A") (A') (A")
                 (A")
       Virtual   (A") (A") (A") (A') (A") (A') (A') (A') (A') (A')
                 (A') (A') (A') (A') (A') (A') (A') (A') (A') (A')
                 (A') (A") (A') (A') (A') (A") (A') (A") (A') (A')
                 (A") (A") (A') (A') (A") (A') (A') (A') (A') (A")
                 (A') (A') (A') (A') (A') (A') (A") (A') (A') (A')
                 (A") (A') (A') (A") (A') (A") (A') (A") (A') (A")
                 (A') (A") (A") (A') (A") (A') (A') (A') (A") (A')
                 (A') (A") (A') (A') (A") (A') (A') (A') (A") (A')
                 (A') (A") (A') (A') (A") (A') (A') (A") (A') (A')
                 (A') (A") (A') (A") (A') (A") (A') (A") (A') (A')
                 (A") (A') (A") (A') (A') (A") (A') (A') (A') (A")
                 (A') (A") (A') (A') (A') (A') (A') (A') (A') (A')
 Beta  Orbitals:
       Occupied  (A') (A') (A') (A') (A') (A') (A') (A') (A') (A')
                 (A') (A') (A') (A') (A') (A') (A') (A') (A') (A')
                 (A') (A") (A') (A') (A') (A') (A") (A") (A') (A")
       Virtual   (A") (A") (A") (A") (A') (A") (A') (A') (A') (A')
                 (A') (A') (A') (A') (A') (A') (A') (A') (A') (A')
                 (A') (A') (A") (A') (A') (A') (A") (A') (A") (A')
                 (A') (A") (A") (A') (A') (A") (A') (A') (A') (A')
                 (A") (A') (A') (A') (A') (A') (A') (A") (A') (A')
                 (A') (A") (A') (A') (A") (A') (A") (A') (A") (A')
                 (A") (A') (A") (A") (A') (A") (A') (A') (A') (A")
                 (A') (A') (A") (A') (A') (A") (A') (A') (A') (A")
                 (A') (A') (A") (A') (A') (A") (A') (A') (A") (A')
                 (A') (A') (A") (A') (A") (A') (A") (A') (A") (A')
                 (A') (A") (A') (A") (A') (A') (A") (A') (A') (A')
                 (A") (A') (A") (A') (A') (A') (A') (A') (A') (A')
                 (A')
 The electronic state of the initial guess is 2-A".
 Initial guess <Sx>= 0.0000 <Sy>= 0.0000 <Sz>= 0.5000 <S**2>= 0.7500 S= 0.5000
 Keep R1 and R2 ints in memory in symmetry-blocked form, NReq=103341883.
 Requested convergence on RMS density matrix=1.00D-08 within 128 cycles.
 Requested convergence on MAX density matrix=1.00D-06.
 Requested convergence on             energy=1.00D-06.
 No special actions if energy rises.
 Integral accuracy reduced to 1.0D-05 until final iterations.
 Initial convergence to 1.0D-05 achieved.  Increase integral accuracy.
 SCF Done:  E(UB3LYP) =  -399.132078751     A.U. after   30 cycles
            NFock= 30  Conv=0.33D-08     -V/T= 2.0095
 <Sx>= 0.0000 <Sy>= 0.0000 <Sz>= 0.5000 <S**2>= 0.7617 S= 0.5058
 <L.S>= 0.000000000000E+00
 Annihilation of the first spin contaminant:
 S**2 before annihilation     0.7617,   after     0.7501

 **********************************************************************

            Population analysis using the SCF Density.

 **********************************************************************

 Orbital symmetries:
 Alpha Orbitals:
       Occupied  (A') (A') (A') (A') (A') (A') (A') (A') (A') (A')
                 (A') (A') (A') (A') (A') (A') (A') (A') (A') (A')
                 (A") (A') (A') (A') (A') (A") (A') (A") (A') (A")
                 (A")
       Virtual   (A") (A") (A") (A') (A') (A') (A") (A') (A') (A')
                 (A') (A') (A') (A') (A') (A') (A') (A') (A') (A')
                 (A') (A") (A') (A') (A") (A') (A') (A") (A') (A")
                 (A') (A") (A") (A') (A') (A') (A') (A") (A') (A')
                 (A') (A') (A') (A') (A') (A') (A") (A') (A') (A')
                 (A") (A') (A') (A') (A") (A") (A') (A') (A") (A")
                 (A') (A") (A") (A') (A") (A') (A') (A") (A') (A')
                 (A') (A") (A') (A") (A') (A') (A') (A') (A') (A")
                 (A') (A") (A') (A") (A') (A') (A') (A") (A') (A')
                 (A') (A") (A') (A") (A') (A") (A') (A") (A') (A')
                 (A") (A") (A') (A') (A") (A') (A') (A') (A') (A")
                 (A') (A") (A') (A') (A') (A') (A') (A') (A') (A')
 Beta  Orbitals:
       Occupied  (A') (A') (A') (A') (A') (A') (A') (A') (A') (A')
                 (A') (A') (A') (A') (A') (A') (A') (A') (A') (A')
                 (A") (A') (A') (A') (A') (A') (A") (A") (A') (A")
       Virtual   (A") (A") (A") (A") (A') (A') (A') (A") (A') (A')
                 (A') (A') (A') (A') (A') (A') (A') (A') (A') (A')
                 (A') (A') (A") (A') (A') (A") (A') (A') (A") (A')
                 (A') (A") (A") (A") (A') (A') (A') (A') (A") (A')
                 (A') (A') (A') (A') (A') (A') (A') (A') (A") (A')
                 (A') (A") (A') (A') (A') (A") (A") (A') (A') (A")
                 (A") (A') (A") (A") (A') (A") (A') (A') (A") (A')
                 (A') (A') (A") (A') (A") (A') (A') (A') (A') (A')
                 (A") (A') (A") (A') (A") (A') (A') (A') (A") (A')
                 (A') (A') (A") (A') (A") (A') (A") (A') (A") (A')
                 (A') (A") (A') (A") (A') (A") (A') (A') (A') (A')
                 (A") (A') (A") (A') (A') (A') (A') (A') (A') (A')
                 (A')
 The electronic state is 2-A".
 Alpha  occ. eigenvalues --  -19.42001 -14.54984 -10.51187 -10.47644 -10.46461
 Alpha  occ. eigenvalues --  -10.44194 -10.42619 -10.42224 -10.40646  -1.34134
 Alpha  occ. eigenvalues --   -1.14781  -1.08067  -0.97566  -0.96931  -0.86332
 Alpha  occ. eigenvalues --   -0.83619  -0.81857  -0.73740  -0.73036  -0.69984
 Alpha  occ. eigenvalues --   -0.69954  -0.65705  -0.65242  -0.62334  -0.58932
 Alpha  occ. eigenvalues --   -0.58840  -0.57151  -0.55899  -0.50269  -0.48154
 Alpha  occ. eigenvalues --   -0.46707
 Alpha virt. eigenvalues --   -0.25831  -0.21930  -0.18851  -0.10882  -0.06977
 Alpha virt. eigenvalues --   -0.06561  -0.06512  -0.04357  -0.03602  -0.01767
 Alpha virt. eigenvalues --   -0.00865   0.02701   0.05420   0.08993   0.09941
 Alpha virt. eigenvalues --    0.10623   0.12004   0.13510   0.19749   0.20893
 Alpha virt. eigenvalues --    0.22869   0.23890   0.25725   0.27003   0.27650
 Alpha virt. eigenvalues --    0.28963   0.32710   0.32752   0.33809   0.34846
 Alpha virt. eigenvalues --    0.35750   0.40113   0.40923   0.42128   0.44357
 Alpha virt. eigenvalues --    0.44650   0.47151   0.49298   0.50332   0.51009
 Alpha virt. eigenvalues --    0.52349   0.53979   0.56044   0.60259   0.63436
 Alpha virt. eigenvalues --    0.65756   0.67138   0.67440   0.70343   0.77260
 Alpha virt. eigenvalues --    0.80527   0.83684   0.89679   0.96005   0.98319
 Alpha virt. eigenvalues --    0.98785   1.00632   1.03416   1.03984   1.06136
 Alpha virt. eigenvalues --    1.09702   1.10720   1.15957   1.24280   1.24927
 Alpha virt. eigenvalues --    1.29808   1.34045   1.39907   1.42718   1.46416
 Alpha virt. eigenvalues --    1.47289   1.49085   1.49461   1.52770   1.54045
 Alpha virt. eigenvalues --    1.57057   1.57522   1.59567   1.65046   1.65156
 Alpha virt. eigenvalues --    1.68753   1.74287   1.74979   1.75790   1.77648
 Alpha virt. eigenvalues --    1.83642   1.85214   1.88669   1.91914   1.92239
 Alpha virt. eigenvalues --    1.97995   2.00440   2.03846   2.04473   2.07021
 Alpha virt. eigenvalues --    2.09009   2.17687   2.21658   2.27202   2.34915
 Alpha virt. eigenvalues --    2.35042   2.39695   2.39889   2.43584   2.49364
 Alpha virt. eigenvalues --    2.51515   2.58090   2.61151   2.65721   2.68977
 Alpha virt. eigenvalues --    2.74544   2.74640   2.80213   2.82707   2.94230
 Alpha virt. eigenvalues --    3.03217   3.10207   3.14970   3.27702   3.51026
  Beta  occ. eigenvalues --  -19.42047 -14.54892 -10.50821 -10.47517 -10.46112
  Beta  occ. eigenvalues --  -10.43614 -10.42587 -10.42000 -10.40749  -1.33948
  Beta  occ. eigenvalues --   -1.14280  -1.07261  -0.96669  -0.96177  -0.85880
  Beta  occ. eigenvalues --   -0.83067  -0.81420  -0.73415  -0.72783  -0.69700
  Beta  occ. eigenvalues --   -0.68720  -0.65532  -0.64951  -0.62145  -0.58747
  Beta  occ. eigenvalues --   -0.56976  -0.56773  -0.53934  -0.50071  -0.46266
  Beta virt. eigenvalues --   -0.40419  -0.23211  -0.20492  -0.16797  -0.10729
  Beta virt. eigenvalues --   -0.06778  -0.06366  -0.04617  -0.04158  -0.03431
  Beta virt. eigenvalues --   -0.01576  -0.00460   0.03161   0.05904   0.09319
  Beta virt. eigenvalues --    0.10275   0.10993   0.12375   0.13888   0.20278
  Beta virt. eigenvalues --    0.21362   0.23334   0.24987   0.26011   0.27471
  Beta virt. eigenvalues --    0.28952   0.29248   0.32989   0.33531   0.34200
  Beta virt. eigenvalues --    0.35975   0.36106   0.40903   0.41878   0.42522
  Beta virt. eigenvalues --    0.44644   0.44943   0.47379   0.50043   0.50609
  Beta virt. eigenvalues --    0.51255   0.52593   0.54164   0.56253   0.60668
  Beta virt. eigenvalues --    0.63578   0.66009   0.67623   0.67745   0.70486
  Beta virt. eigenvalues --    0.77434   0.80644   0.84013   0.89815   0.96395
  Beta virt. eigenvalues --    0.99070   0.99866   1.00847   1.03650   1.04485
  Beta virt. eigenvalues --    1.06946   1.09803   1.11490   1.16780   1.24359
  Beta virt. eigenvalues --    1.25885   1.29893   1.34502   1.40940   1.42832
  Beta virt. eigenvalues --    1.46490   1.47451   1.49511   1.49977   1.53451
  Beta virt. eigenvalues --    1.54350   1.57356   1.57977   1.60149   1.65476
  Beta virt. eigenvalues --    1.65818   1.69437   1.74886   1.75564   1.76570
  Beta virt. eigenvalues --    1.77904   1.84571   1.85996   1.89432   1.92434
  Beta virt. eigenvalues --    1.92649   1.98556   2.01647   2.04096   2.05316
  Beta virt. eigenvalues --    2.07197   2.09809   2.18278   2.22564   2.27388
  Beta virt. eigenvalues --    2.35301   2.36070   2.40423   2.40508   2.43894
  Beta virt. eigenvalues --    2.50333   2.51624   2.58330   2.61385   2.66194
  Beta virt. eigenvalues --    2.69263   2.74827   2.74986   2.80415   2.82831
  Beta virt. eigenvalues --    2.94267   3.03396   3.10399   3.15070   3.27812
  Beta virt. eigenvalues --    3.51161
          Condensed to atoms (all electrons):
               1          2          3          4          5          6
     1  C    5.281253   0.507893  -0.057082  -0.106676   0.136920   0.098641
     2  N    0.507893   6.276806   0.512251  -0.075448  -0.102668   0.009774
     3  C   -0.057082   0.512251   4.562990   0.356443  -0.098236   0.004567
     4  O   -0.106676  -0.075448   0.356443   7.676404   0.384768  -0.044104
     5  C    0.136920  -0.102668  -0.098236   0.384768   5.281220   0.172716
     6  C    0.098641   0.009774   0.004567  -0.044104   0.172716   5.201776
     7  C   -0.161123  -0.000723   0.000116   0.003511   0.162110   0.142991
     8  C    0.157964   0.006239  -0.000199  -0.000219  -0.164725   0.104508
     9  C    0.106476  -0.067187   0.011836   0.005781   0.044417  -0.108622
    10  H    0.005032  -0.026306   0.413685  -0.024739   0.001460  -0.000171
    11  H    0.014258  -0.000005  -0.000421  -0.001656  -0.067178   0.459997
    12  H   -0.001875   0.000004   0.000006  -0.000041   0.013755  -0.063121
    13  H    0.014045  -0.000061   0.000008   0.000003  -0.002195   0.012961
    14  H   -0.067714  -0.003167  -0.000273  -0.000013   0.016235  -0.002911
               7          8          9         10         11         12
     1  C   -0.161123   0.157964   0.106476   0.005032   0.014258  -0.001875
     2  N   -0.000723   0.006239  -0.067187  -0.026306  -0.000005   0.000004
     3  C    0.000116  -0.000199   0.011836   0.413685  -0.000421   0.000006
     4  O    0.003511  -0.000219   0.005781  -0.024739  -0.001656  -0.000041
     5  C    0.162110  -0.164725   0.044417   0.001460  -0.067178   0.013755
     6  C    0.142991   0.104508  -0.108622  -0.000171   0.459997  -0.063121
     7  C    5.127463   0.166698   0.120229   0.000018  -0.065857   0.446529
     8  C    0.166698   5.125004   0.229270   0.000005   0.012187  -0.055519
     9  C    0.120229   0.229270   5.202005  -0.000074  -0.002879   0.011835
    10  H    0.000018   0.000005  -0.000074   0.512913  -0.000012  -0.000000
    11  H   -0.065857   0.012187  -0.002879  -0.000012   0.588318  -0.009528
    12  H    0.446529  -0.055519   0.011835  -0.000000  -0.009528   0.578245
    13  H   -0.062128   0.449516  -0.058324  -0.000000  -0.000113  -0.010181
    14  H    0.012520  -0.065520   0.458700  -0.000011   0.000017  -0.000102
              13         14
     1  C    0.014045  -0.067714
     2  N   -0.000061  -0.003167
     3  C    0.000008  -0.000273
     4  O    0.000003  -0.000013
     5  C   -0.002195   0.016235
     6  C    0.012961  -0.002911
     7  C   -0.062128   0.012520
     8  C    0.449516  -0.065520
     9  C   -0.058324   0.458700
    10  H   -0.000000  -0.000011
    11  H   -0.000113   0.000017
    12  H   -0.010181  -0.000102
    13  H    0.592233  -0.009879
    14  H   -0.009879   0.593552
          Atomic-Atomic Spin Densities.
               1          2          3          4          5          6
     1  C    0.247494  -0.037430  -0.020293   0.000415   0.028413  -0.001012
     2  N   -0.037430   0.051212   0.033202  -0.000812  -0.004773   0.000222
     3  C   -0.020293   0.033202   0.225719  -0.010850  -0.013580   0.000896
     4  O    0.000415  -0.000812  -0.010850  -0.019799   0.011425   0.000364
     5  C    0.028413  -0.004773  -0.013580   0.011425   0.085016  -0.036802
     6  C   -0.001012   0.000222   0.000896   0.000364  -0.036802   0.034763
     7  C   -0.011804   0.000089   0.000146  -0.000069  -0.010387   0.028525
     8  C    0.000551   0.000171   0.000037  -0.000034  -0.002050   0.002844
     9  C    0.025535  -0.004140  -0.000816   0.000143   0.003833  -0.004796
    10  H    0.000038  -0.000343   0.001238   0.000115  -0.000138   0.000007
    11  H    0.000049   0.000002  -0.000004   0.000043   0.000021   0.001506
    12  H   -0.000032   0.000001   0.000000   0.000002  -0.000200  -0.000947
    13  H    0.000317   0.000002  -0.000000  -0.000000  -0.000135   0.000242
    14  H   -0.001593   0.000012  -0.000018   0.000001  -0.000051  -0.000060
               7          8          9         10         11         12
     1  C   -0.011804   0.000551   0.025535   0.000038   0.000049  -0.000032
     2  N    0.000089   0.000171  -0.004140  -0.000343   0.000002   0.000001
     3  C    0.000146   0.000037  -0.000816   0.001238  -0.000004   0.000000
     4  O   -0.000069  -0.000034   0.000143   0.000115   0.000043   0.000002
     5  C   -0.010387  -0.002050   0.003833  -0.000138   0.000021  -0.000200
     6  C    0.028525   0.002844  -0.004796   0.000007   0.001506  -0.000947
     7  C    0.408904   0.004390  -0.003793  -0.000000  -0.000955   0.004058
     8  C    0.004390  -0.073070  -0.023977  -0.000000   0.000028  -0.000524
     9  C   -0.003793  -0.023977   0.161847   0.000009  -0.000044  -0.000227
    10  H   -0.000000  -0.000000   0.000009  -0.011353   0.000000   0.000000
    11  H   -0.000955   0.000028  -0.000044   0.000000  -0.002382   0.000184
    12  H    0.004058  -0.000524  -0.000227   0.000000   0.000184  -0.020000
    13  H   -0.001181   0.000869  -0.000211   0.000000   0.000000   0.000191
    14  H    0.000024   0.000050   0.003060  -0.000000  -0.000001   0.000005
              13         14
     1  C    0.000317  -0.001593
     2  N    0.000002   0.000012
     3  C   -0.000000  -0.000018
     4  O   -0.000000   0.000001
     5  C   -0.000135  -0.000051
     6  C    0.000242  -0.000060
     7  C   -0.001181   0.000024
     8  C    0.000869   0.000050
     9  C   -0.000211   0.003060
    10  H    0.000000  -0.000000
    11  H    0.000000  -0.000001
    12  H    0.000191   0.000005
    13  H    0.001843   0.000110
    14  H    0.000110  -0.008806
 Mulliken charges and spin densities:
               1          2
     1  C    0.071989   0.230650
     2  N   -0.037403   0.037416
     3  C    0.294308   0.215677
     4  O   -0.174015  -0.019055
     5  C    0.221402   0.060593
     6  C    0.010998   0.025752
     7  C    0.107647   0.417949
     8  C    0.034790  -0.090714
     9  C    0.046536   0.156420
    10  H    0.118200  -0.010429
    11  H    0.072872  -0.001551
    12  H    0.089994  -0.017490
    13  H    0.074114   0.002047
    14  H    0.068567  -0.007265
 Sum of Mulliken charges =   1.00000   1.00000
 Mulliken charges and spin densities with hydrogens summed into heavy atoms:
               1          2
     1  C    0.071989   0.230650
     2  N   -0.037403   0.037416
     3  C    0.412509   0.205248
     4  O   -0.174015  -0.019055
     5  C    0.221402   0.060593
     6  C    0.083870   0.024202
     7  C    0.197641   0.400459
     8  C    0.108904  -0.088667
     9  C    0.115103   0.149155
 Electronic spatial extent (au):  <R**2>=            928.1510
 Charge=              1.0000 electrons
 Dipole moment (field-independent basis, Debye):
    X=              2.1185    Y=              0.2487    Z=              0.0000  Tot=              2.1331
 Quadrupole moment (field-independent basis, Debye-Ang):
   XX=            -25.2025   YY=            -37.9094   ZZ=            -49.4070
   XY=             -6.5595   XZ=              0.0000   YZ=             -0.0000
 Traceless Quadrupole moment (field-independent basis, Debye-Ang):
   XX=             12.3038   YY=             -0.4031   ZZ=            -11.9007
   XY=             -6.5595   XZ=              0.0000   YZ=             -0.0000
 Octapole moment (field-independent basis, Debye-Ang**2):
  XXX=              4.7684  YYY=             -9.4593  ZZZ=              0.0000  XYY=              7.6262
  XXY=             20.2239  XXZ=              0.0000  XZZ=             -4.5608  YZZ=              3.3913
  YYZ=             -0.0000  XYZ=              0.0000
 Hexadecapole moment (field-independent basis, Debye-Ang**3):
 XXXX=           -529.7571 YYYY=           -353.3365 ZZZZ=            -47.8280 XXXY=             -3.2700
 XXXZ=             -0.0000 YYYX=             60.6882 YYYZ=             -0.0000 ZZZX=             -0.0000
 ZZZY=             -0.0000 XXYY=           -153.5832 XXZZ=           -134.3095 YYZZ=            -80.9610
 XXYZ=             -0.0000 YYXZ=             -0.0000 ZZXY=             23.1244
 N-N= 4.047814570510D+02 E-N=-1.724420352628D+03  KE= 3.953594173750D+02
 Symmetry A'   KE= 3.825774243430D+02
 Symmetry A"   KE= 1.278199303199D+01
 Symmetry A'   SP=-5.260440351276D-14
 Symmetry A"   SP= 1.000000000000D+00
                          Isotropic Fermi Contact Couplings
        Atom                 a.u.       MegaHertz       Gauss      10(-4) cm-1
     1  C(13)              0.02907      32.67719      11.66003      10.89994
     2  N(14)              0.00665       2.15014       0.76722       0.71721
     3  C(13)              0.04552      51.17720      18.26130      17.07088
     4  O(17)             -0.00686       4.16146       1.48491       1.38811
     5  C(13)              0.00809       9.09200       3.24425       3.03277
     6  C(13)             -0.00891     -10.02213      -3.57615      -3.34302
     7  C(13)              0.06499      73.05684      26.06850      24.36914
     8  C(13)             -0.02532     -28.46379     -10.15659      -9.49450
     9  C(13)              0.01940      21.80511       7.78060       7.27340
    10  H(1)              -0.00387     -17.30024      -6.17316      -5.77074
    11  H(1)              -0.00058      -2.59518      -0.92602      -0.86566
    12  H(1)              -0.00566     -25.28155      -9.02109      -8.43302
    13  H(1)               0.00057       2.54773       0.90909       0.84983
    14  H(1)              -0.00244     -10.91534      -3.89486      -3.64097
 --------------------------------------------------------
       Center         ----  Spin Dipole Couplings  ----
                      3XX-RR        3YY-RR        3ZZ-RR
 --------------------------------------------------------
     1   Atom       -0.142476     -0.142397      0.284873
     2   Atom       -0.066792     -0.068749      0.135541
     3   Atom       -0.138293     -0.136217      0.274510
     4   Atom        0.013076      0.018847     -0.031923
     5   Atom       -0.051869     -0.053138      0.105007
     6   Atom       -0.023743     -0.021478      0.045221
     7   Atom       -0.216264     -0.224244      0.440508
     8   Atom        0.027297      0.030322     -0.057619
     9   Atom       -0.095674     -0.084768      0.180442
    10   Atom        0.011147     -0.006854     -0.004293
    11   Atom       -0.006165      0.011481     -0.005316
    12   Atom        0.031693     -0.027342     -0.004351
    13   Atom       -0.001631      0.006896     -0.005265
    14   Atom       -0.012384      0.017034     -0.004649
 --------------------------------------------------------
                        XY            XZ            YZ
 --------------------------------------------------------
     1   Atom       -0.005462      0.000000      0.000000
     2   Atom       -0.003656      0.000000     -0.000000
     3   Atom       -0.007379      0.000000     -0.000000
     4   Atom       -0.003016      0.000000      0.000000
     5   Atom        0.000648      0.000000     -0.000000
     6   Atom       -0.005723      0.000000     -0.000000
     7   Atom       -0.000244      0.000000      0.000000
     8   Atom        0.004460      0.000000     -0.000000
     9   Atom       -0.002652      0.000000     -0.000000
    10   Atom       -0.017926      0.000000     -0.000000
    11   Atom        0.000040      0.000000      0.000000
    12   Atom        0.006526     -0.000000     -0.000000
    13   Atom       -0.000028      0.000000      0.000000
    14   Atom        0.004940     -0.000000      0.000000
 --------------------------------------------------------


 ---------------------------------------------------------------------------------
              Anisotropic Spin Dipole Couplings in Principal Axis System
 ---------------------------------------------------------------------------------

       Atom             a.u.   MegaHertz   Gauss  10(-4) cm-1        Axes

              Baa    -0.1479   -19.847    -7.082    -6.620  0.7097  0.7046 -0.0000
     1 C(13)  Bbb    -0.1370   -18.381    -6.559    -6.131 -0.7046  0.7097  0.0000
              Bcc     0.2849    38.227    13.640    12.751  0.0000  0.0000  1.0000
 
              Baa    -0.0716    -2.760    -0.985    -0.921  0.6089  0.7933  0.0000
     2 N(14)  Bbb    -0.0640    -2.468    -0.881    -0.823  0.7933 -0.6089 -0.0000
              Bcc     0.1355     5.228     1.865     1.744  0.0000  0.0000  1.0000
 
              Baa    -0.1447   -19.418    -6.929    -6.477  0.7547  0.6560  0.0000
     3 C(13)  Bbb    -0.1298   -17.418    -6.215    -5.810 -0.6560  0.7547  0.0000
              Bcc     0.2745    36.837    13.144    12.287  0.0000  0.0000  1.0000
 
              Baa    -0.0319     2.310     0.824     0.771  0.0000  0.0000  1.0000
     4 O(17)  Bbb     0.0118    -0.853    -0.304    -0.285  0.9196  0.3929  0.0000
              Bcc     0.0201    -1.457    -0.520    -0.486 -0.3929  0.9196 -0.0000
 
              Baa    -0.0534    -7.167    -2.557    -2.391 -0.3877  0.9218 -0.0000
     5 C(13)  Bbb    -0.0516    -6.924    -2.471    -2.310  0.9218  0.3877 -0.0000
              Bcc     0.1050    14.091     5.028     4.700  0.0000  0.0000  1.0000
 
              Baa    -0.0284    -3.817    -1.362    -1.273  0.7727  0.6348  0.0000
     6 C(13)  Bbb    -0.0168    -2.251    -0.803    -0.751 -0.6348  0.7727 -0.0000
              Bcc     0.0452     6.068     2.165     2.024  0.0000  0.0000  1.0000
 
              Baa    -0.2243   -30.092   -10.738   -10.038  0.0306  0.9995 -0.0000
     7 C(13)  Bbb    -0.2163   -29.020   -10.355    -9.680  0.9995 -0.0306 -0.0000
              Bcc     0.4405    59.112    21.093    19.718  0.0000  0.0000  1.0000
 
              Baa    -0.0576    -7.732    -2.759    -2.579  0.0000  0.0000  1.0000
     8 C(13)  Bbb     0.0241     3.234     1.154     1.079  0.8128 -0.5826  0.0000
              Bcc     0.0335     4.498     1.605     1.500  0.5826  0.8128 -0.0000
 
              Baa    -0.0963   -12.920    -4.610    -4.310  0.9745  0.2244  0.0000
     9 C(13)  Bbb    -0.0842   -11.293    -4.030    -3.767 -0.2244  0.9745 -0.0000
              Bcc     0.1804    24.214     8.640     8.077  0.0000  0.0000  1.0000
 
              Baa    -0.0179    -9.557    -3.410    -3.188  0.5250  0.8511 -0.0000
    10 H(1)   Bbb    -0.0043    -2.290    -0.817    -0.764  0.0000  0.0000  1.0000
              Bcc     0.0222    11.848     4.228     3.952  0.8511 -0.5250  0.0000
 
              Baa    -0.0062    -3.289    -1.174    -1.097  1.0000 -0.0023 -0.0000
    11 H(1)   Bbb    -0.0053    -2.837    -1.012    -0.946  0.0000  0.0000  1.0000
              Bcc     0.0115     6.126     2.186     2.043  0.0023  1.0000 -0.0000
 
              Baa    -0.0281   -14.969    -5.341    -4.993 -0.1086  0.9941 -0.0000
    12 H(1)   Bbb    -0.0044    -2.322    -0.828    -0.774  0.0000  0.0000  1.0000
              Bcc     0.0324    17.290     6.170     5.767  0.9941  0.1086 -0.0000
 
              Baa    -0.0053    -2.809    -1.002    -0.937  0.0000  0.0000  1.0000
    13 H(1)   Bbb    -0.0016    -0.870    -0.311    -0.290  1.0000  0.0033 -0.0000
              Bcc     0.0069     3.680     1.313     1.227 -0.0033  1.0000 -0.0000
 
              Baa    -0.0132    -7.039    -2.512    -2.348  0.9869 -0.1613  0.0000
    14 H(1)   Bbb    -0.0046    -2.481    -0.885    -0.827  0.0000  0.0000  1.0000
              Bcc     0.0178     9.519     3.397     3.175  0.1613  0.9869 -0.0000
 

 ---------------------------------------------------------------------------------

 ******************************Gaussian NBO Version 3.1******************************
             N A T U R A L   A T O M I C   O R B I T A L   A N D
          N A T U R A L   B O N D   O R B I T A L   A N A L Y S I S
 ******************************Gaussian NBO Version 3.1******************************
       /RESON  / : Allow strongly delocalized NBO set

 Analyzing the SCF density

 Job title: C1(N=CO2)=C2C=CC=C1                                             

 Storage needed:     69156 in NPA,     91867 in NBO ( 196606908 available)


 NATURAL POPULATIONS:  Natural atomic orbital occupancies 
                                                          
   NAO  Atom  No  lang   Type(AO)    Occupancy
 --------------------------------------------
     1    C    1  S      Cor( 1S)     1.99877
     2    C    1  S      Val( 2S)     0.85634
     3    C    1  S      Ryd( 3S)     0.00406
     4    C    1  px     Val( 2p)     0.92616
     5    C    1  px     Ryd( 3p)     0.00682
     6    C    1  py     Val( 2p)     1.09462
     7    C    1  py     Ryd( 3p)     0.00714
     8    C    1  pz     Val( 2p)     0.88256
     9    C    1  pz     Ryd( 3p)     0.00036
    10    C    1  dxy    Ryd( 3d)     0.00203
    11    C    1  dxz    Ryd( 3d)     0.00137
    12    C    1  dyz    Ryd( 3d)     0.00082
    13    C    1  dx2y2  Ryd( 3d)     0.00135
    14    C    1  dz2    Ryd( 3d)     0.00060

    15    N    2  S      Cor( 1S)     1.99931
    16    N    2  S      Val( 2S)     1.41386
    17    N    2  S      Ryd( 3S)     0.00108
    18    N    2  px     Val( 2p)     1.37843
    19    N    2  px     Ryd( 3p)     0.00338
    20    N    2  py     Val( 2p)     1.48829
    21    N    2  py     Ryd( 3p)     0.00419
    22    N    2  pz     Val( 2p)     1.14846
    23    N    2  pz     Ryd( 3p)     0.00047
    24    N    2  dxy    Ryd( 3d)     0.00188
    25    N    2  dxz    Ryd( 3d)     0.00085
    26    N    2  dyz    Ryd( 3d)     0.00186
    27    N    2  dx2y2  Ryd( 3d)     0.00177
    28    N    2  dz2    Ryd( 3d)     0.00082

    29    C    3  S      Cor( 1S)     1.99919
    30    C    3  S      Val( 2S)     0.91616
    31    C    3  S      Ryd( 3S)     0.00194
    32    C    3  px     Val( 2p)     0.92843
    33    C    3  px     Ryd( 3p)     0.00659
    34    C    3  py     Val( 2p)     0.81305
    35    C    3  py     Ryd( 3p)     0.01280
    36    C    3  pz     Val( 2p)     0.75447
    37    C    3  pz     Ryd( 3p)     0.00180
    38    C    3  dxy    Ryd( 3d)     0.00374
    39    C    3  dxz    Ryd( 3d)     0.00142
    40    C    3  dyz    Ryd( 3d)     0.00239
    41    C    3  dx2y2  Ryd( 3d)     0.00239
    42    C    3  dz2    Ryd( 3d)     0.00087

    43    O    4  S      Cor( 1S)     1.99965
    44    O    4  S      Val( 2S)     1.60861
    45    O    4  S      Ryd( 3S)     0.00058
    46    O    4  px     Val( 2p)     1.39336
    47    O    4  px     Ryd( 3p)     0.00086
    48    O    4  py     Val( 2p)     1.74974
    49    O    4  py     Ryd( 3p)     0.00203
    50    O    4  pz     Val( 2p)     1.69889
    51    O    4  pz     Ryd( 3p)     0.00082
    52    O    4  dxy    Ryd( 3d)     0.00172
    53    O    4  dxz    Ryd( 3d)     0.00027
    54    O    4  dyz    Ryd( 3d)     0.00175
    55    O    4  dx2y2  Ryd( 3d)     0.00126
    56    O    4  dz2    Ryd( 3d)     0.00074

    57    C    5  S      Cor( 1S)     1.99858
    58    C    5  S      Val( 2S)     0.82889
    59    C    5  S      Ryd( 3S)     0.00431
    60    C    5  px     Val( 2p)     0.94150
    61    C    5  px     Ryd( 3p)     0.00365
    62    C    5  py     Val( 2p)     0.90815
    63    C    5  py     Ryd( 3p)     0.00929
    64    C    5  pz     Val( 2p)     0.97692
    65    C    5  pz     Ryd( 3p)     0.00061
    66    C    5  dxy    Ryd( 3d)     0.00207
    67    C    5  dxz    Ryd( 3d)     0.00161
    68    C    5  dyz    Ryd( 3d)     0.00099
    69    C    5  dx2y2  Ryd( 3d)     0.00174
    70    C    5  dz2    Ryd( 3d)     0.00080

    71    C    6  S      Cor( 1S)     1.99890
    72    C    6  S      Val( 2S)     0.97295
    73    C    6  S      Ryd( 3S)     0.00163
    74    C    6  px     Val( 2p)     1.06765
    75    C    6  px     Ryd( 3p)     0.00445
    76    C    6  py     Val( 2p)     1.21213
    77    C    6  py     Ryd( 3p)     0.00577
    78    C    6  pz     Val( 2p)     0.92222
    79    C    6  pz     Ryd( 3p)     0.00082
    80    C    6  dxy    Ryd( 3d)     0.00062
    81    C    6  dxz    Ryd( 3d)     0.00050
    82    C    6  dyz    Ryd( 3d)     0.00062
    83    C    6  dx2y2  Ryd( 3d)     0.00084
    84    C    6  dz2    Ryd( 3d)     0.00042

    85    C    7  S      Cor( 1S)     1.99899
    86    C    7  S      Val( 2S)     0.98296
    87    C    7  S      Ryd( 3S)     0.00118
    88    C    7  px     Val( 2p)     1.20066
    89    C    7  px     Ryd( 3p)     0.00601
    90    C    7  py     Val( 2p)     1.05203
    91    C    7  py     Ryd( 3p)     0.00343
    92    C    7  pz     Val( 2p)     0.76068
    93    C    7  pz     Ryd( 3p)     0.00040
    94    C    7  dxy    Ryd( 3d)     0.00085
    95    C    7  dxz    Ryd( 3d)     0.00048
    96    C    7  dyz    Ryd( 3d)     0.00072
    97    C    7  dx2y2  Ryd( 3d)     0.00079
    98    C    7  dz2    Ryd( 3d)     0.00043

    99    C    8  S      Cor( 1S)     1.99901
   100    C    8  S      Val( 2S)     0.97115
   101    C    8  S      Ryd( 3S)     0.00116
   102    C    8  px     Val( 2p)     1.12170
   103    C    8  px     Ryd( 3p)     0.00514
   104    C    8  py     Val( 2p)     1.14535
   105    C    8  py     Ryd( 3p)     0.00546
   106    C    8  pz     Val( 2p)     0.96400
   107    C    8  pz     Ryd( 3p)     0.00073
   108    C    8  dxy    Ryd( 3d)     0.00071
   109    C    8  dxz    Ryd( 3d)     0.00049
   110    C    8  dyz    Ryd( 3d)     0.00042
   111    C    8  dx2y2  Ryd( 3d)     0.00078
   112    C    8  dz2    Ryd( 3d)     0.00039

   113    C    9  S      Cor( 1S)     1.99891
   114    C    9  S      Val( 2S)     0.96798
   115    C    9  S      Ryd( 3S)     0.00162
   116    C    9  px     Val( 2p)     1.07855
   117    C    9  px     Ryd( 3p)     0.00454
   118    C    9  py     Val( 2p)     1.19018
   119    C    9  py     Ryd( 3p)     0.00575
   120    C    9  pz     Val( 2p)     0.86671
   121    C    9  pz     Ryd( 3p)     0.00100
   122    C    9  dxy    Ryd( 3d)     0.00098
   123    C    9  dxz    Ryd( 3d)     0.00053
   124    C    9  dyz    Ryd( 3d)     0.00052
   125    C    9  dx2y2  Ryd( 3d)     0.00054
   126    C    9  dz2    Ryd( 3d)     0.00043

   127    H   10  S      Val( 1S)     0.74973
   128    H   10  S      Ryd( 2S)     0.00063
   129    H   10  px     Ryd( 2p)     0.00087
   130    H   10  py     Ryd( 2p)     0.00021
   131    H   10  pz     Ryd( 2p)     0.00006

   132    H   11  S      Val( 1S)     0.71598
   133    H   11  S      Ryd( 2S)     0.00143
   134    H   11  px     Ryd( 2p)     0.00017
   135    H   11  py     Ryd( 2p)     0.00080
   136    H   11  pz     Ryd( 2p)     0.00010

   137    H   12  S      Val( 1S)     0.73261
   138    H   12  S      Ryd( 2S)     0.00140
   139    H   12  px     Ryd( 2p)     0.00089
   140    H   12  py     Ryd( 2p)     0.00009
   141    H   12  pz     Ryd( 2p)     0.00008

   142    H   13  S      Val( 1S)     0.72577
   143    H   13  S      Ryd( 2S)     0.00129
   144    H   13  px     Ryd( 2p)     0.00039
   145    H   13  py     Ryd( 2p)     0.00054
   146    H   13  pz     Ryd( 2p)     0.00011

   147    H   14  S      Val( 1S)     0.71808
   148    H   14  S      Ryd( 2S)     0.00154
   149    H   14  px     Ryd( 2p)     0.00019
   150    H   14  py     Ryd( 2p)     0.00079
   151    H   14  pz     Ryd( 2p)     0.00010

 WARNING:  1 low occupancy (<1.9990e) core orbital  found on  C    1
           1 low occupancy (<1.9990e) core orbital  found on  C    5
           1 low occupancy (<1.9990e) core orbital  found on  C    6
           1 low occupancy (<1.9990e) core orbital  found on  C    7
           1 low occupancy (<1.9990e) core orbital  found on  C    9


 Summary of Natural Population Analysis:                  
                                                          
                                       Natural Population 
                Natural  -----------------------------------------------
    Atom  No    Charge         Core      Valence    Rydberg      Total
 -----------------------------------------------------------------------
      C    1    0.21697      1.99877     3.75969    0.02456     5.78303
      N    2   -0.44465      1.99931     5.42904    0.01630     7.44465
      C    3    0.55477      1.99919     3.41211    0.03393     5.44523
      O    4   -0.46027      1.99965     6.45059    0.01002     8.46027
      C    5    0.32089      1.99858     3.65546    0.02506     5.67911
      C    6   -0.18951      1.99890     4.17495    0.01566     6.18951
      C    7   -0.00961      1.99899     3.99632    0.01430     6.00961
      C    8   -0.21651      1.99901     4.20221    0.01529     6.21651
      C    9   -0.11824      1.99891     4.10342    0.01591     6.11824
      H   10    0.24849      0.00000     0.74973    0.00177     0.75151
      H   11    0.28153      0.00000     0.71598    0.00249     0.71847
      H   12    0.26493      0.00000     0.73261    0.00245     0.73507
      H   13    0.27190      0.00000     0.72577    0.00233     0.72810
      H   14    0.27929      0.00000     0.71808    0.00262     0.72071
 =======================================================================
   * Total *    1.00000     17.99132    42.82599    0.18270    61.00000

                                 Natural Population      
 --------------------------------------------------------
   Core                      17.99132 ( 99.9518% of  18)
   Valence                   42.82599 ( 99.5953% of  43)
   Natural Minimal Basis     60.81730 ( 99.7005% of  61)
   Natural Rydberg Basis      0.18270 (  0.2995% of  61)
 --------------------------------------------------------

    Atom  No          Natural Electron Configuration
 ----------------------------------------------------------------------------
      C    1      [core]2S( 0.86)2p( 2.90)3p( 0.01)3d( 0.01)
      N    2      [core]2S( 1.41)2p( 4.02)3p( 0.01)3d( 0.01)
      C    3      [core]2S( 0.92)2p( 2.50)3p( 0.02)3d( 0.01)
      O    4      [core]2S( 1.61)2p( 4.84)3d( 0.01)
      C    5      [core]2S( 0.83)2p( 2.83)3p( 0.01)3d( 0.01)
      C    6      [core]2S( 0.97)2p( 3.20)3p( 0.01)
      C    7      [core]2S( 0.98)2p( 3.01)3p( 0.01)
      C    8      [core]2S( 0.97)2p( 3.23)3p( 0.01)
      C    9      [core]2S( 0.97)2p( 3.14)3p( 0.01)
      H   10            1S( 0.75)
      H   11            1S( 0.72)
      H   12            1S( 0.73)
      H   13            1S( 0.73)
      H   14            1S( 0.72)


 ***************************************************
 *******         Alpha spin orbitals         *******
 ***************************************************


 NATURAL POPULATIONS:  Natural atomic orbital occupancies 
                                                          
   NAO  Atom  No  lang   Type(AO)    Occupancy      Energy
 ----------------------------------------------------------
     1    C    1  S      Cor( 1S)     0.99939     -10.33662
     2    C    1  S      Val( 2S)     0.43144      -0.35740
     3    C    1  S      Ryd( 3S)     0.00205       0.35859
     4    C    1  px     Val( 2p)     0.46389      -0.27038
     5    C    1  px     Ryd( 3p)     0.00344       0.67381
     6    C    1  py     Val( 2p)     0.54727      -0.30111
     7    C    1  py     Ryd( 3p)     0.00359       0.68137
     8    C    1  pz     Val( 2p)     0.54429      -0.36252
     9    C    1  pz     Ryd( 3p)     0.00024       0.38401
    10    C    1  dxy    Ryd( 3d)     0.00101       2.18143
    11    C    1  dxz    Ryd( 3d)     0.00080       1.65122
    12    C    1  dyz    Ryd( 3d)     0.00046       1.66191
    13    C    1  dx2y2  Ryd( 3d)     0.00067       2.19761
    14    C    1  dz2    Ryd( 3d)     0.00023       1.94590

    15    N    2  S      Cor( 1S)     0.99966     -14.37059
    16    N    2  S      Val( 2S)     0.70734      -0.73503
    17    N    2  S      Ryd( 3S)     0.00054       0.99681
    18    N    2  px     Val( 2p)     0.68775      -0.40153
    19    N    2  px     Ryd( 3p)     0.00170       0.82652
    20    N    2  py     Val( 2p)     0.74202      -0.43179
    21    N    2  py     Ryd( 3p)     0.00210       0.78702
    22    N    2  pz     Val( 2p)     0.60179      -0.40068
    23    N    2  pz     Ryd( 3p)     0.00035       0.65942
    24    N    2  dxy    Ryd( 3d)     0.00094       2.36180
    25    N    2  dxz    Ryd( 3d)     0.00038       2.08165
    26    N    2  dyz    Ryd( 3d)     0.00113       2.12997
    27    N    2  dx2y2  Ryd( 3d)     0.00088       2.76169
    28    N    2  dz2    Ryd( 3d)     0.00040       2.41018

    29    C    3  S      Cor( 1S)     0.99959     -10.40548
    30    C    3  S      Val( 2S)     0.46260      -0.41671
    31    C    3  S      Ryd( 3S)     0.00098       0.26391
    32    C    3  px     Val( 2p)     0.46604      -0.26942
    33    C    3  px     Ryd( 3p)     0.00333       0.61005
    34    C    3  py     Val( 2p)     0.40743      -0.21880
    35    C    3  py     Ryd( 3p)     0.00640       0.33917
    36    C    3  pz     Val( 2p)     0.47143      -0.37500
    37    C    3  pz     Ryd( 3p)     0.00124       0.28464
    38    C    3  dxy    Ryd( 3d)     0.00187       2.21370
    39    C    3  dxz    Ryd( 3d)     0.00070       1.62639
    40    C    3  dyz    Ryd( 3d)     0.00133       1.70326
    41    C    3  dx2y2  Ryd( 3d)     0.00120       2.15678
    42    C    3  dz2    Ryd( 3d)     0.00037       1.93478

    43    O    4  S      Cor( 1S)     0.99983     -19.21093
    44    O    4  S      Val( 2S)     0.80409      -1.09686
    45    O    4  S      Ryd( 3S)     0.00029       1.37051
    46    O    4  px     Val( 2p)     0.69483      -0.54880
    47    O    4  px     Ryd( 3p)     0.00043       1.24088
    48    O    4  py     Val( 2p)     0.87378      -0.58538
    49    O    4  py     Ryd( 3p)     0.00102       0.94149
    50    O    4  pz     Val( 2p)     0.84508      -0.54602
    51    O    4  pz     Ryd( 3p)     0.00042       0.83299
    52    O    4  dxy    Ryd( 3d)     0.00085       3.04526
    53    O    4  dxz    Ryd( 3d)     0.00017       2.47551
    54    O    4  dyz    Ryd( 3d)     0.00087       2.44867
    55    O    4  dx2y2  Ryd( 3d)     0.00062       2.64439
    56    O    4  dz2    Ryd( 3d)     0.00036       2.72202

    57    C    5  S      Cor( 1S)     0.99929     -10.35685
    58    C    5  S      Val( 2S)     0.41542      -0.35224
    59    C    5  S      Ryd( 3S)     0.00218       0.41598
    60    C    5  px     Val( 2p)     0.47126      -0.27813
    61    C    5  px     Ryd( 3p)     0.00185       0.70875
    62    C    5  py     Val( 2p)     0.45310      -0.28038
    63    C    5  py     Ryd( 3p)     0.00467       0.57492
    64    C    5  pz     Val( 2p)     0.52432      -0.35673
    65    C    5  pz     Ryd( 3p)     0.00038       0.37411
    66    C    5  dxy    Ryd( 3d)     0.00103       2.19828
    67    C    5  dxz    Ryd( 3d)     0.00082       1.68081
    68    C    5  dyz    Ryd( 3d)     0.00055       1.64381
    69    C    5  dx2y2  Ryd( 3d)     0.00087       2.16976
    70    C    5  dz2    Ryd( 3d)     0.00037       1.94735

    71    C    6  S      Cor( 1S)     0.99945     -10.29690
    72    C    6  S      Val( 2S)     0.48604      -0.37896
    73    C    6  S      Ryd( 3S)     0.00082       0.32538
    74    C    6  px     Val( 2p)     0.53233      -0.26765
    75    C    6  px     Ryd( 3p)     0.00226       0.44950
    76    C    6  py     Val( 2p)     0.60436      -0.28790
    77    C    6  py     Ryd( 3p)     0.00291       0.77518
    78    C    6  pz     Val( 2p)     0.48095      -0.32933
    79    C    6  pz     Ryd( 3p)     0.00049       0.35094
    80    C    6  dxy    Ryd( 3d)     0.00031       2.24217
    81    C    6  dxz    Ryd( 3d)     0.00029       1.70806
    82    C    6  dyz    Ryd( 3d)     0.00038       1.69093
    83    C    6  dx2y2  Ryd( 3d)     0.00042       2.25174
    84    C    6  dz2    Ryd( 3d)     0.00019       2.00311

    85    C    7  S      Cor( 1S)     0.99950     -10.31438
    86    C    7  S      Val( 2S)     0.49867      -0.40683
    87    C    7  S      Ryd( 3S)     0.00060       0.37041
    88    C    7  px     Val( 2p)     0.60364      -0.28657
    89    C    7  px     Ryd( 3p)     0.00303       0.81174
    90    C    7  py     Val( 2p)     0.52874      -0.25998
    91    C    7  py     Ryd( 3p)     0.00169       0.45631
    92    C    7  pz     Val( 2p)     0.55257      -0.36044
    93    C    7  pz     Ryd( 3p)     0.00036       0.34212
    94    C    7  dxy    Ryd( 3d)     0.00043       2.18450
    95    C    7  dxz    Ryd( 3d)     0.00028       1.65290
    96    C    7  dyz    Ryd( 3d)     0.00038       1.68400
    97    C    7  dx2y2  Ryd( 3d)     0.00040       2.27645
    98    C    7  dz2    Ryd( 3d)     0.00011       1.96772

    99    C    8  S      Cor( 1S)     0.99951     -10.28240
   100    C    8  S      Val( 2S)     0.48339      -0.36606
   101    C    8  S      Ryd( 3S)     0.00059       0.38357
   102    C    8  px     Val( 2p)     0.55908      -0.25667
   103    C    8  px     Ryd( 3p)     0.00261       0.61035
   104    C    8  py     Val( 2p)     0.56943      -0.26258
   105    C    8  py     Ryd( 3p)     0.00276       0.67571
   106    C    8  pz     Val( 2p)     0.46151      -0.30989
   107    C    8  pz     Ryd( 3p)     0.00037       0.36727
   108    C    8  dxy    Ryd( 3d)     0.00035       2.30744
   109    C    8  dxz    Ryd( 3d)     0.00028       1.71436
   110    C    8  dyz    Ryd( 3d)     0.00029       1.70222
   111    C    8  dx2y2  Ryd( 3d)     0.00038       2.20287
   112    C    8  dz2    Ryd( 3d)     0.00020       2.01308

   113    C    9  S      Cor( 1S)     0.99946     -10.29106
   114    C    9  S      Val( 2S)     0.48641      -0.37293
   115    C    9  S      Ryd( 3S)     0.00082       0.34124
   116    C    9  px     Val( 2p)     0.54001      -0.25742
   117    C    9  px     Ryd( 3p)     0.00228       0.51203
   118    C    9  py     Val( 2p)     0.59514      -0.27612
   119    C    9  py     Ryd( 3p)     0.00289       0.75179
   120    C    9  pz     Val( 2p)     0.50363      -0.33004
   121    C    9  pz     Ryd( 3p)     0.00058       0.35692
   122    C    9  dxy    Ryd( 3d)     0.00049       2.24837
   123    C    9  dxz    Ryd( 3d)     0.00026       1.70400
   124    C    9  dyz    Ryd( 3d)     0.00034       1.69600
   125    C    9  dx2y2  Ryd( 3d)     0.00027       2.25162
   126    C    9  dz2    Ryd( 3d)     0.00017       1.99940

   127    H   10  S      Val( 1S)     0.37121      -0.12516
   128    H   10  S      Ryd( 2S)     0.00031       0.11373
   129    H   10  px     Ryd( 2p)     0.00042       2.07003
   130    H   10  py     Ryd( 2p)     0.00010       1.76533
   131    H   10  pz     Ryd( 2p)     0.00005       1.42603

   132    H   11  S      Val( 1S)     0.35749      -0.09955
   133    H   11  S      Ryd( 2S)     0.00071       0.15312
   134    H   11  px     Ryd( 2p)     0.00008       1.83805
   135    H   11  py     Ryd( 2p)     0.00040       2.14366
   136    H   11  pz     Ryd( 2p)     0.00005       1.46680

   137    H   12  S      Val( 1S)     0.36109      -0.10177
   138    H   12  S      Ryd( 2S)     0.00069       0.15112
   139    H   12  px     Ryd( 2p)     0.00042       2.17508
   140    H   12  py     Ryd( 2p)     0.00004       1.78976
   141    H   12  pz     Ryd( 2p)     0.00006       1.44920

   142    H   13  S      Val( 1S)     0.36349      -0.08270
   143    H   13  S      Ryd( 2S)     0.00064       0.16287
   144    H   13  px     Ryd( 2p)     0.00020       1.96695
   145    H   13  py     Ryd( 2p)     0.00027       2.03360
   146    H   13  pz     Ryd( 2p)     0.00005       1.46917

   147    H   14  S      Val( 1S)     0.35679      -0.09022
   148    H   14  S      Ryd( 2S)     0.00076       0.16137
   149    H   14  px     Ryd( 2p)     0.00009       1.85399
   150    H   14  py     Ryd( 2p)     0.00039       2.14415
   151    H   14  pz     Ryd( 2p)     0.00006       1.47387


 Summary of Natural Population Analysis:                  
                                                          
                                       Natural Population 
                Natural  -----------------------------------------------
    Atom  No    Charge         Core      Valence    Rydberg      Total
 -----------------------------------------------------------------------
      C    1    0.00123      0.99939     1.98689    0.01249     2.99877
      N    2   -0.24697      0.99966     2.73890    0.00842     3.74697
      C    3    0.17550      0.99959     1.80749    0.01742     2.82450
      O    4   -0.22266      0.99983     3.21777    0.00506     4.22266
      C    5    0.12387      0.99929     1.86411    0.01273     2.87613
      C    6   -0.11120      0.99945     2.10367    0.00807     3.11120
      C    7   -0.19040      0.99950     2.18362    0.00729     3.19040
      C    8   -0.08076      0.99951     2.07342    0.00783     3.08076
      C    9   -0.13274      0.99946     2.12518    0.00810     3.13274
      H   10    0.12791      0.00000     0.37121    0.00089     0.37209
      H   11    0.14127      0.00000     0.35749    0.00124     0.35873
      H   12    0.13769      0.00000     0.36109    0.00122     0.36231
      H   13    0.13535      0.00000     0.36349    0.00116     0.36465
      H   14    0.14191      0.00000     0.35679    0.00130     0.35809
 =======================================================================
   * Total *    0.00000      8.99567    21.91112    0.09321    31.00000

                                 Natural Population      
 --------------------------------------------------------
   Core                       8.99567 ( 99.9518% of   9)
   Valence                   21.91112 ( 99.5960% of  22)
   Natural Minimal Basis     30.90679 ( 99.6993% of  31)
   Natural Rydberg Basis      0.09321 (  0.3007% of  31)
 --------------------------------------------------------

    Atom  No          Natural Electron Configuration
 ----------------------------------------------------------------------------
      C    1      [core]2S( 0.43)2p( 1.56)3p( 0.01)
      N    2      [core]2S( 0.71)2p( 2.03)
      C    3      [core]2S( 0.46)2p( 1.34)3p( 0.01)3d( 0.01)
      O    4      [core]2S( 0.80)2p( 2.41)
      C    5      [core]2S( 0.42)2p( 1.45)3p( 0.01)
      C    6      [core]2S( 0.49)2p( 1.62)3p( 0.01)
      C    7      [core]2S( 0.50)2p( 1.68)3p( 0.01)
      C    8      [core]2S( 0.48)2p( 1.59)3p( 0.01)
      C    9      [core]2S( 0.49)2p( 1.64)3p( 0.01)
      H   10            1S( 0.37)
      H   11            1S( 0.36)
      H   12            1S( 0.36)
      H   13            1S( 0.36)
      H   14            1S( 0.36)


 NATURAL BOND ORBITAL ANALYSIS, alpha spin orbitals:

                       Occupancies       Lewis Structure    Low   High
           Occ.    -------------------  -----------------   occ   occ
  Cycle   Thresh.   Lewis   Non-Lewis     CR  BD  3C  LP    (L)   (NL)   Dev
 =============================================================================
   1(1)    0.90    29.27651   1.72349      9  17   0   5     3      4    0.03
   2(2)    0.90    29.27651   1.72349      9  17   0   5     3      4    0.03
   3(1)    0.80    30.10223   0.89777      9  19   0   3     0      4    0.03
 -----------------------------------------------------------------------------

 Structure accepted: No low occupancy Lewis orbitals

 --------------------------------------------------------
   Core                      8.99568 ( 99.952% of   9)
   Valence Lewis            21.10655 ( 95.939% of  22)
  ==================       ============================
   Total Lewis              30.10223 ( 97.104% of  31)
  -----------------------------------------------------
   Valence non-Lewis         0.83710 (  2.700% of  31)
   Rydberg non-Lewis         0.06067 (  0.196% of  31)
  ==================       ============================
   Total non-Lewis           0.89777 (  2.896% of  31)
 --------------------------------------------------------


       (Occupancy)   Bond orbital/ Coefficients/ Hybrids
 ---------------------------------------------------------------------------------
     1. (0.98715) BD ( 1) C   1 - N   2  
                ( 41.76%)   0.6462* C   1 s( 28.52%)p 2.50( 71.37%)d 0.00(  0.11%)
                                           -0.0001  0.5340 -0.0094 -0.8424 -0.0147
                                           -0.0361 -0.0511  0.0000  0.0000 -0.0058
                                            0.0000  0.0000  0.0275 -0.0176
                ( 58.24%)   0.7632* N   2 s( 31.47%)p 2.18( 68.44%)d 0.00(  0.09%)
                                            0.0003  0.5609  0.0048  0.8088  0.0024
                                           -0.1717  0.0272  0.0000  0.0000  0.0108
                                            0.0000  0.0000  0.0242 -0.0140
     2. (0.98855) BD ( 1) C   1 - C   5  
                ( 50.13%)   0.7080* C   1 s( 32.39%)p 2.09( 67.56%)d 0.00(  0.05%)
                                           -0.0000  0.5690  0.0109  0.3282 -0.0017
                                            0.7535 -0.0052  0.0000  0.0000  0.0134
                                            0.0000  0.0000 -0.0156 -0.0113
                ( 49.87%)   0.7062* C   5 s( 34.80%)p 1.87( 65.14%)d 0.00(  0.05%)
                                            0.0000  0.5898  0.0112 -0.2780  0.0090
                                           -0.7576  0.0075  0.0000  0.0000  0.0165
                                            0.0000  0.0000 -0.0117 -0.0116
     3. (0.82525) BD ( 2) C   1 - C   5  
                ( 51.72%)   0.7192* C   1 s(  0.00%)p 1.00( 99.95%)d 0.00(  0.05%)
                                            0.0000  0.0000  0.0000  0.0000  0.0000
                                            0.0000  0.0000  0.9997  0.0043  0.0000
                                            0.0115  0.0194  0.0000  0.0000
                ( 48.28%)   0.6948* C   5 s(  0.00%)p 1.00( 99.95%)d 0.00(  0.05%)
                                            0.0000  0.0000  0.0000  0.0000  0.0000
                                            0.0000  0.0000  0.9997  0.0052  0.0000
                                           -0.0060 -0.0216  0.0000  0.0000
     4. (0.98875) BD ( 1) C   1 - C   9  
                ( 51.90%)   0.7204* C   1 s( 38.80%)p 1.58( 61.17%)d 0.00(  0.04%)
                                           -0.0002  0.6229 -0.0031  0.4247 -0.0414
                                           -0.6553 -0.0128  0.0000  0.0000 -0.0170
                                            0.0000  0.0000 -0.0023 -0.0076
                ( 48.10%)   0.6935* C   9 s( 33.51%)p 1.98( 66.44%)d 0.00(  0.06%)
                                            0.0001  0.5787  0.0130 -0.5381 -0.0331
                                            0.6111 -0.0172  0.0000  0.0000 -0.0201
                                            0.0000  0.0000 -0.0061 -0.0117
     5. (0.99447) BD ( 1) N   2 - C   3  
                ( 60.49%)   0.7778* N   2 s( 35.77%)p 1.79( 64.13%)d 0.00(  0.09%)
                                            0.0001  0.5978  0.0192 -0.2527  0.0377
                                            0.7589 -0.0114  0.0000  0.0000  0.0005
                                            0.0000  0.0000 -0.0277 -0.0127
                ( 39.51%)   0.6286* C   3 s( 36.37%)p 1.75( 63.49%)d 0.00(  0.14%)
                                            0.0002  0.6030 -0.0106  0.1292 -0.0607
                                           -0.7826 -0.0446  0.0000  0.0000 -0.0161
                                            0.0000  0.0000 -0.0300 -0.0156
     6. (0.95007) BD ( 2) N   2 - C   3  
                ( 57.94%)   0.7612* N   2 s(  0.00%)p 1.00( 99.77%)d 0.00(  0.23%)
                                            0.0000  0.0000  0.0000  0.0000  0.0000
                                            0.0000  0.0000  0.9988 -0.0034  0.0000
                                            0.0176  0.0449  0.0000  0.0000
                ( 42.06%)   0.6486* C   3 s(  0.00%)p 1.00( 99.75%)d 0.00(  0.25%)
                                            0.0000  0.0000  0.0000  0.0000  0.0000
                                            0.0000  0.0000  0.9986 -0.0161  0.0000
                                            0.0204 -0.0455  0.0000  0.0000
     7. (0.99514) BD ( 1) C   3 - O   4  
                ( 29.96%)   0.5474* C   3 s( 26.64%)p 2.74( 73.00%)d 0.01(  0.36%)
                                            0.0000 -0.5161  0.0061 -0.6842  0.0021
                                           -0.5050 -0.0828  0.0000  0.0000 -0.0490
                                            0.0000  0.0000 -0.0201  0.0283
                ( 70.04%)   0.8369* O   4 s( 29.66%)p 2.37( 70.26%)d 0.00(  0.08%)
                                           -0.0001 -0.5446 -0.0008  0.7214  0.0150
                                            0.4263 -0.0155  0.0000  0.0000 -0.0247
                                            0.0000  0.0000  0.0057  0.0136
     8. (0.98984) BD ( 1) C   3 - H  10  
                ( 63.07%)   0.7942* C   3 s( 36.87%)p 1.71( 63.10%)d 0.00(  0.03%)
                                            0.0007 -0.6071 -0.0114  0.7132 -0.0197
                                           -0.3490  0.0108  0.0000  0.0000  0.0160
                                            0.0000  0.0000 -0.0070  0.0032
                ( 36.93%)   0.6077* H  10 s( 99.88%)p 0.00(  0.12%)
                                           -0.9994  0.0040 -0.0315  0.0149  0.0000
     9. (0.99424) BD ( 1) O   4 - C   5  
                ( 68.34%)   0.8267* O   4 s( 32.62%)p 2.06( 67.30%)d 0.00(  0.08%)
                                            0.0001  0.5712 -0.0007  0.6915  0.0082
                                           -0.4412  0.0109  0.0000  0.0000 -0.0239
                                            0.0000  0.0000 -0.0055 -0.0143
                ( 31.66%)   0.5627* C   5 s( 23.80%)p 3.19( 75.91%)d 0.01(  0.29%)
                                           -0.0002  0.4876 -0.0156 -0.6217  0.0094
                                            0.6075  0.0592  0.0000  0.0000 -0.0444
                                            0.0000  0.0000  0.0112 -0.0282
    10. (0.98849) BD ( 1) C   5 - C   6  
                ( 51.28%)   0.7161* C   5 s( 41.02%)p 1.44( 58.96%)d 0.00(  0.03%)
                                           -0.0002  0.6404 -0.0078  0.7310 -0.0269
                                            0.2304  0.0375  0.0000  0.0000  0.0067
                                            0.0000  0.0000  0.0131 -0.0089
                ( 48.72%)   0.6980* C   6 s( 33.96%)p 1.94( 65.98%)d 0.00(  0.05%)
                                            0.0001  0.5826  0.0138 -0.8034 -0.0141
                                           -0.1135  0.0350  0.0000  0.0000  0.0089
                                            0.0000  0.0000  0.0167 -0.0126
    11. (0.98759) BD ( 1) C   6 - C   7  
                ( 50.34%)   0.7095* C   6 s( 34.87%)p 1.87( 65.08%)d 0.00(  0.05%)
                                           -0.0001  0.5904  0.0104  0.5158  0.0371
                                           -0.6188  0.0207  0.0000  0.0000 -0.0163
                                            0.0000  0.0000 -0.0090 -0.0116
                ( 49.66%)   0.7047* C   7 s( 35.09%)p 1.85( 64.86%)d 0.00(  0.05%)
                                            0.0001  0.5924  0.0053 -0.4768  0.0269
                                            0.6478  0.0296  0.0000  0.0000 -0.0198
                                            0.0000  0.0000 -0.0027 -0.0089
    12. (0.86338) BD ( 2) C   6 - C   7  
                ( 44.83%)   0.6696* C   6 s(  0.00%)p 1.00( 99.90%)d 0.00(  0.10%)
                                            0.0000  0.0000  0.0000  0.0000  0.0000
                                            0.0000  0.0000  0.9995 -0.0020  0.0000
                                            0.0052 -0.0312  0.0000  0.0000
                ( 55.17%)   0.7428* C   7 s(  0.00%)p 1.00( 99.93%)d 0.00(  0.07%)
                                            0.0000  0.0000  0.0000  0.0000  0.0000
                                            0.0000  0.0000  0.9996 -0.0077  0.0000
                                           -0.0237  0.0100  0.0000  0.0000
    13. (0.98873) BD ( 1) C   6 - H  11  
                ( 64.23%)   0.8014* C   6 s( 31.10%)p 2.21( 68.87%)d 0.00(  0.02%)
                                           -0.0002  0.5574 -0.0186  0.2938 -0.0005
                                            0.7761 -0.0104  0.0000  0.0000  0.0076
                                            0.0000  0.0000 -0.0094 -0.0090
                ( 35.77%)   0.5981* H  11 s( 99.89%)p 0.00(  0.11%)
                                            0.9994 -0.0027 -0.0114 -0.0311  0.0000
    14. (0.99086) BD ( 1) C   7 - C   8  
                ( 50.70%)   0.7120* C   7 s( 35.76%)p 1.80( 64.20%)d 0.00(  0.04%)
                                            0.0000  0.5979  0.0037 -0.2770  0.0339
                                           -0.7508 -0.0205  0.0000  0.0000  0.0148
                                            0.0000  0.0000 -0.0110 -0.0086
                ( 49.30%)   0.7022* C   8 s( 34.40%)p 1.91( 65.55%)d 0.00(  0.05%)
                                            0.0001  0.5864  0.0109  0.2939  0.0423
                                            0.7532 -0.0030  0.0000  0.0000  0.0101
                                            0.0000  0.0000 -0.0164 -0.0123
    15. (0.98919) BD ( 1) C   7 - H  12  
                ( 63.83%)   0.7989* C   7 s( 29.06%)p 2.44( 70.91%)d 0.00(  0.02%)
                                           -0.0003  0.5389 -0.0140  0.8332 -0.0109
                                            0.1213 -0.0027  0.0000  0.0000  0.0047
                                            0.0000  0.0000  0.0130 -0.0063
                ( 36.17%)   0.6014* H  12 s( 99.89%)p 0.00(  0.11%)
                                            0.9995 -0.0049 -0.0324 -0.0044  0.0000
    16. (0.98849) BD ( 1) C   8 - C   9  
                ( 49.30%)   0.7022* C   8 s( 35.55%)p 1.81( 64.40%)d 0.00(  0.05%)
                                            0.0001  0.5962  0.0065 -0.7858 -0.0004
                                           -0.1577 -0.0416  0.0000  0.0000  0.0027
                                            0.0000  0.0000  0.0178 -0.0123
                ( 50.70%)   0.7120* C   9 s( 35.89%)p 1.78( 64.06%)d 0.00(  0.04%)
                                           -0.0001  0.5991  0.0082  0.7891  0.0123
                                            0.1272 -0.0400  0.0000  0.0000  0.0115
                                            0.0000  0.0000  0.0132 -0.0105
    17. (0.83095) BD ( 2) C   8 - C   9  
                ( 46.97%)   0.6853* C   8 s(  0.00%)p 1.00( 99.93%)d 0.00(  0.07%)
                                            0.0000  0.0000  0.0000  0.0000  0.0000
                                            0.0000  0.0000  0.9997 -0.0041  0.0000
                                           -0.0232  0.0120  0.0000  0.0000
                ( 53.03%)   0.7282* C   9 s(  0.00%)p 1.00( 99.93%)d 0.00(  0.07%)
                                            0.0000  0.0000  0.0000  0.0000  0.0000
                                            0.0000  0.0000  0.9996 -0.0080  0.0000
                                            0.0150  0.0212  0.0000  0.0000
    18. (0.98883) BD ( 1) C   8 - H  13  
                ( 63.59%)   0.7975* C   8 s( 29.95%)p 2.34( 70.03%)d 0.00(  0.03%)
                                           -0.0003  0.5471 -0.0129  0.5426 -0.0084
                                           -0.6370  0.0059  0.0000  0.0000 -0.0126
                                            0.0000  0.0000 -0.0013 -0.0095
                ( 36.41%)   0.6034* H  13 s( 99.89%)p 0.00(  0.11%)
                                            0.9995 -0.0021 -0.0206  0.0251  0.0000
    19. (0.98850) BD ( 1) C   9 - H  14  
                ( 64.28%)   0.8018* C   9 s( 30.53%)p 2.27( 69.45%)d 0.00(  0.02%)
                                            0.0003 -0.5522  0.0180  0.2932 -0.0095
                                            0.7800 -0.0062  0.0000  0.0000 -0.0099
                                            0.0000  0.0000  0.0081  0.0081
                ( 35.72%)   0.5977* H  14 s( 99.89%)p 0.00(  0.11%)
                                           -0.9994  0.0036 -0.0115 -0.0309  0.0000
    20. (0.99939) CR ( 1) C   1           s(100.00%)
                                            1.0000  0.0001 -0.0000  0.0000 -0.0000
                                           -0.0001 -0.0000  0.0000  0.0000 -0.0000
                                            0.0000  0.0000  0.0000 -0.0000
    21. (0.99966) CR ( 1) N   2           s(100.00%)p 0.00(  0.00%)
                                            1.0000 -0.0002 -0.0000 -0.0001 -0.0000
                                            0.0001 -0.0000  0.0000  0.0000 -0.0000
                                            0.0000  0.0000 -0.0000  0.0000
    22. (0.99959) CR ( 1) C   3           s(100.00%)p 0.00(  0.00%)
                                            1.0000  0.0003  0.0000 -0.0005  0.0000
                                            0.0004  0.0000  0.0000  0.0000 -0.0000
                                            0.0000  0.0000  0.0000 -0.0000
    23. (0.99983) CR ( 1) O   4           s(100.00%)
                                            1.0000 -0.0003 -0.0000  0.0000  0.0000
                                           -0.0001 -0.0000  0.0000  0.0000 -0.0000
                                            0.0000  0.0000 -0.0000  0.0000
    24. (0.99930) CR ( 1) C   5           s(100.00%)p 0.00(  0.00%)
                                            1.0000  0.0002 -0.0000  0.0000 -0.0000
                                            0.0002  0.0000  0.0000  0.0000 -0.0000
                                            0.0000  0.0000  0.0000 -0.0000
    25. (0.99945) CR ( 1) C   6           s(100.00%)p 0.00(  0.00%)
                                            1.0000  0.0001 -0.0000  0.0002  0.0000
                                            0.0001 -0.0000  0.0000  0.0000 -0.0000
                                            0.0000  0.0000 -0.0000 -0.0000
    26. (0.99950) CR ( 1) C   7           s(100.00%)p 0.00(  0.00%)
                                            1.0000  0.0001 -0.0000  0.0003 -0.0000
                                            0.0000 -0.0000  0.0000  0.0000  0.0000
                                            0.0000  0.0000  0.0000 -0.0000
    27. (0.99951) CR ( 1) C   8           s(100.00%)p 0.00(  0.00%)
                                            1.0000  0.0001 -0.0000  0.0002 -0.0000
                                           -0.0002  0.0000  0.0000  0.0000 -0.0000
                                            0.0000  0.0000 -0.0000 -0.0000
    28. (0.99946) CR ( 1) C   9           s(100.00%)p 0.00(  0.00%)
                                            1.0000  0.0001 -0.0000  0.0000  0.0000
                                           -0.0003  0.0000  0.0000  0.0000  0.0000
                                            0.0000  0.0000 -0.0000 -0.0000
    29. (0.95701) LP ( 1) N   2           s( 32.78%)p 2.05( 67.12%)d 0.00(  0.10%)
                                            0.0001  0.5723 -0.0148 -0.5287 -0.0141
                                           -0.6256 -0.0134  0.0000  0.0000 -0.0280
                                            0.0000  0.0000  0.0058  0.0138
    30. (0.98514) LP ( 1) O   4           s( 37.68%)p 1.65( 62.26%)d 0.00(  0.05%)
                                            0.0002  0.6139  0.0019 -0.0032 -0.0012
                                            0.7890 -0.0041  0.0000  0.0000 -0.0000
                                            0.0000  0.0000  0.0213  0.0093
    31. (0.84592) LP ( 2) O   4           s(  0.00%)p 1.00( 99.90%)d 0.00(  0.10%)
                                            0.0000  0.0000  0.0000  0.0000  0.0000
                                            0.0000  0.0000  0.9995 -0.0012  0.0000
                                           -0.0016 -0.0315  0.0000  0.0000
    32. (0.00350) RY*( 1) C   1           s( 29.05%)p 1.75( 50.86%)d 0.69( 20.09%)
                                            0.0000  0.0237  0.5385  0.0050  0.7048
                                           -0.0312 -0.1042  0.0000  0.0000  0.4260
                                            0.0000  0.0000  0.1327  0.0417
    33. (0.00291) RY*( 2) C   1           s( 13.62%)p 6.18( 84.11%)d 0.17(  2.28%)
                                           -0.0000 -0.0435  0.3664  0.0191 -0.4256
                                            0.0098 -0.8121 -0.0000 -0.0000  0.0752
                                           -0.0000 -0.0000 -0.1156  0.0611
    34. (0.00129) RY*( 3) C   1           s( 43.37%)p 1.22( 53.01%)d 0.08(  3.62%)
                                            0.0000  0.0092  0.6585 -0.0349 -0.4534
                                           -0.0022  0.5686  0.0000  0.0000  0.0971
                                            0.0000  0.0000 -0.1503  0.0644
    35. (0.00090) RY*( 4) C   1           s(  0.00%)p 1.00(  4.24%)d22.57( 95.76%)
                                            0.0000  0.0000  0.0000  0.0000  0.0000
                                            0.0000  0.0000 -0.0013 -0.2060  0.0000
                                            0.8865 -0.4144  0.0000  0.0000
    36. (0.00041) RY*( 5) C   1           s(  0.00%)p 1.00(  0.28%)d99.99( 99.72%)
                                            0.0000  0.0000  0.0000  0.0000  0.0000
                                            0.0000  0.0000 -0.0226  0.0483  0.0000
                                            0.4320  0.9003  0.0000  0.0000
    37. (0.00025) RY*( 6) C   1           s(  9.72%)p 0.04(  0.37%)d 9.25( 89.91%)
                                           -0.0000 -0.0066  0.3117  0.0192  0.0415
                                            0.0179 -0.0365 -0.0000 -0.0000 -0.6776
                                           -0.0000 -0.0000  0.6632  0.0099
    38. (0.00021) RY*( 7) C   1           s(  0.00%)p 1.00( 95.52%)d 0.05(  4.48%)
                                            0.0000  0.0000  0.0000  0.0000  0.0000
                                            0.0000  0.0000 -0.0036  0.9773  0.0000
                                            0.1654 -0.1320  0.0000  0.0000
    39. (0.00011) RY*( 8) C   1           s(  3.33%)p 3.45( 11.50%)d25.57( 85.17%)
                                            0.0000  0.0116  0.1821 -0.0187  0.3360
                                           -0.0057 -0.0417 -0.0000 -0.0000 -0.5854
                                           -0.0000 -0.0000 -0.7077  0.0903
    40. (0.00001) RY*( 9) C   1           s(  1.21%)p 0.04(  0.05%)d81.85( 98.74%)
    41. (0.00162) RY*( 1) N   2           s(  2.41%)p38.17( 91.88%)d 2.37(  5.71%)
                                            0.0000 -0.0076  0.1550 -0.0253  0.2288
                                           -0.0038  0.9305  0.0000  0.0000 -0.2388
                                            0.0000  0.0000 -0.0031 -0.0090
    42. (0.00060) RY*( 2) N   2           s(  0.05%)p99.99( 97.50%)d45.97(  2.44%)
                                            0.0000  0.0162  0.0164 -0.0070 -0.9533
                                            0.0331  0.2553 -0.0000 -0.0000  0.0900
                                           -0.0000 -0.0000 -0.1049  0.0729
    43. (0.00044) RY*( 3) N   2           s(  0.00%)p 1.00( 71.87%)d 0.39( 28.13%)
                                            0.0000  0.0000  0.0000  0.0000  0.0000
                                            0.0000  0.0000 -0.0004  0.8478  0.0000
                                           -0.4655  0.2542  0.0000  0.0000
    44. (0.00010) RY*( 4) N   2           s(  0.00%)p 1.00( 25.95%)d 2.85( 74.05%)
                                            0.0000  0.0000  0.0000  0.0000  0.0000
                                            0.0000  0.0000  0.0201  0.5090  0.0000
                                            0.5798 -0.6359  0.0000  0.0000
    45. (0.00009) RY*( 5) N   2           s( 84.66%)p 0.02(  1.48%)d 0.16( 13.85%)
    46. (0.00002) RY*( 6) N   2           s(  2.08%)p 3.41(  7.08%)d43.72( 90.85%)
    47. (0.00003) RY*( 7) N   2           s(  8.68%)p 0.19(  1.64%)d10.33( 89.68%)
    48. (0.00001) RY*( 8) N   2           s(  0.00%)p 1.00(  2.41%)d40.46( 97.59%)
    49. (0.00001) RY*( 9) N   2           s(  2.10%)p 0.34(  0.72%)d46.32( 97.18%)
    50. (0.00570) RY*( 1) C   3           s(  1.21%)p72.35( 87.60%)d 9.24( 11.18%)
                                            0.0000 -0.0051  0.1099 -0.0619  0.2237
                                           -0.0908  0.9022  0.0000  0.0000  0.3329
                                            0.0000  0.0000  0.0051 -0.0320
    51. (0.00301) RY*( 2) C   3           s( 17.39%)p 2.81( 48.82%)d 1.94( 33.79%)
                                            0.0000 -0.0195  0.4166 -0.0243 -0.6968
                                            0.0369 -0.0268 -0.0000 -0.0000  0.4187
                                           -0.0000 -0.0000 -0.4012  0.0405
    52. (0.00147) RY*( 3) C   3           s(  0.00%)p 1.00( 14.62%)d 5.84( 85.38%)
                                            0.0000  0.0000  0.0000  0.0000  0.0000
                                            0.0000  0.0000  0.0274 -0.3814  0.0000
                                            0.3042  0.8725  0.0000  0.0000
    53. (0.00106) RY*( 4) C   3           s(  0.00%)p 1.00( 72.41%)d 0.38( 27.59%)
                                            0.0000  0.0000  0.0000  0.0000  0.0000
                                            0.0000  0.0000  0.0131  0.8508  0.0000
                                            0.4846  0.2026  0.0000  0.0000
    54. (0.00043) RY*( 5) C   3           s( 40.61%)p 0.17(  6.81%)d 1.29( 52.58%)
                                           -0.0000  0.0051  0.6372  0.0190 -0.1921
                                           -0.0063  0.1755 -0.0000 -0.0000 -0.5423
                                           -0.0000 -0.0000  0.4361  0.2038
    55. (0.00027) RY*( 6) C   3           s(  0.46%)p12.22(  5.64%)d99.99( 93.90%)
                                           -0.0000 -0.0009  0.0679 -0.0170 -0.0300
                                           -0.0291 -0.2331  0.0000  0.0000  0.6010
                                            0.0000  0.0000  0.7577 -0.0611
    56. (0.00009) RY*( 7) C   3           s( 39.17%)p 1.28( 50.23%)d 0.27( 10.60%)
    57. (0.00000) RY*( 8) C   3           s(  0.00%)p 1.00( 13.22%)d 6.57( 86.78%)
    58. (0.00000) RY*( 9) C   3           s(  1.28%)p 1.02(  1.31%)d76.17( 97.41%)
    59. (0.00095) RY*( 1) O   4           s(  6.91%)p12.00( 82.88%)d 1.48( 10.22%)
                                            0.0000 -0.0139  0.2625  0.0033  0.0211
                                            0.0069  0.9101  0.0000  0.0000  0.0041
                                            0.0000  0.0000  0.3170 -0.0407
    60. (0.00047) RY*( 2) O   4           s(  0.00%)p 1.00( 88.89%)d 0.12( 11.11%)
                                            0.0000  0.0000  0.0000  0.0000  0.0000
                                            0.0000  0.0000 -0.0060  0.9428  0.0000
                                            0.2343 -0.2371  0.0000  0.0000
    61. (0.00027) RY*( 3) O   4           s( 54.62%)p 0.72( 39.24%)d 0.11(  6.14%)
                                            0.0000 -0.0007  0.7390  0.0092 -0.6156
                                            0.0042 -0.1157  0.0000  0.0000 -0.0423
                                            0.0000  0.0000 -0.2424 -0.0298
    62. (0.00022) RY*( 4) O   4           s( 34.61%)p 1.67( 57.80%)d 0.22(  7.58%)
                                           -0.0000  0.0057  0.5883 -0.0034  0.7433
                                           -0.0044 -0.1599  0.0000  0.0000  0.2562
                                            0.0000  0.0000 -0.0713  0.0714
    63. (0.00015) RY*( 5) O   4           s(  0.00%)p 1.00(  4.62%)d20.67( 95.38%)
                                            0.0000  0.0000  0.0000  0.0000  0.0000
                                            0.0000  0.0000  0.0046 -0.2148  0.0000
                                            0.9710  0.1053  0.0000  0.0000
    64. (0.00003) RY*( 6) O   4           s(  1.39%)p 4.24(  5.89%)d66.65( 92.72%)
    65. (0.00002) RY*( 7) O   4           s(  2.43%)p 5.83( 14.15%)d34.39( 83.43%)
    66. (0.00000) RY*( 8) O   4           s(  0.00%)p 1.00(  6.59%)d14.17( 93.41%)
    67. (0.00001) RY*( 9) O   4           s(  0.08%)p 3.02(  0.23%)d99.99( 99.70%)
    68. (0.00287) RY*( 1) C   5           s( 22.48%)p 3.31( 74.40%)d 0.14(  3.12%)
                                           -0.0000 -0.0430  0.4721  0.0083  0.0418
                                           -0.0177  0.8613  0.0000  0.0000  0.0805
                                            0.0000  0.0000 -0.1408  0.0701
    69. (0.00260) RY*( 2) C   5           s( 36.63%)p 1.22( 44.76%)d 0.51( 18.61%)
                                            0.0000  0.0331  0.6043  0.0169  0.5335
                                            0.0317 -0.4021  0.0000  0.0000 -0.2000
                                            0.0000  0.0000 -0.3794  0.0466
    70. (0.00126) RY*( 3) C   5           s( 33.80%)p 1.74( 58.66%)d 0.22(  7.53%)
                                           -0.0000  0.0180  0.5811 -0.0321 -0.7079
                                            0.0249 -0.2895 -0.0000 -0.0000  0.2297
                                           -0.0000 -0.0000  0.1278  0.0790
    71. (0.00102) RY*( 4) C   5           s(  0.00%)p 1.00(  0.04%)d99.99( 99.96%)
                                            0.0000  0.0000  0.0000  0.0000  0.0000
                                            0.0000  0.0000 -0.0076 -0.0183  0.0000
                                            0.8118 -0.5835  0.0000  0.0000
    72. (0.00053) RY*( 5) C   5           s(  0.00%)p 1.00( 44.69%)d 1.24( 55.31%)
                                            0.0000  0.0000  0.0000  0.0000  0.0000
                                            0.0000  0.0000  0.0192 -0.6682  0.0000
                                            0.4242  0.6108  0.0000  0.0000
    73. (0.00040) RY*( 6) C   5           s(  5.27%)p 0.22(  1.16%)d17.77( 93.58%)
                                           -0.0000 -0.0138  0.2291  0.0173  0.0837
                                           -0.0356  0.0550  0.0000  0.0000 -0.6204
                                            0.0000  0.0000  0.7356 -0.0988
    74. (0.00030) RY*( 7) C   5           s(  0.00%)p 1.00( 55.32%)d 0.81( 44.68%)
                                            0.0000  0.0000  0.0000  0.0000  0.0000
                                            0.0000  0.0000  0.0101  0.7437  0.0000
                                            0.4011  0.5347  0.0000  0.0000
    75. (0.00015) RY*( 8) C   5           s(  1.07%)p19.54( 20.87%)d73.09( 78.06%)
                                            0.0000  0.0138  0.1024 -0.0129  0.4508
                                            0.0261 -0.0680  0.0000  0.0000  0.6905
                                            0.0000  0.0000  0.5276  0.1595
    76. (0.00001) RY*( 9) C   5           s(  1.13%)p 0.12(  0.14%)d87.12( 98.73%)
    77. (0.00242) RY*( 1) C   6           s(  0.09%)p99.99( 93.46%)d72.77(  6.45%)
                                           -0.0000  0.0267 -0.0132 -0.0191 -0.0978
                                           -0.0294 -0.9612 -0.0000 -0.0000  0.1518
                                           -0.0000 -0.0000 -0.2025 -0.0212
    78. (0.00156) RY*( 2) C   6           s(  0.87%)p99.99( 97.29%)d 2.12(  1.84%)
                                            0.0000  0.0092  0.0928  0.0300 -0.9786
                                           -0.0161  0.1185 -0.0000 -0.0000 -0.0447
                                           -0.0000 -0.0000 -0.1271 -0.0165
    79. (0.00052) RY*( 3) C   6           s(  0.00%)p 1.00( 85.92%)d 0.16( 14.08%)
                                            0.0000  0.0000  0.0000  0.0000  0.0000
                                            0.0000  0.0000  0.0043  0.9269  0.0000
                                           -0.3748  0.0164  0.0000  0.0000
    80. (0.00046) RY*( 4) C   6           s( 96.93%)p 0.01(  0.88%)d 0.02(  2.19%)
                                           -0.0000 -0.0035  0.9845  0.0103  0.0700
                                            0.0234 -0.0569  0.0000  0.0000 -0.0375
                                            0.0000  0.0000  0.1414 -0.0214
    81. (0.00038) RY*( 5) C   6           s(  0.00%)p 1.00( 11.79%)d 7.48( 88.21%)
                                            0.0000  0.0000  0.0000  0.0000  0.0000
                                            0.0000  0.0000 -0.0174  0.3429  0.0000
                                            0.8284 -0.4425  0.0000  0.0000
    82. (0.00007) RY*( 6) C   6           s(  1.86%)p 2.69(  5.01%)d50.03( 93.13%)
    83. (0.00003) RY*( 7) C   6           s(  0.16%)p11.07(  1.81%)d99.99( 98.03%)
    84. (0.00001) RY*( 8) C   6           s(  0.00%)p 1.00(  2.39%)d40.89( 97.61%)
    85. (0.00000) RY*( 9) C   6           s(  0.15%)p10.99(  1.61%)d99.99( 98.24%)
    86. (0.00246) RY*( 1) C   7           s(  0.41%)p99.99( 91.17%)d20.44(  8.42%)
                                           -0.0000  0.0291  0.0572 -0.0353 -0.9376
                                           -0.0032 -0.1772 -0.0000 -0.0000  0.0732
                                           -0.0000 -0.0000  0.2778 -0.0408
    87. (0.00111) RY*( 2) C   7           s(  1.64%)p59.23( 96.84%)d 0.93(  1.53%)
                                           -0.0000 -0.0017  0.1279 -0.0017  0.1841
                                            0.0321 -0.9662 -0.0000 -0.0000 -0.1230
                                           -0.0000 -0.0000  0.0107 -0.0054
    88. (0.00048) RY*( 3) C   7           s( 88.58%)p 0.02(  1.95%)d 0.11(  9.48%)
                                            0.0000  0.0007  0.9412  0.0194 -0.0452
                                           -0.0051  0.1305  0.0000  0.0000 -0.1314
                                            0.0000  0.0000 -0.2452 -0.1317
    89. (0.00045) RY*( 4) C   7           s(  0.00%)p 1.00(  2.26%)d43.16( 97.74%)
                                            0.0000  0.0000  0.0000  0.0000  0.0000
                                            0.0000  0.0000 -0.0135  0.1499  0.0000
                                           -0.2111  0.9658  0.0000  0.0000
    90. (0.00033) RY*( 5) C   7           s(  0.00%)p 1.00( 89.05%)d 0.12( 10.95%)
                                            0.0000  0.0000  0.0000  0.0000  0.0000
                                            0.0000  0.0000  0.0031  0.9437  0.0000
                                           -0.2609 -0.2034  0.0000  0.0000
    91. (0.00008) RY*( 6) C   7           s(  0.37%)p 3.73(  1.37%)d99.99( 98.27%)
    92. (0.00002) RY*( 7) C   7           s(  8.93%)p 0.78(  6.98%)d 9.41( 84.09%)
    93. (0.00000) RY*( 8) C   7           s(  0.00%)p 1.00(  8.75%)d10.43( 91.25%)
    94. (0.00000) RY*( 9) C   7           s(  0.16%)p10.46(  1.72%)d99.99( 98.11%)
    95. (0.00271) RY*( 1) C   8           s(  0.59%)p99.99( 93.12%)d10.74(  6.29%)
                                           -0.0000  0.0290  0.0708 -0.0224 -0.6190
                                            0.0248  0.7396  0.0000  0.0000 -0.2465
                                            0.0000  0.0000 -0.0337 -0.0319
    96. (0.00134) RY*( 2) C   8           s(  1.37%)p71.02( 97.61%)d 0.74(  1.01%)
                                           -0.0000 -0.0010  0.1172 -0.0253  0.7598
                                           -0.0292  0.6303  0.0000  0.0000  0.0035
                                            0.0000  0.0000  0.1004 -0.0074
    97. (0.00047) RY*( 3) C   8           s(  0.00%)p 1.00( 57.14%)d 0.75( 42.86%)
                                            0.0000  0.0000  0.0000  0.0000  0.0000
                                            0.0000  0.0000  0.0061  0.7559  0.0000
                                            0.4000  0.5183  0.0000  0.0000
    98. (0.00041) RY*( 4) C   8           s( 91.06%)p 0.02(  1.57%)d 0.08(  7.37%)
                                            0.0000 -0.0055  0.9542  0.0153 -0.0889
                                           -0.0140 -0.0856  0.0000  0.0000  0.2391
                                            0.0000  0.0000  0.0804 -0.1004
    99. (0.00026) RY*( 5) C   8           s(  0.00%)p 1.00( 37.10%)d 1.70( 62.90%)
                                            0.0000  0.0000  0.0000  0.0000  0.0000
                                            0.0000  0.0000  0.0103 -0.6090  0.0000
                                            0.7202  0.3322  0.0000  0.0000
   100. (0.00007) RY*( 6) C   8           s(  0.06%)p17.88(  1.05%)d99.99( 98.89%)
   101. (0.00003) RY*( 7) C   8           s(  6.79%)p 0.88(  5.94%)d12.86( 87.27%)
   102. (0.00000) RY*( 8) C   8           s(  0.00%)p 1.00(  5.83%)d16.15( 94.17%)
   103. (0.00000) RY*( 9) C   8           s(  0.24%)p 3.12(  0.73%)d99.99( 99.03%)
   104. (0.00263) RY*( 1) C   9           s(  0.68%)p99.99( 93.05%)d 9.28(  6.28%)
                                           -0.0000  0.0270  0.0777  0.0049  0.5554
                                            0.0328  0.7880  0.0000  0.0000  0.1705
                                            0.0000  0.0000 -0.1819 -0.0251
   105. (0.00136) RY*( 2) C   9           s(  0.94%)p99.99( 97.19%)d 1.99(  1.87%)
                                            0.0000  0.0109  0.0964  0.0301 -0.8163
                                           -0.0103  0.5518 -0.0000 -0.0000  0.1227
                                           -0.0000 -0.0000  0.0573 -0.0193
   106. (0.00069) RY*( 3) C   9           s(  0.00%)p 1.00( 75.97%)d 0.32( 24.03%)
                                            0.0000  0.0000  0.0000  0.0000  0.0000
                                            0.0000  0.0000  0.0076  0.8716  0.0000
                                           -0.4133  0.2635  0.0000  0.0000
   107. (0.00049) RY*( 4) C   9           s( 96.97%)p 0.01(  1.01%)d 0.02(  2.02%)
                                            0.0000 -0.0051  0.9847 -0.0069  0.0447
                                           -0.0260 -0.0860  0.0000  0.0000 -0.1239
                                            0.0000  0.0000  0.0661 -0.0216
   108. (0.00019) RY*( 5) C   9           s(  0.00%)p 1.00( 21.54%)d 3.64( 78.46%)
                                            0.0000  0.0000  0.0000  0.0000  0.0000
                                            0.0000  0.0000 -0.0057  0.4641  0.0000
                                            0.8690 -0.1716  0.0000  0.0000
   109. (0.00008) RY*( 6) C   9           s(  1.25%)p 3.92(  4.91%)d74.94( 93.84%)
   110. (0.00002) RY*( 7) C   9           s(  0.14%)p14.91(  2.12%)d99.99( 97.74%)
   111. (0.00001) RY*( 8) C   9           s(  0.00%)p 1.00(  2.56%)d38.10( 97.44%)
   112. (0.00000) RY*( 9) C   9           s(  0.09%)p19.75(  1.78%)d99.99( 98.13%)
   113. (0.00032) RY*( 1) H  10           s( 97.45%)p 0.03(  2.55%)
                                           -0.0014  0.9872  0.1207 -0.1044  0.0000
   114. (0.00005) RY*( 2) H  10           s(  0.00%)p 1.00(100.00%)
   115. (0.00004) RY*( 3) H  10           s(  2.44%)p40.04( 97.56%)
   116. (0.00001) RY*( 4) H  10           s(  0.23%)p99.99( 99.77%)
   117. (0.00071) RY*( 1) H  11           s( 99.56%)p 0.00(  0.44%)
                                            0.0048  0.9978  0.0450  0.0489  0.0000
   118. (0.00005) RY*( 2) H  11           s(  0.00%)p 1.00(100.00%)
   119. (0.00003) RY*( 3) H  11           s(  0.34%)p99.99( 99.66%)
   120. (0.00003) RY*( 4) H  11           s(  0.22%)p99.99( 99.78%)
   121. (0.00070) RY*( 1) H  12           s( 99.86%)p 0.00(  0.14%)
                                            0.0061  0.9993  0.0373  0.0035  0.0000
   122. (0.00006) RY*( 2) H  12           s(  0.00%)p 1.00(100.00%)
   123. (0.00003) RY*( 3) H  12           s(  0.00%)p 1.00(100.00%)
   124. (0.00003) RY*( 4) H  12           s(  0.24%)p99.99( 99.76%)
   125. (0.00064) RY*( 1) H  13           s( 99.62%)p 0.00(  0.38%)
                                            0.0041  0.9981  0.0388 -0.0476  0.0000
   126. (0.00005) RY*( 2) H  13           s(  0.00%)p 1.00(100.00%)
   127. (0.00003) RY*( 3) H  13           s(  0.29%)p99.99( 99.71%)
   128. (0.00003) RY*( 4) H  13           s(  0.19%)p99.99( 99.81%)
   129. (0.00076) RY*( 1) H  14           s( 99.78%)p 0.00(  0.22%)
                                            0.0052  0.9989 -0.0115 -0.0457  0.0000
   130. (0.00006) RY*( 2) H  14           s(  0.00%)p 1.00(100.00%)
   131. (0.00004) RY*( 3) H  14           s(  0.03%)p99.99( 99.97%)
   132. (0.00003) RY*( 4) H  14           s(  0.30%)p99.99( 99.70%)
   133. (0.01302) BD*( 1) C   1 - N   2  
                ( 58.24%)   0.7632* C   1 s( 28.52%)p 2.50( 71.37%)d 0.00(  0.11%)
                                           -0.0001  0.5340 -0.0094 -0.8424 -0.0147
                                           -0.0361 -0.0511  0.0000  0.0000 -0.0058
                                            0.0000  0.0000  0.0275 -0.0176
                ( 41.76%)  -0.6462* N   2 s( 31.47%)p 2.18( 68.44%)d 0.00(  0.09%)
                                            0.0003  0.5609  0.0048  0.8088  0.0024
                                           -0.1717  0.0272  0.0000  0.0000  0.0108
                                            0.0000  0.0000  0.0242 -0.0140
   134. (0.02276) BD*( 1) C   1 - C   5  
                ( 49.87%)   0.7062* C   1 s( 32.39%)p 2.09( 67.56%)d 0.00(  0.05%)
                                            0.0000 -0.5690 -0.0109 -0.3282  0.0017
                                           -0.7535  0.0052 -0.0000 -0.0000 -0.0134
                                           -0.0000 -0.0000  0.0156  0.0113
                ( 50.13%)  -0.7080* C   5 s( 34.80%)p 1.87( 65.14%)d 0.00(  0.05%)
                                           -0.0000 -0.5898 -0.0112  0.2780 -0.0090
                                            0.7576 -0.0075 -0.0000 -0.0000 -0.0165
                                           -0.0000 -0.0000  0.0117  0.0116
   135. (0.24324) BD*( 2) C   1 - C   5  
                ( 48.28%)   0.6948* C   1 s(  0.00%)p 1.00( 99.95%)d 0.00(  0.05%)
                                           -0.0000 -0.0000 -0.0000 -0.0000 -0.0000
                                           -0.0000 -0.0000 -0.9997 -0.0043 -0.0000
                                           -0.0115 -0.0194 -0.0000 -0.0000
                ( 51.72%)  -0.7192* C   5 s(  0.00%)p 1.00( 99.95%)d 0.00(  0.05%)
                                           -0.0000 -0.0000 -0.0000 -0.0000 -0.0000
                                           -0.0000 -0.0000 -0.9997 -0.0052 -0.0000
                                            0.0060  0.0216 -0.0000 -0.0000
   136. (0.01182) BD*( 1) C   1 - C   9  
                ( 48.10%)   0.6935* C   1 s( 38.80%)p 1.58( 61.17%)d 0.00(  0.04%)
                                            0.0002 -0.6229  0.0031 -0.4247  0.0414
                                            0.6553  0.0128 -0.0000 -0.0000  0.0170
                                           -0.0000 -0.0000  0.0023  0.0076
                ( 51.90%)  -0.7204* C   9 s( 33.51%)p 1.98( 66.44%)d 0.00(  0.06%)
                                           -0.0001 -0.5787 -0.0130  0.5381  0.0331
                                           -0.6111  0.0172 -0.0000 -0.0000  0.0201
                                           -0.0000 -0.0000  0.0061  0.0117
   137. (0.00600) BD*( 1) N   2 - C   3  
                ( 39.51%)   0.6286* N   2 s( 35.77%)p 1.79( 64.13%)d 0.00(  0.09%)
                                           -0.0001 -0.5978 -0.0192  0.2527 -0.0377
                                           -0.7589  0.0114 -0.0000 -0.0000 -0.0005
                                           -0.0000 -0.0000  0.0277  0.0127
                ( 60.49%)  -0.7778* C   3 s( 36.37%)p 1.75( 63.49%)d 0.00(  0.14%)
                                           -0.0002 -0.6030  0.0106 -0.1292  0.0607
                                            0.7826  0.0446 -0.0000 -0.0000  0.0161
                                           -0.0000 -0.0000  0.0300  0.0156
   138. (0.12520) BD*( 2) N   2 - C   3  
                ( 42.06%)   0.6486* N   2 s(  0.00%)p 1.00( 99.77%)d 0.00(  0.23%)
                                           -0.0000 -0.0000 -0.0000 -0.0000 -0.0000
                                           -0.0000 -0.0000 -0.9988  0.0034 -0.0000
                                           -0.0176 -0.0449 -0.0000 -0.0000
                ( 57.94%)  -0.7612* C   3 s(  0.00%)p 1.00( 99.75%)d 0.00(  0.25%)
                                           -0.0000 -0.0000 -0.0000 -0.0000 -0.0000
                                           -0.0000 -0.0000 -0.9986  0.0161 -0.0000
                                           -0.0204  0.0455 -0.0000 -0.0000
   139. (0.02586) BD*( 1) C   3 - O   4  
                ( 70.04%)   0.8369* C   3 s( 26.64%)p 2.74( 73.00%)d 0.01(  0.36%)
                                            0.0000 -0.5161  0.0061 -0.6842  0.0021
                                           -0.5050 -0.0828  0.0000  0.0000 -0.0490
                                            0.0000  0.0000 -0.0201  0.0283
                ( 29.96%)  -0.5474* O   4 s( 29.66%)p 2.37( 70.26%)d 0.00(  0.08%)
                                           -0.0001 -0.5446 -0.0008  0.7214  0.0150
                                            0.4263 -0.0155  0.0000  0.0000 -0.0247
                                            0.0000  0.0000  0.0057  0.0136
   140. (0.00973) BD*( 1) C   3 - H  10  
                ( 36.93%)   0.6077* C   3 s( 36.87%)p 1.71( 63.10%)d 0.00(  0.03%)
                                           -0.0007  0.6071  0.0114 -0.7132  0.0197
                                            0.3490 -0.0108 -0.0000 -0.0000 -0.0160
                                           -0.0000 -0.0000  0.0070 -0.0032
                ( 63.07%)  -0.7942* H  10 s( 99.88%)p 0.00(  0.12%)
                                            0.9994 -0.0040  0.0315 -0.0149 -0.0000
   141. (0.01725) BD*( 1) O   4 - C   5  
                ( 31.66%)   0.5627* O   4 s( 32.62%)p 2.06( 67.30%)d 0.00(  0.08%)
                                           -0.0001 -0.5712  0.0007 -0.6915 -0.0082
                                            0.4412 -0.0109 -0.0000 -0.0000  0.0239
                                           -0.0000 -0.0000  0.0055  0.0143
                ( 68.34%)  -0.8267* C   5 s( 23.80%)p 3.19( 75.91%)d 0.01(  0.29%)
                                            0.0002 -0.4876  0.0156  0.6217 -0.0094
                                           -0.6075 -0.0592 -0.0000 -0.0000  0.0444
                                           -0.0000 -0.0000 -0.0112  0.0282
   142. (0.01139) BD*( 1) C   5 - C   6  
                ( 48.72%)   0.6980* C   5 s( 41.02%)p 1.44( 58.96%)d 0.00(  0.03%)
                                            0.0002 -0.6404  0.0078 -0.7310  0.0269
                                           -0.2304 -0.0375 -0.0000 -0.0000 -0.0067
                                           -0.0000 -0.0000 -0.0131  0.0089
                ( 51.28%)  -0.7161* C   6 s( 33.96%)p 1.94( 65.98%)d 0.00(  0.05%)
                                           -0.0001 -0.5826 -0.0138  0.8034  0.0141
                                            0.1135 -0.0350 -0.0000 -0.0000 -0.0089
                                           -0.0000 -0.0000 -0.0167  0.0126
   143. (0.00626) BD*( 1) C   6 - C   7  
                ( 49.66%)   0.7047* C   6 s( 34.87%)p 1.87( 65.08%)d 0.00(  0.05%)
                                            0.0001 -0.5904 -0.0104 -0.5158 -0.0371
                                            0.6188 -0.0207 -0.0000 -0.0000  0.0163
                                           -0.0000 -0.0000  0.0090  0.0116
                ( 50.34%)  -0.7095* C   7 s( 35.09%)p 1.85( 64.86%)d 0.00(  0.05%)
                                           -0.0001 -0.5924 -0.0053  0.4768 -0.0269
                                           -0.6478 -0.0296 -0.0000 -0.0000  0.0198
                                           -0.0000 -0.0000  0.0027  0.0089
   144. (0.17065) BD*( 2) C   6 - C   7  
                ( 55.17%)   0.7428* C   6 s(  0.00%)p 1.00( 99.90%)d 0.00(  0.10%)
                                            0.0000  0.0000  0.0000  0.0000  0.0000
                                            0.0000  0.0000  0.9995 -0.0020  0.0000
                                            0.0052 -0.0312  0.0000  0.0000
                ( 44.83%)  -0.6696* C   7 s(  0.00%)p 1.00( 99.93%)d 0.00(  0.07%)
                                            0.0000  0.0000  0.0000  0.0000  0.0000
                                            0.0000  0.0000  0.9996 -0.0077  0.0000
                                           -0.0237  0.0100  0.0000  0.0000
   145. (0.00656) BD*( 1) C   6 - H  11  
                ( 35.77%)   0.5981* C   6 s( 31.10%)p 2.21( 68.87%)d 0.00(  0.02%)
                                            0.0002 -0.5574  0.0186 -0.2938  0.0005
                                           -0.7761  0.0104 -0.0000 -0.0000 -0.0076
                                           -0.0000 -0.0000  0.0094  0.0090
                ( 64.23%)  -0.8014* H  11 s( 99.89%)p 0.00(  0.11%)
                                           -0.9994  0.0027  0.0114  0.0311 -0.0000
   146. (0.00757) BD*( 1) C   7 - C   8  
                ( 49.30%)   0.7022* C   7 s( 35.76%)p 1.80( 64.20%)d 0.00(  0.04%)
                                           -0.0000 -0.5979 -0.0037  0.2770 -0.0339
                                            0.7508  0.0205 -0.0000 -0.0000 -0.0148
                                           -0.0000 -0.0000  0.0110  0.0086
                ( 50.70%)  -0.7120* C   8 s( 34.40%)p 1.91( 65.55%)d 0.00(  0.05%)
                                           -0.0001 -0.5864 -0.0109 -0.2939 -0.0423
                                           -0.7532  0.0030 -0.0000 -0.0000 -0.0101
                                           -0.0000 -0.0000  0.0164  0.0123
   147. (0.00581) BD*( 1) C   7 - H  12  
                ( 36.17%)   0.6014* C   7 s( 29.06%)p 2.44( 70.91%)d 0.00(  0.02%)
                                            0.0003 -0.5389  0.0140 -0.8332  0.0109
                                           -0.1213  0.0027 -0.0000 -0.0000 -0.0047
                                           -0.0000 -0.0000 -0.0130  0.0063
                ( 63.83%)  -0.7989* H  12 s( 99.89%)p 0.00(  0.11%)
                                           -0.9995  0.0049  0.0324  0.0044 -0.0000
   148. (0.00680) BD*( 1) C   8 - C   9  
                ( 50.70%)   0.7120* C   8 s( 35.55%)p 1.81( 64.40%)d 0.00(  0.05%)
                                            0.0001  0.5962  0.0065 -0.7858 -0.0004
                                           -0.1577 -0.0416  0.0000  0.0000  0.0027
                                            0.0000  0.0000  0.0178 -0.0123
                ( 49.30%)  -0.7022* C   9 s( 35.89%)p 1.78( 64.06%)d 0.00(  0.04%)
                                           -0.0001  0.5991  0.0082  0.7891  0.0123
                                            0.1272 -0.0400  0.0000  0.0000  0.0115
                                            0.0000  0.0000  0.0132 -0.0105
   149. (0.13469) BD*( 2) C   8 - C   9  
                ( 53.03%)   0.7282* C   8 s(  0.00%)p 1.00( 99.93%)d 0.00(  0.07%)
                                            0.0000  0.0000  0.0000  0.0000  0.0000
                                            0.0000  0.0000  0.9997 -0.0041  0.0000
                                           -0.0232  0.0120  0.0000  0.0000
                ( 46.97%)  -0.6853* C   9 s(  0.00%)p 1.00( 99.93%)d 0.00(  0.07%)
                                            0.0000  0.0000  0.0000  0.0000  0.0000
                                            0.0000  0.0000  0.9996 -0.0080  0.0000
                                            0.0150  0.0212  0.0000  0.0000
   150. (0.00612) BD*( 1) C   8 - H  13  
                ( 36.41%)   0.6034* C   8 s( 29.95%)p 2.34( 70.03%)d 0.00(  0.03%)
                                            0.0003 -0.5471  0.0129 -0.5426  0.0084
                                            0.6370 -0.0059 -0.0000 -0.0000  0.0126
                                           -0.0000 -0.0000  0.0013  0.0095
                ( 63.59%)  -0.7975* H  13 s( 99.89%)p 0.00(  0.11%)
                                           -0.9995  0.0021  0.0206 -0.0251 -0.0000
   151. (0.00638) BD*( 1) C   9 - H  14  
                ( 35.72%)   0.5977* C   9 s( 30.53%)p 2.27( 69.45%)d 0.00(  0.02%)
                                           -0.0003  0.5522 -0.0180 -0.2932  0.0095
                                           -0.7800  0.0062 -0.0000 -0.0000  0.0099
                                           -0.0000 -0.0000 -0.0081 -0.0081
                ( 64.28%)  -0.8018* H  14 s( 99.89%)p 0.00(  0.11%)
                                            0.9994 -0.0036  0.0115  0.0309 -0.0000


 NHO Directionality and "Bond Bending" (deviations from line of nuclear centers)

         [Thresholds for printing:  angular deviation  >  1.0 degree]
                                    hybrid p-character > 25.0%
                                    orbital occupancy  >  0.10e

                                Line of Centers        Hybrid 1              Hybrid 2
                                ---------------  -------------------   ------------------
                NBO               Theta   Phi    Theta   Phi    Dev    Theta   Phi    Dev
 ========================================================================================
     1. BD (   1) C   1 - N   2    90.0  176.4    90.0  185.8   9.4     90.0  349.9   6.5
     2. BD (   1) C   1 - C   5    90.0   68.1    90.0   66.4   1.7     90.0  250.3   2.2
     3. BD (   2) C   1 - C   5    90.0   68.1     0.0    0.0  90.0      0.0    0.0  90.0
     4. BD (   1) C   1 - C   9    90.0  308.1    90.0  299.8   8.3     90.0  133.9   5.7
     5. BD (   1) N   2 - C   3    90.0  100.7    90.0  106.0   5.3     90.0  274.7   6.0
     6. BD (   2) N   2 - C   3    90.0  100.7     0.0    0.0  90.0      0.0    0.0  90.0
     7. BD (   1) C   3 - O   4    90.0   36.7    90.0   40.8   4.1     90.0  209.2   7.5
     8. BD (   1) C   3 - H  10    90.0  152.6    90.0  154.0   1.4      --     --    --
     9. BD (   1) O   4 - C   5    90.0  320.9    90.0  328.4   7.6     90.0  132.6   8.3
    10. BD (   1) C   5 - C   6    90.0   11.8    90.0   20.8   9.1     90.0  185.5   6.3
    11. BD (   1) C   6 - C   7    90.0  307.5    90.0  312.8   5.3     90.0  123.6   3.9
    12. BD (   2) C   6 - C   7    90.0  307.5     0.0    0.0  90.0      0.0    0.0  90.0
    14. BD (   1) C   7 - C   8    90.0  249.2    90.0  252.5   3.3     90.0   65.9   3.3
    16. BD (   1) C   8 - C   9    90.0  190.8    90.0  194.2   3.4     90.0    6.2   4.6
    17. BD (   2) C   8 - C   9    90.0  190.8     0.0    0.0  90.0      0.0    0.0  90.0
    19. BD (   1) C   9 - H  14    90.0  248.8    90.0  249.9   1.0      --     --    --
    29. LP (   1) N   2             --     --     90.0  229.6   --       --     --    --
    30. LP (   1) O   4             --     --     90.0   90.3   --       --     --    --
    31. LP (   2) O   4             --     --      0.0    0.0   --       --     --    --
   135. BD*(   2) C   1 - C   5    90.0   68.1     0.0    0.0  90.0      0.0    0.0  90.0
   138. BD*(   2) N   2 - C   3    90.0  100.7     0.0    0.0  90.0      0.0    0.0  90.0
   144. BD*(   2) C   6 - C   7    90.0  307.5     0.0    0.0  90.0      0.0    0.0  90.0
   149. BD*(   2) C   8 - C   9    90.0  190.8     0.0    0.0  90.0      0.0    0.0  90.0


 Second Order Perturbation Theory Analysis of Fock Matrix in NBO Basis

     Threshold for printing:   0.25 kcal/mol
                                                                              E(2)  E(j)-E(i) F(i,j)
         Donor NBO (i)                     Acceptor NBO (j)                 kcal/mol   a.u.    a.u. 
 ===================================================================================================

 within unit  1
   1. BD (   1) C   1 - N   2        / 50. RY*(   1) C   3                    0.27    1.48    0.025
   1. BD (   1) C   1 - N   2        / 51. RY*(   2) C   3                    0.71    2.10    0.049
   1. BD (   1) C   1 - N   2        /134. BD*(   1) C   1 - C   5            0.46    1.29    0.031
   1. BD (   1) C   1 - N   2        /136. BD*(   1) C   1 - C   9            1.13    1.32    0.049
   1. BD (   1) C   1 - N   2        /137. BD*(   1) N   2 - C   3            0.28    1.35    0.025
   1. BD (   1) C   1 - N   2        /139. BD*(   1) C   3 - O   4            0.92    1.10    0.040
   1. BD (   1) C   1 - N   2        /140. BD*(   1) C   3 - H  10            2.52    1.25    0.071
   1. BD (   1) C   1 - N   2        /141. BD*(   1) O   4 - C   5            0.66    1.10    0.034
   1. BD (   1) C   1 - N   2        /142. BD*(   1) C   5 - C   6            1.76    1.33    0.061
   1. BD (   1) C   1 - N   2        /148. BD*(   1) C   8 - C   9            0.57    1.34    0.035
   2. BD (   1) C   1 - C   5        / 41. RY*(   1) N   2                    0.40    1.70    0.033
   2. BD (   1) C   1 - C   5        / 77. RY*(   1) C   6                    0.69    1.85    0.045
   2. BD (   1) C   1 - C   5        / 78. RY*(   2) C   6                    0.31    1.38    0.026
   2. BD (   1) C   1 - C   5        /104. RY*(   1) C   9                    0.66    1.88    0.045
   2. BD (   1) C   1 - C   5        /105. RY*(   2) C   9                    0.28    1.40    0.025
   2. BD (   1) C   1 - C   5        /136. BD*(   1) C   1 - C   9            1.78    1.26    0.060
   2. BD (   1) C   1 - C   5        /140. BD*(   1) C   3 - H  10            0.48    1.19    0.030
   2. BD (   1) C   1 - C   5        /142. BD*(   1) C   5 - C   6            2.42    1.27    0.070
   2. BD (   1) C   1 - C   5        /145. BD*(   1) C   6 - H  11            1.08    1.20    0.046
   2. BD (   1) C   1 - C   5        /151. BD*(   1) C   9 - H  14            1.14    1.21    0.047
   3. BD (   2) C   1 - C   5        / 43. RY*(   3) N   2                    0.58    1.56    0.042
   3. BD (   2) C   1 - C   5        / 60. RY*(   2) O   4                    0.45    1.49    0.036
   3. BD (   2) C   1 - C   5        / 79. RY*(   3) C   6                    1.16    1.03    0.048
   3. BD (   2) C   1 - C   5        /106. RY*(   3) C   9                    1.15    1.17    0.051
   3. BD (   2) C   1 - C   5        /138. BD*(   2) N   2 - C   3            5.70    0.29    0.052
   3. BD (   2) C   1 - C   5        /144. BD*(   2) C   6 - C   7            9.96    0.31    0.070
   3. BD (   2) C   1 - C   5        /149. BD*(   2) C   8 - C   9            7.99    0.33    0.066
   4. BD (   1) C   1 - C   9        / 41. RY*(   1) N   2                    0.32    1.70    0.029
   4. BD (   1) C   1 - C   9        / 70. RY*(   3) C   5                    0.45    1.69    0.035
   4. BD (   1) C   1 - C   9        / 95. RY*(   1) C   8                    0.59    1.90    0.042
   4. BD (   1) C   1 - C   9        / 96. RY*(   2) C   8                    0.61    1.40    0.037
   4. BD (   1) C   1 - C   9        /133. BD*(   1) C   1 - N   2            1.11    1.15    0.045
   4. BD (   1) C   1 - C   9        /134. BD*(   1) C   1 - C   5            1.57    1.23    0.056
   4. BD (   1) C   1 - C   9        /137. BD*(   1) N   2 - C   3            0.64    1.29    0.037
   4. BD (   1) C   1 - C   9        /141. BD*(   1) O   4 - C   5            0.98    1.05    0.040
   4. BD (   1) C   1 - C   9        /148. BD*(   1) C   8 - C   9            0.99    1.29    0.045
   4. BD (   1) C   1 - C   9        /150. BD*(   1) C   8 - H  13            1.11    1.22    0.047
   4. BD (   1) C   1 - C   9        /151. BD*(   1) C   9 - H  14            0.54    1.21    0.032
   5. BD (   1) N   2 - C   3        / 33. RY*(   2) C   1                    1.15    1.78    0.057
   5. BD (   1) N   2 - C   3        /133. BD*(   1) C   1 - N   2            0.39    1.31    0.029
   5. BD (   1) N   2 - C   3        /136. BD*(   1) C   1 - C   9            2.89    1.43    0.081
   5. BD (   1) N   2 - C   3        /140. BD*(   1) C   3 - H  10            0.39    1.35    0.029
   5. BD (   1) N   2 - C   3        /142. BD*(   1) C   5 - C   6            0.38    1.44    0.029
   6. BD (   2) N   2 - C   3        / 35. RY*(   4) C   1                    0.77    2.17    0.053
   6. BD (   2) N   2 - C   3        /135. BD*(   2) C   1 - C   5            6.97    0.34    0.069
   6. BD (   2) N   2 - C   3        /138. BD*(   2) N   2 - C   3            0.30    0.34    0.013
   7. BD (   1) C   3 - O   4        / 42. RY*(   2) N   2                    0.38    2.05    0.035
   7. BD (   1) C   3 - O   4        / 68. RY*(   1) C   5                    1.05    1.77    0.054
   7. BD (   1) C   3 - O   4        / 70. RY*(   3) C   5                    0.44    1.86    0.036
   7. BD (   1) C   3 - O   4        /136. BD*(   1) C   1 - C   9            0.44    1.44    0.032
   7. BD (   1) C   3 - O   4        /142. BD*(   1) C   5 - C   6            2.70    1.45    0.079
   8. BD (   1) C   3 - H  10        / 41. RY*(   1) N   2                    0.39    1.54    0.031
   8. BD (   1) C   3 - H  10        / 59. RY*(   1) O   4                    0.27    1.80    0.028
   8. BD (   1) C   3 - H  10        /133. BD*(   1) C   1 - N   2            2.21    0.99    0.059
   8. BD (   1) C   3 - H  10        /139. BD*(   1) C   3 - O   4            0.29    0.89    0.021
   8. BD (   1) C   3 - H  10        /141. BD*(   1) O   4 - C   5            1.73    0.89    0.050
   9. BD (   1) O   4 - C   5        / 50. RY*(   1) C   3                    1.08    1.62    0.053
   9. BD (   1) O   4 - C   5        /133. BD*(   1) C   1 - N   2            0.32    1.34    0.026
   9. BD (   1) O   4 - C   5        /136. BD*(   1) C   1 - C   9            1.34    1.46    0.056
   9. BD (   1) O   4 - C   5        /140. BD*(   1) C   3 - H  10            1.02    1.39    0.048
   9. BD (   1) O   4 - C   5        /142. BD*(   1) C   5 - C   6            0.65    1.47    0.039
   9. BD (   1) O   4 - C   5        /143. BD*(   1) C   6 - C   7            0.47    1.46    0.033
  10. BD (   1) C   5 - C   6        / 34. RY*(   3) C   1                    0.36    1.61    0.031
  10. BD (   1) C   5 - C   6        / 86. RY*(   1) C   7                    0.56    1.93    0.042
  10. BD (   1) C   5 - C   6        / 87. RY*(   2) C   7                    0.49    1.40    0.033
  10. BD (   1) C   5 - C   6        /133. BD*(   1) C   1 - N   2            0.72    1.15    0.036
  10. BD (   1) C   5 - C   6        /134. BD*(   1) C   1 - C   5            2.14    1.23    0.065
  10. BD (   1) C   5 - C   6        /139. BD*(   1) C   3 - O   4            0.93    1.05    0.040
  10. BD (   1) C   5 - C   6        /141. BD*(   1) O   4 - C   5            0.57    1.05    0.031
  10. BD (   1) C   5 - C   6        /143. BD*(   1) C   6 - C   7            0.96    1.27    0.044
  10. BD (   1) C   5 - C   6        /145. BD*(   1) C   6 - H  11            0.71    1.20    0.037
  10. BD (   1) C   5 - C   6        /147. BD*(   1) C   7 - H  12            1.10    1.20    0.046
  11. BD (   1) C   6 - C   7        / 68. RY*(   1) C   5                    1.05    1.59    0.052
  11. BD (   1) C   6 - C   7        / 95. RY*(   1) C   8                    0.45    1.89    0.037
  11. BD (   1) C   6 - C   7        / 96. RY*(   2) C   8                    0.70    1.39    0.040
  11. BD (   1) C   6 - C   7        /141. BD*(   1) O   4 - C   5            3.59    1.04    0.077
  11. BD (   1) C   6 - C   7        /142. BD*(   1) C   5 - C   6            1.24    1.27    0.050
  11. BD (   1) C   6 - C   7        /145. BD*(   1) C   6 - H  11            0.64    1.19    0.035
  11. BD (   1) C   6 - C   7        /146. BD*(   1) C   7 - C   8            0.81    1.25    0.040
  11. BD (   1) C   6 - C   7        /147. BD*(   1) C   7 - H  12            0.37    1.19    0.027
  11. BD (   1) C   6 - C   7        /150. BD*(   1) C   8 - H  13            1.01    1.21    0.044
  12. BD (   2) C   6 - C   7        / 74. RY*(   7) C   5                    0.50    1.46    0.037
  12. BD (   2) C   6 - C   7        / 97. RY*(   3) C   8                    0.92    1.43    0.049
  12. BD (   2) C   6 - C   7        /135. BD*(   2) C   1 - C   5            9.18    0.28    0.067
  12. BD (   2) C   6 - C   7        /149. BD*(   2) C   8 - C   9           10.91    0.32    0.074
  13. BD (   1) C   6 - H  11        / 86. RY*(   1) C   7                    0.30    1.72    0.029
  13. BD (   1) C   6 - H  11        /134. BD*(   1) C   1 - C   5            2.31    1.03    0.062
  13. BD (   1) C   6 - H  11        /142. BD*(   1) C   5 - C   6            0.48    1.07    0.029
  13. BD (   1) C   6 - H  11        /143. BD*(   1) C   6 - C   7            0.42    1.06    0.027
  13. BD (   1) C   6 - H  11        /146. BD*(   1) C   7 - C   8            1.74    1.06    0.054
  14. BD (   1) C   7 - C   8        / 78. RY*(   2) C   6                    0.92    1.36    0.045
  14. BD (   1) C   7 - C   8        /105. RY*(   2) C   9                    0.85    1.38    0.043
  14. BD (   1) C   7 - C   8        /143. BD*(   1) C   6 - C   7            0.82    1.24    0.040
  14. BD (   1) C   7 - C   8        /145. BD*(   1) C   6 - H  11            1.24    1.18    0.048
  14. BD (   1) C   7 - C   8        /147. BD*(   1) C   7 - H  12            0.44    1.18    0.029
  14. BD (   1) C   7 - C   8        /148. BD*(   1) C   8 - C   9            1.06    1.27    0.046
  14. BD (   1) C   7 - C   8        /150. BD*(   1) C   8 - H  13            0.54    1.20    0.032
  14. BD (   1) C   7 - C   8        /151. BD*(   1) C   9 - H  14            1.09    1.19    0.046
  15. BD (   1) C   7 - H  12        / 77. RY*(   1) C   6                    0.33    1.65    0.029
  15. BD (   1) C   7 - H  12        / 95. RY*(   1) C   8                    0.34    1.69    0.030
  15. BD (   1) C   7 - H  12        /142. BD*(   1) C   5 - C   6            2.02    1.07    0.059
  15. BD (   1) C   7 - H  12        /146. BD*(   1) C   7 - C   8            0.25    1.06    0.021
  15. BD (   1) C   7 - H  12        /148. BD*(   1) C   8 - C   9            2.09    1.09    0.060
  16. BD (   1) C   8 - C   9        / 33. RY*(   2) C   1                    1.12    1.59    0.053
  16. BD (   1) C   8 - C   9        / 86. RY*(   1) C   7                    0.38    1.90    0.034
  16. BD (   1) C   8 - C   9        / 87. RY*(   2) C   7                    0.60    1.37    0.036
  16. BD (   1) C   8 - C   9        /133. BD*(   1) C   1 - N   2            3.02    1.12    0.073
  16. BD (   1) C   8 - C   9        /136. BD*(   1) C   1 - C   9            1.16    1.24    0.048
  16. BD (   1) C   8 - C   9        /146. BD*(   1) C   7 - C   8            1.03    1.23    0.045
  16. BD (   1) C   8 - C   9        /147. BD*(   1) C   7 - H  12            0.93    1.17    0.042
  16. BD (   1) C   8 - C   9        /150. BD*(   1) C   8 - H  13            0.65    1.19    0.035
  16. BD (   1) C   8 - C   9        /151. BD*(   1) C   9 - H  14            0.70    1.18    0.036
  17. BD (   2) C   8 - C   9        / 35. RY*(   4) C   1                    0.28    2.07    0.033
  17. BD (   2) C   8 - C   9        / 38. RY*(   7) C   1                    0.70    0.91    0.035
  17. BD (   2) C   8 - C   9        / 90. RY*(   5) C   7                    0.81    0.93    0.038
  17. BD (   2) C   8 - C   9        /106. RY*(   3) C   9                    0.32    1.13    0.026
  17. BD (   2) C   8 - C   9        /135. BD*(   2) C   1 - C   5           12.03    0.25    0.072
  17. BD (   2) C   8 - C   9        /144. BD*(   2) C   6 - C   7            9.08    0.27    0.062
  18. BD (   1) C   8 - H  13        / 86. RY*(   1) C   7                    0.29    1.70    0.028
  18. BD (   1) C   8 - H  13        /104. RY*(   1) C   9                    0.30    1.65    0.028
  18. BD (   1) C   8 - H  13        /136. BD*(   1) C   1 - C   9            2.02    1.04    0.058
  18. BD (   1) C   8 - H  13        /143. BD*(   1) C   6 - C   7            1.97    1.04    0.057
  18. BD (   1) C   8 - H  13        /146. BD*(   1) C   7 - C   8            0.31    1.03    0.023
  18. BD (   1) C   8 - H  13        /148. BD*(   1) C   8 - C   9            0.48    1.06    0.029
  19. BD (   1) C   9 - H  14        / 95. RY*(   1) C   8                    0.32    1.68    0.029
  19. BD (   1) C   9 - H  14        /134. BD*(   1) C   1 - C   5            2.30    1.02    0.061
  19. BD (   1) C   9 - H  14        /136. BD*(   1) C   1 - C   9            0.31    1.05    0.023
  19. BD (   1) C   9 - H  14        /146. BD*(   1) C   7 - C   8            2.02    1.05    0.058
  19. BD (   1) C   9 - H  14        /148. BD*(   1) C   8 - C   9            0.55    1.08    0.031
  20. CR (   1) C   1                / 68. RY*(   1) C   5                    0.92   11.01    0.127
  20. CR (   1) C   1                /105. RY*(   2) C   9                    0.83   10.81    0.119
  20. CR (   1) C   1                /134. BD*(   1) C   1 - C   5            0.32   10.64    0.075
  20. CR (   1) C   1                /137. BD*(   1) N   2 - C   3            0.45   10.70    0.088
  20. CR (   1) C   1                /142. BD*(   1) C   5 - C   6            0.67   10.69    0.107
  20. CR (   1) C   1                /148. BD*(   1) C   8 - C   9            0.32   10.70    0.074
  20. CR (   1) C   1                /151. BD*(   1) C   9 - H  14            0.28   10.62    0.069
  21. CR (   1) N   2                / 32. RY*(   1) C   1                    0.91   15.19    0.149
  21. CR (   1) N   2                / 39. RY*(   8) C   1                    0.35   16.22    0.096
  21. CR (   1) N   2                / 50. RY*(   1) C   3                    1.54   14.87    0.191
  21. CR (   1) N   2                / 54. RY*(   5) C   3                    0.37   15.65    0.095
  21. CR (   1) N   2                /136. BD*(   1) C   1 - C   9            0.53   14.71    0.112
  22. CR (   1) C   3                / 41. RY*(   1) N   2                    0.27   11.18    0.069
  22. CR (   1) C   3                / 42. RY*(   2) N   2                    0.29   11.35    0.072
  22. CR (   1) C   3                /113. RY*(   1) H  10                    0.45   10.55    0.087
  22. CR (   1) C   3                /133. BD*(   1) C   1 - N   2            0.75   10.63    0.114
  22. CR (   1) C   3                /139. BD*(   1) C   3 - O   4            0.42   10.53    0.085
  22. CR (   1) C   3                /141. BD*(   1) O   4 - C   5            0.75   10.53    0.113
  23. CR (   1) O   4                / 50. RY*(   1) C   3                    0.95   19.71    0.173
  23. CR (   1) O   4                / 51. RY*(   2) C   3                    0.26   20.33    0.092
  23. CR (   1) O   4                / 68. RY*(   1) C   5                    0.30   19.88    0.098
  23. CR (   1) O   4                / 69. RY*(   2) C   5                    0.87   19.96    0.167
  23. CR (   1) O   4                / 75. RY*(   8) C   5                    0.35   20.98    0.108
  23. CR (   1) O   4                /142. BD*(   1) C   5 - C   6            0.36   19.56    0.106
  24. CR (   1) C   5                / 33. RY*(   2) C   1                    1.05   11.05    0.136
  24. CR (   1) C   5                / 78. RY*(   2) C   6                    0.82   10.81    0.119
  24. CR (   1) C   5                /134. BD*(   1) C   1 - C   5            0.47   10.66    0.091
  24. CR (   1) C   5                /136. BD*(   1) C   1 - C   9            0.56   10.70    0.098
  24. CR (   1) C   5                /139. BD*(   1) C   3 - O   4            0.59   10.48    0.101
  24. CR (   1) C   5                /141. BD*(   1) O   4 - C   5            0.46   10.48    0.088
  24. CR (   1) C   5                /142. BD*(   1) C   5 - C   6            0.29   10.71    0.070
  24. CR (   1) C   5                /143. BD*(   1) C   6 - C   7            0.30   10.70    0.072
  24. CR (   1) C   5                /145. BD*(   1) C   6 - H  11            0.33   10.63    0.075
  25. CR (   1) C   6                / 70. RY*(   3) C   5                    0.81   11.06    0.119
  25. CR (   1) C   6                / 87. RY*(   2) C   7                    0.60   10.77    0.102
  25. CR (   1) C   6                / 88. RY*(   3) C   7                    0.37   10.83    0.080
  25. CR (   1) C   6                /117. RY*(   1) H  11                    0.45   10.47    0.087
  25. CR (   1) C   6                /134. BD*(   1) C   1 - C   5            0.65   10.60    0.106
  25. CR (   1) C   6                /141. BD*(   1) O   4 - C   5            0.70   10.42    0.109
  25. CR (   1) C   6                /146. BD*(   1) C   7 - C   8            0.41   10.63    0.084
  26. CR (   1) C   7                / 78. RY*(   2) C   6                    0.43   10.77    0.086
  26. CR (   1) C   7                / 80. RY*(   4) C   6                    0.32   10.68    0.074
  26. CR (   1) C   7                / 96. RY*(   2) C   8                    0.83   10.79    0.119
  26. CR (   1) C   7                /121. RY*(   1) H  12                    0.43   10.47    0.085
  26. CR (   1) C   7                /142. BD*(   1) C   5 - C   6            0.40   10.66    0.083
  26. CR (   1) C   7                /145. BD*(   1) C   6 - H  11            0.30   10.59    0.072
  26. CR (   1) C   7                /148. BD*(   1) C   8 - C   9            0.45   10.68    0.087
  27. CR (   1) C   8                / 87. RY*(   2) C   7                    0.73   10.76    0.112
  27. CR (   1) C   8                /105. RY*(   2) C   9                    0.44   10.76    0.087
  27. CR (   1) C   8                /107. RY*(   4) C   9                    0.27   10.66    0.067
  27. CR (   1) C   8                /125. RY*(   1) H  13                    0.42   10.46    0.084
  27. CR (   1) C   8                /136. BD*(   1) C   1 - C   9            0.45   10.62    0.088
  27. CR (   1) C   8                /143. BD*(   1) C   6 - C   7            0.44   10.62    0.086
  27. CR (   1) C   8                /151. BD*(   1) C   9 - H  14            0.31   10.56    0.072
  28. CR (   1) C   9                / 34. RY*(   3) C   1                    0.89   10.98    0.125
  28. CR (   1) C   9                / 96. RY*(   2) C   8                    0.65   10.76    0.105
  28. CR (   1) C   9                / 98. RY*(   4) C   8                    0.36   10.80    0.079
  28. CR (   1) C   9                /129. RY*(   1) H  14                    0.44   10.46    0.086
  28. CR (   1) C   9                /133. BD*(   1) C   1 - N   2            0.66   10.51    0.106
  28. CR (   1) C   9                /134. BD*(   1) C   1 - C   5            0.53   10.60    0.095
  28. CR (   1) C   9                /146. BD*(   1) C   7 - C   8            0.47   10.63    0.090
  28. CR (   1) C   9                /150. BD*(   1) C   8 - H  13            0.27   10.59    0.067
  29. LP (   1) N   2                / 32. RY*(   1) C   1                    1.91    1.39    0.066
  29. LP (   1) N   2                / 50. RY*(   1) C   3                    2.09    1.07    0.061
  29. LP (   1) N   2                / 51. RY*(   2) C   3                    0.50    1.69    0.037
  29. LP (   1) N   2                /134. BD*(   1) C   1 - C   5            2.95    0.88    0.065
  29. LP (   1) N   2                /139. BD*(   1) C   3 - O   4            5.80    0.69    0.081
  29. LP (   1) N   2                /140. BD*(   1) C   3 - H  10            0.84    0.84    0.034
  30. LP (   1) O   4                / 50. RY*(   1) C   3                    0.77    1.27    0.040
  30. LP (   1) O   4                / 51. RY*(   2) C   3                    0.74    1.90    0.048
  30. LP (   1) O   4                / 69. RY*(   2) C   5                    1.68    1.53    0.064
  30. LP (   1) O   4                /134. BD*(   1) C   1 - C   5            2.03    1.08    0.059
  30. LP (   1) O   4                /137. BD*(   1) N   2 - C   3            1.96    1.14    0.060
  30. LP (   1) O   4                /140. BD*(   1) C   3 - H  10            0.42    1.04    0.027
  31. LP (   2) O   4                / 52. RY*(   3) C   3                    0.59    2.03    0.047
  31. LP (   2) O   4                / 53. RY*(   4) C   3                    1.31    1.18    0.054
  31. LP (   2) O   4                / 71. RY*(   4) C   5                    1.15    2.20    0.069
  31. LP (   2) O   4                /135. BD*(   2) C   1 - C   5           13.97    0.33    0.090
  31. LP (   2) O   4                /138. BD*(   2) N   2 - C   3           17.53    0.33    0.097
 135. BD*(   2) C   1 - C   5        / 36. RY*(   5) C   1                    0.47    1.86    0.076
 135. BD*(   2) C   1 - C   5        / 38. RY*(   7) C   1                    0.82    0.66    0.060
 135. BD*(   2) C   1 - C   5        / 43. RY*(   3) N   2                    0.33    1.27    0.052
 135. BD*(   2) C   1 - C   5        / 60. RY*(   2) O   4                    0.28    1.20    0.047
 135. BD*(   2) C   1 - C   5        / 72. RY*(   5) C   5                    1.04    1.29    0.094
 135. BD*(   2) C   1 - C   5        / 79. RY*(   3) C   6                    0.56    0.74    0.052
 135. BD*(   2) C   1 - C   5        /106. RY*(   3) C   9                    0.48    0.88    0.053
 135. BD*(   2) C   1 - C   5        /144. BD*(   2) C   6 - C   7          127.30    0.02    0.088
 135. BD*(   2) C   1 - C   5        /149. BD*(   2) C   8 - C   9           38.63    0.04    0.079
 138. BD*(   2) N   2 - C   3        / 44. RY*(   4) N   2                    0.47    1.96    0.108
 138. BD*(   2) N   2 - C   3        / 52. RY*(   3) C   3                    0.73    1.70    0.125
 144. BD*(   2) C   6 - C   7        / 79. RY*(   3) C   6                    0.63    0.73    0.065
 144. BD*(   2) C   6 - C   7        / 81. RY*(   5) C   6                    0.51    1.74    0.091
 144. BD*(   2) C   6 - C   7        / 89. RY*(   4) C   7                    0.33    1.85    0.075
 144. BD*(   2) C   6 - C   7        / 90. RY*(   5) C   7                    0.79    0.66    0.070
 144. BD*(   2) C   6 - C   7        /149. BD*(   2) C   8 - C   9           53.14    0.02    0.080
 149. BD*(   2) C   8 - C   9        / 99. RY*(   5) C   8                    0.65    1.38    0.103
 149. BD*(   2) C   8 - C   9        /108. RY*(   5) C   9                    0.46    1.59    0.093


 Natural Bond Orbitals (Summary):

                                                            Principal Delocalizations
           NBO                        Occupancy    Energy   (geminal,vicinal,remote)
 ====================================================================================
 Molecular unit  1  (C7H5NO)
     1. BD (   1) C   1 - N   2          0.98715    -0.98057  140(v),142(v),136(g),139(v)
                                                    51(v),141(v),148(v),134(g)
                                                    137(g),50(v)
     2. BD (   1) C   1 - C   5          0.98855    -0.92435  142(g),136(g),151(v),145(v)
                                                    77(v),104(v),140(r),41(v)
                                                    78(v),105(v)
     3. BD (   2) C   1 - C   5          0.82525    -0.50319  144(v),149(v),138(v),79(v)
                                                    106(v),43(v),60(v)
     4. BD (   1) C   1 - C   9          0.98875    -0.92841  134(g),150(v),133(g),148(g)
                                                    141(v),137(v),96(v),95(v)
                                                    151(g),70(v),41(v)
     5. BD (   1) N   2 - C   3          0.99447    -1.08821  136(v),33(v),133(g),140(g)
                                                    142(r)
     6. BD (   2) N   2 - C   3          0.95007    -0.55532  135(v),35(v),138(g)
     7. BD (   1) C   3 - O   4          0.99514    -1.10207  142(v),68(v),136(r),70(v)
                                                    42(v)
     8. BD (   1) C   3 - H  10          0.98984    -0.76799  133(v),141(v),41(v),139(g)
                                                    59(v)
     9. BD (   1) O   4 - C   5          0.99424    -1.12040  136(v),50(v),140(v),142(g)
                                                    143(v),133(v)
    10. BD (   1) C   5 - C   6          0.98849    -0.92914  134(g),147(v),143(g),139(v)
                                                    133(v),145(g),86(v),141(g)
                                                    87(v),34(v)
    11. BD (   1) C   6 - C   7          0.98759    -0.91805  141(v),142(g),68(v),150(v)
                                                    146(g),96(v),145(g),95(v)
                                                    147(g)
    12. BD (   2) C   6 - C   7          0.86338    -0.49058  149(v),135(v),97(v),74(v)
    13. BD (   1) C   6 - H  11          0.98873    -0.72286  134(v),146(v),142(g),143(g)
                                                    86(v)
    14. BD (   1) C   7 - C   8          0.99086    -0.90430  145(v),151(v),148(g),78(v)
                                                    105(v),143(g),150(g),147(g)
    15. BD (   1) C   7 - H  12          0.98919    -0.72351  148(v),142(v),95(v),77(v)
    16. BD (   1) C   8 - C   9          0.98849    -0.89648  133(v),136(g),33(v),146(g)
                                                    147(v),151(g),150(g),87(v)
                                                    86(v)
    17. BD (   2) C   8 - C   9          0.83095    -0.46444  135(v),144(v),90(v),38(v)
                                                    106(g),35(v)
    18. BD (   1) C   8 - H  13          0.98883    -0.69951  136(v),143(v),148(g),146(g)
                                                    104(v),86(v)
    19. BD (   1) C   9 - H  14          0.98850    -0.71301  134(v),146(v),148(g),95(v)
                                                    136(g)
    20. CR (   1) C   1                  0.99939   -10.33682  68(v),105(v),142(v),137(v)
                                                    134(g),148(v),151(v)
    21. CR (   1) N   2                  0.99966   -14.37113  50(v),32(v),136(v),54(v)
                                                    39(v)
    22. CR (   1) C   3                  0.99959   -10.40595  133(v),141(v),113(v),139(g)
                                                    42(v),41(v)
    23. CR (   1) O   4                  0.99983   -19.21181  50(v),69(v),142(v),75(v)
                                                    68(v),51(v)
    24. CR (   1) C   5                  0.99930   -10.35716  33(v),78(v),139(v),136(v)
                                                    134(g),141(g),145(v),143(v)
                                                    142(g)
    25. CR (   1) C   6                  0.99945   -10.29713  70(v),141(v),134(v),87(v)
                                                    117(v),146(v),88(v)
    26. CR (   1) C   7                  0.99950   -10.31453  96(v),148(v),78(v),121(v)
                                                    142(v),80(v),145(v)
    27. CR (   1) C   8                  0.99951   -10.28253  87(v),136(v),143(v),105(v)
                                                    125(v),151(v),107(v)
    28. CR (   1) C   9                  0.99946   -10.29128  34(v),133(v),96(v),134(v)
                                                    146(v),129(v),98(v),150(v)
    29. LP (   1) N   2                  0.95701    -0.57058  139(v),134(v),50(v),32(v)
                                                    140(v),51(v)
    30. LP (   1) O   4                  0.98514    -0.77828  134(v),137(v),69(v),50(v)
                                                    51(v),140(v)
    31. LP (   2) O   4                  0.84592    -0.54690  138(v),135(v),53(v),71(v)
                                                    52(v)
    32. RY*(   1) C   1                  0.00350     0.81799   
    33. RY*(   2) C   1                  0.00291     0.69010   
    34. RY*(   3) C   1                  0.00129     0.68437   
    35. RY*(   4) C   1                  0.00090     1.61017   
    36. RY*(   5) C   1                  0.00041     1.64276   
    37. RY*(   6) C   1                  0.00025     2.04239   
    38. RY*(   7) C   1                  0.00021     0.44314   
    39. RY*(   8) C   1                  0.00011     1.84851   
    40. RY*(   9) C   1                  0.00001     1.94295   
    41. RY*(   1) N   2                  0.00162     0.77449   
    42. RY*(   2) N   2                  0.00060     0.94762   
    43. RY*(   3) N   2                  0.00044     1.05203   
    44. RY*(   4) N   2                  0.00010     1.74333   
    45. RY*(   5) N   2                  0.00009     1.23588   
    46. RY*(   6) N   2                  0.00002     2.29088   
    47. RY*(   7) N   2                  0.00003     2.43746   
    48. RY*(   8) N   2                  0.00001     2.07500   
    49. RY*(   9) N   2                  0.00001     2.44653   
    50. RY*(   1) C   3                  0.00570     0.49507   
    51. RY*(   2) C   3                  0.00301     1.12075   
    52. RY*(   3) C   3                  0.00147     1.47933   
    53. RY*(   4) C   3                  0.00106     0.62867   
    54. RY*(   5) C   3                  0.00043     1.27783   
    55. RY*(   6) C   3                  0.00027     2.01090   
    56. RY*(   7) C   3                  0.00009     0.64502   
    57. RY*(   8) C   3                  0.00000     1.50373   
    58. RY*(   9) C   3                  0.00000     1.92389   
    59. RY*(   1) O   4                  0.00095     1.02904   
    60. RY*(   2) O   4                  0.00047     0.98589   
    61. RY*(   3) O   4                  0.00027     1.38501   
    62. RY*(   4) O   4                  0.00022     1.56237   
    63. RY*(   5) O   4                  0.00015     2.39864   
    64. RY*(   6) O   4                  0.00003     2.82442   
    65. RY*(   7) O   4                  0.00002     2.43926   
    66. RY*(   8) O   4                  0.00000     2.37352   
    67. RY*(   9) O   4                  0.00001     2.72047   
    68. RY*(   1) C   5                  0.00287     0.67198   
    69. RY*(   2) C   5                  0.00260     0.74755   
    70. RY*(   3) C   5                  0.00126     0.76039   
    71. RY*(   4) C   5                  0.00102     1.65651   
    72. RY*(   5) C   5                  0.00053     1.07336   
    73. RY*(   6) C   5                  0.00040     2.09201   
    74. RY*(   7) C   5                  0.00030     0.96759   
    75. RY*(   8) C   5                  0.00015     1.76430   
    76. RY*(   9) C   5                  0.00001     1.96039   
    77. RY*(   1) C   6                  0.00242     0.92973   
    78. RY*(   2) C   6                  0.00156     0.45775   
    79. RY*(   3) C   6                  0.00052     0.52885   
    80. RY*(   4) C   6                  0.00046     0.36918   
    81. RY*(   5) C   6                  0.00038     1.53885   
    82. RY*(   6) C   6                  0.00007     2.08690   
    83. RY*(   7) C   6                  0.00003     2.16432   
    84. RY*(   8) C   6                  0.00001     1.68106   
    85. RY*(   9) C   6                  0.00000     2.02303   
    86. RY*(   1) C   7                  0.00246     0.99916   
    87. RY*(   2) C   7                  0.00111     0.47483   
    88. RY*(   3) C   7                  0.00048     0.53604   
    89. RY*(   4) C   7                  0.00045     1.65327   
    90. RY*(   5) C   7                  0.00033     0.46244   
    91. RY*(   6) C   7                  0.00008     2.13471   
    92. RY*(   7) C   7                  0.00002     1.94301   
    93. RY*(   8) C   7                  0.00000     1.56313   
    94. RY*(   9) C   7                  0.00000     1.96570   
    95. RY*(   1) C   8                  0.00271     0.97123   
    96. RY*(   2) C   8                  0.00134     0.47271   
    97. RY*(   3) C   8                  0.00047     0.93802   
    98. RY*(   4) C   8                  0.00041     0.51155   
    99. RY*(   5) C   8                  0.00026     1.20938   
   100. RY*(   6) C   8                  0.00007     2.17307   
   101. RY*(   7) C   8                  0.00003     2.03802   
   102. RY*(   8) C   8                  0.00000     1.63589   
   103. RY*(   9) C   8                  0.00000     2.01062   
   104. RY*(   1) C   9                  0.00263     0.95229   
   105. RY*(   2) C   9                  0.00136     0.47598   
   106. RY*(   3) C   9                  0.00069     0.66835   
   107. RY*(   4) C   9                  0.00049     0.37785   
   108. RY*(   5) C   9                  0.00019     1.41335   
   109. RY*(   6) C   9                  0.00008     2.10694   
   110. RY*(   7) C   9                  0.00002     2.15643   
   111. RY*(   8) C   9                  0.00001     1.67524   
   112. RY*(   9) C   9                  0.00000     2.01938   
   113. RY*(   1) H  10                  0.00032     0.14072   
   114. RY*(   2) H  10                  0.00005     1.42603   
   115. RY*(   3) H  10                  0.00004     2.14144   
   116. RY*(   4) H  10                  0.00001     1.65630   
   117. RY*(   1) H  11                  0.00071     0.17264   
   118. RY*(   2) H  11                  0.00005     1.46680   
   119. RY*(   3) H  11                  0.00003     2.12189   
   120. RY*(   4) H  11                  0.00003     1.83048   
   121. RY*(   1) H  12                  0.00070     0.15938   
   122. RY*(   2) H  12                  0.00006     1.44920   
   123. RY*(   3) H  12                  0.00003     1.78948   
   124. RY*(   4) H  12                  0.00003     2.15681   
   125. RY*(   1) H  13                  0.00064     0.18198   
   126. RY*(   2) H  13                  0.00005     1.46917   
   127. RY*(   3) H  13                  0.00003     2.01651   
   128. RY*(   4) H  13                  0.00003     1.95548   
   129. RY*(   1) H  14                  0.00076     0.17350   
   130. RY*(   2) H  14                  0.00006     1.47387   
   131. RY*(   3) H  14                  0.00004     1.85373   
   132. RY*(   4) H  14                  0.00003     2.12225   
   133. BD*(   1) C   1 - N   2          0.01302     0.22039   
   134. BD*(   1) C   1 - C   5          0.02276     0.30553   
   135. BD*(   2) C   1 - C   5          0.24324    -0.21374  138(v),144(v),149(v),72(g)
                                                    38(g),79(v),106(v),36(g)
                                                    43(v),60(v)
   136. BD*(   1) C   1 - C   9          0.01182     0.33913   
   137. BD*(   1) N   2 - C   3          0.00600     0.36558   
   138. BD*(   2) N   2 - C   3          0.12520    -0.21712  135(v),52(g),44(g)
   139. BD*(   1) C   3 - O   4          0.02586     0.11969   
   140. BD*(   1) C   3 - H  10          0.00973     0.26586   
   141. BD*(   1) O   4 - C   5          0.01725     0.11930   
   142. BD*(   1) C   5 - C   6          0.01139     0.34898   
   143. BD*(   1) C   6 - C   7          0.00626     0.34058   
   144. BD*(   2) C   6 - C   7          0.17065    -0.19783  135(v),149(v),90(g),79(g)
                                                    81(g),89(g)
   145. BD*(   1) C   6 - H  11          0.00656     0.27338   
   146. BD*(   1) C   7 - C   8          0.00757     0.33536   
   147. BD*(   1) C   7 - H  12          0.00581     0.27562   
   148. BD*(   1) C   8 - C   9          0.00680     0.36343   
   149. BD*(   2) C   8 - C   9          0.13469    -0.17495  144(v),135(v),99(g),108(g)
   150. BD*(   1) C   8 - H  13          0.00612     0.29570   
   151. BD*(   1) C   9 - H  14          0.00638     0.28161   
       -------------------------------
              Total Lewis   30.10223  ( 97.1040%)
        Valence non-Lewis    0.83710  (  2.7003%)
        Rydberg non-Lewis    0.06067  (  0.1957%)
       -------------------------------
            Total unit  1   31.00000  (100.0000%)
           Charge unit  1    0.00000


 ***************************************************
 *******         Beta  spin orbitals         *******
 ***************************************************


 NATURAL POPULATIONS:  Natural atomic orbital occupancies 
                                                          
   NAO  Atom  No  lang   Type(AO)    Occupancy      Energy
 ----------------------------------------------------------
     1    C    1  S      Cor( 1S)     0.99938     -10.33345
     2    C    1  S      Val( 2S)     0.42490      -0.33922
     3    C    1  S      Ryd( 3S)     0.00201       0.36564
     4    C    1  px     Val( 2p)     0.46227      -0.26454
     5    C    1  px     Ryd( 3p)     0.00338       0.67667
     6    C    1  py     Val( 2p)     0.54735      -0.29496
     7    C    1  py     Ryd( 3p)     0.00355       0.68445
     8    C    1  pz     Val( 2p)     0.33828      -0.31559
     9    C    1  pz     Ryd( 3p)     0.00012       0.39676
    10    C    1  dxy    Ryd( 3d)     0.00101       2.18459
    11    C    1  dxz    Ryd( 3d)     0.00058       1.66843
    12    C    1  dyz    Ryd( 3d)     0.00036       1.68018
    13    C    1  dx2y2  Ryd( 3d)     0.00068       2.20035
    14    C    1  dz2    Ryd( 3d)     0.00037       1.96691

    15    N    2  S      Cor( 1S)     0.99966     -14.36974
    16    N    2  S      Val( 2S)     0.70652      -0.73061
    17    N    2  S      Ryd( 3S)     0.00053       0.99974
    18    N    2  px     Val( 2p)     0.69068      -0.40103
    19    N    2  px     Ryd( 3p)     0.00167       0.82719
    20    N    2  py     Val( 2p)     0.74627      -0.43090
    21    N    2  py     Ryd( 3p)     0.00209       0.78842
    22    N    2  pz     Val( 2p)     0.54667      -0.38738
    23    N    2  pz     Ryd( 3p)     0.00013       0.66450
    24    N    2  dxy    Ryd( 3d)     0.00095       2.36212
    25    N    2  dxz    Ryd( 3d)     0.00047       2.08579
    26    N    2  dyz    Ryd( 3d)     0.00074       2.13582
    27    N    2  dx2y2  Ryd( 3d)     0.00090       2.76257
    28    N    2  dz2    Ryd( 3d)     0.00042       2.41583

    29    C    3  S      Cor( 1S)     0.99959     -10.40214
    30    C    3  S      Val( 2S)     0.45356      -0.39836
    31    C    3  S      Ryd( 3S)     0.00096       0.26994
    32    C    3  px     Val( 2p)     0.46239      -0.26301
    33    C    3  px     Ryd( 3p)     0.00326       0.61175
    34    C    3  py     Val( 2p)     0.40562      -0.21236
    35    C    3  py     Ryd( 3p)     0.00639       0.34076
    36    C    3  pz     Val( 2p)     0.28305      -0.33091
    37    C    3  pz     Ryd( 3p)     0.00056       0.29589
    38    C    3  dxy    Ryd( 3d)     0.00187       2.21668
    39    C    3  dxz    Ryd( 3d)     0.00072       1.64275
    40    C    3  dyz    Ryd( 3d)     0.00105       1.72061
    41    C    3  dx2y2  Ryd( 3d)     0.00119       2.16017
    42    C    3  dz2    Ryd( 3d)     0.00051       1.95515

    43    O    4  S      Cor( 1S)     0.99983     -19.21134
    44    O    4  S      Val( 2S)     0.80452      -1.09816
    45    O    4  S      Ryd( 3S)     0.00028       1.37174
    46    O    4  px     Val( 2p)     0.69853      -0.55008
    47    O    4  px     Ryd( 3p)     0.00043       1.24111
    48    O    4  py     Val( 2p)     0.87596      -0.58639
    49    O    4  py     Ryd( 3p)     0.00100       0.94154
    50    O    4  pz     Val( 2p)     0.85381      -0.54825
    51    O    4  pz     Ryd( 3p)     0.00039       0.83301
    52    O    4  dxy    Ryd( 3d)     0.00087       3.04510
    53    O    4  dxz    Ryd( 3d)     0.00010       2.47504
    54    O    4  dyz    Ryd( 3d)     0.00088       2.44793
    55    O    4  dx2y2  Ryd( 3d)     0.00063       2.64384
    56    O    4  dz2    Ryd( 3d)     0.00037       2.72104

    57    C    5  S      Cor( 1S)     0.99929     -10.35568
    58    C    5  S      Val( 2S)     0.41347      -0.34538
    59    C    5  S      Ryd( 3S)     0.00212       0.41846
    60    C    5  px     Val( 2p)     0.47024      -0.27591
    61    C    5  px     Ryd( 3p)     0.00180       0.70989
    62    C    5  py     Val( 2p)     0.45505      -0.27837
    63    C    5  py     Ryd( 3p)     0.00462       0.57649
    64    C    5  pz     Val( 2p)     0.45260      -0.33946
    65    C    5  pz     Ryd( 3p)     0.00022       0.37899
    66    C    5  dxy    Ryd( 3d)     0.00103       2.19932
    67    C    5  dxz    Ryd( 3d)     0.00079       1.68709
    68    C    5  dyz    Ryd( 3d)     0.00044       1.65138
    69    C    5  dx2y2  Ryd( 3d)     0.00088       2.17097
    70    C    5  dz2    Ryd( 3d)     0.00043       1.95488

    71    C    6  S      Cor( 1S)     0.99945     -10.29659
    72    C    6  S      Val( 2S)     0.48691      -0.37613
    73    C    6  S      Ryd( 3S)     0.00081       0.32707
    74    C    6  px     Val( 2p)     0.53533      -0.26711
    75    C    6  px     Ryd( 3p)     0.00219       0.45014
    76    C    6  py     Val( 2p)     0.60777      -0.28756
    77    C    6  py     Ryd( 3p)     0.00285       0.77645
    78    C    6  pz     Val( 2p)     0.44128      -0.32041
    79    C    6  pz     Ryd( 3p)     0.00032       0.35381
    80    C    6  dxy    Ryd( 3d)     0.00031       2.24292
    81    C    6  dxz    Ryd( 3d)     0.00021       1.71186
    82    C    6  dyz    Ryd( 3d)     0.00023       1.69497
    83    C    6  dx2y2  Ryd( 3d)     0.00043       2.25178
    84    C    6  dz2    Ryd( 3d)     0.00023       2.00647

    85    C    7  S      Cor( 1S)     0.99949     -10.30915
    86    C    7  S      Val( 2S)     0.48429      -0.37599
    87    C    7  S      Ryd( 3S)     0.00058       0.38309
    88    C    7  px     Val( 2p)     0.59702      -0.27568
    89    C    7  px     Ryd( 3p)     0.00298       0.81540
    90    C    7  py     Val( 2p)     0.52328      -0.24896
    91    C    7  py     Ryd( 3p)     0.00174       0.45898
    92    C    7  pz     Val( 2p)     0.20811      -0.28489
    93    C    7  pz     Ryd( 3p)     0.00004       0.36264
    94    C    7  dxy    Ryd( 3d)     0.00042       2.18968
    95    C    7  dxz    Ryd( 3d)     0.00020       1.68159
    96    C    7  dyz    Ryd( 3d)     0.00034       1.71278
    97    C    7  dx2y2  Ryd( 3d)     0.00039       2.28175
    98    C    7  dz2    Ryd( 3d)     0.00032       2.00404

    99    C    8  S      Cor( 1S)     0.99951     -10.28331
   100    C    8  S      Val( 2S)     0.48776      -0.37011
   101    C    8  S      Ryd( 3S)     0.00057       0.38201
   102    C    8  px     Val( 2p)     0.56262      -0.25856
   103    C    8  px     Ryd( 3p)     0.00253       0.61039
   104    C    8  py     Val( 2p)     0.57592      -0.26486
   105    C    8  py     Ryd( 3p)     0.00271       0.67590
   106    C    8  pz     Val( 2p)     0.50249      -0.31804
   107    C    8  pz     Ryd( 3p)     0.00036       0.36550
   108    C    8  dxy    Ryd( 3d)     0.00036       2.30649
   109    C    8  dxz    Ryd( 3d)     0.00021       1.71153
   110    C    8  dyz    Ryd( 3d)     0.00013       1.70006
   111    C    8  dx2y2  Ryd( 3d)     0.00040       2.20214
   112    C    8  dz2    Ryd( 3d)     0.00019       2.00861

   113    C    9  S      Cor( 1S)     0.99945     -10.28904
   114    C    9  S      Val( 2S)     0.48157      -0.36072
   115    C    9  S      Ryd( 3S)     0.00081       0.34598
   116    C    9  px     Val( 2p)     0.53854      -0.25332
   117    C    9  px     Ryd( 3p)     0.00226       0.51318
   118    C    9  py     Val( 2p)     0.59504      -0.27202
   119    C    9  py     Ryd( 3p)     0.00286       0.75334
   120    C    9  pz     Val( 2p)     0.36309      -0.29898
   121    C    9  pz     Ryd( 3p)     0.00042       0.36514
   122    C    9  dxy    Ryd( 3d)     0.00049       2.25070
   123    C    9  dxz    Ryd( 3d)     0.00027       1.71556
   124    C    9  dyz    Ryd( 3d)     0.00018       1.70844
   125    C    9  dx2y2  Ryd( 3d)     0.00027       2.25334
   126    C    9  dz2    Ryd( 3d)     0.00026       2.01350

   127    H   10  S      Val( 1S)     0.37853      -0.12762
   128    H   10  S      Ryd( 2S)     0.00032       0.11342
   129    H   10  px     Ryd( 2p)     0.00045       2.06955
   130    H   10  py     Ryd( 2p)     0.00011       1.76453
   131    H   10  pz     Ryd( 2p)     0.00001       1.42659

   132    H   11  S      Val( 1S)     0.35849      -0.09994
   133    H   11  S      Ryd( 2S)     0.00072       0.15308
   134    H   11  px     Ryd( 2p)     0.00008       1.83793
   135    H   11  py     Ryd( 2p)     0.00040       2.14371
   136    H   11  pz     Ryd( 2p)     0.00005       1.46702

   137    H   12  S      Val( 1S)     0.37152      -0.10499
   138    H   12  S      Ryd( 2S)     0.00071       0.15067
   139    H   12  px     Ryd( 2p)     0.00046       2.17503
   140    H   12  py     Ryd( 2p)     0.00005       1.78870
   141    H   12  pz     Ryd( 2p)     0.00001       1.45077

   142    H   13  S      Val( 1S)     0.36228      -0.08246
   143    H   13  S      Ryd( 2S)     0.00065       0.16293
   144    H   13  px     Ryd( 2p)     0.00019       1.96696
   145    H   13  py     Ryd( 2p)     0.00027       2.03371
   146    H   13  pz     Ryd( 2p)     0.00006       1.46896

   147    H   14  S      Val( 1S)     0.36130      -0.09166
   148    H   14  S      Ryd( 2S)     0.00078       0.16123
   149    H   14  px     Ryd( 2p)     0.00010       1.85343
   150    H   14  py     Ryd( 2p)     0.00040       2.14407
   151    H   14  pz     Ryd( 2p)     0.00004       1.47441


 Summary of Natural Population Analysis:                  
                                                          
                                       Natural Population 
                Natural  -----------------------------------------------
    Atom  No    Charge         Core      Valence    Rydberg      Total
 -----------------------------------------------------------------------
      C    1    0.21574      0.99938     1.77280    0.01207     2.78426
      N    2   -0.19768      0.99966     2.69014    0.00788     3.69768
      C    3    0.37927      0.99959     1.60462    0.01651     2.62073
      O    4   -0.23760      0.99983     3.23282    0.00496     4.23760
      C    5    0.19702      0.99929     1.79136    0.01233     2.80298
      C    6   -0.07832      0.99945     2.07128    0.00758     3.07832
      C    7    0.18079      0.99949     1.81270    0.00701     2.81921
      C    8   -0.13575      0.99951     2.12879    0.00745     3.13575
      C    9    0.01450      0.99945     1.97824    0.00781     2.98550
      H   10    0.12058      0.00000     0.37853    0.00089     0.37942
      H   11    0.14026      0.00000     0.35849    0.00125     0.35974
      H   12    0.12724      0.00000     0.37152    0.00123     0.37276
      H   13    0.13655      0.00000     0.36228    0.00117     0.36345
      H   14    0.13738      0.00000     0.36130    0.00133     0.36262
 =======================================================================
   * Total *    1.00000      8.99565    20.91486    0.08948    30.00000

                                 Natural Population      
 --------------------------------------------------------
   Core                       8.99565 ( 99.9517% of   9)
   Valence                   20.91486 ( 99.5946% of  21)
   Natural Minimal Basis     29.91052 ( 99.7017% of  30)
   Natural Rydberg Basis      0.08948 (  0.2983% of  30)
 --------------------------------------------------------

    Atom  No          Natural Electron Configuration
 ----------------------------------------------------------------------------
      C    1      [core]2S( 0.42)2p( 1.35)3p( 0.01)
      N    2      [core]2S( 0.71)2p( 1.98)
      C    3      [core]2S( 0.45)2p( 1.15)3p( 0.01)3d( 0.01)
      O    4      [core]2S( 0.80)2p( 2.43)
      C    5      [core]2S( 0.41)2p( 1.38)3p( 0.01)
      C    6      [core]2S( 0.49)2p( 1.58)3p( 0.01)
      C    7      [core]2S( 0.48)2p( 1.33)
      C    8      [core]2S( 0.49)2p( 1.64)3p( 0.01)
      C    9      [core]2S( 0.48)2p( 1.50)3p( 0.01)
      H   10            1S( 0.38)
      H   11            1S( 0.36)
      H   12            1S( 0.37)
      H   13            1S( 0.36)
      H   14            1S( 0.36)


 NATURAL BOND ORBITAL ANALYSIS, beta spin orbitals:

                       Occupancies       Lewis Structure    Low   High
           Occ.    -------------------  -----------------   occ   occ
  Cycle   Thresh.   Lewis   Non-Lewis     CR  BD  3C  LP    (L)   (NL)   Dev
 =============================================================================
   1(1)    0.90    28.24337   1.75663      9  16   0   5     3      0    0.03
   2(2)    0.90    28.24337   1.75663      9  16   0   5     3      0    0.03
   3(1)    0.80    29.13774   0.86226      9  18   0   3     0      0    0.03
 -----------------------------------------------------------------------------

 Structure accepted: No low occupancy Lewis orbitals

 --------------------------------------------------------
   Core                      8.99566 ( 99.952% of   9)
   Valence Lewis            20.14208 ( 95.915% of  21)
  ==================       ============================
   Total Lewis              29.13774 ( 97.126% of  30)
  -----------------------------------------------------
   Valence non-Lewis         0.80616 (  2.687% of  30)
   Rydberg non-Lewis         0.05610 (  0.187% of  30)
  ==================       ============================
   Total non-Lewis           0.86226 (  2.874% of  30)
 --------------------------------------------------------


       (Occupancy)   Bond orbital/ Coefficients/ Hybrids
 ---------------------------------------------------------------------------------
     1. (0.98708) BD ( 1) C   1 - N   2  
                ( 41.45%)   0.6438* C   1 s( 28.57%)p 2.50( 71.30%)d 0.00(  0.12%)
                                           -0.0001  0.5344 -0.0106 -0.8420 -0.0146
                                           -0.0360 -0.0512  0.0000  0.0000 -0.0057
                                            0.0000  0.0000  0.0280 -0.0204
                ( 58.55%)   0.7652* N   2 s( 31.65%)p 2.16( 68.25%)d 0.00(  0.09%)
                                            0.0003  0.5626  0.0038  0.8074  0.0026
                                           -0.1730  0.0268  0.0000  0.0000  0.0107
                                            0.0000  0.0000  0.0247 -0.0146
     2. (0.80544) BD ( 2) C   1 - N   2  
                ( 35.55%)   0.5962* C   1 s(  0.00%)p 1.00( 99.86%)d 0.00(  0.14%)
                                            0.0000  0.0000  0.0000  0.0000  0.0000
                                            0.0000  0.0000  0.9993 -0.0038  0.0000
                                           -0.0345  0.0141  0.0000  0.0000
                ( 64.45%)   0.8028* N   2 s(  0.00%)p 1.00( 99.79%)d 0.00(  0.21%)
                                            0.0000  0.0000  0.0000  0.0000  0.0000
                                            0.0000  0.0000  0.9989 -0.0036  0.0000
                                            0.0300  0.0352  0.0000  0.0000
     3. (0.98827) BD ( 1) C   1 - C   5  
                ( 49.86%)   0.7061* C   1 s( 32.32%)p 2.09( 67.61%)d 0.00(  0.07%)
                                           -0.0000  0.5685  0.0072  0.3286 -0.0011
                                            0.7537 -0.0043  0.0000  0.0000  0.0131
                                            0.0000  0.0000 -0.0157 -0.0158
                ( 50.14%)   0.7081* C   5 s( 34.95%)p 1.86( 64.99%)d 0.00(  0.06%)
                                            0.0000  0.5911  0.0101 -0.2774  0.0080
                                           -0.7568  0.0063  0.0000  0.0000  0.0164
                                            0.0000  0.0000 -0.0118 -0.0142
     4. (0.98832) BD ( 1) C   1 - C   9  
                ( 51.69%)   0.7189* C   1 s( 38.78%)p 1.58( 61.18%)d 0.00(  0.05%)
                                           -0.0002  0.6227 -0.0075  0.4252 -0.0399
                                           -0.6551 -0.0133  0.0000  0.0000 -0.0167
                                            0.0000  0.0000 -0.0022 -0.0130
                ( 48.31%)   0.6951* C   9 s( 33.69%)p 1.97( 66.24%)d 0.00(  0.07%)
                                            0.0001  0.5802  0.0154 -0.5369 -0.0332
                                            0.6106 -0.0160  0.0000  0.0000 -0.0199
                                            0.0000  0.0000 -0.0063 -0.0157
     5. (0.99455) BD ( 1) N   2 - C   3  
                ( 60.83%)   0.7800* N   2 s( 36.17%)p 1.76( 63.74%)d 0.00(  0.10%)
                                            0.0001  0.6011  0.0196 -0.2563  0.0370
                                            0.7551 -0.0126  0.0000  0.0000  0.0006
                                            0.0000  0.0000 -0.0277 -0.0142
                ( 39.17%)   0.6258* C   3 s( 36.32%)p 1.75( 63.52%)d 0.00(  0.16%)
                                            0.0002  0.6026 -0.0133  0.1279 -0.0597
                                           -0.7831 -0.0450  0.0000  0.0000 -0.0159
                                            0.0000  0.0000 -0.0297 -0.0203
     6. (0.99523) BD ( 1) C   3 - O   4  
                ( 29.56%)   0.5437* C   3 s( 26.76%)p 2.72( 72.86%)d 0.01(  0.38%)
                                            0.0000 -0.5172  0.0072 -0.6838  0.0020
                                           -0.5042 -0.0824  0.0000  0.0000 -0.0494
                                            0.0000  0.0000 -0.0200  0.0311
                ( 70.44%)   0.8393* O   4 s( 29.94%)p 2.34( 69.97%)d 0.00(  0.08%)
                                           -0.0001 -0.5472 -0.0004  0.7210  0.0146
                                            0.4237 -0.0153  0.0000  0.0000 -0.0249
                                            0.0000  0.0000  0.0055  0.0136
     7. (0.99006) BD ( 1) C   3 - H  10  
                ( 62.35%)   0.7896* C   3 s( 36.77%)p 1.72( 63.20%)d 0.00(  0.04%)
                                            0.0007 -0.6063 -0.0087  0.7138 -0.0202
                                           -0.3492  0.0116  0.0000  0.0000  0.0163
                                            0.0000  0.0000 -0.0070  0.0071
                ( 37.65%)   0.6136* H  10 s( 99.87%)p 0.00(  0.13%)
                                           -0.9994  0.0016 -0.0321  0.0152  0.0000
     8. (0.99430) BD ( 1) O   4 - C   5  
                ( 68.57%)   0.8281* O   4 s( 32.74%)p 2.05( 67.18%)d 0.00(  0.08%)
                                            0.0001  0.5722 -0.0008  0.6919  0.0081
                                           -0.4392  0.0107  0.0000  0.0000 -0.0240
                                            0.0000  0.0000 -0.0055 -0.0144
                ( 31.43%)   0.5606* C   5 s( 23.74%)p 3.20( 75.97%)d 0.01(  0.30%)
                                           -0.0002  0.4869 -0.0166 -0.6217  0.0088
                                            0.6080  0.0594  0.0000  0.0000 -0.0444
                                            0.0000  0.0000  0.0110 -0.0295
     9. (0.98850) BD ( 1) C   5 - C   6  
                ( 51.14%)   0.7152* C   5 s( 40.93%)p 1.44( 59.04%)d 0.00(  0.03%)
                                           -0.0002  0.6397 -0.0084  0.7312 -0.0273
                                            0.2316  0.0374  0.0000  0.0000  0.0069
                                            0.0000  0.0000  0.0134 -0.0100
                ( 48.86%)   0.6990* C   6 s( 33.92%)p 1.95( 66.03%)d 0.00(  0.05%)
                                            0.0001  0.5823  0.0134 -0.8039 -0.0140
                                           -0.1119  0.0350  0.0000  0.0000  0.0089
                                            0.0000  0.0000  0.0170 -0.0128
    10. (0.84551) BD ( 2) C   5 - C   6  
                ( 50.68%)   0.7119* C   5 s(  0.00%)p 1.00( 99.97%)d 0.00(  0.03%)
                                            0.0000  0.0000  0.0000  0.0000  0.0000
                                            0.0000  0.0000  0.9998 -0.0058  0.0000
                                            0.0177 -0.0047  0.0000  0.0000
                ( 49.32%)   0.7022* C   6 s(  0.00%)p 1.00( 99.92%)d 0.00(  0.08%)
                                            0.0000  0.0000  0.0000  0.0000  0.0000
                                            0.0000  0.0000  0.9996 -0.0067  0.0000
                                           -0.0209 -0.0198  0.0000  0.0000
    11. (0.98710) BD ( 1) C   6 - C   7  
                ( 51.05%)   0.7145* C   6 s( 35.07%)p 1.85( 64.88%)d 0.00(  0.05%)
                                           -0.0001  0.5921  0.0118  0.5151  0.0366
                                           -0.6179  0.0194  0.0000  0.0000 -0.0162
                                            0.0000  0.0000 -0.0094 -0.0138
                ( 48.95%)   0.6996* C   7 s( 35.06%)p 1.85( 64.87%)d 0.00(  0.07%)
                                            0.0001  0.5920  0.0110 -0.4778  0.0258
                                            0.6472  0.0302  0.0000  0.0000 -0.0194
                                            0.0000  0.0000 -0.0024 -0.0163
    12. (0.98868) BD ( 1) C   6 - H  11  
                ( 64.13%)   0.8008* C   6 s( 30.94%)p 2.23( 69.04%)d 0.00(  0.02%)
                                           -0.0002  0.5560 -0.0179  0.2938  0.0001
                                            0.7771 -0.0107  0.0000  0.0000  0.0074
                                            0.0000  0.0000 -0.0094 -0.0095
                ( 35.87%)   0.5989* H  11 s( 99.89%)p 0.00(  0.11%)
                                            0.9994 -0.0024 -0.0114 -0.0312  0.0000
    13. (0.99057) BD ( 1) C   7 - C   8  
                ( 49.80%)   0.7057* C   7 s( 35.62%)p 1.81( 64.32%)d 0.00(  0.06%)
                                            0.0001  0.5968  0.0093 -0.2777  0.0332
                                           -0.7514 -0.0212  0.0000  0.0000  0.0148
                                            0.0000  0.0000 -0.0108 -0.0155
                ( 50.20%)   0.7085* C   8 s( 34.63%)p 1.89( 65.32%)d 0.00(  0.05%)
                                            0.0000  0.5884  0.0099  0.2938  0.0419
                                            0.7517 -0.0024  0.0000  0.0000  0.0100
                                            0.0000  0.0000 -0.0167 -0.0128
    14. (0.98913) BD ( 1) C   7 - H  12  
                ( 62.78%)   0.7923* C   7 s( 29.19%)p 2.42( 70.77%)d 0.00(  0.03%)
                                           -0.0003  0.5402 -0.0098  0.8324 -0.0113
                                            0.1210 -0.0026  0.0000  0.0000  0.0047
                                            0.0000  0.0000  0.0131 -0.0119
                ( 37.22%)   0.6101* H  12 s( 99.89%)p 0.00(  0.11%)
                                            0.9994 -0.0006 -0.0333 -0.0045  0.0000
    15. (0.98854) BD ( 1) C   8 - C   9  
                ( 49.73%)   0.7052* C   8 s( 35.54%)p 1.81( 64.41%)d 0.00(  0.05%)
                                            0.0001  0.5962  0.0052 -0.7854 -0.0004
                                           -0.1597 -0.0415  0.0000  0.0000  0.0028
                                            0.0000  0.0000  0.0181 -0.0115
                ( 50.27%)   0.7090* C   9 s( 35.75%)p 1.80( 64.20%)d 0.00(  0.05%)
                                           -0.0000  0.5979  0.0101  0.7901  0.0124
                                            0.1262 -0.0400  0.0000  0.0000  0.0114
                                            0.0000  0.0000  0.0134 -0.0126
    16. (0.84623) BD ( 2) C   8 - C   9  
                ( 58.44%)   0.7645* C   8 s(  0.00%)p 1.00( 99.94%)d 0.00(  0.06%)
                                            0.0000  0.0000  0.0000  0.0000  0.0000
                                            0.0000  0.0000  0.9996 -0.0144  0.0000
                                           -0.0205  0.0127  0.0000  0.0000
                ( 41.56%)   0.6447* C   9 s(  0.00%)p 1.00( 99.90%)d 0.00(  0.10%)
                                            0.0000  0.0000  0.0000  0.0000  0.0000
                                            0.0000  0.0000  0.9995 -0.0107  0.0000
                                            0.0245  0.0192  0.0000  0.0000
    17. (0.98894) BD ( 1) C   8 - H  13  
                ( 63.72%)   0.7983* C   8 s( 29.73%)p 2.36( 70.25%)d 0.00(  0.02%)
                                           -0.0003  0.5451 -0.0131  0.5431 -0.0081
                                           -0.6383  0.0060  0.0000  0.0000 -0.0124
                                            0.0000  0.0000 -0.0013 -0.0088
                ( 36.28%)   0.6023* H  13 s( 99.89%)p 0.00(  0.11%)
                                            0.9995 -0.0026 -0.0205  0.0251  0.0000
    18. (0.98860) BD ( 1) C   9 - H  14  
                ( 63.83%)   0.7990* C   9 s( 30.47%)p 2.28( 69.50%)d 0.00(  0.03%)
                                            0.0003 -0.5518  0.0160  0.2926 -0.0090
                                            0.7806 -0.0066  0.0000  0.0000 -0.0099
                                            0.0000  0.0000  0.0082  0.0103
                ( 36.17%)   0.6014* H  14 s( 99.89%)p 0.00(  0.11%)
                                           -0.9994  0.0019 -0.0116 -0.0312  0.0000
    19. (0.99938) CR ( 1) C   1           s(100.00%)
                                            1.0000  0.0001 -0.0000  0.0000 -0.0000
                                           -0.0001 -0.0000  0.0000  0.0000 -0.0000
                                            0.0000  0.0000  0.0000 -0.0000
    20. (0.99966) CR ( 1) N   2           s(100.00%)p 0.00(  0.00%)
                                            1.0000 -0.0002 -0.0000 -0.0001 -0.0000
                                            0.0001 -0.0000  0.0000  0.0000 -0.0000
                                            0.0000  0.0000 -0.0000  0.0000
    21. (0.99959) CR ( 1) C   3           s(100.00%)p 0.00(  0.00%)
                                            1.0000  0.0003  0.0000 -0.0005  0.0000
                                            0.0004  0.0000  0.0000  0.0000 -0.0000
                                            0.0000  0.0000  0.0000 -0.0000
    22. (0.99983) CR ( 1) O   4           s(100.00%)
                                            1.0000 -0.0003 -0.0000  0.0000  0.0000
                                           -0.0001 -0.0000  0.0000  0.0000 -0.0000
                                            0.0000  0.0000 -0.0000  0.0000
    23. (0.99929) CR ( 1) C   5           s(100.00%)p 0.00(  0.00%)
                                            1.0000  0.0002 -0.0000  0.0000 -0.0000
                                            0.0002  0.0000  0.0000  0.0000 -0.0000
                                            0.0000  0.0000  0.0000 -0.0000
    24. (0.99945) CR ( 1) C   6           s(100.00%)p 0.00(  0.00%)
                                            1.0000  0.0001 -0.0000  0.0002  0.0000
                                            0.0001 -0.0000  0.0000  0.0000 -0.0000
                                            0.0000  0.0000 -0.0000 -0.0000
    25. (0.99949) CR ( 1) C   7           s(100.00%)p 0.00(  0.00%)
                                            1.0000  0.0001 -0.0000  0.0003 -0.0000
                                            0.0000 -0.0000  0.0000  0.0000  0.0000
                                            0.0000  0.0000  0.0000 -0.0000
    26. (0.99951) CR ( 1) C   8           s(100.00%)p 0.00(  0.00%)
                                            1.0000  0.0001 -0.0000  0.0002 -0.0000
                                           -0.0002  0.0000  0.0000  0.0000 -0.0000
                                            0.0000  0.0000 -0.0000 -0.0000
    27. (0.99945) CR ( 1) C   9           s(100.00%)p 0.00(  0.00%)
                                            1.0000  0.0001 -0.0000  0.0000  0.0000
                                           -0.0003  0.0000  0.0000  0.0000  0.0000
                                            0.0000  0.0000 -0.0000 -0.0000
    28. (0.95702) LP ( 1) N   2           s( 32.19%)p 2.10( 67.71%)d 0.00(  0.10%)
                                            0.0001  0.5672 -0.0141 -0.5292 -0.0143
                                           -0.6298 -0.0141  0.0000  0.0000 -0.0282
                                            0.0000  0.0000  0.0058  0.0131
    29. (0.28374) LP*( 1) C   3           s(  0.00%)p 1.00( 99.78%)d 0.00(  0.22%)
                                            0.0000  0.0000  0.0000  0.0000  0.0000
                                            0.0000  0.0000  0.9988 -0.0135  0.0000
                                            0.0422 -0.0215  0.0000  0.0000
    30. (0.98533) LP ( 1) O   4           s( 37.29%)p 1.68( 62.66%)d 0.00(  0.06%)
                                            0.0002  0.6106  0.0023 -0.0021 -0.0012
                                            0.7915 -0.0039  0.0000  0.0000 -0.0001
                                            0.0000  0.0000  0.0214  0.0096
    31. (0.85466) LP ( 2) O   4           s(  0.00%)p 1.00( 99.90%)d 0.00(  0.10%)
                                            0.0000  0.0000  0.0000  0.0000  0.0000
                                            0.0000  0.0000  0.9995 -0.0014  0.0000
                                           -0.0029 -0.0314  0.0000  0.0000
    32. (0.20832) LP*( 1) C   7           s(  0.00%)p 1.00( 99.91%)d 0.00(  0.09%)
                                            0.0000  0.0000  0.0000  0.0000  0.0000
                                            0.0000  0.0000  0.9995  0.0099  0.0000
                                           -0.0296 -0.0081  0.0000  0.0000
    33. (0.00352) RY*( 1) C   1           s( 26.35%)p 2.04( 53.84%)d 0.75( 19.81%)
                                            0.0000  0.0298  0.5125  0.0035  0.7325
                                           -0.0315 -0.0278  0.0000  0.0000  0.4209
                                            0.0000  0.0000  0.1379  0.0439
    34. (0.00287) RY*( 2) C   1           s( 16.10%)p 5.04( 81.12%)d 0.17(  2.78%)
                                           -0.0000 -0.0384  0.3994  0.0211 -0.3614
                                            0.0077 -0.8247 -0.0000 -0.0000  0.1187
                                           -0.0000 -0.0000 -0.1017  0.0583
    35. (0.00129) RY*( 3) C   1           s( 42.82%)p 1.25( 53.31%)d 0.09(  3.87%)
                                            0.0000  0.0130  0.6542 -0.0332 -0.4686
                                           -0.0028  0.5589  0.0000  0.0000  0.0999
                                            0.0000  0.0000 -0.1571  0.0636
    36. (0.00064) RY*( 4) C   1           s(  0.00%)p 1.00( 13.34%)d 6.50( 86.66%)
                                            0.0000  0.0000  0.0000  0.0000  0.0000
                                            0.0000  0.0000  0.0358  0.3634  0.0000
                                            0.9006 -0.2356  0.0000  0.0000
    37. (0.00029) RY*( 5) C   1           s(  0.00%)p 1.00(  6.42%)d14.57( 93.58%)
                                            0.0000  0.0000  0.0000  0.0000  0.0000
                                            0.0000  0.0000 -0.0074  0.2533  0.0000
                                            0.1482  0.9559  0.0000  0.0000
    38. (0.00025) RY*( 6) C   1           s( 10.37%)p 0.03(  0.34%)d 8.61( 89.29%)
                                           -0.0000 -0.0057  0.3219  0.0201  0.0353
                                            0.0176 -0.0379 -0.0000 -0.0000 -0.6712
                                           -0.0000 -0.0000  0.6651 -0.0094
    39. (0.00011) RY*( 7) C   1           s(  3.63%)p 3.10( 11.27%)d23.44( 85.10%)
                                            0.0000  0.0123  0.1901 -0.0184  0.3318
                                           -0.0057 -0.0471 -0.0000 -0.0000 -0.5897
                                           -0.0000 -0.0000 -0.7056  0.0736
    40. (0.00004) RY*( 8) C   1           s(  0.00%)p 1.00( 80.38%)d 0.24( 19.62%)
    41. (0.00001) RY*( 9) C   1           s(  1.06%)p 0.03(  0.03%)d93.11( 98.91%)
    42. (0.00158) RY*( 1) N   2           s(  2.32%)p39.47( 91.59%)d 2.62(  6.09%)
                                            0.0000 -0.0065  0.1522 -0.0252  0.2270
                                           -0.0032  0.9294  0.0000  0.0000 -0.2465
                                            0.0000  0.0000 -0.0058 -0.0100
    43. (0.00060) RY*( 2) N   2           s(  0.19%)p99.99( 97.25%)d13.81(  2.57%)
                                           -0.0000  0.0164  0.0399 -0.0064 -0.9533
                                            0.0320  0.2501 -0.0000 -0.0000  0.0888
                                           -0.0000 -0.0000 -0.1082  0.0780
    44. (0.00013) RY*( 3) N   2           s(  0.00%)p 1.00( 96.98%)d 0.03(  3.02%)
                                            0.0000  0.0000  0.0000  0.0000  0.0000
                                            0.0000  0.0000  0.0116  0.9847  0.0000
                                           -0.1058 -0.1380  0.0000  0.0000
    45. (0.00009) RY*( 4) N   2           s( 83.10%)p 0.02(  1.87%)d 0.18( 15.03%)
    46. (0.00004) RY*( 5) N   2           s(  0.00%)p 1.00(  0.03%)d99.99( 99.97%)
    47. (0.00002) RY*( 6) N   2           s(  1.44%)p 4.92(  7.09%)d63.43( 91.47%)
    48. (0.00002) RY*( 7) N   2           s( 10.14%)p 0.15(  1.57%)d 8.71( 88.30%)
    49. (0.00001) RY*( 8) N   2           s(  0.00%)p 1.00(  3.21%)d30.14( 96.79%)
    50. (0.00001) RY*( 9) N   2           s(  2.80%)p 0.34(  0.94%)d34.37( 96.26%)
    51. (0.00571) RY*( 1) C   3           s(  1.25%)p69.79( 87.58%)d 8.90( 11.17%)
                                           -0.0000 -0.0043  0.1119 -0.0622  0.2249
                                           -0.0906  0.9017  0.0000  0.0000  0.3330
                                            0.0000  0.0000  0.0040 -0.0275
    52. (0.00299) RY*( 2) C   3           s( 17.05%)p 2.84( 48.51%)d 2.02( 34.44%)
                                            0.0000 -0.0168  0.4126 -0.0247 -0.6945
                                            0.0362 -0.0291 -0.0000 -0.0000  0.4225
                                           -0.0000 -0.0000 -0.4048  0.0452
    53. (0.00116) RY*( 3) C   3           s(  0.00%)p 1.00( 10.89%)d 8.19( 89.11%)
                                            0.0000  0.0000  0.0000  0.0000  0.0000
                                            0.0000  0.0000  0.0008 -0.3299  0.0000
                                            0.3257  0.8860  0.0000  0.0000
    54. (0.00049) RY*( 4) C   3           s(  0.00%)p 1.00( 78.57%)d 0.27( 21.43%)
                                            0.0000  0.0000  0.0000  0.0000  0.0000
                                            0.0000  0.0000 -0.0025  0.8864  0.0000
                                            0.4297  0.1721  0.0000  0.0000
    55. (0.00041) RY*( 5) C   3           s( 42.39%)p 0.15(  6.40%)d 1.21( 51.21%)
                                           -0.0000  0.0091  0.6510  0.0188 -0.1882
                                           -0.0070  0.1679  0.0000  0.0000 -0.5340
                                            0.0000  0.0000  0.4362  0.1917
    56. (0.00028) RY*( 6) C   3           s(  0.35%)p16.06(  5.59%)d99.99( 94.06%)
                                           -0.0000 -0.0018  0.0590 -0.0178 -0.0333
                                           -0.0287 -0.2316  0.0000  0.0000  0.6042
                                            0.0000  0.0000  0.7558 -0.0659
    57. (0.00010) RY*( 7) C   3           s( 36.81%)p 1.41( 51.90%)d 0.31( 11.29%)
    58. (0.00000) RY*( 8) C   3           s(  0.00%)p 1.00( 10.77%)d 8.29( 89.23%)
    59. (0.00000) RY*( 9) C   3           s(  2.30%)p 0.19(  0.44%)d42.30( 97.26%)
    60. (0.00094) RY*( 1) O   4           s(  6.79%)p12.17( 82.62%)d 1.56( 10.59%)
                                            0.0000 -0.0138  0.2602  0.0030  0.0447
                                            0.0062  0.9078  0.0000  0.0000  0.0095
                                            0.0000  0.0000  0.3225 -0.0419
    61. (0.00046) RY*( 2) O   4           s(  0.00%)p 1.00( 85.70%)d 0.17( 14.30%)
                                            0.0000  0.0000  0.0000  0.0000  0.0000
                                            0.0000  0.0000 -0.0048  0.9258  0.0000
                                            0.3063 -0.2217  0.0000  0.0000
    62. (0.00026) RY*( 3) O   4           s( 34.17%)p 1.74( 59.45%)d 0.19(  6.38%)
                                            0.0000 -0.0022  0.5845  0.0095 -0.7694
                                            0.0053 -0.0493  0.0000  0.0000 -0.0935
                                            0.0000  0.0000 -0.2299 -0.0475
    63. (0.00023) RY*( 4) O   4           s( 54.36%)p 0.68( 37.17%)d 0.16(  8.47%)
                                           -0.0000  0.0055  0.7373 -0.0008  0.5789
                                           -0.0034 -0.1912  0.0000  0.0000  0.2500
                                            0.0000  0.0000 -0.1361  0.0607
    64. (0.00007) RY*( 5) O   4           s(  0.00%)p 1.00(  3.96%)d24.27( 96.04%)
    65. (0.00002) RY*( 6) O   4           s(  1.61%)p 3.75(  6.04%)d57.38( 92.35%)
    66. (0.00002) RY*( 7) O   4           s(  2.93%)p 5.03( 14.71%)d28.14( 82.36%)
    67. (0.00000) RY*( 8) O   4           s(  0.00%)p 1.00( 10.44%)d 8.58( 89.56%)
    68. (0.00001) RY*( 9) O   4           s(  0.17%)p 1.13(  0.20%)d99.99( 99.63%)
    69. (0.00280) RY*( 1) C   5           s( 17.83%)p 4.45( 79.42%)d 0.15(  2.74%)
                                           -0.0000 -0.0439  0.4200  0.0078  0.0299
                                           -0.0212  0.8904  0.0000  0.0000  0.0853
                                            0.0000  0.0000 -0.1269  0.0637
    70. (0.00257) RY*( 2) C   5           s( 40.52%)p 1.00( 40.35%)d 0.47( 19.13%)
                                            0.0000  0.0323  0.6357  0.0167  0.5252
                                            0.0310 -0.3556  0.0000  0.0000 -0.1950
                                            0.0000  0.0000 -0.3881  0.0522
    71. (0.00122) RY*( 3) C   5           s( 34.66%)p 1.65( 57.09%)d 0.24(  8.25%)
                                           -0.0000  0.0166  0.5885 -0.0322 -0.7079
                                            0.0244 -0.2609 -0.0000 -0.0000  0.2360
                                           -0.0000 -0.0000  0.1400  0.0852
    72. (0.00108) RY*( 4) C   5           s(  0.00%)p 1.00(  4.71%)d20.24( 95.29%)
                                            0.0000  0.0000  0.0000  0.0000  0.0000
                                            0.0000  0.0000 -0.0185 -0.2162  0.0000
                                            0.8425 -0.4931  0.0000  0.0000
    73. (0.00041) RY*( 5) C   5           s(  5.11%)p 0.24(  1.24%)d18.33( 93.65%)
                                           -0.0000 -0.0140  0.2256  0.0175  0.0844
                                           -0.0360  0.0605  0.0000  0.0000 -0.6297
                                            0.0000  0.0000  0.7275 -0.1038
    74. (0.00035) RY*( 6) C   5           s(  0.00%)p 1.00( 45.30%)d 1.21( 54.70%)
                                            0.0000  0.0000  0.0000  0.0000  0.0000
                                            0.0000  0.0000 -0.0048 -0.6730  0.0000
                                            0.2372  0.7005  0.0000  0.0000
    75. (0.00015) RY*( 7) C   5           s(  1.06%)p20.53( 21.75%)d72.83( 77.19%)
                                            0.0000  0.0146  0.1019 -0.0130  0.4613
                                            0.0252 -0.0630  0.0000  0.0000  0.6786
                                            0.0000  0.0000  0.5329  0.1654
    76. (0.00003) RY*( 8) C   5           s(  0.00%)p 1.00( 50.03%)d 1.00( 49.97%)
    77. (0.00001) RY*( 9) C   5           s(  1.21%)p 0.13(  0.15%)d81.63( 98.64%)
    78. (0.00238) RY*( 1) C   6           s(  0.11%)p99.99( 93.26%)d61.90(  6.63%)
                                           -0.0000  0.0255 -0.0205 -0.0206 -0.0784
                                           -0.0284 -0.9619 -0.0000 -0.0000  0.1554
                                           -0.0000 -0.0000 -0.2041 -0.0222
    79. (0.00152) RY*( 2) C   6           s(  1.01%)p95.88( 96.94%)d 2.03(  2.05%)
                                            0.0000  0.0097  0.1001  0.0292 -0.9791
                                           -0.0156  0.0987 -0.0000 -0.0000 -0.0482
                                           -0.0000 -0.0000 -0.1328 -0.0228
    80. (0.00046) RY*( 3) C   6           s( 96.68%)p 0.01(  1.08%)d 0.02(  2.24%)
                                           -0.0000 -0.0046  0.9833  0.0085  0.0775
                                            0.0236 -0.0646  0.0000  0.0000 -0.0441
                                            0.0000  0.0000  0.1406 -0.0256
    81. (0.00031) RY*( 4) C   6           s(  0.00%)p 1.00( 90.82%)d 0.10(  9.18%)
                                            0.0000  0.0000  0.0000  0.0000  0.0000
                                            0.0000  0.0000  0.0051  0.9530  0.0000
                                            0.1738 -0.2481  0.0000  0.0000
    82. (0.00007) RY*( 5) C   6           s(  1.91%)p 2.72(  5.19%)d48.62( 92.90%)
    83. (0.00005) RY*( 6) C   6           s(  0.00%)p 1.00(  8.87%)d10.27( 91.13%)
    84. (0.00003) RY*( 7) C   6           s(  0.20%)p 8.79(  1.76%)d99.99( 98.03%)
    85. (0.00000) RY*( 8) C   6           s(  0.00%)p 1.00(  0.38%)d99.99( 99.62%)
    86. (0.00000) RY*( 9) C   6           s(  0.16%)p11.68(  1.82%)d99.99( 98.02%)
    87. (0.00245) RY*( 1) C   7           s(  0.28%)p99.99( 91.44%)d29.12(  8.28%)
                                           -0.0000  0.0270  0.0460 -0.0351 -0.9393
                                           -0.0034 -0.1755 -0.0000 -0.0000  0.0735
                                           -0.0000 -0.0000  0.2758 -0.0367
    88. (0.00114) RY*( 2) C   7           s(  1.56%)p61.99( 96.98%)d 0.93(  1.46%)
                                           -0.0000 -0.0026  0.1251 -0.0018  0.1808
                                            0.0331 -0.9675 -0.0000 -0.0000 -0.1201
                                           -0.0000 -0.0000  0.0111 -0.0051
    89. (0.00045) RY*( 3) C   7           s( 89.41%)p 0.02(  1.95%)d 0.10(  8.64%)
                                            0.0000 -0.0082  0.9455  0.0199 -0.0550
                                           -0.0053  0.1267  0.0000  0.0000 -0.1383
                                            0.0000  0.0000 -0.2379 -0.1034
    90. (0.00035) RY*( 4) C   7           s(  0.00%)p 1.00(  1.57%)d62.53( 98.43%)
                                            0.0000  0.0000  0.0000  0.0000  0.0000
                                            0.0000  0.0000  0.0005  0.1255  0.0000
                                           -0.2059  0.9705  0.0000  0.0000
    91. (0.00008) RY*( 5) C   7           s(  0.47%)p 2.78(  1.29%)d99.99( 98.24%)
    92. (0.00002) RY*( 6) C   7           s(  0.00%)p 1.00( 89.48%)d 0.12( 10.52%)
    93. (0.00002) RY*( 7) C   7           s(  8.09%)p 0.93(  7.55%)d10.42( 84.36%)
    94. (0.00000) RY*( 8) C   7           s(  0.00%)p 1.00(  9.04%)d10.06( 90.96%)
    95. (0.00000) RY*( 9) C   7           s(  0.31%)p 2.66(  0.82%)d99.99( 98.87%)
    96. (0.00262) RY*( 1) C   8           s(  0.43%)p99.99( 92.84%)d15.76(  6.74%)
                                           -0.0000  0.0287  0.0587 -0.0229 -0.6100
                                            0.0241  0.7451  0.0000  0.0000 -0.2550
                                            0.0000  0.0000 -0.0336 -0.0348
    97. (0.00130) RY*( 2) C   8           s(  1.20%)p81.24( 97.62%)d 0.98(  1.18%)
                                           -0.0000 -0.0014  0.1096 -0.0252  0.7654
                                           -0.0289  0.6236  0.0000  0.0000  0.0022
                                            0.0000  0.0000  0.1085 -0.0045
    98. (0.00041) RY*( 3) C   8           s( 90.71%)p 0.02(  1.37%)d 0.09(  7.92%)
                                            0.0000 -0.0039  0.9524  0.0142 -0.0925
                                           -0.0136 -0.0688  0.0000  0.0000  0.2429
                                            0.0000  0.0000  0.0760 -0.1201
    99. (0.00027) RY*( 4) C   8           s(  0.00%)p 1.00( 87.44%)d 0.14( 12.56%)
                                            0.0000  0.0000  0.0000  0.0000  0.0000
                                            0.0000  0.0000  0.0086  0.9350  0.0000
                                           -0.0202  0.3539  0.0000  0.0000
   100. (0.00007) RY*( 5) C   8           s(  0.05%)p26.55(  1.22%)d99.99( 98.73%)
   101. (0.00003) RY*( 6) C   8           s(  0.00%)p 1.00(  4.65%)d20.50( 95.35%)
   102. (0.00003) RY*( 7) C   8           s(  7.52%)p 0.76(  5.75%)d11.53( 86.73%)
   103. (0.00000) RY*( 8) C   8           s(  0.00%)p 1.00(  7.97%)d11.55( 92.03%)
   104. (0.00000) RY*( 9) C   8           s(  0.19%)p 6.38(  1.23%)d99.99( 98.58%)
   105. (0.00260) RY*( 1) C   9           s(  0.51%)p99.99( 93.02%)d12.66(  6.47%)
                                           -0.0000  0.0261  0.0665  0.0059  0.5490
                                            0.0323  0.7923  0.0000  0.0000  0.1724
                                            0.0000  0.0000 -0.1851 -0.0260
   106. (0.00136) RY*( 2) C   9           s(  0.47%)p99.99( 97.57%)d 4.20(  1.97%)
                                            0.0000  0.0097  0.0677  0.0309 -0.8210
                                           -0.0097  0.5483 -0.0000 -0.0000  0.1271
                                           -0.0000 -0.0000  0.0574 -0.0148
   107. (0.00050) RY*( 3) C   9           s(  0.00%)p 1.00( 80.33%)d 0.24( 19.67%)
                                            0.0000  0.0000  0.0000  0.0000  0.0000
                                            0.0000  0.0000  0.0147  0.8961  0.0000
                                           -0.3821  0.2252  0.0000  0.0000
   108. (0.00048) RY*( 4) C   9           s( 97.82%)p 0.01(  0.53%)d 0.02(  1.65%)
                                            0.0000 -0.0080  0.9890 -0.0057  0.0270
                                           -0.0259 -0.0623  0.0000  0.0000 -0.1126
                                            0.0000  0.0000  0.0602 -0.0141
   109. (0.00008) RY*( 5) C   9           s(  1.05%)p 4.67(  4.88%)d89.97( 94.07%)
   110. (0.00003) RY*( 6) C   9           s(  0.00%)p 1.00(  9.61%)d 9.41( 90.39%)
   111. (0.00002) RY*( 7) C   9           s(  0.12%)p19.66(  2.30%)d99.99( 97.58%)
   112. (0.00001) RY*( 8) C   9           s(  0.00%)p 1.00( 10.16%)d 8.84( 89.84%)
   113. (0.00000) RY*( 9) C   9           s(  0.13%)p13.91(  1.75%)d99.99( 98.12%)
   114. (0.00033) RY*( 1) H  10           s( 97.53%)p 0.03(  2.47%)
                                           -0.0038  0.9876  0.1181 -0.1037  0.0000
   115. (0.00004) RY*( 2) H  10           s(  2.35%)p41.48( 97.65%)
   116. (0.00001) RY*( 3) H  10           s(  0.24%)p99.99( 99.76%)
   117. (0.00001) RY*( 4) H  10           s(  0.00%)p 1.00(100.00%)
   118. (0.00072) RY*( 1) H  11           s( 99.55%)p 0.00(  0.45%)
                                            0.0044  0.9977  0.0467  0.0484  0.0000
   119. (0.00005) RY*( 2) H  11           s(  0.00%)p 1.00(100.00%)
   120. (0.00003) RY*( 3) H  11           s(  0.33%)p99.99( 99.67%)
   121. (0.00003) RY*( 4) H  11           s(  0.23%)p99.99( 99.77%)
   122. (0.00071) RY*( 1) H  12           s( 99.68%)p 0.00(  0.32%)
                                            0.0024  0.9984  0.0558  0.0075  0.0000
   123. (0.00004) RY*( 2) H  12           s(  0.42%)p99.99( 99.58%)
   124. (0.00004) RY*( 3) H  12           s(  0.01%)p 1.00( 99.99%)
   125. (0.00001) RY*( 4) H  12           s(  0.00%)p 1.00(100.00%)
   126. (0.00065) RY*( 1) H  13           s( 99.69%)p 0.00(  0.31%)
                                            0.0045  0.9984  0.0377 -0.0416  0.0000
   127. (0.00006) RY*( 2) H  13           s(  0.00%)p 1.00(100.00%)
   128. (0.00003) RY*( 3) H  13           s(  0.24%)p99.99( 99.76%)
   129. (0.00003) RY*( 4) H  13           s(  0.18%)p99.99( 99.82%)
   130. (0.00079) RY*( 1) H  14           s( 99.72%)p 0.00(  0.28%)
                                            0.0036  0.9986 -0.0137 -0.0510  0.0000
   131. (0.00005) RY*( 2) H  14           s(  0.02%)p99.99( 99.98%)
   132. (0.00004) RY*( 3) H  14           s(  0.00%)p 1.00(100.00%)
   133. (0.00003) RY*( 4) H  14           s(  0.37%)p99.99( 99.63%)
   134. (0.01290) BD*( 1) C   1 - N   2  
                ( 58.55%)   0.7652* C   1 s( 28.57%)p 2.50( 71.30%)d 0.00(  0.12%)
                                           -0.0001  0.5344 -0.0106 -0.8420 -0.0146
                                           -0.0360 -0.0512  0.0000  0.0000 -0.0057
                                            0.0000  0.0000  0.0280 -0.0204
                ( 41.45%)  -0.6438* N   2 s( 31.65%)p 2.16( 68.25%)d 0.00(  0.09%)
                                            0.0003  0.5626  0.0038  0.8074  0.0026
                                           -0.1730  0.0268  0.0000  0.0000  0.0107
                                            0.0000  0.0000  0.0247 -0.0146
   135. (0.08076) BD*( 2) C   1 - N   2  
                ( 64.45%)   0.8028* C   1 s(  0.00%)p 1.00( 99.86%)d 0.00(  0.14%)
                                            0.0000  0.0000  0.0000  0.0000  0.0000
                                            0.0000  0.0000  0.9993 -0.0038  0.0000
                                           -0.0345  0.0141  0.0000  0.0000
                ( 35.55%)  -0.5962* N   2 s(  0.00%)p 1.00( 99.79%)d 0.00(  0.21%)
                                            0.0000  0.0000  0.0000  0.0000  0.0000
                                            0.0000  0.0000  0.9989 -0.0036  0.0000
                                            0.0300  0.0352  0.0000  0.0000
   136. (0.02271) BD*( 1) C   1 - C   5  
                ( 50.14%)   0.7081* C   1 s( 32.32%)p 2.09( 67.61%)d 0.00(  0.07%)
                                           -0.0000  0.5685  0.0072  0.3286 -0.0011
                                            0.7537 -0.0043  0.0000  0.0000  0.0131
                                            0.0000  0.0000 -0.0157 -0.0158
                ( 49.86%)  -0.7061* C   5 s( 34.95%)p 1.86( 64.99%)d 0.00(  0.06%)
                                            0.0000  0.5911  0.0101 -0.2774  0.0080
                                           -0.7568  0.0063  0.0000  0.0000  0.0164
                                            0.0000  0.0000 -0.0118 -0.0142
   137. (0.01209) BD*( 1) C   1 - C   9  
                ( 48.31%)   0.6951* C   1 s( 38.78%)p 1.58( 61.18%)d 0.00(  0.05%)
                                            0.0002 -0.6227  0.0075 -0.4252  0.0399
                                            0.6551  0.0133 -0.0000 -0.0000  0.0167
                                           -0.0000 -0.0000  0.0022  0.0130
                ( 51.69%)  -0.7189* C   9 s( 33.69%)p 1.97( 66.24%)d 0.00(  0.07%)
                                           -0.0001 -0.5802 -0.0154  0.5369  0.0332
                                           -0.6106  0.0160 -0.0000 -0.0000  0.0199
                                           -0.0000 -0.0000  0.0063  0.0157
   138. (0.00597) BD*( 1) N   2 - C   3  
                ( 39.17%)   0.6258* N   2 s( 36.17%)p 1.76( 63.74%)d 0.00(  0.10%)
                                           -0.0001 -0.6011 -0.0196  0.2563 -0.0370
                                           -0.7551  0.0126 -0.0000 -0.0000 -0.0006
                                           -0.0000 -0.0000  0.0277  0.0142
                ( 60.83%)  -0.7800* C   3 s( 36.32%)p 1.75( 63.52%)d 0.00(  0.16%)
                                           -0.0002 -0.6026  0.0133 -0.1279  0.0597
                                            0.7831  0.0450 -0.0000 -0.0000  0.0159
                                           -0.0000 -0.0000  0.0297  0.0203
   139. (0.02539) BD*( 1) C   3 - O   4  
                ( 70.44%)   0.8393* C   3 s( 26.76%)p 2.72( 72.86%)d 0.01(  0.38%)
                                            0.0000 -0.5172  0.0072 -0.6838  0.0020
                                           -0.5042 -0.0824  0.0000  0.0000 -0.0494
                                            0.0000  0.0000 -0.0200  0.0311
                ( 29.56%)  -0.5437* O   4 s( 29.94%)p 2.34( 69.97%)d 0.00(  0.08%)
                                           -0.0001 -0.5472 -0.0004  0.7210  0.0146
                                            0.4237 -0.0153  0.0000  0.0000 -0.0249
                                            0.0000  0.0000  0.0055  0.0136
   140. (0.00999) BD*( 1) C   3 - H  10  
                ( 37.65%)   0.6136* C   3 s( 36.77%)p 1.72( 63.20%)d 0.00(  0.04%)
                                           -0.0007  0.6063  0.0087 -0.7138  0.0202
                                            0.3492 -0.0116 -0.0000 -0.0000 -0.0163
                                           -0.0000 -0.0000  0.0070 -0.0071
                ( 62.35%)  -0.7896* H  10 s( 99.87%)p 0.00(  0.13%)
                                            0.9994 -0.0016  0.0321 -0.0152 -0.0000
   141. (0.01746) BD*( 1) O   4 - C   5  
                ( 31.43%)   0.5606* O   4 s( 32.74%)p 2.05( 67.18%)d 0.00(  0.08%)
                                           -0.0001 -0.5722  0.0008 -0.6919 -0.0081
                                            0.4392 -0.0107 -0.0000 -0.0000  0.0240
                                           -0.0000 -0.0000  0.0055  0.0144
                ( 68.57%)  -0.8281* C   5 s( 23.74%)p 3.20( 75.97%)d 0.01(  0.30%)
                                            0.0002 -0.4869  0.0166  0.6217 -0.0088
                                           -0.6080 -0.0594 -0.0000 -0.0000  0.0444
                                           -0.0000 -0.0000 -0.0110  0.0295
   142. (0.01149) BD*( 1) C   5 - C   6  
                ( 48.86%)   0.6990* C   5 s( 40.93%)p 1.44( 59.04%)d 0.00(  0.03%)
                                            0.0002 -0.6397  0.0084 -0.7312  0.0273
                                           -0.2316 -0.0374 -0.0000 -0.0000 -0.0069
                                           -0.0000 -0.0000 -0.0134  0.0100
                ( 51.14%)  -0.7152* C   6 s( 33.92%)p 1.95( 66.03%)d 0.00(  0.05%)
                                           -0.0001 -0.5823 -0.0134  0.8039  0.0140
                                            0.1119 -0.0350 -0.0000 -0.0000 -0.0089
                                           -0.0000 -0.0000 -0.0170  0.0128
   143. (0.04876) BD*( 2) C   5 - C   6  
                ( 49.32%)   0.7022* C   5 s(  0.00%)p 1.00( 99.97%)d 0.00(  0.03%)
                                           -0.0000 -0.0000 -0.0000 -0.0000 -0.0000
                                           -0.0000 -0.0000 -0.9998  0.0058 -0.0000
                                           -0.0177  0.0047 -0.0000 -0.0000
                ( 50.68%)  -0.7119* C   6 s(  0.00%)p 1.00( 99.92%)d 0.00(  0.08%)
                                           -0.0000 -0.0000 -0.0000 -0.0000 -0.0000
                                           -0.0000 -0.0000 -0.9996  0.0067 -0.0000
                                            0.0209  0.0198 -0.0000 -0.0000
   144. (0.00651) BD*( 1) C   6 - C   7  
                ( 48.95%)   0.6996* C   6 s( 35.07%)p 1.85( 64.88%)d 0.00(  0.05%)
                                            0.0001 -0.5921 -0.0118 -0.5151 -0.0366
                                            0.6179 -0.0194 -0.0000 -0.0000  0.0162
                                           -0.0000 -0.0000  0.0094  0.0138
                ( 51.05%)  -0.7145* C   7 s( 35.06%)p 1.85( 64.87%)d 0.00(  0.07%)
                                           -0.0001 -0.5920 -0.0110  0.4778 -0.0258
                                           -0.6472 -0.0302 -0.0000 -0.0000  0.0194
                                           -0.0000 -0.0000  0.0024  0.0163
   145. (0.00663) BD*( 1) C   6 - H  11  
                ( 35.87%)   0.5989* C   6 s( 30.94%)p 2.23( 69.04%)d 0.00(  0.02%)
                                            0.0002 -0.5560  0.0179 -0.2938 -0.0001
                                           -0.7771  0.0107 -0.0000 -0.0000 -0.0074
                                           -0.0000 -0.0000  0.0094  0.0095
                ( 64.13%)  -0.8008* H  11 s( 99.89%)p 0.00(  0.11%)
                                           -0.9994  0.0024  0.0114  0.0312 -0.0000
   146. (0.00773) BD*( 1) C   7 - C   8  
                ( 50.20%)   0.7085* C   7 s( 35.62%)p 1.81( 64.32%)d 0.00(  0.06%)
                                            0.0001  0.5968  0.0093 -0.2777  0.0332
                                           -0.7514 -0.0212  0.0000  0.0000  0.0148
                                            0.0000  0.0000 -0.0108 -0.0155
                ( 49.80%)  -0.7057* C   8 s( 34.63%)p 1.89( 65.32%)d 0.00(  0.05%)
                                            0.0000  0.5884  0.0099  0.2938  0.0419
                                            0.7517 -0.0024  0.0000  0.0000  0.0100
                                            0.0000  0.0000 -0.0167 -0.0128
   147. (0.00603) BD*( 1) C   7 - H  12  
                ( 37.22%)   0.6101* C   7 s( 29.19%)p 2.42( 70.77%)d 0.00(  0.03%)
                                            0.0003 -0.5402  0.0098 -0.8324  0.0113
                                           -0.1210  0.0026 -0.0000 -0.0000 -0.0047
                                           -0.0000 -0.0000 -0.0131  0.0119
                ( 62.78%)  -0.7923* H  12 s( 99.89%)p 0.00(  0.11%)
                                           -0.9994  0.0006  0.0333  0.0045 -0.0000
   148. (0.00689) BD*( 1) C   8 - C   9  
                ( 50.27%)   0.7090* C   8 s( 35.54%)p 1.81( 64.41%)d 0.00(  0.05%)
                                            0.0001  0.5962  0.0052 -0.7854 -0.0004
                                           -0.1597 -0.0415  0.0000  0.0000  0.0028
                                            0.0000  0.0000  0.0181 -0.0115
                ( 49.73%)  -0.7052* C   9 s( 35.75%)p 1.80( 64.20%)d 0.00(  0.05%)
                                           -0.0000  0.5979  0.0101  0.7901  0.0124
                                            0.1262 -0.0400  0.0000  0.0000  0.0114
                                            0.0000  0.0000  0.0134 -0.0126
   149. (0.02006) BD*( 2) C   8 - C   9  
                ( 41.56%)   0.6447* C   8 s(  0.00%)p 1.00( 99.94%)d 0.00(  0.06%)
                                           -0.0000 -0.0000 -0.0000 -0.0000 -0.0000
                                           -0.0000 -0.0000 -0.9996  0.0144 -0.0000
                                            0.0205 -0.0127 -0.0000 -0.0000
                ( 58.44%)  -0.7645* C   9 s(  0.00%)p 1.00( 99.90%)d 0.00(  0.10%)
                                           -0.0000 -0.0000 -0.0000 -0.0000 -0.0000
                                           -0.0000 -0.0000 -0.9995  0.0107 -0.0000
                                           -0.0245 -0.0192 -0.0000 -0.0000
   150. (0.00617) BD*( 1) C   8 - H  13  
                ( 36.28%)   0.6023* C   8 s( 29.73%)p 2.36( 70.25%)d 0.00(  0.02%)
                                            0.0003 -0.5451  0.0131 -0.5431  0.0081
                                            0.6383 -0.0060 -0.0000 -0.0000  0.0124
                                           -0.0000 -0.0000  0.0013  0.0088
                ( 63.72%)  -0.7983* H  13 s( 99.89%)p 0.00(  0.11%)
                                           -0.9995  0.0026  0.0205 -0.0251 -0.0000
   151. (0.00655) BD*( 1) C   9 - H  14  
                ( 36.17%)   0.6014* C   9 s( 30.47%)p 2.28( 69.50%)d 0.00(  0.03%)
                                           -0.0003  0.5518 -0.0160 -0.2926  0.0090
                                           -0.7806  0.0066 -0.0000 -0.0000  0.0099
                                           -0.0000 -0.0000 -0.0082 -0.0103
                ( 63.83%)  -0.7990* H  14 s( 99.89%)p 0.00(  0.11%)
                                            0.9994 -0.0019  0.0116  0.0312 -0.0000


 NHO Directionality and "Bond Bending" (deviations from line of nuclear centers)

         [Thresholds for printing:  angular deviation  >  1.0 degree]
                                    hybrid p-character > 25.0%
                                    orbital occupancy  >  0.10e

                                Line of Centers        Hybrid 1              Hybrid 2
                                ---------------  -------------------   ------------------
                NBO               Theta   Phi    Theta   Phi    Dev    Theta   Phi    Dev
 ========================================================================================
     1. BD (   1) C   1 - N   2    90.0  176.4    90.0  185.8   9.4     90.0  349.8   6.7
     2. BD (   2) C   1 - N   2    90.0  176.4     0.0    0.0  90.0      0.0    0.0  90.0
     3. BD (   1) C   1 - C   5    90.0   68.1    90.0   66.4   1.7     90.0  250.3   2.1
     4. BD (   1) C   1 - C   9    90.0  308.1    90.0  300.0   8.2     90.0  133.8   5.7
     5. BD (   1) N   2 - C   3    90.0  100.7    90.0  106.5   5.7     90.0  274.7   6.0
     6. BD (   1) C   3 - O   4    90.0   36.7    90.0   40.7   4.0     90.0  209.0   7.6
     7. BD (   1) C   3 - H  10    90.0  152.6    90.0  154.1   1.4      --     --    --
     8. BD (   1) O   4 - C   5    90.0  320.9    90.0  328.5   7.7     90.0  132.6   8.3
     9. BD (   1) C   5 - C   6    90.0   11.8    90.0   20.9   9.1     90.0  185.4   6.4
    10. BD (   2) C   5 - C   6    90.0   11.8     0.0    0.0  90.0      0.0    0.0  90.0
    11. BD (   1) C   6 - C   7    90.0  307.5    90.0  312.7   5.2     90.0  123.7   3.8
    13. BD (   1) C   7 - C   8    90.0  249.2    90.0  252.4   3.3     90.0   65.9   3.3
    15. BD (   1) C   8 - C   9    90.0  190.8    90.0  194.4   3.5     90.0    6.1   4.7
    16. BD (   2) C   8 - C   9    90.0  190.8     0.0    0.0  90.0      0.0    0.0  90.0
    18. BD (   1) C   9 - H  14    90.0  248.8    90.0  249.9   1.0      --     --    --
    28. LP (   1) N   2             --     --     90.0  229.8   --       --     --    --
    29. LP*(   1) C   3             --     --      0.0    0.0   --       --     --    --
    30. LP (   1) O   4             --     --     90.0   90.2   --       --     --    --
    31. LP (   2) O   4             --     --      0.0    0.0   --       --     --    --
    32. LP*(   1) C   7             --     --      0.0    0.0   --       --     --    --


 Second Order Perturbation Theory Analysis of Fock Matrix in NBO Basis

     Threshold for printing:   0.25 kcal/mol
                                                                              E(2)  E(j)-E(i) F(i,j)
         Donor NBO (i)                     Acceptor NBO (j)                 kcal/mol   a.u.    a.u. 
 ===================================================================================================

 within unit  1
   1. BD (   1) C   1 - N   2        / 51. RY*(   1) C   3                    0.28    1.48    0.026
   1. BD (   1) C   1 - N   2        / 52. RY*(   2) C   3                    0.69    2.11    0.048
   1. BD (   1) C   1 - N   2        /136. BD*(   1) C   1 - C   5            0.50    1.29    0.032
   1. BD (   1) C   1 - N   2        /137. BD*(   1) C   1 - C   9            1.23    1.33    0.051
   1. BD (   1) C   1 - N   2        /138. BD*(   1) N   2 - C   3            0.31    1.35    0.026
   1. BD (   1) C   1 - N   2        /139. BD*(   1) C   3 - O   4            0.94    1.10    0.041
   1. BD (   1) C   1 - N   2        /140. BD*(   1) C   3 - H  10            2.54    1.25    0.071
   1. BD (   1) C   1 - N   2        /141. BD*(   1) O   4 - C   5            0.66    1.10    0.034
   1. BD (   1) C   1 - N   2        /142. BD*(   1) C   5 - C   6            1.75    1.33    0.061
   1. BD (   1) C   1 - N   2        /148. BD*(   1) C   8 - C   9            0.57    1.34    0.035
   2. BD (   2) C   1 - N   2        / 29. LP*(   1) C   3                   61.52    0.17    0.133
   2. BD (   2) C   1 - N   2        / 46. RY*(   5) N   2                    0.25    2.62    0.036
   2. BD (   2) C   1 - N   2        / 53. RY*(   3) C   3                    0.97    2.05    0.063
   2. BD (   2) C   1 - N   2        / 54. RY*(   4) C   3                    0.39    1.05    0.028
   2. BD (   2) C   1 - N   2        / 74. RY*(   6) C   5                    0.36    1.56    0.034
   2. BD (   2) C   1 - N   2        /107. RY*(   3) C   9                    0.62    1.12    0.037
   2. BD (   2) C   1 - N   2        /143. BD*(   2) C   5 - C   6            5.96    0.32    0.059
   2. BD (   2) C   1 - N   2        /149. BD*(   2) C   8 - C   9            5.00    0.33    0.057
   3. BD (   1) C   1 - C   5        / 42. RY*(   1) N   2                    0.39    1.70    0.033
   3. BD (   1) C   1 - C   5        / 78. RY*(   1) C   6                    0.69    1.85    0.045
   3. BD (   1) C   1 - C   5        / 79. RY*(   2) C   6                    0.29    1.38    0.025
   3. BD (   1) C   1 - C   5        /105. RY*(   1) C   9                    0.65    1.87    0.044
   3. BD (   1) C   1 - C   5        /106. RY*(   2) C   9                    0.27    1.40    0.025
   3. BD (   1) C   1 - C   5        /137. BD*(   1) C   1 - C   9            1.95    1.27    0.063
   3. BD (   1) C   1 - C   5        /140. BD*(   1) C   3 - H  10            0.48    1.19    0.030
   3. BD (   1) C   1 - C   5        /142. BD*(   1) C   5 - C   6            2.49    1.27    0.071
   3. BD (   1) C   1 - C   5        /145. BD*(   1) C   6 - H  11            1.10    1.19    0.046
   3. BD (   1) C   1 - C   5        /151. BD*(   1) C   9 - H  14            1.13    1.20    0.047
   4. BD (   1) C   1 - C   9        / 42. RY*(   1) N   2                    0.31    1.70    0.029
   4. BD (   1) C   1 - C   9        / 71. RY*(   3) C   5                    0.42    1.69    0.034
   4. BD (   1) C   1 - C   9        / 96. RY*(   1) C   8                    0.57    1.89    0.042
   4. BD (   1) C   1 - C   9        / 97. RY*(   2) C   8                    0.59    1.39    0.036
   4. BD (   1) C   1 - C   9        /134. BD*(   1) C   1 - N   2            1.20    1.14    0.047
   4. BD (   1) C   1 - C   9        /136. BD*(   1) C   1 - C   5            1.73    1.23    0.059
   4. BD (   1) C   1 - C   9        /138. BD*(   1) N   2 - C   3            0.63    1.29    0.036
   4. BD (   1) C   1 - C   9        /141. BD*(   1) O   4 - C   5            0.97    1.04    0.040
   4. BD (   1) C   1 - C   9        /148. BD*(   1) C   8 - C   9            1.06    1.28    0.047
   4. BD (   1) C   1 - C   9        /150. BD*(   1) C   8 - H  13            1.12    1.21    0.047
   4. BD (   1) C   1 - C   9        /151. BD*(   1) C   9 - H  14            0.59    1.20    0.034
   5. BD (   1) N   2 - C   3        / 34. RY*(   2) C   1                    1.21    1.78    0.059
   5. BD (   1) N   2 - C   3        /134. BD*(   1) C   1 - N   2            0.42    1.31    0.030
   5. BD (   1) N   2 - C   3        /137. BD*(   1) C   1 - C   9            2.87    1.43    0.081
   5. BD (   1) N   2 - C   3        /140. BD*(   1) C   3 - H  10            0.46    1.35    0.031
   5. BD (   1) N   2 - C   3        /142. BD*(   1) C   5 - C   6            0.37    1.43    0.029
   6. BD (   1) C   3 - O   4        / 43. RY*(   2) N   2                    0.37    2.06    0.035
   6. BD (   1) C   3 - O   4        / 69. RY*(   1) C   5                    1.08    1.77    0.055
   6. BD (   1) C   3 - O   4        / 71. RY*(   3) C   5                    0.40    1.88    0.035
   6. BD (   1) C   3 - O   4        /137. BD*(   1) C   1 - C   9            0.43    1.45    0.032
   6. BD (   1) C   3 - O   4        /142. BD*(   1) C   5 - C   6            2.70    1.45    0.079
   7. BD (   1) C   3 - H  10        / 42. RY*(   1) N   2                    0.38    1.54    0.031
   7. BD (   1) C   3 - H  10        / 60. RY*(   1) O   4                    0.27    1.80    0.028
   7. BD (   1) C   3 - H  10        /134. BD*(   1) C   1 - N   2            2.15    0.99    0.058
   7. BD (   1) C   3 - H  10        /138. BD*(   1) N   2 - C   3            0.28    1.14    0.023
   7. BD (   1) C   3 - H  10        /139. BD*(   1) C   3 - O   4            0.26    0.89    0.019
   7. BD (   1) C   3 - H  10        /141. BD*(   1) O   4 - C   5            1.70    0.88    0.049
   8. BD (   1) O   4 - C   5        / 51. RY*(   1) C   3                    1.09    1.62    0.053
   8. BD (   1) O   4 - C   5        /134. BD*(   1) C   1 - N   2            0.32    1.35    0.026
   8. BD (   1) O   4 - C   5        /136. BD*(   1) C   1 - C   5            0.25    1.43    0.024
   8. BD (   1) O   4 - C   5        /137. BD*(   1) C   1 - C   9            1.31    1.47    0.056
   8. BD (   1) O   4 - C   5        /140. BD*(   1) C   3 - H  10            1.02    1.39    0.048
   8. BD (   1) O   4 - C   5        /142. BD*(   1) C   5 - C   6            0.66    1.47    0.040
   8. BD (   1) O   4 - C   5        /144. BD*(   1) C   6 - C   7            0.46    1.47    0.033
   9. BD (   1) C   5 - C   6        / 35. RY*(   3) C   1                    0.36    1.63    0.031
   9. BD (   1) C   5 - C   6        / 87. RY*(   1) C   7                    0.56    1.93    0.042
   9. BD (   1) C   5 - C   6        / 88. RY*(   2) C   7                    0.50    1.40    0.034
   9. BD (   1) C   5 - C   6        /134. BD*(   1) C   1 - N   2            0.70    1.15    0.036
   9. BD (   1) C   5 - C   6        /136. BD*(   1) C   1 - C   5            2.20    1.24    0.066
   9. BD (   1) C   5 - C   6        /139. BD*(   1) C   3 - O   4            0.92    1.05    0.040
   9. BD (   1) C   5 - C   6        /141. BD*(   1) O   4 - C   5            0.59    1.05    0.032
   9. BD (   1) C   5 - C   6        /144. BD*(   1) C   6 - C   7            1.00    1.28    0.045
   9. BD (   1) C   5 - C   6        /145. BD*(   1) C   6 - H  11            0.72    1.20    0.037
   9. BD (   1) C   5 - C   6        /147. BD*(   1) C   7 - H  12            1.10    1.21    0.046
  10. BD (   2) C   5 - C   6        / 32. LP*(   1) C   7                   25.03    0.20    0.092
  10. BD (   2) C   5 - C   6        / 37. RY*(   5) C   1                    0.38    2.07    0.039
  10. BD (   2) C   5 - C   6        / 61. RY*(   2) O   4                    0.57    1.52    0.040
  10. BD (   2) C   5 - C   6        / 90. RY*(   4) C   7                    0.30    2.17    0.035
  10. BD (   2) C   5 - C   6        / 92. RY*(   6) C   7                    0.50    0.96    0.030
  10. BD (   2) C   5 - C   6        /135. BD*(   2) C   1 - N   2           11.76    0.28    0.075
  11. BD (   1) C   6 - C   7        / 69. RY*(   1) C   5                    1.03    1.57    0.051
  11. BD (   1) C   6 - C   7        / 96. RY*(   1) C   8                    0.43    1.88    0.036
  11. BD (   1) C   6 - C   7        / 97. RY*(   2) C   8                    0.68    1.38    0.039
  11. BD (   1) C   6 - C   7        /141. BD*(   1) O   4 - C   5            3.67    1.03    0.078
  11. BD (   1) C   6 - C   7        /142. BD*(   1) C   5 - C   6            1.28    1.26    0.051
  11. BD (   1) C   6 - C   7        /145. BD*(   1) C   6 - H  11            0.68    1.18    0.036
  11. BD (   1) C   6 - C   7        /146. BD*(   1) C   7 - C   8            0.94    1.25    0.043
  11. BD (   1) C   6 - C   7        /147. BD*(   1) C   7 - H  12            0.45    1.19    0.029
  11. BD (   1) C   6 - C   7        /150. BD*(   1) C   8 - H  13            0.99    1.20    0.044
  12. BD (   1) C   6 - H  11        / 87. RY*(   1) C   7                    0.30    1.72    0.029
  12. BD (   1) C   6 - H  11        /136. BD*(   1) C   1 - C   5            2.28    1.04    0.062
  12. BD (   1) C   6 - H  11        /142. BD*(   1) C   5 - C   6            0.47    1.07    0.028
  12. BD (   1) C   6 - H  11        /144. BD*(   1) C   6 - C   7            0.47    1.07    0.028
  12. BD (   1) C   6 - H  11        /146. BD*(   1) C   7 - C   8            1.72    1.07    0.054
  13. BD (   1) C   7 - C   8        / 79. RY*(   2) C   6                    0.91    1.36    0.045
  13. BD (   1) C   7 - C   8        /106. RY*(   2) C   9                    0.86    1.38    0.044
  13. BD (   1) C   7 - C   8        /144. BD*(   1) C   6 - C   7            0.95    1.25    0.044
  13. BD (   1) C   7 - C   8        /145. BD*(   1) C   6 - H  11            1.20    1.17    0.047
  13. BD (   1) C   7 - C   8        /147. BD*(   1) C   7 - H  12            0.52    1.18    0.031
  13. BD (   1) C   7 - C   8        /148. BD*(   1) C   8 - C   9            1.07    1.26    0.046
  13. BD (   1) C   7 - C   8        /150. BD*(   1) C   8 - H  13            0.56    1.19    0.033
  13. BD (   1) C   7 - C   8        /151. BD*(   1) C   9 - H  14            1.13    1.18    0.046
  14. BD (   1) C   7 - H  12        / 78. RY*(   1) C   6                    0.31    1.65    0.029
  14. BD (   1) C   7 - H  12        / 96. RY*(   1) C   8                    0.32    1.69    0.030
  14. BD (   1) C   7 - H  12        /142. BD*(   1) C   5 - C   6            1.97    1.07    0.058
  14. BD (   1) C   7 - H  12        /144. BD*(   1) C   6 - C   7            0.27    1.07    0.021
  14. BD (   1) C   7 - H  12        /146. BD*(   1) C   7 - C   8            0.33    1.06    0.024
  14. BD (   1) C   7 - H  12        /148. BD*(   1) C   8 - C   9            2.04    1.08    0.059
  15. BD (   1) C   8 - C   9        / 34. RY*(   2) C   1                    1.08    1.60    0.053
  15. BD (   1) C   8 - C   9        / 87. RY*(   1) C   7                    0.37    1.90    0.034
  15. BD (   1) C   8 - C   9        / 88. RY*(   2) C   7                    0.61    1.37    0.037
  15. BD (   1) C   8 - C   9        /134. BD*(   1) C   1 - N   2            2.97    1.12    0.073
  15. BD (   1) C   8 - C   9        /137. BD*(   1) C   1 - C   9            1.23    1.25    0.049
  15. BD (   1) C   8 - C   9        /146. BD*(   1) C   7 - C   8            1.04    1.24    0.045
  15. BD (   1) C   8 - C   9        /147. BD*(   1) C   7 - H  12            0.94    1.18    0.042
  15. BD (   1) C   8 - C   9        /150. BD*(   1) C   8 - H  13            0.64    1.19    0.035
  15. BD (   1) C   8 - C   9        /151. BD*(   1) C   9 - H  14            0.73    1.18    0.037
  16. BD (   2) C   8 - C   9        / 32. LP*(   1) C   7                   33.64    0.18    0.100
  16. BD (   2) C   8 - C   9        / 36. RY*(   4) C   1                    0.41    1.97    0.039
  16. BD (   2) C   8 - C   9        / 92. RY*(   6) C   7                    0.94    0.93    0.041
  16. BD (   2) C   8 - C   9        / 99. RY*(   4) C   8                    0.27    0.97    0.022
  16. BD (   2) C   8 - C   9        /135. BD*(   2) C   1 - N   2           11.14    0.25    0.069
  16. BD (   2) C   8 - C   9        /149. BD*(   2) C   8 - C   9            0.43    0.30    0.015
  17. BD (   1) C   8 - H  13        / 87. RY*(   1) C   7                    0.30    1.70    0.029
  17. BD (   1) C   8 - H  13        /105. RY*(   1) C   9                    0.30    1.66    0.028
  17. BD (   1) C   8 - H  13        /137. BD*(   1) C   1 - C   9            1.99    1.05    0.058
  17. BD (   1) C   8 - H  13        /144. BD*(   1) C   6 - C   7            1.95    1.05    0.057
  17. BD (   1) C   8 - H  13        /146. BD*(   1) C   7 - C   8            0.33    1.04    0.023
  17. BD (   1) C   8 - H  13        /148. BD*(   1) C   8 - C   9            0.46    1.07    0.028
  18. BD (   1) C   9 - H  14        / 96. RY*(   1) C   8                    0.31    1.69    0.029
  18. BD (   1) C   9 - H  14        /136. BD*(   1) C   1 - C   5            2.24    1.02    0.061
  18. BD (   1) C   9 - H  14        /137. BD*(   1) C   1 - C   9            0.36    1.06    0.025
  18. BD (   1) C   9 - H  14        /146. BD*(   1) C   7 - C   8            1.96    1.05    0.058
  18. BD (   1) C   9 - H  14        /148. BD*(   1) C   8 - C   9            0.58    1.08    0.031
  19. CR (   1) C   1                / 69. RY*(   1) C   5                    0.95   11.00    0.129
  19. CR (   1) C   1                /106. RY*(   2) C   9                    0.81   10.81    0.118
  19. CR (   1) C   1                /136. BD*(   1) C   1 - C   5            0.31   10.65    0.074
  19. CR (   1) C   1                /138. BD*(   1) N   2 - C   3            0.45   10.71    0.088
  19. CR (   1) C   1                /142. BD*(   1) C   5 - C   6            0.67   10.68    0.108
  19. CR (   1) C   1                /148. BD*(   1) C   8 - C   9            0.32   10.70    0.075
  19. CR (   1) C   1                /151. BD*(   1) C   9 - H  14            0.29   10.62    0.070
  20. CR (   1) N   2                / 33. RY*(   1) C   1                    0.97   15.19    0.154
  20. CR (   1) N   2                / 39. RY*(   7) C   1                    0.35   16.22    0.095
  20. CR (   1) N   2                / 51. RY*(   1) C   3                    1.54   14.87    0.191
  20. CR (   1) N   2                / 55. RY*(   5) C   3                    0.38   15.63    0.097
  20. CR (   1) N   2                /137. BD*(   1) C   1 - C   9            0.53   14.72    0.113
  21. CR (   1) C   3                / 42. RY*(   1) N   2                    0.27   11.18    0.070
  21. CR (   1) C   3                / 43. RY*(   2) N   2                    0.28   11.36    0.071
  21. CR (   1) C   3                /114. RY*(   1) H  10                    0.44   10.54    0.086
  21. CR (   1) C   3                /134. BD*(   1) C   1 - N   2            0.75   10.63    0.114
  21. CR (   1) C   3                /139. BD*(   1) C   3 - O   4            0.44   10.53    0.087
  21. CR (   1) C   3                /141. BD*(   1) O   4 - C   5            0.75   10.52    0.113
  22. CR (   1) O   4                / 51. RY*(   1) C   3                    0.94   19.71    0.173
  22. CR (   1) O   4                / 52. RY*(   2) C   3                    0.26   20.35    0.092
  22. CR (   1) O   4                / 69. RY*(   1) C   5                    0.36   19.88    0.107
  22. CR (   1) O   4                / 70. RY*(   2) C   5                    0.82   19.97    0.161
  22. CR (   1) O   4                / 75. RY*(   7) C   5                    0.35   20.96    0.108
  22. CR (   1) O   4                /142. BD*(   1) C   5 - C   6            0.35   19.56    0.106
  23. CR (   1) C   5                / 34. RY*(   2) C   1                    1.06   11.06    0.137
  23. CR (   1) C   5                / 79. RY*(   2) C   6                    0.83   10.82    0.120
  23. CR (   1) C   5                /136. BD*(   1) C   1 - C   5            0.49   10.67    0.092
  23. CR (   1) C   5                /137. BD*(   1) C   1 - C   9            0.55   10.71    0.098
  23. CR (   1) C   5                /139. BD*(   1) C   3 - O   4            0.59   10.48    0.101
  23. CR (   1) C   5                /141. BD*(   1) O   4 - C   5            0.46   10.48    0.089
  23. CR (   1) C   5                /142. BD*(   1) C   5 - C   6            0.28   10.71    0.070
  23. CR (   1) C   5                /144. BD*(   1) C   6 - C   7            0.30   10.71    0.072
  23. CR (   1) C   5                /145. BD*(   1) C   6 - H  11            0.33   10.63    0.075
  24. CR (   1) C   6                / 71. RY*(   3) C   5                    0.79   11.07    0.118
  24. CR (   1) C   6                / 88. RY*(   2) C   7                    0.60   10.77    0.102
  24. CR (   1) C   6                / 89. RY*(   3) C   7                    0.39   10.83    0.082
  24. CR (   1) C   6                /118. RY*(   1) H  11                    0.45   10.47    0.087
  24. CR (   1) C   6                /136. BD*(   1) C   1 - C   5            0.65   10.61    0.106
  24. CR (   1) C   6                /141. BD*(   1) O   4 - C   5            0.70   10.42    0.109
  24. CR (   1) C   6                /146. BD*(   1) C   7 - C   8            0.41   10.64    0.084
  25. CR (   1) C   7                / 79. RY*(   2) C   6                    0.41   10.77    0.084
  25. CR (   1) C   7                / 80. RY*(   3) C   6                    0.34   10.68    0.076
  25. CR (   1) C   7                / 97. RY*(   2) C   8                    0.82   10.79    0.119
  25. CR (   1) C   7                /122. RY*(   1) H  12                    0.42   10.48    0.084
  25. CR (   1) C   7                /142. BD*(   1) C   5 - C   6            0.40   10.66    0.083
  25. CR (   1) C   7                /145. BD*(   1) C   6 - H  11            0.31   10.58    0.072
  25. CR (   1) C   7                /148. BD*(   1) C   8 - C   9            0.45   10.67    0.088
  26. CR (   1) C   8                / 88. RY*(   2) C   7                    0.74   10.76    0.112
  26. CR (   1) C   8                /106. RY*(   2) C   9                    0.46   10.76    0.089
  26. CR (   1) C   8                /108. RY*(   4) C   9                    0.26   10.66    0.066
  26. CR (   1) C   8                /126. RY*(   1) H  13                    0.42   10.46    0.084
  26. CR (   1) C   8                /137. BD*(   1) C   1 - C   9            0.45   10.63    0.087
  26. CR (   1) C   8                /144. BD*(   1) C   6 - C   7            0.44   10.64    0.086
  26. CR (   1) C   8                /151. BD*(   1) C   9 - H  14            0.31   10.57    0.072
  27. CR (   1) C   9                / 35. RY*(   3) C   1                    0.92   10.99    0.127
  27. CR (   1) C   9                / 97. RY*(   2) C   8                    0.65   10.77    0.106
  27. CR (   1) C   9                / 98. RY*(   3) C   8                    0.35   10.81    0.078
  27. CR (   1) C   9                /130. RY*(   1) H  14                    0.44   10.47    0.086
  27. CR (   1) C   9                /134. BD*(   1) C   1 - N   2            0.66   10.51    0.106
  27. CR (   1) C   9                /136. BD*(   1) C   1 - C   5            0.53   10.60    0.095
  27. CR (   1) C   9                /146. BD*(   1) C   7 - C   8            0.47   10.63    0.089
  27. CR (   1) C   9                /150. BD*(   1) C   8 - H  13            0.27   10.58    0.067
  28. LP (   1) N   2                / 33. RY*(   1) C   1                    1.99    1.38    0.068
  28. LP (   1) N   2                / 51. RY*(   1) C   3                    2.09    1.06    0.061
  28. LP (   1) N   2                / 52. RY*(   2) C   3                    0.50    1.70    0.038
  28. LP (   1) N   2                /136. BD*(   1) C   1 - C   5            2.96    0.88    0.065
  28. LP (   1) N   2                /139. BD*(   1) C   3 - O   4            5.78    0.69    0.080
  28. LP (   1) N   2                /140. BD*(   1) C   3 - H  10            0.90    0.84    0.035
  29. LP*(   1) C   3                / 44. RY*(   3) N   2                    0.59    1.01    0.058
  29. LP*(   1) C   3                / 46. RY*(   5) N   2                    0.27    2.46    0.061
  29. LP*(   1) C   3                / 54. RY*(   4) C   3                    1.14    0.89    0.075
  29. LP*(   1) C   3                / 58. RY*(   8) C   3                    0.29    1.88    0.055
  29. LP*(   1) C   3                / 64. RY*(   5) O   4                    0.30    2.73    0.068
  29. LP*(   1) C   3                /135. BD*(   2) C   1 - N   2           13.68    0.12    0.086
  30. LP (   1) O   4                / 51. RY*(   1) C   3                    0.76    1.27    0.040
  30. LP (   1) O   4                / 52. RY*(   2) C   3                    0.74    1.91    0.048
  30. LP (   1) O   4                / 70. RY*(   2) C   5                    1.62    1.53    0.063
  30. LP (   1) O   4                /136. BD*(   1) C   1 - C   5            2.00    1.09    0.059
  30. LP (   1) O   4                /138. BD*(   1) N   2 - C   3            1.95    1.15    0.060
  30. LP (   1) O   4                /140. BD*(   1) C   3 - H  10            0.44    1.05    0.027
  31. LP (   2) O   4                / 29. LP*(   1) C   3                   37.44    0.22    0.123
  31. LP (   2) O   4                / 53. RY*(   3) C   3                    0.55    2.10    0.046
  31. LP (   2) O   4                / 54. RY*(   4) C   3                    1.15    1.11    0.049
  31. LP (   2) O   4                / 72. RY*(   4) C   5                    1.24    2.16    0.071
  31. LP (   2) O   4                /143. BD*(   2) C   5 - C   6           12.60    0.37    0.091
  32. LP*(   1) C   7                / 81. RY*(   4) C   6                    0.65    0.74    0.061
  32. LP*(   1) C   7                / 92. RY*(   6) C   7                    1.66    0.76    0.098
  32. LP*(   1) C   7                / 99. RY*(   4) C   8                    0.64    0.79    0.062
  32. LP*(   1) C   7                /135. BD*(   2) C   1 - N   2            0.33    0.08    0.012
  32. LP*(   1) C   7                /143. BD*(   2) C   5 - C   6           14.79    0.10    0.098
  32. LP*(   1) C   7                /149. BD*(   2) C   8 - C   9            9.86    0.12    0.091
 135. BD*(   2) C   1 - N   2        / 40. RY*(   8) C   1                    0.47    0.86    0.089
 135. BD*(   2) C   1 - N   2        / 44. RY*(   3) N   2                    0.36    0.89    0.080
 135. BD*(   2) C   1 - N   2        /143. BD*(   2) C   5 - C   6           17.75    0.03    0.080
 135. BD*(   2) C   1 - N   2        /149. BD*(   2) C   8 - C   9           10.19    0.05    0.086
 139. BD*(   1) C   3 - O   4        / 51. RY*(   1) C   3                    0.96    0.37    0.135
 139. BD*(   1) C   3 - O   4        / 55. RY*(   5) C   3                    0.28    1.13    0.141
 139. BD*(   1) C   3 - O   4        /134. BD*(   1) C   1 - N   2            0.68    0.10    0.053
 139. BD*(   1) C   3 - O   4        /136. BD*(   1) C   1 - C   5            0.37    0.19    0.048
 143. BD*(   2) C   5 - C   6        / 81. RY*(   4) C   6                    0.31    0.64    0.081
 143. BD*(   2) C   5 - C   6        /149. BD*(   2) C   8 - C   9            0.97    0.02    0.019


 Natural Bond Orbitals (Summary):

                                                            Principal Delocalizations
           NBO                        Occupancy    Energy   (geminal,vicinal,remote)
 ====================================================================================
 Molecular unit  1  (C7H5NO)
     1. BD (   1) C   1 - N   2          0.98708    -0.97938  140(v),142(v),137(g),139(v)
                                                    52(v),141(v),148(v),136(g)
                                                    138(g),51(v)
     2. BD (   2) C   1 - N   2          0.80544    -0.49507  29(v),143(v),149(v),53(v)
                                                    107(v),54(v),74(v),46(g)
     3. BD (   1) C   1 - C   5          0.98827    -0.91565  142(g),137(g),151(v),145(v)
                                                    78(v),105(v),140(r),42(v)
                                                    79(v),106(v)
     4. BD (   1) C   1 - C   9          0.98832    -0.91698  136(g),134(g),150(v),148(g)
                                                    141(v),138(v),151(g),97(v)
                                                    96(v),71(v),42(v)
     5. BD (   1) N   2 - C   3          0.99455    -1.08078  137(v),34(v),140(g),134(g)
                                                    142(r)
     6. BD (   1) C   3 - O   4          0.99523    -1.10228  142(v),69(v),137(r),71(v)
                                                    43(v)
     7. BD (   1) C   3 - H  10          0.99006    -0.76313  134(v),141(v),42(v),138(g)
                                                    60(v),139(g)
     8. BD (   1) O   4 - C   5          0.99430    -1.11971  137(v),51(v),140(v),142(g)
                                                    144(v),134(v),136(g)
     9. BD (   1) C   5 - C   6          0.98850    -0.92900  136(g),147(v),144(g),139(v)
                                                    145(g),134(v),141(g),87(v)
                                                    88(v),35(v)
    10. BD (   2) C   5 - C   6          0.84551    -0.48238  32(v),135(v),61(v),92(v)
                                                    37(v),90(v)
    11. BD (   1) C   6 - C   7          0.98710    -0.90630  141(v),142(g),69(v),150(v)
                                                    146(g),97(v),145(g),147(g)
                                                    96(v)
    12. BD (   1) C   6 - H  11          0.98868    -0.72193  136(v),146(v),144(g),142(g)
                                                    87(v)
    13. BD (   1) C   7 - C   8          0.99057    -0.89614  145(v),151(v),148(g),144(g)
                                                    79(v),106(v),150(g),147(g)
    14. BD (   1) C   7 - H  12          0.98913    -0.71673  148(v),142(v),146(g),96(v)
                                                    78(v),144(g)
    15. BD (   1) C   8 - C   9          0.98854    -0.89577  134(v),137(g),34(v),146(g)
                                                    147(v),151(g),150(g),88(v)
                                                    87(v)
    16. BD (   2) C   8 - C   9          0.84623    -0.45757  32(v),135(v),92(v),149(g)
                                                    36(v),99(g)
    17. BD (   1) C   8 - H  13          0.98894    -0.70016  137(v),144(v),148(g),146(g)
                                                    105(v),87(v)
    18. BD (   1) C   9 - H  14          0.98860    -0.71016  136(v),146(v),148(g),137(g)
                                                    96(v)
    19. CR (   1) C   1                  0.99938   -10.33365  69(v),106(v),142(v),138(v)
                                                    148(v),136(g),151(v)
    20. CR (   1) N   2                  0.99966   -14.37029  51(v),33(v),137(v),55(v)
                                                    39(v),140(v)
    21. CR (   1) C   3                  0.99959   -10.40260  134(v),141(v),139(g),114(v)
                                                    43(v),42(v)
    22. CR (   1) O   4                  0.99983   -19.21223  51(v),70(v),69(v),142(v)
                                                    75(v),52(v)
    23. CR (   1) C   5                  0.99929   -10.35599  34(v),79(v),139(v),137(v)
                                                    136(g),141(g),145(v),144(v)
                                                    142(g)
    24. CR (   1) C   6                  0.99945   -10.29682  71(v),141(v),136(v),88(v)
                                                    118(v),146(v),89(v)
    25. CR (   1) C   7                  0.99949   -10.30928  97(v),148(v),122(v),79(v)
                                                    142(v),80(v),145(v)
    26. CR (   1) C   8                  0.99951   -10.28344  88(v),106(v),137(v),144(v)
                                                    126(v),151(v),108(v)
    27. CR (   1) C   9                  0.99945   -10.28924  35(v),134(v),97(v),136(v)
                                                    146(v),130(v),98(v),150(v)
    28. LP (   1) N   2                  0.95702    -0.56680  139(v),136(v),51(v),33(v)
                                                    140(v),52(v)
    29. LP*(   1) C   3                  0.28374    -0.32967  135(v),54(g),44(v),64(v)
                                                    58(g),46(v)
    30. LP (   1) O   4                  0.98533    -0.77687  136(v),138(v),70(v),51(v)
                                                    52(v),140(v)
    31. LP (   2) O   4                  0.85466    -0.54914  29(v),143(v),72(v),54(v)
                                                    53(v)
    32. LP*(   1) C   7                  0.20832    -0.28161  143(v),149(v),92(g),81(v)
                                                    99(v)
    33. RY*(   1) C   1                  0.00352     0.81559   
    34. RY*(   2) C   1                  0.00287     0.70084   
    35. RY*(   3) C   1                  0.00129     0.69914   
    36. RY*(   4) C   1                  0.00064     1.50778   
    37. RY*(   5) C   1                  0.00029     1.58643   
    38. RY*(   6) C   1                  0.00025     2.03485   
    39. RY*(   7) C   1                  0.00011     1.85092   
    40. RY*(   8) C   1                  0.00004     0.64962   
    41. RY*(   9) C   1                  0.00001     1.96239   
    42. RY*(   1) N   2                  0.00158     0.78178   
    43. RY*(   2) N   2                  0.00060     0.95756   
    44. RY*(   3) N   2                  0.00013     0.68491   
    45. RY*(   4) N   2                  0.00009     1.25366   
    46. RY*(   5) N   2                  0.00004     2.12984   
    47. RY*(   6) N   2                  0.00002     2.31027   
    48. RY*(   7) N   2                  0.00002     2.38975   
    49. RY*(   8) N   2                  0.00001     2.07102   
    50. RY*(   9) N   2                  0.00001     2.45163   
    51. RY*(   1) C   3                  0.00571     0.49670   
    52. RY*(   2) C   3                  0.00299     1.13458   
    53. RY*(   3) C   3                  0.00116     1.55126   
    54. RY*(   4) C   3                  0.00049     0.55839   
    55. RY*(   5) C   3                  0.00041     1.25776   
    56. RY*(   6) C   3                  0.00028     2.01551   
    57. RY*(   7) C   3                  0.00010     0.66598   
    58. RY*(   8) C   3                  0.00000     1.54837   
    59. RY*(   9) C   3                  0.00000     1.93700   
    60. RY*(   1) O   4                  0.00094     1.03730   
    61. RY*(   2) O   4                  0.00046     1.03975   
    62. RY*(   3) O   4                  0.00026     1.36078   
    63. RY*(   4) O   4                  0.00023     1.60119   
    64. RY*(   5) O   4                  0.00007     2.39557   
    65. RY*(   6) O   4                  0.00002     2.81342   
    66. RY*(   7) O   4                  0.00002     2.42395   
    67. RY*(   8) O   4                  0.00000     2.32154   
    68. RY*(   9) O   4                  0.00001     2.72380   
    69. RY*(   1) C   5                  0.00280     0.66870   
    70. RY*(   2) C   5                  0.00257     0.75450   
    71. RY*(   3) C   5                  0.00122     0.77368   
    72. RY*(   4) C   5                  0.00108     1.60684   
    73. RY*(   5) C   5                  0.00041     2.09519   
    74. RY*(   6) C   5                  0.00035     1.06798   
    75. RY*(   7) C   5                  0.00015     1.75081   
    76. RY*(   8) C   5                  0.00003     1.04216   
    77. RY*(   9) C   5                  0.00001     1.96768   
    78. RY*(   1) C   6                  0.00238     0.93030   
    79. RY*(   2) C   6                  0.00152     0.46491   
    80. RY*(   3) C   6                  0.00046     0.37193   
    81. RY*(   4) C   6                  0.00031     0.46316   
    82. RY*(   5) C   6                  0.00007     2.08201   
    83. RY*(   6) C   6                  0.00005     1.59072   
    84. RY*(   7) C   6                  0.00003     2.16199   
    85. RY*(   8) C   6                  0.00000     1.70655   
    86. RY*(   9) C   6                  0.00000     2.02705   
    87. RY*(   1) C   7                  0.00245     0.99966   
    88. RY*(   2) C   7                  0.00114     0.47571   
    89. RY*(   3) C   7                  0.00045     0.53656   
    90. RY*(   4) C   7                  0.00035     1.69199   
    91. RY*(   5) C   7                  0.00008     2.13991   
    92. RY*(   6) C   7                  0.00002     0.47497   
    93. RY*(   7) C   7                  0.00002     1.96787   
    94. RY*(   8) C   7                  0.00000     1.58676   
    95. RY*(   9) C   7                  0.00000     1.99614   
    96. RY*(   1) C   8                  0.00262     0.97800   
    97. RY*(   2) C   8                  0.00130     0.47648   
    98. RY*(   3) C   8                  0.00041     0.51892   
    99. RY*(   4) C   8                  0.00027     0.51014   
   100. RY*(   5) C   8                  0.00007     2.16878   
   101. RY*(   6) C   8                  0.00003     1.65933   
   102. RY*(   7) C   8                  0.00003     2.01877   
   103. RY*(   8) C   8                  0.00000     1.60858   
   104. RY*(   9) C   8                  0.00000     2.00909   
   105. RY*(   1) C   9                  0.00260     0.95772   
   106. RY*(   2) C   9                  0.00136     0.47936   
   107. RY*(   3) C   9                  0.00050     0.62289   
   108. RY*(   4) C   9                  0.00048     0.37433   
   109. RY*(   5) C   9                  0.00008     2.11399   
   110. RY*(   6) C   9                  0.00003     1.56277   
   111. RY*(   7) C   9                  0.00002     2.16013   
   112. RY*(   8) C   9                  0.00001     1.60342   
   113. RY*(   9) C   9                  0.00000     2.02748   
   114. RY*(   1) H  10                  0.00033     0.13998   
   115. RY*(   2) H  10                  0.00004     2.14203   
   116. RY*(   3) H  10                  0.00001     1.65541   
   117. RY*(   4) H  10                  0.00001     1.42659   
   118. RY*(   1) H  11                  0.00072     0.17292   
   119. RY*(   2) H  11                  0.00005     1.46702   
   120. RY*(   3) H  11                  0.00003     2.12208   
   121. RY*(   4) H  11                  0.00003     1.82999   
   122. RY*(   1) H  12                  0.00071     0.16767   
   123. RY*(   2) H  12                  0.00004     2.14943   
   124. RY*(   3) H  12                  0.00004     1.78820   
   125. RY*(   4) H  12                  0.00001     1.45077   
   126. RY*(   1) H  13                  0.00065     0.17951   
   127. RY*(   2) H  13                  0.00006     1.46896   
   128. RY*(   3) H  13                  0.00003     2.01867   
   129. RY*(   4) H  13                  0.00003     1.95581   
   130. RY*(   1) H  14                  0.00079     0.17621   
   131. RY*(   2) H  14                  0.00005     1.84024   
   132. RY*(   3) H  14                  0.00004     1.47441   
   133. RY*(   4) H  14                  0.00003     2.13273   
   134. BD*(   1) C   1 - N   2          0.01290     0.22548   
   135. BD*(   2) C   1 - N   2          0.08076    -0.20601   
   136. BD*(   1) C   1 - C   5          0.02271     0.31404   
   137. BD*(   1) C   1 - C   9          0.01209     0.34992   
   138. BD*(   1) N   2 - C   3          0.00597     0.37403   
   139. BD*(   1) C   3 - O   4          0.02539     0.12480   
   140. BD*(   1) C   3 - H  10          0.00999     0.26976   
   141. BD*(   1) O   4 - C   5          0.01746     0.12152   
   142. BD*(   1) C   5 - C   6          0.01149     0.35066   
   143. BD*(   2) C   5 - C   6          0.04876    -0.17681   
   144. BD*(   1) C   6 - C   7          0.00651     0.35175   
   145. BD*(   1) C   6 - H  11          0.00663     0.27387   
   146. BD*(   1) C   7 - C   8          0.00773     0.34358   
   147. BD*(   1) C   7 - H  12          0.00603     0.28150   
   148. BD*(   1) C   8 - C   9          0.00689     0.36509   
   149. BD*(   2) C   8 - C   9          0.02006    -0.16034   
   150. BD*(   1) C   8 - H  13          0.00617     0.29475   
   151. BD*(   1) C   9 - H  14          0.00655     0.28387   
       -------------------------------
              Total Lewis   29.13774  ( 97.1258%)
        Valence non-Lewis    0.80616  (  2.6872%)
        Rydberg non-Lewis    0.05610  (  0.1870%)
       -------------------------------
            Total unit  1   30.00000  (100.0000%)
           Charge unit  1    1.00000
 Unable to Open any file for archive entry.
 1\1\GINC-COMPUTE-0-2\SP\UB3LYP\def2SVP\C7H5N1O1(1+,2)\ZAHRT2\15-Mar-20
 21\0\\# b3lyp empiricaldispersion=gd3bj pop=nbo def2svp geom=newredund
 ant\\C1(N=CO2)=C2C=CC=C1\\1,2\C,0,0.276795,0.731729,0.\N,0,1.605778,1.
 159062,0.\C,0,2.290608,0.067381,0.\O,0,1.567337,-1.092386,0.\C,0,0.264
 144,-0.674755,0.\C,0,-0.899655,-1.434979,0.\C,0,-2.096324,-0.712031,0.
 \C,0,-2.110332,0.697934,0.\C,0,-0.929541,1.441747,0.\H,0,3.37408,-0.04
 686,0.\H,0,-0.87743,-2.525478,0.\H,0,-3.044844,-1.253756,0.\H,0,-3.071
 506,1.216809,0.\H,0,-0.933616,2.532783,0.\\Version=ES64L-G16RevC.01\St
 ate=2-A"\HF=-399.1320788\S2=0.761691\S2-1=0.\S2A=0.750086\RMSD=3.345e-
 09\Dipole=-0.7404629,-0.3949632,0.\Quadrupole=11.203055,-2.355171,-8.8
 47884,-0.3738639,0.,0.\PG=CS [SG(C7H5N1O1)]\\@
 The archive entry for this job was punched.


 THE MOLECULE ALSO HAS A BODY.  WHEN THIS BODY IS HIT, THE MOLECULE
 FEELS HURT ALL OVER -- A. KITAIGORODSKI
 File lengths (MBytes):  RWF=     21 Int=      0 D2E=      0 Chk=      3 Scr=      1
 Normal termination of Gaussian 16
