# Supplementary material for: Machine-Learning-Guided Discovery of Electrochemical Reactions
Source: J Am Chem Soc. 2022 Dec 2;144(49):22599–610. doi: 10.1021/jacs.2c08997 (PMC9756344; doi:10.1021/jacs.2c08997)
Supplement: Supplementary file 4 — ja2c08997_si_004.zip [file ja2c08997_si_004.zip › Reactivity Prediction/Ologs_notimes/34.log]

 Entering Gaussian System, Link 0=g16
 Input=34.com
 Output=34.log
 Initial command:
  
 Copyright (c) 1988-2019, Gaussian, Inc.  All Rights Reserved.
  
 This is part of the Gaussian(R) 16 program.  It is based on
 the Gaussian(R) 09 system (copyright 2009, Gaussian, Inc.),
 the Gaussian(R) 03 system (copyright 2003, Gaussian, Inc.),
 the Gaussian(R) 98 system (copyright 1998, Gaussian, Inc.),
 the Gaussian(R) 94 system (copyright 1995, Gaussian, Inc.),
 the Gaussian 92(TM) system (copyright 1992, Gaussian, Inc.),
 the Gaussian 90(TM) system (copyright 1990, Gaussian, Inc.),
 the Gaussian 88(TM) system (copyright 1988, Gaussian, Inc.),
 the Gaussian 86(TM) system (copyright 1986, Carnegie Mellon
 University), and the Gaussian 82(TM) system (copyright 1983,
 Carnegie Mellon University). Gaussian is a federally registered
 trademark of Gaussian, Inc.
  
 This software contains proprietary and confidential information,
 including trade secrets, belonging to Gaussian, Inc.
  
 This software is provided under written license and may be
 used, copied, transmitted, or stored only in accord with that
 written license.
  
 The following legend is applicable only to US Government
 contracts under FAR:
  
                    RESTRICTED RIGHTS LEGEND
  
 Use, reproduction and disclosure by the US Government is
 subject to restrictions as set forth in subparagraphs (a)
 and (c) of the Commercial Computer Software - Restricted
 Rights clause in FAR 52.227-19.
  
 Gaussian, Inc.
 340 Quinnipiac St., Bldg. 40, Wallingford CT 06492
  
  
 ---------------------------------------------------------------
 Warning -- This program may not be used in any manner that
 competes with the business of Gaussian, Inc. or will provide
 assistance to any competitor of Gaussian, Inc.  The licensee
 of this program is prohibited from giving any competitor of
 Gaussian, Inc. access to this program.  By using this program,
 the user acknowledges that Gaussian, Inc. is engaged in the
 business of creating and licensing software in the field of
 computational chemistry and represents and warrants to the
 licensee that it is not a competitor of Gaussian, Inc. and that
 it will not use this program in any manner prohibited above.
 ---------------------------------------------------------------
  

 Cite this work as:
 Gaussian 16, Revision C.01,
 M. J. Frisch, G. W. Trucks, H. B. Schlegel, G. E. Scuseria, 
 M. A. Robb, J. R. Cheeseman, G. Scalmani, V. Barone, 
 G. A. Petersson, H. Nakatsuji, X. Li, M. Caricato, A. V. Marenich, 
 J. Bloino, B. G. Janesko, R. Gomperts, B. Mennucci, H. P. Hratchian, 
 J. V. Ortiz, A. F. Izmaylov, J. L. Sonnenberg, D. Williams-Young, 
 F. Ding, F. Lipparini, F. Egidi, J. Goings, B. Peng, A. Petrone, 
 T. Henderson, D. Ranasinghe, V. G. Zakrzewski, J. Gao, N. Rega, 
 G. Zheng, W. Liang, M. Hada, M. Ehara, K. Toyota, R. Fukuda, 
 J. Hasegawa, M. Ishida, T. Nakajima, Y. Honda, O. Kitao, H. Nakai, 
 T. Vreven, K. Throssell, J. A. Montgomery, Jr., J. E. Peralta, 
 F. Ogliaro, M. J. Bearpark, J. J. Heyd, E. N. Brothers, K. N. Kudin, 
 V. N. Staroverov, T. A. Keith, R. Kobayashi, J. Normand, 
 K. Raghavachari, A. P. Rendell, J. C. Burant, S. S. Iyengar, 
 J. Tomasi, M. Cossi, J. M. Millam, M. Klene, C. Adamo, R. Cammi, 
 J. W. Ochterski, R. L. Martin, K. Morokuma, O. Farkas, 
 J. B. Foresman, and D. J. Fox, Gaussian, Inc., Wallingford CT, 2019.
 
 ******************************************
 Gaussian 16:  ES64L-G16RevC.01  3-Jul-2019
                13-Mar-2021 
 ******************************************
 %nprocshared=16
 Will use up to   16 processors via shared memory.
 %mem=7GB
 -----------------------------------------
 # b3lyp/def2svp geom=NewRedundant pop=NBO
 -----------------------------------------
 1/29=4000,38=1,172=1/1;
 2/12=2,17=6,18=5,40=1/2;
 3/5=43,7=101,11=2,25=1,30=1,74=-5/1,2,3;
 4//1;
 5/5=2,38=5/2;
 6/7=2,8=2,9=2,10=2,28=1,40=1/1,7;
 99/5=1,9=1/99;
 --
 34
 --
 Symbolic Z-matrix:
 Charge =  1 Multiplicity = 2
 O                     2.55953  -0.42877   0.12079 
 C                     1.92888   0.73923   0.38575 
 C                     0.43328   0.63369   0.21638 
 C                    -0.02505   0.20943  -1.19302 
 C                    -1.50492  -0.18151  -1.00184 
 C                    -1.64477  -0.5957    0.49121 
 C                    -0.24051  -0.42872   1.10731 
 O                     2.53137   1.73023   0.7171 
 H                     3.50843  -0.26513   0.25507 
 H                     0.0323    1.63088   0.45546 
 H                     0.12302   0.9997   -1.94431 
 H                     0.56981  -0.66264  -1.50685 
 H                    -2.1577    0.67744  -1.22211 
 H                    -1.80105  -0.98627  -1.69129 
 H                    -2.01655  -1.62452   0.60943 
 H                    -2.36611   0.06016   1.003 
 H                    -0.26229  -0.1415    2.16935 
 H                     0.33233  -1.366     1.02857 
 
                          Input orientation:                          
 ---------------------------------------------------------------------
 Center     Atomic      Atomic             Coordinates (Angstroms)
 Number     Number       Type             X           Y           Z
 ---------------------------------------------------------------------
      1          8           0        2.559530   -0.428769    0.120795
      2          6           0        1.928885    0.739228    0.385747
      3          6           0        0.433279    0.633694    0.216381
      4          6           0       -0.025049    0.209426   -1.193022
      5          6           0       -1.504924   -0.181505   -1.001840
      6          6           0       -1.644774   -0.595699    0.491209
      7          6           0       -0.240514   -0.428724    1.107311
      8          8           0        2.531367    1.730227    0.717100
      9          1           0        3.508428   -0.265128    0.255072
     10          1           0        0.032302    1.630880    0.455458
     11          1           0        0.123025    0.999698   -1.944311
     12          1           0        0.569811   -0.662637   -1.506849
     13          1           0       -2.157695    0.677435   -1.222108
     14          1           0       -1.801046   -0.986266   -1.691285
     15          1           0       -2.016549   -1.624518    0.609432
     16          1           0       -2.366113    0.060160    1.002996
     17          1           0       -0.262288   -0.141497    2.169346
     18          1           0        0.332325   -1.366004    1.028570
 ---------------------------------------------------------------------
                    Distance matrix (angstroms):
                    1          2          3          4          5
     1  O    0.000000
     2  C    1.353562   0.000000
     3  C    2.378846   1.508860   0.000000
     4  C    2.968747   2.567306   1.541586   0.000000
     5  C    4.223889   3.816306   2.430071   1.542533   0.000000
     6  C    4.223890   3.816306   2.430071   2.471512   1.555735
     7  C    2.968747   2.567305   1.541586   2.396913   2.471512
     8  O    2.240008   1.206175   2.419726   3.535062   4.785511
     9  H    0.972223   1.876370   3.204047   3.848070   5.169190
    10  H    3.277352   2.096886   1.101054   2.177455   2.787745
    11  H    3.498820   2.959416   2.213325   1.100405   2.221196
    12  H    2.581259   2.719232   2.160703   1.101290   2.188846
    13  H    5.027852   4.391942   2.963835   2.183589   1.101093
    14  H    4.754898   4.604755   3.354947   2.198206   1.100300
    15  H    4.754901   4.604756   3.354947   3.252424   2.222666
    16  H    5.027851   4.391940   2.963832   3.213309   2.195317
    17  H    3.498821   2.959416   2.213325   3.388945   3.406195
    18  H    2.581261   2.719233   2.160703   2.746847   2.983470
                    6          7          8          9         10
     6  C    0.000000
     7  C    1.542533   0.000000
     8  O    4.785511   3.535061   0.000000
     9  H    5.169191   3.848070   2.269265   0.000000
    10  H    2.787744   2.177454   2.514687   3.964651   0.000000
    11  H    3.406195   3.388945   3.662907   4.230607   2.483045
    12  H    2.983471   2.746848   3.810439   3.449326   3.065907
    13  H    2.195317   3.213311   5.182297   5.930889   2.918796
    14  H    2.222666   3.252423   5.652384   5.700777   3.849561
    15  H    1.100300   2.198206   5.652384   5.700780   3.849560
    16  H    1.101093   2.183588   5.182294   5.930888   2.918793
    17  H    2.221196   1.100405   3.662906   4.230607   2.483045
    18  H    2.188846   1.101290   3.810439   3.449327   3.065907
                   11         12         13         14         15
    11  H    0.000000
    12  H    1.776050   0.000000
    13  H    2.413941   3.052239   0.000000
    14  H    2.776711   2.399940   1.765000   0.000000
    15  H    4.240978   3.477516   2.945072   2.397312   0.000000
    16  H    3.970536   3.929555   2.318525   2.945073   1.765000
    17  H    4.286370   3.805047   3.970539   4.240976   2.776709
    18  H    3.805046   2.641869   3.929555   3.477512   2.399941
                   16         17         18
    16  H    0.000000
    17  H    2.413942   0.000000
    18  H    3.052239   1.776050   0.000000
 Stoichiometry    C6H10O2(1+,2)
 Framework group  C1[X(C6H10O2)]
 Deg. of freedom    48
 Full point group                 C1      NOp   1
 Largest Abelian subgroup         C1      NOp   1
 Largest concise Abelian subgroup C1      NOp   1
                         Standard orientation:                         
 ---------------------------------------------------------------------
 Center     Atomic      Atomic             Coordinates (Angstroms)
 Number     Number       Type             X           Y           Z
 ---------------------------------------------------------------------
      1          8           0       -1.802045    0.000004    1.184981
      2          6           0       -1.565016   -0.000000   -0.147665
      3          6           0       -0.090328   -0.000001   -0.466967
      4          6           0        0.691046    1.198457    0.107175
      5          6           0        2.169180    0.777867   -0.025615
      6          6           0        2.169180   -0.777868   -0.025613
      7          6           0        0.691046   -1.198456    0.107181
      8          8           0       -2.460082   -0.000004   -0.956192
      9          1           0       -2.768355    0.000004    1.292036
     10          1           0       -0.020403   -0.000004   -1.565799
     11          1           0        0.459217    2.143184   -0.407256
     12          1           0        0.415541    1.320938    1.166389
     13          1           0        2.590874    1.159261   -0.968547
     14          1           0        2.781929    1.198657    0.785640
     15          1           0        2.781931   -1.198655    0.785642
     16          1           0        2.590872   -1.159264   -0.968544
     17          1           0        0.459216   -2.143186   -0.407243
     18          1           0        0.415542   -1.320931    1.166396
 ---------------------------------------------------------------------
 Rotational constants (GHZ):           4.2849458           1.2956759           1.2421626
 Standard basis: def2SVP (5D, 7F)
 There are   170 symmetry adapted cartesian basis functions of A   symmetry.
 There are   162 symmetry adapted basis functions of A   symmetry.
   162 basis functions,   270 primitive gaussians,   170 cartesian basis functions
    31 alpha electrons       30 beta electrons
       nuclear repulsion energy       386.9802748409 Hartrees.
 NAtoms=   18 NActive=   18 NUniq=   18 SFac= 1.00D+00 NAtFMM=   60 NAOKFM=F Big=F
 Integral buffers will be    131072 words long.
 Raffenetti 2 integral format.
 Two-electron integral symmetry is turned on.
 One-electron integrals computed using PRISM.
   1 Symmetry operations used in ECPInt.
 ECPInt:  NShTT=    3081 NPrTT=   10865 LenC2=    3055 LenP2D=    8827.
 LDataN:  DoStor=T MaxTD1= 4 Len=   56
 NBasis=   162 RedAO= T EigKep=  8.65D-04  NBF=   162
 NBsUse=   162 1.00D-06 EigRej= -1.00D+00 NBFU=   162
 ExpMin= 1.22D-01 ExpMax= 2.27D+03 ExpMxC= 3.41D+02 IAcc=3 IRadAn=         5 AccDes= 0.00D+00
 Harris functional with IExCor=  402 and IRadAn=       5 diagonalized for initial guess.
 HarFok:  IExCor=  402 AccDes= 0.00D+00 IRadAn=         5 IDoV= 1 UseB2=F ITyADJ=14
 ICtDFT=  3500011 ScaDFX=  1.000000  1.000000  1.000000  1.000000
 FoFCou: FMM=F IPFlag=           0 FMFlag=      100000 FMFlg1=           0
         NFxFlg=           0 DoJE=T BraDBF=F KetDBF=T FulRan=T
         wScrn=  0.000000 ICntrl=       500 IOpCl=  0 I1Cent=   200000004 NGrid=           0
         NMat0=    1 NMatS0=      1 NMatT0=    0 NMatD0=    1 NMtDS0=    0 NMtDT0=    0
 Petite list used in FoFCou.
 Initial guess <Sx>= 0.0000 <Sy>= 0.0000 <Sz>= 0.5000 <S**2>= 0.7500 S= 0.5000
 Requested convergence on RMS density matrix=1.00D-08 within 128 cycles.
 Requested convergence on MAX density matrix=1.00D-06.
 Requested convergence on             energy=1.00D-06.
 No special actions if energy rises.
 Integral accuracy reduced to 1.0D-05 until final iterations.
 EnCoef did    14 forward-backward iterations
 Initial convergence to 1.0D-05 achieved.  Increase integral accuracy.
 SCF Done:  E(UB3LYP) =  -384.480669704     A.U. after   28 cycles
            NFock= 28  Conv=0.88D-08     -V/T= 2.0098
 <Sx>= 0.0000 <Sy>= 0.0000 <Sz>= 0.5000 <S**2>= 0.7550 S= 0.5025
 <L.S>= 0.000000000000E+00
 Annihilation of the first spin contaminant:
 S**2 before annihilation     0.7550,   after     0.7500

 **********************************************************************

            Population analysis using the SCF Density.

 **********************************************************************

 Orbital symmetries:
 Alpha Orbitals:
       Occupied  (A) (A) (A) (A) (A) (A) (A) (A) (A) (A) (A) (A)
                 (A) (A) (A) (A) (A) (A) (A) (A) (A) (A) (A) (A)
                 (A) (A) (A) (A) (A) (A) (A)
       Virtual   (A) (A) (A) (A) (A) (A) (A) (A) (A) (A) (A) (A)
                 (A) (A) (A) (A) (A) (A) (A) (A) (A) (A) (A) (A)
                 (A) (A) (A) (A) (A) (A) (A) (A) (A) (A) (A) (A)
                 (A) (A) (A) (A) (A) (A) (A) (A) (A) (A) (A) (A)
                 (A) (A) (A) (A) (A) (A) (A) (A) (A) (A) (A) (A)
                 (A) (A) (A) (A) (A) (A) (A) (A) (A) (A) (A) (A)
                 (A) (A) (A) (A) (A) (A) (A) (A) (A) (A) (A) (A)
                 (A) (A) (A) (A) (A) (A) (A) (A) (A) (A) (A) (A)
                 (A) (A) (A) (A) (A) (A) (A) (A) (A) (A) (A) (A)
                 (A) (A) (A) (A) (A) (A) (A) (A) (A) (A) (A) (A)
                 (A) (A) (A) (A) (A) (A) (A) (A) (A) (A) (A)
 Beta  Orbitals:
       Occupied  (A) (A) (A) (A) (A) (A) (A) (A) (A) (A) (A) (A)
                 (A) (A) (A) (A) (A) (A) (A) (A) (A) (A) (A) (A)
                 (A) (A) (A) (A) (A) (A)
       Virtual   (A) (A) (A) (A) (A) (A) (A) (A) (A) (A) (A) (A)
                 (A) (A) (A) (A) (A) (A) (A) (A) (A) (A) (A) (A)
                 (A) (A) (A) (A) (A) (A) (A) (A) (A) (A) (A) (A)
                 (A) (A) (A) (A) (A) (A) (A) (A) (A) (A) (A) (A)
                 (A) (A) (A) (A) (A) (A) (A) (A) (A) (A) (A) (A)
                 (A) (A) (A) (A) (A) (A) (A) (A) (A) (A) (A) (A)
                 (A) (A) (A) (A) (A) (A) (A) (A) (A) (A) (A) (A)
                 (A) (A) (A) (A) (A) (A) (A) (A) (A) (A) (A) (A)
                 (A) (A) (A) (A) (A) (A) (A) (A) (A) (A) (A) (A)
                 (A) (A) (A) (A) (A) (A) (A) (A) (A) (A) (A) (A)
                 (A) (A) (A) (A) (A) (A) (A) (A) (A) (A) (A) (A)
 The electronic state is 2-A.
 Alpha  occ. eigenvalues --  -19.48194 -19.43940 -10.59069 -10.43079 -10.37727
 Alpha  occ. eigenvalues --  -10.37726 -10.35148 -10.35147  -1.39387  -1.29440
 Alpha  occ. eigenvalues --   -1.04460  -0.94213  -0.88877  -0.85207  -0.80287
 Alpha  occ. eigenvalues --   -0.77282  -0.74605  -0.73022  -0.71059  -0.66781
 Alpha  occ. eigenvalues --   -0.66179  -0.62869  -0.60251  -0.60169  -0.59372
 Alpha  occ. eigenvalues --   -0.55536  -0.54064  -0.52196  -0.52018  -0.51160
 Alpha  occ. eigenvalues --   -0.48298
 Alpha virt. eigenvalues --   -0.25834  -0.14273  -0.10170  -0.08414  -0.05030
 Alpha virt. eigenvalues --   -0.05011  -0.03681  -0.02471  -0.01867  -0.00887
 Alpha virt. eigenvalues --   -0.00365   0.00382   0.01616   0.02273   0.06516
 Alpha virt. eigenvalues --    0.07939   0.09533   0.11409   0.13043   0.20306
 Alpha virt. eigenvalues --    0.24025   0.26180   0.27447   0.28369   0.31304
 Alpha virt. eigenvalues --    0.34027   0.35147   0.37664   0.38684   0.40315
 Alpha virt. eigenvalues --    0.42245   0.42448   0.42679   0.45623   0.46172
 Alpha virt. eigenvalues --    0.48607   0.49963   0.50459   0.51663   0.51783
 Alpha virt. eigenvalues --    0.53058   0.53312   0.54610   0.54908   0.55979
 Alpha virt. eigenvalues --    0.56834   0.57165   0.61470   0.69485   0.69749
 Alpha virt. eigenvalues --    0.77016   0.79031   0.79422   0.83240   0.86631
 Alpha virt. eigenvalues --    0.89609   0.90733   1.00221   1.06052   1.06563
 Alpha virt. eigenvalues --    1.10437   1.16899   1.17502   1.20334   1.20524
 Alpha virt. eigenvalues --    1.24561   1.28655   1.32961   1.35262   1.36799
 Alpha virt. eigenvalues --    1.38515   1.49773   1.52153   1.54187   1.54895
 Alpha virt. eigenvalues --    1.56245   1.60452   1.61290   1.61486   1.62317
 Alpha virt. eigenvalues --    1.64266   1.65668   1.66368   1.67938   1.68342
 Alpha virt. eigenvalues --    1.69915   1.71541   1.72728   1.73274   1.75438
 Alpha virt. eigenvalues --    1.80328   1.84500   1.84644   1.89369   1.92749
 Alpha virt. eigenvalues --    1.94858   1.97263   1.98190   2.00660   2.11669
 Alpha virt. eigenvalues --    2.14708   2.18176   2.18290   2.24122   2.26308
 Alpha virt. eigenvalues --    2.28535   2.28635   2.35523   2.35552   2.38501
 Alpha virt. eigenvalues --    2.46378   2.48477   2.52659   2.56339   2.61591
 Alpha virt. eigenvalues --    2.64491   2.65048   2.65217   2.69665   2.73284
 Alpha virt. eigenvalues --    2.75892   2.76263   2.80512   2.81899   2.90927
 Alpha virt. eigenvalues --    2.91900   2.92888   2.97093   3.23095   3.33669
 Alpha virt. eigenvalues --    3.52241
  Beta  occ. eigenvalues --  -19.46337 -19.43693 -10.59122 -10.42828 -10.37662
  Beta  occ. eigenvalues --  -10.37661 -10.35079 -10.35079  -1.36881  -1.27585
  Beta  occ. eigenvalues --   -1.03733  -0.93311  -0.88616  -0.84543  -0.78565
  Beta  occ. eigenvalues --   -0.75232  -0.74211  -0.70924  -0.70327  -0.66386
  Beta  occ. eigenvalues --   -0.64913  -0.59981  -0.59977  -0.58580  -0.56975
  Beta  occ. eigenvalues --   -0.53795  -0.51971  -0.51492  -0.51023  -0.48203
  Beta virt. eigenvalues --   -0.45592  -0.25324  -0.13954  -0.10072  -0.08293
  Beta virt. eigenvalues --   -0.04968  -0.04831  -0.03537  -0.02263  -0.01803
  Beta virt. eigenvalues --   -0.00570  -0.00279   0.00879   0.01725   0.02751
  Beta virt. eigenvalues --    0.06567   0.09073   0.09680   0.11866   0.13240
  Beta virt. eigenvalues --    0.20600   0.24310   0.26261   0.27477   0.28882
  Beta virt. eigenvalues --    0.31694   0.34446   0.35371   0.38087   0.38934
  Beta virt. eigenvalues --    0.40945   0.42353   0.42860   0.42877   0.45745
  Beta virt. eigenvalues --    0.46315   0.48994   0.50140   0.50535   0.51796
  Beta virt. eigenvalues --    0.51849   0.53294   0.53415   0.54732   0.55107
  Beta virt. eigenvalues --    0.56079   0.57070   0.57743   0.62215   0.69787
  Beta virt. eigenvalues --    0.70282   0.77194   0.79482   0.79526   0.85873
  Beta virt. eigenvalues --    0.87219   0.89909   0.92187   1.00862   1.06305
  Beta virt. eigenvalues --    1.06624   1.10517   1.17581   1.18303   1.20467
  Beta virt. eigenvalues --    1.20609   1.24604   1.28987   1.33371   1.35450
  Beta virt. eigenvalues --    1.37238   1.38517   1.50299   1.52569   1.54931
  Beta virt. eigenvalues --    1.55058   1.56512   1.60514   1.61456   1.61604
  Beta virt. eigenvalues --    1.62575   1.64459   1.65819   1.66613   1.68031
  Beta virt. eigenvalues --    1.68578   1.70110   1.71617   1.73138   1.73370
  Beta virt. eigenvalues --    1.75751   1.80468   1.84817   1.84817   1.89717
  Beta virt. eigenvalues --    1.93022   1.95088   1.97596   1.98316   2.01061
  Beta virt. eigenvalues --    2.11854   2.15058   2.18416   2.18676   2.24933
  Beta virt. eigenvalues --    2.26839   2.28945   2.31405   2.37680   2.37942
  Beta virt. eigenvalues --    2.41862   2.46519   2.48715   2.52863   2.56818
  Beta virt. eigenvalues --    2.62101   2.64762   2.65239   2.65370   2.70476
  Beta virt. eigenvalues --    2.73536   2.76057   2.77564   2.81041   2.82039
  Beta virt. eigenvalues --    2.91637   2.92373   2.93221   2.97962   3.24861
  Beta virt. eigenvalues --    3.35459   3.52748
          Condensed to atoms (all electrons):
               1          2          3          4          5          6
     1  O    7.492409   0.430306  -0.121653   0.001175  -0.000095  -0.000095
     2  C    0.430306   4.628361   0.184944  -0.012502   0.006946   0.006946
     3  C   -0.121653   0.184944   5.339114   0.320362  -0.056793  -0.056793
     4  C    0.001175  -0.012502   0.320362   4.659055   0.438309  -0.072732
     5  C   -0.000095   0.006946  -0.056793   0.438309   4.564053   0.413241
     6  C   -0.000095   0.006946  -0.056793  -0.072732   0.413241   4.564053
     7  C    0.001175  -0.012502   0.320361  -0.078400  -0.072732   0.438309
     8  O   -0.053873   0.565744  -0.049247  -0.000819  -0.000040  -0.000040
     9  H    0.319252  -0.005339   0.009893  -0.000065   0.000015   0.000015
    10  H    0.004097  -0.020417   0.353422  -0.017701  -0.002892  -0.002892
    11  H   -0.000348   0.002394  -0.016007   0.365949  -0.008877   0.006072
    12  H    0.008270  -0.013220  -0.029185   0.377657  -0.006323  -0.007409
    13  H   -0.000004  -0.000250  -0.000097  -0.006511   0.359475  -0.003432
    14  H   -0.000013  -0.000259   0.004955  -0.007809   0.363879  -0.009385
    15  H   -0.000013  -0.000259   0.004955   0.004992  -0.009385   0.363879
    16  H   -0.000004  -0.000250  -0.000097  -0.003433  -0.003432   0.359475
    17  H   -0.000348   0.002394  -0.016007   0.008739   0.006072  -0.008877
    18  H    0.008270  -0.013220  -0.029185  -0.000273  -0.007409  -0.006323
               7          8          9         10         11         12
     1  O    0.001175  -0.053873   0.319252   0.004097  -0.000348   0.008270
     2  C   -0.012502   0.565744  -0.005339  -0.020417   0.002394  -0.013220
     3  C    0.320361  -0.049247   0.009893   0.353422  -0.016007  -0.029185
     4  C   -0.078400  -0.000819  -0.000065  -0.017701   0.365949   0.377657
     5  C   -0.072732  -0.000040   0.000015  -0.002892  -0.008877  -0.006323
     6  C    0.438309  -0.000040   0.000015  -0.002892   0.006072  -0.007409
     7  C    4.659055  -0.000819  -0.000065  -0.017701   0.008739  -0.000273
     8  O   -0.000819   7.437084  -0.001719   0.003003   0.000331   0.000142
     9  H   -0.000065  -0.001719   0.438224  -0.000343  -0.000032  -0.000427
    10  H   -0.017701   0.003003  -0.000343   0.619369  -0.009210   0.007246
    11  H    0.008739   0.000331  -0.000032  -0.009210   0.619296  -0.024106
    12  H   -0.000273   0.000142  -0.000427   0.007246  -0.024106   0.630584
    13  H   -0.003433   0.000001   0.000000   0.002152  -0.012702   0.006239
    14  H    0.004992  -0.000000  -0.000001  -0.000113   0.002710  -0.013389
    15  H   -0.007809  -0.000000  -0.000001  -0.000113  -0.000360   0.000856
    16  H   -0.006511   0.000001   0.000000   0.002152  -0.000024  -0.000214
    17  H    0.365949   0.000331  -0.000032  -0.009210  -0.000375  -0.000019
    18  H    0.377657   0.000142  -0.000427   0.007246  -0.000019   0.002872
              13         14         15         16         17         18
     1  O   -0.000004  -0.000013  -0.000013  -0.000004  -0.000348   0.008270
     2  C   -0.000250  -0.000259  -0.000259  -0.000250   0.002394  -0.013220
     3  C   -0.000097   0.004955   0.004955  -0.000097  -0.016007  -0.029185
     4  C   -0.006511  -0.007809   0.004992  -0.003433   0.008739  -0.000273
     5  C    0.359475   0.363879  -0.009385  -0.003432   0.006072  -0.007409
     6  C   -0.003432  -0.009385   0.363879   0.359475  -0.008877  -0.006323
     7  C   -0.003433   0.004992  -0.007809  -0.006511   0.365949   0.377657
     8  O    0.000001  -0.000000  -0.000000   0.000001   0.000331   0.000142
     9  H    0.000000  -0.000001  -0.000001   0.000000  -0.000032  -0.000427
    10  H    0.002152  -0.000113  -0.000113   0.002152  -0.009210   0.007246
    11  H   -0.012702   0.002710  -0.000360  -0.000024  -0.000375  -0.000019
    12  H    0.006239  -0.013389   0.000856  -0.000214  -0.000019   0.002872
    13  H    0.640774  -0.023626   0.004793  -0.017144  -0.000024  -0.000214
    14  H   -0.023626   0.619088  -0.014309   0.004793  -0.000360   0.000856
    15  H    0.004793  -0.014309   0.619088  -0.023626   0.002710  -0.013389
    16  H   -0.017144   0.004793  -0.023626   0.640774  -0.012702   0.006239
    17  H   -0.000024  -0.000360   0.002710  -0.012702   0.619296  -0.024106
    18  H   -0.000214   0.000856  -0.013389   0.006239  -0.024106   0.630584
          Atomic-Atomic Spin Densities.
               1          2          3          4          5          6
     1  O    0.086304   0.004839  -0.001422   0.000792  -0.000054  -0.000054
     2  C    0.004839  -0.074493   0.074286  -0.004043   0.000129   0.000129
     3  C   -0.001422   0.074286   0.056262   0.008222  -0.007750  -0.007750
     4  C    0.000792  -0.004043   0.008222   0.024931   0.000437  -0.001852
     5  C   -0.000054   0.000129  -0.007750   0.000437   0.036843   0.009664
     6  C   -0.000054   0.000129  -0.007750  -0.001852   0.009664   0.036843
     7  C    0.000792  -0.004043   0.008222   0.003941  -0.001852   0.000437
     8  O   -0.010844  -0.038586  -0.015449   0.001058  -0.000065  -0.000065
     9  H   -0.001876   0.000709   0.000573  -0.000212   0.000019   0.000019
    10  H   -0.000011  -0.003822   0.006249   0.000393  -0.000456  -0.000456
    11  H    0.000035  -0.000231   0.000051   0.001362  -0.000683  -0.000121
    12  H   -0.000192   0.000303   0.000470  -0.000980   0.001282   0.000419
    13  H    0.000001   0.000019   0.000094   0.000446  -0.000038  -0.000280
    14  H    0.000001   0.000014   0.000358   0.000270   0.000866  -0.000313
    15  H    0.000001   0.000014   0.000358   0.000015  -0.000313   0.000866
    16  H    0.000001   0.000019   0.000094   0.000036  -0.000280  -0.000038
    17  H    0.000035  -0.000231   0.000051   0.000001  -0.000121  -0.000683
    18  H   -0.000192   0.000303   0.000470  -0.000353   0.000419   0.001282
               7          8          9         10         11         12
     1  O    0.000792  -0.010844  -0.001876  -0.000011   0.000035  -0.000192
     2  C   -0.004043  -0.038586   0.000709  -0.003822  -0.000231   0.000303
     3  C    0.008222  -0.015449   0.000573   0.006249   0.000051   0.000470
     4  C    0.003941   0.001058  -0.000212   0.000393   0.001362  -0.000980
     5  C   -0.001852  -0.000065   0.000019  -0.000456  -0.000683   0.001282
     6  C    0.000437  -0.000065   0.000019  -0.000456  -0.000121   0.000419
     7  C    0.024931   0.001058  -0.000212   0.000393   0.000001  -0.000353
     8  O    0.001058   0.738421   0.003701   0.000177   0.000040  -0.000030
     9  H   -0.000212   0.003701  -0.000671  -0.000007  -0.000008   0.000078
    10  H    0.000393   0.000177  -0.000007  -0.004915   0.000099  -0.000106
    11  H    0.000001   0.000040  -0.000008   0.000099  -0.001294  -0.000124
    12  H   -0.000353  -0.000030   0.000078  -0.000106  -0.000124  -0.000843
    13  H    0.000036   0.000001  -0.000000   0.000030   0.000052  -0.000038
    14  H    0.000015   0.000001  -0.000001   0.000039   0.000095  -0.000377
    15  H    0.000270   0.000001  -0.000001   0.000039   0.000010  -0.000065
    16  H    0.000446   0.000001  -0.000000   0.000030   0.000005  -0.000006
    17  H    0.001362   0.000040  -0.000008   0.000099   0.000005  -0.000009
    18  H   -0.000980  -0.000030   0.000078  -0.000106  -0.000009   0.000075
              13         14         15         16         17         18
     1  O    0.000001   0.000001   0.000001   0.000001   0.000035  -0.000192
     2  C    0.000019   0.000014   0.000014   0.000019  -0.000231   0.000303
     3  C    0.000094   0.000358   0.000358   0.000094   0.000051   0.000470
     4  C    0.000446   0.000270   0.000015   0.000036   0.000001  -0.000353
     5  C   -0.000038   0.000866  -0.000313  -0.000280  -0.000121   0.000419
     6  C   -0.000280  -0.000313   0.000866  -0.000038  -0.000683   0.001282
     7  C    0.000036   0.000015   0.000270   0.000446   0.001362  -0.000980
     8  O    0.000001   0.000001   0.000001   0.000001   0.000040  -0.000030
     9  H   -0.000000  -0.000001  -0.000001  -0.000000  -0.000008   0.000078
    10  H    0.000030   0.000039   0.000039   0.000030   0.000099  -0.000106
    11  H    0.000052   0.000095   0.000010   0.000005   0.000005  -0.000009
    12  H   -0.000038  -0.000377  -0.000065  -0.000006  -0.000009   0.000075
    13  H   -0.001292   0.000109   0.000059   0.000083   0.000005  -0.000006
    14  H    0.000109   0.009541   0.000730   0.000059   0.000010  -0.000065
    15  H    0.000059   0.000730   0.009541   0.000109   0.000095  -0.000377
    16  H    0.000083   0.000059   0.000109  -0.001292   0.000052  -0.000038
    17  H    0.000005   0.000010   0.000095   0.000052  -0.001293  -0.000124
    18  H   -0.000006  -0.000065  -0.000377  -0.000038  -0.000124  -0.000843
 Mulliken charges and spin densities:
               1          2
     1  O   -0.088504   0.078155
     2  C    0.250185  -0.044684
     3  C   -0.162942   0.123388
     4  C    0.024007   0.034465
     5  C    0.015989   0.038046
     6  C    0.015989   0.038046
     7  C    0.024007   0.034465
     8  O    0.099779   0.679432
     9  H    0.241050   0.002180
    10  H    0.081905  -0.002328
    11  H    0.066572  -0.000716
    12  H    0.060700  -0.000497
    13  H    0.054002  -0.000721
    14  H    0.067993   0.011351
    15  H    0.067994   0.011351
    16  H    0.054002  -0.000721
    17  H    0.066572  -0.000716
    18  H    0.060700  -0.000497
 Sum of Mulliken charges =   1.00000   1.00000
 Mulliken charges and spin densities with hydrogens summed into heavy atoms:
               1          2
     1  O    0.152546   0.080335
     2  C    0.250185  -0.044684
     3  C   -0.081038   0.121060
     4  C    0.151279   0.033252
     5  C    0.137985   0.048676
     6  C    0.137985   0.048676
     7  C    0.151279   0.033252
     8  O    0.099779   0.679432
 Electronic spatial extent (au):  <R**2>=           1015.5234
 Charge=              1.0000 electrons
 Dipole moment (field-independent basis, Debye):
    X=             -2.4837    Y=              0.0000    Z=              0.4889  Tot=              2.5314
 Quadrupole moment (field-independent basis, Debye-Ang):
   XX=            -23.7160   YY=            -42.0880   ZZ=            -42.5339
   XY=             -0.0000   XZ=             -4.1145   YZ=             -0.0000
 Traceless Quadrupole moment (field-independent basis, Debye-Ang):
   XX=             12.3967   YY=             -5.9754   ZZ=             -6.4213
   XY=             -0.0000   XZ=             -4.1145   YZ=             -0.0000
 Octapole moment (field-independent basis, Debye-Ang**2):
  XXX=            -43.2902  YYY=             -0.0000  ZZZ=              2.4662  XYY=             -2.5244
  XXY=              0.0001  XXZ=             18.8288  XZZ=             -8.6824  YZZ=              0.0000
  YYZ=             -0.1387  XYZ=             -0.0000
 Hexadecapole moment (field-independent basis, Debye-Ang**3):
 XXXX=           -667.1073 YYYY=           -228.0655 ZZZZ=           -149.8215 XXXY=             -0.0002
 XXXZ=            -51.3310 YYYX=              0.0000 YYYZ=              0.0000 ZZZX=            -10.9032
 ZZZY=              0.0001 XXYY=           -170.7886 XXZZ=           -139.7741 YYZZ=            -63.7171
 XXYZ=              0.0001 YYXZ=              0.4390 ZZXY=             -0.0000
 N-N= 3.869802748409D+02 E-N=-1.656691576991D+03  KE= 3.807433174997D+02
                          Isotropic Fermi Contact Couplings
        Atom                 a.u.       MegaHertz       Gauss      10(-4) cm-1
     1  O(17)              0.00423      -2.56555      -0.91545      -0.85578
     2  C(13)             -0.01052     -11.82201      -4.21839      -3.94340
     3  C(13)              0.00050       0.55733       0.19887       0.18591
     4  C(13)              0.00178       2.00640       0.71593       0.66926
     5  C(13)              0.01363      15.31974       5.46646       5.11011
     6  C(13)              0.01363      15.31970       5.46645       5.11010
     7  C(13)              0.00178       2.00641       0.71594       0.66927
     8  O(17)              0.22167    -134.37708     -47.94908     -44.82337
     9  H(1)              -0.00139      -6.19352      -2.21000      -2.06593
    10  H(1)               0.00009       0.39355       0.14043       0.13127
    11  H(1)              -0.00021      -0.92168      -0.32888      -0.30744
    12  H(1)              -0.00039      -1.72316      -0.61486      -0.57478
    13  H(1)              -0.00018      -0.79006      -0.28191      -0.26354
    14  H(1)               0.00503      22.48387       8.02281       7.49981
    15  H(1)               0.00503      22.48416       8.02291       7.49991
    16  H(1)              -0.00018      -0.79019      -0.28196      -0.26358
    17  H(1)              -0.00021      -0.92164      -0.32886      -0.30743
    18  H(1)              -0.00039      -1.72309      -0.61484      -0.57476
 --------------------------------------------------------
       Center         ----  Spin Dipole Couplings  ----
                      3XX-RR        3YY-RR        3ZZ-RR
 --------------------------------------------------------
     1   Atom       -0.166533     -0.248561      0.415093
     2   Atom        0.109831     -0.095572     -0.014259
     3   Atom        0.223381     -0.127422     -0.095959
     4   Atom        0.041165     -0.014948     -0.026217
     5   Atom        0.057129     -0.025390     -0.031739
     6   Atom        0.057129     -0.025390     -0.031739
     7   Atom        0.041164     -0.014948     -0.026217
     8   Atom        0.701063     -1.234255      0.533193
     9   Atom        0.009305     -0.021364      0.012059
    10   Atom        0.006928     -0.019058      0.012131
    11   Atom       -0.001232      0.007362     -0.006131
    12   Atom        0.000109     -0.003412      0.003303
    13   Atom        0.001637     -0.003197      0.001560
    14   Atom       -0.000864     -0.001755      0.002619
    15   Atom       -0.000864     -0.001755      0.002619
    16   Atom        0.001637     -0.003197      0.001560
    17   Atom       -0.001232      0.007362     -0.006131
    18   Atom        0.000109     -0.003412      0.003303
 --------------------------------------------------------
                        XY            XZ            YZ
 --------------------------------------------------------
     1   Atom        0.000001      0.131718      0.000003
     2   Atom        0.000000      0.032828      0.000000
     3   Atom        0.000000      0.099192      0.000000
     4   Atom        0.037271      0.031877      0.015135
     5   Atom        0.018143      0.011059      0.002001
     6   Atom       -0.018143      0.011059     -0.002001
     7   Atom       -0.037271      0.031877     -0.015135
     8   Atom       -0.000006     -2.017845      0.000005
     9   Atom       -0.000000     -0.007509      0.000000
    10   Atom       -0.000000     -0.012452      0.000000
    11   Atom        0.003245      0.001286     -0.002172
    12   Atom        0.002355      0.000258      0.005431
    13   Atom        0.002396     -0.001991     -0.002802
    14   Atom        0.002210      0.003280      0.004638
    15   Atom       -0.002210      0.003280     -0.004638
    16   Atom       -0.002396     -0.001991      0.002802
    17   Atom       -0.003245      0.001286      0.002172
    18   Atom       -0.002355      0.000258     -0.005431
 --------------------------------------------------------


 ---------------------------------------------------------------------------------
              Anisotropic Spin Dipole Couplings in Principal Axis System
 ---------------------------------------------------------------------------------

       Atom             a.u.   MegaHertz   Gauss  10(-4) cm-1        Axes

              Baa    -0.2486    17.986     6.418     5.999 -0.0000  1.0000 -0.0000
     1 O(17)  Bbb    -0.1950    14.108     5.034     4.706  0.9775 -0.0000 -0.2110
              Bcc     0.4435   -32.094   -11.452   -10.705  0.2110  0.0000  0.9775
 
              Baa    -0.0956   -12.825    -4.576    -4.278 -0.0000  1.0000 -0.0000
     2 C(13)  Bbb    -0.0224    -3.007    -1.073    -1.003 -0.2409  0.0000  0.9705
              Bcc     0.1180    15.832     5.649     5.281  0.9705  0.0000  0.2409
 
              Baa    -0.1274   -17.099    -6.101    -5.704  0.0000  1.0000 -0.0000
     3 C(13)  Bbb    -0.1243   -16.675    -5.950    -5.562 -0.2744  0.0000  0.9616
              Bcc     0.2517    33.773    12.051    11.266  0.9616  0.0000  0.2744
 
              Baa    -0.0389    -5.223    -1.864    -1.742 -0.3524 -0.0423  0.9349
     4 C(13)  Bbb    -0.0335    -4.491    -1.602    -1.498 -0.4054  0.9073 -0.1118
              Bcc     0.0724     9.713     3.466     3.240  0.8435  0.4184  0.3369
 
              Baa    -0.0331    -4.443    -1.585    -1.482 -0.1322  0.0541  0.9897
     5 C(13)  Bbb    -0.0292    -3.915    -1.397    -1.306 -0.1953  0.9775 -0.0796
              Bcc     0.0623     8.358     2.982     2.788  0.9718  0.2038  0.1186
 
              Baa    -0.0331    -4.443    -1.585    -1.482 -0.1322 -0.0541  0.9897
     6 C(13)  Bbb    -0.0292    -3.915    -1.397    -1.306  0.1953  0.9775  0.0796
              Bcc     0.0623     8.358     2.982     2.788  0.9718 -0.2038  0.1186
 
              Baa    -0.0389    -5.223    -1.864    -1.742 -0.3524  0.0423  0.9349
     7 C(13)  Bbb    -0.0335    -4.491    -1.602    -1.498  0.4054  0.9073  0.1118
              Bcc     0.0724     9.713     3.466     3.240  0.8435 -0.4184  0.3369
 
              Baa    -1.4025   101.481    36.211    33.850  0.6923  0.0000  0.7217
     8 O(17)  Bbb    -1.2343    89.310    31.868    29.791 -0.0000  1.0000 -0.0000
              Bcc     2.6367  -190.791   -68.079   -63.641  0.7217 -0.0000 -0.6923
 
              Baa    -0.0214   -11.399    -4.067    -3.802 -0.0000  1.0000 -0.0000
     9 H(1)   Bbb     0.0030     1.626     0.580     0.542  0.7682  0.0000  0.6402
              Bcc     0.0183     9.773     3.487     3.260 -0.6402  0.0000  0.7682
 
              Baa    -0.0191   -10.169    -3.628    -3.392 -0.0000  1.0000 -0.0000
    10 H(1)   Bbb    -0.0032    -1.703    -0.608    -0.568  0.7760  0.0000  0.6307
              Bcc     0.0223    11.872     4.236     3.960 -0.6307  0.0000  0.7760
 
              Baa    -0.0071    -3.774    -1.347    -1.259 -0.3205  0.2110  0.9234
    11 H(1)   Bbb    -0.0016    -0.835    -0.298    -0.279  0.8995 -0.2377  0.3665
              Bcc     0.0086     4.609     1.645     1.537  0.2969  0.9481 -0.1136
 
              Baa    -0.0070    -3.722    -1.328    -1.242 -0.2678  0.8547 -0.4448
    12 H(1)   Bbb     0.0003     0.184     0.066     0.061  0.9392  0.1287 -0.3182
              Bcc     0.0066     3.539     1.263     1.180  0.2147  0.5030  0.8372
 
              Baa    -0.0048    -2.574    -0.918    -0.858 -0.2383  0.9145  0.3271
    13 H(1)   Bbb    -0.0004    -0.201    -0.072    -0.067  0.7328 -0.0518  0.6785
              Bcc     0.0052     2.775     0.990     0.925 -0.6374 -0.4014  0.6577
 
              Baa    -0.0047    -2.508    -0.895    -0.837 -0.0474  0.8532 -0.5194
    14 H(1)   Bbb    -0.0027    -1.462    -0.522    -0.488  0.9017 -0.1872 -0.3898
              Bcc     0.0074     3.971     1.417     1.324  0.4298  0.4868  0.7604
 
              Baa    -0.0047    -2.508    -0.895    -0.837  0.0474  0.8532  0.5194
    15 H(1)   Bbb    -0.0027    -1.462    -0.522    -0.488  0.9017  0.1872 -0.3898
              Bcc     0.0074     3.971     1.417     1.324  0.4298 -0.4868  0.7604
 
              Baa    -0.0048    -2.574    -0.918    -0.858  0.2383  0.9145 -0.3271
    16 H(1)   Bbb    -0.0004    -0.201    -0.072    -0.067  0.7327  0.0518  0.6785
              Bcc     0.0052     2.775     0.990     0.925 -0.6374  0.4014  0.6577
 
              Baa    -0.0071    -3.774    -1.347    -1.259 -0.3205 -0.2110  0.9234
    17 H(1)   Bbb    -0.0016    -0.835    -0.298    -0.279  0.8995  0.2377  0.3665
              Bcc     0.0086     4.609     1.645     1.537 -0.2969  0.9481  0.1136
 
              Baa    -0.0070    -3.722    -1.328    -1.242  0.2678  0.8547  0.4448
    18 H(1)   Bbb     0.0003     0.184     0.066     0.061  0.9392 -0.1287 -0.3182
              Bcc     0.0066     3.539     1.263     1.180  0.2147 -0.5030  0.8372
 

 ---------------------------------------------------------------------------------

 ******************************Gaussian NBO Version 3.1******************************
             N A T U R A L   A T O M I C   O R B I T A L   A N D
          N A T U R A L   B O N D   O R B I T A L   A N A L Y S I S
 ******************************Gaussian NBO Version 3.1******************************
       /RESON  / : Allow strongly delocalized NBO set

 Analyzing the SCF density

 Job title: 34                                                              

 Storage needed:     79884 in NPA,    105800 in NBO ( 939522296 available)
 GSVD:  LWork=       15884 too small for GESVD, short by        4206 words or        4206 for optimal perf.


 NATURAL POPULATIONS:  Natural atomic orbital occupancies 
                                                          
   NAO  Atom  No  lang   Type(AO)    Occupancy
 --------------------------------------------
     1    O    1  S      Cor( 1S)     1.99970
     2    O    1  S      Val( 2S)     1.69042
     3    O    1  S      Ryd( 3S)     0.00115
     4    O    1  px     Val( 2p)     1.60762
     5    O    1  px     Ryd( 3p)     0.00175
     6    O    1  py     Val( 2p)     1.77865
     7    O    1  py     Ryd( 3p)     0.00067
     8    O    1  pz     Val( 2p)     1.50903
     9    O    1  pz     Ryd( 3p)     0.00131
    10    O    1  dxy    Ryd( 3d)     0.00036
    11    O    1  dxz    Ryd( 3d)     0.00105
    12    O    1  dyz    Ryd( 3d)     0.00127
    13    O    1  dx2y2  Ryd( 3d)     0.00092
    14    O    1  dz2    Ryd( 3d)     0.00152

    15    C    2  S      Cor( 1S)     1.99914
    16    C    2  S      Val( 2S)     0.76417
    17    C    2  S      Ryd( 3S)     0.00599
    18    C    2  px     Val( 2p)     0.89565
    19    C    2  px     Ryd( 3p)     0.01315
    20    C    2  py     Val( 2p)     0.69966
    21    C    2  py     Ryd( 3p)     0.00297
    22    C    2  pz     Val( 2p)     0.68990
    23    C    2  pz     Ryd( 3p)     0.01172
    24    C    2  dxy    Ryd( 3d)     0.00272
    25    C    2  dxz    Ryd( 3d)     0.00361
    26    C    2  dyz    Ryd( 3d)     0.00397
    27    C    2  dx2y2  Ryd( 3d)     0.00150
    28    C    2  dz2    Ryd( 3d)     0.00375

    29    C    3  S      Cor( 1S)     1.99888
    30    C    3  S      Val( 2S)     0.99746
    31    C    3  S      Ryd( 3S)     0.00249
    32    C    3  px     Val( 2p)     0.94362
    33    C    3  px     Ryd( 3p)     0.00377
    34    C    3  py     Val( 2p)     1.11794
    35    C    3  py     Ryd( 3p)     0.00165
    36    C    3  pz     Val( 2p)     1.24616
    37    C    3  pz     Ryd( 3p)     0.00602
    38    C    3  dxy    Ryd( 3d)     0.00052
    39    C    3  dxz    Ryd( 3d)     0.00033
    40    C    3  dyz    Ryd( 3d)     0.00082
    41    C    3  dx2y2  Ryd( 3d)     0.00118
    42    C    3  dz2    Ryd( 3d)     0.00118

    43    C    4  S      Cor( 1S)     1.99910
    44    C    4  S      Val( 2S)     1.03196
    45    C    4  S      Ryd( 3S)     0.00109
    46    C    4  px     Val( 2p)     1.02405
    47    C    4  px     Ryd( 3p)     0.00240
    48    C    4  py     Val( 2p)     1.12406
    49    C    4  py     Ryd( 3p)     0.00422
    50    C    4  pz     Val( 2p)     1.21439
    51    C    4  pz     Ryd( 3p)     0.00350
    52    C    4  dxy    Ryd( 3d)     0.00078
    53    C    4  dxz    Ryd( 3d)     0.00064
    54    C    4  dyz    Ryd( 3d)     0.00050
    55    C    4  dx2y2  Ryd( 3d)     0.00064
    56    C    4  dz2    Ryd( 3d)     0.00075

    57    C    5  S      Cor( 1S)     1.99913
    58    C    5  S      Val( 2S)     1.03497
    59    C    5  S      Ryd( 3S)     0.00054
    60    C    5  px     Val( 2p)     1.04515
    61    C    5  px     Ryd( 3p)     0.00284
    62    C    5  py     Val( 2p)     1.06809
    63    C    5  py     Ryd( 3p)     0.00254
    64    C    5  pz     Val( 2p)     1.25736
    65    C    5  pz     Ryd( 3p)     0.00403
    66    C    5  dxy    Ryd( 3d)     0.00059
    67    C    5  dxz    Ryd( 3d)     0.00056
    68    C    5  dyz    Ryd( 3d)     0.00058
    69    C    5  dx2y2  Ryd( 3d)     0.00078
    70    C    5  dz2    Ryd( 3d)     0.00064

    71    C    6  S      Cor( 1S)     1.99913
    72    C    6  S      Val( 2S)     1.03497
    73    C    6  S      Ryd( 3S)     0.00054
    74    C    6  px     Val( 2p)     1.04515
    75    C    6  px     Ryd( 3p)     0.00284
    76    C    6  py     Val( 2p)     1.06809
    77    C    6  py     Ryd( 3p)     0.00254
    78    C    6  pz     Val( 2p)     1.25736
    79    C    6  pz     Ryd( 3p)     0.00403
    80    C    6  dxy    Ryd( 3d)     0.00059
    81    C    6  dxz    Ryd( 3d)     0.00056
    82    C    6  dyz    Ryd( 3d)     0.00058
    83    C    6  dx2y2  Ryd( 3d)     0.00078
    84    C    6  dz2    Ryd( 3d)     0.00064

    85    C    7  S      Cor( 1S)     1.99910
    86    C    7  S      Val( 2S)     1.03196
    87    C    7  S      Ryd( 3S)     0.00109
    88    C    7  px     Val( 2p)     1.02405
    89    C    7  px     Ryd( 3p)     0.00240
    90    C    7  py     Val( 2p)     1.12406
    91    C    7  py     Ryd( 3p)     0.00422
    92    C    7  pz     Val( 2p)     1.21439
    93    C    7  pz     Ryd( 3p)     0.00350
    94    C    7  dxy    Ryd( 3d)     0.00078
    95    C    7  dxz    Ryd( 3d)     0.00064
    96    C    7  dyz    Ryd( 3d)     0.00050
    97    C    7  dx2y2  Ryd( 3d)     0.00064
    98    C    7  dz2    Ryd( 3d)     0.00075

    99    O    8  S      Cor( 1S)     1.99971
   100    O    8  S      Val( 2S)     1.71513
   101    O    8  S      Ryd( 3S)     0.00120
   102    O    8  px     Val( 2p)     1.42110
   103    O    8  px     Ryd( 3p)     0.00124
   104    O    8  py     Val( 2p)     1.57330
   105    O    8  py     Ryd( 3p)     0.00066
   106    O    8  pz     Val( 2p)     1.44678
   107    O    8  pz     Ryd( 3p)     0.00140
   108    O    8  dxy    Ryd( 3d)     0.00132
   109    O    8  dxz    Ryd( 3d)     0.00146
   110    O    8  dyz    Ryd( 3d)     0.00114
   111    O    8  dx2y2  Ryd( 3d)     0.00072
   112    O    8  dz2    Ryd( 3d)     0.00116

   113    H    9  S      Val( 1S)     0.47338
   114    H    9  S      Ryd( 2S)     0.00121
   115    H    9  px     Ryd( 2p)     0.00245
   116    H    9  py     Ryd( 2p)     0.00116
   117    H    9  pz     Ryd( 2p)     0.00106

   118    H   10  S      Val( 1S)     0.71407
   119    H   10  S      Ryd( 2S)     0.00326
   120    H   10  px     Ryd( 2p)     0.00015
   121    H   10  py     Ryd( 2p)     0.00009
   122    H   10  pz     Ryd( 2p)     0.00081

   123    H   11  S      Val( 1S)     0.73857
   124    H   11  S      Ryd( 2S)     0.00153
   125    H   11  px     Ryd( 2p)     0.00011
   126    H   11  py     Ryd( 2p)     0.00065
   127    H   11  pz     Ryd( 2p)     0.00027

   128    H   12  S      Val( 1S)     0.75142
   129    H   12  S      Ryd( 2S)     0.00228
   130    H   12  px     Ryd( 2p)     0.00014
   131    H   12  py     Ryd( 2p)     0.00018
   132    H   12  pz     Ryd( 2p)     0.00072

   133    H   13  S      Val( 1S)     0.75155
   134    H   13  S      Ryd( 2S)     0.00174
   135    H   13  px     Ryd( 2p)     0.00027
   136    H   13  py     Ryd( 2p)     0.00022
   137    H   13  pz     Ryd( 2p)     0.00055

   138    H   14  S      Val( 1S)     0.73180
   139    H   14  S      Ryd( 2S)     0.00142
   140    H   14  px     Ryd( 2p)     0.00036
   141    H   14  py     Ryd( 2p)     0.00022
   142    H   14  pz     Ryd( 2p)     0.00046

   143    H   15  S      Val( 1S)     0.73180
   144    H   15  S      Ryd( 2S)     0.00142
   145    H   15  px     Ryd( 2p)     0.00036
   146    H   15  py     Ryd( 2p)     0.00022
   147    H   15  pz     Ryd( 2p)     0.00046

   148    H   16  S      Val( 1S)     0.75155
   149    H   16  S      Ryd( 2S)     0.00174
   150    H   16  px     Ryd( 2p)     0.00027
   151    H   16  py     Ryd( 2p)     0.00022
   152    H   16  pz     Ryd( 2p)     0.00055

   153    H   17  S      Val( 1S)     0.73857
   154    H   17  S      Ryd( 2S)     0.00153
   155    H   17  px     Ryd( 2p)     0.00011
   156    H   17  py     Ryd( 2p)     0.00065
   157    H   17  pz     Ryd( 2p)     0.00027

   158    H   18  S      Val( 1S)     0.75142
   159    H   18  S      Ryd( 2S)     0.00228
   160    H   18  px     Ryd( 2p)     0.00014
   161    H   18  py     Ryd( 2p)     0.00018
   162    H   18  pz     Ryd( 2p)     0.00072

 WARNING:  1 low occupancy (<1.9990e) core orbital  found on  C    3


 Summary of Natural Population Analysis:                  
                                                          
                                       Natural Population 
                Natural  -----------------------------------------------
    Atom  No    Charge         Core      Valence    Rydberg      Total
 -----------------------------------------------------------------------
      O    1   -0.59544      1.99970     6.58572    0.01002     8.59544
      C    2    0.90211      1.99914     3.04937    0.04938     5.09789
      C    3   -0.32201      1.99888     4.30518    0.01795     6.32201
      C    4   -0.40809      1.99910     4.39446    0.01452     6.40809
      C    5   -0.41781      1.99913     4.40558    0.01310     6.41781
      C    6   -0.41781      1.99913     4.40558    0.01310     6.41781
      C    7   -0.40809      1.99910     4.39446    0.01452     6.40809
      O    8   -0.16631      1.99971     6.15630    0.01030     8.16631
      H    9    0.52074      0.00000     0.47338    0.00588     0.47926
      H   10    0.28162      0.00000     0.71407    0.00431     0.71838
      H   11    0.25887      0.00000     0.73857    0.00256     0.74113
      H   12    0.24525      0.00000     0.75142    0.00333     0.75475
      H   13    0.24567      0.00000     0.75155    0.00279     0.75433
      H   14    0.26575      0.00000     0.73180    0.00246     0.73425
      H   15    0.26575      0.00000     0.73180    0.00246     0.73425
      H   16    0.24567      0.00000     0.75155    0.00279     0.75433
      H   17    0.25887      0.00000     0.73857    0.00256     0.74113
      H   18    0.24525      0.00000     0.75142    0.00333     0.75475
 =======================================================================
   * Total *    1.00000     15.99390    44.83077    0.17533    61.00000

                                 Natural Population      
 --------------------------------------------------------
   Core                      15.99390 ( 99.9619% of  16)
   Valence                   44.83077 ( 99.6239% of  45)
   Natural Minimal Basis     60.82467 ( 99.7126% of  61)
   Natural Rydberg Basis      0.17533 (  0.2874% of  61)
 --------------------------------------------------------

    Atom  No          Natural Electron Configuration
 ----------------------------------------------------------------------------
      O    1      [core]2S( 1.69)2p( 4.90)3d( 0.01)
      C    2      [core]2S( 0.76)2p( 2.29)3S( 0.01)3p( 0.03)3d( 0.02)
      C    3      [core]2S( 1.00)2p( 3.31)3p( 0.01)
      C    4      [core]2S( 1.03)2p( 3.36)3p( 0.01)
      C    5      [core]2S( 1.03)2p( 3.37)3p( 0.01)
      C    6      [core]2S( 1.03)2p( 3.37)3p( 0.01)
      C    7      [core]2S( 1.03)2p( 3.36)3p( 0.01)
      O    8      [core]2S( 1.72)2p( 4.44)3d( 0.01)
      H    9            1S( 0.47)
      H   10            1S( 0.71)
      H   11            1S( 0.74)
      H   12            1S( 0.75)
      H   13            1S( 0.75)
      H   14            1S( 0.73)
      H   15            1S( 0.73)
      H   16            1S( 0.75)
      H   17            1S( 0.74)
      H   18            1S( 0.75)


 ***************************************************
 *******         Alpha spin orbitals         *******
 ***************************************************


 NATURAL POPULATIONS:  Natural atomic orbital occupancies 
                                                          
   NAO  Atom  No  lang   Type(AO)    Occupancy      Energy
 ----------------------------------------------------------
     1    O    1  S      Cor( 1S)     0.99985     -19.25116
     2    O    1  S      Val( 2S)     0.84439      -1.15257
     3    O    1  S      Ryd( 3S)     0.00058       1.24716
     4    O    1  px     Val( 2p)     0.80601      -0.57061
     5    O    1  px     Ryd( 3p)     0.00090       1.03143
     6    O    1  py     Val( 2p)     0.88653      -0.57181
     7    O    1  py     Ryd( 3p)     0.00030       0.77997
     8    O    1  pz     Val( 2p)     0.79445      -0.60071
     9    O    1  pz     Ryd( 3p)     0.00064       0.83223
    10    O    1  dxy    Ryd( 3d)     0.00018       2.49709
    11    O    1  dxz    Ryd( 3d)     0.00053       2.66028
    12    O    1  dyz    Ryd( 3d)     0.00065       2.45831
    13    O    1  dx2y2  Ryd( 3d)     0.00046       2.94219
    14    O    1  dz2    Ryd( 3d)     0.00082       2.96307

    15    C    2  S      Cor( 1S)     0.99960     -10.48715
    16    C    2  S      Val( 2S)     0.38252      -0.40478
    17    C    2  S      Ryd( 3S)     0.00295       0.32538
    18    C    2  px     Val( 2p)     0.44839      -0.30078
    19    C    2  px     Ryd( 3p)     0.00610       0.35718
    20    C    2  py     Val( 2p)     0.33912      -0.38588
    21    C    2  py     Ryd( 3p)     0.00147       0.30888
    22    C    2  pz     Val( 2p)     0.33474      -0.26706
    23    C    2  pz     Ryd( 3p)     0.00621       0.40256
    24    C    2  dxy    Ryd( 3d)     0.00132       1.65537
    25    C    2  dxz    Ryd( 3d)     0.00180       2.10052
    26    C    2  dyz    Ryd( 3d)     0.00196       1.64399
    27    C    2  dx2y2  Ryd( 3d)     0.00092       1.91939
    28    C    2  dz2    Ryd( 3d)     0.00243       2.03723

    29    C    3  S      Cor( 1S)     0.99944     -10.30487
    30    C    3  S      Val( 2S)     0.49876      -0.43599
    31    C    3  S      Ryd( 3S)     0.00120       0.74788
    32    C    3  px     Val( 2p)     0.53032      -0.34161
    33    C    3  px     Ryd( 3p)     0.00189       0.53556
    34    C    3  py     Val( 2p)     0.55771      -0.31984
    35    C    3  py     Ryd( 3p)     0.00085       0.42913
    36    C    3  pz     Val( 2p)     0.62675      -0.31656
    37    C    3  pz     Ryd( 3p)     0.00298       0.65978
    38    C    3  dxy    Ryd( 3d)     0.00027       1.93111
    39    C    3  dxz    Ryd( 3d)     0.00019       1.88403
    40    C    3  dyz    Ryd( 3d)     0.00041       1.88243
    41    C    3  dx2y2  Ryd( 3d)     0.00075       1.97900
    42    C    3  dz2    Ryd( 3d)     0.00061       2.23471

    43    C    4  S      Cor( 1S)     0.99955     -10.25420
    44    C    4  S      Val( 2S)     0.51605      -0.40003
    45    C    4  S      Ryd( 3S)     0.00056       0.76690
    46    C    4  px     Val( 2p)     0.52441      -0.26491
    47    C    4  px     Ryd( 3p)     0.00125       0.41913
    48    C    4  py     Val( 2p)     0.56311      -0.25552
    49    C    4  py     Ryd( 3p)     0.00213       0.48157
    50    C    4  pz     Val( 2p)     0.60958      -0.26132
    51    C    4  pz     Ryd( 3p)     0.00176       0.56558
    52    C    4  dxy    Ryd( 3d)     0.00041       1.98765
    53    C    4  dxz    Ryd( 3d)     0.00032       1.94456
    54    C    4  dyz    Ryd( 3d)     0.00025       2.08265
    55    C    4  dx2y2  Ryd( 3d)     0.00034       2.07847
    56    C    4  dz2    Ryd( 3d)     0.00038       2.18212

    57    C    5  S      Cor( 1S)     0.99957     -10.23202
    58    C    5  S      Val( 2S)     0.51803      -0.38025
    59    C    5  S      Ryd( 3S)     0.00029       0.80408
    60    C    5  px     Val( 2p)     0.54046      -0.23058
    61    C    5  px     Ryd( 3p)     0.00142       0.41591
    62    C    5  py     Val( 2p)     0.53436      -0.23143
    63    C    5  py     Ryd( 3p)     0.00133       0.40790
    64    C    5  pz     Val( 2p)     0.62902      -0.23777
    65    C    5  pz     Ryd( 3p)     0.00205       0.64140
    66    C    5  dxy    Ryd( 3d)     0.00030       1.94239
    67    C    5  dxz    Ryd( 3d)     0.00029       2.15792
    68    C    5  dyz    Ryd( 3d)     0.00029       2.03475
    69    C    5  dx2y2  Ryd( 3d)     0.00039       2.08955
    70    C    5  dz2    Ryd( 3d)     0.00033       2.11339

    71    C    6  S      Cor( 1S)     0.99957     -10.23202
    72    C    6  S      Val( 2S)     0.51803      -0.38025
    73    C    6  S      Ryd( 3S)     0.00029       0.80408
    74    C    6  px     Val( 2p)     0.54046      -0.23058
    75    C    6  px     Ryd( 3p)     0.00142       0.41592
    76    C    6  py     Val( 2p)     0.53436      -0.23143
    77    C    6  py     Ryd( 3p)     0.00133       0.40790
    78    C    6  pz     Val( 2p)     0.62902      -0.23777
    79    C    6  pz     Ryd( 3p)     0.00205       0.64140
    80    C    6  dxy    Ryd( 3d)     0.00030       1.94239
    81    C    6  dxz    Ryd( 3d)     0.00029       2.15792
    82    C    6  dyz    Ryd( 3d)     0.00029       2.03475
    83    C    6  dx2y2  Ryd( 3d)     0.00039       2.08955
    84    C    6  dz2    Ryd( 3d)     0.00033       2.11339

    85    C    7  S      Cor( 1S)     0.99955     -10.25420
    86    C    7  S      Val( 2S)     0.51605      -0.40003
    87    C    7  S      Ryd( 3S)     0.00056       0.76690
    88    C    7  px     Val( 2p)     0.52441      -0.26491
    89    C    7  px     Ryd( 3p)     0.00125       0.41913
    90    C    7  py     Val( 2p)     0.56311      -0.25552
    91    C    7  py     Ryd( 3p)     0.00213       0.48157
    92    C    7  pz     Val( 2p)     0.60958      -0.26132
    93    C    7  pz     Ryd( 3p)     0.00176       0.56558
    94    C    7  dxy    Ryd( 3d)     0.00041       1.98765
    95    C    7  dxz    Ryd( 3d)     0.00032       1.94456
    96    C    7  dyz    Ryd( 3d)     0.00025       2.08265
    97    C    7  dx2y2  Ryd( 3d)     0.00034       2.07847
    98    C    7  dz2    Ryd( 3d)     0.00038       2.18212

    99    O    8  S      Cor( 1S)     0.99986     -19.22470
   100    O    8  S      Val( 2S)     0.86273      -1.22576
   101    O    8  S      Ryd( 3S)     0.00058       1.18868
   102    O    8  px     Val( 2p)     0.87528      -0.63769
   103    O    8  px     Ryd( 3p)     0.00081       0.79489
   104    O    8  py     Val( 2p)     0.80042      -0.57680
   105    O    8  py     Ryd( 3p)     0.00029       0.80790
   106    O    8  pz     Val( 2p)     0.88329      -0.63193
   107    O    8  pz     Ryd( 3p)     0.00090       0.80589
   108    O    8  dxy    Ryd( 3d)     0.00066       2.43968
   109    O    8  dxz    Ryd( 3d)     0.00074       2.90887
   110    O    8  dyz    Ryd( 3d)     0.00056       2.42069
   111    O    8  dx2y2  Ryd( 3d)     0.00044       2.57643
   112    O    8  dz2    Ryd( 3d)     0.00075       2.58280

   113    H    9  S      Val( 1S)     0.23627      -0.12092
   114    H    9  S      Ryd( 2S)     0.00074       0.19451
   115    H    9  px     Ryd( 2p)     0.00122       2.20621
   116    H    9  py     Ryd( 2p)     0.00058       1.39119
   117    H    9  pz     Ryd( 2p)     0.00053       1.60126

   118    H   10  S      Val( 1S)     0.35602      -0.09687
   119    H   10  S      Ryd( 2S)     0.00165       0.18084
   120    H   10  px     Ryd( 2p)     0.00007       1.71632
   121    H   10  py     Ryd( 2p)     0.00004       1.59430
   122    H   10  pz     Ryd( 2p)     0.00040       2.17735

   123    H   11  S      Val( 1S)     0.36906      -0.06943
   124    H   11  S      Ryd( 2S)     0.00077       0.19427
   125    H   11  px     Ryd( 2p)     0.00005       1.68395
   126    H   11  py     Ryd( 2p)     0.00032       2.06784
   127    H   11  pz     Ryd( 2p)     0.00013       1.79566

   128    H   12  S      Val( 1S)     0.37539      -0.08265
   129    H   12  S      Ryd( 2S)     0.00113       0.22365
   130    H   12  px     Ryd( 2p)     0.00007       1.65743
   131    H   12  py     Ryd( 2p)     0.00009       1.71367
   132    H   12  pz     Ryd( 2p)     0.00036       2.17397

   133    H   13  S      Val( 1S)     0.37550      -0.05726
   134    H   13  S      Ryd( 2S)     0.00087       0.21776
   135    H   13  px     Ryd( 2p)     0.00013       1.77903
   136    H   13  py     Ryd( 2p)     0.00011       1.71851
   137    H   13  pz     Ryd( 2p)     0.00028       2.09990

   138    H   14  S      Val( 1S)     0.36987      -0.05325
   139    H   14  S      Ryd( 2S)     0.00071       0.21095
   140    H   14  px     Ryd( 2p)     0.00017       1.83517
   141    H   14  py     Ryd( 2p)     0.00012       1.73195
   142    H   14  pz     Ryd( 2p)     0.00024       1.99210

   143    H   15  S      Val( 1S)     0.36987      -0.05325
   144    H   15  S      Ryd( 2S)     0.00071       0.21095
   145    H   15  px     Ryd( 2p)     0.00017       1.83517
   146    H   15  py     Ryd( 2p)     0.00012       1.73195
   147    H   15  pz     Ryd( 2p)     0.00024       1.99210

   148    H   16  S      Val( 1S)     0.37550      -0.05726
   149    H   16  S      Ryd( 2S)     0.00087       0.21776
   150    H   16  px     Ryd( 2p)     0.00013       1.77903
   151    H   16  py     Ryd( 2p)     0.00011       1.71851
   152    H   16  pz     Ryd( 2p)     0.00028       2.09990

   153    H   17  S      Val( 1S)     0.36906      -0.06943
   154    H   17  S      Ryd( 2S)     0.00077       0.19427
   155    H   17  px     Ryd( 2p)     0.00005       1.68395
   156    H   17  py     Ryd( 2p)     0.00032       2.06785
   157    H   17  pz     Ryd( 2p)     0.00013       1.79565

   158    H   18  S      Val( 1S)     0.37539      -0.08265
   159    H   18  S      Ryd( 2S)     0.00113       0.22365
   160    H   18  px     Ryd( 2p)     0.00007       1.65743
   161    H   18  py     Ryd( 2p)     0.00009       1.71367
   162    H   18  pz     Ryd( 2p)     0.00036       2.17397


 Summary of Natural Population Analysis:                  
                                                          
                                       Natural Population 
                Natural  -----------------------------------------------
    Atom  No    Charge         Core      Valence    Rydberg      Total
 -----------------------------------------------------------------------
      O    1   -0.33628      0.99985     3.33138    0.00505     4.33628
      C    2    0.47048      0.99960     1.50477    0.02515     2.52952
      C    3   -0.22213      0.99944     2.21354    0.00916     3.22213
      C    4   -0.22011      0.99955     2.21315    0.00741     3.22011
      C    5   -0.22813      0.99957     2.22187    0.00669     3.22813
      C    6   -0.22813      0.99957     2.22187    0.00669     3.22813
      C    7   -0.22011      0.99955     2.21315    0.00741     3.22011
      O    8   -0.42730      0.99986     3.42172    0.00572     4.42730
      H    9    0.26066      0.00000     0.23627    0.00306     0.23934
      H   10    0.14182      0.00000     0.35602    0.00217     0.35818
      H   11    0.12966      0.00000     0.36906    0.00129     0.37034
      H   12    0.12296      0.00000     0.37539    0.00165     0.37704
      H   13    0.12311      0.00000     0.37550    0.00139     0.37689
      H   14    0.12889      0.00000     0.36987    0.00123     0.37111
      H   15    0.12889      0.00000     0.36987    0.00123     0.37111
      H   16    0.12311      0.00000     0.37550    0.00139     0.37689
      H   17    0.12966      0.00000     0.36906    0.00129     0.37034
      H   18    0.12296      0.00000     0.37539    0.00165     0.37704
 =======================================================================
   * Total *   -0.00000      7.99699    22.91338    0.08963    31.00000

                                 Natural Population      
 --------------------------------------------------------
   Core                       7.99699 ( 99.9624% of   8)
   Valence                   22.91338 ( 99.6234% of  23)
   Natural Minimal Basis     30.91037 ( 99.7109% of  31)
   Natural Rydberg Basis      0.08963 (  0.2891% of  31)
 --------------------------------------------------------

    Atom  No          Natural Electron Configuration
 ----------------------------------------------------------------------------
      O    1      [core]2S( 0.84)2p( 2.49)
      C    2      [core]2S( 0.38)2p( 1.12)3p( 0.01)3d( 0.01)
      C    3      [core]2S( 0.50)2p( 1.71)3p( 0.01)
      C    4      [core]2S( 0.52)2p( 1.70)3p( 0.01)
      C    5      [core]2S( 0.52)2p( 1.70)
      C    6      [core]2S( 0.52)2p( 1.70)
      C    7      [core]2S( 0.52)2p( 1.70)3p( 0.01)
      O    8      [core]2S( 0.86)2p( 2.56)
      H    9            1S( 0.24)
      H   10            1S( 0.36)
      H   11            1S( 0.37)
      H   12            1S( 0.38)
      H   13            1S( 0.38)
      H   14            1S( 0.37)
      H   15            1S( 0.37)
      H   16            1S( 0.38)
      H   17            1S( 0.37)
      H   18            1S( 0.38)


 NATURAL BOND ORBITAL ANALYSIS, alpha spin orbitals:

                       Occupancies       Lewis Structure    Low   High
           Occ.    -------------------  -----------------   occ   occ
  Cycle   Thresh.   Lewis   Non-Lewis     CR  BD  3C  LP    (L)   (NL)   Dev
 =============================================================================
   1(1)    0.90    30.61461   0.38539      8  19   0   4     1      1    0.03
   2(2)    0.90    30.52921   0.47079      8  19   0   4     1      1    0.03
   3(3)    0.90    30.61461   0.38539      8  19   0   4     1      1    0.03
   4(1)    0.80    30.41854   0.58146      8  18   0   5     0      1    0.03
 -----------------------------------------------------------------------------

 Structure accepted: No low occupancy Lewis orbitals

 --------------------------------------------------------
   Core                      7.99699 ( 99.962% of   8)
   Valence Lewis            22.42155 ( 97.485% of  23)
  ==================       ============================
   Total Lewis              30.41854 ( 98.124% of  31)
  -----------------------------------------------------
   Valence non-Lewis         0.52029 (  1.678% of  31)
   Rydberg non-Lewis         0.06117 (  0.197% of  31)
  ==================       ============================
   Total non-Lewis           0.58146 (  1.876% of  31)
 --------------------------------------------------------


       (Occupancy)   Bond orbital/ Coefficients/ Hybrids
 ---------------------------------------------------------------------------------
     1. (0.99781) BD ( 1) O   1 - C   2  
                ( 68.97%)   0.8305* O   1 s( 34.29%)p 1.91( 65.62%)d 0.00(  0.09%)
                                            0.0000 -0.5856 -0.0016 -0.1386 -0.0016
                                            0.0000  0.0000  0.7981  0.0026 -0.0000
                                           -0.0033 -0.0000 -0.0016 -0.0290
                ( 31.03%)   0.5571* C   2 s( 26.29%)p 2.79( 73.37%)d 0.01(  0.34%)
                                            0.0001 -0.5124  0.0195  0.2343  0.0134
                                           -0.0000 -0.0000 -0.8229 -0.0375  0.0000
                                            0.0252 -0.0000 -0.0018 -0.0522
     2. (0.99279) BD ( 1) O   1 - H   9  
                ( 76.41%)   0.8741* O   1 s( 20.79%)p 3.80( 79.12%)d 0.00(  0.09%)
                                           -0.0002 -0.4559  0.0103  0.8699  0.0173
                                           -0.0000 -0.0000 -0.1829 -0.0271 -0.0000
                                           -0.0105 -0.0000 -0.0241  0.0141
                ( 23.59%)   0.4857* H   9 s( 99.46%)p 0.01(  0.54%)
                                           -0.9973  0.0052 -0.0712  0.0000  0.0176
     3. (0.98908) BD ( 1) C   2 - C   3  
                ( 49.66%)   0.7047* C   2 s( 42.03%)p 1.38( 57.91%)d 0.00(  0.05%)
                                            0.0001  0.6475  0.0327  0.7355 -0.0316
                                           -0.0000 -0.0000 -0.1926 -0.0089 -0.0000
                                           -0.0079 -0.0000  0.0187 -0.0115
                ( 50.34%)   0.7095* C   3 s( 24.42%)p 3.09( 75.49%)d 0.00(  0.09%)
                                            0.0003  0.4938  0.0200 -0.8464 -0.0129
                                            0.0000 -0.0000  0.1955 -0.0112 -0.0000
                                           -0.0101  0.0000  0.0242 -0.0133
     4. (0.99824) BD ( 1) C   2 - O   8  
                ( 31.99%)   0.5656* C   2 s( 31.54%)p 2.16( 68.15%)d 0.01(  0.31%)
                                            0.0001  0.5600 -0.0426 -0.6320 -0.0492
                                           -0.0000 -0.0000 -0.5281 -0.0295  0.0000
                                            0.0471  0.0000  0.0284  0.0055
                ( 68.01%)   0.8247* O   8 s( 41.47%)p 1.41( 58.44%)d 0.00(  0.09%)
                                           -0.0000  0.6436 -0.0220  0.5571 -0.0118
                                            0.0000 -0.0000  0.5232 -0.0118  0.0000
                                            0.0231  0.0000  0.0167  0.0078
     5. (0.97527) BD ( 1) C   3 - C   4  
                ( 54.14%)   0.7358* C   3 s( 26.70%)p 2.74( 73.27%)d 0.00(  0.04%)
                                           -0.0001  0.5167 -0.0026  0.3723 -0.0192
                                            0.7068  0.0129  0.3060 -0.0166  0.0071
                                            0.0066  0.0138 -0.0076 -0.0052
                ( 45.86%)   0.6772* C   4 s( 25.19%)p 2.97( 74.74%)d 0.00(  0.07%)
                                            0.0005  0.5019  0.0029 -0.4900 -0.0167
                                           -0.6313  0.0092 -0.3288 -0.0174  0.0179
                                            0.0079  0.0127 -0.0068 -0.0082
     6. (0.97527) BD ( 1) C   3 - C   7  
                ( 54.14%)   0.7358* C   3 s( 26.70%)p 2.74( 73.27%)d 0.00(  0.04%)
                                           -0.0001  0.5167 -0.0026  0.3723 -0.0192
                                           -0.7068 -0.0129  0.3060 -0.0166 -0.0071
                                            0.0066 -0.0138 -0.0076 -0.0052
                ( 45.86%)   0.6772* C   7 s( 25.19%)p 2.97( 74.74%)d 0.00(  0.07%)
                                            0.0005  0.5019  0.0029 -0.4900 -0.0167
                                            0.6313 -0.0092 -0.3288 -0.0174 -0.0179
                                            0.0079 -0.0127 -0.0068 -0.0082
     7. (0.98282) BD ( 1) C   3 - H  10  
                ( 64.48%)   0.8030* C   3 s( 22.11%)p 3.52( 77.85%)d 0.00(  0.04%)
                                            0.0003 -0.4702  0.0033 -0.0707 -0.0008
                                            0.0000 -0.0000  0.8795 -0.0018 -0.0000
                                           -0.0031 -0.0000 -0.0015 -0.0198
                ( 35.52%)   0.5960* H  10 s( 99.89%)p 0.00(  0.11%)
                                           -0.9994  0.0082  0.0053 -0.0000 -0.0320
     8. (0.98894) BD ( 1) C   4 - C   5  
                ( 51.73%)   0.7192* C   4 s( 27.82%)p 2.59( 72.14%)d 0.00(  0.05%)
                                            0.0001  0.5274  0.0022  0.8252  0.0081
                                           -0.1868  0.0315 -0.0664  0.0030 -0.0129
                                           -0.0038  0.0028  0.0129 -0.0105
                ( 48.27%)   0.6948* C   5 s( 26.37%)p 2.79( 73.58%)d 0.00(  0.06%)
                                            0.0003  0.5135  0.0025 -0.8095  0.0016
                                            0.2708  0.0329  0.0774  0.0078 -0.0082
                                           -0.0029  0.0010  0.0186 -0.0120
     9. (0.99112) BD ( 1) C   4 - H  11  
                ( 63.08%)   0.7942* C   4 s( 24.22%)p 3.13( 75.74%)d 0.00(  0.04%)
                                           -0.0001  0.4921  0.0055 -0.1793  0.0063
                                            0.7446  0.0016 -0.4129  0.0193 -0.0073
                                            0.0053 -0.0138 -0.0097 -0.0017
                ( 36.92%)   0.6077* H  11 s( 99.90%)p 0.00(  0.10%)
                                            0.9995 -0.0023  0.0041 -0.0281  0.0121
    10. (0.98952) BD ( 1) C   4 - H  12  
                ( 62.48%)   0.7905* C   4 s( 22.65%)p 3.41( 77.31%)d 0.00(  0.04%)
                                           -0.0001  0.4759 -0.0078 -0.2136  0.0039
                                            0.1034  0.0292  0.8461 -0.0032  0.0009
                                           -0.0105 -0.0009  0.0016  0.0180
                ( 37.52%)   0.6125* H  12 s( 99.91%)p 0.00(  0.09%)
                                            0.9995 -0.0037  0.0055 -0.0078 -0.0292
    11. (0.99232) BD ( 1) C   5 - C   6  
                ( 50.00%)   0.7071* C   5 s( 26.61%)p 2.76( 73.34%)d 0.00(  0.05%)
                                            0.0002  0.5159 -0.0008  0.0418  0.0315
                                           -0.8547 -0.0025  0.0093  0.0013  0.0042
                                            0.0000 -0.0006 -0.0184 -0.0116
                ( 50.00%)   0.7071* C   6 s( 26.61%)p 2.76( 73.34%)d 0.00(  0.05%)
                                            0.0002  0.5159 -0.0008  0.0418  0.0315
                                            0.8547  0.0025  0.0093  0.0013 -0.0042
                                            0.0000  0.0006 -0.0184 -0.0116
    12. (0.99101) BD ( 1) C   5 - H  13  
                ( 62.43%)   0.7901* C   5 s( 23.00%)p 3.35( 76.96%)d 0.00(  0.04%)
                                           -0.0001  0.4796 -0.0037  0.3319  0.0147
                                            0.2978  0.0073 -0.7551  0.0161  0.0035
                                           -0.0089 -0.0099  0.0004  0.0143
                ( 37.57%)   0.6129* H  13 s( 99.91%)p 0.00(  0.09%)
                                            0.9995 -0.0026 -0.0143 -0.0117  0.0239
    13. (0.98961) BD ( 1) C   5 - H  14  
                ( 62.89%)   0.7930* C   5 s( 23.91%)p 3.18( 76.06%)d 0.00(  0.04%)
                                           -0.0001  0.4889  0.0035  0.4811  0.0054
                                            0.3258  0.0039  0.6501 -0.0175  0.0063
                                            0.0127  0.0100  0.0021  0.0077
                ( 37.11%)   0.6092* H  14 s( 99.90%)p 0.00(  0.10%)
                                            0.9995 -0.0020 -0.0185 -0.0125 -0.0213
    14. (0.98894) BD ( 1) C   6 - C   7  
                ( 48.27%)   0.6948* C   6 s( 26.37%)p 2.79( 73.58%)d 0.00(  0.06%)
                                            0.0003  0.5135  0.0025 -0.8095  0.0016
                                           -0.2708 -0.0329  0.0774  0.0078  0.0082
                                           -0.0029 -0.0010  0.0186 -0.0120
                ( 51.73%)   0.7192* C   7 s( 27.82%)p 2.59( 72.14%)d 0.00(  0.05%)
                                            0.0001  0.5274  0.0022  0.8252  0.0081
                                            0.1868 -0.0315 -0.0664  0.0030  0.0129
                                           -0.0038 -0.0028  0.0129 -0.0105
    15. (0.98961) BD ( 1) C   6 - H  15  
                ( 62.89%)   0.7930* C   6 s( 23.91%)p 3.18( 76.06%)d 0.00(  0.04%)
                                           -0.0001  0.4889  0.0035  0.4811  0.0054
                                           -0.3258 -0.0039  0.6501 -0.0175 -0.0063
                                            0.0127 -0.0100  0.0021  0.0077
                ( 37.11%)   0.6092* H  15 s( 99.90%)p 0.00(  0.10%)
                                            0.9995 -0.0020 -0.0185  0.0125 -0.0213
    16. (0.99101) BD ( 1) C   6 - H  16  
                ( 62.43%)   0.7901* C   6 s( 23.00%)p 3.35( 76.96%)d 0.00(  0.04%)
                                           -0.0001  0.4796 -0.0037  0.3319  0.0147
                                           -0.2979 -0.0073 -0.7551  0.0161 -0.0035
                                           -0.0089  0.0099  0.0004  0.0143
                ( 37.57%)   0.6129* H  16 s( 99.91%)p 0.00(  0.09%)
                                            0.9995 -0.0026 -0.0143  0.0117  0.0239
    17. (0.99112) BD ( 1) C   7 - H  17  
                ( 63.08%)   0.7942* C   7 s( 24.22%)p 3.13( 75.74%)d 0.00(  0.04%)
                                            0.0001 -0.4921 -0.0055  0.1793 -0.0063
                                            0.7446  0.0016  0.4129 -0.0193 -0.0073
                                           -0.0053 -0.0138  0.0097  0.0017
                ( 36.92%)   0.6077* H  17 s( 99.90%)p 0.00(  0.10%)
                                           -0.9995  0.0023 -0.0041 -0.0281 -0.0121
    18. (0.98952) BD ( 1) C   7 - H  18  
                ( 62.48%)   0.7905* C   7 s( 22.65%)p 3.41( 77.31%)d 0.00(  0.04%)
                                           -0.0001  0.4759 -0.0078 -0.2136  0.0039
                                           -0.1034 -0.0292  0.8461 -0.0032 -0.0009
                                           -0.0105  0.0009  0.0016  0.0180
                ( 37.52%)   0.6125* H  18 s( 99.91%)p 0.00(  0.09%)
                                            0.9995 -0.0037  0.0055  0.0078 -0.0292
    19. (0.99985) CR ( 1) O   1           s(100.00%)p 0.00(  0.00%)
                                            1.0000 -0.0002  0.0000  0.0001  0.0000
                                           -0.0000 -0.0000 -0.0002 -0.0000 -0.0000
                                            0.0000  0.0000 -0.0000  0.0000
    20. (0.99960) CR ( 1) C   2           s(100.00%)p 0.00(  0.00%)
                                            1.0000 -0.0001 -0.0000 -0.0001  0.0000
                                            0.0000  0.0000  0.0002  0.0000 -0.0000
                                           -0.0000  0.0000 -0.0000  0.0000
    21. (0.99943) CR ( 1) C   3           s(100.00%)p 0.00(  0.00%)
                                            1.0000  0.0001 -0.0000  0.0003  0.0000
                                           -0.0000  0.0000 -0.0003  0.0000  0.0000
                                            0.0000  0.0000 -0.0000  0.0000
    22. (0.99955) CR ( 1) C   4           s(100.00%)p 0.00(  0.00%)
                                            1.0000 -0.0002 -0.0000  0.0001  0.0000
                                            0.0004 -0.0000  0.0002  0.0000 -0.0000
                                           -0.0000 -0.0000  0.0000  0.0000
    23. (0.99957) CR ( 1) C   5           s(100.00%)p 0.00(  0.00%)
                                            1.0000 -0.0001 -0.0000  0.0003 -0.0000
                                            0.0002 -0.0000 -0.0000 -0.0000  0.0000
                                            0.0000 -0.0000 -0.0000  0.0000
    24. (0.99957) CR ( 1) C   6           s(100.00%)p 0.00(  0.00%)
                                            1.0000 -0.0001 -0.0000  0.0003 -0.0000
                                           -0.0002  0.0000 -0.0000 -0.0000 -0.0000
                                            0.0000  0.0000 -0.0000  0.0000
    25. (0.99955) CR ( 1) C   7           s(100.00%)p 0.00(  0.00%)
                                            1.0000 -0.0002 -0.0000  0.0001  0.0000
                                           -0.0004  0.0000  0.0002  0.0000  0.0000
                                           -0.0000  0.0000  0.0000  0.0000
    26. (0.99985) CR ( 1) O   8           s(100.00%)p 0.00(  0.00%)
                                            1.0000 -0.0004 -0.0000  0.0002 -0.0000
                                            0.0000 -0.0000  0.0003 -0.0000  0.0000
                                            0.0000  0.0000  0.0000  0.0000
    27. (0.98773) LP ( 1) O   1           s( 44.88%)p 1.23( 55.07%)d 0.00(  0.04%)
                                            0.0002  0.6699  0.0013  0.4714 -0.0075
                                            0.0000 -0.0000  0.5731 -0.0021 -0.0000
                                           -0.0197 -0.0000 -0.0037 -0.0065
    28. (0.88744) LP ( 2) O   1           s(  0.00%)p 1.00( 99.91%)d 0.00(  0.09%)
                                           -0.0000  0.0000 -0.0000 -0.0000  0.0000
                                            0.9995 -0.0106 -0.0000  0.0000 -0.0140
                                            0.0000 -0.0267  0.0000  0.0000
    29. (0.33965) LP*( 1) C   2           s(  0.00%)p 1.00( 99.85%)d 0.00(  0.15%)
                                           -0.0000  0.0000 -0.0000 -0.0000  0.0000
                                            0.9992 -0.0099 -0.0000  0.0000 -0.0375
                                            0.0000 -0.0075  0.0000  0.0000
    30. (0.98973) LP ( 1) O   8           s( 58.54%)p 0.71( 41.43%)d 0.00(  0.04%)
                                            0.0005  0.7650  0.0108 -0.4849  0.0025
                                           -0.0000  0.0000 -0.4232  0.0040 -0.0000
                                           -0.0186 -0.0000 -0.0026 -0.0005
    31. (0.95098) LP ( 2) O   8           s(  0.03%)p99.99( 99.87%)d 2.98(  0.10%)
                                            0.0000  0.0179 -0.0016  0.6730  0.0034
                                           -0.0000 -0.0000 -0.7387 -0.0050  0.0000
                                           -0.0022 -0.0000  0.0153 -0.0269
    32. (0.80165) LP ( 3) O   8           s(  0.00%)p 1.00( 99.85%)d 0.00(  0.15%)
                                           -0.0000  0.0000 -0.0000 -0.0000 -0.0000
                                            0.9992  0.0052 -0.0000 -0.0000  0.0286
                                           -0.0000  0.0263 -0.0000 -0.0000
    33. (0.00098) RY*( 1) O   1           s( 39.90%)p 1.41( 56.18%)d 0.10(  3.91%)
                                            0.0000 -0.0049  0.6317 -0.0012 -0.7391
                                            0.0000 -0.0000  0.0008 -0.1247  0.0000
                                            0.1454  0.0000 -0.0810  0.1069
    34. (0.00021) RY*( 2) O   1           s( 50.40%)p 0.78( 39.19%)d 0.21( 10.41%)
                                           -0.0000  0.0007  0.7099 -0.0067  0.4803
                                            0.0000  0.0000  0.0021  0.4014 -0.0000
                                           -0.2974  0.0000  0.1004  0.0747
    35. (0.00021) RY*( 3) O   1           s(  0.00%)p 1.00( 93.37%)d 0.07(  6.63%)
                                           -0.0000  0.0000  0.0000 -0.0000  0.0000
                                            0.0038  0.9663 -0.0000 -0.0000  0.0304
                                           -0.0000 -0.2558  0.0000  0.0000
    36. (0.00005) RY*( 4) O   1           s(  5.56%)p14.84( 82.54%)d 2.14( 11.89%)
    37. (0.00001) RY*( 5) O   1           s(  0.00%)p 1.00(  0.11%)d99.99( 99.89%)
    38. (0.00001) RY*( 6) O   1           s(  0.40%)p38.36( 15.33%)d99.99( 84.27%)
    39. (0.00000) RY*( 7) O   1           s(  0.00%)p 1.00(  6.62%)d14.11( 93.38%)
    40. (0.00000) RY*( 8) O   1           s(  0.01%)p 1.00(  2.18%)d44.79( 97.81%)
    41. (0.00001) RY*( 9) O   1           s(  3.75%)p 1.27(  4.76%)d24.39( 91.48%)
    42. (0.00917) RY*( 1) C   2           s(  4.28%)p22.08( 94.59%)d 0.26(  1.12%)
                                           -0.0000  0.0427  0.2025 -0.0243  0.6593
                                           -0.0000  0.0000 -0.0535  0.7126 -0.0000
                                           -0.1040 -0.0000 -0.0199 -0.0007
    43. (0.00356) RY*( 2) C   2           s( 10.63%)p 3.08( 32.70%)d 5.33( 56.67%)
                                            0.0000  0.0300  0.3246 -0.0382  0.3668
                                            0.0000 -0.0000  0.0441 -0.4348 -0.0000
                                           -0.0783 -0.0000  0.3105 -0.6813
    44. (0.00229) RY*( 3) C   2           s(  0.00%)p 1.00( 11.36%)d 7.81( 88.64%)
                                           -0.0000  0.0000  0.0000 -0.0000  0.0000
                                            0.0125 -0.3368 -0.0000  0.0000  0.2407
                                           -0.0000  0.9102 -0.0000 -0.0000
    45. (0.00196) RY*( 4) C   2           s( 35.29%)p 0.68( 23.91%)d 1.16( 40.80%)
                                           -0.0000  0.0166  0.5938 -0.0176  0.2740
                                           -0.0000 -0.0000 -0.0058 -0.4046  0.0000
                                            0.1887  0.0000 -0.2985  0.5322
    46. (0.00188) RY*( 5) C   2           s(  0.00%)p 1.00( 62.06%)d 0.61( 37.94%)
                                           -0.0000 -0.0000 -0.0000 -0.0000 -0.0000
                                            0.0314  0.7872 -0.0000 -0.0000  0.6017
                                           -0.0000  0.1317 -0.0000 -0.0000
    47. (0.00109) RY*( 6) C   2           s(  1.17%)p 4.58(  5.38%)d79.58( 93.45%)
                                            0.0000 -0.0090  0.1080  0.0179 -0.0987
                                            0.0000  0.0000  0.0440  0.2044  0.0000
                                            0.9418 -0.0000  0.0750 -0.2047
    48. (0.00048) RY*( 7) C   2           s( 48.65%)p 0.90( 43.59%)d 0.16(  7.76%)
                                            0.0000 -0.0209  0.6972 -0.0425 -0.5824
                                           -0.0000  0.0000 -0.0071  0.3080 -0.0000
                                           -0.2374 -0.0000  0.1039 -0.1023
    49. (0.00004) RY*( 8) C   2           s(  0.00%)p 1.00( 26.73%)d 2.74( 73.27%)
    50. (0.00002) RY*( 9) C   2           s(  0.11%)p 3.55(  0.39%)d99.99( 99.50%)
    51. (0.00304) RY*( 1) C   3           s(  3.59%)p26.25( 94.27%)d 0.59(  2.13%)
                                            0.0000 -0.0296  0.1872  0.0005 -0.3154
                                           -0.0000 -0.0000 -0.0219 -0.9180  0.0000
                                            0.0043 -0.0000 -0.0252 -0.1439
    52. (0.00160) RY*( 2) C   3           s( 23.00%)p 2.71( 62.34%)d 0.64( 14.65%)
                                            0.0000  0.0122  0.4794  0.0217  0.7761
                                           -0.0000 -0.0000  0.0024 -0.1436 -0.0000
                                           -0.0185  0.0000  0.3129 -0.2197
    53. (0.00085) RY*( 3) C   3           s( 72.06%)p 0.37( 26.71%)d 0.02(  1.23%)
                                            0.0000 -0.0082  0.8488  0.0125 -0.4135
                                           -0.0000 -0.0000 -0.0052  0.3098  0.0000
                                            0.0236  0.0000 -0.0938  0.0542
    54. (0.00071) RY*( 4) C   3           s(  0.00%)p 1.00( 92.83%)d 0.08(  7.17%)
                                           -0.0000 -0.0000  0.0000  0.0000 -0.0000
                                           -0.0123  0.9634  0.0000 -0.0000 -0.0124
                                            0.0000 -0.2674  0.0000  0.0000
    55. (0.00033) RY*( 5) C   3           s(  0.08%)p42.52(  3.42%)d99.99( 96.50%)
                                           -0.0000  0.0091  0.0268 -0.0108  0.1818
                                           -0.0000 -0.0000 -0.0083  0.0305 -0.0000
                                           -0.3712 -0.0000 -0.8014 -0.4302
    56. (0.00028) RY*( 6) C   3           s(  0.00%)p 1.00(  2.38%)d40.94( 97.62%)
                                            0.0000  0.0000  0.0000  0.0000  0.0000
                                            0.0065 -0.1543 -0.0000  0.0000  0.7904
                                           -0.0000 -0.5928  0.0000  0.0000
    57. (0.00015) RY*( 7) C   3           s(  1.19%)p10.78( 12.79%)d72.52( 86.02%)
                                           -0.0000  0.0065  0.1087 -0.0204  0.3053
                                            0.0000 -0.0000  0.0181 -0.1843  0.0000
                                            0.3092  0.0000 -0.4722  0.7359
    58. (0.00011) RY*( 8) C   3           s(  0.00%)p 1.00(  4.83%)d19.70( 95.17%)
                                           -0.0000 -0.0000  0.0000 -0.0000  0.0000
                                           -0.0249  0.2184  0.0000 -0.0000  0.6124
                                           -0.0000  0.7594 -0.0000 -0.0000
    59. (0.00003) RY*( 9) C   3           s(  0.16%)p 3.26(  0.53%)d99.99( 99.30%)
    60. (0.00242) RY*( 1) C   4           s(  6.57%)p13.11( 86.15%)d 1.11(  7.27%)
                                           -0.0000  0.0198  0.2556  0.0027 -0.0229
                                           -0.0246 -0.5866  0.0225  0.7182 -0.0711
                                            0.0571 -0.1183 -0.1499 -0.1672
    61. (0.00138) RY*( 2) C   4           s( 12.11%)p 6.62( 80.16%)d 0.64(  7.72%)
                                            0.0000 -0.0097  0.3479  0.0039 -0.8421
                                            0.0133  0.2793  0.0036  0.1194  0.1252
                                            0.0487 -0.0431  0.2360 -0.0400
    62. (0.00048) RY*( 3) C   4           s(  0.17%)p99.99( 78.88%)d99.99( 20.95%)
                                            0.0000  0.0219  0.0344  0.0144 -0.3733
                                            0.0086 -0.5998  0.0068 -0.5380 -0.2827
                                           -0.3101  0.0234 -0.1735  0.0530
    63. (0.00024) RY*( 4) C   4           s( 66.61%)p 0.19( 12.84%)d 0.31( 20.56%)
                                            0.0000 -0.0030  0.8161 -0.0019  0.2729
                                            0.0005  0.0506  0.0052 -0.2265 -0.1841
                                            0.3139  0.1773 -0.0773  0.1890
    64. (0.00019) RY*( 5) C   4           s( 12.92%)p 0.46(  6.00%)d 6.27( 81.08%)
                                           -0.0000 -0.0062  0.3594 -0.0038  0.1902
                                           -0.0010  0.1454 -0.0088  0.0510  0.3234
                                           -0.8308 -0.0709 -0.0745 -0.0734
    65. (0.00009) RY*( 6) C   4           s(  0.46%)p47.93( 22.24%)d99.99( 77.29%)
    66. (0.00005) RY*( 7) C   4           s(  0.88%)p 5.51(  4.88%)d99.99( 94.24%)
    67. (0.00001) RY*( 8) C   4           s(  0.30%)p 7.96(  2.37%)d99.99( 97.33%)
    68. (0.00001) RY*( 9) C   4           s(  0.10%)p68.67(  6.54%)d99.99( 93.37%)
    69. (0.00197) RY*( 1) C   5           s(  2.36%)p38.69( 91.16%)d 2.75(  6.48%)
                                           -0.0000  0.0116  0.1531 -0.0098 -0.2249
                                           -0.0028 -0.1225 -0.0289 -0.9193  0.0573
                                            0.1954  0.1389  0.0279 -0.0571
    70. (0.00120) RY*( 2) C   5           s(  3.13%)p25.31( 79.20%)d 5.65( 17.67%)
                                           -0.0000  0.0265  0.1749 -0.0087 -0.6089
                                           -0.0058 -0.5921  0.0017  0.2657  0.3888
                                           -0.0126 -0.1019  0.1202  0.0228
    71. (0.00059) RY*( 3) C   5           s(  0.66%)p99.99( 97.42%)d 2.89(  1.92%)
                                            0.0000  0.0009  0.0815  0.0209 -0.6399
                                           -0.0217  0.7468 -0.0030  0.0775  0.0567
                                            0.0656 -0.0664 -0.0794 -0.0308
    72. (0.00025) RY*( 4) C   5           s( 49.43%)p 0.05(  2.66%)d 0.97( 47.91%)
                                            0.0000 -0.0037  0.7030  0.0034  0.1487
                                            0.0055 -0.0239  0.0009  0.0619 -0.2618
                                            0.3155 -0.5315 -0.0638 -0.1564
    73. (0.00016) RY*( 5) C   5           s( 40.90%)p 0.02(  0.79%)d 1.43( 58.32%)
                                            0.0000 -0.0025  0.6395  0.0032  0.0367
                                           -0.0017  0.0529 -0.0016  0.0609 -0.0512
                                           -0.4967  0.5693 -0.0393  0.0906
    74. (0.00004) RY*( 6) C   5           s(  0.29%)p15.97(  4.60%)d99.99( 95.11%)
    75. (0.00002) RY*( 7) C   5           s(  2.55%)p 6.56( 16.75%)d31.62( 80.70%)
    76. (0.00000) RY*( 8) C   5           s(  0.24%)p28.64(  6.76%)d99.99( 93.00%)
    77. (0.00001) RY*( 9) C   5           s(  0.57%)p 1.29(  0.73%)d99.99( 98.70%)
    78. (0.00197) RY*( 1) C   6           s(  2.36%)p38.69( 91.16%)d 2.75(  6.48%)
                                           -0.0000  0.0116  0.1531 -0.0098 -0.2249
                                            0.0028  0.1225 -0.0289 -0.9193 -0.0573
                                            0.1954 -0.1389  0.0279 -0.0571
    79. (0.00120) RY*( 2) C   6           s(  3.13%)p25.31( 79.20%)d 5.65( 17.67%)
                                           -0.0000  0.0265  0.1749 -0.0087 -0.6089
                                            0.0058  0.5921  0.0017  0.2657 -0.3888
                                           -0.0126  0.1019  0.1202  0.0228
    80. (0.00059) RY*( 3) C   6           s(  0.66%)p99.99( 97.42%)d 2.89(  1.92%)
                                            0.0000  0.0009  0.0815  0.0209 -0.6399
                                            0.0217 -0.7468 -0.0030  0.0775 -0.0567
                                            0.0656  0.0664 -0.0794 -0.0308
    81. (0.00025) RY*( 4) C   6           s( 49.43%)p 0.05(  2.66%)d 0.97( 47.91%)
                                           -0.0000 -0.0037  0.7030  0.0034  0.1487
                                           -0.0055  0.0239  0.0009  0.0619  0.2618
                                            0.3155  0.5315 -0.0638 -0.1564
    82. (0.00016) RY*( 5) C   6           s( 40.90%)p 0.02(  0.79%)d 1.43( 58.32%)
                                            0.0000 -0.0025  0.6395  0.0032  0.0367
                                            0.0017 -0.0529 -0.0016  0.0609  0.0512
                                           -0.4967 -0.5693 -0.0393  0.0906
    83. (0.00004) RY*( 6) C   6           s(  0.29%)p15.97(  4.60%)d99.99( 95.11%)
    84. (0.00002) RY*( 7) C   6           s(  2.55%)p 6.56( 16.75%)d31.62( 80.70%)
    85. (0.00000) RY*( 8) C   6           s(  0.24%)p28.63(  6.76%)d99.99( 93.00%)
    86. (0.00001) RY*( 9) C   6           s(  0.57%)p 1.29(  0.73%)d99.99( 98.70%)
    87. (0.00242) RY*( 1) C   7           s(  6.57%)p13.11( 86.15%)d 1.11(  7.27%)
                                           -0.0000  0.0198  0.2556  0.0027 -0.0229
                                            0.0246  0.5866  0.0225  0.7182  0.0711
                                            0.0571  0.1183 -0.1499 -0.1672
    88. (0.00138) RY*( 2) C   7           s( 12.11%)p 6.62( 80.16%)d 0.64(  7.72%)
                                            0.0000 -0.0097  0.3479  0.0039 -0.8421
                                           -0.0133 -0.2793  0.0036  0.1195 -0.1252
                                            0.0487  0.0431  0.2360 -0.0400
    89. (0.00048) RY*( 3) C   7           s(  0.17%)p99.99( 78.88%)d99.99( 20.95%)
                                            0.0000  0.0219  0.0344  0.0144 -0.3733
                                           -0.0086  0.5998  0.0068 -0.5380  0.2827
                                           -0.3101 -0.0234 -0.1735  0.0530
    90. (0.00024) RY*( 4) C   7           s( 66.61%)p 0.19( 12.84%)d 0.31( 20.56%)
                                            0.0000 -0.0030  0.8161 -0.0019  0.2729
                                           -0.0005 -0.0506  0.0052 -0.2265  0.1842
                                            0.3139 -0.1773 -0.0773  0.1890
    91. (0.00019) RY*( 5) C   7           s( 12.92%)p 0.46(  6.00%)d 6.27( 81.08%)
                                           -0.0000 -0.0062  0.3594 -0.0038  0.1902
                                            0.0010 -0.1454 -0.0088  0.0510 -0.3235
                                           -0.8308  0.0709 -0.0745 -0.0734
    92. (0.00009) RY*( 6) C   7           s(  0.46%)p47.93( 22.24%)d99.99( 77.29%)
    93. (0.00005) RY*( 7) C   7           s(  0.88%)p 5.51(  4.88%)d99.99( 94.24%)
    94. (0.00001) RY*( 8) C   7           s(  0.30%)p 7.96(  2.37%)d99.99( 97.33%)
    95. (0.00001) RY*( 9) C   7           s(  0.10%)p68.66(  6.54%)d99.99( 93.37%)
    96. (0.00149) RY*( 1) O   8           s(  2.70%)p35.49( 95.70%)d 0.60(  1.61%)
                                            0.0000  0.0003  0.1642  0.0051 -0.6689
                                            0.0000  0.0000  0.0016  0.7138  0.0000
                                           -0.0076 -0.0000  0.0742 -0.1025
    97. (0.00028) RY*( 2) O   8           s(  0.00%)p 1.00( 95.14%)d 0.05(  4.86%)
                                           -0.0000 -0.0000 -0.0000 -0.0000 -0.0000
                                            0.0028  0.9754 -0.0000 -0.0000 -0.0892
                                            0.0000 -0.2017  0.0000  0.0000
    98. (0.00013) RY*( 3) O   8           s( 87.43%)p 0.04(  3.50%)d 0.10(  9.08%)
                                            0.0000  0.0054  0.9350  0.0078  0.0758
                                            0.0000 -0.0000  0.0131 -0.1702  0.0000
                                            0.2418 -0.0000  0.0313 -0.1770
    99. (0.00004) RY*( 4) O   8           s(  1.88%)p45.36( 85.40%)d 6.75( 12.71%)
   100. (0.00000) RY*( 5) O   8           s(  0.00%)p 1.00(  0.84%)d99.99( 99.16%)
   101. (0.00000) RY*( 6) O   8           s(  4.05%)p 3.57( 14.47%)d20.12( 81.48%)
   102. (0.00000) RY*( 7) O   8           s(  0.00%)p 1.00(  4.17%)d22.96( 95.83%)
   103. (0.00000) RY*( 8) O   8           s(  0.18%)p 2.90(  0.52%)d99.99( 99.30%)
   104. (0.00000) RY*( 9) O   8           s(  3.72%)p 0.18(  0.67%)d25.67( 95.60%)
   105. (0.00089) RY*( 1) H   9           s( 75.47%)p 0.33( 24.53%)
                                            0.0186  0.8685 -0.0752  0.0000  0.4896
   106. (0.00058) RY*( 2) H   9           s(  0.00%)p 1.00(100.00%)
                                            0.0000 -0.0000 -0.0000  1.0000 -0.0000
   107. (0.00036) RY*( 3) H   9           s( 20.63%)p 3.85( 79.37%)
                                            0.0070  0.4542 -0.2732 -0.0000 -0.8480
   108. (0.00001) RY*( 4) H   9           s(  4.44%)p21.52( 95.56%)
   109. (0.00167) RY*( 1) H  10           s( 99.92%)p 0.00(  0.08%)
                                            0.0086  0.9995  0.0277 -0.0000 -0.0077
   110. (0.00006) RY*( 2) H  10           s(  0.07%)p99.99( 99.93%)
   111. (0.00004) RY*( 3) H  10           s(  0.00%)p 1.00(100.00%)
   112. (0.00002) RY*( 4) H  10           s(  0.12%)p99.99( 99.88%)
   113. (0.00078) RY*( 1) H  11           s( 99.49%)p 0.01(  0.51%)
                                            0.0037  0.9974 -0.0611  0.0288 -0.0238
   114. (0.00008) RY*( 2) H  11           s(  0.09%)p99.99( 99.91%)
   115. (0.00005) RY*( 3) H  11           s(  0.19%)p99.99( 99.81%)
   116. (0.00002) RY*( 4) H  11           s(  0.32%)p99.99( 99.68%)
   117. (0.00114) RY*( 1) H  12           s( 99.46%)p 0.01(  0.54%)
                                            0.0051  0.9973 -0.0584 -0.0162  0.0421
   118. (0.00008) RY*( 2) H  12           s(  0.12%)p99.99( 99.88%)
   119. (0.00006) RY*( 3) H  12           s(  0.25%)p99.99( 99.75%)
   120. (0.00002) RY*( 4) H  12           s(  0.27%)p99.99( 99.73%)
   121. (0.00088) RY*( 1) H  13           s( 99.27%)p 0.01(  0.73%)
                                            0.0051  0.9963  0.0346  0.0315 -0.0716
   122. (0.00008) RY*( 2) H  13           s(  0.04%)p99.99( 99.96%)
   123. (0.00007) RY*( 3) H  13           s(  0.01%)p 1.00( 99.99%)
   124. (0.00001) RY*( 4) H  13           s(  0.78%)p99.99( 99.22%)
   125. (0.00071) RY*( 1) H  14           s( 99.08%)p 0.01(  0.92%)
                                            0.0048  0.9954  0.0274  0.0556  0.0730
   126. (0.00007) RY*( 2) H  14           s(  0.02%)p99.99( 99.98%)
   127. (0.00007) RY*( 3) H  14           s(  0.18%)p99.99( 99.82%)
   128. (0.00002) RY*( 4) H  14           s(  0.82%)p99.99( 99.18%)
   129. (0.00071) RY*( 1) H  15           s( 99.08%)p 0.01(  0.92%)
                                            0.0048  0.9954  0.0274 -0.0556  0.0730
   130. (0.00007) RY*( 2) H  15           s(  0.02%)p99.99( 99.98%)
   131. (0.00007) RY*( 3) H  15           s(  0.18%)p99.99( 99.82%)
   132. (0.00002) RY*( 4) H  15           s(  0.82%)p99.99( 99.18%)
   133. (0.00088) RY*( 1) H  16           s( 99.27%)p 0.01(  0.73%)
                                            0.0051  0.9963  0.0346 -0.0315 -0.0716
   134. (0.00008) RY*( 2) H  16           s(  0.04%)p99.99( 99.96%)
   135. (0.00007) RY*( 3) H  16           s(  0.01%)p 1.00( 99.99%)
   136. (0.00001) RY*( 4) H  16           s(  0.78%)p99.99( 99.22%)
   137. (0.00078) RY*( 1) H  17           s( 99.49%)p 0.01(  0.51%)
                                            0.0037  0.9974 -0.0611 -0.0288 -0.0238
   138. (0.00008) RY*( 2) H  17           s(  0.09%)p99.99( 99.91%)
   139. (0.00005) RY*( 3) H  17           s(  0.19%)p99.99( 99.81%)
   140. (0.00002) RY*( 4) H  17           s(  0.32%)p99.99( 99.68%)
   141. (0.00114) RY*( 1) H  18           s( 99.46%)p 0.01(  0.54%)
                                            0.0051  0.9973 -0.0584  0.0162  0.0421
   142. (0.00008) RY*( 2) H  18           s(  0.12%)p99.99( 99.88%)
   143. (0.00006) RY*( 3) H  18           s(  0.25%)p99.99( 99.75%)
   144. (0.00002) RY*( 4) H  18           s(  0.27%)p99.99( 99.73%)
   145. (0.03876) BD*( 1) O   1 - C   2  
                ( 31.03%)   0.5571* O   1 s( 34.29%)p 1.91( 65.62%)d 0.00(  0.09%)
                                           -0.0000  0.5856  0.0016  0.1386  0.0016
                                           -0.0000 -0.0000 -0.7981 -0.0026  0.0000
                                            0.0033  0.0000  0.0016  0.0290
                ( 68.97%)  -0.8305* C   2 s( 26.29%)p 2.79( 73.37%)d 0.01(  0.34%)
                                           -0.0001  0.5124 -0.0195 -0.2343 -0.0134
                                            0.0000  0.0000  0.8229  0.0375 -0.0000
                                           -0.0252  0.0000  0.0018  0.0522
   146. (0.00429) BD*( 1) O   1 - H   9  
                ( 23.59%)   0.4857* O   1 s( 20.79%)p 3.80( 79.12%)d 0.00(  0.09%)
                                            0.0002  0.4559 -0.0103 -0.8699 -0.0173
                                            0.0000  0.0000  0.1829  0.0271  0.0000
                                            0.0105  0.0000  0.0241 -0.0141
                ( 76.41%)  -0.8741* H   9 s( 99.46%)p 0.01(  0.54%)
                                            0.9973 -0.0052  0.0712 -0.0000 -0.0176
   147. (0.02752) BD*( 1) C   2 - C   3  
                ( 50.34%)   0.7095* C   2 s( 42.03%)p 1.38( 57.91%)d 0.00(  0.05%)
                                            0.0001  0.6475  0.0327  0.7355 -0.0316
                                           -0.0000 -0.0000 -0.1926 -0.0089 -0.0000
                                           -0.0079 -0.0000  0.0187 -0.0115
                ( 49.66%)  -0.7047* C   3 s( 24.42%)p 3.09( 75.49%)d 0.00(  0.09%)
                                            0.0003  0.4938  0.0200 -0.8464 -0.0129
                                            0.0000 -0.0000  0.1955 -0.0112 -0.0000
                                           -0.0101  0.0000  0.0242 -0.0133
   148. (0.01322) BD*( 1) C   2 - O   8  
                ( 68.01%)   0.8247* C   2 s( 31.54%)p 2.16( 68.15%)d 0.01(  0.31%)
                                            0.0001  0.5600 -0.0426 -0.6320 -0.0492
                                           -0.0000 -0.0000 -0.5281 -0.0295  0.0000
                                            0.0471  0.0000  0.0284  0.0055
                ( 31.99%)  -0.5656* O   8 s( 41.47%)p 1.41( 58.44%)d 0.00(  0.09%)
                                           -0.0000  0.6436 -0.0220  0.5571 -0.0118
                                            0.0000 -0.0000  0.5232 -0.0118  0.0000
                                            0.0231  0.0000  0.0167  0.0078
   149. (0.01123) BD*( 1) C   3 - C   4  
                ( 45.86%)   0.6772* C   3 s( 26.70%)p 2.74( 73.27%)d 0.00(  0.04%)
                                            0.0001 -0.5167  0.0026 -0.3723  0.0192
                                           -0.7068 -0.0129 -0.3060  0.0166 -0.0071
                                           -0.0066 -0.0138  0.0076  0.0052
                ( 54.14%)  -0.7358* C   4 s( 25.19%)p 2.97( 74.74%)d 0.00(  0.07%)
                                           -0.0005 -0.5019 -0.0029  0.4900  0.0167
                                            0.6313 -0.0092  0.3288  0.0174 -0.0179
                                           -0.0079 -0.0127  0.0068  0.0082
   150. (0.01123) BD*( 1) C   3 - C   7  
                ( 45.86%)   0.6772* C   3 s( 26.70%)p 2.74( 73.27%)d 0.00(  0.04%)
                                            0.0001 -0.5167  0.0026 -0.3723  0.0192
                                            0.7068  0.0129 -0.3060  0.0166  0.0071
                                           -0.0066  0.0138  0.0076  0.0052
                ( 54.14%)  -0.7358* C   7 s( 25.19%)p 2.97( 74.74%)d 0.00(  0.07%)
                                           -0.0005 -0.5019 -0.0029  0.4900  0.0167
                                           -0.6313  0.0092  0.3288  0.0174  0.0179
                                           -0.0079  0.0127  0.0068  0.0082
   151. (0.01133) BD*( 1) C   3 - H  10  
                ( 35.52%)   0.5960* C   3 s( 22.11%)p 3.52( 77.85%)d 0.00(  0.04%)
                                           -0.0003  0.4702 -0.0033  0.0707  0.0008
                                           -0.0000  0.0000 -0.8795  0.0018  0.0000
                                            0.0031  0.0000  0.0015  0.0198
                ( 64.48%)  -0.8030* H  10 s( 99.89%)p 0.00(  0.11%)
                                            0.9994 -0.0082 -0.0053  0.0000  0.0320
   152. (0.00541) BD*( 1) C   4 - C   5  
                ( 48.27%)   0.6948* C   4 s( 27.82%)p 2.59( 72.14%)d 0.00(  0.05%)
                                           -0.0001 -0.5274 -0.0022 -0.8252 -0.0081
                                            0.1868 -0.0315  0.0664 -0.0030  0.0129
                                            0.0038 -0.0028 -0.0129  0.0105
                ( 51.73%)  -0.7192* C   5 s( 26.37%)p 2.79( 73.58%)d 0.00(  0.06%)
                                           -0.0003 -0.5135 -0.0025  0.8095 -0.0016
                                           -0.2708 -0.0329 -0.0774 -0.0078  0.0082
                                            0.0029 -0.0010 -0.0186  0.0120
   153. (0.00548) BD*( 1) C   4 - H  11  
                ( 36.92%)   0.6077* C   4 s( 24.22%)p 3.13( 75.74%)d 0.00(  0.04%)
                                            0.0001 -0.4921 -0.0055  0.1793 -0.0063
                                           -0.7446 -0.0016  0.4129 -0.0193  0.0073
                                           -0.0053  0.0138  0.0097  0.0017
                ( 63.08%)  -0.7942* H  11 s( 99.90%)p 0.00(  0.10%)
                                           -0.9995  0.0023 -0.0041  0.0281 -0.0121
   154. (0.00722) BD*( 1) C   4 - H  12  
                ( 37.52%)   0.6125* C   4 s( 22.65%)p 3.41( 77.31%)d 0.00(  0.04%)
                                            0.0001 -0.4759  0.0078  0.2136 -0.0039
                                           -0.1034 -0.0292 -0.8461  0.0032 -0.0009
                                            0.0105  0.0009 -0.0016 -0.0180
                ( 62.48%)  -0.7905* H  12 s( 99.91%)p 0.00(  0.09%)
                                           -0.9995  0.0037 -0.0055  0.0078  0.0292
   155. (0.00603) BD*( 1) C   5 - C   6  
                ( 50.00%)   0.7071* C   5 s( 26.61%)p 2.76( 73.34%)d 0.00(  0.05%)
                                            0.0002  0.5159 -0.0008  0.0418  0.0315
                                           -0.8547 -0.0025  0.0093  0.0013  0.0042
                                            0.0000 -0.0006 -0.0184 -0.0116
                ( 50.00%)  -0.7071* C   6 s( 26.61%)p 2.76( 73.34%)d 0.00(  0.05%)
                                            0.0002  0.5159 -0.0008  0.0418  0.0315
                                            0.8547  0.0025  0.0093  0.0013 -0.0042
                                            0.0000  0.0006 -0.0184 -0.0116
   156. (0.00565) BD*( 1) C   5 - H  13  
                ( 37.57%)   0.6129* C   5 s( 23.00%)p 3.35( 76.96%)d 0.00(  0.04%)
                                            0.0001 -0.4796  0.0037 -0.3319 -0.0147
                                           -0.2978 -0.0073  0.7551 -0.0161 -0.0035
                                            0.0089  0.0099 -0.0004 -0.0143
                ( 62.43%)  -0.7901* H  13 s( 99.91%)p 0.00(  0.09%)
                                           -0.9995  0.0026  0.0143  0.0117 -0.0239
   157. (0.00475) BD*( 1) C   5 - H  14  
                ( 37.11%)   0.6092* C   5 s( 23.91%)p 3.18( 76.06%)d 0.00(  0.04%)
                                            0.0001 -0.4889 -0.0035 -0.4811 -0.0054
                                           -0.3258 -0.0039 -0.6501  0.0175 -0.0063
                                           -0.0127 -0.0100 -0.0021 -0.0077
                ( 62.89%)  -0.7930* H  14 s( 99.90%)p 0.00(  0.10%)
                                           -0.9995  0.0020  0.0185  0.0125  0.0213
   158. (0.00541) BD*( 1) C   6 - C   7  
                ( 51.73%)   0.7192* C   6 s( 26.37%)p 2.79( 73.58%)d 0.00(  0.06%)
                                            0.0003  0.5135  0.0025 -0.8095  0.0016
                                           -0.2708 -0.0329  0.0774  0.0078  0.0082
                                           -0.0029 -0.0010  0.0186 -0.0120
                ( 48.27%)  -0.6948* C   7 s( 27.82%)p 2.59( 72.14%)d 0.00(  0.05%)
                                            0.0001  0.5274  0.0022  0.8252  0.0081
                                            0.1868 -0.0315 -0.0664  0.0030  0.0129
                                           -0.0038 -0.0028  0.0129 -0.0105
   159. (0.00475) BD*( 1) C   6 - H  15  
                ( 37.11%)   0.6092* C   6 s( 23.91%)p 3.18( 76.06%)d 0.00(  0.04%)
                                            0.0001 -0.4889 -0.0035 -0.4811 -0.0054
                                            0.3258  0.0039 -0.6501  0.0175  0.0063
                                           -0.0127  0.0100 -0.0021 -0.0077
                ( 62.89%)  -0.7930* H  15 s( 99.90%)p 0.00(  0.10%)
                                           -0.9995  0.0020  0.0185 -0.0125  0.0213
   160. (0.00565) BD*( 1) C   6 - H  16  
                ( 37.57%)   0.6129* C   6 s( 23.00%)p 3.35( 76.96%)d 0.00(  0.04%)
                                            0.0001 -0.4796  0.0037 -0.3319 -0.0147
                                            0.2979  0.0073  0.7551 -0.0161  0.0035
                                            0.0089 -0.0099 -0.0004 -0.0143
                ( 62.43%)  -0.7901* H  16 s( 99.91%)p 0.00(  0.09%)
                                           -0.9995  0.0026  0.0143 -0.0117 -0.0239
   161. (0.00548) BD*( 1) C   7 - H  17  
                ( 36.92%)   0.6077* C   7 s( 24.22%)p 3.13( 75.74%)d 0.00(  0.04%)
                                           -0.0001  0.4921  0.0055 -0.1793  0.0063
                                           -0.7446 -0.0016 -0.4129  0.0193  0.0073
                                            0.0053  0.0138 -0.0097 -0.0017
                ( 63.08%)  -0.7942* H  17 s( 99.90%)p 0.00(  0.10%)
                                            0.9995 -0.0023  0.0041  0.0281  0.0121
   162. (0.00722) BD*( 1) C   7 - H  18  
                ( 37.52%)   0.6125* C   7 s( 22.65%)p 3.41( 77.31%)d 0.00(  0.04%)
                                            0.0001 -0.4759  0.0078  0.2136 -0.0039
                                            0.1034  0.0292 -0.8461  0.0032  0.0009
                                            0.0105 -0.0009 -0.0016 -0.0180
                ( 62.48%)  -0.7905* H  18 s( 99.91%)p 0.00(  0.09%)
                                           -0.9995  0.0037 -0.0055 -0.0078  0.0292


 NHO Directionality and "Bond Bending" (deviations from line of nuclear centers)

         [Thresholds for printing:  angular deviation  >  1.0 degree]
                                    hybrid p-character > 25.0%
                                    orbital occupancy  >  0.10e

                                Line of Centers        Hybrid 1              Hybrid 2
                                ---------------  -------------------   ------------------
                NBO               Theta   Phi    Theta   Phi    Dev    Theta   Phi    Dev
 ========================================================================================
     1. BD (   1) O   1 - C   2   169.9    0.0     --     --    --      16.1  180.0   6.0
     2. BD (   1) O   1 - H   9    83.7  180.0    76.7  180.0   7.0      --     --    --
     3. BD (   1) C   2 - C   3   102.2    0.0   106.0    0.0   3.8      --     --    --
     4. BD (   1) C   2 - O   8   132.1  180.0   129.3  180.0   2.8     46.8    0.0   1.1
     5. BD (   1) C   3 - C   4    68.1   56.9    70.2   63.9   6.8    113.3  230.8   5.8
     6. BD (   1) C   3 - C   7    68.1  303.1    70.2  296.1   6.8    113.3  129.2   5.8
     7. BD (   1) C   3 - H  10   176.4    0.0   175.3    0.0   1.0      --     --    --
     8. BD (   1) C   4 - C   5    94.9  344.1    94.3  349.4   5.3     84.4  159.4   4.8
    10. BD (   1) C   4 - H  12    15.9  156.0    16.4  147.7   2.4      --     --    --
    11. BD (   1) C   5 - C   6    90.0  270.0    89.3  274.9   4.9     89.3   85.1   4.9
    14. BD (   1) C   6 - C   7    85.1  195.9    84.4  200.6   4.8     94.3   10.6   5.3
    18. BD (   1) C   7 - H  18    15.9  204.0    16.4  212.3   2.4      --     --    --
    27. LP (   1) O   1             --     --     39.1    0.0   --       --     --    --
    28. LP (   2) O   1             --     --     90.0   90.0   --       --     --    --
    29. LP*(   1) C   2             --     --     90.0   90.0   --       --     --    --
    30. LP (   1) O   8             --     --    131.0  180.0   --       --     --    --
    31. LP (   2) O   8             --     --    137.7    0.0   --       --     --    --
    32. LP (   3) O   8             --     --     90.0   90.0   --       --     --    --


 Second Order Perturbation Theory Analysis of Fock Matrix in NBO Basis

     Threshold for printing:   0.25 kcal/mol
                                                                              E(2)  E(j)-E(i) F(i,j)
         Donor NBO (i)                     Acceptor NBO (j)                 kcal/mol   a.u.    a.u. 
 ===================================================================================================

 within unit  1
   1. BD (   1) O   1 - C   2        / 51. RY*(   1) C   3                    0.56    1.90    0.041
   1. BD (   1) O   1 - C   2        /151. BD*(   1) C   3 - H  10            0.50    1.45    0.034
   2. BD (   1) O   1 - H   9        / 42. RY*(   1) C   2                    0.31    1.34    0.026
   2. BD (   1) O   1 - H   9        / 43. RY*(   2) C   2                    0.52    2.28    0.044
   2. BD (   1) O   1 - H   9        / 51. RY*(   1) C   3                    0.28    1.69    0.028
   2. BD (   1) O   1 - H   9        /147. BD*(   1) C   2 - C   3            2.40    1.13    0.066
   2. BD (   1) O   1 - H   9        /148. BD*(   1) C   2 - O   8            0.64    1.29    0.037
   3. BD (   1) C   2 - C   3        / 33. RY*(   1) O   1                    0.40    2.03    0.036
   3. BD (   1) C   2 - C   3        / 61. RY*(   2) C   4                    0.53    1.49    0.036
   3. BD (   1) C   2 - C   3        / 88. RY*(   2) C   7                    0.53    1.49    0.036
   3. BD (   1) C   2 - C   3        / 96. RY*(   1) O   8                    0.92    1.77    0.051
   3. BD (   1) C   2 - C   3        /146. BD*(   1) O   1 - H   9            1.35    1.09    0.049
   3. BD (   1) C   2 - C   3        /148. BD*(   1) C   2 - O   8            0.66    1.22    0.036
   3. BD (   1) C   2 - C   3        /149. BD*(   1) C   3 - C   4            0.60    1.07    0.032
   3. BD (   1) C   2 - C   3        /150. BD*(   1) C   3 - C   7            0.60    1.07    0.032
   3. BD (   1) C   2 - C   3        /152. BD*(   1) C   4 - C   5            0.57    1.12    0.032
   3. BD (   1) C   2 - C   3        /158. BD*(   1) C   6 - C   7            0.57    1.12    0.032
   4. BD (   1) C   2 - O   8        / 42. RY*(   1) C   2                    0.95    1.76    0.052
   4. BD (   1) C   2 - O   8        / 51. RY*(   1) C   3                    0.53    2.11    0.042
   4. BD (   1) C   2 - O   8        /147. BD*(   1) C   2 - C   3            0.87    1.55    0.047
   5. BD (   1) C   3 - C   4        / 29. LP*(   1) C   2                    2.52    0.40    0.049
   5. BD (   1) C   3 - C   4        / 46. RY*(   5) C   2                    0.50    1.61    0.036
   5. BD (   1) C   3 - C   4        / 87. RY*(   1) C   7                    0.57    1.63    0.039
   5. BD (   1) C   3 - C   4        /147. BD*(   1) C   2 - C   3            0.43    0.94    0.026
   5. BD (   1) C   3 - C   4        /148. BD*(   1) C   2 - O   8            1.05    1.11    0.043
   5. BD (   1) C   3 - C   4        /150. BD*(   1) C   3 - C   7            0.82    0.96    0.036
   5. BD (   1) C   3 - C   4        /151. BD*(   1) C   3 - H  10            0.48    1.05    0.029
   5. BD (   1) C   3 - C   4        /152. BD*(   1) C   4 - C   5            0.29    1.00    0.022
   5. BD (   1) C   3 - C   4        /157. BD*(   1) C   5 - H  14            0.78    1.11    0.038
   5. BD (   1) C   3 - C   4        /161. BD*(   1) C   7 - H  17            1.13    1.09    0.045
   6. BD (   1) C   3 - C   7        / 29. LP*(   1) C   2                    2.52    0.40    0.049
   6. BD (   1) C   3 - C   7        / 46. RY*(   5) C   2                    0.50    1.61    0.036
   6. BD (   1) C   3 - C   7        / 60. RY*(   1) C   4                    0.57    1.63    0.039
   6. BD (   1) C   3 - C   7        /147. BD*(   1) C   2 - C   3            0.43    0.94    0.026
   6. BD (   1) C   3 - C   7        /148. BD*(   1) C   2 - O   8            1.05    1.11    0.043
   6. BD (   1) C   3 - C   7        /149. BD*(   1) C   3 - C   4            0.82    0.96    0.036
   6. BD (   1) C   3 - C   7        /151. BD*(   1) C   3 - H  10            0.48    1.05    0.029
   6. BD (   1) C   3 - C   7        /153. BD*(   1) C   4 - H  11            1.13    1.09    0.045
   6. BD (   1) C   3 - C   7        /158. BD*(   1) C   6 - C   7            0.29    1.00    0.022
   6. BD (   1) C   3 - C   7        /159. BD*(   1) C   6 - H  15            0.78    1.11    0.038
   7. BD (   1) C   3 - H  10        / 60. RY*(   1) C   4                    0.26    1.54    0.025
   7. BD (   1) C   3 - H  10        / 87. RY*(   1) C   7                    0.26    1.54    0.025
   7. BD (   1) C   3 - H  10        /145. BD*(   1) O   1 - C   2            2.80    0.79    0.060
   7. BD (   1) C   3 - H  10        /148. BD*(   1) C   2 - O   8            0.26    1.01    0.021
   7. BD (   1) C   3 - H  10        /149. BD*(   1) C   3 - C   4            0.41    0.86    0.024
   7. BD (   1) C   3 - H  10        /150. BD*(   1) C   3 - C   7            0.41    0.86    0.024
   7. BD (   1) C   3 - H  10        /154. BD*(   1) C   4 - H  12            1.27    0.98    0.045
   7. BD (   1) C   3 - H  10        /162. BD*(   1) C   7 - H  18            1.27    0.98    0.045
   8. BD (   1) C   4 - C   5        / 52. RY*(   2) C   3                    0.35    1.65    0.030
   8. BD (   1) C   4 - C   5        / 80. RY*(   3) C   6                    0.32    1.19    0.025
   8. BD (   1) C   4 - C   5        /147. BD*(   1) C   2 - C   3            1.72    0.91    0.050
   8. BD (   1) C   4 - C   5        /149. BD*(   1) C   3 - C   4            0.41    0.92    0.025
   8. BD (   1) C   4 - C   5        /153. BD*(   1) C   4 - H  11            0.41    1.05    0.026
   8. BD (   1) C   4 - C   5        /154. BD*(   1) C   4 - H  12            0.31    1.04    0.023
   8. BD (   1) C   4 - C   5        /159. BD*(   1) C   6 - H  15            0.38    1.07    0.026
   8. BD (   1) C   4 - C   5        /160. BD*(   1) C   6 - H  16            0.40    1.07    0.026
   9. BD (   1) C   4 - H  11        / 70. RY*(   2) C   5                    0.33    1.32    0.026
   9. BD (   1) C   4 - H  11        /150. BD*(   1) C   3 - C   7            1.19    0.83    0.040
   9. BD (   1) C   4 - H  11        /155. BD*(   1) C   5 - C   6            0.94    0.88    0.036
  10. BD (   1) C   4 - H  12        / 54. RY*(   4) C   3                    0.30    1.21    0.024
  10. BD (   1) C   4 - H  12        / 69. RY*(   1) C   5                    0.38    1.46    0.030
  10. BD (   1) C   4 - H  12        /151. BD*(   1) C   3 - H  10            1.69    0.92    0.050
  10. BD (   1) C   4 - H  12        /156. BD*(   1) C   5 - H  13            1.02    0.97    0.040
  11. BD (   1) C   5 - C   6        /153. BD*(   1) C   4 - H  11            0.89    1.03    0.038
  11. BD (   1) C   5 - C   6        /157. BD*(   1) C   5 - H  14            0.32    1.05    0.023
  11. BD (   1) C   5 - C   6        /159. BD*(   1) C   6 - H  15            0.32    1.05    0.023
  11. BD (   1) C   5 - C   6        /161. BD*(   1) C   7 - H  17            0.89    1.03    0.038
  12. BD (   1) C   5 - H  13        / 79. RY*(   2) C   6                    0.26    1.29    0.023
  12. BD (   1) C   5 - H  13        /154. BD*(   1) C   4 - H  12            1.20    0.92    0.042
  12. BD (   1) C   5 - H  13        /158. BD*(   1) C   6 - C   7            0.46    0.85    0.025
  12. BD (   1) C   5 - H  13        /159. BD*(   1) C   6 - H  15            0.49    0.95    0.027
  12. BD (   1) C   5 - H  13        /160. BD*(   1) C   6 - H  16            0.29    0.95    0.021
  13. BD (   1) C   5 - H  14        /149. BD*(   1) C   3 - C   4            1.23    0.81    0.040
  13. BD (   1) C   5 - H  14        /158. BD*(   1) C   6 - C   7            0.43    0.85    0.024
  13. BD (   1) C   5 - H  14        /160. BD*(   1) C   6 - H  16            0.38    0.95    0.024
  14. BD (   1) C   6 - C   7        / 52. RY*(   2) C   3                    0.35    1.65    0.030
  14. BD (   1) C   6 - C   7        / 71. RY*(   3) C   5                    0.32    1.19    0.025
  14. BD (   1) C   6 - C   7        /147. BD*(   1) C   2 - C   3            1.72    0.91    0.050
  14. BD (   1) C   6 - C   7        /150. BD*(   1) C   3 - C   7            0.41    0.92    0.025
  14. BD (   1) C   6 - C   7        /156. BD*(   1) C   5 - H  13            0.40    1.07    0.026
  14. BD (   1) C   6 - C   7        /157. BD*(   1) C   5 - H  14            0.38    1.07    0.026
  14. BD (   1) C   6 - C   7        /161. BD*(   1) C   7 - H  17            0.41    1.05    0.026
  14. BD (   1) C   6 - C   7        /162. BD*(   1) C   7 - H  18            0.31    1.04    0.023
  15. BD (   1) C   6 - H  15        /150. BD*(   1) C   3 - C   7            1.23    0.81    0.040
  15. BD (   1) C   6 - H  15        /152. BD*(   1) C   4 - C   5            0.43    0.85    0.024
  15. BD (   1) C   6 - H  15        /156. BD*(   1) C   5 - H  13            0.38    0.95    0.024
  16. BD (   1) C   6 - H  16        / 70. RY*(   2) C   5                    0.26    1.29    0.023
  16. BD (   1) C   6 - H  16        /152. BD*(   1) C   4 - C   5            0.46    0.85    0.025
  16. BD (   1) C   6 - H  16        /156. BD*(   1) C   5 - H  13            0.29    0.95    0.021
  16. BD (   1) C   6 - H  16        /157. BD*(   1) C   5 - H  14            0.49    0.95    0.027
  16. BD (   1) C   6 - H  16        /162. BD*(   1) C   7 - H  18            1.20    0.92    0.042
  17. BD (   1) C   7 - H  17        / 79. RY*(   2) C   6                    0.33    1.32    0.026
  17. BD (   1) C   7 - H  17        /149. BD*(   1) C   3 - C   4            1.19    0.83    0.040
  17. BD (   1) C   7 - H  17        /155. BD*(   1) C   5 - C   6            0.94    0.88    0.036
  18. BD (   1) C   7 - H  18        / 54. RY*(   4) C   3                    0.30    1.21    0.024
  18. BD (   1) C   7 - H  18        / 78. RY*(   1) C   6                    0.38    1.46    0.030
  18. BD (   1) C   7 - H  18        /151. BD*(   1) C   3 - H  10            1.69    0.92    0.050
  18. BD (   1) C   7 - H  18        /160. BD*(   1) C   6 - H  16            1.02    0.97    0.040
  19. CR (   1) O   1                / 42. RY*(   1) C   2                    0.49   19.61    0.124
  19. CR (   1) O   1                / 43. RY*(   2) C   2                    0.94   20.55    0.176
  19. CR (   1) O   1                / 45. RY*(   4) C   2                    0.43   20.26    0.118
  20. CR (   1) C   2                / 53. RY*(   3) C   3                    0.48   11.17    0.092
  20. CR (   1) C   2                /147. BD*(   1) C   2 - C   3            0.34   10.64    0.077
  21. CR (   1) C   3                / 48. RY*(   7) C   2                    0.39   10.92    0.082
  21. CR (   1) C   3                / 62. RY*(   3) C   4                    0.43   11.02    0.087
  21. CR (   1) C   3                / 89. RY*(   3) C   7                    0.43   11.02    0.087
  21. CR (   1) C   3                /109. RY*(   1) H  10                    0.40   10.49    0.082
  21. CR (   1) C   3                /148. BD*(   1) C   2 - O   8            0.37   10.62    0.080
  22. CR (   1) C   4                / 54. RY*(   4) C   3                    0.39   10.80    0.082
  22. CR (   1) C   4                / 71. RY*(   3) C   5                    0.53   10.69    0.095
  22. CR (   1) C   4                /113. RY*(   1) H  11                    0.37   10.47    0.078
  22. CR (   1) C   4                /117. RY*(   1) H  12                    0.36   10.50    0.078
  23. CR (   1) C   5                / 61. RY*(   2) C   4                    0.29   10.82    0.071
  23. CR (   1) C   5                / 80. RY*(   3) C   6                    0.36   10.67    0.079
  23. CR (   1) C   5                /121. RY*(   1) H  13                    0.36   10.48    0.077
  23. CR (   1) C   5                /125. RY*(   1) H  14                    0.39   10.48    0.080
  24. CR (   1) C   6                / 71. RY*(   3) C   5                    0.36   10.67    0.079
  24. CR (   1) C   6                / 88. RY*(   2) C   7                    0.29   10.82    0.071
  24. CR (   1) C   6                /129. RY*(   1) H  15                    0.39   10.48    0.080
  24. CR (   1) C   6                /133. RY*(   1) H  16                    0.36   10.48    0.077
  25. CR (   1) C   7                / 54. RY*(   4) C   3                    0.39   10.80    0.082
  25. CR (   1) C   7                / 80. RY*(   3) C   6                    0.53   10.69    0.095
  25. CR (   1) C   7                /137. RY*(   1) H  17                    0.37   10.47    0.078
  25. CR (   1) C   7                /141. RY*(   1) H  18                    0.36   10.50    0.078
  26. CR (   1) O   8                / 42. RY*(   1) C   2                    3.64   19.59    0.339
  26. CR (   1) O   8                /147. BD*(   1) C   2 - C   3            0.37   19.38    0.109
  27. LP (   1) O   1                / 42. RY*(   1) C   2                    1.24    1.20    0.049
  27. LP (   1) O   1                / 45. RY*(   4) C   2                    0.75    1.85    0.047
  27. LP (   1) O   1                /107. RY*(   3) H   9                    0.34    2.20    0.035
  27. LP (   1) O   1                /148. BD*(   1) C   2 - O   8            3.47    1.16    0.080
  28. LP (   2) O   1                / 29. LP*(   1) C   2                   43.19    0.19    0.129
  28. LP (   2) O   1                / 44. RY*(   3) C   2                    1.06    2.09    0.063
  28. LP (   2) O   1                / 49. RY*(   8) C   2                    0.49    1.85    0.040
  28. LP (   2) O   1                /106. RY*(   2) H   9                    0.86    1.96    0.055
  29. LP*(   1) C   2                / 35. RY*(   3) O   1                    0.53    1.25    0.056
  29. LP*(   1) C   2                / 44. RY*(   3) C   2                    0.28    1.90    0.050
  29. LP*(   1) C   2                / 49. RY*(   8) C   2                    0.62    1.66    0.070
  29. LP*(   1) C   2                / 97. RY*(   2) O   8                    1.36    1.25    0.089
  29. LP*(   1) C   2                /149. BD*(   1) C   3 - C   4            1.33    0.55    0.058
  29. LP*(   1) C   2                /150. BD*(   1) C   3 - C   7            1.33    0.55    0.058
  30. LP (   1) O   8                / 42. RY*(   1) C   2                    6.64    1.36    0.120
  30. LP (   1) O   8                /145. BD*(   1) O   1 - C   2            0.50    1.10    0.030
  30. LP (   1) O   8                /147. BD*(   1) C   2 - C   3            1.36    1.16    0.051
  31. LP (   2) O   8                / 43. RY*(   2) C   2                    1.52    1.94    0.070
  31. LP (   2) O   8                / 45. RY*(   4) C   2                    1.14    1.65    0.056
  31. LP (   2) O   8                / 48. RY*(   7) C   2                    0.33    1.26    0.026
  31. LP (   2) O   8                /145. BD*(   1) O   1 - C   2           14.09    0.73    0.129
  31. LP (   2) O   8                /147. BD*(   1) C   2 - C   3            6.57    0.79    0.092
  32. LP (   3) O   8                / 29. LP*(   1) C   2                   95.71    0.19    0.185
  32. LP (   3) O   8                / 44. RY*(   3) C   2                    1.93    2.09    0.089
  32. LP (   3) O   8                / 46. RY*(   5) C   2                    0.42    1.40    0.034
  32. LP (   3) O   8                / 49. RY*(   8) C   2                    0.45    1.85    0.041
  32. LP (   3) O   8                / 97. RY*(   2) O   8                    0.68    1.44    0.044
  32. LP (   3) O   8                /100. RY*(   5) O   8                    0.28    3.01    0.041


 Natural Bond Orbitals (Summary):

                                                            Principal Delocalizations
           NBO                        Occupancy    Energy   (geminal,vicinal,remote)
 ====================================================================================
 Molecular unit  1  (C6H10O2)
     1. BD (   1) O   1 - C   2          0.99781    -1.18513  51(v),151(v)
     2. BD (   1) O   1 - H   9          0.99279    -0.97394  147(v),148(v),43(v),42(v)
                                                    51(r)
     3. BD (   1) C   2 - C   3          0.98908    -0.90422  146(v),96(v),148(g),149(g)
                                                    150(g),152(v),158(v),61(v)
                                                    88(v),33(v)
     4. BD (   1) C   2 - O   8          0.99824    -1.39669  42(g),147(g),51(v)
     5. BD (   1) C   3 - C   4          0.97527    -0.78904  29(v),161(v),148(v),150(g)
                                                    157(v),87(v),46(v),151(g)
                                                    147(g),152(g)
     6. BD (   1) C   3 - C   7          0.97527    -0.78904  29(v),153(v),148(v),149(g)
                                                    159(v),60(v),46(v),151(g)
                                                    147(g),158(g)
     7. BD (   1) C   3 - H  10          0.98282    -0.69448  145(v),154(v),162(v),149(g)
                                                    150(g),148(v),60(v),87(v)
     8. BD (   1) C   4 - C   5          0.98894    -0.75419  147(v),149(g),153(g),160(v)
                                                    159(v),52(v),80(v),154(g)
                                                    29(r)
     9. BD (   1) C   4 - H  11          0.99112    -0.66143  150(v),155(v),70(v)
    10. BD (   1) C   4 - H  12          0.98952    -0.65814  151(v),156(v),69(v),54(v)
    11. BD (   1) C   5 - C   6          0.99232    -0.73331  153(v),161(v),157(g),159(g)
    12. BD (   1) C   5 - H  13          0.99101    -0.63321  154(v),159(v),158(v),160(v)
                                                    79(v)
    13. BD (   1) C   5 - H  14          0.98961    -0.63898  149(v),158(v),160(v)
    14. BD (   1) C   6 - C   7          0.98894    -0.75419  147(v),150(g),161(g),156(v)
                                                    157(v),52(v),71(v),162(g)
                                                    29(r)
    15. BD (   1) C   6 - H  15          0.98961    -0.63898  150(v),152(v),156(v)
    16. BD (   1) C   6 - H  16          0.99101    -0.63321  162(v),157(v),152(v),156(v)
                                                    70(v)
    17. BD (   1) C   7 - H  17          0.99112    -0.66143  149(v),155(v),79(v)
    18. BD (   1) C   7 - H  18          0.98952    -0.65814  151(v),160(v),78(v),54(v)
    19. CR (   1) O   1                  0.99985   -19.25172  43(v),42(v),45(v)
    20. CR (   1) C   2                  0.99960   -10.48709  53(v),147(g)
    21. CR (   1) C   3                  0.99943   -10.30496  62(v),89(v),109(v),48(v)
                                                    148(v)
    22. CR (   1) C   4                  0.99955   -10.25397  71(v),54(v),113(v),117(v)
    23. CR (   1) C   5                  0.99957   -10.23184  125(v),80(v),121(v),61(v)
    24. CR (   1) C   6                  0.99957   -10.23184  129(v),71(v),133(v),88(v)
    25. CR (   1) C   7                  0.99955   -10.25397  80(v),54(v),137(v),141(v)
    26. CR (   1) O   8                  0.99985   -19.22624  42(v),147(v)
    27. LP (   1) O   1                  0.98773    -0.84203  148(v),42(v),45(v),107(v)
    28. LP (   2) O   1                  0.88744    -0.57301  29(v),44(v),106(v),49(v)
    29. LP*(   1) C   2                  0.33965    -0.38472  97(v),149(v),150(v),49(g)
                                                    35(v),44(g)
    30. LP (   1) O   8                  0.98973    -1.00379  42(v),147(v),145(v)
    31. LP (   2) O   8                  0.95098    -0.63864  145(v),147(v),43(v),45(v)
                                                    48(v)
    32. LP (   3) O   8                  0.80165    -0.57738  29(v),44(v),97(g),49(v)
                                                    46(v),100(g)
    33. RY*(   1) O   1                  0.00098     1.12191   
    34. RY*(   2) O   1                  0.00021     1.45638   
    35. RY*(   3) O   1                  0.00021     0.86257   
    36. RY*(   4) O   1                  0.00005     1.02222   
    37. RY*(   5) O   1                  0.00001     2.49616   
    38. RY*(   6) O   1                  0.00001     2.39453   
    39. RY*(   7) O   1                  0.00000     2.37785   
    40. RY*(   8) O   1                  0.00000     2.86989   
    41. RY*(   9) O   1                  0.00001     2.80742   
    42. RY*(   1) C   2                  0.00917     0.36111   
    43. RY*(   2) C   2                  0.00356     1.30170   
    44. RY*(   3) C   2                  0.00229     1.51250   
    45. RY*(   4) C   2                  0.00196     1.00738   
    46. RY*(   5) C   2                  0.00188     0.82085   
    47. RY*(   6) C   2                  0.00109     1.95367   
    48. RY*(   7) C   2                  0.00048     0.61699   
    49. RY*(   8) C   2                  0.00004     1.27373   
    50. RY*(   9) C   2                  0.00002     1.85522   
    51. RY*(   1) C   3                  0.00304     0.71292   
    52. RY*(   2) C   3                  0.00160     0.90046   
    53. RY*(   3) C   3                  0.00085     0.68205   
    54. RY*(   4) C   3                  0.00071     0.55019   
    55. RY*(   5) C   3                  0.00033     1.85033   
    56. RY*(   6) C   3                  0.00028     1.74604   
    57. RY*(   7) C   3                  0.00015     1.88533   
    58. RY*(   8) C   3                  0.00011     1.94064   
    59. RY*(   9) C   3                  0.00003     2.00379   
    60. RY*(   1) C   4                  0.00242     0.84240   
    61. RY*(   2) C   4                  0.00138     0.58628   
    62. RY*(   3) C   4                  0.00048     0.71528   
    63. RY*(   4) C   4                  0.00024     0.93939   
    64. RY*(   5) C   4                  0.00019     1.65304   
    65. RY*(   6) C   4                  0.00009     1.64567   
    66. RY*(   7) C   4                  0.00005     1.99407   
    67. RY*(   8) C   4                  0.00001     2.06324   
    68. RY*(   9) C   4                  0.00001     2.05326   
    69. RY*(   1) C   5                  0.00197     0.80524   
    70. RY*(   2) C   5                  0.00120     0.65611   
    71. RY*(   3) C   5                  0.00059     0.43937   
    72. RY*(   4) C   5                  0.00025     1.34684   
    73. RY*(   5) C   5                  0.00016     1.42878   
    74. RY*(   6) C   5                  0.00004     1.97807   
    75. RY*(   7) C   5                  0.00002     1.69986   
    76. RY*(   8) C   5                  0.00000     2.14752   
    77. RY*(   9) C   5                  0.00001     2.09025   
    78. RY*(   1) C   6                  0.00197     0.80524   
    79. RY*(   2) C   6                  0.00120     0.65611   
    80. RY*(   3) C   6                  0.00059     0.43937   
    81. RY*(   4) C   6                  0.00025     1.34684   
    82. RY*(   5) C   6                  0.00016     1.42878   
    83. RY*(   6) C   6                  0.00004     1.97807   
    84. RY*(   7) C   6                  0.00002     1.69986   
    85. RY*(   8) C   6                  0.00000     2.14752   
    86. RY*(   9) C   6                  0.00001     2.09025   
    87. RY*(   1) C   7                  0.00242     0.84240   
    88. RY*(   2) C   7                  0.00138     0.58628   
    89. RY*(   3) C   7                  0.00048     0.71528   
    90. RY*(   4) C   7                  0.00024     0.93939   
    91. RY*(   5) C   7                  0.00019     1.65304   
    92. RY*(   6) C   7                  0.00009     1.64567   
    93. RY*(   7) C   7                  0.00005     1.99407   
    94. RY*(   8) C   7                  0.00001     2.06324   
    95. RY*(   9) C   7                  0.00001     2.05326   
    96. RY*(   1) O   8                  0.00149     0.86786   
    97. RY*(   2) O   8                  0.00028     0.86462   
    98. RY*(   3) O   8                  0.00013     1.34978   
    99. RY*(   4) O   8                  0.00004     0.99475   
   100. RY*(   5) O   8                  0.00000     2.43100   
   101. RY*(   6) O   8                  0.00000     2.52483   
   102. RY*(   7) O   8                  0.00000     2.37323   
   103. RY*(   8) O   8                  0.00000     2.56295   
   104. RY*(   9) O   8                  0.00000     2.55182   
   105. RY*(   1) H   9                  0.00089     0.55596   
   106. RY*(   2) H   9                  0.00058     1.39119   
   107. RY*(   3) H   9                  0.00036     1.35355   
   108. RY*(   4) H   9                  0.00001     2.05923   
   109. RY*(   1) H  10                  0.00167     0.18007   
   110. RY*(   2) H  10                  0.00006     1.71530   
   111. RY*(   3) H  10                  0.00004     1.59430   
   112. RY*(   4) H  10                  0.00002     2.16794   
   113. RY*(   1) H  11                  0.00078     0.21291   
   114. RY*(   2) H  11                  0.00008     1.69140   
   115. RY*(   3) H  11                  0.00005     1.68240   
   116. RY*(   4) H  11                  0.00002     2.14610   
   117. RY*(   1) H  12                  0.00114     0.24232   
   118. RY*(   2) H  12                  0.00008     1.75266   
   119. RY*(   3) H  12                  0.00006     1.61727   
   120. RY*(   4) H  12                  0.00002     2.14746   
   121. RY*(   1) H  13                  0.00088     0.25027   
   122. RY*(   2) H  13                  0.00008     1.75585   
   123. RY*(   3) H  13                  0.00007     1.64231   
   124. RY*(   4) H  13                  0.00001     2.15808   
   125. RY*(   1) H  14                  0.00071     0.24764   
   126. RY*(   2) H  14                  0.00007     1.64368   
   127. RY*(   3) H  14                  0.00007     1.72503   
   128. RY*(   4) H  14                  0.00002     2.14500   
   129. RY*(   1) H  15                  0.00071     0.24764   
   130. RY*(   2) H  15                  0.00007     1.64368   
   131. RY*(   3) H  15                  0.00007     1.72503   
   132. RY*(   4) H  15                  0.00002     2.14500   
   133. RY*(   1) H  16                  0.00088     0.25027   
   134. RY*(   2) H  16                  0.00008     1.75585   
   135. RY*(   3) H  16                  0.00007     1.64231   
   136. RY*(   4) H  16                  0.00001     2.15808   
   137. RY*(   1) H  17                  0.00078     0.21291   
   138. RY*(   2) H  17                  0.00008     1.69140   
   139. RY*(   3) H  17                  0.00005     1.68240   
   140. RY*(   4) H  17                  0.00002     2.14610   
   141. RY*(   1) H  18                  0.00114     0.24232   
   142. RY*(   2) H  18                  0.00008     1.75266   
   143. RY*(   3) H  18                  0.00006     1.61727   
   144. RY*(   4) H  18                  0.00002     2.14746   
   145. BD*(   1) O   1 - C   2          0.03876     0.09142   
   146. BD*(   1) O   1 - H   9          0.00429     0.18524   
   147. BD*(   1) C   2 - C   3          0.02752     0.15251   
   148. BD*(   1) C   2 - O   8          0.01322     0.31679   
   149. BD*(   1) C   3 - C   4          0.01123     0.16909   
   150. BD*(   1) C   3 - C   7          0.01123     0.16909   
   151. BD*(   1) C   3 - H  10          0.01133     0.26083   
   152. BD*(   1) C   4 - C   5          0.00541     0.21340   
   153. BD*(   1) C   4 - H  11          0.00548     0.29949   
   154. BD*(   1) C   4 - H  12          0.00722     0.28538   
   155. BD*(   1) C   5 - C   6          0.00603     0.21369   
   156. BD*(   1) C   5 - H  13          0.00565     0.31297   
   157. BD*(   1) C   5 - H  14          0.00475     0.31770   
   158. BD*(   1) C   6 - C   7          0.00541     0.21340   
   159. BD*(   1) C   6 - H  15          0.00475     0.31770   
   160. BD*(   1) C   6 - H  16          0.00565     0.31297   
   161. BD*(   1) C   7 - H  17          0.00548     0.29949   
   162. BD*(   1) C   7 - H  18          0.00722     0.28538   
       -------------------------------
              Total Lewis   30.41854  ( 98.1243%)
        Valence non-Lewis    0.52029  (  1.6784%)
        Rydberg non-Lewis    0.06117  (  0.1973%)
       -------------------------------
            Total unit  1   31.00000  (100.0000%)
           Charge unit  1    0.00000


 ***************************************************
 *******         Beta  spin orbitals         *******
 ***************************************************


 NATURAL POPULATIONS:  Natural atomic orbital occupancies 
                                                          
   NAO  Atom  No  lang   Type(AO)    Occupancy      Energy
 ----------------------------------------------------------
     1    O    1  S      Cor( 1S)     0.99985     -19.24894
     2    O    1  S      Val( 2S)     0.84604      -1.14480
     3    O    1  S      Ryd( 3S)     0.00057       1.24939
     4    O    1  px     Val( 2p)     0.80161      -0.56692
     5    O    1  px     Ryd( 3p)     0.00086       1.03327
     6    O    1  py     Val( 2p)     0.89211      -0.57085
     7    O    1  py     Ryd( 3p)     0.00038       0.78078
     8    O    1  pz     Val( 2p)     0.71458      -0.57673
     9    O    1  pz     Ryd( 3p)     0.00067       0.83963
    10    O    1  dxy    Ryd( 3d)     0.00018       2.49802
    11    O    1  dxz    Ryd( 3d)     0.00052       2.66794
    12    O    1  dyz    Ryd( 3d)     0.00063       2.46518
    13    O    1  dx2y2  Ryd( 3d)     0.00045       2.94315
    14    O    1  dz2    Ryd( 3d)     0.00070       2.97227

    15    C    2  S      Cor( 1S)     0.99954     -10.48753
    16    C    2  S      Val( 2S)     0.38165      -0.40515
    17    C    2  S      Ryd( 3S)     0.00304       0.32540
    18    C    2  px     Val( 2p)     0.44726      -0.29533
    19    C    2  px     Ryd( 3p)     0.00705       0.36311
    20    C    2  py     Val( 2p)     0.36053      -0.39101
    21    C    2  py     Ryd( 3p)     0.00150       0.30815
    22    C    2  pz     Val( 2p)     0.35515      -0.27161
    23    C    2  pz     Ryd( 3p)     0.00551       0.40608
    24    C    2  dxy    Ryd( 3d)     0.00140       1.65625
    25    C    2  dxz    Ryd( 3d)     0.00181       2.10257
    26    C    2  dyz    Ryd( 3d)     0.00202       1.63965
    27    C    2  dx2y2  Ryd( 3d)     0.00058       1.92096
    28    C    2  dz2    Ryd( 3d)     0.00132       2.03790

    29    C    3  S      Cor( 1S)     0.99945     -10.30265
    30    C    3  S      Val( 2S)     0.49870      -0.42575
    31    C    3  S      Ryd( 3S)     0.00128       0.74959
    32    C    3  px     Val( 2p)     0.41330      -0.31041
    33    C    3  px     Ryd( 3p)     0.00188       0.54059
    34    C    3  py     Val( 2p)     0.56024      -0.31719
    35    C    3  py     Ryd( 3p)     0.00080       0.42983
    36    C    3  pz     Val( 2p)     0.61941      -0.31108
    37    C    3  pz     Ryd( 3p)     0.00304       0.66087
    38    C    3  dxy    Ryd( 3d)     0.00025       1.94211
    39    C    3  dxz    Ryd( 3d)     0.00014       1.89566
    40    C    3  dyz    Ryd( 3d)     0.00040       1.88423
    41    C    3  dx2y2  Ryd( 3d)     0.00043       1.99021
    42    C    3  dz2    Ryd( 3d)     0.00057       2.24020

    43    C    4  S      Cor( 1S)     0.99955     -10.25361
    44    C    4  S      Val( 2S)     0.51591      -0.39702
    45    C    4  S      Ryd( 3S)     0.00053       0.76742
    46    C    4  px     Val( 2p)     0.49963      -0.25819
    47    C    4  px     Ryd( 3p)     0.00116       0.42049
    48    C    4  py     Val( 2p)     0.56095      -0.25347
    49    C    4  py     Ryd( 3p)     0.00209       0.48207
    50    C    4  pz     Val( 2p)     0.60482      -0.25937
    51    C    4  pz     Ryd( 3p)     0.00174       0.56603
    52    C    4  dxy    Ryd( 3d)     0.00037       1.99069
    53    C    4  dxz    Ryd( 3d)     0.00032       1.94733
    54    C    4  dyz    Ryd( 3d)     0.00024       2.08389
    55    C    4  dx2y2  Ryd( 3d)     0.00030       2.08162
    56    C    4  dz2    Ryd( 3d)     0.00037       2.18385

    57    C    5  S      Cor( 1S)     0.99956     -10.23139
    58    C    5  S      Val( 2S)     0.51694      -0.37712
    59    C    5  S      Ryd( 3S)     0.00025       0.80478
    60    C    5  px     Val( 2p)     0.50469      -0.22202
    61    C    5  px     Ryd( 3p)     0.00142       0.41784
    62    C    5  py     Val( 2p)     0.53373      -0.23008
    63    C    5  py     Ryd( 3p)     0.00121       0.40840
    64    C    5  pz     Val( 2p)     0.62834      -0.23661
    65    C    5  pz     Ryd( 3p)     0.00198       0.64192
    66    C    5  dxy    Ryd( 3d)     0.00029       1.94580
    67    C    5  dxz    Ryd( 3d)     0.00027       2.16108
    68    C    5  dyz    Ryd( 3d)     0.00029       2.03551
    69    C    5  dx2y2  Ryd( 3d)     0.00038       2.09257
    70    C    5  dz2    Ryd( 3d)     0.00031       2.11485

    71    C    6  S      Cor( 1S)     0.99956     -10.23139
    72    C    6  S      Val( 2S)     0.51694      -0.37712
    73    C    6  S      Ryd( 3S)     0.00025       0.80478
    74    C    6  px     Val( 2p)     0.50469      -0.22202
    75    C    6  px     Ryd( 3p)     0.00142       0.41784
    76    C    6  py     Val( 2p)     0.53373      -0.23008
    77    C    6  py     Ryd( 3p)     0.00121       0.40840
    78    C    6  pz     Val( 2p)     0.62834      -0.23661
    79    C    6  pz     Ryd( 3p)     0.00198       0.64192
    80    C    6  dxy    Ryd( 3d)     0.00029       1.94580
    81    C    6  dxz    Ryd( 3d)     0.00027       2.16108
    82    C    6  dyz    Ryd( 3d)     0.00029       2.03551
    83    C    6  dx2y2  Ryd( 3d)     0.00038       2.09257
    84    C    6  dz2    Ryd( 3d)     0.00031       2.11485

    85    C    7  S      Cor( 1S)     0.99955     -10.25361
    86    C    7  S      Val( 2S)     0.51591      -0.39702
    87    C    7  S      Ryd( 3S)     0.00053       0.76742
    88    C    7  px     Val( 2p)     0.49963      -0.25819
    89    C    7  px     Ryd( 3p)     0.00116       0.42049
    90    C    7  py     Val( 2p)     0.56095      -0.25347
    91    C    7  py     Ryd( 3p)     0.00209       0.48207
    92    C    7  pz     Val( 2p)     0.60482      -0.25937
    93    C    7  pz     Ryd( 3p)     0.00174       0.56603
    94    C    7  dxy    Ryd( 3d)     0.00037       1.99069
    95    C    7  dxz    Ryd( 3d)     0.00032       1.94733
    96    C    7  dyz    Ryd( 3d)     0.00024       2.08389
    97    C    7  dx2y2  Ryd( 3d)     0.00030       2.08162
    98    C    7  dz2    Ryd( 3d)     0.00037       2.18385

    99    O    8  S      Cor( 1S)     0.99985     -19.20817
   100    O    8  S      Val( 2S)     0.85240      -1.16190
   101    O    8  S      Ryd( 3S)     0.00063       1.20612
   102    O    8  px     Val( 2p)     0.54582      -0.53545
   103    O    8  px     Ryd( 3p)     0.00043       0.82616
   104    O    8  py     Val( 2p)     0.77287      -0.54988
   105    O    8  py     Ryd( 3p)     0.00037       0.81903
   106    O    8  pz     Val( 2p)     0.56349      -0.53519
   107    O    8  pz     Ryd( 3p)     0.00050       0.83627
   108    O    8  dxy    Ryd( 3d)     0.00066       2.47440
   109    O    8  dxz    Ryd( 3d)     0.00072       2.96436
   110    O    8  dyz    Ryd( 3d)     0.00058       2.45404
   111    O    8  dx2y2  Ryd( 3d)     0.00028       2.61222
   112    O    8  dz2    Ryd( 3d)     0.00041       2.62940

   113    H    9  S      Val( 1S)     0.23711      -0.12175
   114    H    9  S      Ryd( 2S)     0.00047       0.19439
   115    H    9  px     Ryd( 2p)     0.00123       2.20616
   116    H    9  py     Ryd( 2p)     0.00059       1.39065
   117    H    9  pz     Ryd( 2p)     0.00053       1.60124

   118    H   10  S      Val( 1S)     0.35805      -0.09693
   119    H   10  S      Ryd( 2S)     0.00161       0.18096
   120    H   10  px     Ryd( 2p)     0.00008       1.71677
   121    H   10  py     Ryd( 2p)     0.00004       1.59418
   122    H   10  pz     Ryd( 2p)     0.00041       2.17796

   123    H   11  S      Val( 1S)     0.36951      -0.06954
   124    H   11  S      Ryd( 2S)     0.00076       0.19431
   125    H   11  px     Ryd( 2p)     0.00006       1.68398
   126    H   11  py     Ryd( 2p)     0.00032       2.06799
   127    H   11  pz     Ryd( 2p)     0.00014       1.79562

   128    H   12  S      Val( 1S)     0.37603      -0.08284
   129    H   12  S      Ryd( 2S)     0.00115       0.22365
   130    H   12  px     Ryd( 2p)     0.00007       1.65749
   131    H   12  py     Ryd( 2p)     0.00009       1.71359
   132    H   12  pz     Ryd( 2p)     0.00036       2.17400

   133    H   13  S      Val( 1S)     0.37605      -0.05730
   134    H   13  S      Ryd( 2S)     0.00087       0.21776
   135    H   13  px     Ryd( 2p)     0.00014       1.77916
   136    H   13  py     Ryd( 2p)     0.00011       1.71851
   137    H   13  pz     Ryd( 2p)     0.00028       2.10008

   138    H   14  S      Val( 1S)     0.36192      -0.04922
   139    H   14  S      Ryd( 2S)     0.00071       0.21148
   140    H   14  px     Ryd( 2p)     0.00019       1.83703
   141    H   14  py     Ryd( 2p)     0.00011       1.73403
   142    H   14  pz     Ryd( 2p)     0.00022       1.99442

   143    H   15  S      Val( 1S)     0.36192      -0.04922
   144    H   15  S      Ryd( 2S)     0.00071       0.21148
   145    H   15  px     Ryd( 2p)     0.00019       1.83703
   146    H   15  py     Ryd( 2p)     0.00011       1.73403
   147    H   15  pz     Ryd( 2p)     0.00022       1.99442

   148    H   16  S      Val( 1S)     0.37605      -0.05730
   149    H   16  S      Ryd( 2S)     0.00087       0.21776
   150    H   16  px     Ryd( 2p)     0.00014       1.77916
   151    H   16  py     Ryd( 2p)     0.00011       1.71851
   152    H   16  pz     Ryd( 2p)     0.00028       2.10008

   153    H   17  S      Val( 1S)     0.36951      -0.06954
   154    H   17  S      Ryd( 2S)     0.00076       0.19431
   155    H   17  px     Ryd( 2p)     0.00006       1.68398
   156    H   17  py     Ryd( 2p)     0.00032       2.06800
   157    H   17  pz     Ryd( 2p)     0.00014       1.79562

   158    H   18  S      Val( 1S)     0.37603      -0.08284
   159    H   18  S      Ryd( 2S)     0.00115       0.22365
   160    H   18  px     Ryd( 2p)     0.00007       1.65749
   161    H   18  py     Ryd( 2p)     0.00009       1.71359
   162    H   18  pz     Ryd( 2p)     0.00036       2.17400


 Summary of Natural Population Analysis:                  
                                                          
                                       Natural Population 
                Natural  -----------------------------------------------
    Atom  No    Charge         Core      Valence    Rydberg      Total
 -----------------------------------------------------------------------
      O    1   -0.25915      0.99985     3.25434    0.00496     4.25915
      C    2    0.43163      0.99954     1.54460    0.02423     2.56837
      C    3   -0.09988      0.99945     2.09164    0.00879     3.09988
      C    4   -0.18798      0.99955     2.18131    0.00712     3.18798
      C    5   -0.18967      0.99956     2.18371    0.00641     3.18967
      C    6   -0.18967      0.99956     2.18371    0.00641     3.18967
      C    7   -0.18798      0.99955     2.18131    0.00712     3.18798
      O    8    0.26099      0.99985     2.73458    0.00458     3.73901
      H    9    0.26007      0.00000     0.23711    0.00282     0.23993
      H   10    0.13981      0.00000     0.35805    0.00214     0.36019
      H   11    0.12922      0.00000     0.36951    0.00127     0.37078
      H   12    0.12230      0.00000     0.37603    0.00167     0.37770
      H   13    0.12255      0.00000     0.37605    0.00140     0.37745
      H   14    0.13685      0.00000     0.36192    0.00122     0.36315
      H   15    0.13685      0.00000     0.36192    0.00122     0.36315
      H   16    0.12255      0.00000     0.37605    0.00140     0.37745
      H   17    0.12922      0.00000     0.36951    0.00127     0.37078
      H   18    0.12230      0.00000     0.37603    0.00167     0.37770
 =======================================================================
   * Total *    1.00000      7.99691    21.91739    0.08571    30.00000

                                 Natural Population      
 --------------------------------------------------------
   Core                       7.99691 ( 99.9614% of   8)
   Valence                   21.91739 ( 99.6245% of  22)
   Natural Minimal Basis     29.91429 ( 99.7143% of  30)
   Natural Rydberg Basis      0.08571 (  0.2857% of  30)
 --------------------------------------------------------

    Atom  No          Natural Electron Configuration
 ----------------------------------------------------------------------------
      O    1      [core]2S( 0.85)2p( 2.41)
      C    2      [core]2S( 0.38)2p( 1.16)3p( 0.01)3d( 0.01)
      C    3      [core]2S( 0.50)2p( 1.59)3p( 0.01)
      C    4      [core]2S( 0.52)2p( 1.67)
      C    5      [core]2S( 0.52)2p( 1.67)
      C    6      [core]2S( 0.52)2p( 1.67)
      C    7      [core]2S( 0.52)2p( 1.67)
      O    8      [core]2S( 0.85)2p( 1.88)
      H    9            1S( 0.24)
      H   10            1S( 0.36)
      H   11            1S( 0.37)
      H   12            1S( 0.38)
      H   13            1S( 0.38)
      H   14            1S( 0.36)
      H   15            1S( 0.36)
      H   16            1S( 0.38)
      H   17            1S( 0.37)
      H   18            1S( 0.38)


 NATURAL BOND ORBITAL ANALYSIS, beta spin orbitals:

                       Occupancies       Lewis Structure    Low   High
           Occ.    -------------------  -----------------   occ   occ
  Cycle   Thresh.   Lewis   Non-Lewis     CR  BD  3C  LP    (L)   (NL)   Dev
 =============================================================================
   1(1)    0.90    29.33711   0.66289      8  19   0   3     1      0    0.05
   2(2)    0.90    29.33711   0.66289      8  19   0   3     1      0    0.05
   3(1)    0.80    29.33711   0.66289      8  19   0   3     0      0    0.05
 -----------------------------------------------------------------------------

 Structure accepted: No low occupancy Lewis orbitals

 --------------------------------------------------------
   Core                      7.99692 ( 99.962% of   8)
   Valence Lewis            21.34019 ( 97.001% of  22)
  ==================       ============================
   Total Lewis              29.33711 ( 97.790% of  30)
  -----------------------------------------------------
   Valence non-Lewis         0.60449 (  2.015% of  30)
   Rydberg non-Lewis         0.05840 (  0.195% of  30)
  ==================       ============================
   Total non-Lewis           0.66289 (  2.210% of  30)
 --------------------------------------------------------


       (Occupancy)   Bond orbital/ Coefficients/ Hybrids
 ---------------------------------------------------------------------------------
     1. (0.96872) BD ( 1) O   1 - C   2  
                ( 65.31%)   0.8081* O   1 s( 24.92%)p 3.01( 75.00%)d 0.00(  0.08%)
                                           -0.0001 -0.4991  0.0037 -0.1019 -0.0068
                                            0.0000 -0.0000  0.8600 -0.0013 -0.0000
                                           -0.0046 -0.0000 -0.0018 -0.0280
                ( 34.69%)   0.5890* C   2 s( 29.36%)p 2.40( 70.41%)d 0.01(  0.23%)
                                            0.0013 -0.5417  0.0125  0.1877  0.0031
                                           -0.0000 -0.0000 -0.8172 -0.0309  0.0000
                                            0.0286 -0.0000 -0.0082 -0.0376
     2. (0.99296) BD ( 1) O   1 - H   9  
                ( 76.22%)   0.8731* O   1 s( 20.76%)p 3.81( 79.15%)d 0.00(  0.09%)
                                           -0.0002 -0.4556  0.0098  0.8745  0.0168
                                           -0.0000 -0.0000 -0.1603 -0.0277 -0.0000
                                           -0.0103 -0.0000 -0.0240  0.0143
                ( 23.78%)   0.4876* H   9 s( 99.46%)p 0.01(  0.54%)
                                           -0.9973  0.0048 -0.0711  0.0000  0.0181
     3. (0.90078) BD ( 1) C   2 - C   3  
                ( 53.61%)   0.7322* C   2 s( 38.93%)p 1.57( 61.06%)d 0.00(  0.01%)
                                            0.0013  0.6232  0.0306  0.7410 -0.0446
                                           -0.0000  0.0000 -0.2435  0.0141 -0.0000
                                           -0.0015  0.0000  0.0065  0.0050
                ( 46.39%)   0.6811* C   3 s( 22.44%)p 3.45( 77.52%)d 0.00(  0.04%)
                                            0.0000  0.4732  0.0207 -0.8541 -0.0068
                                            0.0000  0.0000  0.2136 -0.0031 -0.0000
                                           -0.0085 -0.0000  0.0162 -0.0105
     4. (0.99794) BD ( 1) C   2 - O   8  
                ( 33.33%)   0.5773* C   2 s( 31.52%)p 2.16( 68.16%)d 0.01(  0.32%)
                                            0.0001  0.5598 -0.0421 -0.6414 -0.0471
                                           -0.0000 -0.0000 -0.5168 -0.0297  0.0000
                                            0.0476  0.0000  0.0302  0.0020
                ( 66.67%)   0.8165* O   8 s( 42.65%)p 1.34( 57.24%)d 0.00(  0.11%)
                                           -0.0000  0.6527 -0.0221  0.5079 -0.0120
                                            0.0000 -0.0000  0.5605 -0.0116  0.0000
                                            0.0306  0.0000  0.0109  0.0077
     5. (0.99727) BD ( 2) C   2 - O   8  
                ( 25.94%)   0.5093* C   2 s(  0.00%)p 1.00( 99.30%)d 0.01(  0.70%)
                                           -0.0000 -0.0000  0.0000 -0.0000  0.0000
                                            0.9963 -0.0216 -0.0000  0.0000 -0.0642
                                            0.0000 -0.0537  0.0000  0.0000
                ( 74.06%)   0.8606* O   8 s(  0.00%)p 1.00( 99.84%)d 0.00(  0.16%)
                                            0.0000 -0.0000  0.0000 -0.0000  0.0000
                                            0.9992  0.0068 -0.0000 -0.0000  0.0294
                                           -0.0000  0.0278 -0.0000 -0.0000
     6. (0.93626) BD ( 1) C   3 - C   4  
                ( 54.46%)   0.7380* C   3 s( 27.56%)p 2.63( 72.41%)d 0.00(  0.03%)
                                            0.0002  0.5249 -0.0062  0.3657 -0.0204
                                            0.7069  0.0108  0.2994 -0.0234  0.0066
                                            0.0036  0.0135 -0.0070 -0.0047
                ( 45.54%)   0.6748* C   4 s( 24.88%)p 3.02( 75.06%)d 0.00(  0.06%)
                                            0.0007  0.4988  0.0047 -0.5032 -0.0194
                                           -0.6233  0.0134 -0.3286 -0.0169  0.0167
                                            0.0079  0.0119 -0.0041 -0.0074
     7. (0.93626) BD ( 1) C   3 - C   7  
                ( 54.46%)   0.7380* C   3 s( 27.56%)p 2.63( 72.41%)d 0.00(  0.03%)
                                            0.0002  0.5249 -0.0062  0.3657 -0.0204
                                           -0.7069 -0.0108  0.2994 -0.0234 -0.0066
                                            0.0036 -0.0135 -0.0070 -0.0047
                ( 45.54%)   0.6748* C   7 s( 24.88%)p 3.02( 75.06%)d 0.00(  0.06%)
                                            0.0007  0.4988  0.0047 -0.5032 -0.0194
                                            0.6233 -0.0134 -0.3286 -0.0169 -0.0167
                                            0.0079 -0.0119 -0.0041 -0.0074
     8. (0.97753) BD ( 1) C   3 - H  10  
                ( 64.10%)   0.8006* C   3 s( 22.39%)p 3.47( 77.57%)d 0.00(  0.04%)
                                            0.0004 -0.4731  0.0030 -0.0418 -0.0011
                                            0.0000 -0.0000  0.8797 -0.0049  0.0000
                                           -0.0015 -0.0000 -0.0002 -0.0201
                ( 35.90%)   0.5992* H  10 s( 99.90%)p 0.00(  0.10%)
                                           -0.9995  0.0044  0.0037 -0.0000 -0.0322
     9. (0.95748) BD ( 1) C   4 - C   5  
                ( 52.59%)   0.7252* C   4 s( 28.40%)p 2.52( 71.56%)d 0.00(  0.04%)
                                           -0.0003  0.5329 -0.0001  0.8191  0.0076
                                           -0.1951  0.0316 -0.0752  0.0033 -0.0121
                                           -0.0040  0.0030  0.0111 -0.0103
                ( 47.41%)   0.6885* C   5 s( 26.96%)p 2.71( 72.98%)d 0.00(  0.05%)
                                            0.0007  0.5192  0.0042 -0.8051  0.0029
                                            0.2732  0.0309  0.0776  0.0052 -0.0077
                                           -0.0016  0.0007  0.0186 -0.0116
    10. (0.99056) BD ( 1) C   4 - H  11  
                ( 63.01%)   0.7938* C   4 s( 23.84%)p 3.19( 76.12%)d 0.00(  0.04%)
                                           -0.0001  0.4882  0.0059 -0.1770  0.0060
                                            0.7490  0.0013 -0.4104  0.0192 -0.0074
                                            0.0049 -0.0139 -0.0099 -0.0016
                ( 36.99%)   0.6082* H  11 s( 99.90%)p 0.00(  0.10%)
                                            0.9995 -0.0020  0.0044 -0.0280  0.0124
    11. (0.98874) BD ( 1) C   4 - H  12  
                ( 62.39%)   0.7899* C   4 s( 22.75%)p 3.39( 77.21%)d 0.00(  0.04%)
                                           -0.0002  0.4769 -0.0080 -0.2088  0.0043
                                            0.1039  0.0291  0.8467 -0.0034  0.0006
                                           -0.0107 -0.0008  0.0012  0.0182
                ( 37.61%)   0.6133* H  12 s( 99.91%)p 0.00(  0.09%)
                                            0.9995 -0.0035  0.0053 -0.0078 -0.0293
    12. (0.98947) BD ( 1) C   5 - C   6  
                ( 50.00%)   0.7071* C   5 s( 26.95%)p 2.71( 73.00%)d 0.00(  0.05%)
                                            0.0003  0.5191 -0.0002  0.0464  0.0322
                                           -0.8525 -0.0022  0.0118  0.0009  0.0030
                                            0.0002 -0.0007 -0.0185 -0.0112
                ( 50.00%)   0.7071* C   6 s( 26.95%)p 2.71( 73.00%)d 0.00(  0.05%)
                                            0.0003  0.5191 -0.0002  0.0464  0.0322
                                            0.8525  0.0022  0.0118  0.0009 -0.0030
                                            0.0002  0.0007 -0.0185 -0.0112
    13. (0.98939) BD ( 1) C   5 - H  13  
                ( 62.31%)   0.7894* C   5 s( 22.78%)p 3.39( 77.18%)d 0.00(  0.04%)
                                           -0.0002  0.4773 -0.0042  0.3368  0.0148
                                            0.2990  0.0072 -0.7540  0.0164  0.0035
                                           -0.0093 -0.0099 -0.0001  0.0146
                ( 37.69%)   0.6139* H  13 s( 99.91%)p 0.00(  0.09%)
                                            0.9995 -0.0020 -0.0147 -0.0118  0.0238
    14. (0.97098) BD ( 1) C   5 - H  14  
                ( 63.01%)   0.7938* C   5 s( 23.19%)p 3.31( 76.77%)d 0.00(  0.04%)
                                           -0.0005  0.4816  0.0016  0.4848  0.0056
                                            0.3288  0.0036  0.6514 -0.0173  0.0062
                                            0.0121  0.0102  0.0010  0.0083
                ( 36.99%)   0.6082* H  14 s( 99.90%)p 0.00(  0.10%)
                                            0.9995 -0.0018 -0.0199 -0.0119 -0.0204
    15. (0.95748) BD ( 1) C   6 - C   7  
                ( 47.41%)   0.6885* C   6 s( 26.96%)p 2.71( 72.98%)d 0.00(  0.05%)
                                            0.0007  0.5192  0.0042 -0.8051  0.0029
                                           -0.2732 -0.0309  0.0776  0.0052  0.0077
                                           -0.0016 -0.0007  0.0186 -0.0116
                ( 52.59%)   0.7252* C   7 s( 28.40%)p 2.52( 71.56%)d 0.00(  0.04%)
                                           -0.0003  0.5329 -0.0001  0.8191  0.0076
                                            0.1951 -0.0316 -0.0752  0.0033  0.0121
                                           -0.0040 -0.0030  0.0111 -0.0103
    16. (0.97098) BD ( 1) C   6 - H  15  
                ( 63.01%)   0.7938* C   6 s( 23.19%)p 3.31( 76.77%)d 0.00(  0.04%)
                                           -0.0005  0.4816  0.0016  0.4848  0.0056
                                           -0.3288 -0.0036  0.6514 -0.0173 -0.0062
                                            0.0121 -0.0102  0.0010  0.0083
                ( 36.99%)   0.6082* H  15 s( 99.90%)p 0.00(  0.10%)
                                            0.9995 -0.0018 -0.0199  0.0119 -0.0204
    17. (0.98939) BD ( 1) C   6 - H  16  
                ( 62.31%)   0.7894* C   6 s( 22.78%)p 3.39( 77.18%)d 0.00(  0.04%)
                                           -0.0002  0.4773 -0.0042  0.3368  0.0148
                                           -0.2990 -0.0072 -0.7540  0.0164 -0.0035
                                           -0.0093  0.0099 -0.0001  0.0146
                ( 37.69%)   0.6139* H  16 s( 99.91%)p 0.00(  0.09%)
                                            0.9995 -0.0020 -0.0147  0.0118  0.0238
    18. (0.99056) BD ( 1) C   7 - H  17  
                ( 63.01%)   0.7938* C   7 s( 23.84%)p 3.19( 76.12%)d 0.00(  0.04%)
                                            0.0001 -0.4882 -0.0059  0.1770 -0.0060
                                            0.7490  0.0013  0.4104 -0.0192 -0.0074
                                           -0.0049 -0.0139  0.0099  0.0016
                ( 36.99%)   0.6082* H  17 s( 99.90%)p 0.00(  0.10%)
                                           -0.9995  0.0020 -0.0044 -0.0280 -0.0124
    19. (0.98874) BD ( 1) C   7 - H  18  
                ( 62.39%)   0.7899* C   7 s( 22.75%)p 3.39( 77.21%)d 0.00(  0.04%)
                                           -0.0002  0.4769 -0.0080 -0.2088  0.0043
                                           -0.1039 -0.0291  0.8467 -0.0034 -0.0006
                                           -0.0107  0.0008  0.0012  0.0182
                ( 37.61%)   0.6133* H  18 s( 99.91%)p 0.00(  0.09%)
                                            0.9995 -0.0035  0.0053  0.0078 -0.0293
    20. (0.99985) CR ( 1) O   1           s(100.00%)p 0.00(  0.00%)
                                            1.0000 -0.0002  0.0000  0.0001  0.0000
                                            0.0000 -0.0000  0.0001 -0.0000 -0.0000
                                           -0.0000 -0.0000 -0.0000 -0.0000
    21. (0.99956) CR ( 1) C   2           s(100.00%)p 0.00(  0.00%)
                                            1.0000 -0.0001 -0.0000 -0.0011  0.0001
                                            0.0000  0.0000  0.0014  0.0000 -0.0000
                                           -0.0000  0.0000 -0.0000  0.0000
    22. (0.99945) CR ( 1) C   3           s(100.00%)p 0.00(  0.00%)
                                            1.0000 -0.0001  0.0000 -0.0001  0.0000
                                           -0.0000  0.0000 -0.0005  0.0000 -0.0000
                                           -0.0000  0.0000  0.0000  0.0000
    23. (0.99955) CR ( 1) C   4           s(100.00%)p 0.00(  0.00%)
                                            1.0000 -0.0001 -0.0000  0.0005  0.0000
                                            0.0004  0.0000  0.0003  0.0000 -0.0000
                                           -0.0000 -0.0000  0.0000  0.0000
    24. (0.99956) CR ( 1) C   5           s(100.00%)p 0.00(  0.00%)
                                            1.0000 -0.0002 -0.0000  0.0009 -0.0000
                                            0.0003 -0.0000  0.0001 -0.0000  0.0000
                                            0.0000  0.0000 -0.0000  0.0000
    25. (0.99956) CR ( 1) C   6           s(100.00%)p 0.00(  0.00%)
                                            1.0000 -0.0002 -0.0000  0.0009 -0.0000
                                           -0.0003  0.0000  0.0001 -0.0000 -0.0000
                                            0.0000 -0.0000 -0.0000  0.0000
    26. (0.99955) CR ( 1) C   7           s(100.00%)p 0.00(  0.00%)
                                            1.0000 -0.0001 -0.0000  0.0005  0.0000
                                           -0.0004 -0.0000  0.0003  0.0000  0.0000
                                           -0.0000  0.0000  0.0000  0.0000
    27. (0.99985) CR ( 1) O   8           s(100.00%)p 0.00(  0.00%)
                                            1.0000 -0.0004 -0.0000  0.0003  0.0000
                                            0.0000  0.0000  0.0003  0.0000  0.0000
                                            0.0000  0.0000  0.0000  0.0000
    28. (0.96675) LP ( 1) O   1           s( 54.30%)p 0.84( 45.66%)d 0.00(  0.04%)
                                            0.0000  0.7368  0.0060  0.4722 -0.0103
                                            0.0000 -0.0000  0.4833 -0.0040 -0.0000
                                           -0.0194 -0.0000 -0.0035 -0.0047
    29. (0.89302) LP ( 2) O   1           s(  0.00%)p 1.00( 99.91%)d 0.00(  0.09%)
                                           -0.0000  0.0000  0.0000 -0.0000 -0.0000
                                            0.9995 -0.0120 -0.0000  0.0000 -0.0140
                                            0.0000 -0.0261  0.0000  0.0000
    30. (0.98893) LP ( 1) O   8           s( 57.30%)p 0.74( 42.68%)d 0.00(  0.02%)
                                            0.0005  0.7569  0.0137 -0.4646 -0.0027
                                           -0.0000 -0.0000 -0.4593 -0.0022 -0.0000
                                           -0.0082 -0.0000 -0.0078 -0.0048
    31. (0.30472) LP*( 2) O   8           s(  0.08%)p99.99( 99.77%)d 2.04(  0.15%)
                                           -0.0000  0.0272  0.0042  0.7243 -0.0023
                                           -0.0000  0.0000 -0.6878  0.0005  0.0000
                                           -0.0004 -0.0000  0.0208 -0.0333
    32. (0.00079) RY*( 1) O   1           s( 40.57%)p 1.36( 55.16%)d 0.11(  4.28%)
                                            0.0000 -0.0049  0.6369 -0.0021 -0.7357
                                           -0.0000 -0.0000 -0.0080 -0.1015  0.0000
                                            0.1633  0.0000 -0.0832  0.0958
    33. (0.00029) RY*( 2) O   1           s( 49.64%)p 0.80( 39.77%)d 0.21( 10.59%)
                                            0.0000 -0.0005  0.7046 -0.0062  0.4808
                                           -0.0000  0.0000  0.0004  0.4080 -0.0000
                                           -0.3085  0.0000  0.0924  0.0466
    34. (0.00026) RY*( 3) O   1           s(  0.00%)p 1.00( 93.90%)d 0.06(  6.10%)
                                           -0.0000 -0.0000  0.0000 -0.0000  0.0000
                                            0.0055  0.9690 -0.0000 -0.0000  0.0205
                                           -0.0000 -0.2462  0.0000  0.0000
    35. (0.00005) RY*( 4) O   1           s(  6.45%)p12.21( 78.69%)d 2.31( 14.87%)
    36. (0.00001) RY*( 5) O   1           s(  0.00%)p 1.00(  0.06%)d99.99( 99.94%)
    37. (0.00001) RY*( 6) O   1           s(  0.37%)p45.88( 16.79%)d99.99( 82.84%)
    38. (0.00000) RY*( 7) O   1           s(  0.00%)p 1.00(  6.13%)d15.31( 93.87%)
    39. (0.00000) RY*( 8) O   1           s(  0.01%)p99.99(  2.02%)d99.99( 97.97%)
    40. (0.00001) RY*( 9) O   1           s(  3.00%)p 2.59(  7.76%)d29.77( 89.25%)
    41. (0.00995) RY*( 1) C   2           s(  6.39%)p14.47( 92.49%)d 0.17(  1.12%)
                                           -0.0000  0.0375  0.2501 -0.0305  0.6875
                                           -0.0000  0.0000 -0.0527  0.6698 -0.0000
                                           -0.1005 -0.0000 -0.0050 -0.0323
    42. (0.00313) RY*( 2) C   2           s(  0.00%)p 1.00(  1.65%)d59.68( 98.35%)
                                            0.0000 -0.0000  0.0000 -0.0000 -0.0000
                                            0.0793  0.1010 -0.0000 -0.0000  0.4623
                                           -0.0000  0.8774 -0.0000 -0.0000
    43. (0.00202) RY*( 3) C   2           s( 46.58%)p 0.05(  2.25%)d 1.10( 51.17%)
                                            0.0000 -0.0062  0.6825 -0.0324 -0.1107
                                            0.0000  0.0000 -0.0105 -0.0952  0.0000
                                            0.1345  0.0000 -0.3215  0.6247
    44. (0.00194) RY*( 4) C   2           s(  0.00%)p 1.00( 72.24%)d 0.38( 27.76%)
                                            0.0000 -0.0000 -0.0000  0.0000 -0.0000
                                            0.0280  0.8495 -0.0000 -0.0000  0.4181
                                           -0.0000 -0.3206  0.0000  0.0000
    45. (0.00117) RY*( 5) C   2           s(  2.67%)p17.93( 47.89%)d18.51( 49.44%)
                                           -0.0000  0.0319  0.1603  0.0213  0.4955
                                            0.0000 -0.0000  0.0403 -0.4810  0.0000
                                            0.6484 -0.0000  0.0670 -0.2636
    46. (0.00099) RY*( 6) C   2           s(  2.91%)p14.63( 42.53%)d18.78( 54.56%)
                                           -0.0000  0.0359  0.1667 -0.0149  0.3561
                                           -0.0000 -0.0000 -0.0260 -0.5455 -0.0000
                                           -0.7369 -0.0000 -0.0109 -0.0500
    47. (0.00033) RY*( 7) C   2           s( 41.32%)p 0.36( 14.92%)d 1.06( 43.77%)
                                            0.0000 -0.0055  0.6427 -0.0372 -0.3699
                                            0.0000  0.0000  0.0222  0.1022 -0.0000
                                           -0.0724 -0.0000  0.2648 -0.6020
    48. (0.00004) RY*( 8) C   2           s(  0.00%)p 1.00( 26.81%)d 2.73( 73.19%)
    49. (0.00002) RY*( 9) C   2           s(  0.31%)p 0.93(  0.29%)d99.99( 99.39%)
    50. (0.00304) RY*( 1) C   3           s(  3.57%)p26.45( 94.32%)d 0.59(  2.11%)
                                            0.0000 -0.0308  0.1863 -0.0127 -0.3795
                                           -0.0000 -0.0000 -0.0262 -0.8935  0.0000
                                            0.0131 -0.0000 -0.0691 -0.1272
    51. (0.00162) RY*( 2) C   3           s( 41.29%)p 1.14( 47.10%)d 0.28( 11.60%)
                                           -0.0000  0.0114  0.6425  0.0246  0.6711
                                           -0.0000 -0.0000  0.0005 -0.1418 -0.0000
                                            0.0262 -0.0000  0.2655 -0.2117
    52. (0.00079) RY*( 3) C   3           s( 51.19%)p 0.90( 45.95%)d 0.06(  2.87%)
                                           -0.0000 -0.0063  0.7154  0.0150 -0.5693
                                            0.0000 -0.0000 -0.0001  0.3676  0.0000
                                            0.0574  0.0000  0.0230  0.1576
    53. (0.00071) RY*( 4) C   3           s(  0.00%)p 1.00( 92.71%)d 0.08(  7.29%)
                                            0.0000 -0.0000  0.0000  0.0000 -0.0000
                                           -0.0096  0.9628  0.0000 -0.0000 -0.0006
                                            0.0000 -0.2700  0.0000  0.0000
    54. (0.00029) RY*( 5) C   3           s(  1.99%)p 0.89(  1.77%)d48.44( 96.24%)
                                            0.0000  0.0041  0.1409 -0.0008  0.0518
                                            0.0000 -0.0000 -0.0090  0.1223  0.0000
                                           -0.4717 -0.0000 -0.7269 -0.4599
    55. (0.00028) RY*( 6) C   3           s(  0.00%)p 1.00(  2.69%)d36.16( 97.31%)
                                           -0.0000 -0.0000 -0.0000 -0.0000  0.0000
                                            0.0063 -0.1639  0.0000 -0.0000  0.7931
                                            0.0000 -0.5866  0.0000  0.0000
    56. (0.00013) RY*( 7) C   3           s(  1.95%)p 5.06(  9.88%)d45.19( 88.17%)
                                           -0.0000  0.0035  0.1396 -0.0139  0.2786
                                            0.0000 -0.0000  0.0169 -0.1439 -0.0000
                                            0.2178  0.0000 -0.5703  0.7135
    57. (0.00011) RY*( 8) C   3           s(  0.00%)p 1.00(  4.64%)d20.53( 95.36%)
                                            0.0000  0.0000  0.0000 -0.0000  0.0000
                                           -0.0235  0.2142  0.0000 -0.0000  0.6090
                                           -0.0000  0.7633 -0.0000 -0.0000
    58. (0.00002) RY*( 9) C   3           s(  0.08%)p12.72(  1.01%)d99.99( 98.91%)
    59. (0.00240) RY*( 1) C   4           s(  6.94%)p12.38( 85.94%)d 1.02(  7.11%)
                                           -0.0000  0.0205  0.2627  0.0018 -0.0424
                                           -0.0258 -0.5776  0.0219  0.7231 -0.0694
                                            0.0595 -0.1189 -0.1430 -0.1679
    60. (0.00127) RY*( 2) C   4           s( 10.82%)p 7.39( 79.93%)d 0.85(  9.25%)
                                            0.0000 -0.0114  0.3288  0.0077 -0.8431
                                            0.0170  0.2798  0.0054  0.0991  0.1627
                                            0.0533 -0.0422  0.2448 -0.0386
    61. (0.00049) RY*( 3) C   4           s(  0.05%)p99.99( 79.05%)d99.99( 20.89%)
                                            0.0000  0.0225 -0.0013  0.0139 -0.3926
                                            0.0069 -0.5996  0.0060 -0.5260 -0.2819
                                           -0.3024  0.0243 -0.1872  0.0490
    62. (0.00023) RY*( 4) C   4           s( 65.32%)p 0.19( 12.57%)d 0.34( 22.10%)
                                            0.0000 -0.0004  0.8082  0.0031  0.2401
                                            0.0023  0.0006  0.0067 -0.2608 -0.1246
                                            0.3533  0.1873 -0.0853  0.1958
    63. (0.00018) RY*( 5) C   4           s( 14.98%)p 0.36(  5.43%)d 5.31( 79.59%)
                                           -0.0000 -0.0058  0.3870 -0.0031  0.1910
                                           -0.0009  0.1295 -0.0082  0.0309  0.3158
                                           -0.8254 -0.0670 -0.0748 -0.0690
    64. (0.00008) RY*( 6) C   4           s(  0.04%)p99.99( 24.99%)d99.99( 74.97%)
    65. (0.00004) RY*( 7) C   4           s(  1.57%)p 2.08(  3.28%)d60.45( 95.15%)
    66. (0.00001) RY*( 8) C   4           s(  0.32%)p 7.08(  2.25%)d99.99( 97.44%)
    67. (0.00001) RY*( 9) C   4           s(  0.08%)p80.24(  6.60%)d99.99( 93.31%)
    68. (0.00188) RY*( 1) C   5           s(  1.42%)p64.74( 91.98%)d 4.65(  6.60%)
                                           -0.0000  0.0092  0.1188 -0.0062 -0.2051
                                           -0.0033 -0.0675 -0.0292 -0.9339  0.0468
                                            0.1914  0.1536  0.0167 -0.0576
    69. (0.00117) RY*( 2) C   5           s(  2.71%)p29.02( 78.63%)d 6.89( 18.66%)
                                           -0.0000  0.0279  0.1622 -0.0081 -0.6392
                                           -0.0073 -0.5775  0.0001  0.2100  0.4048
                                           -0.0002 -0.0870  0.1214  0.0198
    70. (0.00058) RY*( 3) C   5           s(  1.43%)p67.37( 96.41%)d 1.51(  2.16%)
                                            0.0000  0.0014  0.1196  0.0200 -0.6119
                                           -0.0207  0.7612 -0.0019  0.0967  0.0289
                                            0.0714 -0.0884 -0.0828 -0.0321
    71. (0.00022) RY*( 4) C   5           s( 35.28%)p 0.09(  3.28%)d 1.74( 61.44%)
                                            0.0000 -0.0030  0.5940  0.0029  0.1565
                                            0.0086 -0.0871  0.0010  0.0251 -0.2223
                                            0.3890 -0.6102 -0.0921 -0.1813
    72. (0.00016) RY*( 5) C   5           s( 55.46%)p 0.02(  0.86%)d 0.79( 43.68%)
                                            0.0000 -0.0027  0.7447  0.0032  0.0673
                                            0.0010  0.0231 -0.0012  0.0593 -0.0665
                                           -0.4384  0.4807 -0.0763  0.0571
    73. (0.00003) RY*( 6) C   5           s(  1.60%)p12.08( 19.30%)d49.52( 79.10%)
    74. (0.00003) RY*( 7) C   5           s(  1.19%)p 1.77(  2.10%)d81.34( 96.71%)
    75. (0.00000) RY*( 8) C   5           s(  0.27%)p24.94(  6.66%)d99.99( 93.07%)
    76. (0.00001) RY*( 9) C   5           s(  0.76%)p 1.11(  0.84%)d99.99( 98.40%)
    77. (0.00188) RY*( 1) C   6           s(  1.42%)p64.73( 91.98%)d 4.65(  6.60%)
                                           -0.0000  0.0092  0.1188 -0.0062 -0.2051
                                            0.0033  0.0675 -0.0292 -0.9339 -0.0468
                                            0.1914 -0.1536  0.0167 -0.0576
    78. (0.00117) RY*( 2) C   6           s(  2.71%)p29.02( 78.63%)d 6.89( 18.66%)
                                           -0.0000  0.0279  0.1622 -0.0081 -0.6392
                                            0.0073  0.5775  0.0001  0.2100 -0.4048
                                           -0.0002  0.0870  0.1214  0.0198
    79. (0.00058) RY*( 3) C   6           s(  1.43%)p67.37( 96.41%)d 1.51(  2.16%)
                                            0.0000  0.0014  0.1196  0.0200 -0.6119
                                            0.0207 -0.7612 -0.0019  0.0967 -0.0289
                                            0.0714  0.0884 -0.0828 -0.0321
    80. (0.00022) RY*( 4) C   6           s( 35.28%)p 0.09(  3.28%)d 1.74( 61.44%)
                                            0.0000 -0.0030  0.5940  0.0029  0.1565
                                           -0.0086  0.0871  0.0010  0.0251  0.2223
                                            0.3890  0.6102 -0.0921 -0.1813
    81. (0.00016) RY*( 5) C   6           s( 55.46%)p 0.02(  0.86%)d 0.79( 43.68%)
                                            0.0000 -0.0027  0.7447  0.0032  0.0673
                                           -0.0010 -0.0231 -0.0012  0.0593  0.0665
                                           -0.4384 -0.4807 -0.0763  0.0571
    82. (0.00003) RY*( 6) C   6           s(  1.60%)p12.08( 19.30%)d49.52( 79.10%)
    83. (0.00003) RY*( 7) C   6           s(  1.19%)p 1.77(  2.10%)d81.34( 96.71%)
    84. (0.00000) RY*( 8) C   6           s(  0.27%)p24.94(  6.66%)d99.99( 93.07%)
    85. (0.00001) RY*( 9) C   6           s(  0.76%)p 1.11(  0.84%)d99.99( 98.40%)
    86. (0.00240) RY*( 1) C   7           s(  6.94%)p12.38( 85.94%)d 1.02(  7.11%)
                                           -0.0000  0.0205  0.2627  0.0018 -0.0424
                                            0.0258  0.5776  0.0219  0.7231  0.0694
                                            0.0595  0.1189 -0.1430 -0.1679
    87. (0.00127) RY*( 2) C   7           s( 10.82%)p 7.39( 79.93%)d 0.85(  9.25%)
                                            0.0000 -0.0114  0.3288  0.0077 -0.8431
                                           -0.0170 -0.2798  0.0054  0.0991 -0.1627
                                            0.0533  0.0422  0.2448 -0.0386
    88. (0.00049) RY*( 3) C   7           s(  0.05%)p99.99( 79.05%)d99.99( 20.89%)
                                            0.0000  0.0225 -0.0013  0.0139 -0.3926
                                           -0.0069  0.5996  0.0060 -0.5260  0.2819
                                           -0.3024 -0.0243 -0.1872  0.0490
    89. (0.00023) RY*( 4) C   7           s( 65.32%)p 0.19( 12.57%)d 0.34( 22.10%)
                                            0.0000 -0.0004  0.8082  0.0031  0.2401
                                           -0.0023 -0.0006  0.0067 -0.2608  0.1246
                                            0.3533 -0.1873 -0.0853  0.1958
    90. (0.00018) RY*( 5) C   7           s( 14.98%)p 0.36(  5.43%)d 5.31( 79.59%)
                                           -0.0000 -0.0058  0.3870 -0.0031  0.1910
                                            0.0009 -0.1295 -0.0082  0.0309 -0.3158
                                           -0.8254  0.0670 -0.0748 -0.0690
    91. (0.00008) RY*( 6) C   7           s(  0.04%)p99.99( 24.99%)d99.99( 74.97%)
    92. (0.00004) RY*( 7) C   7           s(  1.57%)p 2.08(  3.28%)d60.45( 95.15%)
    93. (0.00001) RY*( 8) C   7           s(  0.32%)p 7.08(  2.25%)d99.99( 97.44%)
    94. (0.00001) RY*( 9) C   7           s(  0.08%)p80.23(  6.60%)d99.99( 93.31%)
    95. (0.00073) RY*( 1) O   8           s(  2.73%)p35.28( 96.38%)d 0.33(  0.89%)
                                            0.0000  0.0012  0.1653 -0.0010 -0.6419
                                            0.0000  0.0000  0.0081  0.7428 -0.0000
                                           -0.0105 -0.0000  0.0589 -0.0731
    96. (0.00030) RY*( 2) O   8           s(  0.00%)p 1.00( 95.49%)d 0.05(  4.51%)
                                            0.0000 -0.0000 -0.0000 -0.0000 -0.0000
                                            0.0013  0.9772 -0.0000 -0.0000 -0.0891
                                            0.0000 -0.1929  0.0000  0.0000
    97. (0.00013) RY*( 3) O   8           s( 87.64%)p 0.03(  3.04%)d 0.11(  9.32%)
                                            0.0000 -0.0006  0.9362  0.0054  0.0734
                                            0.0000 -0.0000  0.0185 -0.1570  0.0000
                                            0.2652 -0.0000  0.0105 -0.1509
    98. (0.00004) RY*( 4) O   8           s(  1.93%)p42.22( 81.46%)d 8.61( 16.61%)
    99. (0.00000) RY*( 5) O   8           s(  0.00%)p 1.00(  0.91%)d99.99( 99.09%)
   100. (0.00001) RY*( 6) O   8           s(  4.75%)p 3.84( 18.26%)d16.20( 76.99%)
   101. (0.00000) RY*( 7) O   8           s(  0.00%)p 1.00(  3.77%)d25.54( 96.23%)
   102. (0.00000) RY*( 8) O   8           s(  0.04%)p 9.29(  0.38%)d99.99( 99.58%)
   103. (0.00000) RY*( 9) O   8           s(  2.88%)p 0.28(  0.80%)d33.50( 96.32%)
   104. (0.00064) RY*( 1) H   9           s( 52.48%)p 0.91( 47.52%)
                                            0.0170  0.7242 -0.0142  0.0000  0.6892
   105. (0.00059) RY*( 2) H   9           s(  0.00%)p 1.00(100.00%)
                                            0.0000  0.0000 -0.0000  1.0000 -0.0000
   106. (0.00033) RY*( 3) H   9           s( 42.55%)p 1.35( 57.45%)
                                            0.0126  0.6522 -0.3095 -0.0000 -0.6919
   107. (0.00001) RY*( 4) H   9           s(  5.52%)p17.13( 94.48%)
   108. (0.00162) RY*( 1) H  10           s( 99.96%)p 0.00(  0.04%)
                                            0.0051  0.9998 -0.0008 -0.0000 -0.0211
   109. (0.00007) RY*( 2) H  10           s(  0.00%)p 1.00(100.00%)
   110. (0.00004) RY*( 3) H  10           s(  0.00%)p 1.00(100.00%)
   111. (0.00002) RY*( 4) H  10           s(  0.15%)p99.99( 99.85%)
   112. (0.00077) RY*( 1) H  11           s( 99.51%)p 0.00(  0.49%)
                                            0.0035  0.9975 -0.0579  0.0349 -0.0194
   113. (0.00008) RY*( 2) H  11           s(  0.06%)p99.99( 99.94%)
   114. (0.00005) RY*( 3) H  11           s(  0.18%)p99.99( 99.82%)
   115. (0.00002) RY*( 4) H  11           s(  0.35%)p99.99( 99.65%)
   116. (0.00116) RY*( 1) H  12           s( 99.40%)p 0.01(  0.60%)
                                            0.0049  0.9970 -0.0623 -0.0175  0.0426
   117. (0.00008) RY*( 2) H  12           s(  0.12%)p99.99( 99.88%)
   118. (0.00006) RY*( 3) H  12           s(  0.31%)p99.99( 99.69%)
   119. (0.00002) RY*( 4) H  12           s(  0.27%)p99.99( 99.73%)
   120. (0.00088) RY*( 1) H  13           s( 99.23%)p 0.01(  0.77%)
                                            0.0047  0.9961  0.0404  0.0346 -0.0699
   121. (0.00008) RY*( 2) H  13           s(  0.02%)p99.99( 99.98%)
   122. (0.00007) RY*( 3) H  13           s(  0.00%)p 1.00(100.00%)
   123. (0.00001) RY*( 4) H  13           s(  0.84%)p99.99( 99.16%)
   124. (0.00072) RY*( 1) H  14           s( 99.10%)p 0.01(  0.90%)
                                            0.0045  0.9955  0.0295  0.0583  0.0684
   125. (0.00007) RY*( 2) H  14           s(  0.03%)p99.99( 99.97%)
   126. (0.00007) RY*( 3) H  14           s(  0.14%)p99.99( 99.86%)
   127. (0.00002) RY*( 4) H  14           s(  0.82%)p99.99( 99.18%)
   128. (0.00072) RY*( 1) H  15           s( 99.10%)p 0.01(  0.90%)
                                            0.0045  0.9955  0.0295 -0.0583  0.0684
   129. (0.00007) RY*( 2) H  15           s(  0.03%)p99.99( 99.97%)
   130. (0.00007) RY*( 3) H  15           s(  0.14%)p99.99( 99.86%)
   131. (0.00002) RY*( 4) H  15           s(  0.82%)p99.99( 99.18%)
   132. (0.00088) RY*( 1) H  16           s( 99.23%)p 0.01(  0.77%)
                                            0.0047  0.9961  0.0404 -0.0346 -0.0699
   133. (0.00008) RY*( 2) H  16           s(  0.02%)p99.99( 99.98%)
   134. (0.00007) RY*( 3) H  16           s(  0.00%)p 1.00(100.00%)
   135. (0.00001) RY*( 4) H  16           s(  0.84%)p99.99( 99.16%)
   136. (0.00077) RY*( 1) H  17           s( 99.51%)p 0.00(  0.49%)
                                            0.0035  0.9975 -0.0579 -0.0349 -0.0194
   137. (0.00008) RY*( 2) H  17           s(  0.06%)p99.99( 99.94%)
   138. (0.00005) RY*( 3) H  17           s(  0.18%)p99.99( 99.82%)
   139. (0.00002) RY*( 4) H  17           s(  0.35%)p99.99( 99.65%)
   140. (0.00116) RY*( 1) H  18           s( 99.40%)p 0.01(  0.60%)
                                            0.0049  0.9970 -0.0623  0.0175  0.0426
   141. (0.00008) RY*( 2) H  18           s(  0.12%)p99.99( 99.88%)
   142. (0.00006) RY*( 3) H  18           s(  0.31%)p99.99( 99.69%)
   143. (0.00002) RY*( 4) H  18           s(  0.27%)p99.99( 99.73%)
   144. (0.02270) BD*( 1) O   1 - C   2  
                ( 34.69%)   0.5890* O   1 s( 24.92%)p 3.01( 75.00%)d 0.00(  0.08%)
                                            0.0001  0.4991 -0.0037  0.1019  0.0068
                                           -0.0000  0.0000 -0.8600  0.0013  0.0000
                                            0.0046  0.0000  0.0018  0.0280
                ( 65.31%)  -0.8081* C   2 s( 29.36%)p 2.40( 70.41%)d 0.01(  0.23%)
                                           -0.0013  0.5417 -0.0125 -0.1877 -0.0031
                                            0.0000  0.0000  0.8172  0.0309 -0.0000
                                           -0.0286  0.0000  0.0082  0.0376
   145. (0.00299) BD*( 1) O   1 - H   9  
                ( 23.78%)   0.4876* O   1 s( 20.76%)p 3.81( 79.15%)d 0.00(  0.09%)
                                            0.0002  0.4556 -0.0098 -0.8745 -0.0168
                                            0.0000  0.0000  0.1603  0.0277  0.0000
                                            0.0103  0.0000  0.0240 -0.0143
                ( 76.22%)  -0.8731* H   9 s( 99.46%)p 0.01(  0.54%)
                                            0.9973 -0.0048  0.0711 -0.0000 -0.0181
   146. (0.02798) BD*( 1) C   2 - C   3  
                ( 46.39%)   0.6811* C   2 s( 38.93%)p 1.57( 61.06%)d 0.00(  0.01%)
                                           -0.0013 -0.6232 -0.0306 -0.7410  0.0446
                                            0.0000 -0.0000  0.2435 -0.0141  0.0000
                                            0.0015 -0.0000 -0.0065 -0.0050
                ( 53.61%)  -0.7322* C   3 s( 22.44%)p 3.45( 77.52%)d 0.00(  0.04%)
                                           -0.0000 -0.4732 -0.0207  0.8541  0.0068
                                           -0.0000 -0.0000 -0.2136  0.0031  0.0000
                                            0.0085  0.0000 -0.0162  0.0105
   147. (0.01428) BD*( 1) C   2 - O   8  
                ( 66.67%)   0.8165* C   2 s( 31.52%)p 2.16( 68.16%)d 0.01(  0.32%)
                                            0.0001  0.5598 -0.0421 -0.6414 -0.0471
                                           -0.0000 -0.0000 -0.5168 -0.0297  0.0000
                                            0.0476  0.0000  0.0302  0.0020
                ( 33.33%)  -0.5773* O   8 s( 42.65%)p 1.34( 57.24%)d 0.00(  0.11%)
                                           -0.0000  0.6527 -0.0221  0.5079 -0.0120
                                            0.0000 -0.0000  0.5605 -0.0116  0.0000
                                            0.0306  0.0000  0.0109  0.0077
   148. (0.13724) BD*( 2) C   2 - O   8  
                ( 74.06%)   0.8606* C   2 s(  0.00%)p 1.00( 99.30%)d 0.01(  0.70%)
                                           -0.0000 -0.0000  0.0000 -0.0000  0.0000
                                            0.9963 -0.0216 -0.0000  0.0000 -0.0642
                                            0.0000 -0.0537  0.0000  0.0000
                ( 25.94%)  -0.5093* O   8 s(  0.00%)p 1.00( 99.84%)d 0.00(  0.16%)
                                            0.0000 -0.0000  0.0000 -0.0000  0.0000
                                            0.9992  0.0068 -0.0000 -0.0000  0.0294
                                           -0.0000  0.0278 -0.0000 -0.0000
   149. (0.01102) BD*( 1) C   3 - C   4  
                ( 45.54%)   0.6748* C   3 s( 27.56%)p 2.63( 72.41%)d 0.00(  0.03%)
                                           -0.0002 -0.5249  0.0062 -0.3657  0.0204
                                           -0.7069 -0.0108 -0.2994  0.0234 -0.0066
                                           -0.0036 -0.0135  0.0070  0.0047
                ( 54.46%)  -0.7380* C   4 s( 24.88%)p 3.02( 75.06%)d 0.00(  0.06%)
                                           -0.0007 -0.4988 -0.0047  0.5032  0.0194
                                            0.6233 -0.0134  0.3286  0.0169 -0.0167
                                           -0.0079 -0.0119  0.0041  0.0074
   150. (0.01102) BD*( 1) C   3 - C   7  
                ( 45.54%)   0.6748* C   3 s( 27.56%)p 2.63( 72.41%)d 0.00(  0.03%)
                                           -0.0002 -0.5249  0.0062 -0.3657  0.0204
                                            0.7069  0.0108 -0.2994  0.0234  0.0066
                                           -0.0036  0.0135  0.0070  0.0047
                ( 54.46%)  -0.7380* C   7 s( 24.88%)p 3.02( 75.06%)d 0.00(  0.06%)
                                           -0.0007 -0.4988 -0.0047  0.5032  0.0194
                                           -0.6233  0.0134  0.3286  0.0169  0.0167
                                           -0.0079  0.0119  0.0041  0.0074
   151. (0.01163) BD*( 1) C   3 - H  10  
                ( 35.90%)   0.5992* C   3 s( 22.39%)p 3.47( 77.57%)d 0.00(  0.04%)
                                           -0.0004  0.4731 -0.0030  0.0418  0.0011
                                           -0.0000  0.0000 -0.8797  0.0049 -0.0000
                                            0.0015  0.0000  0.0002  0.0201
                ( 64.10%)  -0.8006* H  10 s( 99.90%)p 0.00(  0.10%)
                                            0.9995 -0.0044 -0.0037  0.0000  0.0322
   152. (0.00408) BD*( 1) C   4 - C   5  
                ( 47.41%)   0.6885* C   4 s( 28.40%)p 2.52( 71.56%)d 0.00(  0.04%)
                                            0.0003 -0.5329  0.0001 -0.8191 -0.0076
                                            0.1951 -0.0316  0.0752 -0.0033  0.0121
                                            0.0040 -0.0030 -0.0111  0.0103
                ( 52.59%)  -0.7252* C   5 s( 26.96%)p 2.71( 72.98%)d 0.00(  0.05%)
                                           -0.0007 -0.5192 -0.0042  0.8051 -0.0029
                                           -0.2732 -0.0309 -0.0776 -0.0052  0.0077
                                            0.0016 -0.0007 -0.0186  0.0116
   153. (0.00555) BD*( 1) C   4 - H  11  
                ( 36.99%)   0.6082* C   4 s( 23.84%)p 3.19( 76.12%)d 0.00(  0.04%)
                                            0.0001 -0.4882 -0.0059  0.1770 -0.0060
                                           -0.7490 -0.0013  0.4104 -0.0192  0.0074
                                           -0.0049  0.0139  0.0099  0.0016
                ( 63.01%)  -0.7938* H  11 s( 99.90%)p 0.00(  0.10%)
                                           -0.9995  0.0020 -0.0044  0.0280 -0.0124
   154. (0.00725) BD*( 1) C   4 - H  12  
                ( 37.61%)   0.6133* C   4 s( 22.75%)p 3.39( 77.21%)d 0.00(  0.04%)
                                            0.0002 -0.4769  0.0080  0.2088 -0.0043
                                           -0.1039 -0.0291 -0.8467  0.0034 -0.0006
                                            0.0107  0.0008 -0.0012 -0.0182
                ( 62.39%)  -0.7899* H  12 s( 99.91%)p 0.00(  0.09%)
                                           -0.9995  0.0035 -0.0053  0.0078  0.0293
   155. (0.00586) BD*( 1) C   5 - C   6  
                ( 50.00%)   0.7071* C   5 s( 26.95%)p 2.71( 73.00%)d 0.00(  0.05%)
                                            0.0003  0.5191 -0.0002  0.0464  0.0322
                                           -0.8525 -0.0022  0.0118  0.0009  0.0030
                                            0.0002 -0.0007 -0.0185 -0.0112
                ( 50.00%)  -0.7071* C   6 s( 26.95%)p 2.71( 73.00%)d 0.00(  0.05%)
                                            0.0003  0.5191 -0.0002  0.0464  0.0322
                                            0.8525  0.0022  0.0118  0.0009 -0.0030
                                            0.0002  0.0007 -0.0185 -0.0112
   156. (0.00568) BD*( 1) C   5 - H  13  
                ( 37.69%)   0.6139* C   5 s( 22.78%)p 3.39( 77.18%)d 0.00(  0.04%)
                                            0.0002 -0.4773  0.0042 -0.3368 -0.0148
                                           -0.2990 -0.0072  0.7540 -0.0164 -0.0035
                                            0.0093  0.0099  0.0001 -0.0146
                ( 62.31%)  -0.7894* H  13 s( 99.91%)p 0.00(  0.09%)
                                           -0.9995  0.0020  0.0147  0.0118 -0.0238
   157. (0.00495) BD*( 1) C   5 - H  14  
                ( 36.99%)   0.6082* C   5 s( 23.19%)p 3.31( 76.77%)d 0.00(  0.04%)
                                            0.0005 -0.4816 -0.0016 -0.4848 -0.0056
                                           -0.3288 -0.0036 -0.6514  0.0173 -0.0062
                                           -0.0121 -0.0102 -0.0010 -0.0083
                ( 63.01%)  -0.7938* H  14 s( 99.90%)p 0.00(  0.10%)
                                           -0.9995  0.0018  0.0199  0.0119  0.0204
   158. (0.00408) BD*( 1) C   6 - C   7  
                ( 52.59%)   0.7252* C   6 s( 26.96%)p 2.71( 72.98%)d 0.00(  0.05%)
                                            0.0007  0.5192  0.0042 -0.8051  0.0029
                                           -0.2732 -0.0309  0.0776  0.0052  0.0077
                                           -0.0016 -0.0007  0.0186 -0.0116
                ( 47.41%)  -0.6885* C   7 s( 28.40%)p 2.52( 71.56%)d 0.00(  0.04%)
                                           -0.0003  0.5329 -0.0001  0.8191  0.0076
                                            0.1951 -0.0316 -0.0752  0.0033  0.0121
                                           -0.0040 -0.0030  0.0111 -0.0103
   159. (0.00495) BD*( 1) C   6 - H  15  
                ( 36.99%)   0.6082* C   6 s( 23.19%)p 3.31( 76.77%)d 0.00(  0.04%)
                                            0.0005 -0.4816 -0.0016 -0.4848 -0.0056
                                            0.3288  0.0036 -0.6514  0.0173  0.0062
                                           -0.0121  0.0102 -0.0010 -0.0083
                ( 63.01%)  -0.7938* H  15 s( 99.90%)p 0.00(  0.10%)
                                           -0.9995  0.0018  0.0199 -0.0119  0.0204
   160. (0.00568) BD*( 1) C   6 - H  16  
                ( 37.69%)   0.6139* C   6 s( 22.78%)p 3.39( 77.18%)d 0.00(  0.04%)
                                            0.0002 -0.4773  0.0042 -0.3368 -0.0148
                                            0.2990  0.0072  0.7540 -0.0164  0.0035
                                            0.0093 -0.0099  0.0001 -0.0146
                ( 62.31%)  -0.7894* H  16 s( 99.91%)p 0.00(  0.09%)
                                           -0.9995  0.0020  0.0147 -0.0118 -0.0238
   161. (0.00555) BD*( 1) C   7 - H  17  
                ( 36.99%)   0.6082* C   7 s( 23.84%)p 3.19( 76.12%)d 0.00(  0.04%)
                                           -0.0001  0.4882  0.0059 -0.1770  0.0060
                                           -0.7490 -0.0013 -0.4104  0.0192  0.0074
                                            0.0049  0.0139 -0.0099 -0.0016
                ( 63.01%)  -0.7938* H  17 s( 99.90%)p 0.00(  0.10%)
                                            0.9995 -0.0020  0.0044  0.0280  0.0124
   162. (0.00725) BD*( 1) C   7 - H  18  
                ( 37.61%)   0.6133* C   7 s( 22.75%)p 3.39( 77.21%)d 0.00(  0.04%)
                                            0.0002 -0.4769  0.0080  0.2088 -0.0043
                                            0.1039  0.0291 -0.8467  0.0034  0.0006
                                            0.0107 -0.0008 -0.0012 -0.0182
                ( 62.39%)  -0.7899* H  18 s( 99.91%)p 0.00(  0.09%)
                                           -0.9995  0.0035 -0.0053 -0.0078  0.0293


 NHO Directionality and "Bond Bending" (deviations from line of nuclear centers)

         [Thresholds for printing:  angular deviation  >  1.0 degree]
                                    hybrid p-character > 25.0%
                                    orbital occupancy  >  0.10e

                                Line of Centers        Hybrid 1              Hybrid 2
                                ---------------  -------------------   ------------------
                NBO               Theta   Phi    Theta   Phi    Dev    Theta   Phi    Dev
 ========================================================================================
     1. BD (   1) O   1 - C   2   169.9    0.0   172.8    0.0   2.9     12.7  180.0   2.6
     2. BD (   1) O   1 - H   9    83.7  180.0    78.1  180.0   5.6      --     --    --
     3. BD (   1) C   2 - C   3   102.2    0.0   108.2    0.0   6.0     76.3  180.0   1.5
     4. BD (   1) C   2 - O   8   132.1  180.0   128.4  180.0   3.6     42.1    0.0   5.8
     5. BD (   2) C   2 - O   8   132.1  180.0    90.0   90.0  90.0     90.0   90.0  90.0
     6. BD (   1) C   3 - C   4    68.1   56.9    70.9   64.3   7.5    113.3  229.4   7.1
     7. BD (   1) C   3 - C   7    68.1  303.1    70.9  295.7   7.5    113.3  130.6   7.1
     9. BD (   1) C   4 - C   5    94.9  344.1    94.9  348.8   4.7     84.5  159.2   4.9
    10. BD (   1) C   4 - H  11   117.9  103.8   116.9  102.8   1.3      --     --    --
    11. BD (   1) C   4 - H  12    15.9  156.0    16.1  147.0   2.5      --     --    --
    12. BD (   1) C   5 - C   6    90.0  270.0    89.2  275.3   5.3     89.2   84.7   5.3
    13. BD (   1) C   5 - H  13   148.9   42.1   147.7   41.1   1.3      --     --    --
    15. BD (   1) C   6 - C   7    85.1  195.9    84.5  200.8   4.9     94.9   11.2   4.7
    17. BD (   1) C   6 - H  16   148.9  317.9   147.7  318.9   1.3      --     --    --
    18. BD (   1) C   7 - H  17   117.9  256.2   116.9  257.2   1.3      --     --    --
    19. BD (   1) C   7 - H  18    15.9  204.0    16.1  213.0   2.5      --     --    --
    28. LP (   1) O   1             --     --     43.9    0.0   --       --     --    --
    29. LP (   2) O   1             --     --     90.0   90.0   --       --     --    --
    30. LP (   1) O   8             --     --    134.6  180.0   --       --     --    --
    31. LP*(   2) O   8             --     --    133.6    0.0   --       --     --    --
   148. BD*(   2) C   2 - O   8   132.1  180.0    90.0   90.0  90.0     90.0   90.0  90.0


 Second Order Perturbation Theory Analysis of Fock Matrix in NBO Basis

     Threshold for printing:   0.25 kcal/mol
                                                                              E(2)  E(j)-E(i) F(i,j)
         Donor NBO (i)                     Acceptor NBO (j)                 kcal/mol   a.u.    a.u. 
 ===================================================================================================

 within unit  1
   1. BD (   1) O   1 - C   2        / 31. LP*(   2) O   8                    2.16    0.66    0.056
   1. BD (   1) O   1 - C   2        / 50. RY*(   1) C   3                    0.56    1.83    0.041
   1. BD (   1) O   1 - C   2        /146. BD*(   1) C   2 - C   3            1.60    1.28    0.057
   1. BD (   1) O   1 - C   2        /151. BD*(   1) C   3 - H  10            0.45    1.39    0.032
   2. BD (   1) O   1 - H   9        / 46. RY*(   6) C   2                    0.55    2.24    0.044
   2. BD (   1) O   1 - H   9        / 50. RY*(   1) C   3                    0.25    1.68    0.026
   2. BD (   1) O   1 - H   9        /146. BD*(   1) C   2 - C   3            2.72    1.12    0.071
   2. BD (   1) O   1 - H   9        /147. BD*(   1) C   2 - O   8            0.72    1.30    0.039
   3. BD (   1) C   2 - C   3        / 31. LP*(   2) O   8                   10.42    0.41    0.093
   3. BD (   1) C   2 - C   3        / 32. RY*(   1) O   1                    0.26    2.00    0.031
   3. BD (   1) C   2 - C   3        / 47. RY*(   7) C   2                    0.32    2.04    0.034
   3. BD (   1) C   2 - C   3        / 60. RY*(   2) C   4                    0.45    1.48    0.034
   3. BD (   1) C   2 - C   3        / 87. RY*(   2) C   7                    0.45    1.48    0.034
   3. BD (   1) C   2 - C   3        / 95. RY*(   1) O   8                    0.99    1.79    0.056
   3. BD (   1) C   2 - C   3        /145. BD*(   1) O   1 - H   9            1.13    1.06    0.046
   3. BD (   1) C   2 - C   3        /146. BD*(   1) C   2 - C   3            0.47    1.02    0.029
   3. BD (   1) C   2 - C   3        /147. BD*(   1) C   2 - O   8            0.69    1.20    0.038
   3. BD (   1) C   2 - C   3        /149. BD*(   1) C   3 - C   4            0.41    1.05    0.027
   3. BD (   1) C   2 - C   3        /150. BD*(   1) C   3 - C   7            0.41    1.05    0.027
   3. BD (   1) C   2 - C   3        /152. BD*(   1) C   4 - C   5            0.49    1.09    0.031
   3. BD (   1) C   2 - C   3        /158. BD*(   1) C   6 - C   7            0.49    1.09    0.031
   4. BD (   1) C   2 - O   8        / 31. LP*(   2) O   8                    0.57    0.92    0.034
   4. BD (   1) C   2 - O   8        / 41. RY*(   1) C   2                    0.95    1.73    0.051
   4. BD (   1) C   2 - O   8        / 50. RY*(   1) C   3                    0.63    2.08    0.046
   4. BD (   1) C   2 - O   8        /146. BD*(   1) C   2 - C   3            1.03    1.53    0.051
   5. BD (   2) C   2 - O   8        /148. BD*(   2) C   2 - O   8            0.43    0.42    0.018
   5. BD (   2) C   2 - O   8        /149. BD*(   1) C   3 - C   4            0.53    0.85    0.027
   5. BD (   2) C   2 - O   8        /150. BD*(   1) C   3 - C   7            0.53    0.85    0.027
   6. BD (   1) C   3 - C   4        / 31. LP*(   2) O   8                    0.49    0.32    0.018
   6. BD (   1) C   3 - C   4        / 44. RY*(   4) C   2                    0.50    1.45    0.035
   6. BD (   1) C   3 - C   4        / 86. RY*(   1) C   7                    0.52    1.62    0.038
   6. BD (   1) C   3 - C   4        /146. BD*(   1) C   2 - C   3            0.28    0.93    0.021
   6. BD (   1) C   3 - C   4        /147. BD*(   1) C   2 - O   8            1.12    1.11    0.046
   6. BD (   1) C   3 - C   4        /148. BD*(   2) C   2 - O   8            2.16    0.52    0.044
   6. BD (   1) C   3 - C   4        /150. BD*(   1) C   3 - C   7            0.91    0.95    0.038
   6. BD (   1) C   3 - C   4        /151. BD*(   1) C   3 - H  10            0.59    1.04    0.032
   6. BD (   1) C   3 - C   4        /157. BD*(   1) C   5 - H  14            0.79    1.10    0.038
   6. BD (   1) C   3 - C   4        /161. BD*(   1) C   7 - H  17            1.11    1.08    0.045
   7. BD (   1) C   3 - C   7        / 31. LP*(   2) O   8                    0.49    0.32    0.018
   7. BD (   1) C   3 - C   7        / 44. RY*(   4) C   2                    0.50    1.45    0.035
   7. BD (   1) C   3 - C   7        / 59. RY*(   1) C   4                    0.52    1.62    0.038
   7. BD (   1) C   3 - C   7        /146. BD*(   1) C   2 - C   3            0.28    0.93    0.021
   7. BD (   1) C   3 - C   7        /147. BD*(   1) C   2 - O   8            1.12    1.11    0.046
   7. BD (   1) C   3 - C   7        /148. BD*(   2) C   2 - O   8            2.16    0.52    0.044
   7. BD (   1) C   3 - C   7        /149. BD*(   1) C   3 - C   4            0.91    0.95    0.038
   7. BD (   1) C   3 - C   7        /151. BD*(   1) C   3 - H  10            0.59    1.04    0.032
   7. BD (   1) C   3 - C   7        /153. BD*(   1) C   4 - H  11            1.11    1.08    0.045
   7. BD (   1) C   3 - C   7        /159. BD*(   1) C   6 - H  15            0.79    1.10    0.038
   8. BD (   1) C   3 - H  10        / 59. RY*(   1) C   4                    0.25    1.53    0.025
   8. BD (   1) C   3 - H  10        / 86. RY*(   1) C   7                    0.25    1.53    0.025
   8. BD (   1) C   3 - H  10        /144. BD*(   1) O   1 - C   2            2.52    0.78    0.056
   8. BD (   1) C   3 - H  10        /146. BD*(   1) C   2 - C   3            0.25    0.84    0.018
   8. BD (   1) C   3 - H  10        /149. BD*(   1) C   3 - C   4            0.26    0.87    0.019
   8. BD (   1) C   3 - H  10        /150. BD*(   1) C   3 - C   7            0.26    0.87    0.019
   8. BD (   1) C   3 - H  10        /154. BD*(   1) C   4 - H  12            1.23    0.98    0.044
   8. BD (   1) C   3 - H  10        /162. BD*(   1) C   7 - H  18            1.23    0.98    0.044
   9. BD (   1) C   4 - C   5        / 51. RY*(   2) C   3                    0.35    1.64    0.031
   9. BD (   1) C   4 - C   5        / 79. RY*(   3) C   6                    0.29    1.20    0.024
   9. BD (   1) C   4 - C   5        /146. BD*(   1) C   2 - C   3            2.05    0.90    0.055
   9. BD (   1) C   4 - C   5        /149. BD*(   1) C   3 - C   4            0.55    0.92    0.029
   9. BD (   1) C   4 - C   5        /153. BD*(   1) C   4 - H  11            0.44    1.05    0.028
   9. BD (   1) C   4 - C   5        /154. BD*(   1) C   4 - H  12            0.28    1.04    0.022
   9. BD (   1) C   4 - C   5        /157. BD*(   1) C   5 - H  14            0.30    1.07    0.023
   9. BD (   1) C   4 - C   5        /159. BD*(   1) C   6 - H  15            0.37    1.07    0.026
   9. BD (   1) C   4 - C   5        /160. BD*(   1) C   6 - H  16            0.39    1.06    0.026
  10. BD (   1) C   4 - H  11        / 50. RY*(   1) C   3                    0.26    1.37    0.024
  10. BD (   1) C   4 - H  11        / 69. RY*(   2) C   5                    0.31    1.33    0.026
  10. BD (   1) C   4 - H  11        /150. BD*(   1) C   3 - C   7            1.17    0.83    0.039
  10. BD (   1) C   4 - H  11        /155. BD*(   1) C   5 - C   6            0.95    0.88    0.036
  11. BD (   1) C   4 - H  12        / 53. RY*(   4) C   3                    0.30    1.21    0.024
  11. BD (   1) C   4 - H  12        / 68. RY*(   1) C   5                    0.38    1.47    0.030
  11. BD (   1) C   4 - H  12        /151. BD*(   1) C   3 - H  10            1.70    0.92    0.050
  11. BD (   1) C   4 - H  12        /152. BD*(   1) C   4 - C   5            0.27    0.87    0.019
  11. BD (   1) C   4 - H  12        /156. BD*(   1) C   5 - H  13            1.02    0.97    0.040
  12. BD (   1) C   5 - C   6        /146. BD*(   1) C   2 - C   3            0.26    0.88    0.019
  12. BD (   1) C   5 - C   6        /153. BD*(   1) C   4 - H  11            0.89    1.03    0.038
  12. BD (   1) C   5 - C   6        /157. BD*(   1) C   5 - H  14            0.40    1.05    0.026
  12. BD (   1) C   5 - C   6        /159. BD*(   1) C   6 - H  15            0.40    1.05    0.026
  12. BD (   1) C   5 - C   6        /161. BD*(   1) C   7 - H  17            0.89    1.03    0.038
  13. BD (   1) C   5 - H  13        /154. BD*(   1) C   4 - H  12            1.18    0.92    0.042
  13. BD (   1) C   5 - H  13        /158. BD*(   1) C   6 - C   7            0.46    0.85    0.025
  13. BD (   1) C   5 - H  13        /159. BD*(   1) C   6 - H  15            0.49    0.95    0.027
  13. BD (   1) C   5 - H  13        /160. BD*(   1) C   6 - H  16            0.29    0.95    0.021
  14. BD (   1) C   5 - H  14        /149. BD*(   1) C   3 - C   4            1.31    0.81    0.041
  14. BD (   1) C   5 - H  14        /158. BD*(   1) C   6 - C   7            0.42    0.85    0.024
  14. BD (   1) C   5 - H  14        /160. BD*(   1) C   6 - H  16            0.37    0.95    0.024
  15. BD (   1) C   6 - C   7        / 51. RY*(   2) C   3                    0.35    1.64    0.031
  15. BD (   1) C   6 - C   7        / 70. RY*(   3) C   5                    0.29    1.20    0.024
  15. BD (   1) C   6 - C   7        /146. BD*(   1) C   2 - C   3            2.05    0.90    0.055
  15. BD (   1) C   6 - C   7        /150. BD*(   1) C   3 - C   7            0.55    0.92    0.029
  15. BD (   1) C   6 - C   7        /156. BD*(   1) C   5 - H  13            0.39    1.06    0.026
  15. BD (   1) C   6 - C   7        /157. BD*(   1) C   5 - H  14            0.37    1.07    0.026
  15. BD (   1) C   6 - C   7        /159. BD*(   1) C   6 - H  15            0.30    1.07    0.023
  15. BD (   1) C   6 - C   7        /161. BD*(   1) C   7 - H  17            0.44    1.05    0.028
  15. BD (   1) C   6 - C   7        /162. BD*(   1) C   7 - H  18            0.28    1.04    0.022
  16. BD (   1) C   6 - H  15        /150. BD*(   1) C   3 - C   7            1.31    0.81    0.041
  16. BD (   1) C   6 - H  15        /152. BD*(   1) C   4 - C   5            0.42    0.85    0.024
  16. BD (   1) C   6 - H  15        /156. BD*(   1) C   5 - H  13            0.37    0.95    0.024
  17. BD (   1) C   6 - H  16        /152. BD*(   1) C   4 - C   5            0.46    0.85    0.025
  17. BD (   1) C   6 - H  16        /156. BD*(   1) C   5 - H  13            0.29    0.95    0.021
  17. BD (   1) C   6 - H  16        /157. BD*(   1) C   5 - H  14            0.49    0.95    0.027
  17. BD (   1) C   6 - H  16        /162. BD*(   1) C   7 - H  18            1.18    0.92    0.042
  18. BD (   1) C   7 - H  17        / 50. RY*(   1) C   3                    0.26    1.37    0.024
  18. BD (   1) C   7 - H  17        / 78. RY*(   2) C   6                    0.31    1.33    0.026
  18. BD (   1) C   7 - H  17        /149. BD*(   1) C   3 - C   4            1.17    0.83    0.039
  18. BD (   1) C   7 - H  17        /155. BD*(   1) C   5 - C   6            0.95    0.88    0.036
  19. BD (   1) C   7 - H  18        / 53. RY*(   4) C   3                    0.30    1.21    0.024
  19. BD (   1) C   7 - H  18        / 77. RY*(   1) C   6                    0.38    1.47    0.030
  19. BD (   1) C   7 - H  18        /151. BD*(   1) C   3 - H  10            1.70    0.92    0.050
  19. BD (   1) C   7 - H  18        /158. BD*(   1) C   6 - C   7            0.27    0.87    0.019
  19. BD (   1) C   7 - H  18        /160. BD*(   1) C   6 - H  16            1.02    0.97    0.040
  20. CR (   1) O   1                / 41. RY*(   1) C   2                    0.39   19.60    0.111
  20. CR (   1) O   1                / 45. RY*(   5) C   2                    0.85   20.48    0.166
  20. CR (   1) O   1                / 46. RY*(   6) C   2                    0.55   20.52    0.134
  20. CR (   1) O   1                /146. BD*(   1) C   2 - C   3            0.34   19.40    0.105
  21. CR (   1) C   2                / 52. RY*(   3) C   3                    0.64   11.15    0.107
  21. CR (   1) C   2                /146. BD*(   1) C   2 - C   3            0.62   10.64    0.104
  22. CR (   1) C   3                / 61. RY*(   3) C   4                    0.42   11.02    0.086
  22. CR (   1) C   3                / 88. RY*(   3) C   7                    0.42   11.02    0.086
  22. CR (   1) C   3                /108. RY*(   1) H  10                    0.39   10.49    0.081
  22. CR (   1) C   3                /147. BD*(   1) C   2 - O   8            0.41   10.63    0.084
  23. CR (   1) C   4                / 53. RY*(   4) C   3                    0.39   10.81    0.082
  23. CR (   1) C   4                / 70. RY*(   3) C   5                    0.52   10.70    0.094
  23. CR (   1) C   4                /112. RY*(   1) H  11                    0.37   10.47    0.078
  23. CR (   1) C   4                /116. RY*(   1) H  12                    0.36   10.50    0.078
  24. CR (   1) C   5                / 60. RY*(   2) C   4                    0.30   10.84    0.072
  24. CR (   1) C   5                / 79. RY*(   3) C   6                    0.36   10.68    0.078
  24. CR (   1) C   5                /120. RY*(   1) H  13                    0.36   10.48    0.077
  24. CR (   1) C   5                /124. RY*(   1) H  14                    0.38   10.48    0.080
  25. CR (   1) C   6                / 70. RY*(   3) C   5                    0.36   10.68    0.078
  25. CR (   1) C   6                / 87. RY*(   2) C   7                    0.30   10.84    0.072
  25. CR (   1) C   6                /128. RY*(   1) H  15                    0.38   10.48    0.080
  25. CR (   1) C   6                /132. RY*(   1) H  16                    0.36   10.48    0.077
  26. CR (   1) C   7                / 53. RY*(   4) C   3                    0.39   10.81    0.082
  26. CR (   1) C   7                / 79. RY*(   3) C   6                    0.52   10.70    0.094
  26. CR (   1) C   7                /136. RY*(   1) H  17                    0.37   10.47    0.078
  26. CR (   1) C   7                /140. RY*(   1) H  18                    0.36   10.50    0.078
  27. CR (   1) O   8                / 41. RY*(   1) C   2                    3.73   19.56    0.343
  27. CR (   1) O   8                /146. BD*(   1) C   2 - C   3            0.33   19.36    0.102
  28. LP (   1) O   1                / 31. LP*(   2) O   8                    1.60    0.42    0.038
  28. LP (   1) O   1                / 41. RY*(   1) C   2                    1.20    1.23    0.049
  28. LP (   1) O   1                / 43. RY*(   3) C   2                    0.39    2.12    0.037
  28. LP (   1) O   1                / 45. RY*(   5) C   2                    0.52    2.12    0.043
  28. LP (   1) O   1                /144. BD*(   1) O   1 - C   2            1.09    0.97    0.041
  28. LP (   1) O   1                /147. BD*(   1) C   2 - O   8            3.22    1.21    0.080
  29. LP (   2) O   1                / 42. RY*(   2) C   2                    1.17    2.22    0.068
  29. LP (   2) O   1                / 48. RY*(   8) C   2                    0.42    1.85    0.037
  29. LP (   2) O   1                /105. RY*(   2) H   9                    0.88    1.96    0.055
  29. LP (   2) O   1                /148. BD*(   2) C   2 - O   8           26.15    0.32    0.117
  30. LP (   1) O   8                / 41. RY*(   1) C   2                    7.15    1.31    0.122
  30. LP (   1) O   8                /144. BD*(   1) O   1 - C   2            0.72    1.05    0.035
  30. LP (   1) O   8                /146. BD*(   1) C   2 - C   3            0.99    1.11    0.042
  31. LP*(   2) O   8                / 43. RY*(   3) C   2                    0.56    1.70    0.070
  31. LP*(   2) O   8                / 47. RY*(   7) C   2                    0.50    1.63    0.066
  31. LP*(   2) O   8                / 95. RY*(   1) O   8                    0.88    1.38    0.079
  31. LP*(   2) O   8                /144. BD*(   1) O   1 - C   2            5.45    0.55    0.121
  31. LP*(   2) O   8                /146. BD*(   1) C   2 - C   3            3.37    0.61    0.099
  31. LP*(   2) O   8                /147. BD*(   1) C   2 - O   8            0.25    0.79    0.032
 146. BD*(   1) C   2 - C   3        / 43. RY*(   3) C   2                    0.44    1.09    0.159
 146. BD*(   1) C   2 - C   3        / 52. RY*(   3) C   3                    0.33    0.51    0.096
 146. BD*(   1) C   2 - C   3        /152. BD*(   1) C   4 - C   5            0.30    0.06    0.031
 146. BD*(   1) C   2 - C   3        /158. BD*(   1) C   6 - C   7            0.30    0.06    0.031
 148. BD*(   2) C   2 - O   8        / 42. RY*(   2) C   2                    1.37    1.91    0.172
 148. BD*(   2) C   2 - O   8        / 48. RY*(   8) C   2                    0.42    1.53    0.087
 148. BD*(   2) C   2 - O   8        / 96. RY*(   2) O   8                    0.92    1.13    0.110
 148. BD*(   2) C   2 - O   8        /149. BD*(   1) C   3 - C   4            0.52    0.43    0.049
 148. BD*(   2) C   2 - O   8        /150. BD*(   1) C   3 - C   7            0.52    0.43    0.049


 Natural Bond Orbitals (Summary):

                                                            Principal Delocalizations
           NBO                        Occupancy    Energy   (geminal,vicinal,remote)
 ====================================================================================
 Molecular unit  1  (C6H10O2)
     1. BD (   1) O   1 - C   2          0.96872    -1.12429  31(v),146(g),50(v),151(v)
     2. BD (   1) O   1 - H   9          0.99296    -0.97145  146(v),147(v),46(v),50(r)
     3. BD (   1) C   2 - C   3          0.90078    -0.87211  31(v),145(v),95(v),147(g)
                                                    152(v),158(v),146(g),60(v)
                                                    87(v),149(g),150(g),47(g)
                                                    32(v)
     4. BD (   1) C   2 - O   8          0.99794    -1.37808  146(g),41(g),31(g),50(v)
     5. BD (   2) C   2 - O   8          0.99727    -0.67532  149(v),150(v),148(g)
     6. BD (   1) C   3 - C   4          0.93626    -0.77932  148(v),147(v),161(v),150(g)
                                                    157(v),31(r),151(g),86(v)
                                                    44(v),146(g)
     7. BD (   1) C   3 - C   7          0.93626    -0.77932  148(v),147(v),153(v),149(g)
                                                    159(v),31(r),151(g),59(v)
                                                    44(v),146(g)
     8. BD (   1) C   3 - H  10          0.97753    -0.69224  144(v),154(v),162(v),149(g)
                                                    150(g),59(v),86(v)
     9. BD (   1) C   4 - C   5          0.95748    -0.74941  146(v),149(g),153(g),160(v)
                                                    159(v),51(v),157(g),79(v)
                                                    154(g)
    10. BD (   1) C   4 - H  11          0.99056    -0.66002  150(v),155(v),69(v),50(v)
    11. BD (   1) C   4 - H  12          0.98874    -0.65764  151(v),156(v),68(v),53(v)
                                                    152(g)
    12. BD (   1) C   5 - C   6          0.98947    -0.73231  153(v),161(v),157(g),159(g)
                                                    146(r)
    13. BD (   1) C   5 - H  13          0.98939    -0.63193  154(v),159(v),158(v),160(v)
    14. BD (   1) C   5 - H  14          0.97098    -0.63299  149(v),158(v),160(v)
    15. BD (   1) C   6 - C   7          0.95748    -0.74941  146(v),150(g),161(g),156(v)
                                                    157(v),51(v),159(g),70(v)
                                                    162(g)
    16. BD (   1) C   6 - H  15          0.97098    -0.63299  150(v),152(v),156(v)
    17. BD (   1) C   6 - H  16          0.98939    -0.63193  162(v),157(v),152(v),156(v)
    18. BD (   1) C   7 - H  17          0.99056    -0.66002  149(v),155(v),78(v),50(v)
    19. BD (   1) C   7 - H  18          0.98874    -0.65764  151(v),160(v),77(v),53(v)
                                                    158(g)
    20. CR (   1) O   1                  0.99985   -19.24950  45(v),46(v),41(v),146(v)
    21. CR (   1) C   2                  0.99956   -10.48741  52(v),146(g)
    22. CR (   1) C   3                  0.99945   -10.30258  61(v),88(v),147(v),108(v)
    23. CR (   1) C   4                  0.99955   -10.25352  70(v),53(v),112(v),116(v)
    24. CR (   1) C   5                  0.99956   -10.23108  124(v),120(v),79(v),60(v)
    25. CR (   1) C   6                  0.99956   -10.23108  128(v),132(v),70(v),87(v)
    26. CR (   1) C   7                  0.99955   -10.25352  79(v),53(v),136(v),140(v)
    27. CR (   1) O   8                  0.99985   -19.20971  41(v),146(v)
    28. LP (   1) O   1                  0.96675    -0.88292  147(v),31(r),41(v),144(g)
                                                    45(v),43(v)
    29. LP (   2) O   1                  0.89302    -0.57206  148(v),42(v),105(v),48(v)
    30. LP (   1) O   8                  0.98893    -0.95625  41(v),146(v),144(v)
    31. LP*(   2) O   8                  0.30472    -0.46017  144(v),146(v),95(g),43(v)
                                                    47(v)
    32. RY*(   1) O   1                  0.00079     1.13266   
    33. RY*(   2) O   1                  0.00029     1.45355   
    34. RY*(   3) O   1                  0.00026     0.85628   
    35. RY*(   4) O   1                  0.00005     1.08570   
    36. RY*(   5) O   1                  0.00001     2.49789   
    37. RY*(   6) O   1                  0.00001     2.38586   
    38. RY*(   7) O   1                  0.00000     2.39103   
    39. RY*(   8) O   1                  0.00000     2.86361   
    40. RY*(   9) O   1                  0.00001     2.77981   
    41. RY*(   1) C   2                  0.00995     0.34936   
    42. RY*(   2) C   2                  0.00313     1.65002   
    43. RY*(   3) C   2                  0.00202     1.24139   
    44. RY*(   4) C   2                  0.00194     0.66947   
    45. RY*(   5) C   2                  0.00117     1.23359   
    46. RY*(   6) C   2                  0.00099     1.26935   
    47. RY*(   7) C   2                  0.00033     1.17175   
    48. RY*(   8) C   2                  0.00004     1.27395   
    49. RY*(   9) C   2                  0.00002     1.85494   
    50. RY*(   1) C   3                  0.00304     0.70616   
    51. RY*(   2) C   3                  0.00162     0.89003   
    52. RY*(   3) C   3                  0.00079     0.66590   
    53. RY*(   4) C   3                  0.00071     0.55154   
    54. RY*(   5) C   3                  0.00029     1.85259   
    55. RY*(   6) C   3                  0.00028     1.74738   
    56. RY*(   7) C   3                  0.00013     1.94524   
    57. RY*(   8) C   3                  0.00011     1.95209   
    58. RY*(   9) C   3                  0.00002     2.01426   
    59. RY*(   1) C   4                  0.00240     0.84026   
    60. RY*(   2) C   4                  0.00127     0.60505   
    61. RY*(   3) C   4                  0.00049     0.71607   
    62. RY*(   4) C   4                  0.00023     0.96518   
    63. RY*(   5) C   4                  0.00018     1.64150   
    64. RY*(   6) C   4                  0.00008     1.60074   
    65. RY*(   7) C   4                  0.00004     2.01951   
    66. RY*(   8) C   4                  0.00001     2.06392   
    67. RY*(   9) C   4                  0.00001     2.05584   
    68. RY*(   1) C   5                  0.00188     0.80881   
    69. RY*(   2) C   5                  0.00117     0.66821   
    70. RY*(   3) C   5                  0.00058     0.44725   
    71. RY*(   4) C   5                  0.00022     1.48350   
    72. RY*(   5) C   5                  0.00016     1.27576   
    73. RY*(   6) C   5                  0.00003     1.64273   
    74. RY*(   7) C   5                  0.00003     2.03887   
    75. RY*(   8) C   5                  0.00000     2.15420   
    76. RY*(   9) C   5                  0.00001     2.08817   
    77. RY*(   1) C   6                  0.00188     0.80881   
    78. RY*(   2) C   6                  0.00117     0.66822   
    79. RY*(   3) C   6                  0.00058     0.44725   
    80. RY*(   4) C   6                  0.00022     1.48351   
    81. RY*(   5) C   6                  0.00016     1.27576   
    82. RY*(   6) C   6                  0.00003     1.64273   
    83. RY*(   7) C   6                  0.00003     2.03887   
    84. RY*(   8) C   6                  0.00000     2.15420   
    85. RY*(   9) C   6                  0.00001     2.08817   
    86. RY*(   1) C   7                  0.00240     0.84026   
    87. RY*(   2) C   7                  0.00127     0.60505   
    88. RY*(   3) C   7                  0.00049     0.71608   
    89. RY*(   4) C   7                  0.00023     0.96518   
    90. RY*(   5) C   7                  0.00018     1.64149   
    91. RY*(   6) C   7                  0.00008     1.60074   
    92. RY*(   7) C   7                  0.00004     2.01951   
    93. RY*(   8) C   7                  0.00001     2.06392   
    94. RY*(   9) C   7                  0.00001     2.05584   
    95. RY*(   1) O   8                  0.00073     0.91552   
    96. RY*(   2) O   8                  0.00030     0.87106   
    97. RY*(   3) O   8                  0.00013     1.38626   
    98. RY*(   4) O   8                  0.00004     1.09483   
    99. RY*(   5) O   8                  0.00000     2.46961   
   100. RY*(   6) O   8                  0.00001     2.46857   
   101. RY*(   7) O   8                  0.00000     2.40737   
   102. RY*(   8) O   8                  0.00000     2.60812   
   103. RY*(   9) O   8                  0.00000     2.59358   
   104. RY*(   1) H   9                  0.00064     0.85662   
   105. RY*(   2) H   9                  0.00059     1.39065   
   106. RY*(   3) H   9                  0.00033     1.08145   
   107. RY*(   4) H   9                  0.00001     2.03076   
   108. RY*(   1) H  10                  0.00162     0.18434   
   109. RY*(   2) H  10                  0.00007     1.71649   
   110. RY*(   3) H  10                  0.00004     1.59418   
   111. RY*(   4) H  10                  0.00002     2.16507   
   112. RY*(   1) H  11                  0.00077     0.21351   
   113. RY*(   2) H  11                  0.00008     1.69408   
   114. RY*(   3) H  11                  0.00005     1.68041   
   115. RY*(   4) H  11                  0.00002     2.14511   
   116. RY*(   1) H  12                  0.00116     0.24359   
   117. RY*(   2) H  12                  0.00008     1.75239   
   118. RY*(   3) H  12                  0.00006     1.61776   
   119. RY*(   4) H  12                  0.00002     2.14604   
   120. RY*(   1) H  13                  0.00088     0.25180   
   121. RY*(   2) H  13                  0.00008     1.76150   
   122. RY*(   3) H  13                  0.00007     1.64112   
   123. RY*(   4) H  13                  0.00001     2.15259   
   124. RY*(   1) H  14                  0.00072     0.24773   
   125. RY*(   2) H  14                  0.00007     1.64444   
   126. RY*(   3) H  14                  0.00007     1.72930   
   127. RY*(   4) H  14                  0.00002     2.14674   
   128. RY*(   1) H  15                  0.00072     0.24773   
   129. RY*(   2) H  15                  0.00007     1.64444   
   130. RY*(   3) H  15                  0.00007     1.72930   
   131. RY*(   4) H  15                  0.00002     2.14674   
   132. RY*(   1) H  16                  0.00088     0.25180   
   133. RY*(   2) H  16                  0.00008     1.76150   
   134. RY*(   3) H  16                  0.00007     1.64112   
   135. RY*(   4) H  16                  0.00001     2.15259   
   136. RY*(   1) H  17                  0.00077     0.21351   
   137. RY*(   2) H  17                  0.00008     1.69408   
   138. RY*(   3) H  17                  0.00005     1.68041   
   139. RY*(   4) H  17                  0.00002     2.14511   
   140. RY*(   1) H  18                  0.00116     0.24359   
   141. RY*(   2) H  18                  0.00008     1.75239   
   142. RY*(   3) H  18                  0.00006     1.61776   
   143. RY*(   4) H  18                  0.00002     2.14604   
   144. BD*(   1) O   1 - C   2          0.02270     0.09159   
   145. BD*(   1) O   1 - H   9          0.00299     0.18617   
   146. BD*(   1) C   2 - C   3          0.02798     0.15245   
   147. BD*(   1) C   2 - O   8          0.01428     0.33142   
   148. BD*(   2) C   2 - O   8          0.13724    -0.25553  42(g),96(g),149(v),150(v)
                                                    48(g)
   149. BD*(   1) C   3 - C   4          0.01102     0.17373   
   150. BD*(   1) C   3 - C   7          0.01102     0.17373   
   151. BD*(   1) C   3 - H  10          0.01163     0.26284   
   152. BD*(   1) C   4 - C   5          0.00408     0.21696   
   153. BD*(   1) C   4 - H  11          0.00555     0.29994   
   154. BD*(   1) C   4 - H  12          0.00725     0.28606   
   155. BD*(   1) C   5 - C   6          0.00586     0.21563   
   156. BD*(   1) C   5 - H  13          0.00568     0.31371   
   157. BD*(   1) C   5 - H  14          0.00495     0.32029   
   158. BD*(   1) C   6 - C   7          0.00408     0.21696   
   159. BD*(   1) C   6 - H  15          0.00495     0.32029   
   160. BD*(   1) C   6 - H  16          0.00568     0.31370   
   161. BD*(   1) C   7 - H  17          0.00555     0.29994   
   162. BD*(   1) C   7 - H  18          0.00725     0.28606   
       -------------------------------
              Total Lewis   29.33711  ( 97.7904%)
        Valence non-Lewis    0.60449  (  2.0150%)
        Rydberg non-Lewis    0.05840  (  0.1947%)
       -------------------------------
            Total unit  1   30.00000  (100.0000%)
           Charge unit  1    1.00000
 Unable to Open any file for archive entry.
 1\1\GINC-COMPUTE-0-8\SP\UB3LYP\def2SVP\C6H10O2(1+,2)\ZAHRT2\13-Mar-202
 1\0\\# b3lyp/def2svp geom=NewRedundant pop=NBO\\34\\1,2\O,0,2.55953009
 91,-0.4287691898,0.1207947322\C,0,1.9288847863,0.7392278061,0.38574652
 68\C,0,0.433279448,0.6336940906,0.2163809025\C,0,-0.0250487949,0.20942
 56531,-1.1930223839\C,0,-1.5049242625,-0.1815053377,-1.0018402616\C,0,
 -1.6447738542,-0.5956993971,0.4912088752\C,0,-0.2405139526,-0.42872387
 16,1.1073110441\O,0,2.5313668242,1.7302270216,0.717099514\H,0,3.508428
 4462,-0.2651284202,0.2550721594\H,0,0.0323015903,1.630879737,0.4554580
 238\H,0,0.1230245345,0.9996984679,-1.9443110315\H,0,0.5698110294,-0.66
 26373294,-1.5068485704\H,0,-2.1576953664,0.6774350895,-1.2221084796\H,
 0,-1.8010456899,-0.9862655472,-1.6912850701\H,0,-2.0165493182,-1.62451
 78139,0.6094318829\H,0,-2.3661126569,0.0601597043,1.0029959764\H,0,-0.
 262288166,-0.1414966754,2.1693457998\H,0,0.3323253035,-1.366003988,1.0
 2857036\\Version=ES64L-G16RevC.01\State=2-A\HF=-384.4806697\S2=0.75496
 3\S2-1=0.\S2A=0.750017\RMSD=8.752e-09\Dipole=0.9851818,0.0877086,0.116
 6108\Quadrupole=9.5753667,-5.2548565,-4.3205102,1.1844656,1.6416024,-0
 .1144071\PG=C01 [X(C6H10O2)]\\@
 The archive entry for this job was punched.


 WHEN YOU REACH FOR THE STARS, YOU MAY NOT QUITE GET ONE,
 BUT YOU WON'T COME UP WITH A HANDFUL OF MUD, EITHER.

                                         -- LEO BURNETT (AD AGENCY HEAD)
 File lengths (MBytes):  RWF=     31 Int=      0 D2E=      0 Chk=      3 Scr=      1
 Normal termination of Gaussian 16
