# Supplementary material for: Machine-Learning-Guided Discovery of Electrochemical Reactions
Source: J Am Chem Soc. 2022 Dec 2;144(49):22599–610. doi: 10.1021/jacs.2c08997 (PMC9756344; doi:10.1021/jacs.2c08997)
Supplement: Supplementary file 4 — ja2c08997_si_004.zip [file ja2c08997_si_004.zip › Reactivity Prediction/Ologs_notimes/48.log]

 Entering Gaussian System, Link 0=g16
 Input=48.com
 Output=48.log
 Initial command:
  
 Copyright (c) 1988-2019, Gaussian, Inc.  All Rights Reserved.
  
 This is part of the Gaussian(R) 16 program.  It is based on
 the Gaussian(R) 09 system (copyright 2009, Gaussian, Inc.),
 the Gaussian(R) 03 system (copyright 2003, Gaussian, Inc.),
 the Gaussian(R) 98 system (copyright 1998, Gaussian, Inc.),
 the Gaussian(R) 94 system (copyright 1995, Gaussian, Inc.),
 the Gaussian 92(TM) system (copyright 1992, Gaussian, Inc.),
 the Gaussian 90(TM) system (copyright 1990, Gaussian, Inc.),
 the Gaussian 88(TM) system (copyright 1988, Gaussian, Inc.),
 the Gaussian 86(TM) system (copyright 1986, Carnegie Mellon
 University), and the Gaussian 82(TM) system (copyright 1983,
 Carnegie Mellon University). Gaussian is a federally registered
 trademark of Gaussian, Inc.
  
 This software contains proprietary and confidential information,
 including trade secrets, belonging to Gaussian, Inc.
  
 This software is provided under written license and may be
 used, copied, transmitted, or stored only in accord with that
 written license.
  
 The following legend is applicable only to US Government
 contracts under FAR:
  
                    RESTRICTED RIGHTS LEGEND
  
 Use, reproduction and disclosure by the US Government is
 subject to restrictions as set forth in subparagraphs (a)
 and (c) of the Commercial Computer Software - Restricted
 Rights clause in FAR 52.227-19.
  
 Gaussian, Inc.
 340 Quinnipiac St., Bldg. 40, Wallingford CT 06492
  
  
 ---------------------------------------------------------------
 Warning -- This program may not be used in any manner that
 competes with the business of Gaussian, Inc. or will provide
 assistance to any competitor of Gaussian, Inc.  The licensee
 of this program is prohibited from giving any competitor of
 Gaussian, Inc. access to this program.  By using this program,
 the user acknowledges that Gaussian, Inc. is engaged in the
 business of creating and licensing software in the field of
 computational chemistry and represents and warrants to the
 licensee that it is not a competitor of Gaussian, Inc. and that
 it will not use this program in any manner prohibited above.
 ---------------------------------------------------------------
  

 Cite this work as:
 Gaussian 16, Revision C.01,
 M. J. Frisch, G. W. Trucks, H. B. Schlegel, G. E. Scuseria, 
 M. A. Robb, J. R. Cheeseman, G. Scalmani, V. Barone, 
 G. A. Petersson, H. Nakatsuji, X. Li, M. Caricato, A. V. Marenich, 
 J. Bloino, B. G. Janesko, R. Gomperts, B. Mennucci, H. P. Hratchian, 
 J. V. Ortiz, A. F. Izmaylov, J. L. Sonnenberg, D. Williams-Young, 
 F. Ding, F. Lipparini, F. Egidi, J. Goings, B. Peng, A. Petrone, 
 T. Henderson, D. Ranasinghe, V. G. Zakrzewski, J. Gao, N. Rega, 
 G. Zheng, W. Liang, M. Hada, M. Ehara, K. Toyota, R. Fukuda, 
 J. Hasegawa, M. Ishida, T. Nakajima, Y. Honda, O. Kitao, H. Nakai, 
 T. Vreven, K. Throssell, J. A. Montgomery, Jr., J. E. Peralta, 
 F. Ogliaro, M. J. Bearpark, J. J. Heyd, E. N. Brothers, K. N. Kudin, 
 V. N. Staroverov, T. A. Keith, R. Kobayashi, J. Normand, 
 K. Raghavachari, A. P. Rendell, J. C. Burant, S. S. Iyengar, 
 J. Tomasi, M. Cossi, J. M. Millam, M. Klene, C. Adamo, R. Cammi, 
 J. W. Ochterski, R. L. Martin, K. Morokuma, O. Farkas, 
 J. B. Foresman, and D. J. Fox, Gaussian, Inc., Wallingford CT, 2019.
 
 ******************************************
 Gaussian 16:  ES64L-G16RevC.01  3-Jul-2019
                13-Mar-2021 
 ******************************************
 %nprocshared=16
 Will use up to   16 processors via shared memory.
 %mem=7GB
 -----------------------------------------
 # b3lyp/def2svp geom=NewRedundant pop=NBO
 -----------------------------------------
 1/29=4000,38=1,172=1/1;
 2/12=2,17=6,18=5,40=1/2;
 3/5=43,7=101,11=2,25=1,30=1,74=-5/1,2,3;
 4//1;
 5/5=2,38=5/2;
 6/7=2,8=2,9=2,10=2,28=1,40=1/1,7;
 99/5=1,9=1/99;
 --
 48
 --
 Symbolic Z-matrix:
 Charge =  1 Multiplicity = 2
 C                     0.67188  -0.54485  -0.05825 
 C                    -0.41712  -1.43211  -0.07604 
 C                    -1.70718  -0.91934   0.002 
 C                    -1.92941   0.46836   0.09779 
 C                    -0.8658    1.36784   0.11725 
 C                     0.43337   0.85276   0.03875 
 S                     1.96351   1.69921   0.03838 
 C                     2.768     0.13346  -0.08925 
 N                     2.00631  -0.90622  -0.12825 
 H                    -0.22635  -2.50397  -0.1507 
 H                    -2.56167  -1.59958  -0.01095 
 H                    -2.95227   0.84723   0.15791 
 H                    -1.04302   2.4424    0.19161 
 H                     3.85975   0.0948   -0.13024 
 
                          Input orientation:                          
 ---------------------------------------------------------------------
 Center     Atomic      Atomic             Coordinates (Angstroms)
 Number     Number       Type             X           Y           Z
 ---------------------------------------------------------------------
      1          6           0        0.671879   -0.544851   -0.058247
      2          6           0       -0.417116   -1.432105   -0.076036
      3          6           0       -1.707176   -0.919337    0.001998
      4          6           0       -1.929414    0.468362    0.097789
      5          6           0       -0.865802    1.367842    0.117249
      6          6           0        0.433368    0.852758    0.038747
      7         16           0        1.963512    1.699208    0.038379
      8          6           0        2.768002    0.133464   -0.089250
      9          7           0        2.006305   -0.906215   -0.128252
     10          1           0       -0.226350   -2.503967   -0.150700
     11          1           0       -2.561669   -1.599581   -0.010950
     12          1           0       -2.952274    0.847225    0.157905
     13          1           0       -1.043016    2.442397    0.191605
     14          1           0        3.859751    0.094801   -0.130237
 ---------------------------------------------------------------------
                    Distance matrix (angstroms):
                    1          2          3          4          5
     1  C    0.000000
     2  C    1.404794   0.000000
     3  C    2.409102   1.390423   0.000000
     4  C    2.796011   2.434961   1.408643   0.000000
     5  C    2.460418   2.842250   2.439751   1.393095   0.000000
     6  C    1.421128   2.440716   2.779136   2.394574   1.399756
     7  S    2.591033   3.935175   4.509108   4.083306   2.849744
     8  C    2.203362   3.549107   4.598254   4.713052   3.843288
     9  N    1.384261   2.480374   3.715788   4.174978   3.671595
    10  H    2.157198   1.091263   2.174216   3.434664   3.933396
    11  H    3.401547   2.152067   1.092271   2.165170   3.420234
    12  H    3.888327   3.417177   2.166868   1.092425   2.150828
    13  H    3.453540   3.933847   3.431955   2.165945   1.091605
    14  H    3.252209   4.541582   5.660092   5.805685   4.900279
                    6          7          8          9         10
     6  C    0.000000
     7  S    1.748663   0.000000
     8  C    2.446280   1.764950   0.000000
     9  N    2.365588   2.611097   1.289433   0.000000
    10  H    3.426182   4.743199   3.990735   2.745554   0.000000
    11  H    3.871263   5.600152   5.604906   4.621786   2.508218
    12  H    3.387742   4.990503   5.769930   5.267252   4.330865
    13  H    2.174863   3.100809   4.464741   4.540250   5.025001
    14  H    3.513283   2.489634   1.093202   2.106489   4.842544
                   11         12         13         14
    11  H    0.000000
    12  H    2.483535   0.000000
    13  H    4.322606   2.488167   0.000000
    14  H    6.642273   6.859508   5.445357   0.000000
 Stoichiometry    C7H5NS(1+,2)
 Framework group  C1[X(C7H5NS)]
 Deg. of freedom    36
 Full point group                 C1      NOp   1
 Largest Abelian subgroup         C1      NOp   1
 Largest concise Abelian subgroup C1      NOp   1
                         Standard orientation:                         
 ---------------------------------------------------------------------
 Center     Atomic      Atomic             Coordinates (Angstroms)
 Number     Number       Type             X           Y           Z
 ---------------------------------------------------------------------
      1          6           0        0.090490    0.837337    0.000000
      2          6           0        1.389003    1.373351    0.000000
      3          6           0        2.476902    0.507470    0.000000
      4          6           0        2.290115   -0.888735   -0.000000
      5          6           0        1.012393   -1.443836   -0.000000
      6          6           0       -0.083564   -0.573092   -0.000000
      7         16           0       -1.792841   -0.942134    0.000000
      8          6           0       -2.112438    0.793639   -0.000001
      9          7           0       -1.083503    1.570766    0.000000
     10          1           0        1.514976    2.457319    0.000000
     11          1           0        3.491202    0.912752    0.000000
     12          1           0        3.160663   -1.548689   -0.000000
     13          1           0        0.872665   -2.526462   -0.000000
     14          1           0       -3.146938    1.147053   -0.000001
 ---------------------------------------------------------------------
 Rotational constants (GHZ):           3.1566935           1.3293472           0.9354221
 Standard basis: def2SVP (5D, 7F)
 There are   164 symmetry adapted cartesian basis functions of A   symmetry.
 There are   155 symmetry adapted basis functions of A   symmetry.
   155 basis functions,   272 primitive gaussians,   164 cartesian basis functions
    35 alpha electrons       34 beta electrons
       nuclear repulsion energy       469.2355884351 Hartrees.
 NAtoms=   14 NActive=   14 NUniq=   14 SFac= 1.00D+00 NAtFMM=   60 NAOKFM=F Big=F
 Integral buffers will be    131072 words long.
 Raffenetti 2 integral format.
 Two-electron integral symmetry is turned on.
 One-electron integrals computed using PRISM.
   1 Symmetry operations used in ECPInt.
 ECPInt:  NShTT=    2556 NPrTT=    9872 LenC2=    2526 LenP2D=    7651.
 LDataN:  DoStor=T MaxTD1= 4 Len=   56
 NBasis=   155 RedAO= T EigKep=  2.72D-04  NBF=   155
 NBsUse=   155 1.00D-06 EigRej= -1.00D+00 NBFU=   155
 ExpMin= 1.22D-01 ExpMax= 9.18D+03 ExpMxC= 1.38D+03 IAcc=3 IRadAn=         5 AccDes= 0.00D+00
 Harris functional with IExCor=  402 and IRadAn=       5 diagonalized for initial guess.
 HarFok:  IExCor=  402 AccDes= 0.00D+00 IRadAn=         5 IDoV= 1 UseB2=F ITyADJ=14
 ICtDFT=  3500011 ScaDFX=  1.000000  1.000000  1.000000  1.000000
 FoFCou: FMM=F IPFlag=           0 FMFlag=      100000 FMFlg1=           0
         NFxFlg=           0 DoJE=T BraDBF=F KetDBF=T FulRan=T
         wScrn=  0.000000 ICntrl=       500 IOpCl=  0 I1Cent=   200000004 NGrid=           0
         NMat0=    1 NMatS0=      1 NMatT0=    0 NMatD0=    1 NMtDS0=    0 NMtDT0=    0
 Petite list used in FoFCou.
 Initial guess <Sx>= 0.0000 <Sy>= 0.0000 <Sz>= 0.5000 <S**2>= 0.7500 S= 0.5000
 Requested convergence on RMS density matrix=1.00D-08 within 128 cycles.
 Requested convergence on MAX density matrix=1.00D-06.
 Requested convergence on             energy=1.00D-06.
 No special actions if energy rises.
 Integral accuracy reduced to 1.0D-05 until final iterations.
 Initial convergence to 1.0D-05 achieved.  Increase integral accuracy.
 SCF Done:  E(UB3LYP) =  -722.041940641     A.U. after   30 cycles
            NFock= 30  Conv=0.99D-08     -V/T= 2.0059
 <Sx>= 0.0000 <Sy>= 0.0000 <Sz>= 0.5000 <S**2>= 0.7661 S= 0.5080
 <L.S>= 0.000000000000E+00
 Annihilation of the first spin contaminant:
 S**2 before annihilation     0.7661,   after     0.7502

 **********************************************************************

            Population analysis using the SCF Density.

 **********************************************************************

 Orbital symmetries:
 Alpha Orbitals:
       Occupied  (A) (A) (A) (A) (A) (A) (A) (A) (A) (A) (A) (A)
                 (A) (A) (A) (A) (A) (A) (A) (A) (A) (A) (A) (A)
                 (A) (A) (A) (A) (A) (A) (A) (A) (A) (A) (A)
       Virtual   (A) (A) (A) (A) (A) (A) (A) (A) (A) (A) (A) (A)
                 (A) (A) (A) (A) (A) (A) (A) (A) (A) (A) (A) (A)
                 (A) (A) (A) (A) (A) (A) (A) (A) (A) (A) (A) (A)
                 (A) (A) (A) (A) (A) (A) (A) (A) (A) (A) (A) (A)
                 (A) (A) (A) (A) (A) (A) (A) (A) (A) (A) (A) (A)
                 (A) (A) (A) (A) (A) (A) (A) (A) (A) (A) (A) (A)
                 (A) (A) (A) (A) (A) (A) (A) (A) (A) (A) (A) (A)
                 (A) (A) (A) (A) (A) (A) (A) (A) (A) (A) (A) (A)
                 (A) (A) (A) (A) (A) (A) (A) (A) (A) (A) (A) (A)
                 (A) (A) (A) (A) (A) (A) (A) (A) (A) (A) (A) (A)
 Beta  Orbitals:
       Occupied  (A) (A) (A) (A) (A) (A) (A) (A) (A) (A) (A) (A)
                 (A) (A) (A) (A) (A) (A) (A) (A) (A) (A) (A) (A)
                 (A) (A) (A) (A) (A) (A) (A) (A) (A) (A)
       Virtual   (A) (A) (A) (A) (A) (A) (A) (A) (A) (A) (A) (A)
                 (A) (A) (A) (A) (A) (A) (A) (A) (A) (A) (A) (A)
                 (A) (A) (A) (A) (A) (A) (A) (A) (A) (A) (A) (A)
                 (A) (A) (A) (A) (A) (A) (A) (A) (A) (A) (A) (A)
                 (A) (A) (A) (A) (A) (A) (A) (A) (A) (A) (A) (A)
                 (A) (A) (A) (A) (A) (A) (A) (A) (A) (A) (A) (A)
                 (A) (A) (A) (A) (A) (A) (A) (A) (A) (A) (A) (A)
                 (A) (A) (A) (A) (A) (A) (A) (A) (A) (A) (A) (A)
                 (A) (A) (A) (A) (A) (A) (A) (A) (A) (A) (A) (A)
                 (A) (A) (A) (A) (A) (A) (A) (A) (A) (A) (A) (A)
                 (A)
 The electronic state is 2-A.
 Alpha  occ. eigenvalues --  -89.10144 -14.53780 -10.44678 -10.43379 -10.42750
 Alpha  occ. eigenvalues --  -10.42691 -10.42338 -10.40466 -10.40298  -8.19588
 Alpha  occ. eigenvalues --   -6.16260  -6.16098  -6.15886  -1.16743  -1.06173
 Alpha  occ. eigenvalues --   -1.01258  -0.95436  -0.93385  -0.82698  -0.80436
 Alpha  occ. eigenvalues --   -0.78206  -0.69875  -0.68774  -0.68265  -0.64934
 Alpha  occ. eigenvalues --   -0.63247  -0.61593  -0.60019  -0.57463  -0.55945
 Alpha  occ. eigenvalues --   -0.54823  -0.52359  -0.47328  -0.46226  -0.44759
 Alpha virt. eigenvalues --   -0.24591  -0.22323  -0.17479  -0.17441  -0.09691
 Alpha virt. eigenvalues --   -0.08104  -0.05900  -0.05792  -0.03699  -0.02323
 Alpha virt. eigenvalues --   -0.00808   0.01767   0.06017   0.07211   0.09808
 Alpha virt. eigenvalues --    0.10983   0.13870   0.15441   0.17443   0.19344
 Alpha virt. eigenvalues --    0.23590   0.23803   0.25587   0.26209   0.27448
 Alpha virt. eigenvalues --    0.29475   0.30009   0.31990   0.32649   0.33419
 Alpha virt. eigenvalues --    0.34634   0.35837   0.37696   0.41213   0.43227
 Alpha virt. eigenvalues --    0.44322   0.45226   0.45652   0.46213   0.47791
 Alpha virt. eigenvalues --    0.48643   0.49465   0.52231   0.53307   0.53600
 Alpha virt. eigenvalues --    0.54500   0.55102   0.56831   0.60319   0.62584
 Alpha virt. eigenvalues --    0.63848   0.68445   0.70704   0.71549   0.72960
 Alpha virt. eigenvalues --    0.79629   0.86495   0.90753   0.94042   0.96182
 Alpha virt. eigenvalues --    0.99195   1.01076   1.01723   1.04844   1.06766
 Alpha virt. eigenvalues --    1.08293   1.09225   1.13340   1.13607   1.19405
 Alpha virt. eigenvalues --    1.29625   1.32523   1.45036   1.49077   1.49403
 Alpha virt. eigenvalues --    1.50820   1.51719   1.53370   1.54751   1.55871
 Alpha virt. eigenvalues --    1.57724   1.60273   1.63678   1.64635   1.68729
 Alpha virt. eigenvalues --    1.71154   1.75495   1.77302   1.79433   1.82831
 Alpha virt. eigenvalues --    1.86494   1.91079   1.92989   1.92991   1.95729
 Alpha virt. eigenvalues --    2.01867   2.03755   2.06017   2.06995   2.10593
 Alpha virt. eigenvalues --    2.17300   2.19737   2.25177   2.25262   2.37331
 Alpha virt. eigenvalues --    2.37683   2.41686   2.46490   2.52488   2.53051
 Alpha virt. eigenvalues --    2.56528   2.59635   2.62895   2.69702   2.76289
 Alpha virt. eigenvalues --    2.84031   2.89866   3.03660   3.11551   3.38140
  Beta  occ. eigenvalues --  -89.09950 -14.53448 -10.44789 -10.42896 -10.42826
  Beta  occ. eigenvalues --  -10.42786 -10.41871 -10.40365 -10.40264  -8.19400
  Beta  occ. eigenvalues --   -6.16137  -6.15771  -6.15488  -1.16296  -1.05421
  Beta  occ. eigenvalues --   -1.00426  -0.94393  -0.92997  -0.82319  -0.79989
  Beta  occ. eigenvalues --   -0.77961  -0.69572  -0.68525  -0.67999  -0.64575
  Beta  occ. eigenvalues --   -0.62100  -0.61418  -0.59734  -0.57224  -0.54581
  Beta  occ. eigenvalues --   -0.53799  -0.49415  -0.46936  -0.44640
  Beta virt. eigenvalues --   -0.38927  -0.22973  -0.20544  -0.17266  -0.16183
  Beta virt. eigenvalues --   -0.09432  -0.07805  -0.05722  -0.04401  -0.03623
  Beta virt. eigenvalues --   -0.02066  -0.00653   0.01897   0.06092   0.07472
  Beta virt. eigenvalues --    0.10289   0.11359   0.14096   0.15759   0.17844
  Beta virt. eigenvalues --    0.20017   0.23866   0.23995   0.25761   0.26934
  Beta virt. eigenvalues --    0.27887   0.29722   0.30414   0.32111   0.33658
  Beta virt. eigenvalues --    0.33803   0.35670   0.36091   0.38998   0.41800
  Beta virt. eigenvalues --    0.43570   0.45478   0.45578   0.46302   0.46472
  Beta virt. eigenvalues --    0.48033   0.48938   0.49707   0.52454   0.54120
  Beta virt. eigenvalues --    0.54303   0.54721   0.55346   0.57140   0.61349
  Beta virt. eigenvalues --    0.62822   0.64182   0.68745   0.71685   0.71808
  Beta virt. eigenvalues --    0.73055   0.79842   0.86560   0.91011   0.94861
  Beta virt. eigenvalues --    0.96371   0.99806   1.01409   1.02574   1.05783
  Beta virt. eigenvalues --    1.07050   1.08755   1.09478   1.13481   1.13734
  Beta virt. eigenvalues --    1.20012   1.29723   1.32857   1.45138   1.49189
  Beta virt. eigenvalues --    1.49485   1.51337   1.52417   1.53873   1.55258
  Beta virt. eigenvalues --    1.56253   1.57827   1.60394   1.64122   1.64843
  Beta virt. eigenvalues --    1.69295   1.71280   1.75944   1.77949   1.79636
  Beta virt. eigenvalues --    1.83031   1.86611   1.91088   1.93458   1.93510
  Beta virt. eigenvalues --    1.95751   2.02294   2.04754   2.06301   2.07716
  Beta virt. eigenvalues --    2.11918   2.17328   2.19927   2.25360   2.26089
  Beta virt. eigenvalues --    2.38257   2.38587   2.41906   2.47334   2.52573
  Beta virt. eigenvalues --    2.53749   2.56810   2.59823   2.63137   2.70325
  Beta virt. eigenvalues --    2.76616   2.84255   2.90042   3.03768   3.11684
  Beta virt. eigenvalues --    3.38315
          Condensed to atoms (all electrons):
               1          2          3          4          5          6
     1  C    5.078799   0.238969   0.131318  -0.141653   0.095489   0.226623
     2  C    0.238969   5.154124   0.157313   0.107489  -0.107615   0.014577
     3  C    0.131318   0.157313   5.124181   0.242211   0.114976  -0.164257
     4  C   -0.141653   0.107489   0.242211   5.041115   0.233632   0.109496
     5  C    0.095489  -0.107615   0.114976   0.233632   5.087131   0.142141
     6  C    0.226623   0.014577  -0.164257   0.109496   0.142141   5.679896
     7  S   -0.089142   0.001904   0.001233   0.001433  -0.029153   0.282921
     8  C   -0.068160   0.012646  -0.000296  -0.000188   0.007338  -0.099437
     9  N    0.499297  -0.067581   0.006740  -0.000264   0.007910  -0.090627
    10  H   -0.058192   0.448099  -0.070844   0.012477  -0.002886   0.018013
    11  H    0.013422  -0.063824   0.448888  -0.058658   0.012815  -0.001830
    12  H   -0.001689   0.012472  -0.058595   0.449496  -0.066321   0.015178
    13  H    0.010964  -0.001617   0.011607  -0.051744   0.444796  -0.062925
    14  H    0.003396  -0.000346   0.000006   0.000004   0.000015   0.003571
               7          8          9         10         11         12
     1  C   -0.089142  -0.068160   0.499297  -0.058192   0.013422  -0.001689
     2  C    0.001904   0.012646  -0.067581   0.448099  -0.063824   0.012472
     3  C    0.001233  -0.000296   0.006740  -0.070844   0.448888  -0.058595
     4  C    0.001433  -0.000188  -0.000264   0.012477  -0.058658   0.449496
     5  C   -0.029153   0.007338   0.007910  -0.002886   0.012815  -0.066321
     6  C    0.282921  -0.099437  -0.090627   0.018013  -0.001830   0.015178
     7  S   15.317267   0.301203  -0.066884   0.000023   0.000011  -0.000107
     8  C    0.301203   4.842063   0.552836  -0.000229   0.000009   0.000004
     9  N   -0.066884   0.552836   6.196199  -0.002776  -0.000078   0.000003
    10  H    0.000023  -0.000229  -0.002776   0.599625  -0.009946  -0.000118
    11  H    0.000011   0.000009  -0.000078  -0.009946   0.597373  -0.010401
    12  H   -0.000107   0.000004   0.000003  -0.000118  -0.010401   0.599361
    13  H   -0.004883  -0.000084  -0.000083   0.000018  -0.000153  -0.010240
    14  H   -0.044887   0.410067  -0.015500  -0.000026  -0.000000  -0.000000
              13         14
     1  C    0.010964   0.003396
     2  C   -0.001617  -0.000346
     3  C    0.011607   0.000006
     4  C   -0.051744   0.000004
     5  C    0.444796   0.000015
     6  C   -0.062925   0.003571
     7  S   -0.004883  -0.044887
     8  C   -0.000084   0.410067
     9  N   -0.000083  -0.015500
    10  H    0.000018  -0.000026
    11  H   -0.000153  -0.000000
    12  H   -0.010240  -0.000000
    13  H    0.598038  -0.000000
    14  H   -0.000000   0.523202
          Atomic-Atomic Spin Densities.
               1          2          3          4          5          6
     1  C   -0.070688  -0.017068   0.000031  -0.003259   0.004782   0.006808
     2  C   -0.017068   0.355633   0.023625  -0.001226  -0.012332   0.004684
     3  C    0.000031   0.023625   0.076943  -0.032811  -0.002327  -0.003607
     4  C   -0.003259  -0.001226  -0.032811   0.027583   0.018902   0.001128
     5  C    0.004782  -0.012332  -0.002327   0.018902   0.361449  -0.009769
     6  C    0.006808   0.004684  -0.003607   0.001128  -0.009769  -0.052501
     7  S    0.003585   0.000777   0.000057  -0.000154  -0.010465  -0.023475
     8  C    0.001890  -0.000473  -0.000008  -0.000004   0.000418   0.003414
     9  N   -0.008986  -0.007865  -0.000138  -0.000019   0.000524   0.002647
    10  H   -0.001313   0.004535  -0.000527  -0.000122  -0.000033  -0.000362
    11  H    0.000155  -0.001500   0.002149  -0.000076   0.000101  -0.000100
    12  H   -0.000125   0.000179  -0.000148   0.001753  -0.001398   0.000198
    13  H   -0.000244  -0.000045  -0.000105  -0.000966   0.004708  -0.000972
    14  H   -0.000060  -0.000001   0.000000  -0.000000  -0.000001   0.000024
               7          8          9         10         11         12
     1  C    0.003585   0.001890  -0.008986  -0.001313   0.000155  -0.000125
     2  C    0.000777  -0.000473  -0.007865   0.004535  -0.001500   0.000179
     3  C    0.000057  -0.000008  -0.000138  -0.000527   0.002149  -0.000148
     4  C   -0.000154  -0.000004  -0.000019  -0.000122  -0.000076   0.001753
     5  C   -0.010465   0.000418   0.000524  -0.000033   0.000101  -0.001398
     6  C   -0.023475   0.003414   0.002647  -0.000362  -0.000100   0.000198
     7  S    0.387119  -0.025014  -0.006004   0.000007  -0.000000   0.000001
     8  C   -0.025014  -0.078352   0.015921  -0.000007   0.000000  -0.000000
     9  N   -0.006004   0.015921   0.169622   0.000111   0.000003  -0.000001
    10  H    0.000007  -0.000007   0.000111  -0.015958   0.000163   0.000004
    11  H   -0.000000   0.000000   0.000003   0.000163  -0.005031   0.000140
    12  H    0.000001  -0.000000  -0.000001   0.000004   0.000140  -0.002748
    13  H   -0.000034  -0.000001   0.000005   0.000000   0.000005   0.000168
    14  H   -0.000121   0.000329   0.000192   0.000000   0.000000   0.000000
              13         14
     1  C   -0.000244  -0.000060
     2  C   -0.000045  -0.000001
     3  C   -0.000105   0.000000
     4  C   -0.000966  -0.000000
     5  C    0.004708  -0.000001
     6  C   -0.000972   0.000024
     7  S   -0.000034  -0.000121
     8  C   -0.000001   0.000329
     9  N    0.000005   0.000192
    10  H    0.000000   0.000000
    11  H    0.000005   0.000000
    12  H    0.000168   0.000000
    13  H   -0.016661   0.000000
    14  H    0.000000   0.001883
 Mulliken charges and spin densities:
               1          2
     1  C    0.060559  -0.084493
     2  C    0.093390   0.348920
     3  C    0.055518   0.063134
     4  C    0.055152   0.010731
     5  C    0.059730   0.354558
     6  C   -0.073340  -0.071883
     7  S    0.329059   0.326278
     8  C    0.042228  -0.081889
     9  N   -0.019192   0.166010
    10  H    0.066764  -0.013501
    11  H    0.072372  -0.003993
    12  H    0.070957  -0.001976
    13  H    0.066305  -0.014140
    14  H    0.120498   0.002244
 Sum of Mulliken charges =   1.00000   1.00000
 Mulliken charges and spin densities with hydrogens summed into heavy atoms:
               1          2
     1  C    0.060559  -0.084493
     2  C    0.160154   0.335419
     3  C    0.127890   0.059141
     4  C    0.126109   0.008755
     5  C    0.126035   0.340418
     6  C   -0.073340  -0.071883
     7  S    0.329059   0.326278
     8  C    0.162726  -0.079645
     9  N   -0.019192   0.166010
 Electronic spatial extent (au):  <R**2>=           1154.5550
 Charge=              1.0000 electrons
 Dipole moment (field-independent basis, Debye):
    X=              1.6212    Y=             -1.4859    Z=             -0.0000  Tot=              2.1992
 Quadrupole moment (field-independent basis, Debye-Ang):
   XX=            -27.4561   YY=            -45.4747   ZZ=            -57.4651
   XY=              0.6640   XZ=              0.0000   YZ=             -0.0000
 Traceless Quadrupole moment (field-independent basis, Debye-Ang):
   XX=             16.0092   YY=             -2.0094   ZZ=            -13.9998
   XY=              0.6640   XZ=              0.0000   YZ=             -0.0000
 Octapole moment (field-independent basis, Debye-Ang**2):
  XXX=              3.1679  YYY=            -13.2700  ZZZ=              0.0000  XYY=             15.3448
  XXY=              6.0733  XXZ=             -0.0000  XZZ=             -3.8951  YZZ=             -0.1182
  YYZ=              0.0000  XYZ=              0.0000
 Hexadecapole moment (field-independent basis, Debye-Ang**3):
 XXXX=           -748.9379 YYYY=           -415.6493 ZZZZ=            -60.4955 XXXY=            -21.6440
 XXXZ=              0.0000 YYYX=             12.7781 YYYZ=             -0.0000 ZZZX=             -0.0000
 ZZZY=             -0.0000 XXYY=           -201.3388 XXZZ=           -187.9795 YYZZ=            -89.5047
 XXYZ=             -0.0000 YYXZ=              0.0000 ZZXY=              1.6306
 N-N= 4.692355884351D+02 E-N=-2.621335199934D+03  KE= 7.178256942212D+02
                          Isotropic Fermi Contact Couplings
        Atom                 a.u.       MegaHertz       Gauss      10(-4) cm-1
     1  C(13)             -0.02506     -28.17316     -10.05289      -9.39756
     2  C(13)              0.05068      56.97383      20.32968      19.00443
     3  C(13)              0.00244       2.74285       0.97872       0.91491
     4  C(13)             -0.00658      -7.39244      -2.63781      -2.46585
     5  C(13)              0.05379      60.47499      21.57898      20.17229
     6  C(13)             -0.02226     -25.02341      -8.92898      -8.34691
     7  S(33)              0.04997      17.16446       6.12471       5.72545
     8  C(13)             -0.02187     -24.58325      -8.77192      -8.20009
     9  N(14)              0.04332      13.99610       4.99416       4.66860
    10  H(1)              -0.00447     -19.99629      -7.13517      -6.67004
    11  H(1)              -0.00130      -5.83225      -2.08109      -1.94543
    12  H(1)              -0.00068      -3.02482      -1.07933      -1.00897
    13  H(1)              -0.00463     -20.67493      -7.37733      -6.89641
    14  H(1)               0.00059       2.64923       0.94531       0.88369
 --------------------------------------------------------
       Center         ----  Spin Dipole Couplings  ----
                      3XX-RR        3YY-RR        3ZZ-RR
 --------------------------------------------------------
     1   Atom        0.039922      0.021995     -0.061917
     2   Atom       -0.181003     -0.177740      0.358743
     3   Atom       -0.046359     -0.047877      0.094236
     4   Atom       -0.019005     -0.023030      0.042035
     5   Atom       -0.186581     -0.185163      0.371744
     6   Atom        0.024056      0.012345     -0.036401
     7   Atom       -0.687580     -0.696484      1.384064
     8   Atom        0.036055      0.032411     -0.068466
     9   Atom       -0.174540     -0.180536      0.355077
    10   Atom       -0.021251      0.025854     -0.004604
    11   Atom        0.013135     -0.008541     -0.004594
    12   Atom        0.009189     -0.004513     -0.004676
    13   Atom       -0.020452      0.025144     -0.004692
    14   Atom        0.000900      0.002833     -0.003733
 --------------------------------------------------------
                        XY            XZ            YZ
 --------------------------------------------------------
     1   Atom       -0.000386      0.000000      0.000000
     2   Atom       -0.002015      0.000000     -0.000000
     3   Atom       -0.004417     -0.000000     -0.000000
     4   Atom        0.004183     -0.000000     -0.000000
     5   Atom        0.002064      0.000000      0.000000
     6   Atom       -0.006830     -0.000000     -0.000000
     7   Atom       -0.019642      0.000000      0.000002
     8   Atom        0.009139      0.000000      0.000000
     9   Atom       -0.001494     -0.000000     -0.000001
    10   Atom        0.003198      0.000000      0.000000
    11   Atom        0.002074      0.000000     -0.000000
    12   Atom       -0.004432     -0.000000     -0.000000
    13   Atom        0.007094     -0.000000     -0.000000
    14   Atom        0.001536      0.000000     -0.000000
 --------------------------------------------------------


 ---------------------------------------------------------------------------------
              Anisotropic Spin Dipole Couplings in Principal Axis System
 ---------------------------------------------------------------------------------

       Atom             a.u.   MegaHertz   Gauss  10(-4) cm-1        Axes

              Baa    -0.0619    -8.309    -2.965    -2.771 -0.0000 -0.0000  1.0000
     1 C(13)  Bbb     0.0220     2.950     1.053     0.984  0.0215  0.9998  0.0000
              Bcc     0.0399     5.358     1.912     1.787  0.9998 -0.0215  0.0000
 
              Baa    -0.1820   -24.418    -8.713    -8.145  0.9026  0.4306  0.0000
     2 C(13)  Bbb    -0.1768   -23.722    -8.465    -7.913 -0.4306  0.9026  0.0000
              Bcc     0.3587    48.140    17.178    16.058  0.0000 -0.0000  1.0000
 
              Baa    -0.0516    -6.924    -2.471    -2.310  0.6445  0.7646  0.0000
     3 C(13)  Bbb    -0.0426    -5.721    -2.042    -1.908  0.7646 -0.6445  0.0000
              Bcc     0.0942    12.646     4.512     4.218 -0.0000 -0.0000  1.0000
 
              Baa    -0.0257    -3.443    -1.229    -1.149 -0.5322  0.8466  0.0000
     4 C(13)  Bbb    -0.0164    -2.197    -0.784    -0.733  0.8466  0.5322  0.0000
              Bcc     0.0420     5.641     2.013     1.882 -0.0000 -0.0000  1.0000
 
              Baa    -0.1881   -25.235    -9.005    -8.418  0.8140 -0.5809 -0.0000
     5 C(13)  Bbb    -0.1837   -24.649    -8.796    -8.222  0.5809  0.8140 -0.0000
              Bcc     0.3717    49.885    17.800    16.640  0.0000  0.0000  1.0000
 
              Baa    -0.0364    -4.885    -1.743    -1.629  0.0000  0.0000  1.0000
     6 C(13)  Bbb     0.0092     1.235     0.441     0.412  0.4178  0.9085 -0.0000
              Bcc     0.0272     3.650     1.302     1.217  0.9085 -0.4178 -0.0000
 
              Baa    -0.7122   -29.198   -10.419    -9.740  0.6241  0.7814 -0.0000
     7 S(33)  Bbb    -0.6719   -27.547    -9.829    -9.189  0.7814 -0.6241  0.0000
              Bcc     1.3841    56.745    20.248    18.928  0.0000  0.0000  1.0000
 
              Baa    -0.0685    -9.188    -3.278    -3.065 -0.0000 -0.0000  1.0000
     8 C(13)  Bbb     0.0249     3.343     1.193     1.115 -0.6342  0.7732 -0.0000
              Bcc     0.0436     5.844     2.085     1.949  0.7732  0.6342  0.0000
 
              Baa    -0.1809    -6.976    -2.489    -2.327  0.2291  0.9734  0.0000
     9 N(14)  Bbb    -0.1742    -6.718    -2.397    -2.241  0.9734 -0.2291 -0.0000
              Bcc     0.3551    13.695     4.887     4.568 -0.0000 -0.0000  1.0000
 
              Baa    -0.0215   -11.454    -4.087    -3.821  0.9977 -0.0674 -0.0000
    10 H(1)   Bbb    -0.0046    -2.456    -0.876    -0.819  0.0000 -0.0000  1.0000
              Bcc     0.0261    13.910     4.963     4.640  0.0674  0.9977  0.0000
 
              Baa    -0.0087    -4.662    -1.663    -1.555 -0.0944  0.9955  0.0000
    11 H(1)   Bbb    -0.0046    -2.451    -0.875    -0.818 -0.0000 -0.0000  1.0000
              Bcc     0.0133     7.113     2.538     2.373  0.9955  0.0944  0.0000
 
              Baa    -0.0058    -3.106    -1.108    -1.036  0.2832  0.9591  0.0000
    12 H(1)   Bbb    -0.0047    -2.495    -0.890    -0.832 -0.0000 -0.0000  1.0000
              Bcc     0.0105     5.601     1.999     1.868  0.9591 -0.2832 -0.0000
 
              Baa    -0.0215   -11.488    -4.099    -3.832  0.9886 -0.1503 -0.0000
    13 H(1)   Bbb    -0.0047    -2.503    -0.893    -0.835  0.0000  0.0000  1.0000
              Bcc     0.0262    13.991     4.992     4.667  0.1503  0.9886 -0.0000
 
              Baa    -0.0037    -1.992    -0.711    -0.664 -0.0000  0.0000  1.0000
    14 H(1)   Bbb     0.0001     0.028     0.010     0.009  0.8753 -0.4835  0.0000
              Bcc     0.0037     1.964     0.701     0.655  0.4835  0.8753  0.0000
 

 ---------------------------------------------------------------------------------

 ******************************Gaussian NBO Version 3.1******************************
             N A T U R A L   A T O M I C   O R B I T A L   A N D
          N A T U R A L   B O N D   O R B I T A L   A N A L Y S I S
 ******************************Gaussian NBO Version 3.1******************************
       /RESON  / : Allow strongly delocalized NBO set

 Analyzing the SCF density

 Job title: 48                                                              

 Storage needed:     72832 in NPA,     96779 in NBO ( 939523004 available)


 NATURAL POPULATIONS:  Natural atomic orbital occupancies 
                                                          
   NAO  Atom  No  lang   Type(AO)    Occupancy
 --------------------------------------------
     1    C    1  S      Cor( 1S)     1.99876
     2    C    1  S      Val( 2S)     0.82557
     3    C    1  S      Ryd( 3S)     0.00372
     4    C    1  px     Val( 2p)     0.99397
     5    C    1  px     Ryd( 3p)     0.00594
     6    C    1  py     Val( 2p)     1.01537
     7    C    1  py     Ryd( 3p)     0.00949
     8    C    1  pz     Val( 2p)     1.02143
     9    C    1  pz     Ryd( 3p)     0.00082
    10    C    1  dxy    Ryd( 3d)     0.00132
    11    C    1  dxz    Ryd( 3d)     0.00105
    12    C    1  dyz    Ryd( 3d)     0.00060
    13    C    1  dx2y2  Ryd( 3d)     0.00169
    14    C    1  dz2    Ryd( 3d)     0.00056

    15    C    2  S      Cor( 1S)     1.99890
    16    C    2  S      Val( 2S)     0.97078
    17    C    2  S      Ryd( 3S)     0.00166
    18    C    2  px     Val( 2p)     1.05032
    19    C    2  px     Ryd( 3p)     0.00365
    20    C    2  py     Val( 2p)     1.21646
    21    C    2  py     Ryd( 3p)     0.00655
    22    C    2  pz     Val( 2p)     0.77844
    23    C    2  pz     Ryd( 3p)     0.00056
    24    C    2  dxy    Ryd( 3d)     0.00079
    25    C    2  dxz    Ryd( 3d)     0.00066
    26    C    2  dyz    Ryd( 3d)     0.00050
    27    C    2  dx2y2  Ryd( 3d)     0.00078
    28    C    2  dz2    Ryd( 3d)     0.00044

    29    C    3  S      Cor( 1S)     1.99899
    30    C    3  S      Val( 2S)     0.97195
    31    C    3  S      Ryd( 3S)     0.00119
    32    C    3  px     Val( 2p)     1.18948
    33    C    3  px     Ryd( 3p)     0.00602
    34    C    3  py     Val( 2p)     1.07805
    35    C    3  py     Ryd( 3p)     0.00442
    36    C    3  pz     Val( 2p)     0.90101
    37    C    3  pz     Ryd( 3p)     0.00066
    38    C    3  dxy    Ryd( 3d)     0.00084
    39    C    3  dxz    Ryd( 3d)     0.00052
    40    C    3  dyz    Ryd( 3d)     0.00045
    41    C    3  dx2y2  Ryd( 3d)     0.00071
    42    C    3  dz2    Ryd( 3d)     0.00039

    43    C    4  S      Cor( 1S)     1.99898
    44    C    4  S      Val( 2S)     0.96908
    45    C    4  S      Ryd( 3S)     0.00113
    46    C    4  px     Val( 2p)     1.14445
    47    C    4  px     Ryd( 3p)     0.00567
    48    C    4  py     Val( 2p)     1.11828
    49    C    4  py     Ryd( 3p)     0.00503
    50    C    4  pz     Val( 2p)     0.92644
    51    C    4  pz     Ryd( 3p)     0.00074
    52    C    4  dxy    Ryd( 3d)     0.00077
    53    C    4  dxz    Ryd( 3d)     0.00050
    54    C    4  dyz    Ryd( 3d)     0.00044
    55    C    4  dx2y2  Ryd( 3d)     0.00075
    56    C    4  dz2    Ryd( 3d)     0.00039

    57    C    5  S      Cor( 1S)     1.99885
    58    C    5  S      Val( 2S)     0.96054
    59    C    5  S      Ryd( 3S)     0.00186
    60    C    5  px     Val( 2p)     1.06286
    61    C    5  px     Ryd( 3p)     0.00437
    62    C    5  py     Val( 2p)     1.21075
    63    C    5  py     Ryd( 3p)     0.00718
    64    C    5  pz     Val( 2p)     0.79639
    65    C    5  pz     Ryd( 3p)     0.00086
    66    C    5  dxy    Ryd( 3d)     0.00085
    67    C    5  dxz    Ryd( 3d)     0.00067
    68    C    5  dyz    Ryd( 3d)     0.00044
    69    C    5  dx2y2  Ryd( 3d)     0.00068
    70    C    5  dz2    Ryd( 3d)     0.00045

    71    C    6  S      Cor( 1S)     1.99882
    72    C    6  S      Val( 2S)     0.93933
    73    C    6  S      Ryd( 3S)     0.00430
    74    C    6  px     Val( 2p)     1.06804
    75    C    6  px     Ryd( 3p)     0.00571
    76    C    6  py     Val( 2p)     1.11395
    77    C    6  py     Ryd( 3p)     0.00452
    78    C    6  pz     Val( 2p)     1.10863
    79    C    6  pz     Ryd( 3p)     0.00098
    80    C    6  dxy    Ryd( 3d)     0.00103
    81    C    6  dxz    Ryd( 3d)     0.00087
    82    C    6  dyz    Ryd( 3d)     0.00057
    83    C    6  dx2y2  Ryd( 3d)     0.00167
    84    C    6  dz2    Ryd( 3d)     0.00080

    85    S    7  S      Cor( 1S)     2.00000
    86    S    7  S      Cor( 2S)     1.99927
    87    S    7  S      Val( 3S)     1.64903
    88    S    7  S      Ryd( 4S)     0.00363
    89    S    7  px     Cor( 2p)     1.99983
    90    S    7  px     Val( 3p)     1.04619
    91    S    7  px     Ryd( 4p)     0.00312
    92    S    7  py     Cor( 2p)     1.99985
    93    S    7  py     Val( 3p)     1.27263
    94    S    7  py     Ryd( 4p)     0.00201
    95    S    7  pz     Cor( 2p)     1.99984
    96    S    7  pz     Val( 3p)     1.39366
    97    S    7  pz     Ryd( 4p)     0.00163
    98    S    7  dxy    Ryd( 3d)     0.00338
    99    S    7  dxz    Ryd( 3d)     0.00460
   100    S    7  dyz    Ryd( 3d)     0.00439
   101    S    7  dx2y2  Ryd( 3d)     0.00855
   102    S    7  dz2    Ryd( 3d)     0.00317

   103    C    8  S      Cor( 1S)     1.99922
   104    C    8  S      Val( 2S)     1.01772
   105    C    8  S      Ryd( 3S)     0.00260
   106    C    8  px     Val( 2p)     1.10999
   107    C    8  px     Ryd( 3p)     0.00564
   108    C    8  py     Val( 2p)     0.93047
   109    C    8  py     Ryd( 3p)     0.01058
   110    C    8  pz     Val( 2p)     0.95494
   111    C    8  pz     Ryd( 3p)     0.00194
   112    C    8  dxy    Ryd( 3d)     0.00150
   113    C    8  dxz    Ryd( 3d)     0.00139
   114    C    8  dyz    Ryd( 3d)     0.00093
   115    C    8  dx2y2  Ryd( 3d)     0.00326
   116    C    8  dz2    Ryd( 3d)     0.00096

   117    N    9  S      Cor( 1S)     1.99923
   118    N    9  S      Val( 2S)     1.36850
   119    N    9  S      Ryd( 3S)     0.00120
   120    N    9  px     Val( 2p)     1.22863
   121    N    9  px     Ryd( 3p)     0.00382
   122    N    9  py     Val( 2p)     1.66952
   123    N    9  py     Ryd( 3p)     0.00551
   124    N    9  pz     Val( 2p)     1.08914
   125    N    9  pz     Ryd( 3p)     0.00050
   126    N    9  dxy    Ryd( 3d)     0.00160
   127    N    9  dxz    Ryd( 3d)     0.00047
   128    N    9  dyz    Ryd( 3d)     0.00186
   129    N    9  dx2y2  Ryd( 3d)     0.00160
   130    N    9  dz2    Ryd( 3d)     0.00078

   131    H   10  S      Val( 1S)     0.72440
   132    H   10  S      Ryd( 2S)     0.00171
   133    H   10  px     Ryd( 2p)     0.00009
   134    H   10  py     Ryd( 2p)     0.00090
   135    H   10  pz     Ryd( 2p)     0.00009

   136    H   11  S      Val( 1S)     0.73042
   137    H   11  S      Ryd( 2S)     0.00134
   138    H   11  px     Ryd( 2p)     0.00077
   139    H   11  py     Ryd( 2p)     0.00018
   140    H   11  pz     Ryd( 2p)     0.00010

   141    H   12  S      Val( 1S)     0.72996
   142    H   12  S      Ryd( 2S)     0.00132
   143    H   12  px     Ryd( 2p)     0.00059
   144    H   12  py     Ryd( 2p)     0.00035
   145    H   12  pz     Ryd( 2p)     0.00012

   146    H   13  S      Val( 1S)     0.73061
   147    H   13  S      Ryd( 2S)     0.00139
   148    H   13  px     Ryd( 2p)     0.00012
   149    H   13  py     Ryd( 2p)     0.00089
   150    H   13  pz     Ryd( 2p)     0.00012

   151    H   14  S      Val( 1S)     0.73021
   152    H   14  S      Ryd( 2S)     0.00090
   153    H   14  px     Ryd( 2p)     0.00088
   154    H   14  py     Ryd( 2p)     0.00012
   155    H   14  pz     Ryd( 2p)     0.00006

 WARNING:  1 low occupancy (<1.9990e) core orbital  found on  C    1
           1 low occupancy (<1.9990e) core orbital  found on  C    2
           1 low occupancy (<1.9990e) core orbital  found on  C    3
           1 low occupancy (<1.9990e) core orbital  found on  C    4
           1 low occupancy (<1.9990e) core orbital  found on  C    5
           1 low occupancy (<1.9990e) core orbital  found on  C    6


 Summary of Natural Population Analysis:                  
                                                          
                                       Natural Population 
                Natural  -----------------------------------------------
    Atom  No    Charge         Core      Valence    Rydberg      Total
 -----------------------------------------------------------------------
      C    1    0.11970      1.99876     3.85635    0.02519     5.88030
      C    2   -0.03049      1.99890     4.01601    0.01558     6.03049
      C    3   -0.15468      1.99899     4.14049    0.01520     6.15468
      C    4   -0.17267      1.99898     4.15826    0.01543     6.17267
      C    5   -0.04675      1.99885     4.03054    0.01735     6.04675
      C    6   -0.24921      1.99882     4.22994    0.02045     6.24921
      S    7    0.60523      9.99879     5.36150    0.03448    15.39477
      C    8   -0.04115      1.99922     4.01313    0.02880     6.04115
      N    9   -0.37235      1.99923     5.35580    0.01733     7.37235
      H   10    0.27280      0.00000     0.72440    0.00279     0.72720
      H   11    0.26719      0.00000     0.73042    0.00239     0.73281
      H   12    0.26766      0.00000     0.72996    0.00237     0.73234
      H   13    0.26687      0.00000     0.73061    0.00252     0.73313
      H   14    0.26784      0.00000     0.73021    0.00196     0.73216
 =======================================================================
   * Total *    1.00000     25.99053    42.80762    0.20185    69.00000

                                 Natural Population      
 --------------------------------------------------------
   Core                      25.99053 ( 99.9636% of  26)
   Valence                   42.80762 ( 99.5526% of  43)
   Natural Minimal Basis     68.79815 ( 99.7075% of  69)
   Natural Rydberg Basis      0.20185 (  0.2925% of  69)
 --------------------------------------------------------

    Atom  No          Natural Electron Configuration
 ----------------------------------------------------------------------------
      C    1      [core]2S( 0.83)2p( 3.03)3p( 0.02)3d( 0.01)
      C    2      [core]2S( 0.97)2p( 3.05)3p( 0.01)
      C    3      [core]2S( 0.97)2p( 3.17)3p( 0.01)
      C    4      [core]2S( 0.97)2p( 3.19)3p( 0.01)
      C    5      [core]2S( 0.96)2p( 3.07)3p( 0.01)
      C    6      [core]2S( 0.94)2p( 3.29)3p( 0.01)
      S    7      [core]3S( 1.65)3p( 3.71)3d( 0.02)4p( 0.01)
      C    8      [core]2S( 1.02)2p( 3.00)3p( 0.02)3d( 0.01)
      N    9      [core]2S( 1.37)2p( 3.99)3p( 0.01)3d( 0.01)
      H   10            1S( 0.72)
      H   11            1S( 0.73)
      H   12            1S( 0.73)
      H   13            1S( 0.73)
      H   14            1S( 0.73)


 ***************************************************
 *******         Alpha spin orbitals         *******
 ***************************************************


 NATURAL POPULATIONS:  Natural atomic orbital occupancies 
                                                          
   NAO  Atom  No  lang   Type(AO)    Occupancy      Energy
 ----------------------------------------------------------
     1    C    1  S      Cor( 1S)     0.99937     -10.29824
     2    C    1  S      Val( 2S)     0.41075      -0.30537
     3    C    1  S      Ryd( 3S)     0.00186       0.34687
     4    C    1  px     Val( 2p)     0.49416      -0.25506
     5    C    1  px     Ryd( 3p)     0.00299       0.75072
     6    C    1  py     Val( 2p)     0.50650      -0.25950
     7    C    1  py     Ryd( 3p)     0.00477       0.68892
     8    C    1  pz     Val( 2p)     0.49179      -0.31196
     9    C    1  pz     Ryd( 3p)     0.00038       0.41053
    10    C    1  dxy    Ryd( 3d)     0.00065       2.19101
    11    C    1  dxz    Ryd( 3d)     0.00069       1.70078
    12    C    1  dyz    Ryd( 3d)     0.00028       1.69226
    13    C    1  dx2y2  Ryd( 3d)     0.00084       2.24649
    14    C    1  dz2    Ryd( 3d)     0.00028       1.98018

    15    C    2  S      Cor( 1S)     0.99945     -10.28998
    16    C    2  S      Val( 2S)     0.49093      -0.37508
    17    C    2  S      Ryd( 3S)     0.00083       0.36421
    18    C    2  px     Val( 2p)     0.52716      -0.24421
    19    C    2  px     Ryd( 3p)     0.00181       0.45238
    20    C    2  py     Val( 2p)     0.61069      -0.27567
    21    C    2  py     Ryd( 3p)     0.00330       0.83346
    22    C    2  pz     Val( 2p)     0.52733      -0.33681
    23    C    2  pz     Ryd( 3p)     0.00039       0.35785
    24    C    2  dxy    Ryd( 3d)     0.00040       2.21343
    25    C    2  dxz    Ryd( 3d)     0.00036       1.70695
    26    C    2  dyz    Ryd( 3d)     0.00031       1.68553
    27    C    2  dx2y2  Ryd( 3d)     0.00039       2.29765
    28    C    2  dz2    Ryd( 3d)     0.00013       1.99127

    29    C    3  S      Cor( 1S)     0.99949     -10.27800
    30    C    3  S      Val( 2S)     0.48668      -0.36329
    31    C    3  S      Ryd( 3S)     0.00060       0.39019
    32    C    3  px     Val( 2p)     0.59377      -0.25945
    33    C    3  px     Ryd( 3p)     0.00303       0.78712
    34    C    3  py     Val( 2p)     0.53859      -0.24365
    35    C    3  py     Ryd( 3p)     0.00222       0.51400
    36    C    3  pz     Val( 2p)     0.48920      -0.31293
    37    C    3  pz     Ryd( 3p)     0.00040       0.36915
    38    C    3  dxy    Ryd( 3d)     0.00042       2.26131
    39    C    3  dxz    Ryd( 3d)     0.00033       1.70175
    40    C    3  dyz    Ryd( 3d)     0.00027       1.71923
    41    C    3  dx2y2  Ryd( 3d)     0.00035       2.26515
    42    C    3  dz2    Ryd( 3d)     0.00017       2.01310

    43    C    4  S      Cor( 1S)     0.99949     -10.27685
    44    C    4  S      Val( 2S)     0.48429      -0.36024
    45    C    4  S      Ryd( 3S)     0.00058       0.38883
    46    C    4  px     Val( 2p)     0.57016      -0.25335
    47    C    4  px     Ryd( 3p)     0.00286       0.69704
    48    C    4  py     Val( 2p)     0.55865      -0.25035
    49    C    4  py     Ryd( 3p)     0.00254       0.59956
    50    C    4  pz     Val( 2p)     0.48117      -0.30962
    51    C    4  pz     Ryd( 3p)     0.00044       0.36998
    52    C    4  dxy    Ryd( 3d)     0.00038       2.30707
    53    C    4  dxz    Ryd( 3d)     0.00035       1.70956
    54    C    4  dyz    Ryd( 3d)     0.00024       1.71396
    55    C    4  dx2y2  Ryd( 3d)     0.00037       2.21684
    56    C    4  dz2    Ryd( 3d)     0.00018       2.01225

    57    C    5  S      Cor( 1S)     0.99943     -10.29804
    58    C    5  S      Val( 2S)     0.48606      -0.38132
    59    C    5  S      Ryd( 3S)     0.00093       0.35472
    60    C    5  px     Val( 2p)     0.53343      -0.25959
    61    C    5  px     Ryd( 3p)     0.00217       0.43338
    62    C    5  py     Val( 2p)     0.60823      -0.28462
    63    C    5  py     Ryd( 3p)     0.00361       0.80490
    64    C    5  pz     Val( 2p)     0.53988      -0.34634
    65    C    5  pz     Ryd( 3p)     0.00056       0.34503
    66    C    5  dxy    Ryd( 3d)     0.00043       2.20824
    67    C    5  dxz    Ryd( 3d)     0.00037       1.69498
    68    C    5  dyz    Ryd( 3d)     0.00026       1.67857
    69    C    5  dx2y2  Ryd( 3d)     0.00034       2.27143
    70    C    5  dz2    Ryd( 3d)     0.00014       1.98708

    71    C    6  S      Cor( 1S)     0.99941     -10.30540
    72    C    6  S      Val( 2S)     0.46764      -0.40448
    73    C    6  S      Ryd( 3S)     0.00216       0.34849
    74    C    6  px     Val( 2p)     0.53063      -0.36306
    75    C    6  px     Ryd( 3p)     0.00286       0.81145
    76    C    6  py     Val( 2p)     0.55552      -0.30728
    77    C    6  py     Ryd( 3p)     0.00227       0.57718
    78    C    6  pz     Val( 2p)     0.53875      -0.34605
    79    C    6  pz     Ryd( 3p)     0.00053       0.39807
    80    C    6  dxy    Ryd( 3d)     0.00051       2.07934
    81    C    6  dxz    Ryd( 3d)     0.00057       1.60232
    82    C    6  dyz    Ryd( 3d)     0.00028       1.68075
    83    C    6  dx2y2  Ryd( 3d)     0.00083       2.13131
    84    C    6  dz2    Ryd( 3d)     0.00041       1.94066

    85    S    7  S      Cor( 1S)     1.00000     -88.19274
    86    S    7  S      Cor( 2S)     0.99964      -8.82052
    87    S    7  S      Val( 3S)     0.82762      -0.95770
    88    S    7  S      Ryd( 4S)     0.00186       0.38906
    89    S    7  px     Cor( 2p)     0.99991      -6.15518
    90    S    7  px     Val( 3p)     0.52596      -0.38818
    91    S    7  px     Ryd( 4p)     0.00154       0.55325
    92    S    7  py     Cor( 2p)     0.99992      -6.15382
    93    S    7  py     Val( 3p)     0.63828      -0.41285
    94    S    7  py     Ryd( 4p)     0.00097       0.56055
    95    S    7  pz     Cor( 2p)     0.99999      -6.15691
    96    S    7  pz     Val( 3p)     0.84844      -0.47051
    97    S    7  pz     Ryd( 4p)     0.00107       0.53040
    98    S    7  dxy    Ryd( 3d)     0.00169       0.80865
    99    S    7  dxz    Ryd( 3d)     0.00221       0.54045
   100    S    7  dyz    Ryd( 3d)     0.00204       0.51307
   101    S    7  dx2y2  Ryd( 3d)     0.00428       0.92589
   102    S    7  dz2    Ryd( 3d)     0.00163       0.79931

   103    C    8  S      Cor( 1S)     0.99961     -10.34161
   104    C    8  S      Val( 2S)     0.50665      -0.44317
   105    C    8  S      Ryd( 3S)     0.00127       0.30509
   106    C    8  px     Val( 2p)     0.55353      -0.26088
   107    C    8  px     Ryd( 3p)     0.00281       0.58949
   108    C    8  py     Val( 2p)     0.46182      -0.30543
   109    C    8  py     Ryd( 3p)     0.00527       0.40351
   110    C    8  pz     Val( 2p)     0.44800      -0.34054
   111    C    8  pz     Ryd( 3p)     0.00086       0.32497
   112    C    8  dxy    Ryd( 3d)     0.00075       2.11862
   113    C    8  dxz    Ryd( 3d)     0.00076       1.70612
   114    C    8  dyz    Ryd( 3d)     0.00058       1.60671
   115    C    8  dx2y2  Ryd( 3d)     0.00161       2.11020
   116    C    8  dz2    Ryd( 3d)     0.00050       1.92749

   117    N    9  S      Cor( 1S)     0.99961     -14.35149
   118    N    9  S      Val( 2S)     0.68669      -0.70552
   119    N    9  S      Ryd( 3S)     0.00059       0.93667
   120    N    9  px     Val( 2p)     0.61622      -0.37579
   121    N    9  px     Ryd( 3p)     0.00190       0.97170
   122    N    9  py     Val( 2p)     0.83507      -0.43251
   123    N    9  py     Ryd( 3p)     0.00270       0.72530
   124    N    9  pz     Val( 2p)     0.61907      -0.39117
   125    N    9  pz     Ryd( 3p)     0.00030       0.67024
   126    N    9  dxy    Ryd( 3d)     0.00081       2.77205
   127    N    9  dxz    Ryd( 3d)     0.00024       2.15003
   128    N    9  dyz    Ryd( 3d)     0.00104       2.08627
   129    N    9  dx2y2  Ryd( 3d)     0.00081       2.39883
   130    N    9  dz2    Ryd( 3d)     0.00039       2.40248

   131    H   10  S      Val( 1S)     0.35806      -0.08980
   132    H   10  S      Ryd( 2S)     0.00085       0.16750
   133    H   10  px     Ryd( 2p)     0.00004       1.80630
   134    H   10  py     Ryd( 2p)     0.00043       2.19415
   135    H   10  pz     Ryd( 2p)     0.00006       1.47366

   136    H   11  S      Val( 1S)     0.36405      -0.08011
   137    H   11  S      Ryd( 2S)     0.00066       0.16776
   138    H   11  px     Ryd( 2p)     0.00038       2.14845
   139    H   11  py     Ryd( 2p)     0.00009       1.85551
   140    H   11  pz     Ryd( 2p)     0.00005       1.47325

   141    H   12  S      Val( 1S)     0.36442      -0.08061
   142    H   12  S      Ryd( 2S)     0.00065       0.16725
   143    H   12  px     Ryd( 2p)     0.00029       2.05544
   144    H   12  py     Ryd( 2p)     0.00017       1.94912
   145    H   12  pz     Ryd( 2p)     0.00006       1.47241

   146    H   13  S      Val( 1S)     0.36098      -0.10302
   147    H   13  S      Ryd( 2S)     0.00069       0.15382
   148    H   13  px     Ryd( 2p)     0.00006       1.79038
   149    H   13  py     Ryd( 2p)     0.00043       2.17845
   150    H   13  pz     Ryd( 2p)     0.00007       1.45923

   151    H   14  S      Val( 1S)     0.36580      -0.08916
   152    H   14  S      Ryd( 2S)     0.00045       0.12941
   153    H   14  px     Ryd( 2p)     0.00044       2.14232
   154    H   14  py     Ryd( 2p)     0.00006       1.71397
   155    H   14  pz     Ryd( 2p)     0.00003       1.44116


 Summary of Natural Population Analysis:                  
                                                          
                                       Natural Population 
                Natural  -----------------------------------------------
    Atom  No    Charge         Core      Valence    Rydberg      Total
 -----------------------------------------------------------------------
      C    1    0.08468      0.99937     1.90320    0.01274     2.91532
      C    2   -0.16349      0.99945     2.15611    0.00793     3.16349
      C    3   -0.11553      0.99949     2.10824    0.00780     3.11553
      C    4   -0.10168      0.99949     2.09426    0.00792     3.10168
      C    5   -0.17584      0.99943     2.16760    0.00881     3.17584
      C    6   -0.10236      0.99941     2.09255    0.01040     3.10236
      S    7    0.14294      4.99947     2.84031    0.01729     7.85706
      C    8    0.01598      0.99961     1.96999    0.01442     2.98402
      N    9   -0.26542      0.99961     2.75704    0.00876     3.76542
      H   10    0.14055      0.00000     0.35806    0.00138     0.35945
      H   11    0.13476      0.00000     0.36405    0.00119     0.36524
      H   12    0.13440      0.00000     0.36442    0.00118     0.36560
      H   13    0.13777      0.00000     0.36098    0.00125     0.36223
      H   14    0.13322      0.00000     0.36580    0.00098     0.36678
 =======================================================================
   * Total *   -0.00000     12.99534    21.90261    0.10205    35.00000

                                 Natural Population      
 --------------------------------------------------------
   Core                      12.99534 ( 99.9641% of  13)
   Valence                   21.90261 ( 99.5573% of  22)
   Natural Minimal Basis     34.89795 ( 99.7084% of  35)
   Natural Rydberg Basis      0.10205 (  0.2916% of  35)
 --------------------------------------------------------

    Atom  No          Natural Electron Configuration
 ----------------------------------------------------------------------------
      C    1      [core]2S( 0.41)2p( 1.49)3p( 0.01)
      C    2      [core]2S( 0.49)2p( 1.67)3p( 0.01)
      C    3      [core]2S( 0.49)2p( 1.62)3p( 0.01)
      C    4      [core]2S( 0.48)2p( 1.61)3p( 0.01)
      C    5      [core]2S( 0.49)2p( 1.68)3p( 0.01)
      C    6      [core]2S( 0.47)2p( 1.62)3p( 0.01)
      S    7      [core]3S( 0.83)3p( 2.01)3d( 0.01)
      C    8      [core]2S( 0.51)2p( 1.46)3p( 0.01)
      N    9      [core]2S( 0.69)2p( 2.07)
      H   10            1S( 0.36)
      H   11            1S( 0.36)
      H   12            1S( 0.36)
      H   13            1S( 0.36)
      H   14            1S( 0.37)


 NATURAL BOND ORBITAL ANALYSIS, alpha spin orbitals:

                       Occupancies       Lewis Structure    Low   High
           Occ.    -------------------  -----------------   occ   occ
  Cycle   Thresh.   Lewis   Non-Lewis     CR  BD  3C  LP    (L)   (NL)   Dev
 =============================================================================
   1(1)    0.90    33.22214   1.77786     13  17   0   5     3      4    0.04
   2(2)    0.90    32.95708   2.04292     13  16   0   6     4      4    0.04
   3(3)    0.90    32.95708   2.04292     13  16   0   6     4      4    0.04
   4(4)    0.90    32.95708   2.04292     13  16   0   6     4      4    0.04
   5(5)    0.90    32.95708   2.04292     13  16   0   6     4      4    0.04
   6(6)    0.90    32.95708   2.04292     13  16   0   6     4      4    0.04
   7(7)    0.90    32.95708   2.04292     13  16   0   6     4      4    0.04
   8(8)    0.90    32.95708   2.04292     13  16   0   6     4      4    0.04
   9(9)    0.90    32.95708   2.04292     13  16   0   6     4      4    0.04
  10(1)    0.80    33.77927   1.22073     13  18   0   4     1      4    0.04
  11(2)    0.80    33.77927   1.22073     13  18   0   4     1      4    0.04
  12(1)    0.70    34.02595   0.97405     13  19   0   3     0      4    0.04
 -----------------------------------------------------------------------------

 Structure accepted: No low occupancy Lewis orbitals

 --------------------------------------------------------
   Core                     12.99535 ( 99.964% of  13)
   Valence Lewis            21.03060 ( 95.594% of  22)
  ==================       ============================
   Total Lewis              34.02595 ( 97.217% of  35)
  -----------------------------------------------------
   Valence non-Lewis         0.90973 (  2.599% of  35)
   Rydberg non-Lewis         0.06432 (  0.184% of  35)
  ==================       ============================
   Total non-Lewis           0.97405 (  2.783% of  35)
 --------------------------------------------------------


       (Occupancy)   Bond orbital/ Coefficients/ Hybrids
 ---------------------------------------------------------------------------------
     1. (0.98653) BD ( 1) C   1 - C   2  
                ( 51.02%)   0.7143* C   1 s( 36.74%)p 1.72( 63.22%)d 0.00(  0.04%)
                                           -0.0002  0.6061  0.0033  0.7161 -0.0285
                                            0.3428  0.0334  0.0000  0.0000  0.0113
                                            0.0000  0.0000  0.0122 -0.0110
                ( 48.98%)   0.6999* C   2 s( 34.66%)p 1.88( 65.30%)d 0.00(  0.05%)
                                            0.0001  0.5887  0.0068 -0.7570 -0.0140
                                           -0.2810  0.0288 -0.0000  0.0000  0.0149
                                            0.0000  0.0000  0.0120 -0.0101
     2. (0.80841) BD ( 2) C   1 - C   2  
                ( 47.00%)   0.6856* C   1 s(  0.00%)p 1.00( 99.97%)d 0.00(  0.03%)
                                           -0.0000 -0.0000  0.0000  0.0000 -0.0000
                                           -0.0000 -0.0000  0.9998  0.0089 -0.0000
                                            0.0169  0.0004  0.0000  0.0000
                ( 53.00%)   0.7280* C   2 s(  0.00%)p 1.00( 99.94%)d 0.00(  0.06%)
                                            0.0000  0.0000 -0.0000 -0.0000 -0.0000
                                           -0.0000 -0.0000  0.9997  0.0004  0.0000
                                           -0.0106 -0.0221 -0.0000 -0.0000
     3. (0.98686) BD ( 1) C   1 - C   6  
                ( 48.74%)   0.6981* C   1 s( 34.01%)p 1.94( 65.94%)d 0.00(  0.05%)
                                           -0.0000  0.5832 -0.0022 -0.1089 -0.0018
                                           -0.8046  0.0091 -0.0000  0.0000  0.0050
                                           -0.0000  0.0000 -0.0165 -0.0129
                ( 51.26%)   0.7160* C   6 s( 35.93%)p 1.78( 64.02%)d 0.00(  0.04%)
                                            0.0000  0.5994 -0.0062  0.0920  0.0052
                                            0.7948  0.0041  0.0000 -0.0000  0.0013
                                           -0.0000  0.0000 -0.0143 -0.0145
     4. (0.98962) BD ( 1) C   1 - N   9  
                ( 40.73%)   0.6382* C   1 s( 28.91%)p 2.46( 70.97%)d 0.00(  0.12%)
                                           -0.0000  0.5376  0.0059 -0.6883  0.0122
                                            0.4832  0.0482  0.0000  0.0000 -0.0258
                                           -0.0000  0.0000  0.0128 -0.0196
                ( 59.27%)   0.7699* N   9 s( 33.40%)p 1.99( 66.52%)d 0.00(  0.08%)
                                            0.0002  0.5780  0.0015  0.7356 -0.0115
                                           -0.3516 -0.0193  0.0000 -0.0000 -0.0245
                                           -0.0000  0.0000 -0.0015 -0.0129
     5. (0.98984) BD ( 1) C   2 - C   3  
                ( 50.69%)   0.7120* C   2 s( 35.79%)p 1.79( 64.16%)d 0.00(  0.05%)
                                           -0.0000  0.5982  0.0096  0.6424  0.0310
                                           -0.4765  0.0294 -0.0000  0.0000 -0.0192
                                           -0.0000  0.0000  0.0011 -0.0091
                ( 49.31%)   0.7022* C   3 s( 34.92%)p 1.86( 65.03%)d 0.00(  0.05%)
                                            0.0001  0.5909  0.0085 -0.6190  0.0179
                                            0.5151  0.0377  0.0000  0.0000 -0.0189
                                           -0.0000  0.0000  0.0067 -0.0112
     6. (0.98828) BD ( 1) C   2 - H  10  
                ( 64.13%)   0.8008* C   2 s( 29.48%)p 2.39( 70.50%)d 0.00(  0.02%)
                                           -0.0003  0.5426 -0.0176  0.1125  0.0021
                                            0.8320 -0.0103  0.0000 -0.0000  0.0030
                                            0.0000  0.0000 -0.0132 -0.0071
                ( 35.87%)   0.5989* H  10 s( 99.89%)p 0.00(  0.11%)
                                            0.9994 -0.0044 -0.0033 -0.0327 -0.0000
     7. (0.99014) BD ( 1) C   3 - C   4  
                ( 49.99%)   0.7070* C   3 s( 35.29%)p 1.83( 64.66%)d 0.00(  0.04%)
                                            0.0000  0.5940  0.0064 -0.0963  0.0385
                                           -0.7973 -0.0137 -0.0000 -0.0000  0.0085
                                            0.0000  0.0000 -0.0153 -0.0111
                ( 50.01%)   0.7072* C   4 s( 35.43%)p 1.82( 64.52%)d 0.00(  0.04%)
                                            0.0000  0.5952  0.0066  0.1159  0.0416
                                            0.7938  0.0033  0.0000  0.0000  0.0004
                                            0.0000  0.0000 -0.0174 -0.0115
     8. (0.79636) BD ( 2) C   3 - C   4  
                ( 50.65%)   0.7117* C   3 s(  0.00%)p 1.00( 99.94%)d 0.00(  0.06%)
                                           -0.0000  0.0000 -0.0000 -0.0000  0.0000
                                           -0.0000 -0.0000  0.9997 -0.0042  0.0000
                                           -0.0195 -0.0134 -0.0000 -0.0000
                ( 49.35%)   0.7025* C   4 s(  0.00%)p 1.00( 99.94%)d 0.00(  0.06%)
                                           -0.0000 -0.0000  0.0000 -0.0000  0.0000
                                           -0.0000 -0.0000  0.9997 -0.0031  0.0000
                                           -0.0146  0.0185  0.0000  0.0000
     9. (0.98922) BD ( 1) C   3 - H  11  
                ( 63.55%)   0.7972* C   3 s( 29.69%)p 2.37( 70.29%)d 0.00(  0.02%)
                                           -0.0003  0.5447 -0.0132  0.7783 -0.0089
                                            0.3114 -0.0055  0.0000 -0.0000  0.0100
                                            0.0000  0.0000  0.0087 -0.0086
                ( 36.45%)   0.6037* H  11 s( 99.89%)p 0.00(  0.11%)
                                            0.9995 -0.0029 -0.0304 -0.0115 -0.0000
    10. (0.98782) BD ( 1) C   4 - C   5  
                ( 48.83%)   0.6988* C   4 s( 34.82%)p 1.87( 65.13%)d 0.00(  0.05%)
                                            0.0001  0.5900  0.0100 -0.7328  0.0072
                                           -0.3356 -0.0410 -0.0000 -0.0000  0.0128
                                            0.0000  0.0000  0.0150 -0.0116
                ( 51.17%)   0.7154* C   5 s( 35.93%)p 1.78( 64.02%)d 0.00(  0.04%)
                                           -0.0001  0.5994  0.0032  0.7423  0.0204
                                            0.2956 -0.0371 -0.0000 -0.0000  0.0155
                                            0.0000 -0.0000  0.0097 -0.0093
    11. (0.98878) BD ( 1) C   4 - H  12  
                ( 63.49%)   0.7968* C   4 s( 29.65%)p 2.37( 70.32%)d 0.00(  0.03%)
                                           -0.0003  0.5444 -0.0136  0.6690 -0.0064
                                           -0.5055  0.0084 -0.0000 -0.0000 -0.0129
                                            0.0000 -0.0000  0.0022 -0.0089
                ( 36.51%)   0.6042* H  12 s( 99.89%)p 0.00(  0.11%)
                                            0.9995 -0.0025 -0.0263  0.0190 -0.0000
    12. (0.98933) BD ( 1) C   5 - C   6  
                ( 48.57%)   0.6969* C   5 s( 34.65%)p 1.88( 65.30%)d 0.00(  0.05%)
                                            0.0000  0.5885  0.0152 -0.6604 -0.0267
                                            0.4642 -0.0260  0.0000 -0.0000 -0.0187
                                           -0.0000  0.0000  0.0033 -0.0103
                ( 51.43%)   0.7171* C   6 s( 39.13%)p 1.55( 60.84%)d 0.00(  0.04%)
                                           -0.0001  0.6253  0.0152  0.5651 -0.0116
                                           -0.5368 -0.0280 -0.0000 -0.0000 -0.0151
                                           -0.0000 -0.0000  0.0030 -0.0113
    13. (0.84725) BD ( 2) C   5 - C   6  
                ( 50.11%)   0.7079* C   5 s(  0.00%)p 1.00( 99.94%)d 0.00(  0.06%)
                                           -0.0000 -0.0000  0.0000  0.0000  0.0000
                                           -0.0000  0.0000  0.9997  0.0072  0.0000
                                           -0.0068  0.0227 -0.0000  0.0000
                ( 49.89%)   0.7063* C   6 s(  0.00%)p 1.00( 99.98%)d 0.00(  0.02%)
                                           -0.0000 -0.0000 -0.0000  0.0000 -0.0000
                                           -0.0000 -0.0000  0.9997  0.0206 -0.0000
                                            0.0123 -0.0065 -0.0000  0.0000
    14. (0.98909) BD ( 1) C   5 - H  13  
                ( 63.90%)   0.7994* C   5 s( 29.35%)p 2.41( 70.62%)d 0.00(  0.02%)
                                            0.0003 -0.5414  0.0190  0.1049 -0.0099
                                            0.8337 -0.0118 -0.0000  0.0000 -0.0042
                                            0.0000 -0.0000  0.0129  0.0072
                ( 36.10%)   0.6008* H  13 s( 99.89%)p 0.00(  0.11%)
                                           -0.9995  0.0044 -0.0036 -0.0326  0.0000
    15. (0.98877) BD ( 1) C   6 - S   7  
                ( 52.40%)   0.7239* C   6 s( 24.79%)p 3.03( 75.05%)d 0.01(  0.16%)
                                           -0.0003  0.4979 -0.0009 -0.8185  0.0330
                                           -0.2807 -0.0273  0.0000  0.0000  0.0154
                                           -0.0000 -0.0000  0.0302 -0.0211
                ( 47.60%)   0.6899* S   7 s( 18.25%)p 4.45( 81.18%)d 0.03(  0.57%)
                                            0.0000  0.0002  0.4248 -0.0457 -0.0001
                                            0.8965  0.0353  0.0000  0.0793 -0.0231
                                            0.0000 -0.0000  0.0000  0.0307 -0.0000
                                           -0.0000  0.0608 -0.0324
    16. (0.99267) BD ( 1) S   7 - C   8  
                ( 51.71%)   0.7191* S   7 s( 17.13%)p 4.80( 82.24%)d 0.04(  0.63%)
                                            0.0000 -0.0000  0.4134 -0.0191 -0.0000
                                           -0.2675 -0.0387  0.0000  0.8655  0.0155
                                            0.0000 -0.0000 -0.0000 -0.0194  0.0000
                                           -0.0000 -0.0679 -0.0363
                ( 48.29%)   0.6949* C   8 s( 27.86%)p 2.58( 71.92%)d 0.01(  0.22%)
                                            0.0000  0.5275 -0.0187  0.1457 -0.0558
                                           -0.8335 -0.0134  0.0000  0.0000 -0.0159
                                            0.0000 -0.0000 -0.0368 -0.0243
    17. (0.99457) BD ( 1) C   8 - N   9  
                ( 39.25%)   0.6265* C   8 s( 35.38%)p 1.82( 64.49%)d 0.00(  0.13%)
                                           -0.0002 -0.5943 -0.0254 -0.6358 -0.0076
                                           -0.4845 -0.0763 -0.0000 -0.0000 -0.0288
                                           -0.0000 -0.0000 -0.0112  0.0189
                ( 60.75%)   0.7795* N   9 s( 37.94%)p 1.63( 61.98%)d 0.00(  0.08%)
                                           -0.0001 -0.6156 -0.0190  0.6756 -0.0314
                                            0.4028  0.0152  0.0000 -0.0000 -0.0252
                                           -0.0000 -0.0000  0.0037  0.0112
    18. (0.94907) BD ( 2) C   8 - N   9  
                ( 39.65%)   0.6297* C   8 s(  0.00%)p 1.00( 99.78%)d 0.00(  0.22%)
                                           -0.0000 -0.0000  0.0000 -0.0000 -0.0000
                                           -0.0000 -0.0000  0.9989 -0.0024 -0.0000
                                            0.0444  0.0138 -0.0000  0.0000
                ( 60.35%)   0.7768* N   9 s(  0.00%)p 1.00( 99.82%)d 0.00(  0.18%)
                                           -0.0000  0.0000 -0.0000 -0.0000  0.0000
                                           -0.0000 -0.0000  0.9990 -0.0113  0.0000
                                           -0.0118 -0.0411 -0.0000 -0.0000
    19. (0.99183) BD ( 1) C   8 - H  14  
                ( 63.69%)   0.7980* C   8 s( 36.52%)p 1.74( 63.45%)d 0.00(  0.03%)
                                            0.0005 -0.6043  0.0001  0.7564 -0.0129
                                           -0.2489 -0.0128  0.0000  0.0000  0.0069
                                            0.0000 -0.0000 -0.0126  0.0078
                ( 36.31%)   0.6026* H  14 s( 99.88%)p 0.00(  0.12%)
                                           -0.9994  0.0032 -0.0324  0.0118  0.0000
    20. (0.99937) CR ( 1) C   1           s(100.00%)p 0.00(  0.00%)
                                            1.0000  0.0002  0.0000  0.0001 -0.0000
                                            0.0000  0.0000  0.0000  0.0000  0.0000
                                            0.0000  0.0000  0.0000 -0.0000
    21. (0.99945) CR ( 1) C   2           s(100.00%)p 0.00(  0.00%)
                                            1.0000  0.0001 -0.0000  0.0001  0.0000
                                            0.0003 -0.0000 -0.0000 -0.0000 -0.0000
                                            0.0000  0.0000 -0.0000 -0.0000
    22. (0.99949) CR ( 1) C   3           s(100.00%)p 0.00(  0.00%)
                                            1.0000  0.0001 -0.0000  0.0003 -0.0000
                                            0.0001 -0.0000  0.0000 -0.0000  0.0000
                                           -0.0000 -0.0000  0.0000 -0.0000
    23. (0.99949) CR ( 1) C   4           s(100.00%)p 0.00(  0.00%)
                                            1.0000  0.0001 -0.0000  0.0003 -0.0000
                                           -0.0002  0.0000  0.0000 -0.0000 -0.0000
                                           -0.0000  0.0000 -0.0000 -0.0000
    24. (0.99943) CR ( 1) C   5           s(100.00%)p 0.00(  0.00%)
                                            1.0000  0.0002 -0.0000  0.0001  0.0000
                                           -0.0002  0.0000  0.0000  0.0000  0.0000
                                           -0.0000  0.0000 -0.0000 -0.0000
    25. (0.99941) CR ( 1) C   6           s(100.00%)p 0.00(  0.00%)
                                            1.0000  0.0002  0.0000 -0.0002  0.0000
                                           -0.0002 -0.0000  0.0000  0.0000  0.0000
                                            0.0000 -0.0000  0.0000 -0.0000
    26. (1.00000) CR ( 1) S   7           s(100.00%)
                                            1.0000 -0.0000 -0.0000  0.0000  0.0000
                                           -0.0000 -0.0000 -0.0000 -0.0000  0.0000
                                            0.0000 -0.0000  0.0000 -0.0000 -0.0000
                                           -0.0000 -0.0000  0.0000
    27. (0.99964) CR ( 2) S   7           s(100.00%)p 0.00(  0.00%)
                                           -0.0000  1.0000  0.0003  0.0000  0.0000
                                           -0.0003 -0.0000  0.0000 -0.0002  0.0000
                                           -0.0000  0.0000 -0.0000 -0.0000  0.0000
                                            0.0000 -0.0000  0.0000
    28. (0.99991) CR ( 3) S   7           s(  0.00%)p 1.00(100.00%)
                                            0.0000  0.0000 -0.0000 -0.0000  1.0000
                                            0.0001  0.0000 -0.0000  0.0001 -0.0000
                                            0.0000 -0.0000  0.0000  0.0000 -0.0000
                                           -0.0000  0.0000 -0.0000
    29. (0.99992) CR ( 4) S   7           s(  0.00%)p 1.00(100.00%)
                                            0.0000 -0.0000  0.0001 -0.0000  0.0000
                                           -0.0000 -0.0000 -1.0000 -0.0000  0.0000
                                           -0.0000  0.0000 -0.0000 -0.0000  0.0000
                                            0.0000 -0.0000 -0.0000
    30. (0.99999) CR ( 5) S   7           s(  0.00%)p 1.00(100.00%)
                                            0.0000 -0.0000  0.0000  0.0000  0.0000
                                           -0.0000 -0.0000  0.0000 -0.0000 -0.0000
                                            1.0000  0.0002 -0.0000 -0.0000  0.0000
                                            0.0000 -0.0000  0.0000
    31. (0.99961) CR ( 1) C   8           s(100.00%)p 0.00(  0.00%)
                                            1.0000  0.0002 -0.0000 -0.0005  0.0000
                                            0.0000 -0.0000  0.0000 -0.0000 -0.0000
                                            0.0000  0.0000  0.0000  0.0000
    32. (0.99961) CR ( 1) N   9           s(100.00%)p 0.00(  0.00%)
                                            1.0000 -0.0002 -0.0000 -0.0001  0.0000
                                            0.0001  0.0000  0.0000 -0.0000  0.0000
                                           -0.0000 -0.0000  0.0000  0.0000
    33. (0.99246) LP ( 1) S   7           s( 64.87%)p 0.54( 35.08%)d 0.00(  0.05%)
                                            0.0000 -0.0004  0.8052  0.0192  0.0001
                                           -0.3366  0.0024  0.0001 -0.4873  0.0080
                                           -0.0000  0.0000  0.0000 -0.0101  0.0000
                                            0.0000  0.0042  0.0197
    34. (0.85044) LP ( 2) S   7           s(  0.00%)p 1.00( 99.84%)d 0.00(  0.16%)
                                            0.0000 -0.0000  0.0000  0.0000  0.0000
                                           -0.0000 -0.0000  0.0000  0.0000 -0.0000
                                           -0.0002  0.9988 -0.0274  0.0000  0.0184
                                            0.0356 -0.0000 -0.0000
    35. (0.94325) LP ( 1) N   9           s( 28.67%)p 2.48( 71.23%)d 0.00(  0.09%)
                                           -0.0000  0.5353 -0.0149 -0.0164  0.0004
                                            0.8436  0.0215  0.0000  0.0000  0.0008
                                            0.0000 -0.0000  0.0268  0.0146
    36. (0.00391) RY*( 1) C   1           s(  7.23%)p11.46( 82.78%)d 1.38( 10.00%)
                                           -0.0000 -0.0421  0.2655 -0.0176 -0.6342
                                           -0.0226  0.6518 -0.0000  0.0000  0.2468
                                            0.0000 -0.0000  0.1976  0.0006
    37. (0.00308) RY*( 2) C   1           s( 25.87%)p 2.66( 68.86%)d 0.20(  5.27%)
                                            0.0000  0.0281  0.5078 -0.0207 -0.4254
                                            0.0114 -0.7121 -0.0000 -0.0000  0.0751
                                            0.0000 -0.0000  0.2128 -0.0424
    38. (0.00143) RY*( 3) C   1           s( 52.59%)p 0.77( 40.27%)d 0.14(  7.14%)
                                            0.0000 -0.0111  0.7251  0.0224  0.5897
                                           -0.0162  0.2329 -0.0000  0.0000 -0.0785
                                            0.0000 -0.0000  0.2462 -0.0679
    39. (0.00083) RY*( 4) C   1           s(  0.00%)p 1.00(  2.04%)d47.95( 97.96%)
                                            0.0000  0.0000 -0.0000 -0.0000 -0.0000
                                            0.0000  0.0000 -0.0151 -0.1421 -0.0000
                                            0.9716 -0.1886 -0.0000  0.0000
    40. (0.00035) RY*( 5) C   1           s(  0.00%)p 1.00( 88.48%)d 0.13( 11.52%)
                                            0.0000  0.0000  0.0000 -0.0000 -0.0000
                                            0.0000 -0.0000 -0.0094  0.9406  0.0000
                                            0.0731 -0.3314 -0.0000 -0.0000
    41. (0.00029) RY*( 6) C   1           s( 13.23%)p 0.04(  0.55%)d 6.52( 86.22%)
                                            0.0000  0.0004  0.3637 -0.0017 -0.0634
                                            0.0199  0.0332  0.0000 -0.0000  0.0990
                                           -0.0000  0.0000 -0.9231 -0.0184
    42. (0.00025) RY*( 7) C   1           s(  0.00%)p 1.00(  9.50%)d 9.52( 90.50%)
                                            0.0000  0.0000  0.0000 -0.0000  0.0000
                                            0.0000 -0.0000 -0.0069  0.3082  0.0000
                                            0.2244  0.9245 -0.0000  0.0000
    43. (0.00008) RY*( 8) C   1           s(  0.66%)p11.15(  7.40%)d99.99( 91.93%)
    44. (0.00001) RY*( 9) C   1           s(  0.76%)p 0.01(  0.01%)d99.99( 99.23%)
    45. (0.00277) RY*( 1) C   2           s(  0.25%)p99.99( 93.73%)d24.24(  6.02%)
                                            0.0000  0.0265  0.0422 -0.0077  0.0958
                                           -0.0317 -0.9629 -0.0000 -0.0000  0.0600
                                           -0.0000  0.0000 -0.2357 -0.0324
    46. (0.00131) RY*( 2) C   2           s(  0.54%)p99.99( 96.80%)d 4.93(  2.66%)
                                            0.0000  0.0131  0.0723  0.0260 -0.9804
                                           -0.0102 -0.0776 -0.0000 -0.0000 -0.1298
                                           -0.0000  0.0000 -0.0962 -0.0225
    47. (0.00057) RY*( 3) C   2           s( 97.95%)p 0.01(  0.50%)d 0.02(  1.56%)
                                           -0.0000 -0.0020  0.9897 -0.0003  0.0635
                                            0.0241  0.0191  0.0000 -0.0000 -0.0252
                                            0.0000 -0.0000  0.1189 -0.0280
    48. (0.00054) RY*( 4) C   2           s(  0.00%)p 1.00( 43.00%)d 1.33( 57.00%)
                                            0.0000  0.0000 -0.0000 -0.0000 -0.0000
                                           -0.0000 -0.0000  0.0076 -0.6557 -0.0000
                                            0.7543 -0.0318 -0.0000  0.0000
    49. (0.00030) RY*( 5) C   2           s(  0.00%)p 1.00( 54.44%)d 0.84( 45.56%)
                                            0.0000 -0.0000 -0.0000  0.0000 -0.0000
                                           -0.0000 -0.0000  0.0012  0.7378 -0.0000
                                            0.6313 -0.2389 -0.0000 -0.0000
    50. (0.00008) RY*( 6) C   2           s(  0.45%)p 9.25(  4.15%)d99.99( 95.41%)
    51. (0.00001) RY*( 7) C   2           s(  0.00%)p 1.00(  2.62%)d37.16( 97.38%)
    52. (0.00002) RY*( 8) C   2           s(  0.81%)p 3.40(  2.76%)d99.99( 96.43%)
    53. (0.00001) RY*( 9) C   2           s(  0.08%)p25.36(  2.11%)d99.99( 97.81%)
    54. (0.00269) RY*( 1) C   3           s(  0.38%)p99.99( 92.77%)d17.92(  6.85%)
                                           -0.0000  0.0290  0.0546 -0.0330 -0.8650
                                           -0.0100 -0.4223 -0.0000 -0.0000  0.1692
                                            0.0000 -0.0000  0.1969 -0.0333
    55. (0.00130) RY*( 2) C   3           s(  0.06%)p99.99( 98.71%)d19.03(  1.23%)
                                           -0.0000 -0.0025  0.0252 -0.0123  0.4350
                                            0.0339 -0.8925  0.0000 -0.0000 -0.0880
                                            0.0000 -0.0000  0.0668  0.0066
    56. (0.00046) RY*( 3) C   3           s( 92.46%)p 0.00(  0.13%)d 0.08(  7.41%)
                                            0.0000 -0.0031  0.9615  0.0198 -0.0222
                                            0.0047  0.0192  0.0000  0.0000 -0.1765
                                           -0.0000  0.0000 -0.1838 -0.0961
    57. (0.00041) RY*( 4) C   3           s(  0.00%)p 1.00( 78.53%)d 0.27( 21.47%)
                                            0.0000  0.0000 -0.0000 -0.0000  0.0000
                                           -0.0000 -0.0000  0.0006  0.8862  0.0000
                                           -0.3587  0.2932  0.0000  0.0000
    58. (0.00037) RY*( 5) C   3           s(  0.00%)p 1.00( 15.78%)d 5.34( 84.22%)
                                            0.0000 -0.0000  0.0000  0.0000 -0.0000
                                           -0.0000  0.0000  0.0050 -0.3972 -0.0000
                                           -0.2622  0.8795  0.0000  0.0000
    59. (0.00007) RY*( 6) C   3           s(  0.01%)p99.99(  1.27%)d99.99( 98.72%)
    60. (0.00003) RY*( 7) C   3           s(  7.13%)p 0.81(  5.77%)d12.21( 87.09%)
    61. (0.00000) RY*( 8) C   3           s(  0.00%)p 1.00(  5.75%)d16.40( 94.25%)
    62. (0.00000) RY*( 9) C   3           s(  0.05%)p28.63(  1.37%)d99.99( 98.58%)
    63. (0.00285) RY*( 1) C   4           s(  0.60%)p99.99( 93.10%)d10.41(  6.29%)
                                           -0.0000  0.0293  0.0720 -0.0278 -0.7440
                                            0.0194  0.6134  0.0000  0.0000 -0.2344
                                           -0.0000  0.0000  0.0828 -0.0334
    64. (0.00126) RY*( 2) C   4           s(  0.18%)p99.99( 98.75%)d 5.78(  1.06%)
                                           -0.0000 -0.0027  0.0428 -0.0221  0.6329
                                           -0.0294  0.7652 -0.0000  0.0000  0.0399
                                            0.0000  0.0000  0.0950  0.0016
    65. (0.00046) RY*( 3) C   4           s(  0.00%)p 1.00( 85.49%)d 0.17( 14.51%)
                                            0.0000 -0.0000  0.0000  0.0000 -0.0000
                                           -0.0000 -0.0000 -0.0006  0.9246  0.0000
                                           -0.3671 -0.1017 -0.0000 -0.0000
    66. (0.00041) RY*( 4) C   4           s( 90.66%)p 0.00(  0.30%)d 0.10(  9.04%)
                                            0.0000 -0.0046  0.9522  0.0211 -0.0282
                                           -0.0082 -0.0410 -0.0000 -0.0000  0.2785
                                            0.0000  0.0000 -0.0231 -0.1107
    67. (0.00036) RY*( 5) C   4           s(  0.00%)p 1.00(  8.68%)d10.52( 91.32%)
                                            0.0000  0.0000 -0.0000 -0.0000  0.0000
                                            0.0000 -0.0000 -0.0063  0.2946 -0.0000
                                            0.5199  0.8018  0.0000  0.0000
    68. (0.00007) RY*( 6) C   4           s(  0.49%)p 2.12(  1.05%)d99.99( 98.45%)
    69. (0.00003) RY*( 7) C   4           s(  8.01%)p 0.72(  5.75%)d10.77( 86.24%)
    70. (0.00000) RY*( 8) C   4           s(  0.00%)p 1.00(  5.88%)d16.00( 94.12%)
    71. (0.00000) RY*( 9) C   4           s(  0.14%)p 7.59(  1.07%)d99.99( 98.79%)
    72. (0.00322) RY*( 1) C   5           s(  0.18%)p99.99( 94.76%)d28.84(  5.06%)
                                            0.0000  0.0270  0.0320 -0.0016  0.3909
                                            0.0380  0.8907 -0.0000  0.0000  0.0465
                                           -0.0000  0.0000 -0.2196 -0.0154
    73. (0.00146) RY*( 2) C   5           s(  5.77%)p15.94( 92.01%)d 0.38(  2.21%)
                                           -0.0000  0.0128  0.2399  0.0305 -0.8858
                                           -0.0052  0.3669 -0.0000  0.0000  0.1471
                                           -0.0000  0.0000 -0.0214 -0.0072
    74. (0.00087) RY*( 3) C   5           s(  0.00%)p 1.00( 65.16%)d 0.53( 34.84%)
                                           -0.0000 -0.0000 -0.0000 -0.0000  0.0000
                                            0.0000 -0.0000 -0.0125  0.8071 -0.0000
                                           -0.5776  0.1215 -0.0000  0.0000
    75. (0.00058) RY*( 4) C   5           s( 90.26%)p 0.05(  4.43%)d 0.06(  5.31%)
                                           -0.0000 -0.0029  0.9500  0.0012  0.1963
                                           -0.0258 -0.0712 -0.0000  0.0000 -0.1672
                                           -0.0000  0.0000  0.1582  0.0129
    76. (0.00022) RY*( 5) C   5           s(  0.00%)p 1.00( 32.31%)d 2.10( 67.69%)
                                           -0.0000  0.0000  0.0000 -0.0000  0.0000
                                           -0.0000 -0.0000 -0.0009  0.5684 -0.0000
                                            0.8162  0.1037  0.0000 -0.0000
    77. (0.00007) RY*( 6) C   5           s(  2.83%)p 1.71(  4.84%)d32.66( 92.33%)
    78. (0.00002) RY*( 7) C   5           s(  0.72%)p 4.85(  3.49%)d99.99( 95.80%)
    79. (0.00001) RY*( 8) C   5           s(  0.00%)p 1.00(  2.58%)d37.74( 97.42%)
    80. (0.00002) RY*( 9) C   5           s(  0.31%)p 1.69(  0.52%)d99.99( 99.17%)
    81. (0.00309) RY*( 1) C   6           s(  3.29%)p27.54( 90.63%)d 1.85(  6.08%)
                                           -0.0000 -0.0032  0.1814 -0.0331 -0.8251
                                            0.0144 -0.4735  0.0000 -0.0000 -0.2230
                                           -0.0000  0.0000 -0.1033  0.0193
    82. (0.00211) RY*( 2) C   6           s( 91.24%)p 0.06(  5.27%)d 0.04(  3.49%)
                                           -0.0000 -0.0034  0.9552 -0.0050  0.1126
                                            0.0103  0.1997  0.0000 -0.0000 -0.1257
                                            0.0000  0.0000  0.1259 -0.0570
    83. (0.00108) RY*( 3) C   6           s(  0.00%)p 1.00( 44.01%)d 1.27( 55.99%)
                                           -0.0000  0.0000 -0.0000 -0.0000 -0.0000
                                           -0.0000  0.0000 -0.0236  0.6630  0.0000
                                            0.7381 -0.1227 -0.0000 -0.0000
    84. (0.00098) RY*( 4) C   6           s(  1.76%)p52.87( 93.16%)d 2.88(  5.08%)
                                           -0.0000 -0.0327  0.1286  0.0271  0.4512
                                            0.0253 -0.8524 -0.0000  0.0000  0.1791
                                            0.0000 -0.0000  0.1304 -0.0414
    85. (0.00030) RY*( 5) C   6           s(  0.00%)p 1.00(  1.80%)d54.63( 98.20%)
                                            0.0000  0.0000  0.0000 -0.0000  0.0000
                                           -0.0000  0.0000  0.0031  0.1340  0.0000
                                            0.0443  0.9900 -0.0000  0.0000
    86. (0.00026) RY*( 6) C   6           s(  1.88%)p 1.32(  2.48%)d50.92( 95.64%)
                                            0.0000  0.0082  0.1368 -0.0189  0.1509
                                           -0.0187 -0.0362  0.0000 -0.0000  0.0895
                                           -0.0000 -0.0000 -0.9645  0.1345
    87. (0.00012) RY*( 7) C   6           s(  0.00%)p 1.00( 54.21%)d 0.84( 45.79%)
                                           -0.0000 -0.0000  0.0000  0.0000 -0.0000
                                            0.0000  0.0000 -0.0073  0.7362  0.0000
                                           -0.6731 -0.0695  0.0000 -0.0000
    88. (0.00006) RY*( 8) C   6           s(  1.45%)p 5.75(  8.35%)d62.17( 90.20%)
    89. (0.00001) RY*( 9) C   6           s(  0.53%)p 0.38(  0.20%)d99.99( 99.27%)
    90. (0.00229) RY*( 1) S   7           s(  0.00%)p 1.00(  6.30%)d14.88( 93.70%)
                                           -0.0000 -0.0000  0.0000  0.0000  0.0000
                                            0.0000  0.0000  0.0000 -0.0000  0.0000
                                           -0.0000  0.0018  0.2510  0.0000  0.9106
                                           -0.3285  0.0000  0.0000
    91. (0.00148) RY*( 2) S   7           s(  1.09%)p26.36( 28.69%)d64.52( 70.22%)
                                           -0.0000 -0.0000  0.0032  0.1043  0.0000
                                            0.0066  0.1426 -0.0000 -0.0020  0.5163
                                           -0.0000  0.0000  0.0000  0.7847 -0.0000
                                            0.0000 -0.2860  0.0683
    92. (0.00102) RY*( 3) S   7           s(  0.00%)p 1.00( 27.84%)d 2.59( 72.16%)
                                            0.0000  0.0000 -0.0000 -0.0000 -0.0000
                                            0.0000 -0.0000 -0.0000 -0.0000  0.0000
                                            0.0000 -0.0181  0.5273 -0.0000  0.1559
                                            0.8351 -0.0000 -0.0000
    93. (0.00095) RY*( 4) S   7           s( 29.72%)p 1.06( 31.55%)d 1.30( 38.74%)
                                            0.0000  0.0000  0.0104  0.5450 -0.0000
                                           -0.0457  0.3969 -0.0000  0.0732 -0.3879
                                           -0.0000 -0.0000  0.0000  0.2790  0.0000
                                            0.0000  0.5122  0.2172
    94. (0.00026) RY*( 5) S   7           s( 30.23%)p 0.22(  6.71%)d 2.09( 63.06%)
                                           -0.0000 -0.0000  0.0109  0.5497  0.0000
                                            0.0850 -0.0467 -0.0000 -0.0150 -0.2398
                                           -0.0000 -0.0000 -0.0000 -0.1944  0.0000
                                           -0.0000 -0.7249  0.2593
    95. (0.00024) RY*( 6) S   7           s( 21.01%)p 3.28( 68.83%)d 0.48( 10.15%)
                                           -0.0000 -0.0000  0.0054  0.4584  0.0000
                                            0.0376 -0.7786 -0.0000  0.0056  0.2841
                                           -0.0000 -0.0000 -0.0000  0.0063 -0.0000
                                           -0.0000  0.3172  0.0299
    96. (0.00002) RY*( 7) S   7           s(  6.08%)p10.52( 63.96%)d 4.93( 29.95%)
    97. (0.00001) RY*( 8) S   7           s(  0.00%)p 1.00( 66.03%)d 0.51( 33.97%)
    98. (0.00002) RY*( 9) S   7           s( 11.62%)p 0.15(  1.75%)d 7.45( 86.63%)
    99. (0.00411) RY*( 1) C   8           s(  3.58%)p22.90( 81.90%)d 4.06( 14.52%)
                                            0.0000 -0.0238  0.1876 -0.0199  0.5095
                                           -0.0860  0.7427 -0.0000  0.0000 -0.0178
                                            0.0000  0.0000  0.3795  0.0290
   100. (0.00266) RY*( 2) C   8           s( 19.10%)p 3.10( 59.23%)d 1.13( 21.66%)
                                           -0.0000  0.0364  0.4356  0.0314  0.4548
                                           -0.0123 -0.6200 -0.0000 -0.0000 -0.2685
                                            0.0000 -0.0000  0.3786 -0.0347
   101. (0.00139) RY*( 3) C   8           s(  0.00%)p 1.00( 51.00%)d 0.96( 49.00%)
                                            0.0000  0.0000  0.0000 -0.0000  0.0000
                                           -0.0000 -0.0000 -0.0237  0.7138 -0.0000
                                            0.3901  0.5812 -0.0000  0.0000
   102. (0.00041) RY*( 4) C   8           s( 53.00%)p 0.04(  2.05%)d 0.85( 44.95%)
                                            0.0000 -0.0151  0.7279 -0.0199  0.0266
                                           -0.0014  0.1391 -0.0000 -0.0000 -0.0297
                                           -0.0000  0.0000 -0.6661 -0.0706
   103. (0.00032) RY*( 5) C   8           s(  0.00%)p 1.00( 36.17%)d 1.76( 63.83%)
                                            0.0000  0.0000 -0.0000  0.0000 -0.0000
                                           -0.0000 -0.0000 -0.0087 -0.6013  0.0000
                                           -0.0840  0.7945  0.0000 -0.0000
   104. (0.00013) RY*( 6) C   8           s(  1.54%)p18.07( 27.84%)d45.83( 70.62%)
                                           -0.0000 -0.0118  0.1236  0.0041 -0.4910
                                            0.0262  0.1914 -0.0000 -0.0000 -0.8179
                                            0.0000 -0.0000  0.1870  0.0475
   105. (0.00001) RY*( 7) C   8           s( 22.61%)p 1.28( 28.87%)d 2.15( 48.52%)
   106. (0.00001) RY*( 8) C   8           s(  0.41%)p 0.61(  0.25%)d99.99( 99.35%)
   107. (0.00000) RY*( 9) C   8           s(  0.00%)p 1.00( 13.05%)d 6.67( 86.95%)
   108. (0.00206) RY*( 1) N   9           s(  0.16%)p99.99( 94.60%)d33.16(  5.24%)
                                            0.0000 -0.0110  0.0382 -0.0050 -0.0564
                                            0.0259 -0.9706  0.0000 -0.0000  0.0173
                                           -0.0000 -0.0000  0.2244 -0.0421
   109. (0.00127) RY*( 2) N   9           s(  3.40%)p27.93( 94.85%)d 0.52(  1.76%)
                                           -0.0000  0.0120  0.1839 -0.0221 -0.9711
                                           -0.0079  0.0705  0.0000 -0.0000  0.1236
                                            0.0000 -0.0000  0.0283  0.0388
   110. (0.00031) RY*( 3) N   9           s(  0.00%)p 1.00( 60.61%)d 0.65( 39.39%)
                                           -0.0000  0.0000  0.0000  0.0000 -0.0000
                                            0.0000 -0.0000  0.0065  0.7785  0.0000
                                           -0.6160  0.1200  0.0000 -0.0000
   111. (0.00015) RY*( 4) N   9           s(  0.00%)p 1.00( 36.79%)d 1.72( 63.21%)
                                           -0.0000  0.0000 -0.0000 -0.0000 -0.0000
                                           -0.0000 -0.0000  0.0207  0.6062 -0.0000
                                            0.7875  0.1093 -0.0000  0.0000
   112. (0.00013) RY*( 5) N   9           s( 85.06%)p 0.06(  4.90%)d 0.12( 10.04%)
                                           -0.0000 -0.0069  0.9222  0.0283  0.2173
                                            0.0195  0.0252  0.0000  0.0000  0.3112
                                            0.0000  0.0000 -0.0082  0.0588
   113. (0.00003) RY*( 6) N   9           s( 11.07%)p 0.04(  0.49%)d 7.99( 88.44%)
   114. (0.00002) RY*( 7) N   9           s(  0.01%)p99.99(  5.19%)d99.99( 94.80%)
   115. (0.00001) RY*( 8) N   9           s(  0.00%)p 1.00(  2.79%)d34.89( 97.21%)
   116. (0.00001) RY*( 9) N   9           s(  0.29%)p 0.78(  0.23%)d99.99( 99.48%)
   117. (0.00085) RY*( 1) H  10           s( 99.78%)p 0.00(  0.22%)
                                            0.0060  0.9989  0.0085  0.0463  0.0000
   118. (0.00006) RY*( 2) H  10           s(  0.00%)p 1.00(100.00%)
   119. (0.00003) RY*( 3) H  10           s(  0.32%)p99.99( 99.68%)
   120. (0.00004) RY*( 4) H  10           s(  0.01%)p 1.00( 99.99%)
   121. (0.00067) RY*( 1) H  11           s( 99.66%)p 0.00(  0.34%)
                                            0.0048  0.9983  0.0568  0.0115 -0.0000
   122. (0.00005) RY*( 2) H  11           s(  0.00%)p 1.00(100.00%)
   123. (0.00004) RY*( 3) H  11           s(  0.03%)p99.99( 99.97%)
   124. (0.00003) RY*( 4) H  11           s(  0.42%)p99.99( 99.58%)
   125. (0.00066) RY*( 1) H  12           s( 99.65%)p 0.00(  0.35%)
                                            0.0045  0.9982  0.0466 -0.0369 -0.0000
   126. (0.00006) RY*( 2) H  12           s(  0.00%)p 1.00(100.00%)
   127. (0.00003) RY*( 3) H  12           s(  0.17%)p99.99( 99.83%)
   128. (0.00003) RY*( 4) H  12           s(  0.29%)p99.99( 99.71%)
   129. (0.00069) RY*( 1) H  13           s( 99.54%)p 0.00(  0.46%)
                                            0.0062  0.9977  0.0336 -0.0590 -0.0000
   130. (0.00007) RY*( 2) H  13           s(  0.00%)p 1.00(100.00%)
   131. (0.00005) RY*( 3) H  13           s(  0.09%)p99.99( 99.91%)
   132. (0.00003) RY*( 4) H  13           s(  0.48%)p99.99( 99.52%)
   133. (0.00046) RY*( 1) H  14           s( 98.06%)p 0.02(  1.94%)
                                           -0.0017  0.9903  0.1324 -0.0427 -0.0000
   134. (0.00003) RY*( 2) H  14           s(  2.00%)p49.07( 98.00%)
   135. (0.00003) RY*( 3) H  14           s(  0.00%)p 1.00(100.00%)
   136. (0.00000) RY*( 4) H  14           s(  0.06%)p99.99( 99.94%)
   137. (0.01327) BD*( 1) C   1 - C   2  
                ( 48.98%)   0.6999* C   1 s( 36.74%)p 1.72( 63.22%)d 0.00(  0.04%)
                                            0.0002 -0.6061 -0.0033 -0.7161  0.0285
                                           -0.3428 -0.0334 -0.0000 -0.0000 -0.0113
                                           -0.0000 -0.0000 -0.0122  0.0110
                ( 51.02%)  -0.7143* C   2 s( 34.66%)p 1.88( 65.30%)d 0.00(  0.05%)
                                           -0.0001 -0.5887 -0.0068  0.7570  0.0140
                                            0.2810 -0.0288  0.0000 -0.0000 -0.0149
                                           -0.0000 -0.0000 -0.0120  0.0101
   138. (0.21083) BD*( 2) C   1 - C   2  
                ( 53.00%)   0.7280* C   1 s(  0.00%)p 1.00( 99.97%)d 0.00(  0.03%)
                                           -0.0000 -0.0000  0.0000  0.0000 -0.0000
                                           -0.0000 -0.0000  0.9998  0.0089 -0.0000
                                            0.0169  0.0004  0.0000  0.0000
                ( 47.00%)  -0.6856* C   2 s(  0.00%)p 1.00( 99.94%)d 0.00(  0.06%)
                                            0.0000  0.0000 -0.0000 -0.0000 -0.0000
                                           -0.0000 -0.0000  0.9997  0.0004  0.0000
                                           -0.0106 -0.0221 -0.0000 -0.0000
   139. (0.02391) BD*( 1) C   1 - C   6  
                ( 51.26%)   0.7160* C   1 s( 34.01%)p 1.94( 65.94%)d 0.00(  0.05%)
                                           -0.0000  0.5832 -0.0022 -0.1089 -0.0018
                                           -0.8046  0.0091 -0.0000  0.0000  0.0050
                                           -0.0000  0.0000 -0.0165 -0.0129
                ( 48.74%)  -0.6981* C   6 s( 35.93%)p 1.78( 64.02%)d 0.00(  0.04%)
                                            0.0000  0.5994 -0.0062  0.0920  0.0052
                                            0.7948  0.0041  0.0000 -0.0000  0.0013
                                           -0.0000  0.0000 -0.0143 -0.0145
   140. (0.01330) BD*( 1) C   1 - N   9  
                ( 59.27%)   0.7699* C   1 s( 28.91%)p 2.46( 70.97%)d 0.00(  0.12%)
                                           -0.0000  0.5376  0.0059 -0.6883  0.0122
                                            0.4832  0.0482  0.0000  0.0000 -0.0258
                                           -0.0000  0.0000  0.0128 -0.0196
                ( 40.73%)  -0.6382* N   9 s( 33.40%)p 1.99( 66.52%)d 0.00(  0.08%)
                                            0.0002  0.5780  0.0015  0.7356 -0.0115
                                           -0.3516 -0.0193  0.0000 -0.0000 -0.0245
                                           -0.0000  0.0000 -0.0015 -0.0129
   141. (0.00632) BD*( 1) C   2 - C   3  
                ( 49.31%)   0.7022* C   2 s( 35.79%)p 1.79( 64.16%)d 0.00(  0.05%)
                                            0.0000 -0.5982 -0.0096 -0.6424 -0.0310
                                            0.4765 -0.0294  0.0000 -0.0000  0.0192
                                            0.0000 -0.0000 -0.0011  0.0091
                ( 50.69%)  -0.7120* C   3 s( 34.92%)p 1.86( 65.03%)d 0.00(  0.05%)
                                           -0.0001 -0.5909 -0.0085  0.6190 -0.0179
                                           -0.5151 -0.0377 -0.0000 -0.0000  0.0189
                                            0.0000 -0.0000 -0.0067  0.0112
   142. (0.00620) BD*( 1) C   2 - H  10  
                ( 35.87%)   0.5989* C   2 s( 29.48%)p 2.39( 70.50%)d 0.00(  0.02%)
                                            0.0003 -0.5426  0.0176 -0.1125 -0.0021
                                           -0.8320  0.0103 -0.0000  0.0000 -0.0030
                                           -0.0000 -0.0000  0.0132  0.0071
                ( 64.13%)  -0.8008* H  10 s( 99.89%)p 0.00(  0.11%)
                                           -0.9994  0.0044  0.0033  0.0327  0.0000
   143. (0.00825) BD*( 1) C   3 - C   4  
                ( 50.01%)   0.7072* C   3 s( 35.29%)p 1.83( 64.66%)d 0.00(  0.04%)
                                            0.0000  0.5940  0.0064 -0.0963  0.0385
                                           -0.7973 -0.0137 -0.0000 -0.0000  0.0085
                                            0.0000  0.0000 -0.0153 -0.0111
                ( 49.99%)  -0.7070* C   4 s( 35.43%)p 1.82( 64.52%)d 0.00(  0.04%)
                                            0.0000  0.5952  0.0066  0.1159  0.0416
                                            0.7938  0.0033  0.0000  0.0000  0.0004
                                            0.0000  0.0000 -0.0174 -0.0115
   144. (0.17443) BD*( 2) C   3 - C   4  
                ( 49.35%)   0.7025* C   3 s(  0.00%)p 1.00( 99.94%)d 0.00(  0.06%)
                                            0.0000 -0.0000  0.0000  0.0000 -0.0000
                                            0.0000  0.0000 -0.9997  0.0042 -0.0000
                                            0.0195  0.0134  0.0000  0.0000
                ( 50.65%)  -0.7117* C   4 s(  0.00%)p 1.00( 99.94%)d 0.00(  0.06%)
                                            0.0000  0.0000 -0.0000  0.0000 -0.0000
                                            0.0000  0.0000 -0.9997  0.0031 -0.0000
                                            0.0146 -0.0185 -0.0000 -0.0000
   145. (0.00616) BD*( 1) C   3 - H  11  
                ( 36.45%)   0.6037* C   3 s( 29.69%)p 2.37( 70.29%)d 0.00(  0.02%)
                                            0.0003 -0.5447  0.0132 -0.7783  0.0089
                                           -0.3114  0.0055 -0.0000  0.0000 -0.0100
                                           -0.0000 -0.0000 -0.0087  0.0086
                ( 63.55%)  -0.7972* H  11 s( 99.89%)p 0.00(  0.11%)
                                           -0.9995  0.0029  0.0304  0.0115  0.0000
   146. (0.00726) BD*( 1) C   4 - C   5  
                ( 51.17%)   0.7154* C   4 s( 34.82%)p 1.87( 65.13%)d 0.00(  0.05%)
                                            0.0001  0.5900  0.0100 -0.7328  0.0072
                                           -0.3356 -0.0410 -0.0000 -0.0000  0.0128
                                            0.0000  0.0000  0.0150 -0.0116
                ( 48.83%)  -0.6988* C   5 s( 35.93%)p 1.78( 64.02%)d 0.00(  0.04%)
                                           -0.0001  0.5994  0.0032  0.7423  0.0204
                                            0.2956 -0.0371 -0.0000 -0.0000  0.0155
                                            0.0000 -0.0000  0.0097 -0.0093
   147. (0.00607) BD*( 1) C   4 - H  12  
                ( 36.51%)   0.6042* C   4 s( 29.65%)p 2.37( 70.32%)d 0.00(  0.03%)
                                            0.0003 -0.5444  0.0136 -0.6690  0.0064
                                            0.5055 -0.0084  0.0000  0.0000  0.0129
                                           -0.0000  0.0000 -0.0022  0.0089
                ( 63.49%)  -0.7968* H  12 s( 99.89%)p 0.00(  0.11%)
                                           -0.9995  0.0025  0.0263 -0.0190  0.0000
   148. (0.01142) BD*( 1) C   5 - C   6  
                ( 51.43%)   0.7171* C   5 s( 34.65%)p 1.88( 65.30%)d 0.00(  0.05%)
                                            0.0000  0.5885  0.0152 -0.6604 -0.0267
                                            0.4642 -0.0260  0.0000 -0.0000 -0.0187
                                           -0.0000  0.0000  0.0033 -0.0103
                ( 48.57%)  -0.6969* C   6 s( 39.13%)p 1.55( 60.84%)d 0.00(  0.04%)
                                           -0.0001  0.6253  0.0152  0.5651 -0.0116
                                           -0.5368 -0.0280 -0.0000 -0.0000 -0.0151
                                           -0.0000 -0.0000  0.0030 -0.0113
   149. (0.23135) BD*( 2) C   5 - C   6  
                ( 49.89%)   0.7063* C   5 s(  0.00%)p 1.00( 99.94%)d 0.00(  0.06%)
                                            0.0000  0.0000 -0.0000 -0.0000 -0.0000
                                            0.0000 -0.0000 -0.9997 -0.0072 -0.0000
                                            0.0068 -0.0227  0.0000 -0.0000
                ( 50.11%)  -0.7079* C   6 s(  0.00%)p 1.00( 99.98%)d 0.00(  0.02%)
                                            0.0000  0.0000  0.0000 -0.0000  0.0000
                                            0.0000  0.0000 -0.9997 -0.0206  0.0000
                                           -0.0123  0.0065  0.0000 -0.0000
   150. (0.00679) BD*( 1) C   5 - H  13  
                ( 36.10%)   0.6008* C   5 s( 29.35%)p 2.41( 70.62%)d 0.00(  0.02%)
                                           -0.0003  0.5414 -0.0190 -0.1049  0.0099
                                           -0.8337  0.0118  0.0000 -0.0000  0.0042
                                           -0.0000  0.0000 -0.0129 -0.0072
                ( 63.90%)  -0.7994* H  13 s( 99.89%)p 0.00(  0.11%)
                                            0.9995 -0.0044  0.0036  0.0326 -0.0000
   151. (0.01326) BD*( 1) C   6 - S   7  
                ( 47.60%)   0.6899* C   6 s( 24.79%)p 3.03( 75.05%)d 0.01(  0.16%)
                                            0.0003 -0.4979  0.0009  0.8185 -0.0330
                                            0.2807  0.0273 -0.0000 -0.0000 -0.0154
                                            0.0000  0.0000 -0.0302  0.0211
                ( 52.40%)  -0.7239* S   7 s( 18.25%)p 4.45( 81.18%)d 0.03(  0.57%)
                                           -0.0000 -0.0002 -0.4248  0.0457  0.0001
                                           -0.8965 -0.0353 -0.0000 -0.0793  0.0231
                                           -0.0000  0.0000 -0.0000 -0.0307  0.0000
                                            0.0000 -0.0608  0.0324
   152. (0.03616) BD*( 1) S   7 - C   8  
                ( 48.29%)   0.6949* S   7 s( 17.13%)p 4.80( 82.24%)d 0.04(  0.63%)
                                           -0.0000  0.0000 -0.4134  0.0191  0.0000
                                            0.2675  0.0387 -0.0000 -0.8655 -0.0155
                                           -0.0000  0.0000  0.0000  0.0194 -0.0000
                                            0.0000  0.0679  0.0363
                ( 51.71%)  -0.7191* C   8 s( 27.86%)p 2.58( 71.92%)d 0.01(  0.22%)
                                           -0.0000 -0.5275  0.0187 -0.1457  0.0558
                                            0.8335  0.0134 -0.0000 -0.0000  0.0159
                                           -0.0000  0.0000  0.0368  0.0243
   153. (0.00555) BD*( 1) C   8 - N   9  
                ( 60.75%)   0.7795* C   8 s( 35.38%)p 1.82( 64.49%)d 0.00(  0.13%)
                                           -0.0002 -0.5943 -0.0254 -0.6358 -0.0076
                                           -0.4845 -0.0763 -0.0000 -0.0000 -0.0288
                                           -0.0000 -0.0000 -0.0112  0.0189
                ( 39.25%)  -0.6265* N   9 s( 37.94%)p 1.63( 61.98%)d 0.00(  0.08%)
                                           -0.0001 -0.6156 -0.0190  0.6756 -0.0314
                                            0.4028  0.0152  0.0000 -0.0000 -0.0252
                                           -0.0000 -0.0000  0.0037  0.0112
   154. (0.11961) BD*( 2) C   8 - N   9  
                ( 60.35%)   0.7768* C   8 s(  0.00%)p 1.00( 99.78%)d 0.00(  0.22%)
                                           -0.0000 -0.0000  0.0000 -0.0000 -0.0000
                                           -0.0000 -0.0000  0.9989 -0.0024 -0.0000
                                            0.0444  0.0138 -0.0000  0.0000
                ( 39.65%)  -0.6297* N   9 s(  0.00%)p 1.00( 99.82%)d 0.00(  0.18%)
                                           -0.0000  0.0000 -0.0000 -0.0000  0.0000
                                           -0.0000 -0.0000  0.9990 -0.0113  0.0000
                                           -0.0118 -0.0411 -0.0000 -0.0000
   155. (0.00958) BD*( 1) C   8 - H  14  
                ( 36.31%)   0.6026* C   8 s( 36.52%)p 1.74( 63.45%)d 0.00(  0.03%)
                                           -0.0005  0.6043 -0.0001 -0.7564  0.0129
                                            0.2489  0.0128 -0.0000 -0.0000 -0.0069
                                           -0.0000  0.0000  0.0126 -0.0078
                ( 63.69%)  -0.7980* H  14 s( 99.88%)p 0.00(  0.12%)
                                            0.9994 -0.0032  0.0324 -0.0118 -0.0000


 NHO Directionality and "Bond Bending" (deviations from line of nuclear centers)

         [Thresholds for printing:  angular deviation  >  1.0 degree]
                                    hybrid p-character > 25.0%
                                    orbital occupancy  >  0.10e

                                Line of Centers        Hybrid 1              Hybrid 2
                                ---------------  -------------------   ------------------
                NBO               Theta   Phi    Theta   Phi    Dev    Theta   Phi    Dev
 ========================================================================================
     1. BD (   1) C   1 - C   2    90.0   22.4    90.0   28.7   6.3     90.0  198.1   4.3
     2. BD (   2) C   1 - C   2    90.0   22.4     0.0    0.0  90.0      0.0    0.0  90.0
     4. BD (   1) C   1 - N   9    90.0  148.0    90.0  141.8   6.2     90.0  332.9   4.9
     5. BD (   1) C   2 - C   3    90.0  321.5    90.0  326.4   4.9     90.0  137.4   4.1
     6. BD (   1) C   2 - H  10    90.0   83.4    90.0   82.1   1.3      --     --    --
     7. BD (   1) C   3 - C   4    90.0  262.4    90.0  265.9   3.5     90.0   78.8   3.6
     8. BD (   2) C   3 - C   4    90.0  262.4     0.0    0.0  90.0      0.0    0.0  90.0
    10. BD (   1) C   4 - C   5    90.0  203.5    90.0  207.4   3.9     90.0   18.7   4.8
    12. BD (   1) C   5 - C   6    90.0  141.5    90.0  147.5   5.9     90.0  314.4   7.1
    13. BD (   2) C   5 - C   6    90.0  141.5     0.0    0.0  90.0      0.0    0.0  90.0
    15. BD (   1) C   6 - S   7    90.0  192.2    90.0  201.4   9.2     90.0    3.4   8.7
    16. BD (   1) S   7 - C   8    90.0  100.4    90.0  109.2   8.7     90.0  276.1   4.4
    17. BD (   1) C   8 - N   9    90.0   37.1    90.0   41.1   4.0     90.0  213.0   4.1
    18. BD (   2) C   8 - N   9    90.0   37.1     0.0    0.0  90.0      0.0    0.0  90.0
    33. LP (   1) S   7             --     --     90.0  235.1   --       --     --    --
    34. LP (   2) S   7             --     --      0.0    0.0   --       --     --    --
    35. LP (   1) N   9             --     --     90.0   91.1   --       --     --    --
   138. BD*(   2) C   1 - C   2    90.0   22.4     0.0    0.0  90.0      0.0    0.0  90.0
   144. BD*(   2) C   3 - C   4    90.0  262.4     0.0    0.0  90.0      0.0    0.0  90.0
   149. BD*(   2) C   5 - C   6    90.0  141.5     0.0    0.0  90.0      0.0    0.0  90.0
   154. BD*(   2) C   8 - N   9    90.0   37.1     0.0    0.0  90.0      0.0    0.0  90.0


 Second Order Perturbation Theory Analysis of Fock Matrix in NBO Basis

     Threshold for printing:   0.25 kcal/mol
                                                                              E(2)  E(j)-E(i) F(i,j)
         Donor NBO (i)                     Acceptor NBO (j)                 kcal/mol   a.u.    a.u. 
 ===================================================================================================

 within unit  1
   1. BD (   1) C   1 - C   2        / 54. RY*(   1) C   3                    0.60    1.89    0.043
   1. BD (   1) C   1 - C   2        / 55. RY*(   2) C   3                    0.58    1.38    0.036
   1. BD (   1) C   1 - C   2        / 84. RY*(   4) C   6                    0.33    1.61    0.029
   1. BD (   1) C   1 - C   2        /108. RY*(   1) N   9                    0.45    1.69    0.035
   1. BD (   1) C   1 - C   2        /139. BD*(   1) C   1 - C   6            2.16    1.22    0.065
   1. BD (   1) C   1 - C   2        /140. BD*(   1) C   1 - N   9            1.11    1.16    0.045
   1. BD (   1) C   1 - C   2        /141. BD*(   1) C   2 - C   3            0.98    1.27    0.045
   1. BD (   1) C   1 - C   2        /142. BD*(   1) C   2 - H  10            0.51    1.18    0.031
   1. BD (   1) C   1 - C   2        /145. BD*(   1) C   3 - H  11            1.16    1.20    0.047
   1. BD (   1) C   1 - C   2        /151. BD*(   1) C   6 - S   7            1.26    0.91    0.043
   1. BD (   1) C   1 - C   2        /153. BD*(   1) C   8 - N   9            0.83    1.29    0.041
   2. BD (   2) C   1 - C   2        / 49. RY*(   5) C   2                    0.29    1.43    0.029
   2. BD (   2) C   1 - C   2        / 57. RY*(   4) C   3                    1.12    1.11    0.049
   2. BD (   2) C   1 - C   2        / 85. RY*(   5) C   6                    0.32    2.12    0.037
   2. BD (   2) C   1 - C   2        /110. RY*(   3) N   9                    0.55    1.70    0.043
   2. BD (   2) C   1 - C   2        /144. BD*(   2) C   3 - C   4           11.55    0.29    0.074
   2. BD (   2) C   1 - C   2        /149. BD*(   2) C   5 - C   6            9.67    0.26    0.065
   2. BD (   2) C   1 - C   2        /154. BD*(   2) C   8 - N   9            5.91    0.27    0.052
   3. BD (   1) C   1 - C   6        / 45. RY*(   1) C   2                    0.59    1.86    0.042
   3. BD (   1) C   1 - C   6        / 72. RY*(   1) C   5                    0.58    1.80    0.041
   3. BD (   1) C   1 - C   6        / 73. RY*(   2) C   5                    0.34    1.38    0.027
   3. BD (   1) C   1 - C   6        / 91. RY*(   2) S   7                    0.29    1.56    0.027
   3. BD (   1) C   1 - C   6        /109. RY*(   2) N   9                    0.33    1.93    0.032
   3. BD (   1) C   1 - C   6        /137. BD*(   1) C   1 - C   2            2.07    1.25    0.064
   3. BD (   1) C   1 - C   6        /140. BD*(   1) C   1 - N   9            0.60    1.16    0.033
   3. BD (   1) C   1 - C   6        /142. BD*(   1) C   2 - H  10            0.93    1.18    0.042
   3. BD (   1) C   1 - C   6        /148. BD*(   1) C   5 - C   6            2.46    1.24    0.070
   3. BD (   1) C   1 - C   6        /150. BD*(   1) C   5 - H  13            1.14    1.17    0.046
   4. BD (   1) C   1 - N   9        / 45. RY*(   1) C   2                    0.31    1.94    0.031
   4. BD (   1) C   1 - N   9        / 81. RY*(   1) C   6                    0.26    1.79    0.027
   4. BD (   1) C   1 - N   9        / 99. RY*(   1) C   8                    0.29    1.52    0.026
   4. BD (   1) C   1 - N   9        /100. RY*(   2) C   8                    0.90    1.93    0.053
   4. BD (   1) C   1 - N   9        /102. RY*(   4) C   8                    0.26    2.04    0.029
   4. BD (   1) C   1 - N   9        /137. BD*(   1) C   1 - C   2            1.18    1.33    0.050
   4. BD (   1) C   1 - N   9        /139. BD*(   1) C   1 - C   6            0.81    1.29    0.041
   4. BD (   1) C   1 - N   9        /141. BD*(   1) C   2 - C   3            0.62    1.35    0.036
   4. BD (   1) C   1 - N   9        /148. BD*(   1) C   5 - C   6            1.16    1.32    0.049
   4. BD (   1) C   1 - N   9        /152. BD*(   1) S   7 - C   8            0.26    0.97    0.020
   4. BD (   1) C   1 - N   9        /153. BD*(   1) C   8 - N   9            0.55    1.36    0.035
   4. BD (   1) C   1 - N   9        /155. BD*(   1) C   8 - H  14            1.89    1.27    0.062
   5. BD (   1) C   2 - C   3        / 36. RY*(   1) C   1                    0.53    1.67    0.038
   5. BD (   1) C   2 - C   3        / 37. RY*(   2) C   1                    0.67    1.67    0.042
   5. BD (   1) C   2 - C   3        / 63. RY*(   1) C   4                    0.42    1.88    0.036
   5. BD (   1) C   2 - C   3        / 64. RY*(   2) C   4                    0.66    1.38    0.038
   5. BD (   1) C   2 - C   3        /137. BD*(   1) C   1 - C   2            1.14    1.26    0.048
   5. BD (   1) C   2 - C   3        /140. BD*(   1) C   1 - N   9            2.42    1.17    0.067
   5. BD (   1) C   2 - C   3        /142. BD*(   1) C   2 - H  10            0.55    1.19    0.032
   5. BD (   1) C   2 - C   3        /143. BD*(   1) C   3 - C   4            1.05    1.26    0.046
   5. BD (   1) C   2 - C   3        /145. BD*(   1) C   3 - H  11            0.52    1.20    0.032
   5. BD (   1) C   2 - C   3        /147. BD*(   1) C   4 - H  12            1.01    1.20    0.044
   6. BD (   1) C   2 - H  10        / 36. RY*(   1) C   1                    0.28    1.47    0.026
   6. BD (   1) C   2 - H  10        / 54. RY*(   1) C   3                    0.31    1.70    0.029
   6. BD (   1) C   2 - H  10        /137. BD*(   1) C   1 - C   2            0.32    1.06    0.023
   6. BD (   1) C   2 - H  10        /139. BD*(   1) C   1 - C   6            2.55    1.03    0.065
   6. BD (   1) C   2 - H  10        /140. BD*(   1) C   1 - N   9            0.29    0.97    0.021
   6. BD (   1) C   2 - H  10        /141. BD*(   1) C   2 - C   3            0.33    1.08    0.024
   6. BD (   1) C   2 - H  10        /143. BD*(   1) C   3 - C   4            1.98    1.07    0.058
   7. BD (   1) C   3 - C   4        / 45. RY*(   1) C   2                    0.26    1.84    0.028
   7. BD (   1) C   3 - C   4        / 46. RY*(   2) C   2                    0.85    1.38    0.043
   7. BD (   1) C   3 - C   4        / 73. RY*(   2) C   5                    0.84    1.36    0.043
   7. BD (   1) C   3 - C   4        /141. BD*(   1) C   2 - C   3            1.05    1.25    0.046
   7. BD (   1) C   3 - C   4        /142. BD*(   1) C   2 - H  10            1.22    1.16    0.048
   7. BD (   1) C   3 - C   4        /145. BD*(   1) C   3 - H  11            0.59    1.18    0.033
   7. BD (   1) C   3 - C   4        /146. BD*(   1) C   4 - C   5            1.09    1.24    0.047
   7. BD (   1) C   3 - C   4        /147. BD*(   1) C   4 - H  12            0.61    1.18    0.034
   7. BD (   1) C   3 - C   4        /150. BD*(   1) C   5 - H  13            1.19    1.15    0.047
   8. BD (   2) C   3 - C   4        / 49. RY*(   5) C   2                    0.87    1.41    0.049
   8. BD (   2) C   3 - C   4        / 57. RY*(   4) C   3                    0.32    1.09    0.026
   8. BD (   2) C   3 - C   4        / 65. RY*(   3) C   4                    0.29    1.00    0.024
   8. BD (   2) C   3 - C   4        / 76. RY*(   5) C   5                    0.68    1.70    0.048
   8. BD (   2) C   3 - C   4        /138. BD*(   2) C   1 - C   2           10.85    0.27    0.069
   8. BD (   2) C   3 - C   4        /149. BD*(   2) C   5 - C   6           11.66    0.25    0.069
   9. BD (   1) C   3 - H  11        / 45. RY*(   1) C   2                    0.31    1.66    0.029
   9. BD (   1) C   3 - H  11        / 63. RY*(   1) C   4                    0.32    1.67    0.029
   9. BD (   1) C   3 - H  11        /137. BD*(   1) C   1 - C   2            2.01    1.05    0.058
   9. BD (   1) C   3 - H  11        /141. BD*(   1) C   2 - C   3            0.31    1.07    0.023
   9. BD (   1) C   3 - H  11        /143. BD*(   1) C   3 - C   4            0.40    1.05    0.026
   9. BD (   1) C   3 - H  11        /146. BD*(   1) C   4 - C   5            2.03    1.06    0.059
  10. BD (   1) C   4 - C   5        / 54. RY*(   1) C   3                    0.41    1.90    0.035
  10. BD (   1) C   4 - C   5        / 55. RY*(   2) C   3                    0.71    1.39    0.040
  10. BD (   1) C   4 - C   5        / 81. RY*(   1) C   6                    0.71    1.72    0.044
  10. BD (   1) C   4 - C   5        /143. BD*(   1) C   3 - C   4            1.04    1.26    0.046
  10. BD (   1) C   4 - C   5        /145. BD*(   1) C   3 - H  11            0.95    1.20    0.043
  10. BD (   1) C   4 - C   5        /147. BD*(   1) C   4 - H  12            0.54    1.20    0.032
  10. BD (   1) C   4 - C   5        /148. BD*(   1) C   5 - C   6            1.52    1.25    0.055
  10. BD (   1) C   4 - C   5        /150. BD*(   1) C   5 - H  13            0.54    1.18    0.032
  10. BD (   1) C   4 - C   5        /151. BD*(   1) C   6 - S   7            2.78    0.91    0.064
  11. BD (   1) C   4 - H  12        / 54. RY*(   1) C   3                    0.32    1.69    0.029
  11. BD (   1) C   4 - H  12        / 72. RY*(   1) C   5                    0.29    1.60    0.027
  11. BD (   1) C   4 - H  12        /141. BD*(   1) C   2 - C   3            1.94    1.07    0.058
  11. BD (   1) C   4 - H  12        /143. BD*(   1) C   3 - C   4            0.41    1.05    0.026
  11. BD (   1) C   4 - H  12        /146. BD*(   1) C   4 - C   5            0.31    1.06    0.023
  11. BD (   1) C   4 - H  12        /148. BD*(   1) C   5 - C   6            2.09    1.04    0.059
  12. BD (   1) C   5 - C   6        / 38. RY*(   3) C   1                    0.26    1.61    0.026
  12. BD (   1) C   5 - C   6        / 63. RY*(   1) C   4                    0.62    1.90    0.044
  12. BD (   1) C   5 - C   6        / 64. RY*(   2) C   4                    0.59    1.40    0.036
  12. BD (   1) C   5 - C   6        / 91. RY*(   2) S   7                    0.26    1.59    0.026
  12. BD (   1) C   5 - C   6        /139. BD*(   1) C   1 - C   6            2.35    1.24    0.069
  12. BD (   1) C   5 - C   6        /140. BD*(   1) C   1 - N   9            1.21    1.19    0.048
  12. BD (   1) C   5 - C   6        /146. BD*(   1) C   4 - C   5            1.09    1.29    0.047
  12. BD (   1) C   5 - C   6        /147. BD*(   1) C   4 - H  12            1.08    1.22    0.046
  12. BD (   1) C   5 - C   6        /150. BD*(   1) C   5 - H  13            0.62    1.20    0.034
  12. BD (   1) C   5 - C   6        /151. BD*(   1) C   6 - S   7            0.30    0.93    0.021
  13. BD (   2) C   5 - C   6        / 40. RY*(   5) C   1                    0.81    1.04    0.040
  13. BD (   2) C   5 - C   6        / 65. RY*(   3) C   4                    1.10    1.03    0.046
  13. BD (   2) C   5 - C   6        / 76. RY*(   5) C   5                    0.25    1.73    0.029
  13. BD (   2) C   5 - C   6        / 90. RY*(   1) S   7                    0.79    1.00    0.039
  13. BD (   2) C   5 - C   6        /138. BD*(   2) C   1 - C   2            8.88    0.31    0.068
  13. BD (   2) C   5 - C   6        /144. BD*(   2) C   3 - C   4           10.06    0.31    0.072
  14. BD (   1) C   5 - H  13        / 63. RY*(   1) C   4                    0.35    1.70    0.031
  14. BD (   1) C   5 - H  13        / 81. RY*(   1) C   6                    0.44    1.53    0.033
  14. BD (   1) C   5 - H  13        /139. BD*(   1) C   1 - C   6            2.29    1.04    0.062
  14. BD (   1) C   5 - H  13        /143. BD*(   1) C   3 - C   4            1.92    1.08    0.058
  14. BD (   1) C   5 - H  13        /146. BD*(   1) C   4 - C   5            0.34    1.09    0.024
  14. BD (   1) C   5 - H  13        /148. BD*(   1) C   5 - C   6            0.36    1.07    0.025
  15. BD (   1) C   6 - S   7        / 36. RY*(   1) C   1                    0.51    1.63    0.036
  15. BD (   1) C   6 - S   7        / 72. RY*(   1) C   5                    0.74    1.78    0.046
  15. BD (   1) C   6 - S   7        / 99. RY*(   1) C   8                    0.27    1.42    0.025
  15. BD (   1) C   6 - S   7        /137. BD*(   1) C   1 - C   2            2.07    1.22    0.064
  15. BD (   1) C   6 - S   7        /139. BD*(   1) C   1 - C   6            0.27    1.19    0.023
  15. BD (   1) C   6 - S   7        /140. BD*(   1) C   1 - N   9            0.51    1.14    0.030
  15. BD (   1) C   6 - S   7        /146. BD*(   1) C   4 - C   5            0.99    1.24    0.044
  15. BD (   1) C   6 - S   7        /148. BD*(   1) C   5 - C   6            0.65    1.22    0.036
  15. BD (   1) C   6 - S   7        /153. BD*(   1) C   8 - N   9            0.45    1.26    0.030
  15. BD (   1) C   6 - S   7        /155. BD*(   1) C   8 - H  14            1.25    1.17    0.048
  16. BD (   1) S   7 - C   8        /109. RY*(   2) N   9                    0.85    1.90    0.051
  16. BD (   1) S   7 - C   8        /137. BD*(   1) C   1 - C   2            0.51    1.21    0.031
  16. BD (   1) S   7 - C   8        /148. BD*(   1) C   5 - C   6            2.40    1.20    0.068
  17. BD (   1) C   8 - N   9        / 37. RY*(   2) C   1                    1.56    1.83    0.067
  17. BD (   1) C   8 - N   9        /137. BD*(   1) C   1 - C   2            2.29    1.42    0.072
  17. BD (   1) C   8 - N   9        /140. BD*(   1) C   1 - N   9            0.77    1.33    0.041
  17. BD (   1) C   8 - N   9        /155. BD*(   1) C   8 - H  14            0.56    1.37    0.035
  18. BD (   2) C   8 - N   9        / 39. RY*(   4) C   1                    0.73    2.20    0.052
  18. BD (   2) C   8 - N   9        / 92. RY*(   3) S   7                    0.72    0.99    0.034
  18. BD (   2) C   8 - N   9        /138. BD*(   2) C   1 - C   2           10.12    0.35    0.082
  19. BD (   1) C   8 - H  14        / 91. RY*(   2) S   7                    0.37    1.40    0.029
  19. BD (   1) C   8 - H  14        /108. RY*(   1) N   9                    0.66    1.52    0.040
  19. BD (   1) C   8 - H  14        /140. BD*(   1) C   1 - N   9            2.56    1.00    0.064
  19. BD (   1) C   8 - H  14        /151. BD*(   1) C   6 - S   7            0.28    0.74    0.018
  19. BD (   1) C   8 - H  14        /152. BD*(   1) S   7 - C   8            0.33    0.73    0.020
  19. BD (   1) C   8 - H  14        /153. BD*(   1) C   8 - N   9            0.55    1.12    0.031
  20. CR (   1) C   1                / 46. RY*(   2) C   2                    0.71   10.80    0.110
  20. CR (   1) C   1                / 82. RY*(   2) C   6                    0.38   10.74    0.081
  20. CR (   1) C   1                / 84. RY*(   4) C   6                    0.48   11.01    0.092
  20. CR (   1) C   1                /139. BD*(   1) C   1 - C   6            0.36   10.62    0.079
  20. CR (   1) C   1                /141. BD*(   1) C   2 - C   3            0.36   10.67    0.079
  20. CR (   1) C   1                /142. BD*(   1) C   2 - H  10            0.25   10.58    0.065
  20. CR (   1) C   1                /148. BD*(   1) C   5 - C   6            0.61   10.64    0.102
  20. CR (   1) C   1                /151. BD*(   1) C   6 - S   7            0.26   10.31    0.066
  20. CR (   1) C   1                /153. BD*(   1) C   8 - N   9            0.63   10.69    0.104
  21. CR (   1) C   2                / 38. RY*(   3) C   1                    0.91   10.98    0.126
  21. CR (   1) C   2                / 55. RY*(   2) C   3                    0.75   10.77    0.114
  21. CR (   1) C   2                / 56. RY*(   3) C   3                    0.28   10.81    0.069
  21. CR (   1) C   2                /117. RY*(   1) H  10                    0.43   10.47    0.085
  21. CR (   1) C   2                /139. BD*(   1) C   1 - C   6            0.63   10.61    0.104
  21. CR (   1) C   2                /140. BD*(   1) C   1 - N   9            0.50   10.55    0.093
  21. CR (   1) C   2                /143. BD*(   1) C   3 - C   4            0.44   10.65    0.086
  21. CR (   1) C   2                /145. BD*(   1) C   3 - H  11            0.27   10.59    0.067
  22. CR (   1) C   3                / 46. RY*(   2) C   2                    0.47   10.78    0.090
  22. CR (   1) C   3                / 47. RY*(   3) C   2                    0.28   10.67    0.069
  22. CR (   1) C   3                / 64. RY*(   2) C   4                    0.73   10.76    0.112
  22. CR (   1) C   3                /121. RY*(   1) H  11                    0.42   10.46    0.083
  22. CR (   1) C   3                /137. BD*(   1) C   1 - C   2            0.45   10.63    0.088
  22. CR (   1) C   3                /142. BD*(   1) C   2 - H  10            0.30   10.56    0.071
  22. CR (   1) C   3                /146. BD*(   1) C   4 - C   5            0.47   10.64    0.089
  22. CR (   1) C   3                /147. BD*(   1) C   4 - H  12            0.27   10.58    0.067
  23. CR (   1) C   4                / 55. RY*(   2) C   3                    0.68   10.76    0.108
  23. CR (   1) C   4                / 73. RY*(   2) C   5                    0.34   10.76    0.077
  23. CR (   1) C   4                / 75. RY*(   4) C   5                    0.35   10.74    0.078
  23. CR (   1) C   4                /125. RY*(   1) H  12                    0.42   10.46    0.083
  23. CR (   1) C   4                /141. BD*(   1) C   2 - C   3            0.45   10.65    0.088
  23. CR (   1) C   4                /145. BD*(   1) C   3 - H  11            0.26   10.58    0.066
  23. CR (   1) C   4                /148. BD*(   1) C   5 - C   6            0.50   10.62    0.092
  23. CR (   1) C   4                /150. BD*(   1) C   5 - H  13            0.30   10.55    0.071
  24. CR (   1) C   5                / 64. RY*(   2) C   4                    0.73   10.78    0.112
  24. CR (   1) C   5                / 66. RY*(   4) C   4                    0.31   10.85    0.073
  24. CR (   1) C   5                / 82. RY*(   2) C   6                    0.25   10.74    0.066
  24. CR (   1) C   5                / 84. RY*(   4) C   6                    0.83   11.01    0.120
  24. CR (   1) C   5                /129. RY*(   1) H  13                    0.42   10.47    0.084
  24. CR (   1) C   5                /139. BD*(   1) C   1 - C   6            0.61   10.62    0.103
  24. CR (   1) C   5                /143. BD*(   1) C   3 - C   4            0.43   10.66    0.086
  24. CR (   1) C   5                /147. BD*(   1) C   4 - H  12            0.26   10.60    0.066
  24. CR (   1) C   5                /151. BD*(   1) C   6 - S   7            0.63   10.31    0.103
  25. CR (   1) C   6                / 37. RY*(   2) C   1                    0.90   11.07    0.126
  25. CR (   1) C   6                / 73. RY*(   2) C   5                    0.95   10.79    0.128
  25. CR (   1) C   6                /137. BD*(   1) C   1 - C   2            0.52   10.66    0.095
  25. CR (   1) C   6                /139. BD*(   1) C   1 - C   6            0.36   10.62    0.079
  25. CR (   1) C   6                /146. BD*(   1) C   4 - C   5            0.34   10.67    0.076
  25. CR (   1) C   6                /150. BD*(   1) C   5 - H  13            0.31   10.58    0.073
  25. CR (   1) C   6                /151. BD*(   1) C   6 - S   7            0.27   10.31    0.068
  27. CR (   2) S   7                / 81. RY*(   1) C   6                    0.71    9.63    0.104
  27. CR (   2) S   7                / 99. RY*(   1) C   8                    0.61    9.37    0.096
  27. CR (   2) S   7                /100. RY*(   2) C   8                    0.33    9.78    0.071
  27. CR (   2) S   7                /139. BD*(   1) C   1 - C   6            0.26    9.14    0.063
  27. CR (   2) S   7                /148. BD*(   1) C   5 - C   6            0.82    9.16    0.110
  31. CR (   1) C   8                / 93. RY*(   4) S   7                    0.29   10.88    0.071
  31. CR (   1) C   8                /109. RY*(   2) N   9                    0.38   11.38    0.083
  31. CR (   1) C   8                /133. RY*(   1) H  14                    0.47   10.49    0.088
  31. CR (   1) C   8                /140. BD*(   1) C   1 - N   9            1.01   10.60    0.132
  31. CR (   1) C   8                /152. BD*(   1) S   7 - C   8            0.34   10.33    0.076
  32. CR (   1) N   9                / 36. RY*(   1) C   1                    1.24   15.11    0.173
  32. CR (   1) N   9                / 43. RY*(   8) C   1                    0.29   16.39    0.087
  32. CR (   1) N   9                / 99. RY*(   1) C   8                    1.76   14.90    0.205
  32. CR (   1) N   9                /102. RY*(   4) C   8                    0.30   15.41    0.086
  32. CR (   1) N   9                /137. BD*(   1) C   1 - C   2            0.46   14.70    0.104
  32. CR (   1) N   9                /139. BD*(   1) C   1 - C   6            0.32   14.67    0.087
  33. LP (   1) S   7                / 81. RY*(   1) C   6                    0.79    1.68    0.046
  33. LP (   1) S   7                / 99. RY*(   1) C   8                    0.49    1.41    0.033
  33. LP (   1) S   7                /100. RY*(   2) C   8                    0.28    1.82    0.029
  33. LP (   1) S   7                /139. BD*(   1) C   1 - C   6            1.09    1.18    0.046
  33. LP (   1) S   7                /148. BD*(   1) C   5 - C   6            0.29    1.21    0.024
  33. LP (   1) S   7                /153. BD*(   1) C   8 - N   9            1.03    1.25    0.045
  34. LP (   2) S   7                / 83. RY*(   3) C   6                    0.25    1.54    0.027
  34. LP (   2) S   7                / 87. RY*(   7) C   6                    0.39    1.43    0.032
  34. LP (   2) S   7                / 92. RY*(   3) S   7                    0.55    0.93    0.031
  34. LP (   2) S   7                /103. RY*(   5) C   8                    0.54    1.59    0.040
  34. LP (   2) S   7                /149. BD*(   2) C   5 - C   6           11.24    0.27    0.072
  34. LP (   2) S   7                /154. BD*(   2) C   8 - N   9           12.84    0.27    0.076
  35. LP (   1) N   9                / 36. RY*(   1) C   1                    1.91    1.30    0.065
  35. LP (   1) N   9                / 99. RY*(   1) C   8                    2.14    1.08    0.062
  35. LP (   1) N   9                /100. RY*(   2) C   8                    0.48    1.49    0.035
  35. LP (   1) N   9                /137. BD*(   1) C   1 - C   2            0.51    0.89    0.027
  35. LP (   1) N   9                /139. BD*(   1) C   1 - C   6            3.75    0.86    0.073
  35. LP (   1) N   9                /152. BD*(   1) S   7 - C   8            7.60    0.53    0.081
  35. LP (   1) N   9                /155. BD*(   1) C   8 - H  14            1.35    0.84    0.044
 138. BD*(   2) C   1 - C   2        / 40. RY*(   5) C   1                    0.81    0.73    0.067
 138. BD*(   2) C   1 - C   2        / 48. RY*(   4) C   2                    0.96    1.30    0.097
 138. BD*(   2) C   1 - C   2        / 57. RY*(   4) C   3                    0.40    0.82    0.050
 138. BD*(   2) C   1 - C   2        /110. RY*(   3) N   9                    0.26    1.41    0.052
 144. BD*(   2) C   3 - C   4        / 49. RY*(   5) C   2                    0.29    1.14    0.055
 144. BD*(   2) C   3 - C   4        / 57. RY*(   4) C   3                    0.48    0.81    0.059
 144. BD*(   2) C   3 - C   4        / 58. RY*(   5) C   3                    0.43    1.68    0.081
 144. BD*(   2) C   3 - C   4        / 65. RY*(   3) C   4                    0.73    0.72    0.069
 144. BD*(   2) C   3 - C   4        / 67. RY*(   5) C   4                    0.35    1.78    0.075
 144. BD*(   2) C   3 - C   4        / 76. RY*(   5) C   5                    0.26    1.42    0.058
 149. BD*(   2) C   5 - C   6        / 40. RY*(   5) C   1                    0.33    0.76    0.041
 149. BD*(   2) C   5 - C   6        / 65. RY*(   3) C   4                    0.48    0.75    0.049
 149. BD*(   2) C   5 - C   6        / 74. RY*(   3) C   5                    1.55    1.01    0.104
 149. BD*(   2) C   5 - C   6        / 83. RY*(   3) C   6                    1.07    1.27    0.096
 149. BD*(   2) C   5 - C   6        / 90. RY*(   1) S   7                    0.37    0.72    0.043
 149. BD*(   2) C   5 - C   6        /138. BD*(   2) C   1 - C   2           86.31    0.02    0.083
 149. BD*(   2) C   5 - C   6        /144. BD*(   2) C   3 - C   4           61.07    0.03    0.085
 154. BD*(   2) C   8 - N   9        / 92. RY*(   3) S   7                    0.30    0.65    0.051
 154. BD*(   2) C   8 - N   9        /101. RY*(   3) C   8                    1.09    1.18    0.130
 154. BD*(   2) C   8 - N   9        /111. RY*(   4) N   9                    0.52    1.80    0.111
 154. BD*(   2) C   8 - N   9        /138. BD*(   2) C   1 - C   2           44.64    0.02    0.061


 Natural Bond Orbitals (Summary):

                                                            Principal Delocalizations
           NBO                        Occupancy    Energy   (geminal,vicinal,remote)
 ====================================================================================
 Molecular unit  1  (C7H5NS)
     1. BD (   1) C   1 - C   2          0.98653    -0.89889  139(g),151(v),145(v),140(g)
                                                    141(g),153(v),54(v),55(v)
                                                    142(g),108(v),84(v)
     2. BD (   2) C   1 - C   2          0.80841    -0.46621  144(v),149(v),154(v),57(v)
                                                    110(v),85(v),49(g)
     3. BD (   1) C   1 - C   6          0.98686    -0.89422  148(g),137(g),150(v),142(v)
                                                    140(g),45(v),72(v),73(v)
                                                    109(v),91(v)
     4. BD (   1) C   1 - N   9          0.98962    -0.97545  155(v),137(g),148(v),100(v)
                                                    139(g),141(v),153(g),45(v)
                                                    99(v),152(v),102(v),81(v)
     5. BD (   1) C   2 - C   3          0.98984    -0.90564  140(v),137(g),143(g),147(v)
                                                    37(v),64(v),142(g),36(v)
                                                    145(g),63(v)
     6. BD (   1) C   2 - H  10          0.98828    -0.70956  139(v),143(v),141(g),137(g)
                                                    54(v),140(v),36(v)
     7. BD (   1) C   3 - C   4          0.99014    -0.87940  142(v),150(v),146(g),141(g)
                                                    46(v),73(v),147(g),145(g)
                                                    45(v)
     8. BD (   2) C   3 - C   4          0.79636    -0.44968  149(v),138(v),49(v),76(v)
                                                    57(g),65(g)
     9. BD (   1) C   3 - H  11          0.98922    -0.69672  146(v),137(v),143(g),63(v)
                                                    45(v),141(g)
    10. BD (   1) C   4 - C   5          0.98782    -0.90532  151(v),148(g),143(g),145(v)
                                                    55(v),81(v),147(g),150(g)
                                                    54(v)
    11. BD (   1) C   4 - H  12          0.98878    -0.69583  148(v),141(v),143(g),54(v)
                                                    146(g),72(v)
    12. BD (   1) C   5 - C   6          0.98933    -0.92567  139(g),140(v),146(g),147(v)
                                                    63(v),150(g),64(v),151(g)
                                                    91(v),38(v)
    13. BD (   2) C   5 - C   6          0.84725    -0.48571  144(v),138(v),65(v),40(v)
                                                    90(v),76(g)
    14. BD (   1) C   5 - H  13          0.98909    -0.72198  139(v),143(v),81(v),63(v)
                                                    148(g),146(g)
    15. BD (   1) C   6 - S   7          0.98877    -0.87271  137(v),155(v),146(v),72(v)
                                                    148(g),36(v),140(v),153(v)
                                                    139(g),99(v)
    16. BD (   1) S   7 - C   8          0.99267    -0.85860  148(v),109(v),137(r)
    17. BD (   1) C   8 - N   9          0.99457    -1.07039  137(v),37(v),140(g),155(g)
    18. BD (   2) C   8 - N   9          0.94907    -0.52952  138(v),39(v),92(v)
    19. BD (   1) C   8 - H  14          0.99183    -0.73553  140(v),108(v),153(g),91(v)
                                                    152(g),151(v)
    20. CR (   1) C   1                  0.99937   -10.29847  46(v),153(v),148(v),84(v)
                                                    82(v),139(g),141(v),151(v)
                                                    142(v)
    21. CR (   1) C   2                  0.99945   -10.29017  38(v),55(v),139(v),140(v)
                                                    143(v),117(v),56(v),145(v)
    22. CR (   1) C   3                  0.99949   -10.27817  64(v),146(v),46(v),137(v)
                                                    121(v),142(v),47(v),147(v)
    23. CR (   1) C   4                  0.99949   -10.27701  55(v),148(v),141(v),125(v)
                                                    75(v),73(v),150(v),145(v)
    24. CR (   1) C   5                  0.99943   -10.29833  84(v),64(v),151(v),139(v)
                                                    143(v),129(v),66(v),147(v)
                                                    82(v)
    25. CR (   1) C   6                  0.99941   -10.30563  73(v),37(v),137(v),139(g)
                                                    146(v),150(v),151(g)
    26. CR (   1) S   7                  1.00000   -88.19276   
    27. CR (   2) S   7                  0.99964    -8.82133  148(v),81(v),99(v),100(v)
                                                    139(v)
    28. CR (   3) S   7                  0.99991    -6.15516   
    29. CR (   4) S   7                  0.99992    -6.15381   
    30. CR (   5) S   7                  0.99999    -6.15686   
    31. CR (   1) C   8                  0.99961   -10.34186  140(v),133(v),109(v),152(g)
                                                    93(v)
    32. CR (   1) N   9                  0.99961   -14.35188  99(v),36(v),137(v),139(v)
                                                    102(v),43(v)
    33. LP (   1) S   7                  0.99246    -0.86680  139(v),153(v),81(v),99(v)
                                                    148(v),100(v)
    34. LP (   2) S   7                  0.85044    -0.47147  154(v),149(v),92(g),103(v)
                                                    87(v),83(v)
    35. LP (   1) N   9                  0.94325    -0.53872  152(v),139(v),99(v),36(v)
                                                    155(v),137(v),100(v)
    36. RY*(   1) C   1                  0.00391     0.75957   
    37. RY*(   2) C   1                  0.00308     0.76172   
    38. RY*(   3) C   1                  0.00143     0.68584   
    39. RY*(   4) C   1                  0.00083     1.67291   
    40. RY*(   5) C   1                  0.00035     0.55317   
    41. RY*(   6) C   1                  0.00029     1.96924   
    42. RY*(   7) C   1                  0.00025     1.57566   
    43. RY*(   8) C   1                  0.00008     2.03747   
    44. RY*(   9) C   1                  0.00001     1.97895   
    45. RY*(   1) C   2                  0.00277     0.96424   
    46. RY*(   2) C   2                  0.00131     0.50130   
    47. RY*(   3) C   2                  0.00057     0.38909   
    48. RY*(   4) C   2                  0.00054     1.11888   
    49. RY*(   5) C   2                  0.00030     0.96365   
    50. RY*(   6) C   2                  0.00008     2.12959   
    51. RY*(   7) C   2                  0.00001     1.66679   
    52. RY*(   8) C   2                  0.00002     2.14695   
    53. RY*(   9) C   2                  0.00001     2.00726   
    54. RY*(   1) C   3                  0.00269     0.98996   
    55. RY*(   2) C   3                  0.00130     0.48254   
    56. RY*(   3) C   3                  0.00046     0.52114   
    57. RY*(   4) C   3                  0.00041     0.64078   
    58. RY*(   5) C   3                  0.00037     1.50874   
    59. RY*(   6) C   3                  0.00007     2.18160   
    60. RY*(   7) C   3                  0.00003     2.02507   
    61. RY*(   8) C   3                  0.00000     1.64024   
    62. RY*(   9) C   3                  0.00000     2.01515   
    63. RY*(   1) C   4                  0.00285     0.97785   
    64. RY*(   2) C   4                  0.00126     0.47843   
    65. RY*(   3) C   4                  0.00046     0.54596   
    66. RY*(   4) C   4                  0.00041     0.54750   
    67. RY*(   5) C   4                  0.00036     1.60722   
    68. RY*(   6) C   4                  0.00007     2.17397   
    69. RY*(   7) C   4                  0.00003     2.01487   
    70. RY*(   8) C   4                  0.00000     1.63982   
    71. RY*(   9) C   4                  0.00000     2.01340   
    72. RY*(   1) C   5                  0.00322     0.90835   
    73. RY*(   2) C   5                  0.00146     0.48293   
    74. RY*(   3) C   5                  0.00087     0.80867   
    75. RY*(   4) C   5                  0.00058     0.46066   
    76. RY*(   5) C   5                  0.00022     1.24812   
    77. RY*(   6) C   5                  0.00007     2.05956   
    78. RY*(   7) C   5                  0.00002     2.15171   
    79. RY*(   8) C   5                  0.00001     1.65986   
    80. RY*(   9) C   5                  0.00002     1.98202   
    81. RY*(   1) C   6                  0.00309     0.81198   
    82. RY*(   2) C   6                  0.00211     0.44073   
    83. RY*(   3) C   6                  0.00108     1.06711   
    84. RY*(   4) C   6                  0.00098     0.71282   
    85. RY*(   5) C   6                  0.00030     1.65062   
    86. RY*(   6) C   6                  0.00026     2.05960   
    87. RY*(   7) C   6                  0.00012     0.96081   
    88. RY*(   8) C   6                  0.00006     1.85903   
    89. RY*(   9) C   6                  0.00001     1.99397   
    90. RY*(   1) S   7                  0.00229     0.51812   
    91. RY*(   2) S   7                  0.00148     0.66217   
    92. RY*(   3) S   7                  0.00102     0.45711   
    93. RY*(   4) S   7                  0.00095     0.53921   
    94. RY*(   5) S   7                  0.00026     0.71031   
    95. RY*(   6) S   7                  0.00024     0.59621   
    96. RY*(   7) S   7                  0.00002     0.65164   
    97. RY*(   8) S   7                  0.00001     0.60960   
    98. RY*(   9) S   7                  0.00002     0.83539   
    99. RY*(   1) C   8                  0.00411     0.54531   
   100. RY*(   2) C   8                  0.00266     0.95600   
   101. RY*(   3) C   8                  0.00139     0.97868   
   102. RY*(   4) C   8                  0.00041     1.05960   
   103. RY*(   5) C   8                  0.00032     1.12121   
   104. RY*(   6) C   8                  0.00013     1.65959   
   105. RY*(   7) C   8                  0.00001     1.26276   
   106. RY*(   8) C   8                  0.00001     1.93923   
   107. RY*(   9) C   8                  0.00000     1.53421   
   108. RY*(   1) N   9                  0.00206     0.78710   
   109. RY*(   2) N   9                  0.00127     1.03902   
   110. RY*(   3) N   9                  0.00031     1.23040   
   111. RY*(   4) N   9                  0.00015     1.60597   
   112. RY*(   5) N   9                  0.00013     1.09397   
   113. RY*(   6) N   9                  0.00003     2.45568   
   114. RY*(   7) N   9                  0.00002     2.34594   
   115. RY*(   8) N   9                  0.00001     2.06875   
   116. RY*(   9) N   9                  0.00001     2.47530   
   117. RY*(   1) H  10                  0.00085     0.17932   
   118. RY*(   2) H  10                  0.00006     1.47366   
   119. RY*(   3) H  10                  0.00003     2.17262   
   120. RY*(   4) H  10                  0.00004     1.80581   
   121. RY*(   1) H  11                  0.00067     0.18483   
   122. RY*(   2) H  11                  0.00005     1.47325   
   123. RY*(   3) H  11                  0.00004     1.85319   
   124. RY*(   4) H  11                  0.00003     2.12400   
   125. RY*(   1) H  12                  0.00066     0.18541   
   126. RY*(   2) H  12                  0.00006     1.47241   
   127. RY*(   3) H  12                  0.00003     1.93863   
   128. RY*(   4) H  12                  0.00003     2.03820   
   129. RY*(   1) H  13                  0.00069     0.17142   
   130. RY*(   2) H  13                  0.00007     1.45923   
   131. RY*(   3) H  13                  0.00005     1.79931   
   132. RY*(   4) H  13                  0.00003     2.14171   
   133. RY*(   1) H  14                  0.00046     0.14513   
   134. RY*(   2) H  14                  0.00003     2.15096   
   135. RY*(   3) H  14                  0.00003     1.44116   
   136. RY*(   4) H  14                  0.00000     1.67914   
   137. BD*(   1) C   1 - C   2          0.01327     0.35160   
   138. BD*(   2) C   1 - C   2          0.21083    -0.17973  144(v),149(v),154(v),48(g)
                                                    40(g),57(v),110(v)
   139. BD*(   1) C   1 - C   6          0.02391     0.31801   
   140. BD*(   1) C   1 - N   9          0.01330     0.26307   
   141. BD*(   1) C   2 - C   3          0.00632     0.36960   
   142. BD*(   1) C   2 - H  10          0.00620     0.28291   
   143. BD*(   1) C   3 - C   4          0.00825     0.35696   
   144. BD*(   2) C   3 - C   4          0.17443    -0.17200  138(v),149(v),65(g),57(g)
                                                    58(g),67(g),49(v),76(v)
   145. BD*(   1) C   3 - H  11          0.00616     0.29841   
   146. BD*(   1) C   4 - C   5          0.00726     0.36324   
   147. BD*(   1) C   4 - H  12          0.00607     0.29821   
   148. BD*(   1) C   5 - C   6          0.01142     0.34327   
   149. BD*(   2) C   5 - C   6          0.23135    -0.20213  138(v),144(v),154(r),74(g)
                                                    83(g),65(v),90(v),40(v)
   150. BD*(   1) C   5 - H  13          0.00679     0.27191   
   151. BD*(   1) C   6 - S   7          0.01326     0.00701   
   152. BD*(   1) S   7 - C   8          0.03616    -0.00907   
   153. BD*(   1) C   8 - N   9          0.00555     0.38672   
   154. BD*(   2) C   8 - N   9          0.11961    -0.19706  138(v),149(r),101(g),111(g)
                                                    92(v)
   155. BD*(   1) C   8 - H  14          0.00958     0.29702   
       -------------------------------
              Total Lewis   34.02595  ( 97.2170%)
        Valence non-Lewis    0.90973  (  2.5992%)
        Rydberg non-Lewis    0.06432  (  0.1838%)
       -------------------------------
            Total unit  1   35.00000  (100.0000%)
           Charge unit  1    0.00000


 ***************************************************
 *******         Beta  spin orbitals         *******
 ***************************************************


 NATURAL POPULATIONS:  Natural atomic orbital occupancies 
                                                          
   NAO  Atom  No  lang   Type(AO)    Occupancy      Energy
 ----------------------------------------------------------
     1    C    1  S      Cor( 1S)     0.99938     -10.29913
     2    C    1  S      Val( 2S)     0.41482      -0.30934
     3    C    1  S      Ryd( 3S)     0.00186       0.34554
     4    C    1  px     Val( 2p)     0.49981      -0.25702
     5    C    1  px     Ryd( 3p)     0.00295       0.75237
     6    C    1  py     Val( 2p)     0.50887      -0.26149
     7    C    1  py     Ryd( 3p)     0.00472       0.68900
     8    C    1  pz     Val( 2p)     0.52964      -0.32023
     9    C    1  pz     Ryd( 3p)     0.00044       0.40925
    10    C    1  dxy    Ryd( 3d)     0.00067       2.19028
    11    C    1  dxz    Ryd( 3d)     0.00036       1.69894
    12    C    1  dyz    Ryd( 3d)     0.00032       1.68869
    13    C    1  dx2y2  Ryd( 3d)     0.00085       2.24564
    14    C    1  dz2    Ryd( 3d)     0.00027       1.97582

    15    C    2  S      Cor( 1S)     0.99944     -10.28577
    16    C    2  S      Val( 2S)     0.47986      -0.35047
    17    C    2  S      Ryd( 3S)     0.00082       0.37517
    18    C    2  px     Val( 2p)     0.52317      -0.23542
    19    C    2  px     Ryd( 3p)     0.00183       0.45429
    20    C    2  py     Val( 2p)     0.60577      -0.26689
    21    C    2  py     Ryd( 3p)     0.00325       0.83670
    22    C    2  pz     Val( 2p)     0.25111      -0.27550
    23    C    2  pz     Ryd( 3p)     0.00017       0.37424
    24    C    2  dxy    Ryd( 3d)     0.00039       2.21766
    25    C    2  dxz    Ryd( 3d)     0.00030       1.73008
    26    C    2  dyz    Ryd( 3d)     0.00019       1.70891
    27    C    2  dx2y2  Ryd( 3d)     0.00039       2.30178
    28    C    2  dz2    Ryd( 3d)     0.00030       2.02015

    29    C    3  S      Cor( 1S)     0.99949     -10.27705
    30    C    3  S      Val( 2S)     0.48527      -0.35692
    31    C    3  S      Ryd( 3S)     0.00059       0.39271
    32    C    3  px     Val( 2p)     0.59571      -0.25771
    33    C    3  px     Ryd( 3p)     0.00298       0.78835
    34    C    3  py     Val( 2p)     0.53946      -0.24164
    35    C    3  py     Ryd( 3p)     0.00220       0.51475
    36    C    3  pz     Val( 2p)     0.41181      -0.29607
    37    C    3  pz     Ryd( 3p)     0.00026       0.37403
    38    C    3  dxy    Ryd( 3d)     0.00042       2.26269
    39    C    3  dxz    Ryd( 3d)     0.00019       1.70875
    40    C    3  dyz    Ryd( 3d)     0.00018       1.72596
    41    C    3  dx2y2  Ryd( 3d)     0.00036       2.26585
    42    C    3  dz2    Ryd( 3d)     0.00023       2.02045

    43    C    4  S      Cor( 1S)     0.99949     -10.27653
    44    C    4  S      Val( 2S)     0.48479      -0.35750
    45    C    4  S      Ryd( 3S)     0.00056       0.38990
    46    C    4  px     Val( 2p)     0.57430      -0.25303
    47    C    4  px     Ryd( 3p)     0.00282       0.69790
    48    C    4  py     Val( 2p)     0.55963      -0.24966
    49    C    4  py     Ryd( 3p)     0.00249       0.60000
    50    C    4  pz     Val( 2p)     0.44527      -0.30156
    51    C    4  pz     Ryd( 3p)     0.00030       0.37253
    52    C    4  dxy    Ryd( 3d)     0.00039       2.30751
    53    C    4  dxz    Ryd( 3d)     0.00015       1.71360
    54    C    4  dyz    Ryd( 3d)     0.00021       1.71705
    55    C    4  dx2y2  Ryd( 3d)     0.00038       2.21718
    56    C    4  dz2    Ryd( 3d)     0.00021       2.01545

    57    C    5  S      Cor( 1S)     0.99942     -10.29366
    58    C    5  S      Val( 2S)     0.47448      -0.35597
    59    C    5  S      Ryd( 3S)     0.00093       0.36569
    60    C    5  px     Val( 2p)     0.52943      -0.25059
    61    C    5  px     Ryd( 3p)     0.00220       0.43542
    62    C    5  py     Val( 2p)     0.60252      -0.27543
    63    C    5  py     Ryd( 3p)     0.00357       0.80801
    64    C    5  pz     Val( 2p)     0.25651      -0.28335
    65    C    5  pz     Ryd( 3p)     0.00030       0.36176
    66    C    5  dxy    Ryd( 3d)     0.00042       2.21249
    67    C    5  dxz    Ryd( 3d)     0.00030       1.71883
    68    C    5  dyz    Ryd( 3d)     0.00018       1.70247
    69    C    5  dx2y2  Ryd( 3d)     0.00033       2.27590
    70    C    5  dz2    Ryd( 3d)     0.00031       2.01681

    71    C    6  S      Cor( 1S)     0.99941     -10.30606
    72    C    6  S      Val( 2S)     0.47169      -0.40732
    73    C    6  S      Ryd( 3S)     0.00214       0.34722
    74    C    6  px     Val( 2p)     0.53740      -0.36492
    75    C    6  px     Ryd( 3p)     0.00285       0.81352
    76    C    6  py     Val( 2p)     0.55842      -0.30883
    77    C    6  py     Ryd( 3p)     0.00225       0.57730
    78    C    6  pz     Val( 2p)     0.56988      -0.35152
    79    C    6  pz     Ryd( 3p)     0.00045       0.39771
    80    C    6  dxy    Ryd( 3d)     0.00053       2.07887
    81    C    6  dxz    Ryd( 3d)     0.00030       1.60108
    82    C    6  dyz    Ryd( 3d)     0.00029       1.67868
    83    C    6  dx2y2  Ryd( 3d)     0.00084       2.13042
    84    C    6  dz2    Ryd( 3d)     0.00040       1.93769

    85    S    7  S      Cor( 1S)     1.00000     -88.19094
    86    S    7  S      Cor( 2S)     0.99963      -8.81849
    87    S    7  S      Val( 3S)     0.82141      -0.94074
    88    S    7  S      Ryd( 4S)     0.00177       0.39747
    89    S    7  px     Cor( 2p)     0.99991      -6.15400
    90    S    7  px     Val( 3p)     0.52023      -0.38212
    91    S    7  px     Ryd( 4p)     0.00158       0.55622
    92    S    7  py     Cor( 2p)     0.99992      -6.15265
    93    S    7  py     Val( 3p)     0.63435      -0.40711
    94    S    7  py     Ryd( 4p)     0.00104       0.56361
    95    S    7  pz     Cor( 2p)     0.99986      -6.15083
    96    S    7  pz     Val( 3p)     0.54521      -0.42310
    97    S    7  pz     Ryd( 4p)     0.00056       0.54507
    98    S    7  dxy    Ryd( 3d)     0.00168       0.81125
    99    S    7  dxz    Ryd( 3d)     0.00238       0.55735
   100    S    7  dyz    Ryd( 3d)     0.00235       0.52977
   101    S    7  dx2y2  Ryd( 3d)     0.00427       0.92825
   102    S    7  dz2    Ryd( 3d)     0.00154       0.81921

   103    C    8  S      Cor( 1S)     0.99961     -10.34260
   104    C    8  S      Val( 2S)     0.51108      -0.44807
   105    C    8  S      Ryd( 3S)     0.00133       0.30325
   106    C    8  px     Val( 2p)     0.55646      -0.26294
   107    C    8  px     Ryd( 3p)     0.00283       0.58921
   108    C    8  py     Val( 2p)     0.46865      -0.30806
   109    C    8  py     Ryd( 3p)     0.00531       0.40333
   110    C    8  pz     Val( 2p)     0.50695      -0.35162
   111    C    8  pz     Ryd( 3p)     0.00108       0.32235
   112    C    8  dxy    Ryd( 3d)     0.00075       2.11771
   113    C    8  dxz    Ryd( 3d)     0.00063       1.70244
   114    C    8  dyz    Ryd( 3d)     0.00034       1.60286
   115    C    8  dx2y2  Ryd( 3d)     0.00165       2.10910
   116    C    8  dz2    Ryd( 3d)     0.00046       1.92200

   117    N    9  S      Cor( 1S)     0.99961     -14.34852
   118    N    9  S      Val( 2S)     0.68181      -0.69168
   119    N    9  S      Ryd( 3S)     0.00061       0.94043
   120    N    9  px     Val( 2p)     0.61241      -0.37057
   121    N    9  px     Ryd( 3p)     0.00192       0.97328
   122    N    9  py     Val( 2p)     0.83445      -0.42817
   123    N    9  py     Ryd( 3p)     0.00281       0.72735
   124    N    9  pz     Val( 2p)     0.47007      -0.35506
   125    N    9  pz     Ryd( 3p)     0.00020       0.68116
   126    N    9  dxy    Ryd( 3d)     0.00079       2.77417
   127    N    9  dxz    Ryd( 3d)     0.00023       2.16243
   128    N    9  dyz    Ryd( 3d)     0.00082       2.09860
   129    N    9  dx2y2  Ryd( 3d)     0.00079       2.40096
   130    N    9  dz2    Ryd( 3d)     0.00039       2.41849

   131    H   10  S      Val( 1S)     0.36634      -0.09232
   132    H   10  S      Ryd( 2S)     0.00087       0.16719
   133    H   10  px     Ryd( 2p)     0.00005       1.80540
   134    H   10  py     Ryd( 2p)     0.00047       2.19413
   135    H   10  pz     Ryd( 2p)     0.00003       1.47492

   136    H   11  S      Val( 1S)     0.36637      -0.08090
   137    H   11  S      Ryd( 2S)     0.00067       0.16766
   138    H   11  px     Ryd( 2p)     0.00039       2.14846
   139    H   11  py     Ryd( 2p)     0.00009       1.85523
   140    H   11  pz     Ryd( 2p)     0.00005       1.47358

   141    H   12  S      Val( 1S)     0.36555      -0.08105
   142    H   12  S      Ryd( 2S)     0.00066       0.16720
   143    H   12  px     Ryd( 2p)     0.00030       2.05549
   144    H   12  py     Ryd( 2p)     0.00017       1.94893
   145    H   12  pz     Ryd( 2p)     0.00006       1.47256

   146    H   13  S      Val( 1S)     0.36964      -0.10564
   147    H   13  S      Ryd( 2S)     0.00070       0.15353
   148    H   13  px     Ryd( 2p)     0.00006       1.78949
   149    H   13  py     Ryd( 2p)     0.00046       2.17840
   150    H   13  pz     Ryd( 2p)     0.00004       1.46052

   151    H   14  S      Val( 1S)     0.36441      -0.08889
   152    H   14  S      Ryd( 2S)     0.00045       0.12947
   153    H   14  px     Ryd( 2p)     0.00043       2.14225
   154    H   14  py     Ryd( 2p)     0.00006       1.71415
   155    H   14  pz     Ryd( 2p)     0.00003       1.44081


 Summary of Natural Population Analysis:                  
                                                          
                                       Natural Population 
                Natural  -----------------------------------------------
    Atom  No    Charge         Core      Valence    Rydberg      Total
 -----------------------------------------------------------------------
      C    1    0.03502      0.99938     1.95315    0.01245     2.96498
      C    2    0.13300      0.99944     1.85990    0.00765     2.86700
      C    3   -0.03915      0.99949     2.03225    0.00741     3.03915
      C    4   -0.07099      0.99949     2.06400    0.00751     3.07099
      C    5    0.12909      0.99942     1.86294    0.00854     2.87091
      C    6   -0.14686      0.99941     2.13740    0.01005     3.14686
      S    7    0.46229      4.99932     2.52120    0.01719     7.53771
      C    8   -0.05713      0.99961     2.04314    0.01438     3.05713
      N    9   -0.10693      0.99961     2.59875    0.00856     3.60693
      H   10    0.13225      0.00000     0.36634    0.00141     0.36775
      H   11    0.13243      0.00000     0.36637    0.00120     0.36757
      H   12    0.13326      0.00000     0.36555    0.00119     0.36674
      H   13    0.12909      0.00000     0.36964    0.00127     0.37091
      H   14    0.13461      0.00000     0.36441    0.00098     0.36539
 =======================================================================
   * Total *    1.00000     12.99519    20.90501    0.09979    34.00000

                                 Natural Population      
 --------------------------------------------------------
   Core                      12.99519 ( 99.9630% of  13)
   Valence                   20.90501 ( 99.5477% of  21)
   Natural Minimal Basis     33.90021 ( 99.7065% of  34)
   Natural Rydberg Basis      0.09979 (  0.2935% of  34)
 --------------------------------------------------------

    Atom  No          Natural Electron Configuration
 ----------------------------------------------------------------------------
      C    1      [core]2S( 0.41)2p( 1.54)3p( 0.01)
      C    2      [core]2S( 0.48)2p( 1.38)3p( 0.01)
      C    3      [core]2S( 0.49)2p( 1.55)3p( 0.01)
      C    4      [core]2S( 0.48)2p( 1.58)3p( 0.01)
      C    5      [core]2S( 0.47)2p( 1.39)3p( 0.01)
      C    6      [core]2S( 0.47)2p( 1.67)3p( 0.01)
      S    7      [core]3S( 0.82)3p( 1.70)3d( 0.01)
      C    8      [core]2S( 0.51)2p( 1.53)3p( 0.01)
      N    9      [core]2S( 0.68)2p( 1.92)
      H   10            1S( 0.37)
      H   11            1S( 0.37)
      H   12            1S( 0.37)
      H   13            1S( 0.37)
      H   14            1S( 0.36)


 NATURAL BOND ORBITAL ANALYSIS, beta spin orbitals:

                       Occupancies       Lewis Structure    Low   High
           Occ.    -------------------  -----------------   occ   occ
  Cycle   Thresh.   Lewis   Non-Lewis     CR  BD  3C  LP    (L)   (NL)   Dev
 =============================================================================
   1(1)    0.90    31.92739   2.07261     13  15   0   6     4      0    0.05
   2(2)    0.90    31.92739   2.07261     13  15   0   6     4      0    0.05
   3(1)    0.80    32.73014   1.26986     13  18   0   3     1      0    0.05
   4(2)    0.80    32.73014   1.26986     13  18   0   3     1      0    0.05
   5(1)    0.70    32.73014   1.26986     13  18   0   3     1      0    0.05
   6(2)    0.70    32.73014   1.26986     13  18   0   3     1      0    0.05
   7(1)    0.60    30.58710   3.41290     13  13   0   8     0      0    0.40

    The hybrids on atom  9 are linearly dependent.  An eigenvalue (  0.000001)
    of the hybrid overlap matrix is too small (<0.00010).

    PRJTHR will be raised from  0.200 to 0.250 and the NBO search repeated.


    The hybrids on atom  9 are linearly dependent.  An eigenvalue (  0.000001)
    of the hybrid overlap matrix is too small (<0.00010).

    PRJTHR will be raised from  0.250 to 0.300 and the NBO search repeated.

   8(2)    0.60    30.54233   3.45767     13  13   0   8     0      1    0.31
   9(3)    0.60    30.48961   3.51039     13  13   0   8     0      1    0.40
  10(4)    0.60    30.54233   3.45767     13  13   0   8     0      1    0.31
  11(5)    0.60    30.48961   3.51039     13  13   0   8     0      1    0.40
  12(6)    0.60    30.54233   3.45767     13  13   0   8     0      1    0.31
  13(7)    0.60    30.48961   3.51039     13  13   0   8     0      1    0.40
  14(8)    0.60    30.54233   3.45767     13  13   0   8     0      1    0.31
  15(9)    0.60    30.48961   3.51039     13  13   0   8     0      1    0.40
  16(1)    0.50    26.77528   7.22472     13   5   0  16     0      6    0.40
  17(2)    0.50    26.77528   7.22472     13   5   0  16     0      6    0.40
  18(1)    0.80    32.73014   1.26986     13  18   0   3     1      0    0.05
 -----------------------------------------------------------------------------

 Structure accepted: RESONANCE keyword permits strongly delocalized structure

 --------------------------------------------------------
   Core                     12.99516 ( 99.963% of  13)
   Valence Lewis            19.73497 ( 93.976% of  21)
  ==================       ============================
   Total Lewis              32.73014 ( 96.265% of  34)
  -----------------------------------------------------
   Valence non-Lewis         1.20827 (  3.554% of  34)
   Rydberg non-Lewis         0.06160 (  0.181% of  34)
  ==================       ============================
   Total non-Lewis           1.26986 (  3.735% of  34)
 --------------------------------------------------------


       (Occupancy)   Bond orbital/ Coefficients/ Hybrids
 ---------------------------------------------------------------------------------
     1. (0.98629) BD ( 1) C   1 - C   2  
                ( 51.73%)   0.7192* C   1 s( 36.93%)p 1.71( 63.03%)d 0.00(  0.04%)
                                           -0.0002  0.6077  0.0021  0.7154 -0.0276
                                            0.3416  0.0329  0.0000  0.0000  0.0116
                                            0.0000  0.0000  0.0123 -0.0109
                ( 48.27%)   0.6948* C   2 s( 34.52%)p 1.90( 65.42%)d 0.00(  0.06%)
                                            0.0001  0.5874  0.0113 -0.7577 -0.0145
                                           -0.2814  0.0282 -0.0000  0.0000  0.0148
                                            0.0000  0.0000  0.0119 -0.0154
     2. (0.98688) BD ( 1) C   1 - C   6  
                ( 48.76%)   0.6983* C   1 s( 33.84%)p 1.95( 66.12%)d 0.00(  0.04%)
                                           -0.0000  0.5817 -0.0023 -0.1099 -0.0015
                                           -0.8056  0.0090 -0.0000  0.0000  0.0049
                                           -0.0000  0.0000 -0.0164 -0.0120
                ( 51.24%)   0.7158* C   6 s( 35.71%)p 1.80( 64.25%)d 0.00(  0.04%)
                                            0.0000  0.5975 -0.0061  0.0918  0.0052
                                            0.7963  0.0039  0.0000 -0.0000  0.0012
                                           -0.0000  0.0000 -0.0141 -0.0139
     3. (0.83625) BD ( 2) C   1 - C   6  
                ( 46.49%)   0.6818* C   1 s(  0.00%)p 1.00( 99.97%)d 0.00(  0.03%)
                                            0.0000 -0.0000  0.0000  0.0000  0.0000
                                           -0.0000 -0.0000  0.9998  0.0115 -0.0000
                                            0.0005 -0.0160  0.0000  0.0000
                ( 53.51%)   0.7315* C   6 s(  0.00%)p 1.00( 99.98%)d 0.00(  0.02%)
                                           -0.0000 -0.0000 -0.0000  0.0000 -0.0000
                                           -0.0000 -0.0000  0.9998  0.0126 -0.0000
                                           -0.0005  0.0131 -0.0000  0.0000
     4. (0.98969) BD ( 1) C   1 - N   9  
                ( 41.22%)   0.6420* C   1 s( 28.90%)p 2.46( 70.98%)d 0.00(  0.12%)
                                           -0.0000  0.5376  0.0052 -0.6889  0.0119
                                            0.4825  0.0476  0.0000  0.0000 -0.0261
                                           -0.0000  0.0000  0.0127 -0.0189
                ( 58.78%)   0.7667* N   9 s( 33.53%)p 1.98( 66.39%)d 0.00(  0.08%)
                                            0.0002  0.5790  0.0024  0.7354 -0.0115
                                           -0.3501 -0.0191 -0.0000 -0.0000 -0.0244
                                           -0.0000  0.0000 -0.0014 -0.0150
     5. (0.98944) BD ( 1) C   2 - C   3  
                ( 50.23%)   0.7087* C   2 s( 35.80%)p 1.79( 64.14%)d 0.00(  0.06%)
                                           -0.0000  0.5981  0.0152  0.6417  0.0313
                                           -0.4774  0.0278 -0.0000  0.0000 -0.0190
                                           -0.0000  0.0000  0.0008 -0.0153
                ( 49.77%)   0.7055* C   3 s( 35.11%)p 1.85( 64.83%)d 0.00(  0.06%)
                                            0.0000  0.5925  0.0097 -0.6184  0.0168
                                            0.5140  0.0377  0.0000  0.0000 -0.0187
                                           -0.0000  0.0000  0.0070 -0.0141
     6. (0.98816) BD ( 1) C   2 - H  10  
                ( 63.29%)   0.7955* C   2 s( 29.58%)p 2.38( 70.38%)d 0.00(  0.03%)
                                           -0.0003  0.5437 -0.0137  0.1122  0.0021
                                            0.8313 -0.0106  0.0000 -0.0000  0.0029
                                           -0.0000  0.0000 -0.0134 -0.0115
                ( 36.71%)   0.6059* H  10 s( 99.89%)p 0.00(  0.11%)
                                            0.9994 -0.0013 -0.0034 -0.0334 -0.0000
     7. (0.99013) BD ( 1) C   3 - C   4  
                ( 49.90%)   0.7064* C   3 s( 35.20%)p 1.84( 64.75%)d 0.00(  0.05%)
                                            0.0000  0.5933  0.0068 -0.0948  0.0385
                                           -0.7980 -0.0137 -0.0000 -0.0000  0.0085
                                            0.0000  0.0000 -0.0156 -0.0121
                ( 50.10%)   0.7078* C   4 s( 35.38%)p 1.83( 64.58%)d 0.00(  0.05%)
                                            0.0000  0.5948  0.0064  0.1176  0.0416
                                            0.7938  0.0032  0.0000  0.0000  0.0006
                                            0.0000  0.0000 -0.0177 -0.0118
     8. (0.82686) BD ( 2) C   3 - C   4  
                ( 47.90%)   0.6921* C   3 s(  0.00%)p 1.00( 99.93%)d 0.00(  0.07%)
                                           -0.0000  0.0000 -0.0000 -0.0000  0.0000
                                           -0.0000 -0.0000  0.9996 -0.0110  0.0000
                                           -0.0179 -0.0191 -0.0000 -0.0000
                ( 52.10%)   0.7218* C   4 s(  0.00%)p 1.00( 99.94%)d 0.00(  0.06%)
                                           -0.0000  0.0000  0.0000 -0.0000  0.0000
                                           -0.0000 -0.0000  0.9996 -0.0119 -0.0000
                                           -0.0130  0.0210  0.0000  0.0000
     9. (0.98925) BD ( 1) C   3 - H  11  
                ( 63.33%)   0.7958* C   3 s( 29.58%)p 2.38( 70.39%)d 0.00(  0.03%)
                                           -0.0003  0.5437 -0.0121  0.7790 -0.0092
                                            0.3113 -0.0050  0.0000 -0.0000  0.0098
                                            0.0000  0.0000  0.0088 -0.0097
                ( 36.67%)   0.6056* H  11 s( 99.89%)p 0.00(  0.11%)
                                            0.9995 -0.0020 -0.0305 -0.0115 -0.0000
    10. (0.98749) BD ( 1) C   4 - C   5  
                ( 49.41%)   0.7029* C   4 s( 35.01%)p 1.85( 64.93%)d 0.00(  0.06%)
                                            0.0001  0.5916  0.0104 -0.7317  0.0063
                                           -0.3349 -0.0407 -0.0000 -0.0000  0.0125
                                            0.0000  0.0000  0.0152 -0.0137
                ( 50.59%)   0.7113* C   5 s( 35.90%)p 1.78( 64.04%)d 0.00(  0.06%)
                                           -0.0001  0.5991  0.0086  0.7421  0.0210
                                            0.2966 -0.0360 -0.0000 -0.0000  0.0154
                                           -0.0000 -0.0000  0.0093 -0.0155
    11. (0.98885) BD ( 1) C   4 - H  12  
                ( 63.39%)   0.7962* C   4 s( 29.51%)p 2.39( 70.47%)d 0.00(  0.03%)
                                           -0.0003  0.5431 -0.0129  0.6699 -0.0068
                                           -0.5058  0.0079 -0.0000 -0.0000 -0.0128
                                            0.0000  0.0000  0.0023 -0.0094
                ( 36.61%)   0.6051* H  12 s( 99.89%)p 0.00(  0.11%)
                                            0.9995 -0.0021 -0.0263  0.0190 -0.0000
    12. (0.98904) BD ( 1) C   5 - C   6  
                ( 47.89%)   0.6920* C   5 s( 34.54%)p 1.89( 65.40%)d 0.00(  0.06%)
                                            0.0001  0.5874  0.0200 -0.6607 -0.0270
                                            0.4649 -0.0252  0.0000 -0.0000 -0.0184
                                           -0.0000  0.0000  0.0032 -0.0158
                ( 52.11%)   0.7219* C   6 s( 39.32%)p 1.54( 60.64%)d 0.00(  0.04%)
                                           -0.0001  0.6269  0.0143  0.5647 -0.0106
                                           -0.5354 -0.0276 -0.0000 -0.0000 -0.0153
                                           -0.0000 -0.0000  0.0029 -0.0116
    13. (0.98898) BD ( 1) C   5 - H  13  
                ( 63.03%)   0.7939* C   5 s( 29.47%)p 2.39( 70.50%)d 0.00(  0.03%)
                                            0.0003 -0.5426  0.0152  0.1048 -0.0101
                                            0.8329 -0.0123 -0.0000  0.0000 -0.0043
                                            0.0000  0.0000  0.0130  0.0117
                ( 36.97%)   0.6081* H  13 s( 99.89%)p 0.00(  0.11%)
                                           -0.9994  0.0010 -0.0037 -0.0333 -0.0000
    14. (0.98870) BD ( 1) C   6 - S   7  
                ( 53.13%)   0.7289* C   6 s( 24.82%)p 3.02( 75.02%)d 0.01(  0.16%)
                                           -0.0003  0.4982 -0.0018 -0.8187  0.0328
                                           -0.2794 -0.0266  0.0000  0.0000  0.0157
                                           -0.0000 -0.0000  0.0305 -0.0206
                ( 46.87%)   0.6846* S   7 s( 18.60%)p 4.34( 80.80%)d 0.03(  0.60%)
                                            0.0000  0.0002  0.4286 -0.0477 -0.0001
                                            0.8945  0.0362  0.0000  0.0773 -0.0231
                                            0.0000 -0.0000  0.0000  0.0307 -0.0000
                                           -0.0000  0.0614 -0.0355
    15. (0.99271) BD ( 1) S   7 - C   8  
                ( 50.83%)   0.7129* S   7 s( 17.45%)p 4.69( 81.89%)d 0.04(  0.66%)
                                            0.0000 -0.0000  0.4172 -0.0210 -0.0000
                                           -0.2697 -0.0391  0.0000  0.8628  0.0162
                                           -0.0000 -0.0000 -0.0000 -0.0201  0.0000
                                           -0.0000 -0.0685 -0.0394
                ( 49.17%)   0.7012* C   8 s( 28.05%)p 2.56( 71.73%)d 0.01(  0.22%)
                                           -0.0000  0.5292 -0.0202  0.1449 -0.0554
                                           -0.8325 -0.0133 -0.0000  0.0000 -0.0160
                                            0.0000 -0.0000 -0.0372 -0.0236
    16. (0.82350) BD ( 2) S   7 - C   8  
                ( 53.32%)   0.7302* S   7 s(  0.00%)p 1.00( 99.48%)d 0.01(  0.52%)
                                           -0.0000  0.0000  0.0000  0.0000  0.0000
                                            0.0000 -0.0000 -0.0000  0.0000 -0.0000
                                           -0.0026  0.9971 -0.0233 -0.0000  0.0089
                                            0.0717 -0.0000 -0.0000
                ( 46.68%)   0.6832* C   8 s(  0.00%)p 1.00( 99.89%)d 0.00(  0.11%)
                                           -0.0000 -0.0000  0.0000 -0.0000  0.0000
                                           -0.0000 -0.0000  0.9989 -0.0339 -0.0000
                                            0.0261 -0.0210  0.0000  0.0000
    17. (0.99459) BD ( 1) C   8 - N   9  
                ( 39.67%)   0.6299* C   8 s( 35.41%)p 1.82( 64.46%)d 0.00(  0.13%)
                                           -0.0002 -0.5946 -0.0251 -0.6348 -0.0077
                                           -0.4856 -0.0761 -0.0000 -0.0000 -0.0286
                                           -0.0000 -0.0000 -0.0113  0.0186
                ( 60.33%)   0.7767* N   9 s( 38.11%)p 1.62( 61.81%)d 0.00(  0.08%)
                                           -0.0001 -0.6170 -0.0200  0.6758 -0.0319
                                            0.4002  0.0147  0.0000 -0.0000 -0.0249
                                           -0.0000 -0.0000  0.0037  0.0136
    18. (0.99186) BD ( 1) C   8 - H  14  
                ( 63.84%)   0.7990* C   8 s( 36.32%)p 1.75( 63.66%)d 0.00(  0.03%)
                                            0.0005 -0.6026  0.0004  0.7575 -0.0128
                                           -0.2500 -0.0128  0.0000  0.0000  0.0067
                                            0.0000 -0.0000 -0.0128  0.0067
                ( 36.16%)   0.6013* H  14 s( 99.88%)p 0.00(  0.12%)
                                           -0.9994  0.0039 -0.0322  0.0118  0.0000
    19. (0.99938) CR ( 1) C   1           s(100.00%)p 0.00(  0.00%)
                                            1.0000  0.0002  0.0000  0.0001 -0.0000
                                            0.0001  0.0000 -0.0000 -0.0000  0.0000
                                            0.0000  0.0000  0.0000 -0.0000
    20. (0.99945) CR ( 1) C   2           s(100.00%)p 0.00(  0.00%)
                                            1.0000  0.0001 -0.0000  0.0001  0.0000
                                            0.0003 -0.0000  0.0000 -0.0000 -0.0000
                                           -0.0000  0.0000 -0.0000 -0.0000
    21. (0.99949) CR ( 1) C   3           s(100.00%)p 0.00(  0.00%)
                                            1.0000  0.0001 -0.0000  0.0002 -0.0000
                                            0.0001 -0.0000  0.0000 -0.0000  0.0000
                                           -0.0000 -0.0000  0.0000 -0.0000
    22. (0.99949) CR ( 1) C   4           s(100.00%)p 0.00(  0.00%)
                                            1.0000  0.0001 -0.0000  0.0003 -0.0000
                                           -0.0002  0.0000  0.0000 -0.0000 -0.0000
                                           -0.0000  0.0000  0.0000 -0.0000
    23. (0.99942) CR ( 1) C   5           s(100.00%)p 0.00(  0.00%)
                                            1.0000  0.0002 -0.0000  0.0001  0.0000
                                           -0.0002  0.0000  0.0000 -0.0000  0.0000
                                            0.0000 -0.0000 -0.0000 -0.0000
    24. (0.99942) CR ( 1) C   6           s(100.00%)p 0.00(  0.00%)
                                            1.0000  0.0002  0.0000 -0.0002  0.0000
                                           -0.0002 -0.0000  0.0000  0.0000  0.0000
                                           -0.0000  0.0000  0.0000 -0.0000
    25. (1.00000) CR ( 1) S   7           s(100.00%)
                                            1.0000 -0.0000 -0.0000  0.0000  0.0000
                                           -0.0000 -0.0000 -0.0000 -0.0000  0.0000
                                           -0.0000  0.0000 -0.0000 -0.0000  0.0000
                                            0.0000 -0.0000  0.0000
    26. (0.99963) CR ( 2) S   7           s(100.00%)p 0.00(  0.00%)
                                           -0.0000  1.0000  0.0003  0.0000  0.0000
                                           -0.0003 -0.0000  0.0000 -0.0002  0.0000
                                            0.0000 -0.0000  0.0000 -0.0000  0.0000
                                           -0.0000 -0.0000  0.0000
    27. (0.99991) CR ( 3) S   7           s(  0.00%)p 1.00(100.00%)
                                            0.0000  0.0000 -0.0000 -0.0000  1.0000
                                            0.0001  0.0000 -0.0000  0.0001 -0.0000
                                            0.0000 -0.0000  0.0000  0.0000 -0.0000
                                           -0.0000  0.0000 -0.0000
    28. (0.99992) CR ( 4) S   7           s(  0.00%)p 1.00(100.00%)
                                            0.0000 -0.0000  0.0001 -0.0000  0.0000
                                           -0.0000  0.0000 -1.0000 -0.0000  0.0000
                                            0.0000 -0.0000  0.0000 -0.0000 -0.0000
                                           -0.0000 -0.0000 -0.0000
    29. (0.99982) CR ( 5) S   7           s(  0.00%)p 1.00(100.00%)d 0.00(  0.00%)
                                           -0.0000  0.0000  0.0000  0.0000  0.0000
                                           -0.0000 -0.0000 -0.0000  0.0000 -0.0000
                                            1.0000  0.0026 -0.0001 -0.0000  0.0000
                                            0.0002 -0.0000 -0.0000
    30. (0.99961) CR ( 1) C   8           s(100.00%)p 0.00(  0.00%)
                                            1.0000  0.0002 -0.0000 -0.0005  0.0000
                                            0.0000 -0.0000  0.0000 -0.0000 -0.0000
                                            0.0000 -0.0000  0.0000  0.0000
    31. (0.99961) CR ( 1) N   9           s(100.00%)p 0.00(  0.00%)
                                            1.0000 -0.0002 -0.0000 -0.0001  0.0000
                                            0.0001  0.0000  0.0000  0.0000  0.0000
                                            0.0000 -0.0000  0.0000  0.0000
    32. (0.25131) LP*( 1) C   2           s(  0.00%)p 1.00( 99.93%)d 0.00(  0.07%)
                                           -0.0000 -0.0000 -0.0000  0.0000 -0.0000
                                           -0.0000  0.0000  0.9996  0.0084  0.0000
                                           -0.0088 -0.0255 -0.0000 -0.0000
    33. (0.25671) LP*( 1) C   5           s(  0.00%)p 1.00( 99.94%)d 0.00(  0.06%)
                                            0.0000 -0.0000  0.0000  0.0000 -0.0000
                                            0.0000  0.0000  0.9996  0.0129 -0.0000
                                            0.0008  0.0248 -0.0000  0.0000
    34. (0.99229) LP ( 1) S   7           s( 64.15%)p 0.56( 35.83%)d 0.00(  0.02%)
                                            0.0000 -0.0004  0.8008  0.0137  0.0001
                                           -0.3398  0.0049  0.0001 -0.4926  0.0114
                                            0.0000  0.0000 -0.0000 -0.0103  0.0000
                                            0.0000  0.0037  0.0095
    35. (0.94299) LP ( 1) N   9           s( 28.37%)p 2.52( 71.54%)d 0.00(  0.09%)
                                           -0.0000  0.5325 -0.0149 -0.0158  0.0004
                                            0.8453  0.0238  0.0000  0.0000  0.0009
                                            0.0000 -0.0000  0.0266  0.0122
    36. (0.47101) LP ( 2) N   9           s(  0.00%)p 1.00( 99.83%)d 0.00(  0.17%)
                                            0.0000  0.0000  0.0000 -0.0000  0.0000
                                           -0.0000 -0.0000  0.9990 -0.0159  0.0000
                                           -0.0046 -0.0414 -0.0000 -0.0000
    37. (0.00390) RY*( 1) C   1           s(  8.08%)p10.06( 81.34%)d 1.31( 10.58%)
                                           -0.0000 -0.0404  0.2814 -0.0175 -0.6381
                                           -0.0220  0.6367  0.0000 -0.0000  0.2515
                                            0.0000  0.0000  0.2062  0.0017
    38. (0.00308) RY*( 2) C   1           s( 25.19%)p 2.77( 69.83%)d 0.20(  4.98%)
                                            0.0000  0.0292  0.5011 -0.0198 -0.4120
                                            0.0120 -0.7267 -0.0000 -0.0000  0.0687
                                            0.0000 -0.0000  0.2068 -0.0480
    39. (0.00141) RY*( 3) C   1           s( 52.28%)p 0.78( 40.59%)d 0.14(  7.13%)
                                            0.0000 -0.0101  0.7230  0.0222  0.5946
                                           -0.0154  0.2272 -0.0000  0.0000 -0.0786
                                            0.0000 -0.0000  0.2464 -0.0666
    40. (0.00073) RY*( 4) C   1           s(  0.00%)p 1.00( 50.80%)d 0.97( 49.20%)
                                            0.0000  0.0000  0.0000 -0.0000 -0.0000
                                            0.0000 -0.0000 -0.0191  0.7125  0.0000
                                            0.2023 -0.6716 -0.0000 -0.0000
    41. (0.00046) RY*( 5) C   1           s(  0.00%)p 1.00( 26.30%)d 2.80( 73.70%)
                                           -0.0000 -0.0000 -0.0000  0.0000  0.0000
                                           -0.0000  0.0000  0.0006 -0.5129 -0.0000
                                            0.8035 -0.3021  0.0000  0.0000
    42. (0.00030) RY*( 6) C   1           s( 13.24%)p 0.04(  0.54%)d 6.51( 86.22%)
                                            0.0000  0.0010  0.3639 -0.0016 -0.0612
                                            0.0201  0.0351  0.0000 -0.0000  0.1069
                                            0.0000  0.0000 -0.9222 -0.0193
    43. (0.00010) RY*( 7) C   1           s(  0.00%)p 1.00( 22.92%)d 3.36( 77.08%)
                                           -0.0000  0.0000  0.0000 -0.0000  0.0000
                                            0.0000 -0.0000  0.0051  0.4787  0.0000
                                            0.5598  0.6763  0.0000  0.0000
    44. (0.00009) RY*( 8) C   1           s(  0.75%)p10.05(  7.56%)d99.99( 91.69%)
    45. (0.00001) RY*( 9) C   1           s(  0.78%)p 0.02(  0.02%)d99.99( 99.20%)
    46. (0.00278) RY*( 1) C   2           s(  0.21%)p99.99( 93.89%)d27.64(  5.90%)
                                           -0.0000  0.0244  0.0392 -0.0085  0.0993
                                           -0.0311 -0.9633 -0.0000 -0.0000  0.0599
                                           -0.0000  0.0000 -0.2334 -0.0299
    47. (0.00132) RY*( 2) C   2           s(  0.29%)p99.99( 97.17%)d 8.79(  2.54%)
                                            0.0000  0.0125  0.0523  0.0265 -0.9818
                                           -0.0108 -0.0830 -0.0000 -0.0000 -0.1270
                                           -0.0000  0.0000 -0.0950 -0.0172
    48. (0.00055) RY*( 3) C   2           s( 98.30%)p 0.00(  0.28%)d 0.01(  1.42%)
                                            0.0000 -0.0096  0.9914 -0.0006  0.0449
                                            0.0245  0.0149  0.0000  0.0000 -0.0338
                                            0.0000 -0.0000  0.1131 -0.0161
    49. (0.00030) RY*( 4) C   2           s(  0.00%)p 1.00(  2.81%)d34.57( 97.19%)
                                           -0.0000  0.0000 -0.0000 -0.0000 -0.0000
                                           -0.0000 -0.0000  0.0055 -0.1676 -0.0000
                                            0.9705 -0.1732 -0.0000 -0.0000
    50. (0.00015) RY*( 5) C   2           s(  0.00%)p 1.00( 94.32%)d 0.06(  5.68%)
                                           -0.0000 -0.0000 -0.0000 -0.0000 -0.0000
                                           -0.0000 -0.0000 -0.0121  0.9711 -0.0000
                                            0.1324 -0.1981 -0.0000 -0.0000
    51. (0.00008) RY*( 6) C   2           s(  0.34%)p12.35(  4.14%)d99.99( 95.52%)
    52. (0.00001) RY*( 7) C   2           s(  0.00%)p 1.00(  2.94%)d33.04( 97.06%)
    53. (0.00002) RY*( 8) C   2           s(  0.82%)p 3.55(  2.91%)d99.99( 96.27%)
    54. (0.00000) RY*( 9) C   2           s(  0.15%)p11.40(  1.65%)d99.99( 98.20%)
    55. (0.00264) RY*( 1) C   3           s(  0.29%)p99.99( 92.62%)d24.25(  7.09%)
                                           -0.0000  0.0283  0.0460 -0.0323 -0.8671
                                           -0.0110 -0.4161 -0.0000 -0.0000  0.1721
                                            0.0000 -0.0000  0.2001 -0.0348
    56. (0.00129) RY*( 2) C   3           s(  0.22%)p99.99( 98.42%)d 6.16(  1.35%)
                                            0.0000 -0.0017  0.0469 -0.0119  0.4279
                                            0.0341 -0.8943  0.0000 -0.0000 -0.0954
                                           -0.0000 -0.0000  0.0666  0.0031
    57. (0.00045) RY*( 3) C   3           s( 92.27%)p 0.00(  0.34%)d 0.08(  7.40%)
                                            0.0000 -0.0047  0.9605  0.0198 -0.0404
                                            0.0028  0.0367  0.0000  0.0000 -0.1815
                                           -0.0000  0.0000 -0.1770 -0.0984
    58. (0.00028) RY*( 4) C   3           s(  0.00%)p 1.00( 73.50%)d 0.36( 26.50%)
                                           -0.0000  0.0000 -0.0000 -0.0000  0.0000
                                           -0.0000 -0.0000  0.0087  0.8573  0.0000
                                           -0.3940  0.3313  0.0000  0.0000
    59. (0.00007) RY*( 5) C   3           s(  0.04%)p33.90(  1.38%)d99.99( 98.58%)
    60. (0.00005) RY*( 6) C   3           s(  0.00%)p 1.00( 17.95%)d 4.57( 82.05%)
    61. (0.00003) RY*( 7) C   3           s(  7.23%)p 0.79(  5.71%)d12.04( 87.05%)
    62. (0.00000) RY*( 8) C   3           s(  0.00%)p 1.00(  8.62%)d10.60( 91.38%)
    63. (0.00000) RY*( 9) C   3           s(  0.05%)p28.12(  1.55%)d99.99( 98.40%)
    64. (0.00280) RY*( 1) C   4           s(  0.50%)p99.99( 92.93%)d13.19(  6.57%)
                                           -0.0000  0.0288  0.0645 -0.0270 -0.7469
                                            0.0201  0.6086  0.0000  0.0000 -0.2394
                                           -0.0000 -0.0000  0.0847 -0.0353
    65. (0.00124) RY*( 2) C   4           s(  0.38%)p99.99( 98.41%)d 3.25(  1.22%)
                                           -0.0000 -0.0020  0.0612 -0.0217  0.6271
                                           -0.0295  0.7678 -0.0000  0.0000  0.0471
                                            0.0000 -0.0000  0.0999 -0.0011
    66. (0.00040) RY*( 3) C   4           s( 90.12%)p 0.01(  0.55%)d 0.10(  9.33%)
                                            0.0000 -0.0052  0.9493  0.0216 -0.0478
                                           -0.0064 -0.0522  0.0000  0.0000  0.2816
                                           -0.0000 -0.0000 -0.0116 -0.1176
    67. (0.00031) RY*( 4) C   4           s(  0.00%)p 1.00( 77.92%)d 0.28( 22.08%)
                                            0.0000  0.0000 -0.0000 -0.0000  0.0000
                                            0.0000 -0.0000  0.0081  0.8827 -0.0000
                                           -0.4411 -0.1620 -0.0000  0.0000
    68. (0.00008) RY*( 5) C   4           s(  0.69%)p 1.66(  1.15%)d99.99( 98.16%)
    69. (0.00004) RY*( 6) C   4           s(  0.00%)p 1.00( 11.15%)d 7.97( 88.85%)
    70. (0.00003) RY*( 7) C   4           s(  8.30%)p 0.68(  5.62%)d10.37( 86.08%)
    71. (0.00000) RY*( 8) C   4           s(  0.00%)p 1.00( 10.99%)d 8.10( 89.01%)
    72. (0.00000) RY*( 9) C   4           s(  0.11%)p12.20(  1.37%)d99.99( 98.51%)
    73. (0.00324) RY*( 1) C   5           s(  0.16%)p99.99( 94.89%)d30.76(  4.95%)
                                           -0.0000  0.0251  0.0313 -0.0020  0.3891
                                            0.0378  0.8922 -0.0000 -0.0000  0.0454
                                           -0.0000  0.0000 -0.2171 -0.0159
    74. (0.00147) RY*( 2) C   5           s(  5.07%)p18.30( 92.78%)d 0.42(  2.15%)
                                            0.0000  0.0107  0.2249  0.0310 -0.8897
                                           -0.0053  0.3677 -0.0000  0.0000  0.1449
                                           -0.0000  0.0000 -0.0204 -0.0059
    75. (0.00057) RY*( 3) C   5           s( 91.00%)p 0.04(  3.88%)d 0.06(  5.12%)
                                            0.0000 -0.0104  0.9539  0.0011  0.1839
                                           -0.0264 -0.0656  0.0000 -0.0000 -0.1628
                                           -0.0000  0.0000  0.1568  0.0099
    76. (0.00044) RY*( 4) C   5           s(  0.00%)p 1.00( 43.84%)d 1.28( 56.16%)
                                            0.0000  0.0000 -0.0000  0.0000 -0.0000
                                            0.0000  0.0000  0.0099 -0.6621 -0.0000
                                            0.7451 -0.0803 -0.0000 -0.0000
    77. (0.00012) RY*( 5) C   5           s(  0.00%)p 1.00( 52.32%)d 0.91( 47.68%)
                                           -0.0000 -0.0000  0.0000 -0.0000  0.0000
                                           -0.0000  0.0000 -0.0147  0.7232  0.0000
                                            0.6634  0.1915  0.0000 -0.0000
    78. (0.00007) RY*( 6) C   5           s(  2.96%)p 1.63(  4.83%)d31.16( 92.21%)
    79. (0.00003) RY*( 7) C   5           s(  0.36%)p 6.91(  2.49%)d99.99( 97.15%)
    80. (0.00001) RY*( 8) C   5           s(  0.00%)p 1.00(  3.90%)d24.63( 96.10%)
    81. (0.00001) RY*( 9) C   5           s(  0.54%)p 2.19(  1.18%)d99.99( 98.28%)
    82. (0.00311) RY*( 1) C   6           s(  3.69%)p24.41( 90.02%)d 1.71(  6.29%)
                                           -0.0000 -0.0024  0.1920 -0.0329 -0.8205
                                            0.0136 -0.4751 -0.0000 -0.0000 -0.2256
                                            0.0000 -0.0000 -0.1069  0.0243
    83. (0.00209) RY*( 2) C   6           s( 90.47%)p 0.07(  6.02%)d 0.04(  3.51%)
                                           -0.0000 -0.0023  0.9512 -0.0054  0.1149
                                            0.0091  0.2166  0.0000 -0.0000 -0.1278
                                           -0.0000  0.0000  0.1233 -0.0595
    84. (0.00098) RY*( 3) C   6           s(  2.15%)p43.13( 92.83%)d 2.33(  5.01%)
                                           -0.0000 -0.0322  0.1431  0.0264  0.4565
                                            0.0249 -0.8477 -0.0000  0.0000  0.1800
                                            0.0000  0.0000  0.1294 -0.0315
    85. (0.00092) RY*( 4) C   6           s(  0.00%)p 1.00( 53.36%)d 0.87( 46.64%)
                                            0.0000  0.0000 -0.0000 -0.0000 -0.0000
                                           -0.0000  0.0000 -0.0158  0.7303 -0.0000
                                            0.4455  0.5176 -0.0000  0.0000
    86. (0.00026) RY*( 5) C   6           s(  1.82%)p 1.33(  2.42%)d52.48( 95.75%)
                                            0.0000  0.0084  0.1348 -0.0190  0.1507
                                           -0.0190 -0.0285 -0.0000 -0.0000  0.0996
                                           -0.0000  0.0000 -0.9650  0.1276
    87. (0.00020) RY*( 6) C   6           s(  0.00%)p 1.00(  0.67%)d99.99( 99.33%)
                                            0.0000 -0.0000 -0.0000  0.0000 -0.0000
                                            0.0000 -0.0000 -0.0087 -0.0817 -0.0000
                                           -0.6956  0.7137  0.0000 -0.0000
    88. (0.00006) RY*( 7) C   6           s(  1.52%)p 5.67(  8.65%)d58.91( 89.83%)
    89. (0.00007) RY*( 8) C   6           s(  0.00%)p 1.00( 45.98%)d 1.17( 54.02%)
    90. (0.00001) RY*( 9) C   6           s(  0.49%)p 0.29(  0.14%)d99.99( 99.37%)
    91. (0.00284) RY*( 1) S   7           s(  0.00%)p 1.00(  1.78%)d55.15( 98.22%)
                                           -0.0000 -0.0000 -0.0000  0.0000  0.0000
                                            0.0000  0.0000 -0.0000  0.0000 -0.0000
                                           -0.0000  0.0321  0.1295  0.0000  0.8497
                                           -0.5101  0.0000  0.0000
    92. (0.00147) RY*( 2) S   7           s(  0.80%)p36.89( 29.67%)d86.46( 69.53%)
                                           -0.0000 -0.0000  0.0023  0.0896  0.0000
                                            0.0079  0.1391 -0.0000 -0.0031  0.5265
                                           -0.0000  0.0000  0.0000  0.7769  0.0000
                                            0.0000 -0.2980  0.0538
    93. (0.00094) RY*( 3) S   7           s( 28.89%)p 1.12( 32.41%)d 1.34( 38.70%)
                                           -0.0000  0.0000  0.0162  0.5373 -0.0000
                                           -0.0493  0.4202 -0.0000  0.0722 -0.3741
                                            0.0000 -0.0000  0.0000  0.2984 -0.0000
                                            0.0000  0.5087  0.1979
    94. (0.00063) RY*( 4) S   7           s(  0.00%)p 1.00( 30.82%)d 2.24( 69.18%)
                                            0.0000  0.0000  0.0000  0.0000 -0.0000
                                            0.0000 -0.0000  0.0000 -0.0000  0.0000
                                            0.0000 -0.0441  0.5534 -0.0000  0.3658
                                            0.7470 -0.0000 -0.0000
    95. (0.00026) RY*( 5) S   7           s( 25.69%)p 0.34(  8.64%)d 2.56( 65.68%)
                                           -0.0000 -0.0000  0.0162  0.5066  0.0000
                                            0.0786  0.0571 -0.0000 -0.0170 -0.2769
                                            0.0000  0.0000 -0.0000 -0.1873  0.0000
                                           -0.0000 -0.7549  0.2274
    96. (0.00023) RY*( 6) S   7           s( 28.95%)p 2.26( 65.31%)d 0.20(  5.75%)
                                           -0.0000 -0.0000  0.0118  0.5379  0.0000
                                            0.0463 -0.7685 -0.0000  0.0032  0.2457
                                            0.0000  0.0000 -0.0000 -0.0051 -0.0000
                                           -0.0000  0.2342  0.0508
    97. (0.00002) RY*( 7) S   7           s(  7.32%)p 8.75( 64.05%)d 3.91( 28.62%)
    98. (0.00002) RY*( 8) S   7           s(  8.15%)p 0.17(  1.40%)d11.09( 90.45%)
    99. (0.00001) RY*( 9) S   7           s(  0.00%)p 1.00( 67.92%)d 0.47( 32.08%)
   100. (0.00411) RY*( 1) C   8           s(  3.40%)p24.21( 82.28%)d 4.21( 14.32%)
                                           -0.0000 -0.0238  0.1828 -0.0199  0.5070
                                           -0.0859  0.7470 -0.0000  0.0000 -0.0200
                                            0.0000 -0.0000  0.3769  0.0276
   101. (0.00270) RY*( 2) C   8           s( 20.14%)p 2.89( 58.18%)d 1.08( 21.68%)
                                           -0.0000  0.0367  0.4472  0.0308  0.4514
                                           -0.0136 -0.6139 -0.0000 -0.0000 -0.2651
                                            0.0000 -0.0000  0.3817 -0.0294
   102. (0.00107) RY*( 3) C   8           s(  0.00%)p 1.00( 63.91%)d 0.56( 36.09%)
                                            0.0000 -0.0000  0.0000 -0.0000  0.0000
                                           -0.0000 -0.0000  0.0266  0.7990 -0.0000
                                            0.3871  0.4594 -0.0000  0.0000
   103. (0.00042) RY*( 4) C   8           s( 50.90%)p 0.04(  2.18%)d 0.92( 46.92%)
                                            0.0000 -0.0143  0.7133 -0.0200  0.0450
                                           -0.0021  0.1393  0.0000 -0.0000 -0.0167
                                           -0.0000  0.0000 -0.6799 -0.0814
   104. (0.00024) RY*( 5) C   8           s(  0.00%)p 1.00( 22.17%)d 3.51( 77.83%)
                                            0.0000  0.0000 -0.0000  0.0000 -0.0000
                                           -0.0000  0.0000  0.0044 -0.4708 -0.0000
                                           -0.0720  0.8793  0.0000 -0.0000
   105. (0.00014) RY*( 6) C   8           s(  2.88%)p10.66( 30.68%)d23.07( 66.44%)
                                           -0.0000 -0.0109  0.1693  0.0030 -0.5187
                                            0.0245  0.1927 -0.0000 -0.0000 -0.7856
                                            0.0000 -0.0000  0.1894  0.1066
   106. (0.00001) RY*( 7) C   8           s( 22.58%)p 1.16( 26.25%)d 2.27( 51.17%)
   107. (0.00000) RY*( 8) C   8           s(  0.00%)p 1.00( 14.03%)d 6.13( 85.97%)
   108. (0.00001) RY*( 9) C   8           s(  0.33%)p 1.75(  0.57%)d99.99( 99.10%)
   109. (0.00209) RY*( 1) N   9           s(  0.16%)p99.99( 94.74%)d32.64(  5.10%)
                                           -0.0000 -0.0100  0.0383 -0.0045 -0.0271
                                            0.0279 -0.9726 -0.0000 -0.0000  0.0147
                                           -0.0000 -0.0000  0.2218 -0.0403
   110. (0.00127) RY*( 2) N   9           s(  3.24%)p29.28( 94.96%)d 0.55(  1.80%)
                                           -0.0000  0.0120  0.1797 -0.0226 -0.9733
                                           -0.0074  0.0424  0.0000 -0.0000  0.1225
                                            0.0000 -0.0000  0.0366  0.0404
   111. (0.00022) RY*( 3) N   9           s(  0.00%)p 1.00(  0.72%)d99.99( 99.28%)
                                            0.0000  0.0000 -0.0000 -0.0000 -0.0000
                                           -0.0000 -0.0000  0.0026 -0.0848 -0.0000
                                            0.9963 -0.0164 -0.0000  0.0000
   112. (0.00013) RY*( 4) N   9           s( 85.99%)p 0.05(  4.65%)d 0.11(  9.36%)
                                           -0.0000 -0.0077  0.9273  0.0279  0.2109
                                            0.0204  0.0292  0.0000  0.0000  0.3012
                                            0.0000  0.0000 -0.0191  0.0504
   113. (0.00009) RY*( 5) N   9           s(  0.00%)p 1.00( 87.95%)d 0.14( 12.05%)
   114. (0.00003) RY*( 6) N   9           s( 10.35%)p 0.05(  0.54%)d 8.61( 89.11%)
   115. (0.00002) RY*( 7) N   9           s(  0.01%)p99.99(  5.16%)d99.99( 94.83%)
   116. (0.00000) RY*( 8) N   9           s(  0.00%)p 1.00( 11.50%)d 7.70( 88.50%)
   117. (0.00001) RY*( 9) N   9           s(  0.24%)p 0.89(  0.21%)d99.99( 99.55%)
   118. (0.00087) RY*( 1) H  10           s( 99.63%)p 0.00(  0.37%)
                                            0.0033  0.9981  0.0116  0.0600 -0.0000
   119. (0.00004) RY*( 2) H  10           s(  0.01%)p99.99( 99.99%)
   120. (0.00004) RY*( 3) H  10           s(  0.47%)p99.99( 99.53%)
   121. (0.00003) RY*( 4) H  10           s(  0.00%)p 1.00(100.00%)
   122. (0.00068) RY*( 1) H  11           s( 99.64%)p 0.00(  0.36%)
                                            0.0039  0.9982  0.0580  0.0145 -0.0000
   123. (0.00005) RY*( 2) H  11           s(  0.00%)p 1.00(100.00%)
   124. (0.00004) RY*( 3) H  11           s(  0.03%)p99.99( 99.97%)
   125. (0.00003) RY*( 4) H  11           s(  0.43%)p99.99( 99.57%)
   126. (0.00067) RY*( 1) H  12           s( 99.65%)p 0.00(  0.35%)
                                            0.0040  0.9982  0.0447 -0.0386 -0.0000
   127. (0.00006) RY*( 2) H  12           s(  0.00%)p 1.00(100.00%)
   128. (0.00003) RY*( 3) H  12           s(  0.18%)p99.99( 99.82%)
   129. (0.00003) RY*( 4) H  12           s(  0.27%)p99.99( 99.73%)
   130. (0.00071) RY*( 1) H  13           s( 99.35%)p 0.01(  0.65%)
                                            0.0033  0.9968  0.0296 -0.0748 -0.0000
   131. (0.00006) RY*( 2) H  13           s(  0.06%)p99.99( 99.94%)
   132. (0.00003) RY*( 3) H  13           s(  0.70%)p99.99( 99.30%)
   133. (0.00004) RY*( 4) H  13           s(  0.00%)p 1.00(100.00%)
   134. (0.00047) RY*( 1) H  14           s( 98.09%)p 0.02(  1.91%)
                                           -0.0009  0.9904  0.1309 -0.0446 -0.0000
   135. (0.00003) RY*( 2) H  14           s(  1.99%)p49.36( 98.01%)
   136. (0.00003) RY*( 3) H  14           s(  0.00%)p 1.00(100.00%)
   137. (0.00001) RY*( 4) H  14           s(  0.04%)p99.99( 99.96%)
   138. (0.01330) BD*( 1) C   1 - C   2  
                ( 48.27%)   0.6948* C   1 s( 36.93%)p 1.71( 63.03%)d 0.00(  0.04%)
                                            0.0002 -0.6077 -0.0021 -0.7154  0.0276
                                           -0.3416 -0.0329 -0.0000 -0.0000 -0.0116
                                           -0.0000 -0.0000 -0.0123  0.0109
                ( 51.73%)  -0.7192* C   2 s( 34.52%)p 1.90( 65.42%)d 0.00(  0.06%)
                                           -0.0001 -0.5874 -0.0113  0.7577  0.0145
                                            0.2814 -0.0282  0.0000 -0.0000 -0.0148
                                           -0.0000 -0.0000 -0.0119  0.0154
   139. (0.02436) BD*( 1) C   1 - C   6  
                ( 51.24%)   0.7158* C   1 s( 33.84%)p 1.95( 66.12%)d 0.00(  0.04%)
                                           -0.0000  0.5817 -0.0023 -0.1099 -0.0015
                                           -0.8056  0.0090 -0.0000  0.0000  0.0049
                                           -0.0000  0.0000 -0.0164 -0.0120
                ( 48.76%)  -0.6983* C   6 s( 35.71%)p 1.80( 64.25%)d 0.00(  0.04%)
                                            0.0000  0.5975 -0.0061  0.0918  0.0052
                                            0.7963  0.0039  0.0000 -0.0000  0.0012
                                           -0.0000  0.0000 -0.0141 -0.0139
   140. (0.26295) BD*( 2) C   1 - C   6  
                ( 53.51%)   0.7315* C   1 s(  0.00%)p 1.00( 99.97%)d 0.00(  0.03%)
                                            0.0000 -0.0000  0.0000  0.0000  0.0000
                                           -0.0000 -0.0000  0.9998  0.0115 -0.0000
                                            0.0005 -0.0160  0.0000  0.0000
                ( 46.49%)  -0.6818* C   6 s(  0.00%)p 1.00( 99.98%)d 0.00(  0.02%)
                                           -0.0000 -0.0000 -0.0000  0.0000 -0.0000
                                           -0.0000 -0.0000  0.9998  0.0126 -0.0000
                                           -0.0005  0.0131 -0.0000  0.0000
   141. (0.01330) BD*( 1) C   1 - N   9  
                ( 58.78%)   0.7667* C   1 s( 28.90%)p 2.46( 70.98%)d 0.00(  0.12%)
                                           -0.0000  0.5376  0.0052 -0.6889  0.0119
                                            0.4825  0.0476  0.0000  0.0000 -0.0261
                                           -0.0000  0.0000  0.0127 -0.0189
                ( 41.22%)  -0.6420* N   9 s( 33.53%)p 1.98( 66.39%)d 0.00(  0.08%)
                                            0.0002  0.5790  0.0024  0.7354 -0.0115
                                           -0.3501 -0.0191 -0.0000 -0.0000 -0.0244
                                           -0.0000  0.0000 -0.0014 -0.0150
   142. (0.00661) BD*( 1) C   2 - C   3  
                ( 49.77%)   0.7055* C   2 s( 35.80%)p 1.79( 64.14%)d 0.00(  0.06%)
                                            0.0000 -0.5981 -0.0152 -0.6417 -0.0313
                                            0.4774 -0.0278  0.0000 -0.0000  0.0190
                                            0.0000 -0.0000 -0.0008  0.0153
                ( 50.23%)  -0.7087* C   3 s( 35.11%)p 1.85( 64.83%)d 0.00(  0.06%)
                                           -0.0000 -0.5925 -0.0097  0.6184 -0.0168
                                           -0.5140 -0.0377 -0.0000 -0.0000  0.0187
                                            0.0000 -0.0000 -0.0070  0.0141
   143. (0.00634) BD*( 1) C   2 - H  10  
                ( 36.71%)   0.6059* C   2 s( 29.58%)p 2.38( 70.38%)d 0.00(  0.03%)
                                            0.0003 -0.5437  0.0137 -0.1122 -0.0021
                                           -0.8313  0.0106 -0.0000  0.0000 -0.0029
                                            0.0000 -0.0000  0.0134  0.0115
                ( 63.29%)  -0.7955* H  10 s( 99.89%)p 0.00(  0.11%)
                                           -0.9994  0.0013  0.0034  0.0334  0.0000
   144. (0.00831) BD*( 1) C   3 - C   4  
                ( 50.10%)   0.7078* C   3 s( 35.20%)p 1.84( 64.75%)d 0.00(  0.05%)
                                            0.0000  0.5933  0.0068 -0.0948  0.0385
                                           -0.7980 -0.0137 -0.0000 -0.0000  0.0085
                                            0.0000  0.0000 -0.0156 -0.0121
                ( 49.90%)  -0.7064* C   4 s( 35.38%)p 1.83( 64.58%)d 0.00(  0.05%)
                                            0.0000  0.5948  0.0064  0.1176  0.0416
                                            0.7938  0.0032  0.0000  0.0000  0.0006
                                            0.0000  0.0000 -0.0177 -0.0118
   145. (0.03083) BD*( 2) C   3 - C   4  
                ( 52.10%)   0.7218* C   3 s(  0.00%)p 1.00( 99.93%)d 0.00(  0.07%)
                                           -0.0000  0.0000 -0.0000 -0.0000  0.0000
                                           -0.0000 -0.0000  0.9996 -0.0110  0.0000
                                           -0.0179 -0.0191 -0.0000 -0.0000
                ( 47.90%)  -0.6921* C   4 s(  0.00%)p 1.00( 99.94%)d 0.00(  0.06%)
                                           -0.0000  0.0000  0.0000 -0.0000  0.0000
                                           -0.0000 -0.0000  0.9996 -0.0119 -0.0000
                                           -0.0130  0.0210  0.0000  0.0000
   146. (0.00627) BD*( 1) C   3 - H  11  
                ( 36.67%)   0.6056* C   3 s( 29.58%)p 2.38( 70.39%)d 0.00(  0.03%)
                                            0.0003 -0.5437  0.0121 -0.7790  0.0092
                                           -0.3113  0.0050 -0.0000  0.0000 -0.0098
                                           -0.0000 -0.0000 -0.0088  0.0097
                ( 63.33%)  -0.7958* H  11 s( 99.89%)p 0.00(  0.11%)
                                           -0.9995  0.0020  0.0305  0.0115  0.0000
   147. (0.00755) BD*( 1) C   4 - C   5  
                ( 50.59%)   0.7113* C   4 s( 35.01%)p 1.85( 64.93%)d 0.00(  0.06%)
                                            0.0001  0.5916  0.0104 -0.7317  0.0063
                                           -0.3349 -0.0407 -0.0000 -0.0000  0.0125
                                            0.0000  0.0000  0.0152 -0.0137
                ( 49.41%)  -0.7029* C   5 s( 35.90%)p 1.78( 64.04%)d 0.00(  0.06%)
                                           -0.0001  0.5991  0.0086  0.7421  0.0210
                                            0.2966 -0.0360 -0.0000 -0.0000  0.0154
                                           -0.0000 -0.0000  0.0093 -0.0155
   148. (0.00616) BD*( 1) C   4 - H  12  
                ( 36.61%)   0.6051* C   4 s( 29.51%)p 2.39( 70.47%)d 0.00(  0.03%)
                                            0.0003 -0.5431  0.0129 -0.6699  0.0068
                                            0.5058 -0.0079  0.0000  0.0000  0.0128
                                           -0.0000 -0.0000 -0.0023  0.0094
                ( 63.39%)  -0.7962* H  12 s( 99.89%)p 0.00(  0.11%)
                                           -0.9995  0.0021  0.0263 -0.0190  0.0000
   149. (0.01152) BD*( 1) C   5 - C   6  
                ( 52.11%)   0.7219* C   5 s( 34.54%)p 1.89( 65.40%)d 0.00(  0.06%)
                                            0.0001  0.5874  0.0200 -0.6607 -0.0270
                                            0.4649 -0.0252  0.0000 -0.0000 -0.0184
                                           -0.0000  0.0000  0.0032 -0.0158
                ( 47.89%)  -0.6920* C   6 s( 39.32%)p 1.54( 60.64%)d 0.00(  0.04%)
                                           -0.0001  0.6269  0.0143  0.5647 -0.0106
                                           -0.5354 -0.0276 -0.0000 -0.0000 -0.0153
                                           -0.0000 -0.0000  0.0029 -0.0116
   150. (0.00699) BD*( 1) C   5 - H  13  
                ( 36.97%)   0.6081* C   5 s( 29.47%)p 2.39( 70.50%)d 0.00(  0.03%)
                                           -0.0003  0.5426 -0.0152 -0.1048  0.0101
                                           -0.8329  0.0123  0.0000 -0.0000  0.0043
                                           -0.0000 -0.0000 -0.0130 -0.0117
                ( 63.03%)  -0.7939* H  13 s( 99.89%)p 0.00(  0.11%)
                                            0.9994 -0.0010  0.0037  0.0333  0.0000
   151. (0.01315) BD*( 1) C   6 - S   7  
                ( 46.87%)   0.6846* C   6 s( 24.82%)p 3.02( 75.02%)d 0.01(  0.16%)
                                            0.0003 -0.4982  0.0018  0.8187 -0.0328
                                            0.2794  0.0266 -0.0000 -0.0000 -0.0157
                                            0.0000  0.0000 -0.0305  0.0206
                ( 53.13%)  -0.7289* S   7 s( 18.60%)p 4.34( 80.80%)d 0.03(  0.60%)
                                           -0.0000 -0.0002 -0.4286  0.0477  0.0001
                                           -0.8945 -0.0362 -0.0000 -0.0773  0.0231
                                           -0.0000  0.0000 -0.0000 -0.0307  0.0000
                                            0.0000 -0.0614  0.0355
   152. (0.03605) BD*( 1) S   7 - C   8  
                ( 49.17%)   0.7012* S   7 s( 17.45%)p 4.69( 81.89%)d 0.04(  0.66%)
                                           -0.0000  0.0000 -0.4172  0.0210  0.0000
                                            0.2697  0.0391 -0.0000 -0.8628 -0.0162
                                            0.0000  0.0000  0.0000  0.0201 -0.0000
                                            0.0000  0.0685  0.0394
                ( 50.83%)  -0.7129* C   8 s( 28.05%)p 2.56( 71.73%)d 0.01(  0.22%)
                                            0.0000 -0.5292  0.0202 -0.1449  0.0554
                                            0.8325  0.0133  0.0000 -0.0000  0.0160
                                           -0.0000  0.0000  0.0372  0.0236
   153. (0.23125) BD*( 2) S   7 - C   8  
                ( 46.68%)   0.6832* S   7 s(  0.00%)p 1.00( 99.48%)d 0.01(  0.52%)
                                            0.0000 -0.0000 -0.0000 -0.0000 -0.0000
                                           -0.0000  0.0000  0.0000 -0.0000  0.0000
                                            0.0026 -0.9971  0.0233  0.0000 -0.0089
                                           -0.0717  0.0000  0.0000
                ( 53.32%)  -0.7302* C   8 s(  0.00%)p 1.00( 99.89%)d 0.00(  0.11%)
                                            0.0000  0.0000 -0.0000  0.0000 -0.0000
                                            0.0000  0.0000 -0.9989  0.0339  0.0000
                                           -0.0261  0.0210 -0.0000 -0.0000
   154. (0.00561) BD*( 1) C   8 - N   9  
                ( 60.33%)   0.7767* C   8 s( 35.41%)p 1.82( 64.46%)d 0.00(  0.13%)
                                           -0.0002 -0.5946 -0.0251 -0.6348 -0.0077
                                           -0.4856 -0.0761 -0.0000 -0.0000 -0.0286
                                           -0.0000 -0.0000 -0.0113  0.0186
                ( 39.67%)  -0.6299* N   9 s( 38.11%)p 1.62( 61.81%)d 0.00(  0.08%)
                                           -0.0001 -0.6170 -0.0200  0.6758 -0.0319
                                            0.4002  0.0147  0.0000 -0.0000 -0.0249
                                           -0.0000 -0.0000  0.0037  0.0136
   155. (0.00969) BD*( 1) C   8 - H  14  
                ( 36.16%)   0.6013* C   8 s( 36.32%)p 1.75( 63.66%)d 0.00(  0.03%)
                                           -0.0005  0.6026 -0.0004 -0.7575  0.0128
                                            0.2500  0.0128 -0.0000 -0.0000 -0.0067
                                           -0.0000  0.0000  0.0128 -0.0067
                ( 63.84%)  -0.7990* H  14 s( 99.88%)p 0.00(  0.12%)
                                            0.9994 -0.0039  0.0322 -0.0118 -0.0000


 NHO Directionality and "Bond Bending" (deviations from line of nuclear centers)

         [Thresholds for printing:  angular deviation  >  1.0 degree]
                                    hybrid p-character > 25.0%
                                    orbital occupancy  >  0.10e

                                Line of Centers        Hybrid 1              Hybrid 2
                                ---------------  -------------------   ------------------
                NBO               Theta   Phi    Theta   Phi    Dev    Theta   Phi    Dev
 ========================================================================================
     1. BD (   1) C   1 - C   2    90.0   22.4    90.0   28.6   6.1     90.0  198.2   4.3
     3. BD (   2) C   1 - C   6    90.0  263.0     0.0    0.0  90.0      0.0    0.0  90.0
     4. BD (   1) C   1 - N   9    90.0  148.0    90.0  141.9   6.1     90.0  333.0   5.0
     5. BD (   1) C   2 - C   3    90.0  321.5    90.0  326.3   4.8     90.0  137.5   4.0
     6. BD (   1) C   2 - H  10    90.0   83.4    90.0   82.1   1.3      --     --    --
     7. BD (   1) C   3 - C   4    90.0  262.4    90.0  266.0   3.7     90.0   78.7   3.7
     8. BD (   2) C   3 - C   4    90.0  262.4     0.0    0.0  90.0      0.0    0.0  90.0
    10. BD (   1) C   4 - C   5    90.0  203.5    90.0  207.4   3.9     90.0   18.9   4.6
    12. BD (   1) C   5 - C   6    90.0  141.5    90.0  147.4   5.9     90.0  314.5   7.0
    14. BD (   1) C   6 - S   7    90.0  192.2    90.0  201.3   9.1     90.0    3.3   8.9
    15. BD (   1) S   7 - C   8    90.0  100.4    90.0  109.4   8.9     90.0  276.0   4.4
    16. BD (   2) S   7 - C   8    90.0  100.4     0.0    0.0  90.0      0.0    0.0  90.0
    17. BD (   1) C   8 - N   9    90.0   37.1    90.0   41.2   4.1     90.0  212.8   4.3
    32. LP*(   1) C   2             --     --      0.0    0.0   --       --     --    --
    33. LP*(   1) C   5             --     --      0.0    0.0   --       --     --    --
    34. LP (   1) S   7             --     --     90.0  235.2   --       --     --    --
    35. LP (   1) N   9             --     --     90.0   91.0   --       --     --    --
    36. LP (   2) N   9             --     --      0.0    0.0   --       --     --    --
   140. BD*(   2) C   1 - C   6    90.0  263.0     0.0    0.0  90.0      0.0    0.0  90.0
   153. BD*(   2) S   7 - C   8    90.0  100.4     0.0    0.0  90.0      0.0    0.0  90.0


 Second Order Perturbation Theory Analysis of Fock Matrix in NBO Basis

     Threshold for printing:   0.25 kcal/mol
                                                                              E(2)  E(j)-E(i) F(i,j)
         Donor NBO (i)                     Acceptor NBO (j)                 kcal/mol   a.u.    a.u. 
 ===================================================================================================

 within unit  1
   1. BD (   1) C   1 - C   2        / 55. RY*(   1) C   3                    0.60    1.89    0.043
   1. BD (   1) C   1 - C   2        / 56. RY*(   2) C   3                    0.57    1.38    0.035
   1. BD (   1) C   1 - C   2        / 84. RY*(   3) C   6                    0.33    1.61    0.029
   1. BD (   1) C   1 - C   2        /109. RY*(   1) N   9                    0.45    1.68    0.035
   1. BD (   1) C   1 - C   2        /139. BD*(   1) C   1 - C   6            2.19    1.21    0.065
   1. BD (   1) C   1 - C   2        /141. BD*(   1) C   1 - N   9            1.10    1.16    0.045
   1. BD (   1) C   1 - C   2        /142. BD*(   1) C   2 - C   3            1.09    1.27    0.047
   1. BD (   1) C   1 - C   2        /143. BD*(   1) C   2 - H  10            0.57    1.18    0.033
   1. BD (   1) C   1 - C   2        /146. BD*(   1) C   3 - H  11            1.14    1.19    0.047
   1. BD (   1) C   1 - C   2        /151. BD*(   1) C   6 - S   7            1.27    0.90    0.043
   1. BD (   1) C   1 - C   2        /154. BD*(   1) C   8 - N   9            0.85    1.28    0.042
   2. BD (   1) C   1 - C   6        / 46. RY*(   1) C   2                    0.59    1.86    0.042
   2. BD (   1) C   1 - C   6        / 73. RY*(   1) C   5                    0.58    1.80    0.041
   2. BD (   1) C   1 - C   6        / 74. RY*(   2) C   5                    0.34    1.38    0.028
   2. BD (   1) C   1 - C   6        / 92. RY*(   2) S   7                    0.30    1.56    0.027
   2. BD (   1) C   1 - C   6        /110. RY*(   2) N   9                    0.34    1.93    0.033
   2. BD (   1) C   1 - C   6        /138. BD*(   1) C   1 - C   2            2.07    1.25    0.064
   2. BD (   1) C   1 - C   6        /141. BD*(   1) C   1 - N   9            0.60    1.16    0.033
   2. BD (   1) C   1 - C   6        /143. BD*(   1) C   2 - H  10            0.92    1.18    0.042
   2. BD (   1) C   1 - C   6        /149. BD*(   1) C   5 - C   6            2.48    1.25    0.070
   2. BD (   1) C   1 - C   6        /150. BD*(   1) C   5 - H  13            1.13    1.17    0.046
   3. BD (   2) C   1 - C   6        / 32. LP*(   1) C   2                   22.09    0.20    0.088
   3. BD (   2) C   1 - C   6        / 33. LP*(   1) C   5                   25.46    0.19    0.093
   3. BD (   2) C   1 - C   6        / 36. LP (   2) N   9                   24.98    0.12    0.083
   3. BD (   2) C   1 - C   6        / 50. RY*(   5) C   2                    0.59    0.91    0.032
   3. BD (   2) C   1 - C   6        / 76. RY*(   4) C   5                    0.73    1.59    0.047
   3. BD (   2) C   1 - C   6        / 91. RY*(   1) S   7                    0.71    1.01    0.037
   3. BD (   2) C   1 - C   6        / 94. RY*(   4) S   7                    0.57    0.94    0.032
   3. BD (   2) C   1 - C   6        /113. RY*(   5) N   9                    0.32    1.29    0.028
   3. BD (   2) C   1 - C   6        /153. BD*(   2) S   7 - C   8            5.06    0.18    0.040
   4. BD (   1) C   1 - N   9        / 46. RY*(   1) C   2                    0.32    1.94    0.032
   4. BD (   1) C   1 - N   9        / 82. RY*(   1) C   6                    0.26    1.79    0.027
   4. BD (   1) C   1 - N   9        /100. RY*(   1) C   8                    0.27    1.51    0.026
   4. BD (   1) C   1 - N   9        /101. RY*(   2) C   8                    0.90    1.93    0.053
   4. BD (   1) C   1 - N   9        /103. RY*(   4) C   8                    0.26    2.06    0.029
   4. BD (   1) C   1 - N   9        /138. BD*(   1) C   1 - C   2            1.17    1.33    0.050
   4. BD (   1) C   1 - N   9        /139. BD*(   1) C   1 - C   6            0.81    1.29    0.041
   4. BD (   1) C   1 - N   9        /142. BD*(   1) C   2 - C   3            0.62    1.35    0.037
   4. BD (   1) C   1 - N   9        /149. BD*(   1) C   5 - C   6            1.16    1.32    0.049
   4. BD (   1) C   1 - N   9        /152. BD*(   1) S   7 - C   8            0.25    0.97    0.020
   4. BD (   1) C   1 - N   9        /154. BD*(   1) C   8 - N   9            0.57    1.36    0.035
   4. BD (   1) C   1 - N   9        /155. BD*(   1) C   8 - H  14            1.88    1.27    0.062
   5. BD (   1) C   2 - C   3        / 37. RY*(   1) C   1                    0.48    1.66    0.036
   5. BD (   1) C   2 - C   3        / 38. RY*(   2) C   1                    0.68    1.65    0.043
   5. BD (   1) C   2 - C   3        / 64. RY*(   1) C   4                    0.41    1.88    0.035
   5. BD (   1) C   2 - C   3        / 65. RY*(   2) C   4                    0.66    1.38    0.038
   5. BD (   1) C   2 - C   3        /138. BD*(   1) C   1 - C   2            1.27    1.25    0.050
   5. BD (   1) C   2 - C   3        /141. BD*(   1) C   1 - N   9            2.38    1.16    0.066
   5. BD (   1) C   2 - C   3        /143. BD*(   1) C   2 - H  10            0.64    1.18    0.035
   5. BD (   1) C   2 - C   3        /144. BD*(   1) C   3 - C   4            1.10    1.25    0.047
   5. BD (   1) C   2 - C   3        /146. BD*(   1) C   3 - H  11            0.56    1.19    0.033
   5. BD (   1) C   2 - C   3        /148. BD*(   1) C   4 - H  12            1.03    1.19    0.044
   6. BD (   1) C   2 - H  10        / 37. RY*(   1) C   1                    0.27    1.47    0.025
   6. BD (   1) C   2 - H  10        / 55. RY*(   1) C   3                    0.30    1.70    0.029
   6. BD (   1) C   2 - H  10        /138. BD*(   1) C   1 - C   2            0.38    1.06    0.025
   6. BD (   1) C   2 - H  10        /139. BD*(   1) C   1 - C   6            2.52    1.02    0.064
   6. BD (   1) C   2 - H  10        /141. BD*(   1) C   1 - N   9            0.28    0.97    0.021
   6. BD (   1) C   2 - H  10        /142. BD*(   1) C   2 - C   3            0.43    1.08    0.027
   6. BD (   1) C   2 - H  10        /144. BD*(   1) C   3 - C   4            1.95    1.06    0.058
   7. BD (   1) C   3 - C   4        / 46. RY*(   1) C   2                    0.26    1.84    0.028
   7. BD (   1) C   3 - C   4        / 47. RY*(   2) C   2                    0.86    1.38    0.044
   7. BD (   1) C   3 - C   4        / 74. RY*(   2) C   5                    0.85    1.36    0.043
   7. BD (   1) C   3 - C   4        /142. BD*(   1) C   2 - C   3            1.10    1.26    0.047
   7. BD (   1) C   3 - C   4        /143. BD*(   1) C   2 - H  10            1.21    1.17    0.048
   7. BD (   1) C   3 - C   4        /146. BD*(   1) C   3 - H  11            0.60    1.18    0.034
   7. BD (   1) C   3 - C   4        /147. BD*(   1) C   4 - C   5            1.13    1.25    0.047
   7. BD (   1) C   3 - C   4        /148. BD*(   1) C   4 - H  12            0.62    1.18    0.034
   7. BD (   1) C   3 - C   4        /150. BD*(   1) C   5 - H  13            1.19    1.16    0.047
   8. BD (   2) C   3 - C   4        / 32. LP*(   1) C   2                   27.21    0.17    0.090
   8. BD (   2) C   3 - C   4        / 33. LP*(   1) C   5                   31.47    0.16    0.095
   8. BD (   2) C   3 - C   4        / 50. RY*(   5) C   2                    0.87    0.88    0.038
   8. BD (   2) C   3 - C   4        / 67. RY*(   4) C   4                    0.30    1.10    0.025
   8. BD (   2) C   3 - C   4        / 77. RY*(   5) C   5                    0.83    1.43    0.048
   9. BD (   1) C   3 - H  11        / 46. RY*(   1) C   2                    0.31    1.66    0.029
   9. BD (   1) C   3 - H  11        / 64. RY*(   1) C   4                    0.31    1.68    0.029
   9. BD (   1) C   3 - H  11        /138. BD*(   1) C   1 - C   2            1.99    1.05    0.058
   9. BD (   1) C   3 - H  11        /142. BD*(   1) C   2 - C   3            0.36    1.08    0.025
   9. BD (   1) C   3 - H  11        /144. BD*(   1) C   3 - C   4            0.41    1.05    0.026
   9. BD (   1) C   3 - H  11        /147. BD*(   1) C   4 - C   5            1.99    1.07    0.058
  10. BD (   1) C   4 - C   5        / 55. RY*(   1) C   3                    0.39    1.89    0.035
  10. BD (   1) C   4 - C   5        / 56. RY*(   2) C   3                    0.71    1.38    0.040
  10. BD (   1) C   4 - C   5        / 82. RY*(   1) C   6                    0.70    1.71    0.044
  10. BD (   1) C   4 - C   5        /144. BD*(   1) C   3 - C   4            1.08    1.25    0.046
  10. BD (   1) C   4 - C   5        /146. BD*(   1) C   3 - H  11            0.97    1.19    0.043
  10. BD (   1) C   4 - C   5        /148. BD*(   1) C   4 - H  12            0.57    1.19    0.033
  10. BD (   1) C   4 - C   5        /149. BD*(   1) C   5 - C   6            1.67    1.25    0.058
  10. BD (   1) C   4 - C   5        /150. BD*(   1) C   5 - H  13            0.62    1.17    0.034
  10. BD (   1) C   4 - C   5        /151. BD*(   1) C   6 - S   7            2.72    0.91    0.063
  11. BD (   1) C   4 - H  12        / 55. RY*(   1) C   3                    0.32    1.69    0.029
  11. BD (   1) C   4 - H  12        / 73. RY*(   1) C   5                    0.29    1.60    0.027
  11. BD (   1) C   4 - H  12        /142. BD*(   1) C   2 - C   3            1.91    1.08    0.057
  11. BD (   1) C   4 - H  12        /144. BD*(   1) C   3 - C   4            0.41    1.05    0.026
  11. BD (   1) C   4 - H  12        /147. BD*(   1) C   4 - C   5            0.35    1.07    0.024
  11. BD (   1) C   4 - H  12        /149. BD*(   1) C   5 - C   6            2.07    1.05    0.059
  12. BD (   1) C   5 - C   6        / 64. RY*(   1) C   4                    0.62    1.90    0.043
  12. BD (   1) C   5 - C   6        / 65. RY*(   2) C   4                    0.57    1.40    0.036
  12. BD (   1) C   5 - C   6        / 92. RY*(   2) S   7                    0.26    1.58    0.026
  12. BD (   1) C   5 - C   6        /139. BD*(   1) C   1 - C   6            2.39    1.24    0.069
  12. BD (   1) C   5 - C   6        /141. BD*(   1) C   1 - N   9            1.23    1.18    0.048
  12. BD (   1) C   5 - C   6        /147. BD*(   1) C   4 - C   5            1.20    1.29    0.050
  12. BD (   1) C   5 - C   6        /148. BD*(   1) C   4 - H  12            1.06    1.22    0.045
  12. BD (   1) C   5 - C   6        /150. BD*(   1) C   5 - H  13            0.69    1.20    0.036
  12. BD (   1) C   5 - C   6        /151. BD*(   1) C   6 - S   7            0.30    0.93    0.021
  13. BD (   1) C   5 - H  13        / 64. RY*(   1) C   4                    0.34    1.70    0.031
  13. BD (   1) C   5 - H  13        / 82. RY*(   1) C   6                    0.42    1.53    0.032
  13. BD (   1) C   5 - H  13        /139. BD*(   1) C   1 - C   6            2.27    1.03    0.061
  13. BD (   1) C   5 - H  13        /144. BD*(   1) C   3 - C   4            1.88    1.07    0.057
  13. BD (   1) C   5 - H  13        /147. BD*(   1) C   4 - C   5            0.44    1.09    0.028
  13. BD (   1) C   5 - H  13        /149. BD*(   1) C   5 - C   6            0.43    1.07    0.027
  14. BD (   1) C   6 - S   7        / 37. RY*(   1) C   1                    0.50    1.64    0.036
  14. BD (   1) C   6 - S   7        / 73. RY*(   1) C   5                    0.76    1.78    0.047
  14. BD (   1) C   6 - S   7        /100. RY*(   1) C   8                    0.26    1.41    0.024
  14. BD (   1) C   6 - S   7        /138. BD*(   1) C   1 - C   2            2.07    1.23    0.064
  14. BD (   1) C   6 - S   7        /139. BD*(   1) C   1 - C   6            0.27    1.19    0.023
  14. BD (   1) C   6 - S   7        /141. BD*(   1) C   1 - N   9            0.52    1.14    0.031
  14. BD (   1) C   6 - S   7        /147. BD*(   1) C   4 - C   5            1.00    1.24    0.045
  14. BD (   1) C   6 - S   7        /149. BD*(   1) C   5 - C   6            0.65    1.22    0.035
  14. BD (   1) C   6 - S   7        /154. BD*(   1) C   8 - N   9            0.43    1.26    0.030
  14. BD (   1) C   6 - S   7        /155. BD*(   1) C   8 - H  14            1.24    1.17    0.048
  15. BD (   1) S   7 - C   8        /110. RY*(   2) N   9                    0.85    1.90    0.051
  15. BD (   1) S   7 - C   8        /138. BD*(   1) C   1 - C   2            0.50    1.22    0.031
  15. BD (   1) S   7 - C   8        /149. BD*(   1) C   5 - C   6            2.34    1.21    0.067
  16. BD (   2) S   7 - C   8        / 36. LP (   2) N   9                   35.41    0.13    0.103
  16. BD (   2) S   7 - C   8        /102. RY*(   3) C   8                    0.36    1.29    0.030
  16. BD (   2) S   7 - C   8        /113. RY*(   5) N   9                    0.78    1.30    0.044
  16. BD (   2) S   7 - C   8        /140. BD*(   2) C   1 - C   6            5.48    0.29    0.053
  16. BD (   2) S   7 - C   8        /153. BD*(   2) S   7 - C   8            2.39    0.19    0.028
  17. BD (   1) C   8 - N   9        / 38. RY*(   2) C   1                    1.56    1.83    0.067
  17. BD (   1) C   8 - N   9        /138. BD*(   1) C   1 - C   2            2.23    1.42    0.071
  17. BD (   1) C   8 - N   9        /141. BD*(   1) C   1 - N   9            0.79    1.33    0.041
  17. BD (   1) C   8 - N   9        /155. BD*(   1) C   8 - H  14            0.56    1.36    0.035
  18. BD (   1) C   8 - H  14        / 92. RY*(   2) S   7                    0.37    1.40    0.029
  18. BD (   1) C   8 - H  14        /109. RY*(   1) N   9                    0.67    1.52    0.040
  18. BD (   1) C   8 - H  14        /141. BD*(   1) C   1 - N   9            2.57    1.00    0.064
  18. BD (   1) C   8 - H  14        /151. BD*(   1) C   6 - S   7            0.28    0.75    0.018
  18. BD (   1) C   8 - H  14        /152. BD*(   1) S   7 - C   8            0.33    0.73    0.020
  18. BD (   1) C   8 - H  14        /154. BD*(   1) C   8 - N   9            0.54    1.13    0.031
  19. CR (   1) C   1                / 47. RY*(   2) C   2                    0.70   10.80    0.110
  19. CR (   1) C   1                / 83. RY*(   2) C   6                    0.40   10.74    0.083
  19. CR (   1) C   1                / 84. RY*(   3) C   6                    0.46   11.01    0.090
  19. CR (   1) C   1                /139. BD*(   1) C   1 - C   6            0.37   10.62    0.080
  19. CR (   1) C   1                /142. BD*(   1) C   2 - C   3            0.36   10.68    0.078
  19. CR (   1) C   1                /143. BD*(   1) C   2 - H  10            0.25   10.59    0.065
  19. CR (   1) C   1                /149. BD*(   1) C   5 - C   6            0.60   10.65    0.101
  19. CR (   1) C   1                /151. BD*(   1) C   6 - S   7            0.25   10.31    0.065
  19. CR (   1) C   1                /154. BD*(   1) C   8 - N   9            0.63   10.69    0.104
  20. CR (   1) C   2                / 39. RY*(   3) C   1                    0.91   10.97    0.126
  20. CR (   1) C   2                / 56. RY*(   2) C   3                    0.73   10.77    0.112
  20. CR (   1) C   2                / 57. RY*(   3) C   3                    0.31   10.81    0.073
  20. CR (   1) C   2                /118. RY*(   1) H  10                    0.43   10.47    0.084
  20. CR (   1) C   2                /139. BD*(   1) C   1 - C   6            0.64   10.60    0.105
  20. CR (   1) C   2                /141. BD*(   1) C   1 - N   9            0.50   10.55    0.093
  20. CR (   1) C   2                /144. BD*(   1) C   3 - C   4            0.44   10.64    0.087
  20. CR (   1) C   2                /146. BD*(   1) C   3 - H  11            0.27   10.59    0.067
  21. CR (   1) C   3                / 47. RY*(   2) C   2                    0.48   10.78    0.091
  21. CR (   1) C   3                / 48. RY*(   3) C   2                    0.29   10.67    0.070
  21. CR (   1) C   3                / 65. RY*(   2) C   4                    0.74   10.76    0.113
  21. CR (   1) C   3                /122. RY*(   1) H  11                    0.41   10.46    0.083
  21. CR (   1) C   3                /138. BD*(   1) C   1 - C   2            0.45   10.64    0.088
  21. CR (   1) C   3                /143. BD*(   1) C   2 - H  10            0.30   10.57    0.071
  21. CR (   1) C   3                /147. BD*(   1) C   4 - C   5            0.46   10.65    0.089
  21. CR (   1) C   3                /148. BD*(   1) C   4 - H  12            0.27   10.58    0.068
  22. CR (   1) C   4                / 56. RY*(   2) C   3                    0.70   10.76    0.110
  22. CR (   1) C   4                / 74. RY*(   2) C   5                    0.35   10.76    0.078
  22. CR (   1) C   4                / 75. RY*(   3) C   5                    0.37   10.74    0.079
  22. CR (   1) C   4                /126. RY*(   1) H  12                    0.41   10.46    0.083
  22. CR (   1) C   4                /142. BD*(   1) C   2 - C   3            0.45   10.66    0.087
  22. CR (   1) C   4                /146. BD*(   1) C   3 - H  11            0.26   10.58    0.067
  22. CR (   1) C   4                /149. BD*(   1) C   5 - C   6            0.50   10.63    0.093
  22. CR (   1) C   4                /150. BD*(   1) C   5 - H  13            0.30   10.55    0.071
  23. CR (   1) C   5                / 65. RY*(   2) C   4                    0.71   10.78    0.110
  23. CR (   1) C   5                / 66. RY*(   3) C   4                    0.34   10.85    0.077
  23. CR (   1) C   5                / 84. RY*(   3) C   6                    0.85   11.01    0.122
  23. CR (   1) C   5                /130. RY*(   1) H  13                    0.41   10.47    0.083
  23. CR (   1) C   5                /139. BD*(   1) C   1 - C   6            0.62   10.61    0.103
  23. CR (   1) C   5                /144. BD*(   1) C   3 - C   4            0.44   10.65    0.087
  23. CR (   1) C   5                /148. BD*(   1) C   4 - H  12            0.26   10.59    0.066
  23. CR (   1) C   5                /151. BD*(   1) C   6 - S   7            0.63   10.30    0.102
  24. CR (   1) C   6                / 38. RY*(   2) C   1                    0.92   11.07    0.127
  24. CR (   1) C   6                / 74. RY*(   2) C   5                    0.95   10.79    0.128
  24. CR (   1) C   6                /138. BD*(   1) C   1 - C   2            0.51   10.66    0.094
  24. CR (   1) C   6                /139. BD*(   1) C   1 - C   6            0.37   10.62    0.080
  24. CR (   1) C   6                /147. BD*(   1) C   4 - C   5            0.34   10.68    0.076
  24. CR (   1) C   6                /150. BD*(   1) C   5 - H  13            0.31   10.58    0.073
  26. CR (   2) S   7                / 82. RY*(   1) C   6                    0.70    9.63    0.104
  26. CR (   2) S   7                /100. RY*(   1) C   8                    0.62    9.36    0.097
  26. CR (   2) S   7                /101. RY*(   2) C   8                    0.32    9.77    0.070
  26. CR (   2) S   7                /139. BD*(   1) C   1 - C   6            0.27    9.14    0.063
  26. CR (   2) S   7                /149. BD*(   1) C   5 - C   6            0.81    9.17    0.109
  29. CR (   5) S   7                /153. BD*(   2) S   7 - C   8            0.46    5.86    0.075
  30. CR (   1) C   8                / 93. RY*(   3) S   7                    0.29   10.89    0.071
  30. CR (   1) C   8                /110. RY*(   2) N   9                    0.39   11.38    0.084
  30. CR (   1) C   8                /134. RY*(   1) H  14                    0.47   10.49    0.089
  30. CR (   1) C   8                /141. BD*(   1) C   1 - N   9            1.01   10.61    0.132
  30. CR (   1) C   8                /152. BD*(   1) S   7 - C   8            0.32   10.34    0.073
  31. CR (   1) N   9                / 37. RY*(   1) C   1                    1.23   15.11    0.173
  31. CR (   1) N   9                / 44. RY*(   8) C   1                    0.30   16.38    0.088
  31. CR (   1) N   9                /100. RY*(   1) C   8                    1.75   14.89    0.204
  31. CR (   1) N   9                /103. RY*(   4) C   8                    0.31   15.44    0.088
  31. CR (   1) N   9                /138. BD*(   1) C   1 - C   2            0.45   14.71    0.103
  31. CR (   1) N   9                /139. BD*(   1) C   1 - C   6            0.32   14.66    0.088
  32. LP*(   1) C   2                / 43. RY*(   7) C   1                    0.45    1.68    0.070
  32. LP*(   1) C   2                / 50. RY*(   5) C   2                    1.85    0.71    0.091
  32. LP*(   1) C   2                / 58. RY*(   4) C   3                    0.82    0.99    0.072
  32. LP*(   1) C   2                /140. BD*(   2) C   1 - C   6           50.03    0.08    0.110
  32. LP*(   1) C   2                /145. BD*(   2) C   3 - C   4           15.85    0.12    0.103
  33. LP*(   1) C   5                / 67. RY*(   4) C   4                    0.89    0.93    0.072
  33. LP*(   1) C   5                / 76. RY*(   4) C   5                    0.42    1.40    0.060
  33. LP*(   1) C   5                / 77. RY*(   5) C   5                    0.75    1.27    0.077
  33. LP*(   1) C   5                / 87. RY*(   6) C   6                    0.44    1.95    0.073
  33. LP*(   1) C   5                /140. BD*(   2) C   1 - C   6           40.51    0.08    0.102
  33. LP*(   1) C   5                /145. BD*(   2) C   3 - C   4           14.16    0.13    0.100
  34. LP (   1) S   7                / 82. RY*(   1) C   6                    0.83    1.66    0.047
  34. LP (   1) S   7                /100. RY*(   1) C   8                    0.48    1.39    0.033
  34. LP (   1) S   7                /101. RY*(   2) C   8                    0.29    1.80    0.029
  34. LP (   1) S   7                /139. BD*(   1) C   1 - C   6            1.08    1.17    0.045
  34. LP (   1) S   7                /149. BD*(   1) C   5 - C   6            0.26    1.20    0.022
  34. LP (   1) S   7                /154. BD*(   1) C   8 - N   9            1.04    1.24    0.045
  35. LP (   1) N   9                / 37. RY*(   1) C   1                    1.94    1.30    0.065
  35. LP (   1) N   9                /100. RY*(   1) C   8                    2.13    1.07    0.062
  35. LP (   1) N   9                /101. RY*(   2) C   8                    0.49    1.49    0.035
  35. LP (   1) N   9                /138. BD*(   1) C   1 - C   2            0.52    0.89    0.028
  35. LP (   1) N   9                /139. BD*(   1) C   1 - C   6            3.80    0.85    0.073
  35. LP (   1) N   9                /152. BD*(   1) S   7 - C   8            7.54    0.53    0.080
  35. LP (   1) N   9                /155. BD*(   1) C   8 - H  14            1.39    0.83    0.044
  36. LP (   2) N   9                / 41. RY*(   5) C   1                    0.90    1.71    0.072
  36. LP (   2) N   9                /102. RY*(   3) C   8                    2.04    1.16    0.089
  36. LP (   2) N   9                /113. RY*(   5) N   9                    1.89    1.17    0.086
  36. LP (   2) N   9                /140. BD*(   2) C   1 - C   6           31.93    0.16    0.104
  36. LP (   2) N   9                /153. BD*(   2) S   7 - C   8          101.11    0.06    0.120
 140. BD*(   2) C   1 - C   6        / 40. RY*(   4) C   1                    1.23    1.23    0.095
 140. BD*(   2) C   1 - C   6        / 50. RY*(   5) C   2                    0.30    0.63    0.034
 140. BD*(   2) C   1 - C   6        / 76. RY*(   4) C   5                    0.31    1.32    0.050
 140. BD*(   2) C   1 - C   6        / 85. RY*(   4) C   6                    1.08    1.14    0.086
 140. BD*(   2) C   1 - C   6        / 91. RY*(   1) S   7                    0.31    0.73    0.037
 140. BD*(   2) C   1 - C   6        /145. BD*(   2) C   3 - C   4            0.89    0.04    0.014
 152. BD*(   1) S   7 - C   8        / 93. RY*(   3) S   7                    1.73    0.56    0.204
 152. BD*(   1) S   7 - C   8        /100. RY*(   1) C   8                    0.35    0.55    0.088
 152. BD*(   1) S   7 - C   8        /103. RY*(   4) C   8                    0.31    1.10    0.121
 152. BD*(   1) S   7 - C   8        /151. BD*(   1) C   6 - S   7            1.29    0.02    0.027
 153. BD*(   2) S   7 - C   8        / 91. RY*(   1) S   7                    0.39    0.83    0.047
 153. BD*(   2) S   7 - C   8        / 94. RY*(   4) S   7                    1.29    0.76    0.082
 153. BD*(   2) S   7 - C   8        /104. RY*(   5) C   8                    0.32    1.59    0.059
 153. BD*(   2) S   7 - C   8        /113. RY*(   5) N   9                    0.35    1.10    0.052
 153. BD*(   2) S   7 - C   8        /140. BD*(   2) C   1 - C   6            6.58    0.09    0.045


 Natural Bond Orbitals (Summary):

                                                            Principal Delocalizations
           NBO                        Occupancy    Energy   (geminal,vicinal,remote)
 ====================================================================================
 Molecular unit  1  (C7H5NS)
     1. BD (   1) C   1 - C   2          0.98629    -0.89319  139(g),151(v),146(v),141(g)
                                                    142(g),154(v),55(v),143(g)
                                                    56(v),109(v),84(v)
     2. BD (   1) C   1 - C   6          0.98688    -0.89530  149(g),138(g),150(v),143(v)
                                                    141(g),46(v),73(v),74(v)
                                                    110(v),92(v)
     3. BD (   2) C   1 - C   6          0.83625    -0.47290  36(v),33(v),32(v),153(v)
                                                    76(v),91(v),50(v),94(v)
                                                    113(v)
     4. BD (   1) C   1 - N   9          0.98969    -0.97318  155(v),138(g),149(v),101(v)
                                                    139(g),142(v),154(g),46(v)
                                                    100(v),82(v),103(v),152(v)
     5. BD (   1) C   2 - C   3          0.98944    -0.89449  141(v),138(g),144(g),148(v)
                                                    38(v),65(v),143(g),146(g)
                                                    37(v),64(v)
     6. BD (   1) C   2 - H  10          0.98816    -0.70412  139(v),144(v),142(g),138(g)
                                                    55(v),141(v),37(v)
     7. BD (   1) C   3 - C   4          0.99013    -0.87912  143(v),150(v),147(g),142(g)
                                                    47(v),74(v),148(g),146(g)
                                                    46(v)
     8. BD (   2) C   3 - C   4          0.82686    -0.44474  33(v),32(v),50(v),77(v)
                                                    67(g)
     9. BD (   1) C   3 - H  11          0.98925    -0.69509  138(v),147(v),144(g),142(g)
                                                    64(v),46(v)
    10. BD (   1) C   4 - C   5          0.98749    -0.89541  151(v),149(g),144(g),146(v)
                                                    56(v),82(v),150(g),148(g)
                                                    55(v)
    11. BD (   1) C   4 - H  12          0.98885    -0.69498  149(v),142(v),144(g),147(g)
                                                    55(v),73(v)
    12. BD (   1) C   5 - C   6          0.98904    -0.91910  139(g),141(v),147(g),148(v)
                                                    150(g),64(v),65(v),151(g)
                                                    92(v)
    13. BD (   1) C   5 - H  13          0.98898    -0.71639  139(v),144(v),147(g),149(g)
                                                    82(v),64(v)
    14. BD (   1) C   6 - S   7          0.98870    -0.87221  138(v),155(v),147(v),73(v)
                                                    149(g),141(v),37(v),154(v)
                                                    139(g),100(v)
    15. BD (   1) S   7 - C   8          0.99271    -0.85893  149(v),110(v),138(r)
    16. BD (   2) S   7 - C   8          0.82350    -0.48541  36(v),140(v),153(g),113(v)
                                                    102(g)
    17. BD (   1) C   8 - N   9          0.99459    -1.06595  138(v),38(v),141(g),155(g)
    18. BD (   1) C   8 - H  14          0.99186    -0.73660  141(v),109(v),154(g),92(v)
                                                    152(g),151(v)
    19. CR (   1) C   1                  0.99938   -10.29937  47(v),154(v),149(v),84(v)
                                                    83(v),139(g),142(v),151(v)
                                                    143(v)
    20. CR (   1) C   2                  0.99945   -10.28593  39(v),56(v),139(v),141(v)
                                                    144(v),118(v),57(v),146(v)
    21. CR (   1) C   3                  0.99949   -10.27722  65(v),47(v),147(v),138(v)
                                                    122(v),143(v),48(v),148(v)
    22. CR (   1) C   4                  0.99949   -10.27669  56(v),149(v),142(v),126(v)
                                                    75(v),74(v),150(v),146(v)
    23. CR (   1) C   5                  0.99942   -10.29393  84(v),65(v),151(v),139(v)
                                                    144(v),130(v),66(v),148(v)
    24. CR (   1) C   6                  0.99942   -10.30630  74(v),38(v),138(v),139(g)
                                                    147(v),150(v),151(g)
    25. CR (   1) S   7                  1.00000   -88.19097   
    26. CR (   2) S   7                  0.99963    -8.81928  149(v),82(v),100(v),101(v)
                                                    139(v)
    27. CR (   3) S   7                  0.99991    -6.15398   
    28. CR (   4) S   7                  0.99992    -6.15264   
    29. CR (   5) S   7                  0.99982    -6.15007  153(g)
    30. CR (   1) C   8                  0.99961   -10.34285  141(v),134(v),110(v),152(g)
                                                    93(v)
    31. CR (   1) N   9                  0.99961   -14.34887  100(v),37(v),138(v),139(v)
                                                    103(v),44(v)
    32. LP*(   1) C   2                  0.25131    -0.27290  140(v),145(v),33(r),50(g)
                                                    58(v),43(v)
    33. LP*(   1) C   5                  0.25671    -0.28003  140(v),145(v),32(r),67(v)
                                                    77(g),87(v),76(g)
    34. LP (   1) S   7                  0.99229    -0.85165  139(v),154(v),82(v),100(v)
                                                    101(v),149(v)
    35. LP (   1) N   9                  0.94299    -0.53241  152(v),139(v),100(v),37(v)
                                                    155(v),138(v),101(v)
    36. LP (   2) N   9                  0.47101    -0.35289  153(v),140(v),102(v),113(g)
                                                    41(v)
    37. RY*(   1) C   1                  0.00390     0.76409   
    38. RY*(   2) C   1                  0.00308     0.75923   
    39. RY*(   3) C   1                  0.00141     0.68868   
    40. RY*(   4) C   1                  0.00073     1.03116   
    41. RY*(   5) C   1                  0.00046     1.35759   
    42. RY*(   6) C   1                  0.00030     1.96854   
    43. RY*(   7) C   1                  0.00010     1.40630   
    44. RY*(   8) C   1                  0.00009     2.03267   
    45. RY*(   9) C   1                  0.00001     1.97420   
    46. RY*(   1) C   2                  0.00278     0.96483   
    47. RY*(   2) C   2                  0.00132     0.50143   
    48. RY*(   3) C   2                  0.00055     0.39633   
    49. RY*(   4) C   2                  0.00030     1.69185   
    50. RY*(   5) C   2                  0.00015     0.43264   
    51. RY*(   6) C   2                  0.00008     2.14264   
    52. RY*(   7) C   2                  0.00001     1.68612   
    53. RY*(   8) C   2                  0.00002     2.15742   
    54. RY*(   9) C   2                  0.00000     2.02619   
    55. RY*(   1) C   3                  0.00264     0.99444   
    56. RY*(   2) C   3                  0.00129     0.48560   
    57. RY*(   3) C   3                  0.00045     0.52367   
    58. RY*(   4) C   3                  0.00028     0.71561   
    59. RY*(   5) C   3                  0.00007     2.18002   
    60. RY*(   6) C   3                  0.00005     1.48039   
    61. RY*(   7) C   3                  0.00003     2.02341   
    62. RY*(   8) C   3                  0.00000     1.61311   
    63. RY*(   9) C   3                  0.00000     2.02147   
    64. RY*(   1) C   4                  0.00280     0.98276   
    65. RY*(   2) C   4                  0.00124     0.48193   
    66. RY*(   3) C   4                  0.00040     0.55362   
    67. RY*(   4) C   4                  0.00031     0.65200   
    68. RY*(   5) C   4                  0.00008     2.16888   
    69. RY*(   6) C   4                  0.00004     1.56860   
    70. RY*(   7) C   4                  0.00003     2.00731   
    71. RY*(   8) C   4                  0.00000     1.58318   
    72. RY*(   9) C   4                  0.00000     2.01750   
    73. RY*(   1) C   5                  0.00324     0.90948   
    74. RY*(   2) C   5                  0.00147     0.48380   
    75. RY*(   3) C   5                  0.00057     0.46499   
    76. RY*(   4) C   5                  0.00044     1.12196   
    77. RY*(   5) C   5                  0.00012     0.98844   
    78. RY*(   6) C   5                  0.00007     2.06906   
    79. RY*(   7) C   5                  0.00003     2.14880   
    80. RY*(   8) C   5                  0.00001     1.66935   
    81. RY*(   9) C   5                  0.00001     2.02071   
    82. RY*(   1) C   6                  0.00311     0.81214   
    83. RY*(   2) C   6                  0.00209     0.44304   
    84. RY*(   3) C   6                  0.00098     0.71393   
    85. RY*(   4) C   6                  0.00092     0.94256   
    86. RY*(   5) C   6                  0.00026     2.06241   
    87. RY*(   6) C   6                  0.00020     1.66970   
    88. RY*(   7) C   6                  0.00006     1.85748   
    89. RY*(   8) C   6                  0.00007     1.06376   
    90. RY*(   9) C   6                  0.00001     1.98584   
    91. RY*(   1) S   7                  0.00284     0.53851   
    92. RY*(   2) S   7                  0.00147     0.66364   
    93. RY*(   3) S   7                  0.00094     0.55010   
    94. RY*(   4) S   7                  0.00063     0.46819   
    95. RY*(   5) S   7                  0.00026     0.76707   
    96. RY*(   6) S   7                  0.00023     0.54813   
    97. RY*(   7) S   7                  0.00002     0.63017   
    98. RY*(   8) S   7                  0.00002     0.87383   
    99. RY*(   9) S   7                  0.00001     0.62400   
   100. RY*(   1) C   8                  0.00411     0.54176   
   101. RY*(   2) C   8                  0.00270     0.95309   
   102. RY*(   3) C   8                  0.00107     0.80679   
   103. RY*(   4) C   8                  0.00042     1.09071   
   104. RY*(   5) C   8                  0.00024     1.29893   
   105. RY*(   6) C   8                  0.00014     1.58811   
   106. RY*(   7) C   8                  0.00001     1.30469   
   107. RY*(   8) C   8                  0.00000     1.52384   
   108. RY*(   9) C   8                  0.00001     1.93474   
   109. RY*(   1) N   9                  0.00209     0.78558   
   110. RY*(   2) N   9                  0.00127     1.03918   
   111. RY*(   3) N   9                  0.00022     2.14962   
   112. RY*(   4) N   9                  0.00013     1.08775   
   113. RY*(   5) N   9                  0.00009     0.81401   
   114. RY*(   6) N   9                  0.00003     2.48201   
   115. RY*(   7) N   9                  0.00002     2.34765   
   116. RY*(   8) N   9                  0.00000     1.97639   
   117. RY*(   9) N   9                  0.00001     2.48200   
   118. RY*(   1) H  10                  0.00087     0.18585   
   119. RY*(   2) H  10                  0.00004     1.80470   
   120. RY*(   3) H  10                  0.00004     2.16681   
   121. RY*(   4) H  10                  0.00003     1.47492   
   122. RY*(   1) H  11                  0.00068     0.18595   
   123. RY*(   2) H  11                  0.00005     1.47358   
   124. RY*(   3) H  11                  0.00004     1.85251   
   125. RY*(   4) H  11                  0.00003     2.12346   
   126. RY*(   1) H  12                  0.00067     0.18529   
   127. RY*(   2) H  12                  0.00006     1.47256   
   128. RY*(   3) H  12                  0.00003     1.93803   
   129. RY*(   4) H  12                  0.00003     2.03886   
   130. RY*(   1) H  13                  0.00071     0.17932   
   131. RY*(   2) H  13                  0.00006     1.80219   
   132. RY*(   3) H  13                  0.00003     2.13062   
   133. RY*(   4) H  13                  0.00004     1.46052   
   134. RY*(   1) H  14                  0.00047     0.14459   
   135. RY*(   2) H  14                  0.00003     2.15627   
   136. RY*(   3) H  14                  0.00003     1.44081   
   137. RY*(   4) H  14                  0.00001     1.67437   
   138. BD*(   1) C   1 - C   2          0.01330     0.35790   
   139. BD*(   1) C   1 - C   6          0.02436     0.31594   
   140. BD*(   2) C   1 - C   6          0.26295    -0.19556  32(v),33(v),36(v),153(v)
                                                    40(g),85(g),145(r),91(v)
                                                    76(v),50(v)
   141. BD*(   1) C   1 - N   9          0.01330     0.26532   
   142. BD*(   1) C   2 - C   3          0.00661     0.38012   
   143. BD*(   1) C   2 - H  10          0.00634     0.28779   
   144. BD*(   1) C   3 - C   4          0.00831     0.35858   
   145. BD*(   2) C   3 - C   4          0.03083    -0.15385   
   146. BD*(   1) C   3 - H  11          0.00627     0.29951   
   147. BD*(   1) C   4 - C   5          0.00755     0.37268   
   148. BD*(   1) C   4 - H  12          0.00616     0.29860   
   149. BD*(   1) C   5 - C   6          0.01152     0.35051   
   150. BD*(   1) C   5 - H  13          0.00699     0.27690   
   151. BD*(   1) C   6 - S   7          0.01315     0.01048   
   152. BD*(   1) S   7 - C   8          0.03605    -0.00657   
   153. BD*(   2) S   7 - C   8          0.23125    -0.29048  36(v),140(v),94(g),91(g)
                                                    113(v),104(g)
   154. BD*(   1) C   8 - N   9          0.00561     0.38986   
   155. BD*(   1) C   8 - H  14          0.00969     0.29596   
       -------------------------------
              Total Lewis   32.73014  ( 96.2651%)
        Valence non-Lewis    1.20827  (  3.5537%)
        Rydberg non-Lewis    0.06160  (  0.1812%)
       -------------------------------
            Total unit  1   34.00000  (100.0000%)
           Charge unit  1    1.00000
 Unable to Open any file for archive entry.
 1\1\GINC-COMPUTE-0-5\SP\UB3LYP\def2SVP\C7H5N1S1(1+,2)\ZAHRT2\13-Mar-20
 21\0\\# b3lyp/def2svp geom=NewRedundant pop=NBO\\48\\1,2\C,0,0.6718792
 295,-0.5448508366,-0.0582466402\C,0,-0.4171159153,-1.4321051012,-0.076
 0364496\C,0,-1.7071762203,-0.9193373204,0.0019979485\C,0,-1.9294141175
 ,0.4683622868,0.0977886469\C,0,-0.8658021314,1.3678421563,0.1172493553
 \C,0,0.4333675225,0.8527576885,0.0387465326\S,0,1.9635122031,1.6992082
 805,0.0383789429\C,0,2.7680020088,0.1334641399,-0.0892495688\N,0,2.006
 3052345,-0.9062151908,-0.1282518025\H,0,-0.2263501245,-2.5039673606,-0
 .1506998895\H,0,-2.5616686394,-1.5995812764,-0.0109501602\H,0,-2.95227
 40044,0.8472250325,0.1579050243\H,0,-1.0430159768,2.4423969982,0.19160
 52804\H,0,3.8597509308,0.094800504,-0.1302372284\\Version=ES64L-G16Rev
 C.01\State=2-A\HF=-722.0419406\S2=0.766072\S2-1=0.\S2A=0.750184\RMSD=9
 .906e-09\Dipole=-0.778459,0.374138,0.0511898\Quadrupole=10.4981278,-0.
 138432,-10.3596958,4.1357434,-0.4758756,0.5048839\PG=C01 [X(C7H5N1S1)]
 \\@
 The archive entry for this job was punched.


 REVOLUTIONS HAVE NEVER LIGHTENED THE BURDEN OF TYRANNY:
 THEY HAVE MERELY SHIFTED IT TO OTHER SHOULDERS.
                                   -- G. B. SHAW (1903)
 File lengths (MBytes):  RWF=     29 Int=      0 D2E=      0 Chk=      3 Scr=      1
 Normal termination of Gaussian 16
