# Supplementary material for: Machine-Learning-Guided Discovery of Electrochemical Reactions
Source: J Am Chem Soc. 2022 Dec 2;144(49):22599–610. doi: 10.1021/jacs.2c08997 (PMC9756344; doi:10.1021/jacs.2c08997)
Supplement: Supplementary file 4 — ja2c08997_si_004.zip [file ja2c08997_si_004.zip › Reactivity Prediction/Ologs_notimes/50.log]

 Entering Gaussian System, Link 0=g16
 Input=50.com
 Output=50.log
 Initial command:
  
 Copyright (c) 1988-2019, Gaussian, Inc.  All Rights Reserved.
  
 This is part of the Gaussian(R) 16 program.  It is based on
 the Gaussian(R) 09 system (copyright 2009, Gaussian, Inc.),
 the Gaussian(R) 03 system (copyright 2003, Gaussian, Inc.),
 the Gaussian(R) 98 system (copyright 1998, Gaussian, Inc.),
 the Gaussian(R) 94 system (copyright 1995, Gaussian, Inc.),
 the Gaussian 92(TM) system (copyright 1992, Gaussian, Inc.),
 the Gaussian 90(TM) system (copyright 1990, Gaussian, Inc.),
 the Gaussian 88(TM) system (copyright 1988, Gaussian, Inc.),
 the Gaussian 86(TM) system (copyright 1986, Carnegie Mellon
 University), and the Gaussian 82(TM) system (copyright 1983,
 Carnegie Mellon University). Gaussian is a federally registered
 trademark of Gaussian, Inc.
  
 This software contains proprietary and confidential information,
 including trade secrets, belonging to Gaussian, Inc.
  
 This software is provided under written license and may be
 used, copied, transmitted, or stored only in accord with that
 written license.
  
 The following legend is applicable only to US Government
 contracts under FAR:
  
                    RESTRICTED RIGHTS LEGEND
  
 Use, reproduction and disclosure by the US Government is
 subject to restrictions as set forth in subparagraphs (a)
 and (c) of the Commercial Computer Software - Restricted
 Rights clause in FAR 52.227-19.
  
 Gaussian, Inc.
 340 Quinnipiac St., Bldg. 40, Wallingford CT 06492
  
  
 ---------------------------------------------------------------
 Warning -- This program may not be used in any manner that
 competes with the business of Gaussian, Inc. or will provide
 assistance to any competitor of Gaussian, Inc.  The licensee
 of this program is prohibited from giving any competitor of
 Gaussian, Inc. access to this program.  By using this program,
 the user acknowledges that Gaussian, Inc. is engaged in the
 business of creating and licensing software in the field of
 computational chemistry and represents and warrants to the
 licensee that it is not a competitor of Gaussian, Inc. and that
 it will not use this program in any manner prohibited above.
 ---------------------------------------------------------------
  

 Cite this work as:
 Gaussian 16, Revision C.01,
 M. J. Frisch, G. W. Trucks, H. B. Schlegel, G. E. Scuseria, 
 M. A. Robb, J. R. Cheeseman, G. Scalmani, V. Barone, 
 G. A. Petersson, H. Nakatsuji, X. Li, M. Caricato, A. V. Marenich, 
 J. Bloino, B. G. Janesko, R. Gomperts, B. Mennucci, H. P. Hratchian, 
 J. V. Ortiz, A. F. Izmaylov, J. L. Sonnenberg, D. Williams-Young, 
 F. Ding, F. Lipparini, F. Egidi, J. Goings, B. Peng, A. Petrone, 
 T. Henderson, D. Ranasinghe, V. G. Zakrzewski, J. Gao, N. Rega, 
 G. Zheng, W. Liang, M. Hada, M. Ehara, K. Toyota, R. Fukuda, 
 J. Hasegawa, M. Ishida, T. Nakajima, Y. Honda, O. Kitao, H. Nakai, 
 T. Vreven, K. Throssell, J. A. Montgomery, Jr., J. E. Peralta, 
 F. Ogliaro, M. J. Bearpark, J. J. Heyd, E. N. Brothers, K. N. Kudin, 
 V. N. Staroverov, T. A. Keith, R. Kobayashi, J. Normand, 
 K. Raghavachari, A. P. Rendell, J. C. Burant, S. S. Iyengar, 
 J. Tomasi, M. Cossi, J. M. Millam, M. Klene, C. Adamo, R. Cammi, 
 J. W. Ochterski, R. L. Martin, K. Morokuma, O. Farkas, 
 J. B. Foresman, and D. J. Fox, Gaussian, Inc., Wallingford CT, 2019.
 
 ******************************************
 Gaussian 16:  ES64L-G16RevC.01  3-Jul-2019
                13-Mar-2021 
 ******************************************
 %nprocshared=16
 Will use up to   16 processors via shared memory.
 %mem=7GB
 -----------------------------------------
 # b3lyp/def2svp geom=NewRedundant pop=NBO
 -----------------------------------------
 1/29=4000,38=1,172=1/1;
 2/12=2,17=6,18=5,40=1/2;
 3/5=43,7=101,11=2,25=1,30=1,74=-5/1,2,3;
 4//1;
 5/5=2,38=5/2;
 6/7=2,8=2,9=2,10=2,28=1,40=1/1,7;
 99/5=1,9=1/99;
 --
 50
 --
 Symbolic Z-matrix:
 Charge =  1 Multiplicity = 2
 Br                    3.12641  -0.03771  -1.40635 
 C                     2.16211   0.09492   0.33315 
 C                     0.68106   0.03449   0.15445 
 C                    -0.06073   1.20781  -0.0504 
 C                    -1.44395   1.15141  -0.22686 
 C                    -2.10343  -0.08121  -0.20399 
 C                    -1.37263  -1.25621  -0.00376 
 C                     0.01053  -1.19798   0.17254 
 H                     2.4955    1.04561   0.76391 
 H                     2.54837  -0.7393    0.92931 
 H                     0.45469   2.17155  -0.07533 
 H                    -2.01028   2.07269  -0.38254 
 H                    -3.18635  -0.12605  -0.34172 
 H                    -1.88306  -2.22204   0.01543 
 H                     0.58176  -2.11798   0.32216 
 
                          Input orientation:                          
 ---------------------------------------------------------------------
 Center     Atomic      Atomic             Coordinates (Angstroms)
 Number     Number       Type             X           Y           Z
 ---------------------------------------------------------------------
      1         35           0        3.126412   -0.037711   -1.406349
      2          6           0        2.162108    0.094916    0.333151
      3          6           0        0.681057    0.034486    0.154450
      4          6           0       -0.060733    1.207810   -0.050397
      5          6           0       -1.443948    1.151406   -0.226862
      6          6           0       -2.103426   -0.081210   -0.203991
      7          6           0       -1.372631   -1.256207   -0.003759
      8          6           0        0.010530   -1.197979    0.172536
      9          1           0        2.495500    1.045608    0.763911
     10          1           0        2.548371   -0.739298    0.929310
     11          1           0        0.454693    2.171550   -0.075328
     12          1           0       -2.010279    2.072694   -0.382543
     13          1           0       -3.186347   -0.126050   -0.341720
     14          1           0       -1.883062   -2.222039    0.015430
     15          1           0        0.581755   -2.117976    0.322162
 ---------------------------------------------------------------------
                    Distance matrix (angstroms):
                    1          2          3          4          5
     1  Br   0.000000
     2  C    1.993322   0.000000
     3  C    2.901907   1.493017   0.000000
     4  C    3.680736   2.515286   1.403176   0.000000
     5  C    4.867585   3.799135   2.430752   1.395567   0.000000
     6  C    5.366448   4.302827   2.809841   2.420280   1.398132
     7  C    4.867585   3.799135   2.430752   2.791887   2.418979
     8  C    3.680736   2.515286   1.403176   2.417147   2.791887
     9  H    2.506324   1.095682   2.164720   2.687700   4.063505
    10  H    2.506324   1.095682   2.164721   3.399777   4.566192
    11  H    3.713561   2.719288   2.161268   1.093197   2.160670
    12  H    5.646909   4.672540   3.418470   2.158489   1.092583
    13  H    6.402512   5.395392   3.902406   3.410794   2.163571
    14  H    5.646909   4.672540   3.418470   3.884467   3.410521
    15  H    3.713561   2.719288   2.161268   3.407704   3.885069
                    6          7          8          9         10
     6  C    0.000000
     7  C    1.398132   0.000000
     8  C    2.420280   1.395567   0.000000
     9  H    4.832874   4.566192   3.399777   0.000000
    10  H    4.832874   4.063505   2.687700   1.793333   0.000000
    11  H    3.411078   3.885069   3.407704   2.477289   3.723684
    12  H    2.163298   3.410521   3.884467   4.761439   5.514485
    13  H    1.092565   2.163571   3.410794   5.905810   5.905810
    14  H    2.163298   1.092583   2.158489   5.514485   4.761439
    15  H    3.411078   2.160670   1.093197   3.723684   2.477289
                   11         12         13         14         15
    11  H    0.000000
    12  H    2.486009   0.000000
    13  H    4.313595   2.493848   0.000000
    14  H    4.977646   4.315008   2.493848   0.000000
    15  H    4.309777   4.977646   4.313595   2.486009   0.000000
 Stoichiometry    C7H7Br(1+,2)
 Framework group  CS[SG(C3HBr),X(C4H6)]
 Deg. of freedom    22
 Full point group                 CS      NOp   2
 Largest Abelian subgroup         CS      NOp   2
 Largest concise Abelian subgroup CS      NOp   2
                         Standard orientation:                         
 ---------------------------------------------------------------------
 Center     Atomic      Atomic             Coordinates (Angstroms)
 Number     Number       Type             X           Y           Z
 ---------------------------------------------------------------------
      1         35           0        1.096372   -1.862016    0.000000
      2          6           0       -0.758289   -1.131561    0.000000
      3          6           0       -0.768404    0.361422   -0.000000
      4          6           0       -0.765085    1.074333    1.208573
      5          6           0       -0.765085    2.469900    1.209490
      6          6           0       -0.765046    3.171261   -0.000000
      7          6           0       -0.765085    2.469900   -1.209490
      8          6           0       -0.765085    1.074333   -1.208573
      9          1           0       -1.223905   -1.555483    0.896667
     10          1           0       -1.223905   -1.555483   -0.896667
     11          1           0       -0.758178    0.527049    2.154889
     12          1           0       -0.765490    3.013045    2.157504
     13          1           0       -0.765406    4.263826   -0.000000
     14          1           0       -0.765490    3.013045   -2.157504
     15          1           0       -0.758178    0.527049   -2.154889
 ---------------------------------------------------------------------
 Rotational constants (GHZ):           3.8575910           0.6544624           0.6146292
 Standard basis: def2SVP (5D, 7F)
 There are   107 symmetry adapted cartesian basis functions of A'  symmetry.
 There are    68 symmetry adapted cartesian basis functions of A"  symmetry.
 There are    99 symmetry adapted basis functions of A'  symmetry.
 There are    66 symmetry adapted basis functions of A"  symmetry.
   165 basis functions,   304 primitive gaussians,   175 cartesian basis functions
    42 alpha electrons       41 beta electrons
       nuclear repulsion energy       513.9404991472 Hartrees.
 NAtoms=   15 NActive=   15 NUniq=   10 SFac= 2.25D+00 NAtFMM=   60 NAOKFM=F Big=F
 Integral buffers will be    131072 words long.
 Raffenetti 2 integral format.
 Two-electron integral symmetry is turned on.
 One-electron integrals computed using PRISM.
   2 Symmetry operations used in ECPInt.
 ECPInt:  NShTT=    2850 NPrTT=   11327 LenC2=    2785 LenP2D=    8620.
 LDataN:  DoStor=T MaxTD1= 4 Len=   56
 NBasis=   165 RedAO= T EigKep=  3.00D-04  NBF=    99    66
 NBsUse=   165 1.00D-06 EigRej= -1.00D+00 NBFU=    99    66
 ExpMin= 1.22D-01 ExpMax= 1.13D+05 ExpMxC= 1.70D+04 IAcc=3 IRadAn=         5 AccDes= 0.00D+00
 Harris functional with IExCor=  402 and IRadAn=       5 diagonalized for initial guess.
 HarFok:  IExCor=  402 AccDes= 0.00D+00 IRadAn=         5 IDoV= 1 UseB2=F ITyADJ=14
 ICtDFT=  3500011 ScaDFX=  1.000000  1.000000  1.000000  1.000000
 FoFCou: FMM=F IPFlag=           0 FMFlag=      100000 FMFlg1=           0
         NFxFlg=           0 DoJE=T BraDBF=F KetDBF=T FulRan=T
         wScrn=  0.000000 ICntrl=       500 IOpCl=  0 I1Cent=   200000004 NGrid=           0
         NMat0=    1 NMatS0=      1 NMatT0=    0 NMatD0=    1 NMtDS0=    0 NMtDT0=    0
 Petite list used in FoFCou.
 Initial guess orbital symmetries:
 Alpha Orbitals:
       Occupied  (A') (A') (A') (A') (A") (A') (A') (A") (A') (A')
                 (A") (A') (A') (A') (A') (A") (A') (A") (A') (A')
                 (A") (A') (A') (A") (A') (A') (A") (A') (A') (A")
                 (A') (A") (A') (A") (A') (A') (A") (A') (A') (A")
                 (A") (A')
       Virtual   (A') (A") (A') (A') (A') (A") (A') (A') (A") (A")
                 (A') (A') (A") (A') (A') (A") (A') (A') (A") (A')
                 (A') (A") (A') (A") (A') (A') (A') (A") (A') (A")
                 (A") (A") (A') (A') (A') (A") (A') (A") (A') (A')
                 (A") (A") (A') (A') (A") (A') (A') (A") (A') (A')
                 (A") (A') (A') (A") (A') (A") (A") (A') (A') (A')
                 (A") (A") (A') (A") (A') (A") (A') (A") (A') (A')
                 (A") (A') (A') (A') (A") (A') (A") (A") (A') (A")
                 (A') (A') (A") (A') (A') (A") (A') (A") (A") (A')
                 (A") (A') (A") (A") (A') (A') (A") (A') (A') (A")
                 (A") (A') (A') (A') (A") (A') (A") (A") (A') (A')
                 (A') (A") (A') (A") (A') (A") (A") (A") (A') (A')
                 (A") (A') (A')
 Beta  Orbitals:
       Occupied  (A') (A') (A') (A') (A") (A') (A') (A") (A') (A')
                 (A") (A') (A') (A') (A') (A") (A') (A") (A') (A')
                 (A") (A') (A') (A") (A') (A') (A") (A') (A') (A")
                 (A') (A") (A') (A") (A') (A') (A") (A') (A') (A")
                 (A")
       Virtual   (A') (A') (A") (A') (A') (A') (A") (A') (A') (A")
                 (A") (A') (A') (A") (A') (A') (A") (A') (A') (A")
                 (A') (A') (A") (A') (A") (A') (A') (A') (A") (A')
                 (A") (A") (A") (A') (A') (A') (A") (A') (A") (A')
                 (A') (A") (A") (A') (A') (A") (A') (A') (A") (A')
                 (A') (A") (A') (A') (A") (A') (A") (A") (A') (A')
                 (A') (A") (A") (A') (A") (A') (A") (A') (A") (A')
                 (A') (A") (A') (A') (A') (A") (A') (A") (A") (A')
                 (A") (A') (A') (A") (A') (A') (A") (A') (A") (A")
                 (A') (A") (A') (A") (A") (A') (A') (A") (A') (A')
                 (A") (A") (A') (A') (A') (A") (A') (A") (A") (A')
                 (A') (A') (A") (A') (A") (A') (A") (A") (A") (A')
                 (A') (A") (A') (A')
 The electronic state of the initial guess is 2-A'.
 Initial guess <Sx>= 0.0000 <Sy>= 0.0000 <Sz>= 0.5000 <S**2>= 0.7500 S= 0.5000
 Requested convergence on RMS density matrix=1.00D-08 within 128 cycles.
 Requested convergence on MAX density matrix=1.00D-06.
 Requested convergence on             energy=1.00D-06.
 No special actions if energy rises.
 Integral accuracy reduced to 1.0D-05 until final iterations.
 Initial convergence to 1.0D-05 achieved.  Increase integral accuracy.
 SCF Done:  E(UB3LYP) =  -2844.31403146     A.U. after   20 cycles
            NFock= 20  Conv=0.42D-08     -V/T= 2.0021
 <Sx>= 0.0000 <Sy>= 0.0000 <Sz>= 0.5000 <S**2>= 0.7598 S= 0.5049
 <L.S>= 0.000000000000E+00
 Annihilation of the first spin contaminant:
 S**2 before annihilation     0.7598,   after     0.7501

 **********************************************************************

            Population analysis using the SCF Density.

 **********************************************************************

 Orbital symmetries:
 Alpha Orbitals:
       Occupied  (A') (A') (A') (A') (A") (A') (A') (A') (A") (A')
                 (A') (A") (A') (A') (A') (A") (A') (A') (A") (A")
                 (A') (A') (A') (A') (A") (A') (A") (A') (A') (A")
                 (A') (A') (A") (A') (A") (A') (A') (A") (A') (A')
                 (A") (A")
       Virtual   (A') (A") (A') (A') (A') (A") (A') (A') (A") (A")
                 (A') (A') (A') (A") (A') (A") (A') (A') (A") (A')
                 (A") (A') (A') (A") (A') (A') (A') (A") (A') (A")
                 (A") (A") (A') (A') (A") (A') (A') (A") (A') (A')
                 (A") (A") (A') (A") (A') (A') (A") (A') (A') (A')
                 (A") (A') (A') (A") (A') (A") (A") (A') (A') (A')
                 (A") (A") (A') (A") (A") (A') (A') (A") (A') (A')
                 (A") (A') (A') (A') (A') (A") (A") (A") (A') (A")
                 (A') (A') (A") (A') (A') (A") (A') (A") (A") (A')
                 (A") (A") (A') (A') (A") (A") (A') (A') (A') (A")
                 (A") (A') (A') (A') (A") (A') (A") (A') (A") (A')
                 (A") (A') (A') (A") (A') (A") (A") (A") (A') (A')
                 (A") (A') (A')
 Beta  Orbitals:
       Occupied  (A') (A') (A') (A') (A") (A') (A') (A') (A") (A')
                 (A') (A") (A') (A') (A') (A") (A') (A') (A") (A")
                 (A') (A') (A') (A") (A') (A') (A") (A') (A') (A")
                 (A') (A') (A") (A") (A') (A') (A") (A') (A") (A')
                 (A")
       Virtual   (A') (A') (A") (A') (A') (A') (A") (A') (A") (A')
                 (A") (A') (A') (A') (A") (A') (A") (A') (A') (A")
                 (A') (A") (A') (A') (A") (A') (A') (A') (A") (A')
                 (A") (A") (A") (A') (A') (A') (A") (A') (A") (A')
                 (A') (A") (A") (A') (A") (A') (A') (A") (A') (A')
                 (A') (A") (A') (A') (A") (A') (A") (A") (A') (A')
                 (A') (A") (A") (A') (A") (A') (A") (A') (A") (A')
                 (A') (A") (A') (A') (A") (A') (A') (A") (A") (A')
                 (A") (A') (A') (A") (A') (A') (A") (A') (A") (A")
                 (A') (A") (A") (A') (A") (A') (A") (A') (A') (A')
                 (A") (A") (A') (A') (A') (A") (A') (A") (A') (A")
                 (A') (A") (A') (A') (A") (A') (A") (A") (A") (A')
                 (A') (A") (A') (A')
 The electronic state is 2-A'.
 Alpha  occ. eigenvalues -- -482.97750 -62.65887 -56.49175 -56.48835 -56.48681
 Alpha  occ. eigenvalues --  -10.43848 -10.42608 -10.42104 -10.40329 -10.40329
 Alpha  occ. eigenvalues --  -10.39715 -10.39713  -8.87730  -6.71151  -6.69982
 Alpha  occ. eigenvalues --   -6.69506  -2.82557  -2.82327  -2.81967  -2.81047
 Alpha  occ. eigenvalues --   -2.81019  -1.07461  -1.00634  -0.95537  -0.94616
 Alpha  occ. eigenvalues --   -0.86233  -0.81295  -0.78201  -0.71381  -0.67934
 Alpha  occ. eigenvalues --   -0.65308  -0.62966  -0.62280  -0.60893  -0.60190
 Alpha  occ. eigenvalues --   -0.56397  -0.55448  -0.54800  -0.47919  -0.46784
 Alpha  occ. eigenvalues --   -0.46375  -0.45463
 Alpha virt. eigenvalues --   -0.24671  -0.21422  -0.16802  -0.10397  -0.07924
 Alpha virt. eigenvalues --   -0.07016  -0.05282  -0.03472  -0.03212  -0.01181
 Alpha virt. eigenvalues --   -0.00097   0.02651   0.09385   0.09687   0.10342
 Alpha virt. eigenvalues --    0.12105   0.13761   0.17886   0.19154   0.21043
 Alpha virt. eigenvalues --    0.23238   0.23821   0.26026   0.26977   0.27207
 Alpha virt. eigenvalues --    0.29288   0.30468   0.31416   0.31897   0.33737
 Alpha virt. eigenvalues --    0.34627   0.36561   0.36587   0.37794   0.40305
 Alpha virt. eigenvalues --    0.40367   0.42987   0.45701   0.46275   0.46960
 Alpha virt. eigenvalues --    0.47139   0.49064   0.49855   0.51001   0.51119
 Alpha virt. eigenvalues --    0.53049   0.54309   0.54861   0.55395   0.57115
 Alpha virt. eigenvalues --    0.60848   0.61491   0.66741   0.72286   0.73801
 Alpha virt. eigenvalues --    0.81056   0.87342   0.87821   0.88967   0.98009
 Alpha virt. eigenvalues --    1.02772   1.04909   1.05148   1.09069   1.09819
 Alpha virt. eigenvalues --    1.10147   1.11460   1.27048   1.33180   1.43493
 Alpha virt. eigenvalues --    1.45439   1.47753   1.51242   1.52277   1.52796
 Alpha virt. eigenvalues --    1.53047   1.54402   1.55926   1.57407   1.59024
 Alpha virt. eigenvalues --    1.61742   1.64630   1.66159   1.69947   1.74398
 Alpha virt. eigenvalues --    1.78084   1.78306   1.78800   1.79500   1.86552
 Alpha virt. eigenvalues --    1.90788   1.93525   1.94014   1.94465   1.94820
 Alpha virt. eigenvalues --    2.06951   2.07790   2.08887   2.09772   2.14074
 Alpha virt. eigenvalues --    2.18639   2.23253   2.30539   2.35615   2.39971
 Alpha virt. eigenvalues --    2.41968   2.42245   2.52567   2.52804   2.59341
 Alpha virt. eigenvalues --    2.64978   2.65822   2.67162   2.77308   2.86155
 Alpha virt. eigenvalues --    2.92026   3.04357   3.23351   3.25430   3.33354
 Alpha virt. eigenvalues --    3.36152   3.41378   3.56629
  Beta  occ. eigenvalues -- -482.97663 -62.65841 -56.49072 -56.48722 -56.48648
  Beta  occ. eigenvalues --  -10.43364 -10.42651 -10.41609 -10.40242 -10.40242
  Beta  occ. eigenvalues --  -10.39721 -10.39720  -8.87603  -6.70960  -6.69765
  Beta  occ. eigenvalues --   -6.69449  -2.82388  -2.82132  -2.81862  -2.80928
  Beta  occ. eigenvalues --   -2.80911  -1.06616  -0.99833  -0.94418  -0.94217
  Beta  occ. eigenvalues --   -0.85633  -0.80858  -0.77748  -0.71163  -0.67674
  Beta  occ. eigenvalues --   -0.64968  -0.62502  -0.62208  -0.60133  -0.59269
  Beta  occ. eigenvalues --   -0.55525  -0.54563  -0.54532  -0.45956  -0.45265
  Beta  occ. eigenvalues --   -0.45065
  Beta virt. eigenvalues --   -0.39877  -0.22529  -0.20422  -0.15710  -0.10294
  Beta virt. eigenvalues --   -0.07566  -0.07007  -0.04437  -0.03202  -0.02752
  Beta virt. eigenvalues --   -0.01098   0.00204   0.03212   0.09779   0.09848
  Beta virt. eigenvalues --    0.10656   0.12366   0.14307   0.18296   0.19322
  Beta virt. eigenvalues --    0.21759   0.23223   0.24003   0.26691   0.27239
  Beta virt. eigenvalues --    0.28099   0.29842   0.31071   0.31697   0.33159
  Beta virt. eigenvalues --    0.33958   0.34917   0.37385   0.37681   0.38743
  Beta virt. eigenvalues --    0.40665   0.40685   0.44053   0.45850   0.46645
  Beta virt. eigenvalues --    0.47190   0.47303   0.49106   0.50420   0.51212
  Beta virt. eigenvalues --    0.51381   0.53525   0.54447   0.55070   0.55686
  Beta virt. eigenvalues --    0.57654   0.61024   0.61992   0.67293   0.72447
  Beta virt. eigenvalues --    0.74203   0.81185   0.87367   0.88269   0.89437
  Beta virt. eigenvalues --    0.98535   1.03970   1.05036   1.05956   1.09310
  Beta virt. eigenvalues --    1.10357   1.10670   1.11884   1.27122   1.33253
  Beta virt. eigenvalues --    1.43750   1.45587   1.47913   1.51688   1.53094
  Beta virt. eigenvalues --    1.53349   1.53529   1.55257   1.56045   1.57780
  Beta virt. eigenvalues --    1.59101   1.62348   1.65319   1.66296   1.70069
  Beta virt. eigenvalues --    1.74891   1.78294   1.78791   1.78913   1.79546
  Beta virt. eigenvalues --    1.86933   1.90839   1.93545   1.94373   1.95001
  Beta virt. eigenvalues --    1.95570   2.08450   2.08451   2.09176   2.10279
  Beta virt. eigenvalues --    2.14438   2.18783   2.23771   2.31373   2.36378
  Beta virt. eigenvalues --    2.40224   2.42515   2.43232   2.52671   2.52819
  Beta virt. eigenvalues --    2.59383   2.65186   2.65953   2.67652   2.77398
  Beta virt. eigenvalues --    2.86379   2.92083   3.04526   3.23871   3.25928
  Beta virt. eigenvalues --    3.33961   3.36355   3.41557   3.57015
          Condensed to atoms (all electrons):
               1          2          3          4          5          6
     1  Br  34.697805   0.267194  -0.039470   0.002973  -0.000888   0.000001
     2  C    0.267194   4.754297   0.384523  -0.080725   0.009600  -0.000335
     3  C   -0.039470   0.384523   5.381647   0.166421   0.114667  -0.159764
     4  C    0.002973  -0.080725   0.166421   5.130549   0.286124   0.108512
     5  C   -0.000888   0.009600   0.114667   0.286124   5.043343   0.190099
     6  C    0.000001  -0.000335  -0.159764   0.108512   0.190099   5.115055
     7  C   -0.000888   0.009600   0.114667  -0.133237   0.096176   0.190099
     8  C    0.002973  -0.080725   0.166421   0.048358  -0.133237   0.108512
     9  H   -0.030338   0.376876  -0.009578  -0.009496   0.000604   0.000029
    10  H   -0.030338   0.376876  -0.009578   0.008543  -0.000498   0.000029
    11  H    0.001043  -0.012349  -0.071414   0.450831  -0.052624   0.012861
    12  H   -0.000001  -0.000202   0.014222  -0.059117   0.449290  -0.065751
    13  H    0.000000   0.000030  -0.001424   0.012080  -0.060376   0.445110
    14  H   -0.000001  -0.000202   0.014222  -0.001834   0.012517  -0.065751
    15  H    0.001043  -0.012349  -0.071414   0.012547  -0.001829   0.012861
               7          8          9         10         11         12
     1  Br  -0.000888   0.002973  -0.030338  -0.030338   0.001043  -0.000001
     2  C    0.009600  -0.080725   0.376876   0.376876  -0.012349  -0.000202
     3  C    0.114667   0.166421  -0.009578  -0.009578  -0.071414   0.014222
     4  C   -0.133237   0.048358  -0.009496   0.008543   0.450831  -0.059117
     5  C    0.096176  -0.133237   0.000604  -0.000498  -0.052624   0.449290
     6  C    0.190099   0.108512   0.000029   0.000029   0.012861  -0.065751
     7  C    5.043343   0.286124  -0.000498   0.000604  -0.001829   0.012517
     8  C    0.286124   5.130549   0.008543  -0.009496   0.012547  -0.001834
     9  H   -0.000498   0.008543   0.567749  -0.020068   0.003920  -0.000000
    10  H    0.000604  -0.009496  -0.020068   0.567749   0.000271   0.000005
    11  H   -0.001829   0.012547   0.003920   0.000271   0.615935  -0.010764
    12  H    0.012517  -0.001834  -0.000000   0.000005  -0.010764   0.605136
    13  H   -0.060376   0.012080  -0.000001  -0.000001  -0.000164  -0.010018
    14  H    0.449290  -0.059117   0.000005  -0.000000   0.000018  -0.000177
    15  H   -0.052624   0.450831   0.000271   0.003920  -0.000162   0.000018
              13         14         15
     1  Br   0.000000  -0.000001   0.001043
     2  C    0.000030  -0.000202  -0.012349
     3  C   -0.001424   0.014222  -0.071414
     4  C    0.012080  -0.001834   0.012547
     5  C   -0.060376   0.012517  -0.001829
     6  C    0.445110  -0.065751   0.012861
     7  C   -0.060376   0.449290  -0.052624
     8  C    0.012080  -0.059117   0.450831
     9  H   -0.000001   0.000005   0.000271
    10  H   -0.000001  -0.000000   0.003920
    11  H   -0.000164   0.000018  -0.000162
    12  H   -0.010018  -0.000177   0.000018
    13  H    0.594389  -0.010018  -0.000164
    14  H   -0.010018   0.605136  -0.010764
    15  H   -0.000164  -0.010764   0.615935
          Atomic-Atomic Spin Densities.
               1          2          3          4          5          6
     1  Br   0.322493   0.009811  -0.037181  -0.002089   0.000058   0.000131
     2  C    0.009811  -0.031673  -0.012623  -0.001526   0.000089   0.000010
     3  C   -0.037181  -0.012623   0.349169   0.023576  -0.002057  -0.011608
     4  C   -0.002089  -0.001526   0.023576   0.057253  -0.024148  -0.002888
     5  C    0.000058   0.000089  -0.002057  -0.024148  -0.003710   0.013863
     6  C    0.000131   0.000010  -0.011608  -0.002888   0.013863   0.353260
     7  C    0.000058   0.000089  -0.002057  -0.003021   0.001769   0.013863
     8  C   -0.002089  -0.001526   0.023576   0.002210  -0.003021  -0.002888
     9  H   -0.000404   0.000513   0.000341   0.000127   0.000053   0.000002
    10  H   -0.000404   0.000513   0.000341  -0.000098   0.000006   0.000002
    11  H    0.000071   0.000022  -0.000787   0.001709   0.000165   0.000072
    12  H    0.000000   0.000002   0.000126   0.000209   0.000940  -0.000937
    13  H   -0.000000   0.000001  -0.000015  -0.000223  -0.000634   0.003709
    14  H    0.000000   0.000002   0.000126  -0.000077   0.000098  -0.000937
    15  H    0.000071   0.000022  -0.000787   0.000052  -0.000084   0.000072
               7          8          9         10         11         12
     1  Br   0.000058  -0.002089  -0.000404  -0.000404   0.000071   0.000000
     2  C    0.000089  -0.001526   0.000513   0.000513   0.000022   0.000002
     3  C   -0.002057   0.023576   0.000341   0.000341  -0.000787   0.000126
     4  C   -0.003021   0.002210   0.000127  -0.000098   0.001709   0.000209
     5  C    0.001769  -0.003021   0.000053   0.000006   0.000165   0.000940
     6  C    0.013863  -0.002888   0.000002   0.000002   0.000072  -0.000937
     7  C   -0.003710  -0.024148   0.000006   0.000053  -0.000084   0.000098
     8  C   -0.024148   0.057253  -0.000098   0.000127   0.000052  -0.000077
     9  H    0.000006  -0.000098   0.001165   0.000135  -0.000090   0.000000
    10  H    0.000053   0.000127   0.000135   0.001165  -0.000002  -0.000000
    11  H   -0.000084   0.000052  -0.000090  -0.000002  -0.004468   0.000119
    12  H    0.000098  -0.000077   0.000000  -0.000000   0.000119  -0.001237
    13  H   -0.000634  -0.000223  -0.000000  -0.000000   0.000005   0.000161
    14  H    0.000940   0.000209  -0.000000   0.000000  -0.000001   0.000001
    15  H    0.000165   0.001709  -0.000002  -0.000090   0.000004  -0.000001
              13         14         15
     1  Br  -0.000000   0.000000   0.000071
     2  C    0.000001   0.000002   0.000022
     3  C   -0.000015   0.000126  -0.000787
     4  C   -0.000223  -0.000077   0.000052
     5  C   -0.000634   0.000098  -0.000084
     6  C    0.003709  -0.000937   0.000072
     7  C   -0.000634   0.000940   0.000165
     8  C   -0.000223   0.000209   0.001709
     9  H   -0.000000  -0.000000  -0.000002
    10  H   -0.000000   0.000000  -0.000090
    11  H    0.000005  -0.000001   0.000004
    12  H    0.000161   0.000001  -0.000001
    13  H   -0.017211   0.000161   0.000005
    14  H    0.000161  -0.001237   0.000119
    15  H    0.000005   0.000119  -0.004468
 Mulliken charges and spin densities:
               1          2
     1  Br   0.128891   0.290526
     2  C    0.007891  -0.036273
     3  C    0.005854   0.330140
     4  C    0.057471   0.051065
     5  C    0.047030  -0.016613
     6  C    0.108433   0.365726
     7  C    0.047030  -0.016613
     8  C    0.057471   0.051065
     9  H    0.111982   0.001746
    10  H    0.111982   0.001746
    11  H    0.051881  -0.003213
    12  H    0.066676  -0.000596
    13  H    0.078853  -0.014897
    14  H    0.066676  -0.000596
    15  H    0.051881  -0.003213
 Sum of Mulliken charges =   1.00000   1.00000
 Mulliken charges and spin densities with hydrogens summed into heavy atoms:
               1          2
     1  Br   0.128891   0.290526
     2  C    0.231855  -0.032781
     3  C    0.005854   0.330140
     4  C    0.109351   0.047852
     5  C    0.113706  -0.017209
     6  C    0.187286   0.350829
     7  C    0.113706  -0.017209
     8  C    0.109351   0.047852
 Electronic spatial extent (au):  <R**2>=           1690.2918
 Charge=              1.0000 electrons
 Dipole moment (field-independent basis, Debye):
    X=             -3.1084    Y=              4.6634    Z=             -0.0000  Tot=              5.6044
 Quadrupole moment (field-independent basis, Debye-Ang):
   XX=            -53.6470   YY=            -27.2088   ZZ=            -46.7763
   XY=             -5.9845   XZ=             -0.0000   YZ=             -0.0000
 Traceless Quadrupole moment (field-independent basis, Debye-Ang):
   XX=            -11.1030   YY=             15.3352   ZZ=             -4.2323
   XY=             -5.9845   XZ=             -0.0000   YZ=             -0.0000
 Octapole moment (field-independent basis, Debye-Ang**2):
  XXX=             41.5306  YYY=             17.5663  ZZZ=              0.0000  XYY=             -3.7101
  XXY=            -27.3613  XXZ=             -0.0000  XZZ=              2.0067  YZZ=             -2.8021
  YYZ=              0.0000  XYZ=             -0.0000
 Hexadecapole moment (field-independent basis, Debye-Ang**3):
 XXXX=           -323.7490 YYYY=           -990.5094 ZZZZ=           -257.9385 XXXY=            217.9904
 XXXZ=             -0.0000 YYYX=            143.4165 YYYZ=              0.0000 ZZZX=             -0.0000
 ZZZY=              0.0000 XXYY=           -256.1619 XXZZ=           -104.6567 YYZZ=           -226.8809
 XXYZ=              0.0000 YYXZ=             -0.0000 ZZXY=             64.8715
 N-N= 5.139404991472D+02 E-N=-7.789451005415D+03  KE= 2.838311851246D+03
 Symmetry A'   KE= 2.380267840546D+03
 Symmetry A"   KE= 4.580440107008D+02
 Symmetry A'   SP= 1.000000000000D+00
 Symmetry A"   SP=-2.073387852366D-14
                          Isotropic Fermi Contact Couplings
        Atom                 a.u.       MegaHertz       Gauss      10(-4) cm-1
     1  Br(79)             0.01879      21.11954       7.53598       7.04472
     2  C(13)             -0.01664     -18.71061      -6.67641      -6.24119
     3  C(13)              0.05217      58.65356      20.92905      19.56472
     4  C(13)              0.00127       1.42904       0.50992       0.47668
     5  C(13)             -0.01080     -12.14121      -4.33229      -4.04987
     6  C(13)              0.05390      60.59395      21.62143      20.21197
     7  C(13)             -0.01080     -12.14121      -4.33229      -4.04987
     8  C(13)              0.00127       1.42904       0.50992       0.47668
     9  H(1)               0.00062       2.75134       0.98175       0.91775
    10  H(1)               0.00062       2.75134       0.98175       0.91775
    11  H(1)              -0.00113      -5.03408      -1.79628      -1.67919
    12  H(1)              -0.00024      -1.09487      -0.39068      -0.36521
    13  H(1)              -0.00477     -21.32610      -7.60968      -7.11362
    14  H(1)              -0.00024      -1.09487      -0.39068      -0.36521
    15  H(1)              -0.00113      -5.03408      -1.79628      -1.67919
 --------------------------------------------------------
       Center         ----  Spin Dipole Couplings  ----
                      3XX-RR        3YY-RR        3ZZ-RR
 --------------------------------------------------------
     1   Atom       -1.769086      3.498639     -1.729553
     2   Atom       -0.006445      0.010794     -0.004349
     3   Atom        0.370579     -0.180773     -0.189807
     4   Atom        0.079666     -0.043282     -0.036384
     5   Atom        0.009970     -0.006165     -0.003805
     6   Atom        0.378738     -0.186175     -0.192564
     7   Atom        0.009970     -0.006165     -0.003805
     8   Atom        0.079666     -0.043282     -0.036384
     9   Atom       -0.000547      0.004951     -0.004404
    10   Atom       -0.000547      0.004951     -0.004404
    11   Atom       -0.004607     -0.006984      0.011591
    12   Atom       -0.004631     -0.004041      0.008673
    13   Atom       -0.004032      0.028186     -0.024155
    14   Atom       -0.004631     -0.004041      0.008673
    15   Atom       -0.004607     -0.006984      0.011591
 --------------------------------------------------------
                        XY            XZ            YZ
 --------------------------------------------------------
     1   Atom       -0.859013      0.000000     -0.000000
     2   Atom        0.001928     -0.000000     -0.000000
     3   Atom       -0.083557      0.000000      0.000000
     4   Atom        0.007387      0.002663      0.003883
     5   Atom        0.009219      0.000660     -0.003402
     6   Atom       -0.005242     -0.000000      0.000000
     7   Atom        0.009219     -0.000660      0.003402
     8   Atom        0.007387     -0.002663     -0.003883
     9   Atom        0.000976     -0.001781     -0.003024
    10   Atom        0.000976      0.001781      0.003024
    11   Atom       -0.000855     -0.000060     -0.003712
    12   Atom       -0.000088     -0.000517      0.001408
    13   Atom        0.000678      0.000000     -0.000000
    14   Atom       -0.000088      0.000517     -0.001408
    15   Atom       -0.000855      0.000060      0.003712
 --------------------------------------------------------


 ---------------------------------------------------------------------------------
              Anisotropic Spin Dipole Couplings in Principal Axis System
 ---------------------------------------------------------------------------------

       Atom             a.u.   MegaHertz   Gauss  10(-4) cm-1        Axes

              Baa    -1.9056  -255.616   -91.210   -85.264  0.9876  0.1570 -0.0000
     1 Br(79) Bbb    -1.7296  -231.998   -82.783   -77.386  0.0000  0.0000  1.0000
              Bcc     3.6352   487.613   173.993   162.650 -0.1570  0.9876 -0.0000
 
              Baa    -0.0067    -0.893    -0.319    -0.298  0.9940 -0.1098  0.0000
     2 C(13)  Bbb    -0.0043    -0.584    -0.208    -0.195 -0.0000  0.0000  1.0000
              Bcc     0.0110     1.477     0.527     0.493  0.1098  0.9940 -0.0000
 
              Baa    -0.1932   -25.920    -9.249    -8.646  0.1466  0.9892 -0.0000
     3 C(13)  Bbb    -0.1898   -25.470    -9.088    -8.496  0.0000  0.0000  1.0000
              Bcc     0.3830    51.390    18.337    17.142  0.9892 -0.1466 -0.0000
 
              Baa    -0.0453    -6.077    -2.168    -2.027 -0.0462  0.9206 -0.3877
     4 C(13)  Bbb    -0.0349    -4.682    -1.671    -1.562 -0.0463  0.3857  0.9215
              Bcc     0.0802    10.759     3.839     3.589  0.9979  0.0605  0.0248
 
              Baa    -0.0118    -1.581    -0.564    -0.527 -0.3693  0.8433  0.3904
     5 C(13)  Bbb    -0.0024    -0.324    -0.115    -0.108  0.2021 -0.3372  0.9195
              Bcc     0.0142     1.904     0.679     0.635  0.9071  0.4185 -0.0459
 
              Baa    -0.1926   -25.840    -9.220    -8.619 -0.0000 -0.0000  1.0000
     6 C(13)  Bbb    -0.1862   -24.989    -8.917    -8.336  0.0093  1.0000  0.0000
              Bcc     0.3788    50.830    18.137    16.955  1.0000 -0.0093 -0.0000
 
              Baa    -0.0118    -1.581    -0.564    -0.527 -0.3693  0.8433 -0.3904
     7 C(13)  Bbb    -0.0024    -0.324    -0.115    -0.108 -0.2021  0.3372  0.9195
              Bcc     0.0142     1.904     0.679     0.635  0.9071  0.4185  0.0459
 
              Baa    -0.0453    -6.077    -2.168    -2.027 -0.0462  0.9206  0.3877
     8 C(13)  Bbb    -0.0349    -4.682    -1.671    -1.562  0.0463 -0.3857  0.9215
              Bcc     0.0802    10.759     3.839     3.589  0.9979  0.0605 -0.0248
 
              Baa    -0.0057    -3.045    -1.087    -1.016  0.2761  0.2388  0.9310
     9 H(1)   Bbb    -0.0005    -0.242    -0.086    -0.081  0.9367 -0.2838 -0.2050
              Bcc     0.0062     3.287     1.173     1.096  0.2152  0.9287 -0.3021
 
              Baa    -0.0057    -3.045    -1.087    -1.016 -0.2761 -0.2388  0.9310
    10 H(1)   Bbb    -0.0005    -0.242    -0.086    -0.081  0.9367 -0.2838  0.2050
              Bcc     0.0062     3.287     1.173     1.096  0.2152  0.9287  0.3021
 
              Baa    -0.0079    -4.224    -1.507    -1.409  0.2491  0.9513  0.1818
    11 H(1)   Bbb    -0.0044    -2.342    -0.836    -0.781  0.9684 -0.2435 -0.0529
              Bcc     0.0123     6.566     2.343     2.190  0.0061 -0.1892  0.9819
 
              Baa    -0.0047    -2.483    -0.886    -0.828  0.9969  0.0727  0.0310
    12 H(1)   Bbb    -0.0042    -2.237    -0.798    -0.746 -0.0688  0.9914 -0.1113
              Bcc     0.0088     4.720     1.684     1.575 -0.0388  0.1088  0.9933
 
              Baa    -0.0242   -12.888    -4.599    -4.299  0.0000  0.0000  1.0000
    13 H(1)   Bbb    -0.0040    -2.159    -0.770    -0.720  0.9998 -0.0210  0.0000
              Bcc     0.0282    15.047     5.369     5.019  0.0210  0.9998 -0.0000
 
              Baa    -0.0047    -2.483    -0.886    -0.828  0.9969  0.0727 -0.0310
    14 H(1)   Bbb    -0.0042    -2.237    -0.798    -0.746 -0.0688  0.9914  0.1113
              Bcc     0.0088     4.720     1.684     1.575  0.0388 -0.1088  0.9933
 
              Baa    -0.0079    -4.224    -1.507    -1.409  0.2491  0.9513 -0.1818
    15 H(1)   Bbb    -0.0044    -2.342    -0.836    -0.781  0.9684 -0.2435  0.0529
              Bcc     0.0123     6.566     2.343     2.190 -0.0061  0.1892  0.9819
 

 ---------------------------------------------------------------------------------

 ******************************Gaussian NBO Version 3.1******************************
             N A T U R A L   A T O M I C   O R B I T A L   A N D
          N A T U R A L   B O N D   O R B I T A L   A N A L Y S I S
 ******************************Gaussian NBO Version 3.1******************************
       /RESON  / : Allow strongly delocalized NBO set

 Analyzing the SCF density

 Job title: 50                                                              

 Storage needed:     82530 in NPA,    109652 in NBO ( 939522821 available)


 NATURAL POPULATIONS:  Natural atomic orbital occupancies 
                                                          
   NAO  Atom  No  lang   Type(AO)    Occupancy
 --------------------------------------------
     1   Br    1  S      Cor( 1S)     2.00000
     2   Br    1  S      Cor( 2S)     2.00000
     3   Br    1  S      Cor( 3S)     1.99987
     4   Br    1  S      Val( 4S)     1.89774
     5   Br    1  S      Ryd( 5S)     0.00240
     6   Br    1  px     Cor( 2p)     2.00000
     7   Br    1  px     Cor( 3p)     1.99990
     8   Br    1  px     Val( 4p)     1.27401
     9   Br    1  px     Ryd( 5p)     0.00218
    10   Br    1  py     Cor( 2p)     2.00000
    11   Br    1  py     Cor( 3p)     1.99987
    12   Br    1  py     Val( 4p)     1.58990
    13   Br    1  py     Ryd( 5p)     0.00097
    14   Br    1  pz     Cor( 2p)     2.00000
    15   Br    1  pz     Cor( 3p)     1.99999
    16   Br    1  pz     Val( 4p)     1.98485
    17   Br    1  pz     Ryd( 5p)     0.00078
    18   Br    1  dxy    Cor( 3d)     1.99992
    19   Br    1  dxy    Ryd( 4d)     0.00229
    20   Br    1  dxy    Ryd( 5d)     0.00002
    21   Br    1  dxz    Cor( 3d)     1.99998
    22   Br    1  dxz    Ryd( 4d)     0.00173
    23   Br    1  dxz    Ryd( 5d)     0.00001
    24   Br    1  dyz    Cor( 3d)     1.99999
    25   Br    1  dyz    Ryd( 4d)     0.00024
    26   Br    1  dyz    Ryd( 5d)     0.00000
    27   Br    1  dx2y2  Cor( 3d)     1.99990
    28   Br    1  dx2y2  Ryd( 4d)     0.00268
    29   Br    1  dx2y2  Ryd( 5d)     0.00002
    30   Br    1  dz2    Cor( 3d)     1.99995
    31   Br    1  dz2    Ryd( 4d)     0.00118
    32   Br    1  dz2    Ryd( 5d)     0.00001

    33    C    2  S      Cor( 1S)     1.99899
    34    C    2  S      Val( 2S)     1.10755
    35    C    2  S      Ryd( 3S)     0.00153
    36    C    2  px     Val( 2p)     0.98392
    37    C    2  px     Ryd( 3p)     0.00192
    38    C    2  py     Val( 2p)     1.07373
    39    C    2  py     Ryd( 3p)     0.00341
    40    C    2  pz     Val( 2p)     1.29861
    41    C    2  pz     Ryd( 3p)     0.00632
    42    C    2  dxy    Ryd( 3d)     0.00099
    43    C    2  dxz    Ryd( 3d)     0.00067
    44    C    2  dyz    Ryd( 3d)     0.00052
    45    C    2  dx2y2  Ryd( 3d)     0.00120
    46    C    2  dz2    Ryd( 3d)     0.00099

    47    C    3  S      Cor( 1S)     1.99881
    48    C    3  S      Val( 2S)     0.89017
    49    C    3  S      Ryd( 3S)     0.00159
    50    C    3  px     Val( 2p)     0.83343
    51    C    3  px     Ryd( 3p)     0.00239
    52    C    3  py     Val( 2p)     1.08647
    53    C    3  py     Ryd( 3p)     0.00484
    54    C    3  pz     Val( 2p)     1.10222
    55    C    3  pz     Ryd( 3p)     0.00346
    56    C    3  dxy    Ryd( 3d)     0.00052
    57    C    3  dxz    Ryd( 3d)     0.00078
    58    C    3  dyz    Ryd( 3d)     0.00105
    59    C    3  dx2y2  Ryd( 3d)     0.00061
    60    C    3  dz2    Ryd( 3d)     0.00080

    61    C    4  S      Cor( 1S)     1.99888
    62    C    4  S      Val( 2S)     0.95684
    63    C    4  S      Ryd( 3S)     0.00188
    64    C    4  px     Val( 2p)     0.90984
    65    C    4  px     Ryd( 3p)     0.00099
    66    C    4  py     Val( 2p)     1.10870
    67    C    4  py     Ryd( 3p)     0.00512
    68    C    4  pz     Val( 2p)     1.16486
    69    C    4  pz     Ryd( 3p)     0.00560
    70    C    4  dxy    Ryd( 3d)     0.00048
    71    C    4  dxz    Ryd( 3d)     0.00041
    72    C    4  dyz    Ryd( 3d)     0.00082
    73    C    4  dx2y2  Ryd( 3d)     0.00046
    74    C    4  dz2    Ryd( 3d)     0.00064

    75    C    5  S      Cor( 1S)     1.99897
    76    C    5  S      Val( 2S)     0.96873
    77    C    5  S      Ryd( 3S)     0.00119
    78    C    5  px     Val( 2p)     0.92284
    79    C    5  px     Ryd( 3p)     0.00060
    80    C    5  py     Val( 2p)     1.09627
    81    C    5  py     Ryd( 3p)     0.00481
    82    C    5  pz     Val( 2p)     1.17506
    83    C    5  pz     Ryd( 3p)     0.00610
    84    C    5  dxy    Ryd( 3d)     0.00045
    85    C    5  dxz    Ryd( 3d)     0.00048
    86    C    5  dyz    Ryd( 3d)     0.00079
    87    C    5  dx2y2  Ryd( 3d)     0.00046
    88    C    5  dz2    Ryd( 3d)     0.00067

    89    C    6  S      Cor( 1S)     1.99895
    90    C    6  S      Val( 2S)     0.98167
    91    C    6  S      Ryd( 3S)     0.00132
    92    C    6  px     Val( 2p)     0.76520
    93    C    6  px     Ryd( 3p)     0.00041
    94    C    6  py     Val( 2p)     1.20816
    95    C    6  py     Ryd( 3p)     0.00604
    96    C    6  pz     Val( 2p)     1.05569
    97    C    6  pz     Ryd( 3p)     0.00354
    98    C    6  dxy    Ryd( 3d)     0.00047
    99    C    6  dxz    Ryd( 3d)     0.00065
   100    C    6  dyz    Ryd( 3d)     0.00084
   101    C    6  dx2y2  Ryd( 3d)     0.00052
   102    C    6  dz2    Ryd( 3d)     0.00073

   103    C    7  S      Cor( 1S)     1.99897
   104    C    7  S      Val( 2S)     0.96873
   105    C    7  S      Ryd( 3S)     0.00119
   106    C    7  px     Val( 2p)     0.92284
   107    C    7  px     Ryd( 3p)     0.00060
   108    C    7  py     Val( 2p)     1.09627
   109    C    7  py     Ryd( 3p)     0.00481
   110    C    7  pz     Val( 2p)     1.17506
   111    C    7  pz     Ryd( 3p)     0.00610
   112    C    7  dxy    Ryd( 3d)     0.00045
   113    C    7  dxz    Ryd( 3d)     0.00048
   114    C    7  dyz    Ryd( 3d)     0.00079
   115    C    7  dx2y2  Ryd( 3d)     0.00046
   116    C    7  dz2    Ryd( 3d)     0.00067

   117    C    8  S      Cor( 1S)     1.99888
   118    C    8  S      Val( 2S)     0.95684
   119    C    8  S      Ryd( 3S)     0.00188
   120    C    8  px     Val( 2p)     0.90984
   121    C    8  px     Ryd( 3p)     0.00099
   122    C    8  py     Val( 2p)     1.10870
   123    C    8  py     Ryd( 3p)     0.00512
   124    C    8  pz     Val( 2p)     1.16486
   125    C    8  pz     Ryd( 3p)     0.00560
   126    C    8  dxy    Ryd( 3d)     0.00048
   127    C    8  dxz    Ryd( 3d)     0.00041
   128    C    8  dyz    Ryd( 3d)     0.00082
   129    C    8  dx2y2  Ryd( 3d)     0.00046
   130    C    8  dz2    Ryd( 3d)     0.00064

   131    H    9  S      Val( 1S)     0.72308
   132    H    9  S      Ryd( 2S)     0.00162
   133    H    9  px     Ryd( 2p)     0.00020
   134    H    9  py     Ryd( 2p)     0.00026
   135    H    9  pz     Ryd( 2p)     0.00053

   136    H   10  S      Val( 1S)     0.72308
   137    H   10  S      Ryd( 2S)     0.00162
   138    H   10  px     Ryd( 2p)     0.00020
   139    H   10  py     Ryd( 2p)     0.00026
   140    H   10  pz     Ryd( 2p)     0.00053

   141    H   11  S      Val( 1S)     0.73750
   142    H   11  S      Ryd( 2S)     0.00161
   143    H   11  px     Ryd( 2p)     0.00012
   144    H   11  py     Ryd( 2p)     0.00026
   145    H   11  pz     Ryd( 2p)     0.00069

   146    H   12  S      Val( 1S)     0.73222
   147    H   12  S      Ryd( 2S)     0.00137
   148    H   12  px     Ryd( 2p)     0.00011
   149    H   12  py     Ryd( 2p)     0.00027
   150    H   12  pz     Ryd( 2p)     0.00068

   151    H   13  S      Val( 1S)     0.73847
   152    H   13  S      Ryd( 2S)     0.00148
   153    H   13  px     Ryd( 2p)     0.00008
   154    H   13  py     Ryd( 2p)     0.00091
   155    H   13  pz     Ryd( 2p)     0.00007

   156    H   14  S      Val( 1S)     0.73222
   157    H   14  S      Ryd( 2S)     0.00137
   158    H   14  px     Ryd( 2p)     0.00011
   159    H   14  py     Ryd( 2p)     0.00027
   160    H   14  pz     Ryd( 2p)     0.00068

   161    H   15  S      Val( 1S)     0.73750
   162    H   15  S      Ryd( 2S)     0.00161
   163    H   15  px     Ryd( 2p)     0.00012
   164    H   15  py     Ryd( 2p)     0.00026
   165    H   15  pz     Ryd( 2p)     0.00069

 WARNING:  1 low occupancy (<1.9990e) core orbital  found on  C    2
           1 low occupancy (<1.9990e) core orbital  found on  C    3
           1 low occupancy (<1.9990e) core orbital  found on  C    4
           1 low occupancy (<1.9990e) core orbital  found on  C    5
           1 low occupancy (<1.9990e) core orbital  found on  C    6
           1 low occupancy (<1.9990e) core orbital  found on  C    7
           1 low occupancy (<1.9990e) core orbital  found on  C    8


 Summary of Natural Population Analysis:                  
                                                          
                                       Natural Population 
                Natural  -----------------------------------------------
    Atom  No    Charge         Core      Valence    Rydberg      Total
 -----------------------------------------------------------------------
     Br    1    0.23962     27.99937     6.74651    0.01451    34.76038
      C    2   -0.48034      1.99899     4.46380    0.01755     6.48034
      C    3    0.07284      1.99881     3.91229    0.01606     5.92716
      C    4   -0.15551      1.99888     4.14024    0.01639     6.15551
      C    5   -0.17741      1.99897     4.16289    0.01554     6.17741
      C    6   -0.02419      1.99895     4.01072    0.01453     6.02419
      C    7   -0.17741      1.99897     4.16289    0.01554     6.17741
      C    8   -0.15551      1.99888     4.14024    0.01639     6.15551
      H    9    0.27430      0.00000     0.72308    0.00261     0.72570
      H   10    0.27430      0.00000     0.72308    0.00261     0.72570
      H   11    0.25981      0.00000     0.73750    0.00269     0.74019
      H   12    0.26535      0.00000     0.73222    0.00243     0.73465
      H   13    0.25899      0.00000     0.73847    0.00253     0.74101
      H   14    0.26535      0.00000     0.73222    0.00243     0.73465
      H   15    0.25981      0.00000     0.73750    0.00269     0.74019
 =======================================================================
   * Total *    1.00000     41.99181    40.86367    0.14452    83.00000

                                 Natural Population      
 --------------------------------------------------------
   Core                      41.99181 ( 99.9805% of  42)
   Valence                   40.86367 ( 99.6675% of  41)
   Natural Minimal Basis     82.85548 ( 99.8259% of  83)
   Natural Rydberg Basis      0.14452 (  0.1741% of  83)
 --------------------------------------------------------

    Atom  No          Natural Electron Configuration
 ----------------------------------------------------------------------------
     Br    1      [core]4S( 1.90)4p( 4.85)4d( 0.01)
      C    2      [core]2S( 1.11)2p( 3.36)3p( 0.01)
      C    3      [core]2S( 0.89)2p( 3.02)3p( 0.01)
      C    4      [core]2S( 0.96)2p( 3.18)3p( 0.01)
      C    5      [core]2S( 0.97)2p( 3.19)3p( 0.01)
      C    6      [core]2S( 0.98)2p( 3.03)3p( 0.01)
      C    7      [core]2S( 0.97)2p( 3.19)3p( 0.01)
      C    8      [core]2S( 0.96)2p( 3.18)3p( 0.01)
      H    9            1S( 0.72)
      H   10            1S( 0.72)
      H   11            1S( 0.74)
      H   12            1S( 0.73)
      H   13            1S( 0.74)
      H   14            1S( 0.73)
      H   15            1S( 0.74)


 ***************************************************
 *******         Alpha spin orbitals         *******
 ***************************************************


 NATURAL POPULATIONS:  Natural atomic orbital occupancies 
                                                          
   NAO  Atom  No  lang   Type(AO)    Occupancy      Energy
 ----------------------------------------------------------
     1   Br    1  S      Cor( 1S)     1.00000    -399.94642
     2   Br    1  S      Cor( 2S)     1.00000    -142.75707
     3   Br    1  S      Cor( 3S)     0.99994     -11.46679
     4   Br    1  S      Val( 4S)     0.94861      -1.20123
     5   Br    1  S      Ryd( 5S)     0.00118       0.27355
     6   Br    1  px     Cor( 2p)     1.00000     -56.33422
     7   Br    1  px     Cor( 3p)     0.99995      -6.85773
     8   Br    1  px     Val( 4p)     0.63567      -0.42392
     9   Br    1  px     Ryd( 5p)     0.00108       0.47437
    10   Br    1  py     Cor( 2p)     1.00000     -56.33383
    11   Br    1  py     Cor( 3p)     0.99999      -6.85640
    12   Br    1  py     Val( 4p)     0.94344      -0.47383
    13   Br    1  py     Ryd( 5p)     0.00049       0.49162
    14   Br    1  pz     Cor( 2p)     1.00000     -56.33091
    15   Br    1  pz     Cor( 3p)     0.99999      -6.84772
    16   Br    1  pz     Val( 4p)     0.99250      -0.46369
    17   Br    1  pz     Ryd( 5p)     0.00037       0.48830
    18   Br    1  dxy    Cor( 3d)     0.99996      -2.82309
    19   Br    1  dxy    Ryd( 4d)     0.00116       0.62100
    20   Br    1  dxy    Ryd( 5d)     0.00001       3.37292
    21   Br    1  dxz    Cor( 3d)     0.99999      -2.81642
    22   Br    1  dxz    Ryd( 4d)     0.00087       0.59430
    23   Br    1  dxz    Ryd( 5d)     0.00001       3.31751
    24   Br    1  dyz    Cor( 3d)     1.00000      -2.81362
    25   Br    1  dyz    Ryd( 4d)     0.00013       0.43606
    26   Br    1  dyz    Ryd( 5d)     0.00000       3.19597
    27   Br    1  dx2y2  Cor( 3d)     0.99995      -2.82307
    28   Br    1  dx2y2  Ryd( 4d)     0.00136       0.60665
    29   Br    1  dx2y2  Ryd( 5d)     0.00001       3.36652
    30   Br    1  dz2    Cor( 3d)     0.99998      -2.81229
    31   Br    1  dz2    Ryd( 4d)     0.00060       0.52660
    32   Br    1  dz2    Ryd( 5d)     0.00000       3.28705

    33    C    2  S      Cor( 1S)     0.99949     -10.31668
    34    C    2  S      Val( 2S)     0.55207      -0.47937
    35    C    2  S      Ryd( 3S)     0.00075       0.61067
    36    C    2  px     Val( 2p)     0.48627      -0.35188
    37    C    2  px     Ryd( 3p)     0.00111       0.40697
    38    C    2  py     Val( 2p)     0.53335      -0.29963
    39    C    2  py     Ryd( 3p)     0.00170       0.32467
    40    C    2  pz     Val( 2p)     0.64891      -0.30324
    41    C    2  pz     Ryd( 3p)     0.00318       0.48773
    42    C    2  dxy    Ryd( 3d)     0.00052       1.79490
    43    C    2  dxz    Ryd( 3d)     0.00034       2.03708
    44    C    2  dyz    Ryd( 3d)     0.00026       2.07986
    45    C    2  dx2y2  Ryd( 3d)     0.00064       1.93976
    46    C    2  dz2    Ryd( 3d)     0.00050       2.03468

    47    C    3  S      Cor( 1S)     0.99941     -10.30204
    48    C    3  S      Val( 2S)     0.45038      -0.36447
    49    C    3  S      Ryd( 3S)     0.00081       0.34188
    50    C    3  px     Val( 2p)     0.55055      -0.34873
    51    C    3  px     Ryd( 3p)     0.00116       0.41765
    52    C    3  py     Val( 2p)     0.54675      -0.29454
    53    C    3  py     Ryd( 3p)     0.00244       0.86400
    54    C    3  pz     Val( 2p)     0.55226      -0.27912
    55    C    3  pz     Ryd( 3p)     0.00172       0.63830
    56    C    3  dxy    Ryd( 3d)     0.00032       1.66820
    57    C    3  dxz    Ryd( 3d)     0.00044       1.68097
    58    C    3  dyz    Ryd( 3d)     0.00053       2.23140
    59    C    3  dx2y2  Ryd( 3d)     0.00025       1.98136
    60    C    3  dz2    Ryd( 3d)     0.00038       2.16110

    61    C    4  S      Cor( 1S)     0.99944     -10.27099
    62    C    4  S      Val( 2S)     0.47898      -0.35146
    63    C    4  S      Ryd( 3S)     0.00095       0.38446
    64    C    4  px     Val( 2p)     0.48541      -0.31287
    65    C    4  px     Ryd( 3p)     0.00057       0.37003
    66    C    4  py     Val( 2p)     0.55444      -0.25128
    67    C    4  py     Ryd( 3p)     0.00259       0.59602
    68    C    4  pz     Val( 2p)     0.58106      -0.25837
    69    C    4  pz     Ryd( 3p)     0.00282       0.73359
    70    C    4  dxy    Ryd( 3d)     0.00024       1.71989
    71    C    4  dxz    Ryd( 3d)     0.00028       1.71529
    72    C    4  dyz    Ryd( 3d)     0.00041       2.28758
    73    C    4  dx2y2  Ryd( 3d)     0.00022       2.07565
    74    C    4  dz2    Ryd( 3d)     0.00030       2.18986

    75    C    5  S      Cor( 1S)     0.99949     -10.26965
    76    C    5  S      Val( 2S)     0.48363      -0.35277
    77    C    5  S      Ryd( 3S)     0.00060       0.38937
    78    C    5  px     Val( 2p)     0.46763      -0.30233
    79    C    5  px     Ryd( 3p)     0.00032       0.37192
    80    C    5  py     Val( 2p)     0.54729      -0.24046
    81    C    5  py     Ryd( 3p)     0.00243       0.54902
    82    C    5  pz     Val( 2p)     0.58558      -0.25459
    83    C    5  pz     Ryd( 3p)     0.00307       0.74916
    84    C    5  dxy    Ryd( 3d)     0.00025       1.72768
    85    C    5  dxz    Ryd( 3d)     0.00031       1.71208
    86    C    5  dyz    Ryd( 3d)     0.00039       2.29197
    87    C    5  dx2y2  Ryd( 3d)     0.00023       2.08254
    88    C    5  dz2    Ryd( 3d)     0.00032       2.18978

    89    C    6  S      Cor( 1S)     0.99948     -10.29084
    90    C    6  S      Val( 2S)     0.49686      -0.38289
    91    C    6  S      Ryd( 3S)     0.00067       0.37868
    92    C    6  px     Val( 2p)     0.53178      -0.33752
    93    C    6  px     Ryd( 3p)     0.00031       0.35680
    94    C    6  py     Val( 2p)     0.60694      -0.26845
    95    C    6  py     Ryd( 3p)     0.00305       0.83410
    96    C    6  pz     Val( 2p)     0.52986      -0.24186
    97    C    6  pz     Ryd( 3p)     0.00175       0.45404
    98    C    6  dxy    Ryd( 3d)     0.00027       1.67914
    99    C    6  dxz    Ryd( 3d)     0.00035       1.70483
   100    C    6  dyz    Ryd( 3d)     0.00042       2.20926
   101    C    6  dx2y2  Ryd( 3d)     0.00019       2.06081
   102    C    6  dz2    Ryd( 3d)     0.00035       2.22567

   103    C    7  S      Cor( 1S)     0.99949     -10.26965
   104    C    7  S      Val( 2S)     0.48363      -0.35277
   105    C    7  S      Ryd( 3S)     0.00060       0.38937
   106    C    7  px     Val( 2p)     0.46763      -0.30233
   107    C    7  px     Ryd( 3p)     0.00032       0.37192
   108    C    7  py     Val( 2p)     0.54729      -0.24046
   109    C    7  py     Ryd( 3p)     0.00243       0.54902
   110    C    7  pz     Val( 2p)     0.58558      -0.25459
   111    C    7  pz     Ryd( 3p)     0.00307       0.74916
   112    C    7  dxy    Ryd( 3d)     0.00025       1.72768
   113    C    7  dxz    Ryd( 3d)     0.00031       1.71208
   114    C    7  dyz    Ryd( 3d)     0.00039       2.29197
   115    C    7  dx2y2  Ryd( 3d)     0.00023       2.08254
   116    C    7  dz2    Ryd( 3d)     0.00032       2.18978

   117    C    8  S      Cor( 1S)     0.99944     -10.27099
   118    C    8  S      Val( 2S)     0.47898      -0.35146
   119    C    8  S      Ryd( 3S)     0.00095       0.38446
   120    C    8  px     Val( 2p)     0.48541      -0.31287
   121    C    8  px     Ryd( 3p)     0.00057       0.37003
   122    C    8  py     Val( 2p)     0.55444      -0.25128
   123    C    8  py     Ryd( 3p)     0.00259       0.59602
   124    C    8  pz     Val( 2p)     0.58106      -0.25837
   125    C    8  pz     Ryd( 3p)     0.00282       0.73359
   126    C    8  dxy    Ryd( 3d)     0.00024       1.71989
   127    C    8  dxz    Ryd( 3d)     0.00028       1.71529
   128    C    8  dyz    Ryd( 3d)     0.00041       2.28758
   129    C    8  dx2y2  Ryd( 3d)     0.00022       2.07565
   130    C    8  dz2    Ryd( 3d)     0.00030       2.18986

   131    H    9  S      Val( 1S)     0.36221      -0.08923
   132    H    9  S      Ryd( 2S)     0.00082       0.17806
   133    H    9  px     Ryd( 2p)     0.00010       1.69019
   134    H    9  py     Ryd( 2p)     0.00013       1.66936
   135    H    9  pz     Ryd( 2p)     0.00026       1.99793

   136    H   10  S      Val( 1S)     0.36221      -0.08923
   137    H   10  S      Ryd( 2S)     0.00082       0.17806
   138    H   10  px     Ryd( 2p)     0.00010       1.69019
   139    H   10  py     Ryd( 2p)     0.00013       1.66936
   140    H   10  pz     Ryd( 2p)     0.00026       1.99793

   141    H   11  S      Val( 1S)     0.36774      -0.09182
   142    H   11  S      Ryd( 2S)     0.00079       0.17487
   143    H   11  px     Ryd( 2p)     0.00007       1.47598
   144    H   11  py     Ryd( 2p)     0.00013       1.90728
   145    H   11  pz     Ryd( 2p)     0.00034       2.09977

   146    H   12  S      Val( 1S)     0.36593      -0.07862
   147    H   12  S      Ryd( 2S)     0.00068       0.16973
   148    H   12  px     Ryd( 2p)     0.00006       1.47624
   149    H   12  py     Ryd( 2p)     0.00013       1.89738
   150    H   12  pz     Ryd( 2p)     0.00034       2.10614

   151    H   13  S      Val( 1S)     0.36480      -0.09050
   152    H   13  S      Ryd( 2S)     0.00073       0.16320
   153    H   13  px     Ryd( 2p)     0.00006       1.46444
   154    H   13  py     Ryd( 2p)     0.00044       2.19599
   155    H   13  pz     Ryd( 2p)     0.00003       1.78745

   156    H   14  S      Val( 1S)     0.36593      -0.07862
   157    H   14  S      Ryd( 2S)     0.00068       0.16973
   158    H   14  px     Ryd( 2p)     0.00006       1.47624
   159    H   14  py     Ryd( 2p)     0.00013       1.89738
   160    H   14  pz     Ryd( 2p)     0.00034       2.10614

   161    H   15  S      Val( 1S)     0.36774      -0.09182
   162    H   15  S      Ryd( 2S)     0.00079       0.17487
   163    H   15  px     Ryd( 2p)     0.00007       1.47598
   164    H   15  py     Ryd( 2p)     0.00013       1.90728
   165    H   15  pz     Ryd( 2p)     0.00034       2.09977


 Summary of Natural Population Analysis:                  
                                                          
                                       Natural Population 
                Natural  -----------------------------------------------
    Atom  No    Charge         Core      Valence    Rydberg      Total
 -----------------------------------------------------------------------
     Br    1   -0.02723     13.99974     3.52023    0.00727    17.52723
      C    2   -0.22908      0.99949     2.22060    0.00899     3.22908
      C    3   -0.10741      0.99941     2.09995    0.00805     3.10741
      C    4   -0.10770      0.99944     2.09988    0.00838     3.10770
      C    5   -0.09153      0.99949     2.08411    0.00793     3.09153
      C    6   -0.17228      0.99948     2.16544    0.00737     3.17228
      C    7   -0.09153      0.99949     2.08411    0.00793     3.09153
      C    8   -0.10770      0.99944     2.09988    0.00838     3.10770
      H    9    0.13647      0.00000     0.36221    0.00131     0.36353
      H   10    0.13647      0.00000     0.36221    0.00131     0.36353
      H   11    0.13093      0.00000     0.36774    0.00133     0.36907
      H   12    0.13286      0.00000     0.36593    0.00121     0.36714
      H   13    0.13393      0.00000     0.36480    0.00126     0.36607
      H   14    0.13286      0.00000     0.36593    0.00121     0.36714
      H   15    0.13093      0.00000     0.36774    0.00133     0.36907
 =======================================================================
   * Total *   -0.00000     20.99596    20.93079    0.07325    42.00000

                                 Natural Population      
 --------------------------------------------------------
   Core                      20.99596 ( 99.9808% of  21)
   Valence                   20.93079 ( 99.6704% of  21)
   Natural Minimal Basis     41.92675 ( 99.8256% of  42)
   Natural Rydberg Basis      0.07325 (  0.1744% of  42)
 --------------------------------------------------------

    Atom  No          Natural Electron Configuration
 ----------------------------------------------------------------------------
     Br    1      [core]4S( 0.95)4p( 2.57)
      C    2      [core]2S( 0.55)2p( 1.67)3p( 0.01)
      C    3      [core]2S( 0.45)2p( 1.65)3p( 0.01)
      C    4      [core]2S( 0.48)2p( 1.62)3p( 0.01)
      C    5      [core]2S( 0.48)2p( 1.60)3p( 0.01)
      C    6      [core]2S( 0.50)2p( 1.67)3p( 0.01)
      C    7      [core]2S( 0.48)2p( 1.60)3p( 0.01)
      C    8      [core]2S( 0.48)2p( 1.62)3p( 0.01)
      H    9            1S( 0.36)
      H   10            1S( 0.36)
      H   11            1S( 0.37)
      H   12            1S( 0.37)
      H   13            1S( 0.36)
      H   14            1S( 0.37)
      H   15            1S( 0.37)


 NATURAL BOND ORBITAL ANALYSIS, alpha spin orbitals:

                       Occupancies       Lewis Structure    Low   High
           Occ.    -------------------  -----------------   occ   occ
  Cycle   Thresh.   Lewis   Non-Lewis     CR  BD  3C  LP    (L)   (NL)   Dev
 =============================================================================
   1(1)    0.90    40.39398   1.60602     21  15   0   6     3      3    0.03
   2(2)    0.90    40.39398   1.60602     21  15   0   6     3      3    0.03
   3(1)    0.80    41.30776   0.69224     21  18   0   3     0      3    0.03
 -----------------------------------------------------------------------------

 Structure accepted: No low occupancy Lewis orbitals

 --------------------------------------------------------
   Core                     20.99597 ( 99.981% of  21)
   Valence Lewis            20.31179 ( 96.723% of  21)
  ==================       ============================
   Total Lewis              41.30776 ( 98.352% of  42)
  -----------------------------------------------------
   Valence non-Lewis         0.64227 (  1.529% of  42)
   Rydberg non-Lewis         0.04997 (  0.119% of  42)
  ==================       ============================
   Total non-Lewis           0.69224 (  1.648% of  42)
 --------------------------------------------------------


       (Occupancy)   Bond orbital/ Coefficients/ Hybrids
 ---------------------------------------------------------------------------------
     1. (0.98912) BD ( 1)Br   1 - C   2  
                ( 54.00%)   0.7348*Br   1 s( 11.15%)p 7.93( 88.45%)d 0.04(  0.40%)
                                            0.0000  0.0000  0.0001  0.3310 -0.0440
                                           -0.0000  0.0002 -0.8840 -0.0432 -0.0000
                                           -0.0001  0.3176  0.0174  0.0000  0.0000
                                            0.0000  0.0000  0.0000 -0.0383 -0.0028
                                            0.0000  0.0000  0.0000  0.0000  0.0000
                                            0.0000  0.0001  0.0375  0.0027  0.0000
                                           -0.0327 -0.0018
                ( 46.00%)   0.6782* C   2 s( 14.67%)p 5.80( 85.16%)d 0.01(  0.16%)
                                            0.0000  0.3823 -0.0235  0.8685 -0.0205
                                           -0.3110 -0.0144  0.0000 -0.0000 -0.0202
                                           -0.0000 -0.0000  0.0275 -0.0216
     2. (0.99052) BD ( 1) C   2 - C   3  
                ( 48.31%)   0.6950* C   2 s( 32.30%)p 2.09( 67.64%)d 0.00(  0.05%)
                                            0.0004  0.5681  0.0164  0.0447 -0.0095
                                            0.8211  0.0138 -0.0000  0.0000  0.0042
                                            0.0000  0.0000 -0.0187 -0.0132
                ( 51.69%)   0.7190* C   3 s( 31.77%)p 2.15( 68.19%)d 0.00(  0.04%)
                                            0.0000  0.5636 -0.0031  0.0198 -0.0044
                                           -0.8254  0.0149  0.0000 -0.0000 -0.0041
                                           -0.0001  0.0000 -0.0159 -0.0094
     3. (0.99259) BD ( 1) C   2 - H   9  
                ( 63.86%)   0.7991* C   2 s( 26.52%)p 2.77( 73.45%)d 0.00(  0.04%)
                                           -0.0001  0.5149  0.0018 -0.3475 -0.0090
                                           -0.3370 -0.0169  0.7069 -0.0113  0.0031
                                           -0.0107 -0.0106  0.0005  0.0124
                ( 36.14%)   0.6012* H   9 s( 99.90%)p 0.00(  0.10%)
                                            0.9995 -0.0029  0.0152  0.0145 -0.0235
     4. (0.99259) BD ( 1) C   2 - H  10  
                ( 63.86%)   0.7991* C   2 s( 26.52%)p 2.77( 73.45%)d 0.00(  0.04%)
                                           -0.0001  0.5149  0.0018 -0.3475 -0.0090
                                           -0.3370 -0.0169 -0.7069  0.0113  0.0031
                                            0.0107  0.0106  0.0005  0.0124
                ( 36.14%)   0.6012* H  10 s( 99.90%)p 0.00(  0.10%)
                                            0.9995 -0.0029  0.0152  0.0145  0.0235
     5. (0.98745) BD ( 1) C   3 - C   4  
                ( 51.62%)   0.7185* C   3 s( 34.08%)p 1.93( 65.88%)d 0.00(  0.04%)
                                           -0.0001  0.5838 -0.0013  0.0081 -0.0004
                                            0.3985 -0.0145  0.7068  0.0140 -0.0002
                                            0.0009  0.0161 -0.0035  0.0111
                ( 48.38%)   0.6956* C   4 s( 34.72%)p 1.88( 65.23%)d 0.00(  0.05%)
                                            0.0001  0.5892  0.0071  0.0052 -0.0014
                                           -0.4258 -0.0222 -0.6858  0.0112 -0.0001
                                            0.0001  0.0162 -0.0047  0.0154
     6. (0.83991) BD ( 2) C   3 - C   4  
                ( 55.06%)   0.7420* C   3 s(  0.03%)p99.99( 99.93%)d 1.24(  0.04%)
                                            0.0001 -0.0181 -0.0028  0.9995  0.0029
                                            0.0116  0.0043 -0.0030  0.0002  0.0168
                                            0.0115 -0.0001  0.0001 -0.0003
                ( 44.94%)   0.6704* C   4 s(  0.00%)p 1.00( 99.93%)d 0.00(  0.07%)
                                           -0.0000 -0.0047  0.0008  0.9995  0.0132
                                            0.0052 -0.0005  0.0002  0.0000 -0.0012
                                           -0.0267 -0.0004 -0.0002  0.0002
     7. (0.98745) BD ( 1) C   3 - C   8  
                ( 51.62%)   0.7185* C   3 s( 34.09%)p 1.93( 65.87%)d 0.00(  0.04%)
                                           -0.0001  0.5838 -0.0013  0.0039 -0.0004
                                            0.3985 -0.0146 -0.7068 -0.0140 -0.0002
                                           -0.0010 -0.0161 -0.0035  0.0111
                ( 48.38%)   0.6956* C   8 s( 34.72%)p 1.88( 65.23%)d 0.00(  0.05%)
                                            0.0001  0.5892  0.0071  0.0020 -0.0014
                                           -0.4258 -0.0222  0.6858 -0.0112 -0.0001
                                           -0.0002 -0.0162 -0.0047  0.0154
     8. (0.98944) BD ( 1) C   4 - C   5  
                ( 50.55%)   0.7110* C   4 s( 35.75%)p 1.80( 64.21%)d 0.00(  0.04%)
                                           -0.0000  0.5978  0.0118 -0.0014  0.0006
                                            0.8000  0.0064  0.0173  0.0412 -0.0001
                                            0.0002 -0.0037 -0.0181 -0.0094
                ( 49.45%)   0.7032* C   5 s( 35.49%)p 1.82( 64.46%)d 0.00(  0.05%)
                                            0.0000  0.5957  0.0076 -0.0019 -0.0003
                                           -0.8017 -0.0075  0.0145  0.0405  0.0002
                                            0.0000  0.0038 -0.0189 -0.0091
     9. (0.98948) BD ( 1) C   4 - H  11  
                ( 63.22%)   0.7951* C   4 s( 29.44%)p 2.40( 70.53%)d 0.00(  0.03%)
                                           -0.0004  0.5424 -0.0151  0.0046  0.0003
                                           -0.4209  0.0164  0.7266 -0.0004 -0.0001
                                           -0.0001 -0.0125 -0.0050  0.0095
                ( 36.78%)   0.6065* H  11 s( 99.90%)p 0.00(  0.10%)
                                            0.9995 -0.0028 -0.0006  0.0149 -0.0286
    10. (0.99068) BD ( 1) C   5 - C   6  
                ( 49.68%)   0.7048* C   5 s( 34.60%)p 1.89( 65.35%)d 0.00(  0.05%)
                                            0.0000  0.5881  0.0103 -0.0004  0.0000
                                            0.4247  0.0414 -0.6865  0.0113  0.0001
                                            0.0001 -0.0155 -0.0043  0.0159
                ( 50.32%)   0.7094* C   6 s( 35.31%)p 1.83( 64.64%)d 0.00(  0.04%)
                                            0.0000  0.5942  0.0057 -0.0003  0.0000
                                           -0.3819  0.0302  0.7064  0.0263  0.0000
                                           -0.0000 -0.0178 -0.0043  0.0107
    11. (0.83327) BD ( 2) C   5 - C   6  
                ( 45.18%)   0.6722* C   5 s(  0.00%)p 1.00( 99.92%)d 0.00(  0.08%)
                                           -0.0000  0.0010  0.0005  0.9996  0.0005
                                           -0.0016 -0.0002 -0.0007 -0.0001  0.0001
                                           -0.0282 -0.0001 -0.0001  0.0000
                ( 54.82%)   0.7404* C   6 s(  0.00%)p 1.00( 99.94%)d 0.00(  0.06%)
                                           -0.0000  0.0005  0.0000  0.9997 -0.0082
                                           -0.0005 -0.0002 -0.0002 -0.0000 -0.0225
                                            0.0099 -0.0000 -0.0001  0.0001
    12. (0.98945) BD ( 1) C   5 - H  12  
                ( 63.39%)   0.7962* C   5 s( 29.82%)p 2.35( 70.16%)d 0.00(  0.03%)
                                           -0.0003  0.5459 -0.0142  0.0007  0.0001
                                            0.4182 -0.0068  0.7256 -0.0091  0.0001
                                           -0.0001  0.0117 -0.0049  0.0098
                ( 36.61%)   0.6051* H  12 s( 99.89%)p 0.00(  0.11%)
                                            0.9995 -0.0025  0.0001 -0.0159 -0.0283
    13. (0.99068) BD ( 1) C   6 - C   7  
                ( 50.32%)   0.7094* C   6 s( 35.31%)p 1.83( 64.64%)d 0.00(  0.04%)
                                            0.0000  0.5942  0.0057 -0.0006  0.0000
                                           -0.3819  0.0302 -0.7064 -0.0263  0.0000
                                            0.0000  0.0178 -0.0043  0.0107
                ( 49.68%)   0.7048* C   7 s( 34.60%)p 1.89( 65.35%)d 0.00(  0.05%)
                                            0.0000  0.5881  0.0103 -0.0009  0.0000
                                            0.4247  0.0414  0.6865 -0.0113  0.0001
                                           -0.0001  0.0155 -0.0043  0.0159
    14. (0.98995) BD ( 1) C   6 - H  13  
                ( 63.52%)   0.7970* C   6 s( 29.29%)p 2.41( 70.68%)d 0.00(  0.02%)
                                           -0.0003  0.5410 -0.0149  0.0001  0.0000
                                            0.8407 -0.0117 -0.0000 -0.0000 -0.0002
                                            0.0000 -0.0000 -0.0128 -0.0089
                ( 36.48%)   0.6040* H  13 s( 99.89%)p 0.00(  0.11%)
                                            0.9995 -0.0046 -0.0002 -0.0326  0.0000
    15. (0.98944) BD ( 1) C   7 - C   8  
                ( 49.45%)   0.7032* C   7 s( 35.49%)p 1.82( 64.46%)d 0.00(  0.05%)
                                            0.0000  0.5957  0.0076 -0.0022 -0.0003
                                           -0.8017 -0.0075 -0.0145 -0.0405  0.0002
                                           -0.0000 -0.0038 -0.0189 -0.0091
                ( 50.55%)   0.7110* C   8 s( 35.75%)p 1.80( 64.21%)d 0.00(  0.04%)
                                           -0.0000  0.5978  0.0118 -0.0029  0.0006
                                            0.8000  0.0064 -0.0173 -0.0412 -0.0001
                                           -0.0002  0.0037 -0.0181 -0.0094
    16. (0.80891) BD ( 2) C   7 - C   8  
                ( 48.66%)   0.6976* C   7 s(  0.00%)p 1.00( 99.94%)d 0.00(  0.06%)
                                            0.0000  0.0019  0.0003  0.9997 -0.0028
                                           -0.0014 -0.0003  0.0005  0.0003 -0.0183
                                            0.0166 -0.0001 -0.0002  0.0001
                ( 51.34%)   0.7165* C   8 s(  0.00%)p 1.00( 99.95%)d 0.00(  0.05%)
                                           -0.0000 -0.0018  0.0001  0.9997 -0.0008
                                            0.0049  0.0004  0.0017 -0.0005  0.0166
                                            0.0158  0.0001 -0.0003  0.0002
    17. (0.98945) BD ( 1) C   7 - H  14  
                ( 63.39%)   0.7962* C   7 s( 29.82%)p 2.35( 70.16%)d 0.00(  0.03%)
                                            0.0003 -0.5459  0.0142  0.0000 -0.0001
                                           -0.4182  0.0068  0.7256 -0.0091 -0.0000
                                           -0.0000  0.0117  0.0049 -0.0098
                ( 36.61%)   0.6051* H  14 s( 99.89%)p 0.00(  0.11%)
                                           -0.9995  0.0025 -0.0001  0.0159 -0.0283
    18. (0.98948) BD ( 1) C   8 - H  15  
                ( 63.22%)   0.7951* C   8 s( 29.44%)p 2.40( 70.53%)d 0.00(  0.03%)
                                            0.0004 -0.5424  0.0151 -0.0042 -0.0002
                                            0.4209 -0.0164  0.7266 -0.0004  0.0000
                                           -0.0001 -0.0125  0.0050 -0.0095
                ( 36.78%)   0.6065* H  15 s( 99.90%)p 0.00(  0.10%)
                                           -0.9995  0.0028  0.0006 -0.0149 -0.0286
    19. (1.00000) CR ( 1)Br   1           s(100.00%)
                                            1.0000 -0.0000 -0.0000 -0.0000  0.0000
                                            0.0000 -0.0000  0.0000  0.0000 -0.0000
                                            0.0000 -0.0000 -0.0000  0.0000  0.0000
                                            0.0000  0.0000 -0.0000  0.0000  0.0000
                                            0.0000  0.0000  0.0000  0.0000  0.0000
                                            0.0000 -0.0000 -0.0000 -0.0000  0.0000
                                            0.0000  0.0000
    20. (1.00000) CR ( 2)Br   1           s(100.00%)
                                           -0.0000  1.0000 -0.0000 -0.0000  0.0000
                                            0.0000 -0.0000  0.0000  0.0000 -0.0000
                                           -0.0000 -0.0000  0.0000  0.0000  0.0000
                                            0.0000  0.0000 -0.0000  0.0000 -0.0000
                                            0.0000  0.0000  0.0000  0.0000  0.0000
                                            0.0000 -0.0000 -0.0000 -0.0000  0.0000
                                            0.0000  0.0000
    21. (0.99994) CR ( 3)Br   1           s(100.00%)p 0.00(  0.00%)
                                           -0.0000 -0.0000  1.0000  0.0001  0.0000
                                            0.0000 -0.0000  0.0001  0.0000 -0.0000
                                            0.0000 -0.0001 -0.0000  0.0000  0.0000
                                            0.0000  0.0000 -0.0000  0.0000  0.0000
                                            0.0000  0.0000  0.0000  0.0000  0.0000
                                            0.0000 -0.0000 -0.0000 -0.0000  0.0000
                                            0.0000  0.0000
    22. (1.00000) CR ( 4)Br   1           s(  0.00%)p 1.00(100.00%)
                                            0.0000  0.0000  0.0000  0.0000 -0.0000
                                            1.0000  0.0000 -0.0000 -0.0000  0.0000
                                            0.0000  0.0000 -0.0000  0.0000  0.0000
                                            0.0000  0.0000  0.0000 -0.0000  0.0000
                                            0.0000  0.0000  0.0000  0.0000  0.0000
                                            0.0000  0.0000  0.0000  0.0000 -0.0000
                                           -0.0000 -0.0000
    23. (0.99995) CR ( 5)Br   1           s(  0.00%)p 1.00(100.00%)
                                           -0.0000 -0.0000 -0.0000  0.0001  0.0000
                                            0.0000  1.0000  0.0001  0.0000 -0.0000
                                            0.0000 -0.0002 -0.0000  0.0000  0.0000
                                            0.0000  0.0000 -0.0000  0.0000  0.0000
                                            0.0000  0.0000  0.0000  0.0000  0.0000
                                            0.0000 -0.0000 -0.0000 -0.0000  0.0000
                                            0.0000  0.0000
    24. (1.00000) CR ( 6)Br   1           s(  0.00%)p 1.00(100.00%)
                                           -0.0000 -0.0000 -0.0000  0.0000 -0.0000
                                            0.0000 -0.0000 -0.0000 -0.0000  1.0000
                                           -0.0000 -0.0000  0.0000  0.0000  0.0000
                                            0.0000  0.0000 -0.0000  0.0000 -0.0000
                                            0.0000  0.0000  0.0000  0.0000  0.0000
                                            0.0000 -0.0000  0.0000 -0.0000  0.0000
                                           -0.0000 -0.0000
    25. (0.99999) CR ( 7)Br   1           s(  0.00%)p 1.00(100.00%)
                                            0.0000 -0.0000  0.0000 -0.0000 -0.0000
                                            0.0000  0.0000 -0.0001 -0.0000 -0.0000
                                            1.0000 -0.0000  0.0000  0.0000  0.0000
                                            0.0000  0.0000 -0.0000 -0.0000 -0.0000
                                            0.0000  0.0000  0.0000  0.0000  0.0000
                                            0.0000  0.0000  0.0000  0.0000  0.0000
                                           -0.0000 -0.0000
    26. (1.00000) CR ( 8)Br   1           s(  0.00%)p 1.00(100.00%)
                                            0.0000  0.0000  0.0000  0.0000  0.0000
                                            0.0000  0.0000  0.0000  0.0000  0.0000
                                            0.0000  0.0000  0.0000  1.0000 -0.0000
                                           -0.0000  0.0000  0.0000  0.0000  0.0000
                                           -0.0000  0.0000 -0.0000  0.0000 -0.0000
                                            0.0000  0.0000  0.0000  0.0000  0.0000
                                            0.0000  0.0000
    27. (0.99999) CR ( 9)Br   1           s(  0.00%)p 1.00(100.00%)
                                            0.0000  0.0000  0.0000  0.0000  0.0000
                                            0.0000  0.0000  0.0000  0.0000  0.0000
                                            0.0000  0.0000  0.0000 -0.0000  1.0000
                                           -0.0001  0.0000  0.0000  0.0000  0.0000
                                           -0.0000  0.0000 -0.0000  0.0000 -0.0000
                                            0.0000  0.0000  0.0000  0.0000  0.0000
                                            0.0000  0.0000
    28. (0.99996) CR (10)Br   1           s(  0.00%)p 0.00(  0.00%)d 1.00(100.00%)
                                           -0.0000 -0.0000 -0.0000 -0.0000  0.0000
                                            0.0000 -0.0000 -0.0000  0.0000 -0.0000
                                           -0.0000 -0.0001  0.0000  0.0000  0.0000
                                            0.0000  0.0000  1.0000  0.0000 -0.0000
                                            0.0000  0.0000  0.0000  0.0000  0.0000
                                            0.0000 -0.0000  0.0000 -0.0000  0.0000
                                            0.0000 -0.0000
    29. (0.99999) CR (11)Br   1           s(  0.00%)p 0.00(  0.00%)d 1.00(100.00%)
                                            0.0000  0.0000  0.0000  0.0000  0.0000
                                            0.0000  0.0000  0.0000  0.0000  0.0000
                                            0.0000  0.0000  0.0000 -0.0000 -0.0000
                                           -0.0001  0.0000  0.0000  0.0000  0.0000
                                            1.0000  0.0000 -0.0000  0.0000 -0.0000
                                            0.0000  0.0000  0.0000  0.0000  0.0000
                                            0.0000  0.0000
    30. (1.00000) CR (12)Br   1           s(  0.00%)p 0.00(  0.00%)d 1.00(100.00%)
                                            0.0000  0.0000  0.0000  0.0000  0.0000
                                            0.0000  0.0000  0.0000  0.0000  0.0000
                                            0.0000  0.0000  0.0000  0.0000  0.0000
                                            0.0001 -0.0000  0.0000  0.0000  0.0000
                                            0.0000 -0.0000  0.0000  1.0000  0.0000
                                           -0.0000  0.0000  0.0000  0.0000  0.0000
                                            0.0000  0.0000
    31. (0.99995) CR (13)Br   1           s(  0.00%)p 0.00(  0.00%)d 1.00(100.00%)
                                           -0.0000 -0.0000 -0.0000  0.0000  0.0000
                                            0.0000 -0.0000  0.0000  0.0000 -0.0000
                                            0.0000 -0.0002 -0.0000  0.0000  0.0000
                                            0.0000  0.0000 -0.0000  0.0000 -0.0000
                                            0.0000  0.0000  0.0000  0.0000  0.0000
                                            0.0000  1.0000 -0.0000 -0.0000  0.0000
                                            0.0000  0.0000
    32. (0.99998) CR (14)Br   1           s(  0.00%)p 0.00(  0.00%)d 1.00(100.00%)
                                            0.0000  0.0000  0.0000 -0.0000  0.0000
                                           -0.0000  0.0000  0.0000  0.0000  0.0000
                                            0.0000  0.0000 -0.0000  0.0000  0.0000
                                            0.0000  0.0000  0.0000 -0.0000  0.0000
                                            0.0000  0.0000  0.0000  0.0000  0.0000
                                            0.0000  0.0000 -0.0000  0.0000  1.0000
                                            0.0000  0.0000
    33. (0.99950) CR ( 1) C   2           s(100.00%)p 0.00(  0.00%)
                                            1.0000 -0.0002 -0.0000 -0.0001  0.0000
                                           -0.0004 -0.0000 -0.0000  0.0000 -0.0000
                                            0.0000  0.0000  0.0000  0.0000
    34. (0.99941) CR ( 1) C   3           s(100.00%)p 0.00(  0.00%)
                                            1.0000  0.0001  0.0000 -0.0001 -0.0000
                                            0.0001 -0.0000  0.0000 -0.0000 -0.0000
                                           -0.0000  0.0000 -0.0000  0.0000
    35. (0.99944) CR ( 1) C   4           s(100.00%)p 0.00(  0.00%)
                                            1.0000  0.0002 -0.0000  0.0000  0.0000
                                           -0.0001  0.0000  0.0003 -0.0000 -0.0000
                                           -0.0000 -0.0000 -0.0000  0.0000
    36. (0.99949) CR ( 1) C   5           s(100.00%)p 0.00(  0.00%)
                                            1.0000  0.0001 -0.0000  0.0000  0.0000
                                            0.0001 -0.0000  0.0002 -0.0000  0.0000
                                           -0.0000  0.0000 -0.0000  0.0000
    37. (0.99948) CR ( 1) C   6           s(100.00%)p 0.00(  0.00%)
                                            1.0000  0.0001 -0.0000  0.0000 -0.0000
                                            0.0003 -0.0000 -0.0000 -0.0000 -0.0000
                                            0.0000 -0.0000 -0.0000 -0.0000
    38. (0.99949) CR ( 1) C   7           s(100.00%)p 0.00(  0.00%)
                                            1.0000  0.0001 -0.0000 -0.0000  0.0000
                                            0.0001 -0.0000 -0.0002  0.0000  0.0000
                                           -0.0000 -0.0000 -0.0000  0.0000
    39. (0.99944) CR ( 1) C   8           s(100.00%)p 0.00(  0.00%)
                                            1.0000  0.0002 -0.0000  0.0000  0.0000
                                           -0.0001  0.0000 -0.0003  0.0000  0.0000
                                            0.0000  0.0000 -0.0000  0.0000
    40. (0.99865) LP ( 1)Br   1           s( 86.09%)p 0.16( 13.89%)d 0.00(  0.01%)
                                            0.0000  0.0000 -0.0001  0.9278  0.0088
                                           -0.0000 -0.0001  0.3678  0.0058  0.0000
                                            0.0000  0.0600 -0.0042  0.0000  0.0000
                                            0.0000  0.0000  0.0000 -0.0017  0.0008
                                            0.0000  0.0000  0.0000  0.0000  0.0000
                                            0.0000 -0.0000 -0.0118 -0.0002  0.0000
                                           -0.0028  0.0005
    41. (0.99292) LP ( 2)Br   1           s(  0.00%)p 1.00( 99.97%)d 0.00(  0.03%)
                                            0.0000  0.0000  0.0000  0.0000  0.0000
                                            0.0000  0.0000  0.0000  0.0000  0.0000
                                            0.0000  0.0000  0.0000  0.0000  0.0001
                                            0.9998 -0.0130  0.0000  0.0000  0.0000
                                            0.0001 -0.0131  0.0014 -0.0001  0.0088
                                           -0.0013  0.0000  0.0000  0.0000  0.0000
                                            0.0000  0.0000
    42. (0.99035) LP ( 3)Br   1           s(  2.92%)p33.29( 97.06%)d 0.01(  0.02%)
                                           -0.0000 -0.0000 -0.0001  0.1707 -0.0045
                                            0.0000 -0.0002 -0.2758  0.0033 -0.0000
                                           -0.0000 -0.9458  0.0086 -0.0000 -0.0000
                                           -0.0000 -0.0000 -0.0001  0.0121 -0.0017
                                           -0.0000 -0.0000 -0.0000 -0.0000 -0.0000
                                           -0.0000 -0.0002  0.0095 -0.0013  0.0000
                                            0.0003 -0.0003
    43. (0.00094) RY*( 1)Br   1           s(  0.00%)p 1.00( 20.82%)d 3.80( 79.18%)
                                            0.0000  0.0000  0.0000  0.0000  0.0000
                                            0.0000  0.0000  0.0000  0.0000  0.0000
                                            0.0000  0.0000  0.0000  0.0000 -0.0000
                                            0.0073 -0.4562  0.0000  0.0000  0.0000
                                            0.0000  0.8622 -0.0585  0.0000 -0.2121
                                           -0.0093  0.0000  0.0000  0.0000  0.0000
                                            0.0000  0.0000
    44. (0.00083) RY*( 2)Br   1           s(  5.42%)p 5.44( 29.46%)d12.02( 65.13%)
                                           -0.0000  0.0000 -0.0000  0.0096  0.2326
                                           -0.0000  0.0000 -0.0163  0.0158 -0.0000
                                           -0.0000  0.0135 -0.5421 -0.0000 -0.0000
                                           -0.0000 -0.0000  0.0000  0.5344  0.0045
                                           -0.0000 -0.0000 -0.0000 -0.0000 -0.0000
                                           -0.0000 -0.0000  0.5938 -0.0587  0.0000
                                            0.0978  0.0034
    45. (0.00028) RY*( 3)Br   1           s( 17.67%)p 1.83( 32.34%)d 2.83( 49.99%)
                                            0.0000 -0.0000 -0.0000  0.0177  0.4199
                                           -0.0000  0.0000 -0.0822  0.5502  0.0000
                                           -0.0000  0.0233 -0.1160 -0.0000 -0.0000
                                           -0.0000 -0.0000  0.0000  0.2094  0.0459
                                           -0.0000 -0.0000 -0.0000 -0.0000 -0.0000
                                           -0.0000 -0.0000 -0.5456 -0.0412 -0.0000
                                            0.3916  0.0357
    46. (0.00004) RY*( 4)Br   1           s(  3.63%)p11.27( 40.91%)d15.28( 55.46%)
    47. (0.00000) RY*( 5)Br   1           s(  0.08%)p99.99( 43.51%)d99.99( 56.42%)
    48. (0.00000) RY*( 6)Br   1           s(  0.10%)p 3.71(  0.36%)d99.99( 99.54%)
    49. (0.00000) RY*( 7)Br   1           s( 69.51%)p 0.40( 27.89%)d 0.04(  2.61%)
    50. (0.00000) RY*( 8)Br   1           s(  0.00%)p 1.00(  0.08%)d99.99( 99.92%)
    51. (0.00001) RY*( 9)Br   1           s(  0.00%)p 1.00(  0.99%)d99.99( 99.01%)
    52. (0.00000) RY*(10)Br   1           s(  0.00%)p 0.00(  0.00%)d 1.00(100.00%)
    53. (0.00001) RY*(11)Br   1           s(  0.00%)p 1.00( 78.14%)d 0.28( 21.86%)
    54. (0.00000) RY*(12)Br   1           s(  0.67%)p 1.39(  0.93%)d99.99( 98.40%)
    55. (0.00001) RY*(13)Br   1           s(  2.52%)p 9.89( 24.89%)d28.84( 72.59%)
    56. (0.00000) RY*(14)Br   1           s(  0.26%)p 1.16(  0.31%)d99.99( 99.43%)
    57. (0.00317) RY*( 1) C   2           s(  0.00%)p 1.00( 95.43%)d 0.05(  4.57%)
                                            0.0000 -0.0000 -0.0000  0.0000  0.0000
                                            0.0000  0.0000  0.0169  0.9768 -0.0000
                                           -0.1036  0.1869 -0.0000 -0.0000
    58. (0.00159) RY*( 2) C   2           s( 12.29%)p 6.15( 75.61%)d 0.98( 12.10%)
                                            0.0000  0.0092  0.3505  0.0058 -0.1150
                                           -0.0338  0.8612 -0.0000  0.0000 -0.2568
                                            0.0000  0.0000 -0.2335 -0.0224
    59. (0.00102) RY*( 3) C   2           s(  6.02%)p12.93( 77.86%)d 2.68( 16.12%)
                                           -0.0000  0.0217  0.2444  0.0290  0.8775
                                           -0.0164  0.0863 -0.0000  0.0000  0.3592
                                            0.0000  0.0000 -0.1477  0.1015
    60. (0.00027) RY*( 4) C   2           s( 31.86%)p 0.55( 17.42%)d 1.59( 50.72%)
                                            0.0000 -0.0041  0.5644 -0.0065  0.2002
                                            0.0054 -0.3661  0.0000 -0.0000 -0.6817
                                           -0.0000 -0.0000  0.1595 -0.1306
    61. (0.00018) RY*( 5) C   2           s(  0.00%)p 1.00(  0.78%)d99.99( 99.22%)
                                            0.0000 -0.0000 -0.0000  0.0000  0.0000
                                            0.0000  0.0000  0.0178  0.0867 -0.0000
                                            0.9916  0.0947 -0.0000 -0.0000
    62. (0.00012) RY*( 6) C   2           s( 36.79%)p 0.27( 10.09%)d 1.44( 53.11%)
                                           -0.0000 -0.0069  0.6065  0.0163 -0.3169
                                            0.0017 -0.0164  0.0000 -0.0000  0.4657
                                           -0.0000 -0.0000  0.4632  0.3157
    63. (0.00003) RY*( 7) C   2           s(  8.97%)p 2.06( 18.43%)d 8.10( 72.61%)
    64. (0.00000) RY*( 8) C   2           s(  0.00%)p 1.00(  3.83%)d25.13( 96.17%)
    65. (0.00001) RY*( 9) C   2           s(  4.06%)p 0.21(  0.85%)d23.40( 95.09%)
    66. (0.00267) RY*( 1) C   3           s( 13.41%)p 5.92( 79.34%)d 0.54(  7.25%)
                                            0.0000  0.0081  0.3661 -0.0033 -0.0259
                                            0.0259  0.8900 -0.0000  0.0000  0.0247
                                            0.0009 -0.0000 -0.1761 -0.2022
    67. (0.00164) RY*( 2) C   3           s(  0.00%)p 1.00( 94.46%)d 0.06(  5.54%)
                                           -0.0000  0.0000 -0.0001 -0.0001 -0.0002
                                           -0.0000 -0.0000 -0.0139  0.9718  0.0001
                                           -0.0098 -0.2352 -0.0000  0.0000
    68. (0.00126) RY*( 3) C   3           s(  7.43%)p11.93( 88.59%)d 0.54(  3.99%)
                                            0.0000  0.0026  0.2725  0.0018  0.9388
                                           -0.0053 -0.0668  0.0000  0.0001 -0.1951
                                           -0.0084 -0.0001  0.0249  0.0331
    69. (0.00051) RY*( 4) C   3           s(  0.01%)p 1.00(  0.08%)d99.99( 99.91%)
                                            0.0000  0.0003  0.0076 -0.0121  0.0141
                                           -0.0005 -0.0049 -0.0029  0.0217  0.0371
                                            0.9977  0.0482 -0.0055  0.0042
    70. (0.00047) RY*( 5) C   3           s( 72.28%)p 0.19( 13.70%)d 0.19( 14.03%)
                                           -0.0000 -0.0018  0.8502  0.0024 -0.2530
                                           -0.0136 -0.2698  0.0000 -0.0002  0.1297
                                           -0.0101 -0.0006  0.0602  0.3460
    71. (0.00020) RY*( 6) C   3           s(  0.00%)p 1.00(  5.54%)d17.04( 94.46%)
                                           -0.0000 -0.0000  0.0011  0.0009 -0.0040
                                            0.0000  0.0007 -0.0267  0.2339 -0.0156
                                           -0.0514  0.9704  0.0036  0.0003
    72. (0.00016) RY*( 7) C   3           s(  0.36%)p13.91(  5.01%)d99.99( 94.63%)
                                            0.0000  0.0004  0.0600  0.0158 -0.2160
                                            0.0018  0.0563  0.0003 -0.0029 -0.9359
                                            0.0398 -0.0142  0.2578  0.0456
    73. (0.00009) RY*( 8) C   3           s(  5.25%)p 2.55( 13.40%)d15.51( 81.36%)
    74. (0.00001) RY*( 9) C   3           s(  1.30%)p 0.00(  0.01%)d75.86( 98.69%)
    75. (0.00319) RY*( 1) C   4           s(  1.68%)p55.43( 92.86%)d 3.26(  5.47%)
                                            0.0000 -0.0200  0.1279 -0.0013  0.0611
                                           -0.0158 -0.7308  0.0297  0.6242 -0.0021
                                           -0.0017  0.1878 -0.0556 -0.1278
    76. (0.00150) RY*( 2) C   4           s( 14.16%)p 5.88( 83.24%)d 0.18(  2.60%)
                                            0.0000  0.0201  0.3758 -0.0041  0.1873
                                            0.0170 -0.5403  0.0125 -0.7106 -0.0307
                                           -0.0353 -0.1191 -0.0797 -0.0568
    77. (0.00077) RY*( 3) C   4           s(  4.62%)p16.25( 75.09%)d 4.39( 20.29%)
                                           -0.0000 -0.0053  0.2149 -0.0196  0.8155
                                           -0.0090  0.2425 -0.0025  0.1632 -0.3140
                                           -0.3179  0.0208  0.0258  0.0456
    78. (0.00055) RY*( 4) C   4           s( 76.67%)p 0.20( 15.22%)d 0.11(  8.11%)
                                            0.0000 -0.0087  0.8756  0.0066 -0.2160
                                           -0.0163  0.2863  0.0098  0.1522  0.1986
                                            0.1517  0.1135 -0.0411  0.0642
    79. (0.00022) RY*( 5) C   4           s(  1.41%)p14.88( 20.92%)d55.26( 77.67%)
                                            0.0000 -0.0008  0.1186 -0.0024 -0.4572
                                           -0.0005 -0.0078  0.0037 -0.0100 -0.8344
                                           -0.2759  0.0593 -0.0278  0.0131
    80. (0.00007) RY*( 6) C   4           s(  0.73%)p 5.67(  4.12%)d99.99( 95.15%)
    81. (0.00001) RY*( 7) C   4           s(  0.06%)p65.74(  3.88%)d99.99( 96.07%)
    82. (0.00001) RY*( 8) C   4           s(  0.73%)p 0.91(  0.66%)d99.99( 98.61%)
    83. (0.00001) RY*( 9) C   4           s(  0.04%)p95.93(  4.11%)d99.99( 95.85%)
    84. (0.00279) RY*( 1) C   5           s(  0.16%)p99.99( 93.05%)d42.30(  6.79%)
                                           -0.0000  0.0288  0.0278 -0.0003  0.0038
                                           -0.0187 -0.4581 -0.0304 -0.8482  0.0002
                                            0.0004  0.2243  0.0375  0.1271
    85. (0.00139) RY*( 2) C   5           s(  0.02%)p99.99( 98.72%)d66.16(  1.26%)
                                            0.0000 -0.0019  0.0136  0.0001  0.0070
                                           -0.0306  0.8703  0.0218 -0.4779 -0.0008
                                            0.0002  0.0305 -0.0565 -0.0919
    86. (0.00042) RY*( 3) C   5           s( 93.37%)p 0.00(  0.22%)d 0.07(  6.41%)
                                            0.0000 -0.0038  0.9662 -0.0005 -0.0168
                                            0.0094 -0.0341  0.0187 -0.0179  0.0175
                                           -0.0039 -0.1948 -0.1499 -0.0584
    87. (0.00042) RY*( 4) C   5           s(  0.00%)p 1.00( 45.76%)d 1.19( 54.24%)
                                            0.0000 -0.0000  0.0001 -0.0147  0.6763
                                            0.0000 -0.0024 -0.0000  0.0038  0.5356
                                           -0.5055 -0.0027  0.0043  0.0002
    88. (0.00027) RY*( 5) C   5           s(  0.05%)p99.99( 48.15%)d99.99( 51.80%)
                                            0.0000 -0.0002  0.0219  0.0052  0.6939
                                            0.0003 -0.0048  0.0004  0.0044 -0.6929
                                            0.1939 -0.0058 -0.0149  0.0019
    89. (0.00007) RY*( 6) C   5           s(  0.01%)p 1.00(  1.23%)d80.19( 98.76%)
    90. (0.00003) RY*( 7) C   5           s(  6.43%)p 0.84(  5.43%)d13.72( 88.15%)
    91. (0.00000) RY*( 8) C   5           s(  0.06%)p21.75(  1.41%)d99.99( 98.53%)
    92. (0.00000) RY*( 9) C   5           s(  0.00%)p 1.00(  6.14%)d15.29( 93.86%)
    93. (0.00247) RY*( 1) C   6           s(  0.30%)p99.99( 90.63%)d30.49(  9.07%)
                                            0.0000  0.0280  0.0468 -0.0003 -0.0025
                                           -0.0357 -0.9513  0.0000 -0.0000  0.0006
                                            0.0001 -0.0000 -0.1819 -0.2400
    94. (0.00116) RY*( 2) C   6           s(  0.00%)p 1.00( 98.36%)d 0.02(  1.64%)
                                            0.0000  0.0000  0.0000  0.0000 -0.0001
                                            0.0000 -0.0000 -0.0336  0.9912  0.0000
                                           -0.0013  0.1280  0.0000 -0.0000
    95. (0.00053) RY*( 3) C   6           s( 92.44%)p 0.00(  0.13%)d 0.08(  7.43%)
                                           -0.0000  0.0002  0.9615 -0.0001 -0.0113
                                            0.0198 -0.0275  0.0000 -0.0000  0.0013
                                           -0.0019  0.0000  0.0302  0.2709
    96. (0.00040) RY*( 4) C   6           s(  0.00%)p 1.00(  1.19%)d83.01( 98.81%)
                                           -0.0000 -0.0000  0.0029 -0.0097  0.1086
                                            0.0000 -0.0004 -0.0001  0.0019 -0.0328
                                            0.9935 -0.0044 -0.0005  0.0015
    97. (0.00027) RY*( 5) C   6           s(  0.01%)p 1.00( 90.37%)d 0.11(  9.63%)
                                            0.0000 -0.0001  0.0090  0.0024  0.9506
                                            0.0001 -0.0034  0.0000 -0.0001 -0.2886
                                           -0.1135  0.0005 -0.0052  0.0085
    98. (0.00008) RY*( 6) C   6           s(  0.00%)p 1.00(  1.70%)d57.73( 98.30%)
    99. (0.00002) RY*( 7) C   6           s(  7.27%)p 0.87(  6.30%)d11.88( 86.43%)
   100. (0.00000) RY*( 8) C   6           s(  0.06%)p51.01(  2.93%)d99.99( 97.02%)
   101. (0.00000) RY*( 9) C   6           s(  0.00%)p 1.00(  8.49%)d10.78( 91.51%)
   102. (0.00279) RY*( 1) C   7           s(  0.16%)p99.99( 93.05%)d42.31(  6.79%)
                                           -0.0000  0.0288  0.0278 -0.0005  0.0039
                                           -0.0187 -0.4581  0.0304  0.8482 -0.0002
                                           -0.0006 -0.2243  0.0375  0.1271
   103. (0.00139) RY*( 2) C   7           s(  0.02%)p99.99( 98.72%)d66.17(  1.26%)
                                            0.0000 -0.0019  0.0136  0.0001  0.0070
                                           -0.0306  0.8703 -0.0218  0.4779 -0.0009
                                           -0.0002 -0.0305 -0.0565 -0.0919
   104. (0.00042) RY*( 3) C   7           s( 93.16%)p 0.00(  0.20%)d 0.07(  6.64%)
                                            0.0000 -0.0038  0.9652  0.0001  0.0084
                                            0.0094 -0.0341 -0.0187  0.0178  0.0450
                                            0.0271  0.1947 -0.1495 -0.0583
   105. (0.00036) RY*( 4) C   7           s(  0.18%)p99.99( 45.96%)d99.99( 53.87%)
                                            0.0000 -0.0002  0.0419 -0.0033 -0.6779
                                            0.0004  0.0010 -0.0008  0.0042 -0.5329
                                           -0.5045  0.0055 -0.0107 -0.0029
   106. (0.00030) RY*( 5) C   7           s(  0.08%)p99.99( 47.96%)d99.99( 51.96%)
                                            0.0000 -0.0002  0.0282 -0.0075  0.6924
                                            0.0003 -0.0048 -0.0005 -0.0048 -0.6938
                                           -0.1949  0.0063 -0.0152  0.0012
   107. (0.00007) RY*( 6) C   7           s(  0.01%)p 1.00(  1.23%)d80.19( 98.76%)
   108. (0.00003) RY*( 7) C   7           s(  6.43%)p 0.84(  5.43%)d13.72( 88.15%)
   109. (0.00000) RY*( 8) C   7           s(  0.06%)p21.76(  1.41%)d99.99( 98.53%)
   110. (0.00000) RY*( 9) C   7           s(  0.00%)p 1.00(  6.13%)d15.30( 93.87%)
   111. (0.00319) RY*( 1) C   8           s(  1.66%)p55.82( 92.86%)d 3.29(  5.48%)
                                            0.0000 -0.0200  0.1274  0.0001  0.0572
                                           -0.0159 -0.7305 -0.0297 -0.6250  0.0007
                                           -0.0004 -0.1880 -0.0556 -0.1278
   112. (0.00149) RY*( 2) C   8           s( 14.17%)p 5.88( 83.36%)d 0.17(  2.46%)
                                            0.0000  0.0201  0.3759  0.0005  0.1578
                                            0.0171 -0.5471 -0.0127  0.7134 -0.0131
                                            0.0210  0.1188 -0.0810 -0.0580
   113. (0.00068) RY*( 3) C   8           s( 18.46%)p 3.71( 68.50%)d 0.71( 13.05%)
                                            0.0000 -0.0067  0.4295  0.0001  0.7575
                                           -0.0120  0.2836 -0.0004 -0.1750 -0.2338
                                            0.2657 -0.0411  0.0131  0.0577
   114. (0.00053) RY*( 4) C   8           s( 62.82%)p 0.39( 24.22%)d 0.21( 12.96%)
                                            0.0000 -0.0074  0.7926 -0.0013 -0.4174
                                           -0.0140  0.2312 -0.0099 -0.1191  0.2539
                                           -0.2199 -0.1095 -0.0451  0.0523
   115. (0.00023) RY*( 5) C   8           s(  1.42%)p12.90( 18.35%)d56.39( 80.23%)
                                            0.0000 -0.0009  0.1193  0.0092 -0.4281
                                           -0.0005 -0.0078 -0.0036  0.0085 -0.8464
                                            0.2871 -0.0518 -0.0265  0.0134
   116. (0.00007) RY*( 6) C   8           s(  0.72%)p 5.69(  4.12%)d99.99( 95.16%)
   117. (0.00001) RY*( 7) C   8           s(  0.06%)p65.81(  3.90%)d99.99( 96.04%)
   118. (0.00001) RY*( 8) C   8           s(  0.73%)p 0.91(  0.66%)d99.99( 98.61%)
   119. (0.00001) RY*( 9) C   8           s(  0.04%)p96.07(  4.11%)d99.99( 95.85%)
   120. (0.00082) RY*( 1) H   9           s( 99.92%)p 0.00(  0.08%)
                                            0.0036  0.9996  0.0019 -0.0101  0.0255
   121. (0.00005) RY*( 2) H   9           s(  0.02%)p99.99( 99.98%)
   122. (0.00006) RY*( 3) H   9           s(  0.08%)p99.99( 99.92%)
   123. (0.00001) RY*( 4) H   9           s(  0.08%)p99.99( 99.92%)
   124. (0.00082) RY*( 1) H  10           s( 99.92%)p 0.00(  0.08%)
                                            0.0036  0.9996  0.0019 -0.0101 -0.0255
   125. (0.00005) RY*( 2) H  10           s(  0.02%)p99.99( 99.98%)
   126. (0.00006) RY*( 3) H  10           s(  0.08%)p99.99( 99.92%)
   127. (0.00001) RY*( 4) H  10           s(  0.08%)p99.99( 99.92%)
   128. (0.00079) RY*( 1) H  11           s( 99.82%)p 0.00(  0.18%)
                                            0.0042  0.9991  0.0007 -0.0259  0.0343
   129. (0.00007) RY*( 2) H  11           s(  0.00%)p 1.00(100.00%)
   130. (0.00004) RY*( 3) H  11           s(  0.09%)p99.99( 99.91%)
   131. (0.00003) RY*( 4) H  11           s(  0.20%)p99.99( 99.80%)
   132. (0.00069) RY*( 1) H  12           s( 99.66%)p 0.00(  0.34%)
                                            0.0044  0.9983 -0.0011  0.0280  0.0509
   133. (0.00006) RY*( 2) H  12           s(  0.00%)p 1.00(100.00%)
   134. (0.00004) RY*( 3) H  12           s(  0.10%)p99.99( 99.90%)
   135. (0.00003) RY*( 4) H  12           s(  0.34%)p99.99( 99.66%)
   136. (0.00074) RY*( 1) H  13           s( 99.87%)p 0.00(  0.13%)
                                            0.0058  0.9993  0.0006  0.0364  0.0000
   137. (0.00006) RY*( 2) H  13           s(  0.00%)p 1.00(100.00%)
   138. (0.00003) RY*( 3) H  13           s(  0.24%)p99.99( 99.76%)
   139. (0.00003) RY*( 4) H  13           s(  0.00%)p 1.00(100.00%)
   140. (0.00069) RY*( 1) H  14           s( 99.66%)p 0.00(  0.34%)
                                            0.0044  0.9983 -0.0011  0.0280 -0.0509
   141. (0.00006) RY*( 2) H  14           s(  0.00%)p 1.00(100.00%)
   142. (0.00004) RY*( 3) H  14           s(  0.10%)p99.99( 99.90%)
   143. (0.00003) RY*( 4) H  14           s(  0.34%)p99.99( 99.66%)
   144. (0.00079) RY*( 1) H  15           s( 99.82%)p 0.00(  0.18%)
                                            0.0042  0.9991  0.0007 -0.0259 -0.0343
   145. (0.00007) RY*( 2) H  15           s(  0.00%)p 1.00(100.00%)
   146. (0.00004) RY*( 3) H  15           s(  0.09%)p99.99( 99.91%)
   147. (0.00003) RY*( 4) H  15           s(  0.20%)p99.99( 99.80%)
   148. (0.02031) BD*( 1)Br   1 - C   2  
                ( 46.00%)   0.6782*Br   1 s( 11.15%)p 7.93( 88.45%)d 0.04(  0.40%)
                                           -0.0000 -0.0000 -0.0001 -0.3310  0.0440
                                            0.0000 -0.0002  0.8840  0.0432  0.0000
                                            0.0001 -0.3176 -0.0174 -0.0000 -0.0000
                                           -0.0000 -0.0000 -0.0000  0.0383  0.0028
                                           -0.0000 -0.0000 -0.0000 -0.0000 -0.0000
                                           -0.0000 -0.0001 -0.0375 -0.0027 -0.0000
                                            0.0327  0.0018
                ( 54.00%)  -0.7348* C   2 s( 14.67%)p 5.80( 85.16%)d 0.01(  0.16%)
                                           -0.0000 -0.3823  0.0235 -0.8685  0.0205
                                            0.3110  0.0144 -0.0000  0.0000  0.0202
                                            0.0000  0.0000 -0.0275  0.0216
   149. (0.01311) BD*( 1) C   2 - C   3  
                ( 51.69%)   0.7190* C   2 s( 32.30%)p 2.09( 67.64%)d 0.00(  0.05%)
                                            0.0004  0.5681  0.0164  0.0447 -0.0095
                                            0.8211  0.0138 -0.0000  0.0000  0.0042
                                            0.0000  0.0000 -0.0187 -0.0132
                ( 48.31%)  -0.6950* C   3 s( 31.77%)p 2.15( 68.19%)d 0.00(  0.04%)
                                            0.0000  0.5636 -0.0031  0.0198 -0.0044
                                           -0.8254  0.0149  0.0000 -0.0000 -0.0041
                                           -0.0001  0.0000 -0.0159 -0.0094
   150. (0.00597) BD*( 1) C   2 - H   9  
                ( 36.14%)   0.6012* C   2 s( 26.52%)p 2.77( 73.45%)d 0.00(  0.04%)
                                            0.0001 -0.5149 -0.0018  0.3475  0.0090
                                            0.3370  0.0169 -0.7069  0.0113 -0.0031
                                            0.0107  0.0106 -0.0005 -0.0124
                ( 63.86%)  -0.7991* H   9 s( 99.90%)p 0.00(  0.10%)
                                           -0.9995  0.0029 -0.0152 -0.0145  0.0235
   151. (0.00597) BD*( 1) C   2 - H  10  
                ( 36.14%)   0.6012* C   2 s( 26.52%)p 2.77( 73.45%)d 0.00(  0.04%)
                                            0.0001 -0.5149 -0.0018  0.3475  0.0090
                                            0.3370  0.0169  0.7069 -0.0113 -0.0031
                                           -0.0107 -0.0106 -0.0005 -0.0124
                ( 63.86%)  -0.7991* H  10 s( 99.90%)p 0.00(  0.10%)
                                           -0.9995  0.0029 -0.0152 -0.0145 -0.0235
   152. (0.01305) BD*( 1) C   3 - C   4  
                ( 48.38%)   0.6956* C   3 s( 34.08%)p 1.93( 65.88%)d 0.00(  0.04%)
                                            0.0001 -0.5838  0.0013 -0.0081  0.0004
                                           -0.3985  0.0145 -0.7068 -0.0140  0.0002
                                           -0.0009 -0.0161  0.0035 -0.0111
                ( 51.62%)  -0.7185* C   4 s( 34.72%)p 1.88( 65.23%)d 0.00(  0.05%)
                                           -0.0001 -0.5892 -0.0071 -0.0052  0.0014
                                            0.4258  0.0222  0.6858 -0.0112  0.0001
                                           -0.0001 -0.0162  0.0047 -0.0154
   153. (0.19613) BD*( 2) C   3 - C   4  
                ( 44.94%)   0.6704* C   3 s(  0.03%)p99.99( 99.93%)d 1.24(  0.04%)
                                           -0.0001  0.0181  0.0028 -0.9995 -0.0029
                                           -0.0116 -0.0043  0.0030 -0.0002 -0.0168
                                           -0.0115  0.0001 -0.0001  0.0003
                ( 55.06%)  -0.7420* C   4 s(  0.00%)p 1.00( 99.93%)d 0.00(  0.07%)
                                            0.0000  0.0047 -0.0008 -0.9995 -0.0132
                                           -0.0052  0.0005 -0.0002 -0.0000  0.0012
                                            0.0267  0.0004  0.0002 -0.0002
   154. (0.01304) BD*( 1) C   3 - C   8  
                ( 48.38%)   0.6956* C   3 s( 34.09%)p 1.93( 65.87%)d 0.00(  0.04%)
                                            0.0001 -0.5838  0.0013 -0.0039  0.0004
                                           -0.3985  0.0146  0.7068  0.0140  0.0002
                                            0.0010  0.0161  0.0035 -0.0111
                ( 51.62%)  -0.7185* C   8 s( 34.72%)p 1.88( 65.23%)d 0.00(  0.05%)
                                           -0.0001 -0.5892 -0.0071 -0.0020  0.0014
                                            0.4258  0.0222 -0.6858  0.0112  0.0001
                                            0.0002  0.0162  0.0047 -0.0154
   155. (0.00776) BD*( 1) C   4 - C   5  
                ( 49.45%)   0.7032* C   4 s( 35.75%)p 1.80( 64.21%)d 0.00(  0.04%)
                                            0.0000 -0.5978 -0.0118  0.0014 -0.0006
                                           -0.8000 -0.0064 -0.0173 -0.0412  0.0001
                                           -0.0002  0.0037  0.0181  0.0094
                ( 50.55%)  -0.7110* C   5 s( 35.49%)p 1.82( 64.46%)d 0.00(  0.05%)
                                           -0.0000 -0.5957 -0.0076  0.0019  0.0003
                                            0.8017  0.0075 -0.0145 -0.0405 -0.0002
                                           -0.0000 -0.0038  0.0189  0.0091
   156. (0.00664) BD*( 1) C   4 - H  11  
                ( 36.78%)   0.6065* C   4 s( 29.44%)p 2.40( 70.53%)d 0.00(  0.03%)
                                            0.0004 -0.5424  0.0151 -0.0046 -0.0003
                                            0.4209 -0.0164 -0.7266  0.0004  0.0001
                                            0.0001  0.0125  0.0050 -0.0095
                ( 63.22%)  -0.7951* H  11 s( 99.90%)p 0.00(  0.10%)
                                           -0.9995  0.0028  0.0006 -0.0149  0.0286
   157. (0.00779) BD*( 1) C   5 - C   6  
                ( 50.32%)   0.7094* C   5 s( 34.60%)p 1.89( 65.35%)d 0.00(  0.05%)
                                            0.0000  0.5881  0.0103 -0.0004  0.0000
                                            0.4247  0.0414 -0.6865  0.0113  0.0001
                                            0.0001 -0.0155 -0.0043  0.0159
                ( 49.68%)  -0.7048* C   6 s( 35.31%)p 1.83( 64.64%)d 0.00(  0.04%)
                                            0.0000  0.5942  0.0057 -0.0003  0.0000
                                           -0.3819  0.0302  0.7064  0.0263  0.0000
                                           -0.0000 -0.0178 -0.0043  0.0107
   158. (0.16658) BD*( 2) C   5 - C   6  
                ( 54.82%)   0.7404* C   5 s(  0.00%)p 1.00( 99.92%)d 0.00(  0.08%)
                                           -0.0000  0.0010  0.0005  0.9996  0.0005
                                           -0.0016 -0.0002 -0.0007 -0.0001  0.0001
                                           -0.0282 -0.0001 -0.0001  0.0000
                ( 45.18%)  -0.6722* C   6 s(  0.00%)p 1.00( 99.94%)d 0.00(  0.06%)
                                           -0.0000  0.0005  0.0000  0.9997 -0.0082
                                           -0.0005 -0.0002 -0.0002 -0.0000 -0.0225
                                            0.0099 -0.0000 -0.0001  0.0001
   159. (0.00643) BD*( 1) C   5 - H  12  
                ( 36.61%)   0.6051* C   5 s( 29.82%)p 2.35( 70.16%)d 0.00(  0.03%)
                                            0.0003 -0.5459  0.0142 -0.0007 -0.0001
                                           -0.4182  0.0068 -0.7256  0.0091 -0.0001
                                            0.0001 -0.0117  0.0049 -0.0098
                ( 63.39%)  -0.7962* H  12 s( 99.89%)p 0.00(  0.11%)
                                           -0.9995  0.0025 -0.0001  0.0159  0.0283
   160. (0.00779) BD*( 1) C   6 - C   7  
                ( 49.68%)   0.7048* C   6 s( 35.31%)p 1.83( 64.64%)d 0.00(  0.04%)
                                           -0.0000 -0.5942 -0.0057  0.0006 -0.0000
                                            0.3819 -0.0302  0.7064  0.0263 -0.0000
                                           -0.0000 -0.0178  0.0043 -0.0107
                ( 50.32%)  -0.7094* C   7 s( 34.60%)p 1.89( 65.35%)d 0.00(  0.05%)
                                           -0.0000 -0.5881 -0.0103  0.0009 -0.0000
                                           -0.4247 -0.0414 -0.6865  0.0113 -0.0001
                                            0.0001 -0.0155  0.0043 -0.0159
   161. (0.00634) BD*( 1) C   6 - H  13  
                ( 36.48%)   0.6040* C   6 s( 29.29%)p 2.41( 70.68%)d 0.00(  0.02%)
                                            0.0003 -0.5410  0.0149 -0.0001 -0.0000
                                           -0.8407  0.0117  0.0000  0.0000  0.0002
                                           -0.0000  0.0000  0.0128  0.0089
                ( 63.52%)  -0.7970* H  13 s( 99.89%)p 0.00(  0.11%)
                                           -0.9995  0.0046  0.0002  0.0326 -0.0000
   162. (0.00776) BD*( 1) C   7 - C   8  
                ( 50.55%)   0.7110* C   7 s( 35.49%)p 1.82( 64.46%)d 0.00(  0.05%)
                                            0.0000  0.5957  0.0076 -0.0022 -0.0003
                                           -0.8017 -0.0075 -0.0145 -0.0405  0.0002
                                           -0.0000 -0.0038 -0.0189 -0.0091
                ( 49.45%)  -0.7032* C   8 s( 35.75%)p 1.80( 64.21%)d 0.00(  0.04%)
                                           -0.0000  0.5978  0.0118 -0.0029  0.0006
                                            0.8000  0.0064 -0.0173 -0.0412 -0.0001
                                           -0.0002  0.0037 -0.0181 -0.0094
   163. (0.14451) BD*( 2) C   7 - C   8  
                ( 51.34%)   0.7165* C   7 s(  0.00%)p 1.00( 99.94%)d 0.00(  0.06%)
                                            0.0000  0.0019  0.0003  0.9997 -0.0028
                                           -0.0014 -0.0003  0.0005  0.0003 -0.0183
                                            0.0166 -0.0001 -0.0002  0.0001
                ( 48.66%)  -0.6976* C   8 s(  0.00%)p 1.00( 99.95%)d 0.00(  0.05%)
                                           -0.0000 -0.0018  0.0001  0.9997 -0.0008
                                            0.0049  0.0004  0.0017 -0.0005  0.0166
                                            0.0158  0.0001 -0.0003  0.0002
   164. (0.00643) BD*( 1) C   7 - H  14  
                ( 36.61%)   0.6051* C   7 s( 29.82%)p 2.35( 70.16%)d 0.00(  0.03%)
                                           -0.0003  0.5459 -0.0142 -0.0000  0.0001
                                            0.4182 -0.0068 -0.7256  0.0091  0.0000
                                            0.0000 -0.0117 -0.0049  0.0098
                ( 63.39%)  -0.7962* H  14 s( 99.89%)p 0.00(  0.11%)
                                            0.9995 -0.0025  0.0001 -0.0159  0.0283
   165. (0.00664) BD*( 1) C   8 - H  15  
                ( 36.78%)   0.6065* C   8 s( 29.44%)p 2.40( 70.53%)d 0.00(  0.03%)
                                           -0.0004  0.5424 -0.0151  0.0042  0.0002
                                           -0.4209  0.0164 -0.7266  0.0004 -0.0000
                                            0.0001  0.0125 -0.0050  0.0095
                ( 63.22%)  -0.7951* H  15 s( 99.90%)p 0.00(  0.10%)
                                            0.9995 -0.0028 -0.0006  0.0149  0.0286


 NHO Directionality and "Bond Bending" (deviations from line of nuclear centers)

         [Thresholds for printing:  angular deviation  >  1.0 degree]
                                    hybrid p-character > 25.0%
                                    orbital occupancy  >  0.10e

                                Line of Centers        Hybrid 1              Hybrid 2
                                ---------------  -------------------   ------------------
                NBO               Theta   Phi    Theta   Phi    Dev    Theta   Phi    Dev
 ========================================================================================
     1. BD (   1)Br   1 - C   2    90.0  158.5    90.0  160.1   1.6      --     --    --
     2. BD (   1) C   2 - C   3    90.0   90.4    90.0   87.6   2.8      --     --    --
     3. BD (   1) C   2 - H   9    35.1  222.3    35.8  224.8   1.6      --     --    --
     4. BD (   1) C   2 - H  10   144.9  222.3   144.2  224.8   1.6      --     --    --
     5. BD (   1) C   3 - C   4    30.5   89.7    28.0   88.8   2.5    146.4  270.5   3.1
     6. BD (   2) C   3 - C   4    30.5   89.7    89.8  180.9  90.5     90.0  180.3  89.7
     7. BD (   1) C   3 - C   8   149.5   89.7   152.0   89.5   2.5     33.6  270.1   3.1
     8. BD (   1) C   4 - C   5    90.0   90.0    85.9   90.1   4.1     86.1  269.8   3.9
    10. BD (   1) C   5 - C   6   149.9   90.0   145.4   90.0   4.5     25.6  270.0   4.5
    11. BD (   2) C   5 - C   6   149.9   90.0    90.0  359.9  90.0     90.0    0.0  90.0
    13. BD (   1) C   6 - C   7   149.9  270.0   154.4  269.9   4.5     34.6   90.1   4.5
    15. BD (   1) C   7 - C   8    90.0  270.0    93.9  269.8   3.9     94.1   90.2   4.1
    16. BD (   2) C   7 - C   8    90.0  270.0    90.0  359.9  89.9     90.1  180.3  90.3
    41. LP (   2)Br   1             --     --      0.0    0.0   --       --     --    --
    42. LP (   3)Br   1             --     --     90.0  253.8   --       --     --    --
   153. BD*(   2) C   3 - C   4    30.5   89.7    89.8  180.9  90.5     90.0  180.3  89.7
   158. BD*(   2) C   5 - C   6   149.9   90.0    90.0  359.9  90.0     90.0    0.0  90.0
   163. BD*(   2) C   7 - C   8    90.0  270.0    90.0  359.9  89.9     90.1  180.3  90.3


 Second Order Perturbation Theory Analysis of Fock Matrix in NBO Basis

     Threshold for printing:   0.25 kcal/mol
                                                                              E(2)  E(j)-E(i) F(i,j)
         Donor NBO (i)                     Acceptor NBO (j)                 kcal/mol   a.u.    a.u. 
 ===================================================================================================

 within unit  1
   1. BD (   1)Br   1 - C   2        / 68. RY*(   3) C   3                    0.53    1.22    0.032
   1. BD (   1)Br   1 - C   2        /153. BD*(   2) C   3 - C   4            1.67    0.57    0.043
   2. BD (   1) C   2 - C   3        / 75. RY*(   1) C   4                    0.78    1.78    0.047
   2. BD (   1) C   2 - C   3        /111. RY*(   1) C   8                    0.78    1.78    0.047
   2. BD (   1) C   2 - C   3        /150. BD*(   1) C   2 - H   9            0.27    1.14    0.022
   2. BD (   1) C   2 - C   3        /151. BD*(   1) C   2 - H  10            0.27    1.14    0.022
   2. BD (   1) C   2 - C   3        /152. BD*(   1) C   3 - C   4            1.29    1.21    0.050
   2. BD (   1) C   2 - C   3        /154. BD*(   1) C   3 - C   8            1.29    1.21    0.050
   2. BD (   1) C   2 - C   3        /155. BD*(   1) C   4 - C   5            1.18    1.24    0.048
   2. BD (   1) C   2 - C   3        /162. BD*(   1) C   7 - C   8            1.18    1.24    0.048
   3. BD (   1) C   2 - H   9        /148. BD*(   1)Br   1 - C   2            0.31    0.57    0.017
   3. BD (   1) C   2 - H   9        /149. BD*(   1) C   2 - C   3            0.26    0.92    0.019
   3. BD (   1) C   2 - H   9        /153. BD*(   2) C   3 - C   4            0.38    0.52    0.020
   3. BD (   1) C   2 - H   9        /154. BD*(   1) C   3 - C   8            1.94    1.05    0.057
   4. BD (   1) C   2 - H  10        /148. BD*(   1)Br   1 - C   2            0.31    0.57    0.017
   4. BD (   1) C   2 - H  10        /149. BD*(   1) C   2 - C   3            0.26    0.92    0.019
   4. BD (   1) C   2 - H  10        /152. BD*(   1) C   3 - C   4            1.94    1.05    0.057
   4. BD (   1) C   2 - H  10        /153. BD*(   2) C   3 - C   4            0.44    0.52    0.021
   5. BD (   1) C   3 - C   4        / 57. RY*(   1) C   2                    0.60    1.44    0.037
   5. BD (   1) C   3 - C   4        / 84. RY*(   1) C   5                    0.58    1.89    0.042
   5. BD (   1) C   3 - C   4        / 85. RY*(   2) C   5                    0.67    1.38    0.038
   5. BD (   1) C   3 - C   4        /111. RY*(   1) C   8                    0.50    1.82    0.038
   5. BD (   1) C   3 - C   4        /149. BD*(   1) C   2 - C   3            1.20    1.12    0.046
   5. BD (   1) C   3 - C   4        /151. BD*(   1) C   2 - H  10            0.41    1.18    0.028
   5. BD (   1) C   3 - C   4        /154. BD*(   1) C   3 - C   8            1.57    1.25    0.056
   5. BD (   1) C   3 - C   4        /155. BD*(   1) C   4 - C   5            1.30    1.28    0.052
   5. BD (   1) C   3 - C   4        /156. BD*(   1) C   4 - H  11            0.55    1.19    0.032
   5. BD (   1) C   3 - C   4        /159. BD*(   1) C   5 - H  12            1.01    1.20    0.044
   5. BD (   1) C   3 - C   4        /165. BD*(   1) C   8 - H  15            1.17    1.19    0.047
   6. BD (   2) C   3 - C   4        / 59. RY*(   3) C   2                    0.59    1.16    0.036
   6. BD (   2) C   3 - C   4        / 88. RY*(   5) C   5                    0.72    1.54    0.046
   6. BD (   2) C   3 - C   4        /113. RY*(   3) C   8                    0.91    1.03    0.042
   6. BD (   2) C   3 - C   4        /114. RY*(   4) C   8                    0.39    1.04    0.028
   6. BD (   2) C   3 - C   4        /148. BD*(   1)Br   1 - C   2            4.15    0.34    0.051
   6. BD (   2) C   3 - C   4        /151. BD*(   1) C   2 - H  10            0.41    0.75    0.024
   6. BD (   2) C   3 - C   4        /158. BD*(   2) C   5 - C   6            9.71    0.30    0.068
   6. BD (   2) C   3 - C   4        /163. BD*(   2) C   7 - C   8            9.85    0.31    0.070
   7. BD (   1) C   3 - C   8        / 57. RY*(   1) C   2                    0.60    1.44    0.037
   7. BD (   1) C   3 - C   8        / 75. RY*(   1) C   4                    0.50    1.82    0.038
   7. BD (   1) C   3 - C   8        /102. RY*(   1) C   7                    0.58    1.89    0.042
   7. BD (   1) C   3 - C   8        /103. RY*(   2) C   7                    0.67    1.38    0.038
   7. BD (   1) C   3 - C   8        /149. BD*(   1) C   2 - C   3            1.20    1.12    0.046
   7. BD (   1) C   3 - C   8        /150. BD*(   1) C   2 - H   9            0.40    1.18    0.028
   7. BD (   1) C   3 - C   8        /152. BD*(   1) C   3 - C   4            1.57    1.25    0.056
   7. BD (   1) C   3 - C   8        /156. BD*(   1) C   4 - H  11            1.17    1.19    0.047
   7. BD (   1) C   3 - C   8        /162. BD*(   1) C   7 - C   8            1.29    1.28    0.052
   7. BD (   1) C   3 - C   8        /164. BD*(   1) C   7 - H  14            1.01    1.20    0.044
   7. BD (   1) C   3 - C   8        /165. BD*(   1) C   8 - H  15            0.55    1.19    0.032
   8. BD (   1) C   4 - C   5        / 66. RY*(   1) C   3                    0.53    1.82    0.039
   8. BD (   1) C   4 - C   5        / 67. RY*(   2) C   3                    0.66    1.64    0.042
   8. BD (   1) C   4 - C   5        / 93. RY*(   1) C   6                    0.44    1.91    0.037
   8. BD (   1) C   4 - C   5        / 94. RY*(   2) C   6                    0.57    1.36    0.035
   8. BD (   1) C   4 - C   5        /149. BD*(   1) C   2 - C   3            1.85    1.10    0.057
   8. BD (   1) C   4 - C   5        /152. BD*(   1) C   3 - C   4            1.46    1.23    0.054
   8. BD (   1) C   4 - C   5        /156. BD*(   1) C   4 - H  11            0.67    1.17    0.035
   8. BD (   1) C   4 - C   5        /157. BD*(   1) C   5 - C   6            1.12    1.25    0.047
   8. BD (   1) C   4 - C   5        /159. BD*(   1) C   5 - H  12            0.64    1.18    0.035
   8. BD (   1) C   4 - C   5        /161. BD*(   1) C   6 - H  13            1.10    1.17    0.045
   9. BD (   1) C   4 - H  11        / 66. RY*(   1) C   3                    0.40    1.63    0.032
   9. BD (   1) C   4 - H  11        / 84. RY*(   1) C   5                    0.35    1.69    0.031
   9. BD (   1) C   4 - H  11        /152. BD*(   1) C   3 - C   4            0.40    1.05    0.026
   9. BD (   1) C   4 - H  11        /154. BD*(   1) C   3 - C   8            2.26    1.05    0.062
   9. BD (   1) C   4 - H  11        /155. BD*(   1) C   4 - C   5            0.52    1.08    0.030
   9. BD (   1) C   4 - H  11        /157. BD*(   1) C   5 - C   6            1.90    1.06    0.057
  10. BD (   1) C   5 - C   6        / 76. RY*(   2) C   4                    0.85    1.45    0.045
  10. BD (   1) C   5 - C   6        /102. RY*(   1) C   7                    0.45    1.88    0.037
  10. BD (   1) C   5 - C   6        /103. RY*(   2) C   7                    0.72    1.37    0.040
  10. BD (   1) C   5 - C   6        /155. BD*(   1) C   4 - C   5            1.16    1.27    0.049
  10. BD (   1) C   5 - C   6        /156. BD*(   1) C   4 - H  11            1.18    1.18    0.047
  10. BD (   1) C   5 - C   6        /159. BD*(   1) C   5 - H  12            0.55    1.20    0.033
  10. BD (   1) C   5 - C   6        /160. BD*(   1) C   6 - C   7            0.94    1.26    0.043
  10. BD (   1) C   5 - C   6        /161. BD*(   1) C   6 - H  13            0.44    1.18    0.029
  10. BD (   1) C   5 - C   6        /164. BD*(   1) C   7 - H  14            1.24    1.20    0.049
  11. BD (   2) C   5 - C   6        / 79. RY*(   5) C   4                    0.49    1.89    0.042
  11. BD (   2) C   5 - C   6        / 88. RY*(   5) C   5                    0.26    1.53    0.028
  11. BD (   2) C   5 - C   6        /105. RY*(   4) C   7                    0.85    1.56    0.050
  11. BD (   2) C   5 - C   6        /153. BD*(   2) C   3 - C   4            9.94    0.28    0.068
  11. BD (   2) C   5 - C   6        /163. BD*(   2) C   7 - C   8           11.33    0.30    0.075
  12. BD (   1) C   5 - H  12        / 75. RY*(   1) C   4                    0.30    1.61    0.028
  12. BD (   1) C   5 - H  12        / 93. RY*(   1) C   6                    0.31    1.72    0.029
  12. BD (   1) C   5 - H  12        /152. BD*(   1) C   3 - C   4            2.10    1.04    0.059
  12. BD (   1) C   5 - H  12        /155. BD*(   1) C   4 - C   5            0.49    1.07    0.029
  12. BD (   1) C   5 - H  12        /157. BD*(   1) C   5 - C   6            0.31    1.06    0.023
  12. BD (   1) C   5 - H  12        /160. BD*(   1) C   6 - C   7            1.83    1.06    0.056
  13. BD (   1) C   6 - C   7        / 84. RY*(   1) C   5                    0.45    1.88    0.037
  13. BD (   1) C   6 - C   7        / 85. RY*(   2) C   5                    0.72    1.37    0.040
  13. BD (   1) C   6 - C   7        /112. RY*(   2) C   8                    0.86    1.45    0.045
  13. BD (   1) C   6 - C   7        /157. BD*(   1) C   5 - C   6            0.94    1.26    0.043
  13. BD (   1) C   6 - C   7        /159. BD*(   1) C   5 - H  12            1.24    1.20    0.049
  13. BD (   1) C   6 - C   7        /161. BD*(   1) C   6 - H  13            0.44    1.18    0.029
  13. BD (   1) C   6 - C   7        /162. BD*(   1) C   7 - C   8            1.16    1.27    0.049
  13. BD (   1) C   6 - C   7        /164. BD*(   1) C   7 - H  14            0.55    1.20    0.033
  13. BD (   1) C   6 - C   7        /165. BD*(   1) C   8 - H  15            1.18    1.18    0.047
  14. BD (   1) C   6 - H  13        / 84. RY*(   1) C   5                    0.36    1.69    0.031
  14. BD (   1) C   6 - H  13        /102. RY*(   1) C   7                    0.36    1.69    0.031
  14. BD (   1) C   6 - H  13        /155. BD*(   1) C   4 - C   5            2.00    1.09    0.059
  14. BD (   1) C   6 - H  13        /162. BD*(   1) C   7 - C   8            2.00    1.09    0.059
  15. BD (   1) C   7 - C   8        / 66. RY*(   1) C   3                    0.53    1.82    0.039
  15. BD (   1) C   7 - C   8        / 67. RY*(   2) C   3                    0.66    1.64    0.042
  15. BD (   1) C   7 - C   8        / 93. RY*(   1) C   6                    0.44    1.91    0.037
  15. BD (   1) C   7 - C   8        / 94. RY*(   2) C   6                    0.57    1.36    0.035
  15. BD (   1) C   7 - C   8        /149. BD*(   1) C   2 - C   3            1.85    1.10    0.057
  15. BD (   1) C   7 - C   8        /154. BD*(   1) C   3 - C   8            1.46    1.23    0.054
  15. BD (   1) C   7 - C   8        /160. BD*(   1) C   6 - C   7            1.12    1.25    0.047
  15. BD (   1) C   7 - C   8        /161. BD*(   1) C   6 - H  13            1.10    1.17    0.045
  15. BD (   1) C   7 - C   8        /164. BD*(   1) C   7 - H  14            0.64    1.18    0.035
  15. BD (   1) C   7 - C   8        /165. BD*(   1) C   8 - H  15            0.67    1.17    0.035
  16. BD (   2) C   7 - C   8        / 69. RY*(   4) C   3                    0.26    2.13    0.033
  16. BD (   2) C   7 - C   8        / 97. RY*(   5) C   6                    0.85    0.91    0.039
  16. BD (   2) C   7 - C   8        /105. RY*(   4) C   7                    0.28    1.54    0.029
  16. BD (   2) C   7 - C   8        /153. BD*(   2) C   3 - C   4           11.14    0.27    0.069
  16. BD (   2) C   7 - C   8        /158. BD*(   2) C   5 - C   6            9.35    0.28    0.065
  17. BD (   1) C   7 - H  14        / 93. RY*(   1) C   6                    0.31    1.72    0.029
  17. BD (   1) C   7 - H  14        /111. RY*(   1) C   8                    0.30    1.61    0.028
  17. BD (   1) C   7 - H  14        /154. BD*(   1) C   3 - C   8            2.10    1.04    0.059
  17. BD (   1) C   7 - H  14        /157. BD*(   1) C   5 - C   6            1.83    1.06    0.056
  17. BD (   1) C   7 - H  14        /160. BD*(   1) C   6 - C   7            0.31    1.06    0.023
  17. BD (   1) C   7 - H  14        /162. BD*(   1) C   7 - C   8            0.49    1.07    0.029
  18. BD (   1) C   8 - H  15        / 66. RY*(   1) C   3                    0.40    1.63    0.032
  18. BD (   1) C   8 - H  15        /102. RY*(   1) C   7                    0.35    1.69    0.031
  18. BD (   1) C   8 - H  15        /152. BD*(   1) C   3 - C   4            2.26    1.05    0.062
  18. BD (   1) C   8 - H  15        /154. BD*(   1) C   3 - C   8            0.40    1.05    0.026
  18. BD (   1) C   8 - H  15        /160. BD*(   1) C   6 - C   7            1.90    1.06    0.057
  18. BD (   1) C   8 - H  15        /162. BD*(   1) C   7 - C   8            0.52    1.08    0.030
  21. CR (   3)Br   1                / 59. RY*(   3) C   2                    0.26   12.15    0.070
  33. CR (   1) C   2                / 66. RY*(   1) C   3                    0.27   11.25    0.070
  33. CR (   1) C   2                / 70. RY*(   5) C   3                    0.26   10.95    0.067
  33. CR (   1) C   2                / 73. RY*(   8) C   3                    0.28   12.16    0.073
  33. CR (   1) C   2                /120. RY*(   1) H   9                    0.44   10.50    0.086
  33. CR (   1) C   2                /124. RY*(   1) H  10                    0.44   10.50    0.086
  33. CR (   1) C   2                /148. BD*(   1)Br   1 - C   2            0.74   10.18    0.110
  33. CR (   1) C   2                /152. BD*(   1) C   3 - C   4            0.45   10.67    0.088
  33. CR (   1) C   2                /154. BD*(   1) C   3 - C   8            0.45   10.67    0.088
  34. CR (   1) C   3                / 58. RY*(   2) C   2                    0.94   10.81    0.127
  34. CR (   1) C   3                / 76. RY*(   2) C   4                    0.89   10.86    0.124
  34. CR (   1) C   3                /112. RY*(   2) C   8                    0.90   10.86    0.125
  34. CR (   1) C   3                /155. BD*(   1) C   4 - C   5            0.40   10.68    0.082
  34. CR (   1) C   3                /156. BD*(   1) C   4 - H  11            0.27   10.59    0.067
  34. CR (   1) C   3                /162. BD*(   1) C   7 - C   8            0.40   10.68    0.082
  34. CR (   1) C   3                /165. BD*(   1) C   8 - H  15            0.27   10.59    0.067
  35. CR (   1) C   4                / 66. RY*(   1) C   3                    0.31   11.20    0.074
  35. CR (   1) C   4                / 67. RY*(   2) C   3                    0.74   11.03    0.114
  35. CR (   1) C   4                / 85. RY*(   2) C   5                    0.72   10.75    0.111
  35. CR (   1) C   4                / 86. RY*(   3) C   5                    0.27   10.77    0.068
  35. CR (   1) C   4                /128. RY*(   1) H  11                    0.40   10.46    0.081
  35. CR (   1) C   4                /149. BD*(   1) C   2 - C   3            0.54   10.49    0.095
  35. CR (   1) C   4                /154. BD*(   1) C   3 - C   8            0.53   10.62    0.095
  35. CR (   1) C   4                /157. BD*(   1) C   5 - C   6            0.45   10.64    0.088
  35. CR (   1) C   4                /159. BD*(   1) C   5 - H  12            0.28   10.57    0.069
  36. CR (   1) C   5                / 78. RY*(   4) C   4                    0.50   10.78    0.093
  36. CR (   1) C   5                / 94. RY*(   2) C   6                    0.68   10.75    0.108
  36. CR (   1) C   5                /132. RY*(   1) H  12                    0.41   10.46    0.083
  36. CR (   1) C   5                /152. BD*(   1) C   3 - C   4            0.52   10.62    0.095
  36. CR (   1) C   5                /156. BD*(   1) C   4 - H  11            0.31   10.56    0.073
  36. CR (   1) C   5                /160. BD*(   1) C   6 - C   7            0.41   10.63    0.083
  36. CR (   1) C   5                /161. BD*(   1) C   6 - H  13            0.26   10.56    0.067
  37. CR (   1) C   6                / 85. RY*(   2) C   5                    0.75   10.77    0.113
  37. CR (   1) C   6                /103. RY*(   2) C   7                    0.75   10.77    0.113
  37. CR (   1) C   6                /136. RY*(   1) H  13                    0.42   10.46    0.083
  37. CR (   1) C   6                /155. BD*(   1) C   4 - C   5            0.43   10.67    0.086
  37. CR (   1) C   6                /159. BD*(   1) C   5 - H  12            0.28   10.59    0.069
  37. CR (   1) C   6                /162. BD*(   1) C   7 - C   8            0.43   10.67    0.086
  37. CR (   1) C   6                /164. BD*(   1) C   7 - H  14            0.28   10.59    0.069
  38. CR (   1) C   7                / 94. RY*(   2) C   6                    0.68   10.75    0.108
  38. CR (   1) C   7                /114. RY*(   4) C   8                    0.37   10.84    0.080
  38. CR (   1) C   7                /140. RY*(   1) H  14                    0.41   10.46    0.083
  38. CR (   1) C   7                /154. BD*(   1) C   3 - C   8            0.52   10.62    0.095
  38. CR (   1) C   7                /157. BD*(   1) C   5 - C   6            0.41   10.63    0.083
  38. CR (   1) C   7                /161. BD*(   1) C   6 - H  13            0.26   10.56    0.067
  38. CR (   1) C   7                /165. BD*(   1) C   8 - H  15            0.31   10.56    0.073
  39. CR (   1) C   8                / 66. RY*(   1) C   3                    0.31   11.20    0.074
  39. CR (   1) C   8                / 67. RY*(   2) C   3                    0.74   11.03    0.114
  39. CR (   1) C   8                /103. RY*(   2) C   7                    0.72   10.75    0.111
  39. CR (   1) C   8                /104. RY*(   3) C   7                    0.27   10.78    0.068
  39. CR (   1) C   8                /144. RY*(   1) H  15                    0.40   10.46    0.081
  39. CR (   1) C   8                /149. BD*(   1) C   2 - C   3            0.54   10.49    0.096
  39. CR (   1) C   8                /152. BD*(   1) C   3 - C   4            0.53   10.62    0.095
  39. CR (   1) C   8                /160. BD*(   1) C   6 - C   7            0.45   10.64    0.088
  39. CR (   1) C   8                /164. BD*(   1) C   7 - H  14            0.28   10.57    0.069
  40. LP (   1)Br   1                / 59. RY*(   3) C   2                    0.32    1.81    0.030
  41. LP (   2)Br   1                / 57. RY*(   1) C   2                    0.33    1.00    0.023
  41. LP (   2)Br   1                /150. BD*(   1) C   2 - H   9            0.96    0.74    0.034
  41. LP (   2)Br   1                /151. BD*(   1) C   2 - H  10            0.96    0.74    0.034
  42. LP (   3)Br   1                / 58. RY*(   2) C   2                    0.27    1.00    0.021
  42. LP (   3)Br   1                /149. BD*(   1) C   2 - C   3            1.49    0.71    0.041
  42. LP (   3)Br   1                /153. BD*(   2) C   3 - C   4            0.28    0.31    0.013
 153. BD*(   2) C   3 - C   4        / 68. RY*(   3) C   3                    0.35    0.65    0.043
 153. BD*(   2) C   3 - C   4        / 69. RY*(   4) C   3                    0.26    1.86    0.063
 153. BD*(   2) C   3 - C   4        / 77. RY*(   3) C   4                    1.57    0.83    0.103
 153. BD*(   2) C   3 - C   4        / 88. RY*(   5) C   5                    0.33    1.25    0.058
 153. BD*(   2) C   3 - C   4        /113. RY*(   3) C   8                    0.29    0.74    0.042
 153. BD*(   2) C   3 - C   4        /148. BD*(   1)Br   1 - C   2            6.89    0.05    0.051
 153. BD*(   2) C   3 - C   4        /163. BD*(   2) C   7 - C   8           68.32    0.02    0.079
 158. BD*(   2) C   5 - C   6        / 87. RY*(   4) C   5                    0.91    1.27    0.105
 158. BD*(   2) C   5 - C   6        / 96. RY*(   4) C   6                    0.26    1.86    0.067
 158. BD*(   2) C   5 - C   6        / 97. RY*(   5) C   6                    0.97    0.63    0.077
 158. BD*(   2) C   5 - C   6        /163. BD*(   2) C   7 - C   8          123.97    0.01    0.080
 163. BD*(   2) C   7 - C   8        /106. RY*(   5) C   7                    0.79    1.23    0.104
 163. BD*(   2) C   7 - C   8        /113. RY*(   3) C   8                    0.28    0.72    0.047
 163. BD*(   2) C   7 - C   8        /115. RY*(   5) C   8                    0.47    1.62    0.091


 Natural Bond Orbitals (Summary):

                                                            Principal Delocalizations
           NBO                        Occupancy    Energy   (geminal,vicinal,remote)
 ====================================================================================
 Molecular unit  1  (C7H7Br)
     1. BD (   1)Br   1 - C   2          0.98912    -0.75683  153(v),68(v)
     2. BD (   1) C   2 - C   3          0.99052    -0.86199  152(g),154(g),155(v),162(v)
                                                    75(v),111(v),150(g),151(g)
     3. BD (   1) C   2 - H   9          0.99259    -0.70233  154(v),153(v),148(g),149(g)
     4. BD (   1) C   2 - H  10          0.99259    -0.70233  152(v),153(v),148(g),149(g)
     5. BD (   1) C   3 - C   4          0.98745    -0.90193  154(g),155(g),149(g),165(v)
                                                    159(v),85(v),57(v),84(v)
                                                    156(g),111(v),151(v)
     6. BD (   2) C   3 - C   4          0.83991    -0.47420  163(v),158(v),148(v),113(v)
                                                    88(v),59(v),151(v),114(v)
     7. BD (   1) C   3 - C   8          0.98745    -0.90196  152(g),162(g),149(g),156(v)
                                                    164(v),103(v),57(v),102(v)
                                                    165(g),75(v),150(v)
     8. BD (   1) C   4 - C   5          0.98944    -0.88337  149(v),152(g),157(g),161(v)
                                                    156(g),67(v),159(g),94(v)
                                                    66(v),93(v)
     9. BD (   1) C   4 - H  11          0.98948    -0.69965  154(v),157(v),155(g),66(v)
                                                    152(g),84(v)
    10. BD (   1) C   5 - C   6          0.99068    -0.89520  164(v),156(v),155(g),160(g)
                                                    76(v),103(v),159(g),102(v)
                                                    161(g)
    11. BD (   2) C   5 - C   6          0.83327    -0.46472  163(v),153(v),105(v),79(v)
                                                    88(g)
    12. BD (   1) C   5 - H  12          0.98945    -0.69286  152(v),160(v),155(g),93(v)
                                                    157(g),75(v)
    13. BD (   1) C   6 - C   7          0.99068    -0.89520  159(v),165(v),162(g),157(g)
                                                    112(v),85(v),164(g),84(v)
                                                    161(g)
    14. BD (   1) C   6 - H  13          0.98995    -0.70869  155(v),162(v),84(v),102(v)
    15. BD (   1) C   7 - C   8          0.98944    -0.88337  149(v),154(g),160(g),161(v)
                                                    165(g),67(v),164(g),94(v)
                                                    66(v),93(v)
    16. BD (   2) C   7 - C   8          0.80891    -0.45007  153(v),158(v),97(v),105(g)
                                                    69(v)
    17. BD (   1) C   7 - H  14          0.98945    -0.69286  154(v),157(v),162(g),93(v)
                                                    160(g),111(v)
    18. BD (   1) C   8 - H  15          0.98948    -0.69965  152(v),160(v),162(g),66(v)
                                                    154(g),102(v)
    19. CR (   1)Br   1                  1.00000  -399.94642   
    20. CR (   2)Br   1                  1.00000  -142.75707   
    21. CR (   3)Br   1                  0.99994   -11.46704  59(v)
    22. CR (   4)Br   1                  1.00000   -56.33422   
    23. CR (   5)Br   1                  0.99995    -6.85769   
    24. CR (   6)Br   1                  1.00000   -56.33383   
    25. CR (   7)Br   1                  0.99999    -6.85641   
    26. CR (   8)Br   1                  1.00000   -56.33091   
    27. CR (   9)Br   1                  0.99999    -6.84774   
    28. CR (  10)Br   1                  0.99996    -2.82309   
    29. CR (  11)Br   1                  0.99999    -2.81642   
    30. CR (  12)Br   1                  1.00000    -2.81362   
    31. CR (  13)Br   1                  0.99995    -2.82307   
    32. CR (  14)Br   1                  0.99998    -2.81229   
    33. CR (   1) C   2                  0.99950   -10.31647  148(g),152(v),154(v),120(v)
                                                    124(v),73(v),66(v),70(v)
    34. CR (   1) C   3                  0.99941   -10.30222  58(v),112(v),76(v),155(v)
                                                    162(v),156(v),165(v)
    35. CR (   1) C   4                  0.99944   -10.27125  67(v),85(v),149(v),154(v)
                                                    157(v),128(v),66(v),159(v)
                                                    86(v)
    36. CR (   1) C   5                  0.99949   -10.26982  94(v),152(v),78(v),132(v)
                                                    160(v),156(v),161(v)
    37. CR (   1) C   6                  0.99948   -10.29107  85(v),103(v),155(v),162(v)
                                                    136(v),159(v),164(v)
    38. CR (   1) C   7                  0.99949   -10.26982  94(v),154(v),140(v),157(v)
                                                    114(v),165(v),161(v)
    39. CR (   1) C   8                  0.99944   -10.27125  67(v),103(v),149(v),152(v)
                                                    160(v),144(v),66(v),164(v)
                                                    104(v)
    40. LP (   1)Br   1                  0.99865    -1.12602  59(v)
    41. LP (   2)Br   1                  0.99292    -0.46373  150(v),151(v),57(v)
    42. LP (   3)Br   1                  0.99035    -0.49795  149(v),153(r),58(v)
    43. RY*(   1)Br   1                  0.00094     0.50330   
    44. RY*(   2)Br   1                  0.00083     0.43064   
    45. RY*(   3)Br   1                  0.00028     0.42597   
    46. RY*(   4)Br   1                  0.00004     0.83299   
    47. RY*(   5)Br   1                  0.00000     0.51821   
    48. RY*(   6)Br   1                  0.00000     3.36666   
    49. RY*(   7)Br   1                  0.00000     0.30924   
    50. RY*(   8)Br   1                  0.00000     3.32871   
    51. RY*(   9)Br   1                  0.00001     0.42309   
    52. RY*(  10)Br   1                  0.00000     3.19532   
    53. RY*(  11)Br   1                  0.00001     0.58180   
    54. RY*(  12)Br   1                  0.00000     3.31975   
    55. RY*(  13)Br   1                  0.00001     0.54454   
    56. RY*(  14)Br   1                  0.00000     3.25991   
    57. RY*(   1) C   2                  0.00317     0.53664   
    58. RY*(   2) C   2                  0.00159     0.50593   
    59. RY*(   3) C   2                  0.00102     0.68323   
    60. RY*(   4) C   2                  0.00027     1.20791   
    61. RY*(   5) C   2                  0.00018     2.08668   
    62. RY*(   6) C   2                  0.00012     1.29130   
    63. RY*(   7) C   2                  0.00003     1.50084   
    64. RY*(   8) C   2                  0.00000     1.97656   
    65. RY*(   9) C   2                  0.00001     1.91017   
    66. RY*(   1) C   3                  0.00267     0.93189   
    67. RY*(   2) C   3                  0.00164     0.75426   
    68. RY*(   3) C   3                  0.00126     0.46628   
    69. RY*(   4) C   3                  0.00051     1.68115   
    70. RY*(   5) C   3                  0.00047     0.63136   
    71. RY*(   6) C   3                  0.00020     2.10761   
    72. RY*(   7) C   3                  0.00016     1.62968   
    73. RY*(   8) C   3                  0.00009     1.83859   
    74. RY*(   9) C   3                  0.00001     1.93629   
    75. RY*(   1) C   4                  0.00319     0.91375   
    76. RY*(   2) C   4                  0.00150     0.55652   
    77. RY*(   3) C   4                  0.00077     0.64547   
    78. RY*(   4) C   4                  0.00055     0.51417   
    79. RY*(   5) C   4                  0.00022     1.42176   
    80. RY*(   6) C   4                  0.00007     2.13632   
    81. RY*(   7) C   4                  0.00001     1.67325   
    82. RY*(   8) C   4                  0.00001     2.04719   
    83. RY*(   9) C   4                  0.00001     2.14672   
    84. RY*(   1) C   5                  0.00279     0.98553   
    85. RY*(   2) C   5                  0.00139     0.47920   
    86. RY*(   3) C   5                  0.00042     0.50274   
    87. RY*(   4) C   5                  0.00042     1.09686   
    88. RY*(   5) C   5                  0.00027     1.06743   
    89. RY*(   6) C   5                  0.00007     2.19451   
    90. RY*(   7) C   5                  0.00003     2.04622   
    91. RY*(   8) C   5                  0.00000     2.02770   
    92. RY*(   9) C   5                  0.00000     1.64601   
    93. RY*(   1) C   6                  0.00247     1.02278   
    94. RY*(   2) C   6                  0.00116     0.48121   
    95. RY*(   3) C   6                  0.00053     0.50858   
    96. RY*(   4) C   6                  0.00040     1.68823   
    97. RY*(   5) C   6                  0.00027     0.45960   
    98. RY*(   6) C   6                  0.00008     2.16953   
    99. RY*(   7) C   6                  0.00002     1.97286   
   100. RY*(   8) C   6                  0.00000     1.99276   
   101. RY*(   9) C   6                  0.00000     1.59304   
   102. RY*(   1) C   7                  0.00279     0.98553   
   103. RY*(   2) C   7                  0.00139     0.47920   
   104. RY*(   3) C   7                  0.00042     0.50573   
   105. RY*(   4) C   7                  0.00036     1.09354   
   106. RY*(   5) C   7                  0.00030     1.06832   
   107. RY*(   6) C   7                  0.00007     2.19451   
   108. RY*(   7) C   7                  0.00003     2.04623   
   109. RY*(   8) C   7                  0.00000     2.02771   
   110. RY*(   9) C   7                  0.00000     1.64608   
   111. RY*(   1) C   8                  0.00319     0.91434   
   112. RY*(   2) C   8                  0.00149     0.55618   
   113. RY*(   3) C   8                  0.00068     0.55672   
   114. RY*(   4) C   8                  0.00053     0.57069   
   115. RY*(   5) C   8                  0.00023     1.45573   
   116. RY*(   6) C   8                  0.00007     2.13665   
   117. RY*(   7) C   8                  0.00001     1.67300   
   118. RY*(   8) C   8                  0.00001     2.04729   
   119. RY*(   9) C   8                  0.00001     2.14664   
   120. RY*(   1) H   9                  0.00082     0.18273   
   121. RY*(   2) H   9                  0.00005     1.62291   
   122. RY*(   3) H   9                  0.00006     1.78041   
   123. RY*(   4) H   9                  0.00001     1.94052   
   124. RY*(   1) H  10                  0.00082     0.18273   
   125. RY*(   2) H  10                  0.00005     1.62291   
   126. RY*(   3) H  10                  0.00006     1.78041   
   127. RY*(   4) H  10                  0.00001     1.94052   
   128. RY*(   1) H  11                  0.00079     0.18601   
   129. RY*(   2) H  11                  0.00007     1.47627   
   130. RY*(   3) H  11                  0.00004     1.90456   
   131. RY*(   4) H  11                  0.00003     2.08153   
   132. RY*(   1) H  12                  0.00069     0.18736   
   133. RY*(   2) H  12                  0.00006     1.47625   
   134. RY*(   3) H  12                  0.00004     1.89098   
   135. RY*(   4) H  12                  0.00003     2.08531   
   136. RY*(   1) H  13                  0.00074     0.17130   
   137. RY*(   2) H  13                  0.00006     1.46446   
   138. RY*(   3) H  13                  0.00003     2.17765   
   139. RY*(   4) H  13                  0.00003     1.78745   
   140. RY*(   1) H  14                  0.00069     0.18736   
   141. RY*(   2) H  14                  0.00006     1.47625   
   142. RY*(   3) H  14                  0.00004     1.89098   
   143. RY*(   4) H  14                  0.00003     2.08531   
   144. RY*(   1) H  15                  0.00079     0.18601   
   145. RY*(   2) H  15                  0.00007     1.47627   
   146. RY*(   3) H  15                  0.00004     1.90456   
   147. RY*(   4) H  15                  0.00003     2.08153   
   148. BD*(   1)Br   1 - C   2          0.02031    -0.13182   
   149. BD*(   1) C   2 - C   3          0.01311     0.21617   
   150. BD*(   1) C   2 - H   9          0.00597     0.27981   
   151. BD*(   1) C   2 - H  10          0.00597     0.27981   
   152. BD*(   1) C   3 - C   4          0.01305     0.34975   
   153. BD*(   2) C   3 - C   4          0.19613    -0.18332  158(v),163(v),148(v),77(g)
                                                    68(g),88(v),113(v),69(g)
   154. BD*(   1) C   3 - C   8          0.01304     0.34977   
   155. BD*(   1) C   4 - C   5          0.00776     0.37773   
   156. BD*(   1) C   4 - H  11          0.00664     0.28583   
   157. BD*(   1) C   5 - C   6          0.00779     0.36448   
   158. BD*(   2) C   5 - C   6          0.16658    -0.17379  153(v),163(v),97(g),87(g)
                                                    96(g)
   159. BD*(   1) C   5 - H  12          0.00643     0.30048   
   160. BD*(   1) C   6 - C   7          0.00779     0.36448   
   161. BD*(   1) C   6 - H  13          0.00634     0.28847   
   162. BD*(   1) C   7 - C   8          0.00776     0.37773   
   163. BD*(   2) C   7 - C   8          0.14451    -0.16365  158(v),153(v),106(g),115(g)
                                                    113(g)
   164. BD*(   1) C   7 - H  14          0.00643     0.30048   
   165. BD*(   1) C   8 - H  15          0.00664     0.28583   
       -------------------------------
              Total Lewis   41.30776  ( 98.3518%)
        Valence non-Lewis    0.64227  (  1.5292%)
        Rydberg non-Lewis    0.04997  (  0.1190%)
       -------------------------------
            Total unit  1   42.00000  (100.0000%)
           Charge unit  1    0.00000


 ***************************************************
 *******         Beta  spin orbitals         *******
 ***************************************************


 NATURAL POPULATIONS:  Natural atomic orbital occupancies 
                                                          
   NAO  Atom  No  lang   Type(AO)    Occupancy      Energy
 ----------------------------------------------------------
     1   Br    1  S      Cor( 1S)     1.00000    -399.94547
     2   Br    1  S      Cor( 2S)     1.00000    -142.75675
     3   Br    1  S      Cor( 3S)     0.99994     -11.46536
     4   Br    1  S      Val( 4S)     0.94913      -1.18855
     5   Br    1  S      Ryd( 5S)     0.00122       0.27729
     6   Br    1  px     Cor( 2p)     1.00000     -56.33390
     7   Br    1  px     Cor( 3p)     0.99995      -6.85718
     8   Br    1  px     Val( 4p)     0.63834      -0.41953
     9   Br    1  px     Ryd( 5p)     0.00110       0.47679
    10   Br    1  py     Cor( 2p)     1.00000     -56.33195
    11   Br    1  py     Cor( 3p)     0.99988      -6.85294
    12   Br    1  py     Val( 4p)     0.64645      -0.43280
    13   Br    1  py     Ryd( 5p)     0.00048       0.50259
    14   Br    1  pz     Cor( 2p)     1.00000     -56.33057
    15   Br    1  pz     Cor( 3p)     0.99999      -6.84717
    16   Br    1  pz     Val( 4p)     0.99235      -0.45940
    17   Br    1  pz     Ryd( 5p)     0.00041       0.49040
    18   Br    1  dxy    Cor( 3d)     0.99996      -2.82116
    19   Br    1  dxy    Ryd( 4d)     0.00113       0.63316
    20   Br    1  dxy    Ryd( 5d)     0.00001       3.37892
    21   Br    1  dxz    Cor( 3d)     0.99999      -2.81611
    22   Br    1  dxz    Ryd( 4d)     0.00086       0.59640
    23   Br    1  dxz    Ryd( 5d)     0.00001       3.31859
    24   Br    1  dyz    Cor( 3d)     1.00000      -2.81169
    25   Br    1  dyz    Ryd( 4d)     0.00011       0.44902
    26   Br    1  dyz    Ryd( 5d)     0.00000       3.20206
    27   Br    1  dx2y2  Cor( 3d)     0.99995      -2.82115
    28   Br    1  dx2y2  Ryd( 4d)     0.00132       0.61903
    29   Br    1  dx2y2  Ryd( 5d)     0.00001       3.37244
    30   Br    1  dz2    Cor( 3d)     0.99998      -2.81143
    31   Br    1  dz2    Ryd( 4d)     0.00057       0.53275
    32   Br    1  dz2    Ryd( 5d)     0.00000       3.28997

    33    C    2  S      Cor( 1S)     0.99950     -10.31706
    34    C    2  S      Val( 2S)     0.55548      -0.48097
    35    C    2  S      Ryd( 3S)     0.00078       0.61137
    36    C    2  px     Val( 2p)     0.49765      -0.35414
    37    C    2  px     Ryd( 3p)     0.00081       0.40744
    38    C    2  py     Val( 2p)     0.54037      -0.30119
    39    C    2  py     Ryd( 3p)     0.00172       0.32500
    40    C    2  pz     Val( 2p)     0.64970      -0.30414
    41    C    2  pz     Ryd( 3p)     0.00314       0.48812
    42    C    2  dxy    Ryd( 3d)     0.00047       1.79390
    43    C    2  dxz    Ryd( 3d)     0.00033       2.03566
    44    C    2  dyz    Ryd( 3d)     0.00026       2.07925
    45    C    2  dx2y2  Ryd( 3d)     0.00056       1.93900
    46    C    2  dz2    Ryd( 3d)     0.00049       2.03393

    47    C    3  S      Cor( 1S)     0.99940     -10.29768
    48    C    3  S      Val( 2S)     0.43979      -0.33956
    49    C    3  S      Ryd( 3S)     0.00078       0.35160
    50    C    3  px     Val( 2p)     0.28288      -0.28708
    51    C    3  px     Ryd( 3p)     0.00122       0.43458
    52    C    3  py     Val( 2p)     0.53972      -0.28517
    53    C    3  py     Ryd( 3p)     0.00241       0.86796
    54    C    3  pz     Val( 2p)     0.54996      -0.27019
    55    C    3  pz     Ryd( 3p)     0.00174       0.64159
    56    C    3  dxy    Ryd( 3d)     0.00020       1.69151
    57    C    3  dxz    Ryd( 3d)     0.00034       1.70518
    58    C    3  dyz    Ryd( 3d)     0.00052       2.23605
    59    C    3  dx2y2  Ryd( 3d)     0.00036       2.00504
    60    C    3  dz2    Ryd( 3d)     0.00042       2.17119

    61    C    4  S      Cor( 1S)     0.99944     -10.27019
    62    C    4  S      Val( 2S)     0.47787      -0.34608
    63    C    4  S      Ryd( 3S)     0.00093       0.38642
    64    C    4  px     Val( 2p)     0.42443      -0.29882
    65    C    4  px     Ryd( 3p)     0.00041       0.37408
    66    C    4  py     Val( 2p)     0.55426      -0.24962
    67    C    4  py     Ryd( 3p)     0.00253       0.59672
    68    C    4  pz     Val( 2p)     0.58380      -0.25695
    69    C    4  pz     Ryd( 3p)     0.00278       0.73450
    70    C    4  dxy    Ryd( 3d)     0.00024       1.72523
    71    C    4  dxz    Ryd( 3d)     0.00013       1.72160
    72    C    4  dyz    Ryd( 3d)     0.00041       2.28865
    73    C    4  dx2y2  Ryd( 3d)     0.00024       2.08066
    74    C    4  dz2    Ryd( 3d)     0.00034       2.19175

    75    C    5  S      Cor( 1S)     0.99949     -10.26969
    76    C    5  S      Val( 2S)     0.48510      -0.35210
    77    C    5  S      Ryd( 3S)     0.00058       0.38977
    78    C    5  px     Val( 2p)     0.45522      -0.29934
    79    C    5  px     Ryd( 3p)     0.00028       0.37310
    80    C    5  py     Val( 2p)     0.54898      -0.24047
    81    C    5  py     Ryd( 3p)     0.00238       0.54938
    82    C    5  pz     Val( 2p)     0.58948      -0.25495
    83    C    5  pz     Ryd( 3p)     0.00302       0.74992
    84    C    5  dxy    Ryd( 3d)     0.00020       1.72903
    85    C    5  dxz    Ryd( 3d)     0.00017       1.71398
    86    C    5  dyz    Ryd( 3d)     0.00040       2.29220
    87    C    5  dx2y2  Ryd( 3d)     0.00023       2.08331
    88    C    5  dz2    Ryd( 3d)     0.00035       2.18973

    89    C    6  S      Cor( 1S)     0.99947     -10.28638
    90    C    6  S      Val( 2S)     0.48480      -0.35637
    91    C    6  S      Ryd( 3S)     0.00065       0.38995
    92    C    6  px     Val( 2p)     0.23343      -0.27206
    93    C    6  px     Ryd( 3p)     0.00010       0.37445
    94    C    6  py     Val( 2p)     0.60122      -0.25904
    95    C    6  py     Ryd( 3p)     0.00299       0.83737
    96    C    6  pz     Val( 2p)     0.52583      -0.23244
    97    C    6  pz     Ryd( 3p)     0.00179       0.45629
    98    C    6  dxy    Ryd( 3d)     0.00020       1.70394
    99    C    6  dxz    Ryd( 3d)     0.00030       1.72981
   100    C    6  dyz    Ryd( 3d)     0.00041       2.21368
   101    C    6  dx2y2  Ryd( 3d)     0.00033       2.08564
   102    C    6  dz2    Ryd( 3d)     0.00038       2.23665

   103    C    7  S      Cor( 1S)     0.99949     -10.26969
   104    C    7  S      Val( 2S)     0.48510      -0.35210
   105    C    7  S      Ryd( 3S)     0.00058       0.38977
   106    C    7  px     Val( 2p)     0.45522      -0.29934
   107    C    7  px     Ryd( 3p)     0.00028       0.37310
   108    C    7  py     Val( 2p)     0.54898      -0.24047
   109    C    7  py     Ryd( 3p)     0.00238       0.54938
   110    C    7  pz     Val( 2p)     0.58948      -0.25495
   111    C    7  pz     Ryd( 3p)     0.00302       0.74992
   112    C    7  dxy    Ryd( 3d)     0.00020       1.72903
   113    C    7  dxz    Ryd( 3d)     0.00017       1.71398
   114    C    7  dyz    Ryd( 3d)     0.00040       2.29220
   115    C    7  dx2y2  Ryd( 3d)     0.00023       2.08331
   116    C    7  dz2    Ryd( 3d)     0.00035       2.18973

   117    C    8  S      Cor( 1S)     0.99944     -10.27019
   118    C    8  S      Val( 2S)     0.47787      -0.34608
   119    C    8  S      Ryd( 3S)     0.00093       0.38642
   120    C    8  px     Val( 2p)     0.42443      -0.29882
   121    C    8  px     Ryd( 3p)     0.00041       0.37408
   122    C    8  py     Val( 2p)     0.55426      -0.24962
   123    C    8  py     Ryd( 3p)     0.00253       0.59672
   124    C    8  pz     Val( 2p)     0.58380      -0.25695
   125    C    8  pz     Ryd( 3p)     0.00278       0.73450
   126    C    8  dxy    Ryd( 3d)     0.00024       1.72523
   127    C    8  dxz    Ryd( 3d)     0.00013       1.72160
   128    C    8  dyz    Ryd( 3d)     0.00041       2.28865
   129    C    8  dx2y2  Ryd( 3d)     0.00024       2.08066
   130    C    8  dz2    Ryd( 3d)     0.00034       2.19175

   131    H    9  S      Val( 1S)     0.36087      -0.08877
   132    H    9  S      Ryd( 2S)     0.00080       0.17806
   133    H    9  px     Ryd( 2p)     0.00010       1.69043
   134    H    9  py     Ryd( 2p)     0.00013       1.66962
   135    H    9  pz     Ryd( 2p)     0.00026       1.99814

   136    H   10  S      Val( 1S)     0.36087      -0.08877
   137    H   10  S      Ryd( 2S)     0.00080       0.17806
   138    H   10  px     Ryd( 2p)     0.00010       1.69043
   139    H   10  py     Ryd( 2p)     0.00013       1.66962
   140    H   10  pz     Ryd( 2p)     0.00026       1.99814

   141    H   11  S      Val( 1S)     0.36975      -0.09250
   142    H   11  S      Ryd( 2S)     0.00082       0.17486
   143    H   11  px     Ryd( 2p)     0.00006       1.47621
   144    H   11  py     Ryd( 2p)     0.00013       1.90703
   145    H   11  pz     Ryd( 2p)     0.00035       2.09976

   146    H   12  S      Val( 1S)     0.36629      -0.07881
   147    H   12  S      Ryd( 2S)     0.00069       0.16973
   148    H   12  px     Ryd( 2p)     0.00005       1.47627
   149    H   12  py     Ryd( 2p)     0.00013       1.89730
   150    H   12  pz     Ryd( 2p)     0.00034       2.10619

   151    H   13  S      Val( 1S)     0.37367      -0.09320
   152    H   13  S      Ryd( 2S)     0.00074       0.16283
   153    H   13  px     Ryd( 2p)     0.00002       1.46580
   154    H   13  py     Ryd( 2p)     0.00047       2.19598
   155    H   13  pz     Ryd( 2p)     0.00004       1.78654

   156    H   14  S      Val( 1S)     0.36629      -0.07881
   157    H   14  S      Ryd( 2S)     0.00069       0.16973
   158    H   14  px     Ryd( 2p)     0.00005       1.47627
   159    H   14  py     Ryd( 2p)     0.00013       1.89730
   160    H   14  pz     Ryd( 2p)     0.00034       2.10619

   161    H   15  S      Val( 1S)     0.36975      -0.09250
   162    H   15  S      Ryd( 2S)     0.00082       0.17486
   163    H   15  px     Ryd( 2p)     0.00006       1.47621
   164    H   15  py     Ryd( 2p)     0.00013       1.90703
   165    H   15  pz     Ryd( 2p)     0.00035       2.09976


 Summary of Natural Population Analysis:                  
                                                          
                                       Natural Population 
                Natural  -----------------------------------------------
    Atom  No    Charge         Core      Valence    Rydberg      Total
 -----------------------------------------------------------------------
     Br    1    0.26685     13.99963     3.22628    0.00724    17.23315
      C    2   -0.25126      0.99950     2.24320    0.00856     3.25126
      C    3    0.18025      0.99940     1.81234    0.00801     2.81975
      C    4   -0.04781      0.99944     2.04036    0.00801     3.04781
      C    5   -0.08588      0.99949     2.07878    0.00762     3.08588
      C    6    0.14809      0.99947     1.84528    0.00716     2.85191
      C    7   -0.08588      0.99949     2.07878    0.00762     3.08588
      C    8   -0.04781      0.99944     2.04036    0.00801     3.04781
      H    9    0.13783      0.00000     0.36087    0.00130     0.36217
      H   10    0.13783      0.00000     0.36087    0.00130     0.36217
      H   11    0.12889      0.00000     0.36975    0.00136     0.37111
      H   12    0.13249      0.00000     0.36629    0.00122     0.36751
      H   13    0.12506      0.00000     0.37367    0.00127     0.37494
      H   14    0.13249      0.00000     0.36629    0.00122     0.36751
      H   15    0.12889      0.00000     0.36975    0.00136     0.37111
 =======================================================================
   * Total *    1.00000     20.99585    19.93289    0.07127    41.00000

                                 Natural Population      
 --------------------------------------------------------
   Core                      20.99585 ( 99.9802% of  21)
   Valence                   19.93289 ( 99.6644% of  20)
   Natural Minimal Basis     40.92873 ( 99.8262% of  41)
   Natural Rydberg Basis      0.07127 (  0.1738% of  41)
 --------------------------------------------------------

    Atom  No          Natural Electron Configuration
 ----------------------------------------------------------------------------
     Br    1      [core]4S( 0.95)4p( 2.28)
      C    2      [core]2S( 0.56)2p( 1.69)3p( 0.01)
      C    3      [core]2S( 0.44)2p( 1.37)3p( 0.01)
      C    4      [core]2S( 0.48)2p( 1.56)3p( 0.01)
      C    5      [core]2S( 0.49)2p( 1.59)3p( 0.01)
      C    6      [core]2S( 0.48)2p( 1.36)
      C    7      [core]2S( 0.49)2p( 1.59)3p( 0.01)
      C    8      [core]2S( 0.48)2p( 1.56)3p( 0.01)
      H    9            1S( 0.36)
      H   10            1S( 0.36)
      H   11            1S( 0.37)
      H   12            1S( 0.37)
      H   13            1S( 0.37)
      H   14            1S( 0.37)
      H   15            1S( 0.37)


 NATURAL BOND ORBITAL ANALYSIS, beta spin orbitals:

                       Occupancies       Lewis Structure    Low   High
           Occ.    -------------------  -----------------   occ   occ
  Cycle   Thresh.   Lewis   Non-Lewis     CR  BD  3C  LP    (L)   (NL)   Dev
 =============================================================================
   1(1)    0.90    39.32825   1.67175     21  15   0   5     3      0    0.08
   2(2)    0.90    39.32825   1.67175     21  15   0   5     3      0    0.08
   3(1)    0.80    40.23943   0.76057     21  17   0   3     1      0    0.08
   4(2)    0.80    40.23943   0.76057     21  17   0   3     1      0    0.08
   5(1)    0.70    40.23943   0.76057     21  17   0   3     0      0    0.08
 -----------------------------------------------------------------------------

 Structure accepted: No low occupancy Lewis orbitals

 --------------------------------------------------------
   Core                     20.99582 ( 99.980% of  21)
   Valence Lewis            19.24361 ( 96.218% of  20)
  ==================       ============================
   Total Lewis              40.23943 ( 98.145% of  41)
  -----------------------------------------------------
   Valence non-Lewis         0.71368 (  1.741% of  41)
   Rydberg non-Lewis         0.04689 (  0.114% of  41)
  ==================       ============================
   Total non-Lewis           0.76057 (  1.855% of  41)
 --------------------------------------------------------


       (Occupancy)   Bond orbital/ Coefficients/ Hybrids
 ---------------------------------------------------------------------------------
     1. (0.91473) BD ( 1)Br   1 - C   2  
                ( 47.87%)   0.6919*Br   1 s(  8.25%)p11.07( 91.32%)d 0.05(  0.44%)
                                            0.0000  0.0000  0.0004  0.2832 -0.0477
                                           -0.0000  0.0008 -0.7678 -0.0492  0.0000
                                           -0.0026  0.5667  0.0116  0.0000  0.0000
                                            0.0000  0.0000 -0.0003 -0.0448 -0.0026
                                            0.0000  0.0000  0.0000  0.0000  0.0000
                                            0.0000  0.0009  0.0331  0.0047 -0.0003
                                           -0.0351 -0.0020
                ( 52.13%)   0.7220* C   2 s( 16.36%)p 5.10( 83.51%)d 0.01(  0.12%)
                                            0.0000  0.4038 -0.0245  0.8637 -0.0176
                                           -0.2977 -0.0150  0.0000 -0.0000 -0.0133
                                           -0.0000 -0.0000  0.0258 -0.0199
     2. (0.98857) BD ( 1) C   2 - C   3  
                ( 49.08%)   0.7006* C   2 s( 31.79%)p 2.14( 68.16%)d 0.00(  0.05%)
                                            0.0004  0.5636  0.0151  0.0216 -0.0106
                                            0.8251  0.0129 -0.0000  0.0000  0.0024
                                            0.0000  0.0000 -0.0188 -0.0134
                ( 50.92%)   0.7136* C   3 s( 31.80%)p 2.14( 68.16%)d 0.00(  0.05%)
                                            0.0001  0.5639  0.0007 -0.0352 -0.0063
                                           -0.8247  0.0147 -0.0000 -0.0000 -0.0023
                                           -0.0000 -0.0000 -0.0199 -0.0071
     3. (0.99134) BD ( 1) C   2 - H   9  
                ( 63.96%)   0.7997* C   2 s( 25.93%)p 2.86( 74.04%)d 0.00(  0.04%)
                                           -0.0000  0.5092  0.0020 -0.3547 -0.0094
                                           -0.3381 -0.0178  0.7069 -0.0112  0.0024
                                           -0.0105 -0.0105  0.0008  0.0124
                ( 36.04%)   0.6004* H   9 s( 99.90%)p 0.00(  0.10%)
                                            0.9995 -0.0032  0.0152  0.0145 -0.0234
     4. (0.99134) BD ( 1) C   2 - H  10  
                ( 63.96%)   0.7997* C   2 s( 25.93%)p 2.86( 74.04%)d 0.00(  0.04%)
                                           -0.0000  0.5092  0.0020 -0.3547 -0.0094
                                           -0.3381 -0.0178 -0.7069  0.0112  0.0024
                                            0.0105  0.0105  0.0008  0.0124
                ( 36.04%)   0.6004* H  10 s( 99.90%)p 0.00(  0.10%)
                                            0.9995 -0.0032  0.0152  0.0145  0.0234
     5. (0.98697) BD ( 1) C   3 - C   4  
                ( 51.13%)   0.7150* C   3 s( 34.06%)p 1.93( 65.88%)d 0.00(  0.05%)
                                           -0.0001  0.5836  0.0039  0.0205 -0.0009
                                            0.3981 -0.0133  0.7068  0.0148  0.0010
                                            0.0006  0.0159 -0.0089  0.0141
                ( 48.87%)   0.6991* C   4 s( 34.93%)p 1.86( 65.01%)d 0.00(  0.06%)
                                            0.0001  0.5910  0.0077  0.0080 -0.0012
                                           -0.4251 -0.0222 -0.6846  0.0105 -0.0004
                                           -0.0003  0.0160 -0.0069  0.0168
     6. (0.98697) BD ( 1) C   3 - C   8  
                ( 51.13%)   0.7150* C   3 s( 34.06%)p 1.93( 65.88%)d 0.00(  0.05%)
                                           -0.0001  0.5836  0.0039  0.0205 -0.0009
                                            0.3981 -0.0133 -0.7068 -0.0148  0.0010
                                           -0.0006 -0.0159 -0.0089  0.0141
                ( 48.87%)   0.6991* C   8 s( 34.93%)p 1.86( 65.01%)d 0.00(  0.06%)
                                            0.0001  0.5910  0.0077  0.0080 -0.0012
                                           -0.4251 -0.0222  0.6846 -0.0105 -0.0004
                                            0.0003 -0.0160 -0.0069  0.0168
     7. (0.98927) BD ( 1) C   4 - C   5  
                ( 50.43%)   0.7102* C   4 s( 35.66%)p 1.80( 64.30%)d 0.00(  0.05%)
                                           -0.0000  0.5970  0.0122 -0.0062  0.0006
                                            0.8005  0.0064  0.0187  0.0412  0.0001
                                            0.0003 -0.0037 -0.0189 -0.0091
                ( 49.57%)   0.7040* C   5 s( 35.43%)p 1.82( 64.52%)d 0.00(  0.05%)
                                            0.0000  0.5952  0.0071 -0.0000 -0.0003
                                           -0.8020 -0.0073  0.0162  0.0405  0.0004
                                           -0.0001  0.0037 -0.0189 -0.0094
     8. (0.84362) BD ( 2) C   4 - C   5  
                ( 48.08%)   0.6934* C   4 s(  0.00%)p 1.00( 99.93%)d 0.00(  0.07%)
                                           -0.0000 -0.0045  0.0002  0.9996 -0.0068
                                            0.0111  0.0005  0.0010  0.0007  0.0219
                                           -0.0134 -0.0001 -0.0003  0.0000
                ( 51.92%)   0.7205* C   5 s(  0.00%)p 1.00( 99.94%)d 0.00(  0.06%)
                                            0.0000  0.0031  0.0002  0.9996 -0.0113
                                            0.0023 -0.0001  0.0004 -0.0004 -0.0203
                                           -0.0151  0.0001 -0.0000  0.0001
     9. (0.98950) BD ( 1) C   4 - H  11  
                ( 63.02%)   0.7939* C   4 s( 29.31%)p 2.41( 70.66%)d 0.00(  0.03%)
                                           -0.0004  0.5412 -0.0142  0.0063  0.0002
                                           -0.4205  0.0159  0.7277 -0.0007 -0.0003
                                           -0.0001 -0.0124 -0.0057  0.0100
                ( 36.98%)   0.6081* H  11 s( 99.90%)p 0.00(  0.10%)
                                            0.9995 -0.0021 -0.0004  0.0150 -0.0287
    10. (0.99035) BD ( 1) C   5 - C   6  
                ( 50.32%)   0.7094* C   5 s( 34.81%)p 1.87( 65.14%)d 0.00(  0.06%)
                                            0.0000  0.5899  0.0105 -0.0026  0.0001
                                            0.4240  0.0412 -0.6854  0.0103 -0.0001
                                            0.0001 -0.0154 -0.0055  0.0168
                ( 49.68%)   0.7048* C   6 s( 35.25%)p 1.84( 64.69%)d 0.00(  0.06%)
                                            0.0000  0.5936  0.0108 -0.0042  0.0001
                                           -0.3826  0.0292  0.7064  0.0268  0.0002
                                           -0.0001 -0.0176 -0.0098  0.0136
    11. (0.98948) BD ( 1) C   5 - H  12  
                ( 63.36%)   0.7960* C   5 s( 29.66%)p 2.37( 70.31%)d 0.00(  0.03%)
                                           -0.0003  0.5444 -0.0139 -0.0029  0.0002
                                            0.4183 -0.0063  0.7267 -0.0093 -0.0002
                                            0.0001  0.0116 -0.0050  0.0099
                ( 36.64%)   0.6053* H  12 s( 99.89%)p 0.00(  0.11%)
                                            0.9995 -0.0024 -0.0001 -0.0158 -0.0283
    12. (0.99035) BD ( 1) C   6 - C   7  
                ( 49.68%)   0.7048* C   6 s( 35.25%)p 1.84( 64.69%)d 0.00(  0.06%)
                                            0.0000  0.5936  0.0108 -0.0042  0.0001
                                           -0.3826  0.0292 -0.7064 -0.0268  0.0002
                                            0.0001  0.0176 -0.0098  0.0136
                ( 50.32%)   0.7094* C   7 s( 34.81%)p 1.87( 65.14%)d 0.00(  0.06%)
                                            0.0000  0.5899  0.0105 -0.0026  0.0001
                                            0.4240  0.0412  0.6854 -0.0103 -0.0001
                                           -0.0001  0.0154 -0.0055  0.0168
    13. (0.98982) BD ( 1) C   6 - H  13  
                ( 62.62%)   0.7913* C   6 s( 29.40%)p 2.40( 70.57%)d 0.00(  0.03%)
                                           -0.0003  0.5421 -0.0111  0.0057 -0.0001
                                            0.8399 -0.0121 -0.0000 -0.0000 -0.0001
                                           -0.0000  0.0000 -0.0170 -0.0065
                ( 37.38%)   0.6114* H  13 s( 99.89%)p 0.00(  0.11%)
                                            0.9994 -0.0010  0.0002 -0.0333  0.0000
    14. (0.98927) BD ( 1) C   7 - C   8  
                ( 49.57%)   0.7040* C   7 s( 35.43%)p 1.82( 64.52%)d 0.00(  0.05%)
                                            0.0000  0.5952  0.0071 -0.0000 -0.0003
                                           -0.8020 -0.0073 -0.0162 -0.0405  0.0004
                                            0.0001 -0.0037 -0.0189 -0.0094
                ( 50.43%)   0.7102* C   8 s( 35.66%)p 1.80( 64.30%)d 0.00(  0.05%)
                                           -0.0000  0.5970  0.0122 -0.0062  0.0006
                                            0.8005  0.0064 -0.0187 -0.0412  0.0001
                                           -0.0003  0.0037 -0.0189 -0.0091
    15. (0.84362) BD ( 2) C   7 - C   8  
                ( 51.92%)   0.7205* C   7 s(  0.00%)p 1.00( 99.94%)d 0.00(  0.06%)
                                            0.0000  0.0031  0.0002  0.9996 -0.0113
                                            0.0023 -0.0001 -0.0004  0.0004 -0.0203
                                            0.0151 -0.0001 -0.0000  0.0001
                ( 48.08%)   0.6934* C   8 s(  0.00%)p 1.00( 99.93%)d 0.00(  0.07%)
                                           -0.0000 -0.0045  0.0002  0.9996 -0.0068
                                            0.0111  0.0005 -0.0010 -0.0007  0.0219
                                            0.0134  0.0001 -0.0003  0.0000
    16. (0.98948) BD ( 1) C   7 - H  14  
                ( 63.36%)   0.7960* C   7 s( 29.66%)p 2.37( 70.31%)d 0.00(  0.03%)
                                            0.0003 -0.5444  0.0139  0.0029 -0.0002
                                           -0.4183  0.0063  0.7267 -0.0093  0.0002
                                            0.0001  0.0116  0.0050 -0.0099
                ( 36.64%)   0.6053* H  14 s( 99.89%)p 0.00(  0.11%)
                                           -0.9995  0.0024  0.0001  0.0158 -0.0283
    17. (0.98950) BD ( 1) C   8 - H  15  
                ( 63.02%)   0.7939* C   8 s( 29.31%)p 2.41( 70.66%)d 0.00(  0.03%)
                                            0.0004 -0.5412  0.0142 -0.0063 -0.0002
                                            0.4205 -0.0159  0.7277 -0.0007  0.0003
                                           -0.0001 -0.0124  0.0057 -0.0100
                ( 36.98%)   0.6081* H  15 s( 99.90%)p 0.00(  0.10%)
                                           -0.9995  0.0021  0.0004 -0.0150 -0.0287
    18. (1.00000) CR ( 1)Br   1           s(100.00%)
                                            1.0000 -0.0000 -0.0000 -0.0000  0.0000
                                            0.0000 -0.0000  0.0000  0.0000 -0.0000
                                            0.0000 -0.0000  0.0000  0.0000  0.0000
                                            0.0000  0.0000  0.0000  0.0000  0.0000
                                            0.0000  0.0000  0.0000  0.0000  0.0000
                                            0.0000 -0.0000 -0.0000 -0.0000  0.0000
                                            0.0000  0.0000
    19. (1.00000) CR ( 2)Br   1           s(100.00%)
                                           -0.0000  1.0000 -0.0000 -0.0000  0.0000
                                            0.0000 -0.0000  0.0000  0.0000 -0.0000
                                            0.0000 -0.0001  0.0000  0.0000  0.0000
                                            0.0000  0.0000  0.0000  0.0000  0.0000
                                            0.0000  0.0000  0.0000  0.0000  0.0000
                                            0.0000 -0.0000 -0.0000 -0.0000  0.0000
                                            0.0000  0.0000
    20. (0.99994) CR ( 3)Br   1           s(100.00%)p 0.00(  0.00%)
                                           -0.0000 -0.0000  1.0000  0.0001  0.0000
                                            0.0000 -0.0000  0.0002  0.0000 -0.0000
                                            0.0000 -0.0004 -0.0000  0.0000  0.0000
                                            0.0000  0.0000  0.0000  0.0000  0.0000
                                            0.0000  0.0000  0.0000  0.0000  0.0000
                                            0.0000 -0.0000 -0.0000 -0.0000  0.0000
                                            0.0000  0.0000
    21. (1.00000) CR ( 4)Br   1           s(  0.00%)p 1.00(100.00%)
                                            0.0000  0.0000  0.0000 -0.0000 -0.0000
                                            1.0000  0.0000 -0.0000 -0.0000  0.0000
                                           -0.0000  0.0000 -0.0000  0.0000  0.0000
                                            0.0000  0.0000 -0.0000 -0.0000 -0.0000
                                            0.0000  0.0000  0.0000  0.0000  0.0000
                                            0.0000  0.0000  0.0000  0.0000 -0.0000
                                           -0.0000 -0.0000
    22. (0.99995) CR ( 5)Br   1           s(  0.00%)p 1.00(100.00%)
                                           -0.0000 -0.0000 -0.0000  0.0001  0.0000
                                            0.0000  1.0000  0.0001  0.0000 -0.0000
                                            0.0000 -0.0013  0.0000  0.0000  0.0000
                                            0.0000  0.0000  0.0000  0.0000  0.0000
                                            0.0000  0.0000  0.0000  0.0000  0.0000
                                            0.0000 -0.0000 -0.0000 -0.0000  0.0000
                                            0.0000  0.0000
    23. (1.00000) CR ( 6)Br   1           s(  0.00%)p 1.00(100.00%)
                                           -0.0000 -0.0000 -0.0000  0.0000  0.0000
                                            0.0000 -0.0000  0.0000  0.0000  1.0000
                                            0.0000 -0.0000  0.0000  0.0000  0.0000
                                            0.0000  0.0000  0.0000  0.0000  0.0000
                                            0.0000  0.0000  0.0000  0.0000  0.0000
                                            0.0000 -0.0000 -0.0000 -0.0000  0.0000
                                            0.0000  0.0000
    24. (0.99984) CR ( 7)Br   1           s(  0.00%)p 1.00(100.00%)d 0.00(  0.00%)
                                            0.0000  0.0000  0.0000  0.0001 -0.0001
                                           -0.0000  0.0000 -0.0006 -0.0001  0.0000
                                            1.0000  0.0037 -0.0000  0.0000  0.0000
                                            0.0000  0.0000 -0.0000 -0.0001 -0.0000
                                            0.0000  0.0000  0.0000  0.0000  0.0000
                                            0.0000  0.0000  0.0000  0.0000 -0.0000
                                           -0.0001 -0.0000
    25. (1.00000) CR ( 8)Br   1           s(  0.00%)p 1.00(100.00%)
                                            0.0000  0.0000  0.0000  0.0000  0.0000
                                            0.0000  0.0000  0.0000  0.0000  0.0000
                                            0.0000  0.0000  0.0000  1.0000 -0.0000
                                           -0.0000  0.0000  0.0000  0.0000  0.0000
                                           -0.0000  0.0000 -0.0000  0.0000 -0.0000
                                            0.0000  0.0000  0.0000  0.0000  0.0000
                                            0.0000  0.0000
    26. (0.99999) CR ( 9)Br   1           s(  0.00%)p 1.00(100.00%)
                                            0.0000  0.0000  0.0000  0.0000  0.0000
                                            0.0000  0.0000  0.0000  0.0000  0.0000
                                            0.0000  0.0000  0.0000 -0.0000  1.0000
                                           -0.0001  0.0000  0.0000  0.0000  0.0000
                                           -0.0000  0.0000 -0.0000  0.0000 -0.0000
                                            0.0000  0.0000  0.0000  0.0000  0.0000
                                            0.0000  0.0000
    27. (0.99996) CR (10)Br   1           s(  0.00%)p 0.00(  0.00%)d 1.00(100.00%)
                                            0.0000  0.0000  0.0000 -0.0001 -0.0000
                                           -0.0000  0.0000  0.0001 -0.0000  0.0000
                                           -0.0000  0.0007 -0.0000  0.0000  0.0000
                                            0.0000  0.0000  1.0000 -0.0000  0.0000
                                            0.0000  0.0000  0.0000  0.0000  0.0000
                                            0.0000  0.0000 -0.0000  0.0000 -0.0000
                                           -0.0000 -0.0000
    28. (0.99999) CR (11)Br   1           s(  0.00%)p 0.00(  0.00%)d 1.00(100.00%)
                                            0.0000  0.0000  0.0000  0.0000  0.0000
                                            0.0000  0.0000  0.0000  0.0000  0.0000
                                            0.0000  0.0000  0.0000 -0.0000 -0.0000
                                           -0.0001  0.0000  0.0000  0.0000  0.0000
                                            1.0000  0.0000 -0.0000  0.0000 -0.0000
                                            0.0000  0.0000  0.0000  0.0000  0.0000
                                            0.0000  0.0000
    29. (1.00000) CR (12)Br   1           s(  0.00%)p 0.00(  0.00%)d 1.00(100.00%)
                                            0.0000  0.0000  0.0000  0.0000  0.0000
                                            0.0000  0.0000  0.0000  0.0000  0.0000
                                            0.0000  0.0000  0.0000  0.0000  0.0000
                                            0.0001 -0.0000  0.0000  0.0000  0.0000
                                            0.0000 -0.0000  0.0000  1.0000  0.0000
                                           -0.0000  0.0000  0.0000  0.0000  0.0000
                                            0.0000  0.0000
    30. (0.99995) CR (13)Br   1           s(  0.00%)p 0.00(  0.00%)d 1.00(100.00%)
                                           -0.0000 -0.0000 -0.0000  0.0000  0.0000
                                            0.0000 -0.0000  0.0000  0.0000 -0.0000
                                            0.0000 -0.0016  0.0000  0.0000  0.0000
                                            0.0000  0.0000  0.0000  0.0001 -0.0000
                                            0.0000  0.0000  0.0000  0.0000  0.0000
                                            0.0000  1.0000 -0.0000 -0.0000  0.0000
                                            0.0000  0.0000
    31. (0.99998) CR (14)Br   1           s(  0.00%)p 0.00(  0.00%)d 1.00(100.00%)
                                            0.0000  0.0000  0.0000 -0.0001 -0.0000
                                           -0.0000  0.0000  0.0001 -0.0000  0.0000
                                           -0.0000  0.0007 -0.0000  0.0000  0.0000
                                            0.0000  0.0000 -0.0000 -0.0000  0.0000
                                            0.0000  0.0000  0.0000  0.0000  0.0000
                                            0.0000  0.0000 -0.0000  0.0000  1.0000
                                           -0.0000 -0.0000
    32. (0.99950) CR ( 1) C   2           s(100.00%)p 0.00(  0.00%)
                                            1.0000 -0.0002 -0.0000 -0.0000  0.0000
                                           -0.0003 -0.0000 -0.0000  0.0000 -0.0000
                                            0.0000  0.0000  0.0000  0.0000
    33. (0.99940) CR ( 1) C   3           s(100.00%)p 0.00(  0.00%)
                                            1.0000  0.0001  0.0000  0.0000  0.0000
                                            0.0002 -0.0000 -0.0000 -0.0000  0.0000
                                           -0.0000 -0.0000 -0.0000  0.0000
    34. (0.99944) CR ( 1) C   4           s(100.00%)p 0.00(  0.00%)
                                            1.0000  0.0002 -0.0000  0.0000  0.0000
                                           -0.0001  0.0000  0.0003 -0.0000 -0.0000
                                           -0.0000 -0.0000 -0.0000  0.0000
    35. (0.99949) CR ( 1) C   5           s(100.00%)p 0.00(  0.00%)
                                            1.0000  0.0001 -0.0000 -0.0000  0.0000
                                            0.0001 -0.0000  0.0002 -0.0000  0.0000
                                            0.0000  0.0000 -0.0000  0.0000
    36. (0.99947) CR ( 1) C   6           s(100.00%)p 0.00(  0.00%)
                                            1.0000  0.0001 -0.0000  0.0000 -0.0000
                                            0.0003 -0.0000  0.0000  0.0000 -0.0000
                                            0.0000 -0.0000 -0.0000 -0.0000
    37. (0.99949) CR ( 1) C   7           s(100.00%)p 0.00(  0.00%)
                                            1.0000  0.0001 -0.0000 -0.0000  0.0000
                                            0.0001 -0.0000 -0.0002  0.0000  0.0000
                                           -0.0000 -0.0000 -0.0000  0.0000
    38. (0.99944) CR ( 1) C   8           s(100.00%)p 0.00(  0.00%)
                                            1.0000  0.0002 -0.0000  0.0000  0.0000
                                           -0.0001  0.0000 -0.0003  0.0000 -0.0000
                                            0.0000  0.0000 -0.0000  0.0000
    39. (0.99871) LP ( 1)Br   1           s( 87.22%)p 0.15( 12.78%)d 0.00(  0.00%)
                                            0.0000  0.0000 -0.0001  0.9339  0.0090
                                           -0.0000 -0.0001  0.3569  0.0046 -0.0000
                                            0.0000  0.0187 -0.0051  0.0000  0.0000
                                            0.0000  0.0000  0.0000  0.0013  0.0006
                                            0.0000  0.0000  0.0000  0.0000  0.0000
                                            0.0000 -0.0000 -0.0030 -0.0004  0.0000
                                            0.0024  0.0002
    40. (0.99280) LP ( 2)Br   1           s(  0.00%)p 1.00( 99.98%)d 0.00(  0.02%)
                                            0.0000  0.0000  0.0000  0.0000  0.0000
                                            0.0000  0.0000  0.0000  0.0000  0.0000
                                            0.0000  0.0000  0.0000  0.0000  0.0001
                                            0.9998 -0.0146  0.0000  0.0000  0.0000
                                            0.0001 -0.0132  0.0014 -0.0001  0.0081
                                           -0.0013  0.0000  0.0000  0.0000  0.0000
                                            0.0000  0.0000
    41. (0.79793) LP ( 3)Br   1           s(  4.74%)p20.10( 95.20%)d 0.01(  0.06%)
                                           -0.0000 -0.0000 -0.0003  0.2174 -0.0095
                                            0.0000 -0.0010 -0.5252  0.0004 -0.0000
                                            0.0027 -0.8221  0.0153 -0.0000 -0.0000
                                           -0.0000 -0.0000  0.0006  0.0094 -0.0018
                                           -0.0000 -0.0000 -0.0000 -0.0000 -0.0000
                                           -0.0000 -0.0013  0.0230 -0.0023  0.0006
                                           -0.0023 -0.0004
    42. (0.28093) LP*( 1) C   3           s(  0.01%)p 1.00( 99.99%)d 0.00(  0.00%)
                                            0.0000  0.0039  0.0088 -0.9989  0.0008
                                            0.0453 -0.0066 -0.0000 -0.0000 -0.0052
                                           -0.0000 -0.0000 -0.0039  0.0009
    43. (0.23361) LP*( 1) C   6           s(  0.00%)p 1.00( 99.92%)d 0.00(  0.08%)
                                            0.0000 -0.0019  0.0025 -0.9996 -0.0025
                                            0.0081  0.0009 -0.0000 -0.0000  0.0283
                                            0.0000  0.0000  0.0005  0.0001
    44. (0.00092) RY*( 1)Br   1           s(  0.00%)p 1.00( 21.09%)d 3.74( 78.91%)
                                            0.0000  0.0000  0.0000  0.0000  0.0000
                                            0.0000  0.0000  0.0000  0.0000  0.0000
                                            0.0000  0.0000  0.0000 -0.0000 -0.0000
                                            0.0064 -0.4592  0.0000  0.0000  0.0000
                                           -0.0000  0.8623 -0.0586  0.0000 -0.2048
                                           -0.0102  0.0000  0.0000  0.0000  0.0000
                                            0.0000  0.0000
    45. (0.00071) RY*( 2)Br   1           s(  1.17%)p24.12( 28.17%)d60.52( 70.67%)
                                           -0.0000 -0.0000 -0.0000 -0.0030  0.1080
                                            0.0000 -0.0000  0.0031 -0.1508 -0.0000
                                            0.0000  0.0113 -0.5087  0.0000  0.0000
                                            0.0000  0.0000  0.0000  0.4873 -0.0090
                                            0.0000  0.0000  0.0000  0.0000  0.0000
                                            0.0000 -0.0000  0.6836 -0.0420  0.0000
                                            0.0066 -0.0099
    46. (0.00014) RY*( 3)Br   1           s( 12.04%)p 1.19( 14.34%)d 6.12( 73.63%)
                                           -0.0000 -0.0000 -0.0000  0.0201  0.3463
                                            0.0000 -0.0000 -0.0797  0.2425 -0.0000
                                            0.0000  0.0358 -0.2774  0.0000  0.0000
                                            0.0000  0.0000  0.0000  0.4886  0.0176
                                            0.0000  0.0000  0.0000  0.0000  0.0000
                                            0.0000 -0.0000 -0.5594  0.0092  0.0000
                                            0.4292 -0.0007
    47. (0.00001) RY*( 4)Br   1           s(  0.00%)p 1.00( 77.93%)d 0.28( 22.07%)
    48. (0.00000) RY*( 5)Br   1           s( 33.22%)p 0.33( 11.11%)d 1.68( 55.67%)
    49. (0.00000) RY*( 6)Br   1           s(  0.00%)p 0.00(  0.00%)d 1.00( 99.99%)
    50. (0.00001) RY*( 7)Br   1           s(  2.60%)p34.72( 90.35%)d 2.71(  7.05%)
    51. (0.00000) RY*( 8)Br   1           s(  0.00%)p 1.00(  0.08%)d99.99( 99.92%)
    52. (0.00001) RY*( 9)Br   1           s(  0.00%)p 1.00(  0.93%)d99.99( 99.07%)
    53. (0.00000) RY*(10)Br   1           s(  0.00%)p 0.00(  0.00%)d 1.00(100.00%)
    54. (0.00001) RY*(11)Br   1           s(  0.32%)p99.99( 56.55%)d99.99( 43.13%)
    55. (0.00000) RY*(12)Br   1           s(  0.00%)p 1.00(  0.05%)d99.99( 99.95%)
    56. (0.00001) RY*(13)Br   1           s( 50.46%)p 0.00(  0.14%)d 0.98( 49.41%)
    57. (0.00000) RY*(14)Br   1           s(  0.00%)p 0.00(  0.00%)d 1.00(100.00%)
    58. (0.00313) RY*( 1) C   2           s(  0.00%)p 1.00( 95.11%)d 0.05(  4.89%)
                                            0.0000 -0.0000 -0.0000  0.0000  0.0000
                                            0.0000  0.0000  0.0167  0.9751 -0.0000
                                           -0.1105  0.1916 -0.0000 -0.0000
    59. (0.00178) RY*( 2) C   2           s( 11.91%)p 5.82( 69.32%)d 1.58( 18.77%)
                                            0.0000  0.0094  0.3449  0.0031 -0.1534
                                           -0.0312  0.8178 -0.0000  0.0000 -0.3956
                                            0.0000  0.0000 -0.1649 -0.0629
    60. (0.00061) RY*( 3) C   2           s( 25.46%)p 2.91( 74.17%)d 0.01(  0.37%)
                                            0.0000  0.0181  0.5043  0.0205  0.8585
                                           -0.0112 -0.0641 -0.0000  0.0000 -0.0027
                                            0.0000  0.0000 -0.0581  0.0173
    61. (0.00017) RY*( 4) C   2           s(  0.00%)p 1.00(  0.82%)d99.99( 99.18%)
                                            0.0000 -0.0000 -0.0000  0.0000  0.0000
                                            0.0000  0.0000  0.0178  0.0885 -0.0000
                                            0.9889  0.1179 -0.0000 -0.0000
    62. (0.00015) RY*( 5) C   2           s(  4.44%)p 3.07( 13.63%)d18.45( 81.93%)
                                            0.0000  0.0060  0.2106  0.0188 -0.0878
                                           -0.0079  0.3580  0.0000 -0.0000  0.8245
                                           -0.0000 -0.0000  0.2016  0.3143
    63. (0.00009) RY*( 6) C   2           s( 51.17%)p 0.70( 35.66%)d 0.26( 13.17%)
    64. (0.00002) RY*( 7) C   2           s(  3.00%)p 2.16(  6.49%)d30.16( 90.51%)
    65. (0.00000) RY*( 8) C   2           s(  0.00%)p 1.00(  4.12%)d23.27( 95.88%)
    66. (0.00001) RY*( 9) C   2           s(  4.02%)p 0.23(  0.93%)d23.66( 95.05%)
    67. (0.00265) RY*( 1) C   3           s( 12.28%)p 6.56( 80.58%)d 0.58(  7.15%)
                                            0.0000  0.0036  0.3504 -0.0013 -0.0214
                                            0.0248  0.8971 -0.0000 -0.0000  0.0205
                                           -0.0000 -0.0000 -0.1679 -0.2070
    68. (0.00164) RY*( 2) C   3           s(  0.00%)p 1.00( 94.53%)d 0.06(  5.47%)
                                           -0.0000  0.0000  0.0000  0.0000 -0.0000
                                            0.0000 -0.0000 -0.0151  0.9722  0.0000
                                           -0.0146 -0.2334 -0.0000  0.0000
    69. (0.00130) RY*( 3) C   3           s(  7.97%)p11.42( 91.03%)d 0.13(  1.00%)
                                           -0.0000  0.0019  0.2823  0.0039  0.9509
                                           -0.0072 -0.0776  0.0000  0.0000 -0.0926
                                            0.0000  0.0000 -0.0051  0.0375
    70. (0.00043) RY*( 4) C   3           s( 72.76%)p 0.19( 13.74%)d 0.19( 13.50%)
                                           -0.0000 -0.0096  0.8529  0.0076 -0.2749
                                           -0.0138 -0.2481  0.0000  0.0000  0.1182
                                            0.0000  0.0000  0.0852  0.3374
    71. (0.00035) RY*( 5) C   3           s(  0.00%)p 1.00(  0.19%)d99.99( 99.81%)
                                           -0.0000  0.0000  0.0000  0.0000 -0.0000
                                            0.0000 -0.0000 -0.0045  0.0436  0.0000
                                            0.9918  0.1200 -0.0000  0.0000
    72. (0.00020) RY*( 6) C   3           s(  0.00%)p 1.00(  5.33%)d17.78( 94.67%)
                                           -0.0000  0.0000  0.0000  0.0000 -0.0000
                                            0.0000 -0.0000 -0.0263  0.2293  0.0000
                                           -0.1269  0.9647 -0.0000  0.0000
    73. (0.00018) RY*( 7) C   3           s(  0.52%)p 2.78(  1.43%)d99.99( 98.05%)
                                            0.0000  0.0026  0.0717  0.0047 -0.1139
                                            0.0011  0.0365 -0.0000 -0.0000 -0.9720
                                           -0.0000 -0.0000  0.1831  0.0471
    74. (0.00009) RY*( 8) C   3           s(  5.49%)p 2.41( 13.26%)d14.79( 81.25%)
    75. (0.00001) RY*( 9) C   3           s(  1.05%)p 0.01(  0.01%)d94.13( 98.94%)
    76. (0.00312) RY*( 1) C   4           s(  1.97%)p46.89( 92.23%)d 2.95(  5.80%)
                                            0.0000 -0.0200  0.1388 -0.0002  0.0412
                                           -0.0163 -0.7269  0.0293  0.6254  0.0226
                                            0.0115  0.1926 -0.0560 -0.1310
    77. (0.00147) RY*( 2) C   4           s( 12.78%)p 6.62( 84.65%)d 0.20(  2.57%)
                                            0.0000  0.0192  0.3570  0.0010  0.1188
                                            0.0182 -0.5599  0.0127 -0.7200  0.0128
                                           -0.0031 -0.1229 -0.0820 -0.0608
    78. (0.00059) RY*( 3) C   4           s( 71.58%)p 0.37( 26.35%)d 0.03(  2.07%)
                                            0.0000 -0.0099  0.8460  0.0002  0.3290
                                           -0.0170  0.3493  0.0068  0.1813  0.0507
                                           -0.0447  0.0949 -0.0156  0.0829
    79. (0.00039) RY*( 4) C   4           s( 10.58%)p 7.31( 77.30%)d 1.15( 12.12%)
                                            0.0000 -0.0023  0.3252 -0.0060 -0.8785
                                           -0.0033  0.0311  0.0064 -0.0139  0.1737
                                            0.2866  0.0735 -0.0560  0.0192
    80. (0.00009) RY*( 5) C   4           s(  1.26%)p 3.43(  4.34%)d74.70( 94.40%)
    81. (0.00007) RY*( 6) C   4           s(  1.03%)p 4.15(  4.25%)d92.40( 94.73%)
    82. (0.00001) RY*( 7) C   4           s(  0.14%)p41.26(  5.69%)d99.99( 94.17%)
    83. (0.00001) RY*( 8) C   4           s(  0.67%)p 1.02(  0.68%)d99.99( 98.65%)
    84. (0.00001) RY*( 9) C   4           s(  0.09%)p50.47(  4.61%)d99.99( 95.29%)
    85. (0.00273) RY*( 1) C   5           s(  0.10%)p99.99( 92.76%)d69.71(  7.14%)
                                           -0.0000  0.0283  0.0150 -0.0005  0.0086
                                           -0.0197 -0.4468 -0.0296 -0.8524 -0.0071
                                            0.0031  0.2302  0.0366  0.1303
    86. (0.00138) RY*( 2) C   5           s(  0.00%)p 1.00( 98.60%)d 0.01(  1.40%)
                                            0.0000  0.0027 -0.0017 -0.0001 -0.0039
                                            0.0305 -0.8754 -0.0216  0.4672 -0.0048
                                            0.0021 -0.0341  0.0554  0.0987
    87. (0.00041) RY*( 3) C   5           s( 92.89%)p 0.01(  0.52%)d 0.07(  6.58%)
                                            0.0000 -0.0037  0.9638 -0.0001  0.0527
                                            0.0079 -0.0284  0.0187 -0.0354 -0.0320
                                            0.0065 -0.1970 -0.1541 -0.0472
    88. (0.00024) RY*( 4) C   5           s(  0.15%)p99.99( 83.82%)d99.99( 16.03%)
                                            0.0000 -0.0002  0.0393 -0.0066 -0.9154
                                            0.0002 -0.0001  0.0008 -0.0099 -0.1033
                                            0.3864 -0.0115 -0.0122 -0.0002
    89. (0.00007) RY*( 5) C   5           s(  0.00%)p 1.00(  8.34%)d10.99( 91.66%)
    90. (0.00007) RY*( 6) C   5           s(  0.00%)p 1.00(  1.39%)d70.93( 98.61%)
    91. (0.00003) RY*( 7) C   5           s(  6.87%)p 0.78(  5.36%)d12.77( 87.76%)
    92. (0.00000) RY*( 8) C   5           s(  0.07%)p27.16(  1.78%)d99.99( 98.15%)
    93. (0.00000) RY*( 9) C   5           s(  0.00%)p 1.00(  7.52%)d12.30( 92.48%)
    94. (0.00247) RY*( 1) C   6           s(  0.22%)p99.99( 90.86%)d39.71(  8.92%)
                                            0.0000  0.0259  0.0397 -0.0011 -0.0041
                                           -0.0354 -0.9525  0.0000  0.0000  0.0017
                                           -0.0000 -0.0000 -0.1778 -0.2400
    95. (0.00118) RY*( 2) C   6           s(  0.00%)p 1.00( 98.42%)d 0.02(  1.58%)
                                           -0.0000  0.0000 -0.0000  0.0000 -0.0000
                                           -0.0000 -0.0000 -0.0345  0.9915 -0.0000
                                           -0.0034  0.1256 -0.0000  0.0000
    96. (0.00050) RY*( 3) C   6           s( 92.81%)p 0.00(  0.42%)d 0.07(  6.77%)
                                           -0.0000 -0.0079  0.9634  0.0020  0.0510
                                            0.0202 -0.0339  0.0000  0.0000 -0.0174
                                            0.0000 -0.0000  0.0450  0.2557
    97. (0.00030) RY*( 4) C   6           s(  0.00%)p 0.00(  0.00%)d 1.00(100.00%)
                                           -0.0000  0.0000 -0.0000  0.0000 -0.0000
                                           -0.0000 -0.0000 -0.0001  0.0041 -0.0000
                                            1.0000 -0.0055 -0.0000  0.0000
    98. (0.00010) RY*( 5) C   6           s(  0.13%)p99.99( 91.25%)d68.21(  8.63%)
                                           -0.0000 -0.0008  0.0356  0.0105 -0.9551
                                            0.0012 -0.0128 -0.0000 -0.0000  0.2842
                                            0.0000  0.0000  0.0009  0.0740
    99. (0.00008) RY*( 6) C   6           s(  0.00%)p 1.00(  1.64%)d60.03( 98.36%)
   100. (0.00002) RY*( 7) C   6           s(  6.87%)p 1.10(  7.53%)d12.45( 85.59%)
   101. (0.00000) RY*( 8) C   6           s(  0.07%)p25.57(  1.78%)d99.99( 98.15%)
   102. (0.00000) RY*( 9) C   6           s(  0.00%)p 1.00(  8.22%)d11.16( 91.78%)
   103. (0.00273) RY*( 1) C   7           s(  0.10%)p99.99( 92.76%)d69.71(  7.14%)
                                           -0.0000  0.0283  0.0150 -0.0005  0.0086
                                           -0.0197 -0.4468  0.0296  0.8524 -0.0071
                                           -0.0031 -0.2302  0.0366  0.1303
   104. (0.00138) RY*( 2) C   7           s(  0.00%)p 1.00( 98.60%)d 0.01(  1.40%)
                                            0.0000  0.0027 -0.0017 -0.0001 -0.0039
                                            0.0305 -0.8754  0.0216 -0.4672 -0.0048
                                           -0.0021  0.0341  0.0554  0.0987
   105. (0.00041) RY*( 3) C   7           s( 92.89%)p 0.01(  0.52%)d 0.07(  6.58%)
                                            0.0000 -0.0037  0.9638 -0.0001  0.0527
                                            0.0079 -0.0284 -0.0187  0.0354 -0.0320
                                           -0.0065  0.1970 -0.1541 -0.0472
   106. (0.00024) RY*( 4) C   7           s(  0.15%)p99.99( 83.82%)d99.99( 16.03%)
                                            0.0000 -0.0002  0.0393 -0.0066 -0.9154
                                            0.0002 -0.0001 -0.0008  0.0099 -0.1033
                                           -0.3864  0.0115 -0.0122 -0.0002
   107. (0.00007) RY*( 5) C   7           s(  0.00%)p 1.00(  8.34%)d10.99( 91.66%)
   108. (0.00007) RY*( 6) C   7           s(  0.00%)p 1.00(  1.39%)d70.93( 98.61%)
   109. (0.00003) RY*( 7) C   7           s(  6.87%)p 0.78(  5.36%)d12.77( 87.76%)
   110. (0.00000) RY*( 8) C   7           s(  0.07%)p27.16(  1.78%)d99.99( 98.15%)
   111. (0.00000) RY*( 9) C   7           s(  0.00%)p 1.00(  7.52%)d12.30( 92.48%)
   112. (0.00312) RY*( 1) C   8           s(  1.97%)p46.89( 92.23%)d 2.95(  5.80%)
                                            0.0000 -0.0200  0.1388 -0.0002  0.0412
                                           -0.0163 -0.7269 -0.0293 -0.6254  0.0226
                                           -0.0115 -0.1926 -0.0560 -0.1310
   113. (0.00147) RY*( 2) C   8           s( 12.78%)p 6.62( 84.65%)d 0.20(  2.57%)
                                            0.0000  0.0192  0.3570  0.0010  0.1188
                                            0.0182 -0.5599 -0.0127  0.7200  0.0128
                                            0.0031  0.1229 -0.0820 -0.0608
   114. (0.00059) RY*( 3) C   8           s( 71.58%)p 0.37( 26.35%)d 0.03(  2.07%)
                                            0.0000 -0.0099  0.8460  0.0002  0.3290
                                           -0.0170  0.3493 -0.0068 -0.1813  0.0507
                                            0.0447 -0.0949 -0.0156  0.0829
   115. (0.00039) RY*( 4) C   8           s( 10.58%)p 7.31( 77.30%)d 1.15( 12.12%)
                                            0.0000 -0.0023  0.3252 -0.0060 -0.8785
                                           -0.0033  0.0311 -0.0064  0.0139  0.1737
                                           -0.2866 -0.0735 -0.0560  0.0192
   116. (0.00009) RY*( 5) C   8           s(  1.26%)p 3.43(  4.34%)d74.70( 94.40%)
   117. (0.00007) RY*( 6) C   8           s(  1.03%)p 4.15(  4.25%)d92.40( 94.73%)
   118. (0.00001) RY*( 7) C   8           s(  0.14%)p41.26(  5.69%)d99.99( 94.17%)
   119. (0.00001) RY*( 8) C   8           s(  0.67%)p 1.02(  0.68%)d99.99( 98.65%)
   120. (0.00001) RY*( 9) C   8           s(  0.09%)p50.47(  4.61%)d99.99( 95.29%)
   121. (0.00081) RY*( 1) H   9           s( 99.93%)p 0.00(  0.07%)
                                            0.0040  0.9996 -0.0075 -0.0086  0.0236
   122. (0.00005) RY*( 2) H   9           s(  0.02%)p99.99( 99.98%)
   123. (0.00006) RY*( 3) H   9           s(  0.06%)p99.99( 99.94%)
   124. (0.00001) RY*( 4) H   9           s(  0.10%)p99.99( 99.90%)
   125. (0.00081) RY*( 1) H  10           s( 99.93%)p 0.00(  0.07%)
                                            0.0040  0.9996 -0.0075 -0.0086 -0.0236
   126. (0.00005) RY*( 2) H  10           s(  0.02%)p99.99( 99.98%)
   127. (0.00006) RY*( 3) H  10           s(  0.06%)p99.99( 99.94%)
   128. (0.00001) RY*( 4) H  10           s(  0.10%)p99.99( 99.90%)
   129. (0.00082) RY*( 1) H  11           s( 99.80%)p 0.00(  0.20%)
                                            0.0035  0.9990  0.0109 -0.0271  0.0340
   130. (0.00006) RY*( 2) H  11           s(  0.02%)p99.99( 99.98%)
   131. (0.00004) RY*( 3) H  11           s(  0.09%)p99.99( 99.91%)
   132. (0.00003) RY*( 4) H  11           s(  0.20%)p99.99( 99.80%)
   133. (0.00070) RY*( 1) H  12           s( 99.68%)p 0.00(  0.32%)
                                            0.0042  0.9984 -0.0023  0.0292  0.0483
   134. (0.00005) RY*( 2) H  12           s(  0.00%)p 1.00(100.00%)
   135. (0.00004) RY*( 3) H  12           s(  0.11%)p99.99( 99.89%)
   136. (0.00003) RY*( 4) H  12           s(  0.31%)p99.99( 99.69%)
   137. (0.00075) RY*( 1) H  13           s( 99.70%)p 0.00(  0.30%)
                                            0.0028  0.9985  0.0083  0.0539  0.0000
   138. (0.00004) RY*( 2) H  13           s(  0.40%)p99.99( 99.60%)
   139. (0.00004) RY*( 3) H  13           s(  0.00%)p 1.00(100.00%)
   140. (0.00002) RY*( 4) H  13           s(  0.01%)p99.99( 99.99%)
   141. (0.00070) RY*( 1) H  14           s( 99.68%)p 0.00(  0.32%)
                                            0.0042  0.9984 -0.0023  0.0292 -0.0483
   142. (0.00005) RY*( 2) H  14           s(  0.00%)p 1.00(100.00%)
   143. (0.00004) RY*( 3) H  14           s(  0.11%)p99.99( 99.89%)
   144. (0.00003) RY*( 4) H  14           s(  0.31%)p99.99( 99.69%)
   145. (0.00082) RY*( 1) H  15           s( 99.80%)p 0.00(  0.20%)
                                            0.0035  0.9990  0.0109 -0.0271 -0.0340
   146. (0.00006) RY*( 2) H  15           s(  0.02%)p99.99( 99.98%)
   147. (0.00004) RY*( 3) H  15           s(  0.09%)p99.99( 99.91%)
   148. (0.00003) RY*( 4) H  15           s(  0.20%)p99.99( 99.80%)
   149. (0.00848) BD*( 1)Br   1 - C   2  
                ( 52.13%)   0.7220*Br   1 s(  8.25%)p11.07( 91.32%)d 0.05(  0.44%)
                                            0.0000  0.0000  0.0004  0.2832 -0.0477
                                           -0.0000  0.0008 -0.7678 -0.0492  0.0000
                                           -0.0026  0.5667  0.0116  0.0000  0.0000
                                            0.0000  0.0000 -0.0003 -0.0448 -0.0026
                                            0.0000  0.0000  0.0000  0.0000  0.0000
                                            0.0000  0.0009  0.0331  0.0047 -0.0003
                                           -0.0351 -0.0020
                ( 47.87%)  -0.6919* C   2 s( 16.36%)p 5.10( 83.51%)d 0.01(  0.12%)
                                            0.0000  0.4038 -0.0245  0.8637 -0.0176
                                           -0.2977 -0.0150  0.0000 -0.0000 -0.0133
                                           -0.0000 -0.0000  0.0258 -0.0199
   150. (0.01426) BD*( 1) C   2 - C   3  
                ( 50.92%)   0.7136* C   2 s( 31.79%)p 2.14( 68.16%)d 0.00(  0.05%)
                                            0.0004  0.5636  0.0151  0.0216 -0.0106
                                            0.8251  0.0129 -0.0000  0.0000  0.0024
                                            0.0000  0.0000 -0.0188 -0.0134
                ( 49.08%)  -0.7006* C   3 s( 31.80%)p 2.14( 68.16%)d 0.00(  0.05%)
                                            0.0001  0.5639  0.0007 -0.0352 -0.0063
                                           -0.8247  0.0147 -0.0000 -0.0000 -0.0023
                                           -0.0000 -0.0000 -0.0199 -0.0071
   151. (0.00611) BD*( 1) C   2 - H   9  
                ( 36.04%)   0.6004* C   2 s( 25.93%)p 2.86( 74.04%)d 0.00(  0.04%)
                                            0.0000 -0.5092 -0.0020  0.3547  0.0094
                                            0.3381  0.0178 -0.7069  0.0112 -0.0024
                                            0.0105  0.0105 -0.0008 -0.0124
                ( 63.96%)  -0.7997* H   9 s( 99.90%)p 0.00(  0.10%)
                                           -0.9995  0.0032 -0.0152 -0.0145  0.0234
   152. (0.00611) BD*( 1) C   2 - H  10  
                ( 36.04%)   0.6004* C   2 s( 25.93%)p 2.86( 74.04%)d 0.00(  0.04%)
                                            0.0000 -0.5092 -0.0020  0.3547  0.0094
                                            0.3381  0.0178  0.7069 -0.0112 -0.0024
                                           -0.0105 -0.0105 -0.0008 -0.0124
                ( 63.96%)  -0.7997* H  10 s( 99.90%)p 0.00(  0.10%)
                                           -0.9995  0.0032 -0.0152 -0.0145 -0.0234
   153. (0.01325) BD*( 1) C   3 - C   4  
                ( 48.87%)   0.6991* C   3 s( 34.06%)p 1.93( 65.88%)d 0.00(  0.05%)
                                            0.0001 -0.5836 -0.0039 -0.0205  0.0009
                                           -0.3981  0.0133 -0.7068 -0.0148 -0.0010
                                           -0.0006 -0.0159  0.0089 -0.0141
                ( 51.13%)  -0.7150* C   4 s( 34.93%)p 1.86( 65.01%)d 0.00(  0.06%)
                                           -0.0001 -0.5910 -0.0077 -0.0080  0.0012
                                            0.4251  0.0222  0.6846 -0.0105  0.0004
                                            0.0003 -0.0160  0.0069 -0.0168
   154. (0.01325) BD*( 1) C   3 - C   8  
                ( 48.87%)   0.6991* C   3 s( 34.06%)p 1.93( 65.88%)d 0.00(  0.05%)
                                            0.0001 -0.5836 -0.0039 -0.0205  0.0009
                                           -0.3981  0.0133  0.7068  0.0148 -0.0010
                                            0.0006  0.0159  0.0089 -0.0141
                ( 51.13%)  -0.7150* C   8 s( 34.93%)p 1.86( 65.01%)d 0.00(  0.06%)
                                           -0.0001 -0.5910 -0.0077 -0.0080  0.0012
                                            0.4251  0.0222 -0.6846  0.0105  0.0004
                                           -0.0003  0.0160  0.0069 -0.0168
   155. (0.00783) BD*( 1) C   4 - C   5  
                ( 49.57%)   0.7040* C   4 s( 35.66%)p 1.80( 64.30%)d 0.00(  0.05%)
                                            0.0000 -0.5970 -0.0122  0.0062 -0.0006
                                           -0.8005 -0.0064 -0.0187 -0.0412 -0.0001
                                           -0.0003  0.0037  0.0189  0.0091
                ( 50.43%)  -0.7102* C   5 s( 35.43%)p 1.82( 64.52%)d 0.00(  0.05%)
                                           -0.0000 -0.5952 -0.0071  0.0000  0.0003
                                            0.8020  0.0073 -0.0162 -0.0405 -0.0004
                                            0.0001 -0.0037  0.0189  0.0094
   156. (0.03651) BD*( 2) C   4 - C   5  
                ( 51.92%)   0.7205* C   4 s(  0.00%)p 1.00( 99.93%)d 0.00(  0.07%)
                                           -0.0000 -0.0045  0.0002  0.9996 -0.0068
                                            0.0111  0.0005  0.0010  0.0007  0.0219
                                           -0.0134 -0.0001 -0.0003  0.0000
                ( 48.08%)  -0.6934* C   5 s(  0.00%)p 1.00( 99.94%)d 0.00(  0.06%)
                                            0.0000  0.0031  0.0002  0.9996 -0.0113
                                            0.0023 -0.0001  0.0004 -0.0004 -0.0203
                                           -0.0151  0.0001 -0.0000  0.0001
   157. (0.00677) BD*( 1) C   4 - H  11  
                ( 36.98%)   0.6081* C   4 s( 29.31%)p 2.41( 70.66%)d 0.00(  0.03%)
                                            0.0004 -0.5412  0.0142 -0.0063 -0.0002
                                            0.4205 -0.0159 -0.7277  0.0007  0.0003
                                            0.0001  0.0124  0.0057 -0.0100
                ( 63.02%)  -0.7939* H  11 s( 99.90%)p 0.00(  0.10%)
                                           -0.9995  0.0021  0.0004 -0.0150  0.0287
   158. (0.00797) BD*( 1) C   5 - C   6  
                ( 49.68%)   0.7048* C   5 s( 34.81%)p 1.87( 65.14%)d 0.00(  0.06%)
                                           -0.0000 -0.5899 -0.0105  0.0026 -0.0001
                                           -0.4240 -0.0412  0.6854 -0.0103  0.0001
                                           -0.0001  0.0154  0.0055 -0.0168
                ( 50.32%)  -0.7094* C   6 s( 35.25%)p 1.84( 64.69%)d 0.00(  0.06%)
                                           -0.0000 -0.5936 -0.0108  0.0042 -0.0001
                                            0.3826 -0.0292 -0.7064 -0.0268 -0.0002
                                            0.0001  0.0176  0.0098 -0.0136
   159. (0.00651) BD*( 1) C   5 - H  12  
                ( 36.64%)   0.6053* C   5 s( 29.66%)p 2.37( 70.31%)d 0.00(  0.03%)
                                            0.0003 -0.5444  0.0139  0.0029 -0.0002
                                           -0.4183  0.0063 -0.7267  0.0093  0.0002
                                           -0.0001 -0.0116  0.0050 -0.0099
                ( 63.36%)  -0.7960* H  12 s( 99.89%)p 0.00(  0.11%)
                                           -0.9995  0.0024  0.0001  0.0158  0.0283
   160. (0.00797) BD*( 1) C   6 - C   7  
                ( 50.32%)   0.7094* C   6 s( 35.25%)p 1.84( 64.69%)d 0.00(  0.06%)
                                            0.0000  0.5936  0.0108 -0.0042  0.0001
                                           -0.3826  0.0292 -0.7064 -0.0268  0.0002
                                            0.0001  0.0176 -0.0098  0.0136
                ( 49.68%)  -0.7048* C   7 s( 34.81%)p 1.87( 65.14%)d 0.00(  0.06%)
                                            0.0000  0.5899  0.0105 -0.0026  0.0001
                                            0.4240  0.0412  0.6854 -0.0103 -0.0001
                                           -0.0001  0.0154 -0.0055  0.0168
   161. (0.00650) BD*( 1) C   6 - H  13  
                ( 37.38%)   0.6114* C   6 s( 29.40%)p 2.40( 70.57%)d 0.00(  0.03%)
                                            0.0003 -0.5421  0.0111 -0.0057  0.0001
                                           -0.8399  0.0121  0.0000  0.0000  0.0001
                                            0.0000 -0.0000  0.0170  0.0065
                ( 62.62%)  -0.7913* H  13 s( 99.89%)p 0.00(  0.11%)
                                           -0.9994  0.0010 -0.0002  0.0333 -0.0000
   162. (0.00783) BD*( 1) C   7 - C   8  
                ( 50.43%)   0.7102* C   7 s( 35.43%)p 1.82( 64.52%)d 0.00(  0.05%)
                                            0.0000  0.5952  0.0071 -0.0000 -0.0003
                                           -0.8020 -0.0073 -0.0162 -0.0405  0.0004
                                            0.0001 -0.0037 -0.0189 -0.0094
                ( 49.57%)  -0.7040* C   8 s( 35.66%)p 1.80( 64.30%)d 0.00(  0.05%)
                                           -0.0000  0.5970  0.0122 -0.0062  0.0006
                                            0.8005  0.0064 -0.0187 -0.0412  0.0001
                                           -0.0003  0.0037 -0.0189 -0.0091
   163. (0.03651) BD*( 2) C   7 - C   8  
                ( 48.08%)   0.6934* C   7 s(  0.00%)p 1.00( 99.94%)d 0.00(  0.06%)
                                           -0.0000 -0.0031 -0.0002 -0.9996  0.0113
                                           -0.0023  0.0001  0.0004 -0.0004  0.0203
                                           -0.0151  0.0001  0.0000 -0.0001
                ( 51.92%)  -0.7205* C   8 s(  0.00%)p 1.00( 99.93%)d 0.00(  0.07%)
                                            0.0000  0.0045 -0.0002 -0.9996  0.0068
                                           -0.0111 -0.0005  0.0010  0.0007 -0.0219
                                           -0.0134 -0.0001  0.0003 -0.0000
   164. (0.00651) BD*( 1) C   7 - H  14  
                ( 36.64%)   0.6053* C   7 s( 29.66%)p 2.37( 70.31%)d 0.00(  0.03%)
                                           -0.0003  0.5444 -0.0139 -0.0029  0.0002
                                            0.4183 -0.0063 -0.7267  0.0093 -0.0002
                                           -0.0001 -0.0116 -0.0050  0.0099
                ( 63.36%)  -0.7960* H  14 s( 99.89%)p 0.00(  0.11%)
                                            0.9995 -0.0024 -0.0001 -0.0158  0.0283
   165. (0.00677) BD*( 1) C   8 - H  15  
                ( 36.98%)   0.6081* C   8 s( 29.31%)p 2.41( 70.66%)d 0.00(  0.03%)
                                           -0.0004  0.5412 -0.0142  0.0063  0.0002
                                           -0.4205  0.0159 -0.7277  0.0007 -0.0003
                                            0.0001  0.0124 -0.0057  0.0100
                ( 63.02%)  -0.7939* H  15 s( 99.90%)p 0.00(  0.10%)
                                            0.9995 -0.0021 -0.0004  0.0150  0.0287


 NHO Directionality and "Bond Bending" (deviations from line of nuclear centers)

         [Thresholds for printing:  angular deviation  >  1.0 degree]
                                    hybrid p-character > 25.0%
                                    orbital occupancy  >  0.10e

                                Line of Centers        Hybrid 1              Hybrid 2
                                ---------------  -------------------   ------------------
                NBO               Theta   Phi    Theta   Phi    Dev    Theta   Phi    Dev
 ========================================================================================
     1. BD (   1)Br   1 - C   2    90.0  158.5    90.0  144.8  13.7     90.0  339.7   1.2
     2. BD (   1) C   2 - C   3    90.0   90.4    90.0   89.2   1.1     90.0  267.1   3.3
     3. BD (   1) C   2 - H   9    35.1  222.3    36.2  224.3   1.6      --     --    --
     4. BD (   1) C   2 - H  10   144.9  222.3   143.8  224.3   1.6      --     --    --
     5. BD (   1) C   3 - C   4    30.5   89.7    28.1   87.1   2.8    146.4  270.9   3.1
     6. BD (   1) C   3 - C   8   149.5   89.7   151.9   87.1   2.8     33.6  270.9   3.1
     7. BD (   1) C   4 - C   5    90.0   90.0    85.8   90.4   4.2     86.0  270.0   4.0
     8. BD (   2) C   4 - C   5    90.0   90.0    90.1  180.7  90.7     90.0    0.1  90.1
    10. BD (   1) C   5 - C   6   149.9   90.0   145.4   90.3   4.5     25.7  269.3   4.4
    12. BD (   1) C   6 - C   7   149.9  270.0   154.3  269.3   4.4     34.6   90.3   4.5
    14. BD (   1) C   7 - C   8    90.0  270.0    94.0  270.0   4.0     94.2   90.4   4.2
    15. BD (   2) C   7 - C   8    90.0  270.0    90.0    0.1  90.1     89.9  180.7  90.7
    40. LP (   2)Br   1             --     --      0.0    0.0   --       --     --    --
    41. LP (   3)Br   1             --     --     90.0  236.8   --       --     --    --
    42. LP*(   1) C   3             --     --     90.0  177.8   --       --     --    --
    43. LP*(   1) C   6             --     --     90.0  179.5   --       --     --    --


 Second Order Perturbation Theory Analysis of Fock Matrix in NBO Basis

     Threshold for printing:   0.25 kcal/mol
                                                                              E(2)  E(j)-E(i) F(i,j)
         Donor NBO (i)                     Acceptor NBO (j)                 kcal/mol   a.u.    a.u. 
 ===================================================================================================

 within unit  1
   1. BD (   1)Br   1 - C   2        / 42. LP*(   1) C   3                    7.15    0.44    0.079
   1. BD (   1)Br   1 - C   2        / 69. RY*(   3) C   3                    0.46    1.17    0.031
   2. BD (   1) C   2 - C   3        / 76. RY*(   1) C   4                    0.77    1.77    0.047
   2. BD (   1) C   2 - C   3        /112. RY*(   1) C   8                    0.77    1.77    0.047
   2. BD (   1) C   2 - C   3        /151. BD*(   1) C   2 - H   9            0.29    1.13    0.023
   2. BD (   1) C   2 - C   3        /152. BD*(   1) C   2 - H  10            0.29    1.13    0.023
   2. BD (   1) C   2 - C   3        /153. BD*(   1) C   3 - C   4            1.42    1.21    0.052
   2. BD (   1) C   2 - C   3        /154. BD*(   1) C   3 - C   8            1.42    1.21    0.052
   2. BD (   1) C   2 - C   3        /155. BD*(   1) C   4 - C   5            1.16    1.23    0.048
   2. BD (   1) C   2 - C   3        /162. BD*(   1) C   7 - C   8            1.16    1.23    0.048
   3. BD (   1) C   2 - H   9        / 42. LP*(   1) C   3                    0.66    0.41    0.024
   3. BD (   1) C   2 - H   9        /149. BD*(   1)Br   1 - C   2            0.41    0.56    0.019
   3. BD (   1) C   2 - H   9        /150. BD*(   1) C   2 - C   3            0.29    0.92    0.021
   3. BD (   1) C   2 - H   9        /154. BD*(   1) C   3 - C   8            1.94    1.06    0.057
   4. BD (   1) C   2 - H  10        / 42. LP*(   1) C   3                    0.66    0.41    0.024
   4. BD (   1) C   2 - H  10        /149. BD*(   1)Br   1 - C   2            0.41    0.56    0.019
   4. BD (   1) C   2 - H  10        /150. BD*(   1) C   2 - C   3            0.29    0.92    0.021
   4. BD (   1) C   2 - H  10        /153. BD*(   1) C   3 - C   4            1.94    1.06    0.057
   5. BD (   1) C   3 - C   4        / 58. RY*(   1) C   2                    0.58    1.43    0.036
   5. BD (   1) C   3 - C   4        / 85. RY*(   1) C   5                    0.57    1.88    0.042
   5. BD (   1) C   3 - C   4        / 86. RY*(   2) C   5                    0.65    1.37    0.038
   5. BD (   1) C   3 - C   4        /112. RY*(   1) C   8                    0.48    1.81    0.037
   5. BD (   1) C   3 - C   4        /150. BD*(   1) C   2 - C   3            1.30    1.11    0.048
   5. BD (   1) C   3 - C   4        /152. BD*(   1) C   2 - H  10            0.42    1.17    0.028
   5. BD (   1) C   3 - C   4        /154. BD*(   1) C   3 - C   8            1.74    1.25    0.059
   5. BD (   1) C   3 - C   4        /155. BD*(   1) C   4 - C   5            1.35    1.27    0.052
   5. BD (   1) C   3 - C   4        /157. BD*(   1) C   4 - H  11            0.59    1.18    0.033
   5. BD (   1) C   3 - C   4        /159. BD*(   1) C   5 - H  12            1.03    1.19    0.044
   5. BD (   1) C   3 - C   4        /165. BD*(   1) C   8 - H  15            1.15    1.18    0.047
   6. BD (   1) C   3 - C   8        / 58. RY*(   1) C   2                    0.58    1.43    0.036
   6. BD (   1) C   3 - C   8        / 76. RY*(   1) C   4                    0.48    1.81    0.037
   6. BD (   1) C   3 - C   8        /103. RY*(   1) C   7                    0.57    1.88    0.042
   6. BD (   1) C   3 - C   8        /104. RY*(   2) C   7                    0.65    1.37    0.038
   6. BD (   1) C   3 - C   8        /150. BD*(   1) C   2 - C   3            1.30    1.11    0.048
   6. BD (   1) C   3 - C   8        /151. BD*(   1) C   2 - H   9            0.42    1.17    0.028
   6. BD (   1) C   3 - C   8        /153. BD*(   1) C   3 - C   4            1.74    1.25    0.059
   6. BD (   1) C   3 - C   8        /157. BD*(   1) C   4 - H  11            1.15    1.18    0.047
   6. BD (   1) C   3 - C   8        /162. BD*(   1) C   7 - C   8            1.35    1.27    0.052
   6. BD (   1) C   3 - C   8        /164. BD*(   1) C   7 - H  14            1.03    1.19    0.044
   6. BD (   1) C   3 - C   8        /165. BD*(   1) C   8 - H  15            0.59    1.18    0.033
   7. BD (   1) C   4 - C   5        / 67. RY*(   1) C   3                    0.53    1.83    0.039
   7. BD (   1) C   4 - C   5        / 68. RY*(   2) C   3                    0.66    1.64    0.042
   7. BD (   1) C   4 - C   5        / 94. RY*(   1) C   6                    0.44    1.91    0.037
   7. BD (   1) C   4 - C   5        / 95. RY*(   2) C   6                    0.58    1.37    0.036
   7. BD (   1) C   4 - C   5        /150. BD*(   1) C   2 - C   3            1.83    1.11    0.057
   7. BD (   1) C   4 - C   5        /153. BD*(   1) C   3 - C   4            1.51    1.24    0.055
   7. BD (   1) C   4 - C   5        /157. BD*(   1) C   4 - H  11            0.69    1.17    0.036
   7. BD (   1) C   4 - C   5        /158. BD*(   1) C   5 - C   6            1.15    1.26    0.048
   7. BD (   1) C   4 - C   5        /159. BD*(   1) C   5 - H  12            0.64    1.18    0.035
   7. BD (   1) C   4 - C   5        /161. BD*(   1) C   6 - H  13            1.10    1.18    0.045
   8. BD (   2) C   4 - C   5        / 42. LP*(   1) C   3                   26.63    0.16    0.088
   8. BD (   2) C   4 - C   5        / 43. LP*(   1) C   6                   28.82    0.18    0.094
   8. BD (   2) C   4 - C   5        / 69. RY*(   3) C   3                    0.32    0.89    0.023
   8. BD (   2) C   4 - C   5        / 98. RY*(   5) C   6                    0.75    0.91    0.036
   9. BD (   1) C   4 - H  11        / 67. RY*(   1) C   3                    0.41    1.64    0.033
   9. BD (   1) C   4 - H  11        / 85. RY*(   1) C   5                    0.35    1.69    0.031
   9. BD (   1) C   4 - H  11        /153. BD*(   1) C   3 - C   4            0.44    1.06    0.027
   9. BD (   1) C   4 - H  11        /154. BD*(   1) C   3 - C   8            2.22    1.06    0.061
   9. BD (   1) C   4 - H  11        /155. BD*(   1) C   4 - C   5            0.52    1.08    0.030
   9. BD (   1) C   4 - H  11        /158. BD*(   1) C   5 - C   6            1.86    1.07    0.056
  10. BD (   1) C   5 - C   6        / 77. RY*(   2) C   4                    0.86    1.45    0.045
  10. BD (   1) C   5 - C   6        /103. RY*(   1) C   7                    0.44    1.88    0.037
  10. BD (   1) C   5 - C   6        /104. RY*(   2) C   7                    0.71    1.37    0.040
  10. BD (   1) C   5 - C   6        /155. BD*(   1) C   4 - C   5            1.19    1.26    0.049
  10. BD (   1) C   5 - C   6        /157. BD*(   1) C   4 - H  11            1.21    1.17    0.048
  10. BD (   1) C   5 - C   6        /159. BD*(   1) C   5 - H  12            0.58    1.19    0.033
  10. BD (   1) C   5 - C   6        /160. BD*(   1) C   6 - C   7            1.06    1.26    0.046
  10. BD (   1) C   5 - C   6        /161. BD*(   1) C   6 - H  13            0.52    1.18    0.031
  10. BD (   1) C   5 - C   6        /164. BD*(   1) C   7 - H  14            1.22    1.19    0.048
  11. BD (   1) C   5 - H  12        / 76. RY*(   1) C   4                    0.30    1.61    0.028
  11. BD (   1) C   5 - H  12        / 94. RY*(   1) C   6                    0.31    1.72    0.029
  11. BD (   1) C   5 - H  12        /153. BD*(   1) C   3 - C   4            2.06    1.05    0.059
  11. BD (   1) C   5 - H  12        /155. BD*(   1) C   4 - C   5            0.48    1.07    0.029
  11. BD (   1) C   5 - H  12        /158. BD*(   1) C   5 - C   6            0.34    1.07    0.024
  11. BD (   1) C   5 - H  12        /160. BD*(   1) C   6 - C   7            1.81    1.07    0.056
  12. BD (   1) C   6 - C   7        / 85. RY*(   1) C   5                    0.44    1.88    0.037
  12. BD (   1) C   6 - C   7        / 86. RY*(   2) C   5                    0.71    1.37    0.040
  12. BD (   1) C   6 - C   7        /113. RY*(   2) C   8                    0.86    1.45    0.045
  12. BD (   1) C   6 - C   7        /158. BD*(   1) C   5 - C   6            1.06    1.26    0.046
  12. BD (   1) C   6 - C   7        /159. BD*(   1) C   5 - H  12            1.22    1.19    0.048
  12. BD (   1) C   6 - C   7        /161. BD*(   1) C   6 - H  13            0.52    1.18    0.031
  12. BD (   1) C   6 - C   7        /162. BD*(   1) C   7 - C   8            1.19    1.26    0.049
  12. BD (   1) C   6 - C   7        /164. BD*(   1) C   7 - H  14            0.58    1.19    0.033
  12. BD (   1) C   6 - C   7        /165. BD*(   1) C   8 - H  15            1.21    1.17    0.048
  13. BD (   1) C   6 - H  13        / 85. RY*(   1) C   5                    0.34    1.69    0.031
  13. BD (   1) C   6 - H  13        /103. RY*(   1) C   7                    0.34    1.69    0.031
  13. BD (   1) C   6 - H  13        /155. BD*(   1) C   4 - C   5            1.97    1.08    0.058
  13. BD (   1) C   6 - H  13        /158. BD*(   1) C   5 - C   6            0.32    1.08    0.024
  13. BD (   1) C   6 - H  13        /160. BD*(   1) C   6 - C   7            0.32    1.08    0.024
  13. BD (   1) C   6 - H  13        /162. BD*(   1) C   7 - C   8            1.97    1.08    0.058
  14. BD (   1) C   7 - C   8        / 67. RY*(   1) C   3                    0.53    1.83    0.039
  14. BD (   1) C   7 - C   8        / 68. RY*(   2) C   3                    0.66    1.64    0.042
  14. BD (   1) C   7 - C   8        / 94. RY*(   1) C   6                    0.44    1.91    0.037
  14. BD (   1) C   7 - C   8        / 95. RY*(   2) C   6                    0.58    1.37    0.036
  14. BD (   1) C   7 - C   8        /150. BD*(   1) C   2 - C   3            1.83    1.11    0.057
  14. BD (   1) C   7 - C   8        /154. BD*(   1) C   3 - C   8            1.51    1.24    0.055
  14. BD (   1) C   7 - C   8        /160. BD*(   1) C   6 - C   7            1.15    1.26    0.048
  14. BD (   1) C   7 - C   8        /161. BD*(   1) C   6 - H  13            1.10    1.18    0.045
  14. BD (   1) C   7 - C   8        /164. BD*(   1) C   7 - H  14            0.64    1.18    0.035
  14. BD (   1) C   7 - C   8        /165. BD*(   1) C   8 - H  15            0.69    1.17    0.036
  15. BD (   2) C   7 - C   8        / 42. LP*(   1) C   3                   26.63    0.16    0.088
  15. BD (   2) C   7 - C   8        / 43. LP*(   1) C   6                   28.82    0.18    0.094
  15. BD (   2) C   7 - C   8        / 69. RY*(   3) C   3                    0.32    0.89    0.023
  15. BD (   2) C   7 - C   8        / 98. RY*(   5) C   6                    0.75    0.91    0.036
  16. BD (   1) C   7 - H  14        / 94. RY*(   1) C   6                    0.31    1.72    0.029
  16. BD (   1) C   7 - H  14        /112. RY*(   1) C   8                    0.30    1.61    0.028
  16. BD (   1) C   7 - H  14        /154. BD*(   1) C   3 - C   8            2.06    1.05    0.059
  16. BD (   1) C   7 - H  14        /158. BD*(   1) C   5 - C   6            1.81    1.07    0.056
  16. BD (   1) C   7 - H  14        /160. BD*(   1) C   6 - C   7            0.34    1.07    0.024
  16. BD (   1) C   7 - H  14        /162. BD*(   1) C   7 - C   8            0.48    1.07    0.029
  17. BD (   1) C   8 - H  15        / 67. RY*(   1) C   3                    0.41    1.64    0.033
  17. BD (   1) C   8 - H  15        /103. RY*(   1) C   7                    0.35    1.69    0.031
  17. BD (   1) C   8 - H  15        /153. BD*(   1) C   3 - C   4            2.22    1.06    0.061
  17. BD (   1) C   8 - H  15        /154. BD*(   1) C   3 - C   8            0.44    1.06    0.027
  17. BD (   1) C   8 - H  15        /160. BD*(   1) C   6 - C   7            1.86    1.07    0.056
  17. BD (   1) C   8 - H  15        /162. BD*(   1) C   7 - C   8            0.52    1.08    0.030
  20. CR (   3)Br   1                / 60. RY*(   3) C   2                    0.41   11.96    0.088
  32. CR (   1) C   2                / 67. RY*(   1) C   3                    0.28   11.26    0.072
  32. CR (   1) C   2                / 74. RY*(   8) C   3                    0.28   12.16    0.074
  32. CR (   1) C   2                /121. RY*(   1) H   9                    0.44   10.50    0.086
  32. CR (   1) C   2                /125. RY*(   1) H  10                    0.44   10.50    0.086
  32. CR (   1) C   2                /149. BD*(   1)Br   1 - C   2            0.66   10.18    0.104
  32. CR (   1) C   2                /153. BD*(   1) C   3 - C   4            0.45   10.68    0.088
  32. CR (   1) C   2                /154. BD*(   1) C   3 - C   8            0.45   10.68    0.088
  33. CR (   1) C   3                / 59. RY*(   2) C   2                    0.83   10.91    0.121
  33. CR (   1) C   3                / 77. RY*(   2) C   4                    0.91   10.86    0.126
  33. CR (   1) C   3                /113. RY*(   2) C   8                    0.91   10.86    0.126
  33. CR (   1) C   3                /155. BD*(   1) C   4 - C   5            0.40   10.68    0.083
  33. CR (   1) C   3                /157. BD*(   1) C   4 - H  11            0.27   10.58    0.068
  33. CR (   1) C   3                /162. BD*(   1) C   7 - C   8            0.40   10.68    0.083
  33. CR (   1) C   3                /165. BD*(   1) C   8 - H  15            0.27   10.58    0.068
  34. CR (   1) C   4                / 67. RY*(   1) C   3                    0.32   11.21    0.075
  34. CR (   1) C   4                / 68. RY*(   2) C   3                    0.75   11.03    0.115
  34. CR (   1) C   4                / 86. RY*(   2) C   5                    0.73   10.75    0.112
  34. CR (   1) C   4                / 87. RY*(   3) C   5                    0.26   10.78    0.067
  34. CR (   1) C   4                /129. RY*(   1) H  11                    0.39   10.46    0.081
  34. CR (   1) C   4                /150. BD*(   1) C   2 - C   3            0.54   10.49    0.096
  34. CR (   1) C   4                /154. BD*(   1) C   3 - C   8            0.53   10.63    0.095
  34. CR (   1) C   4                /158. BD*(   1) C   5 - C   6            0.45   10.64    0.087
  34. CR (   1) C   4                /159. BD*(   1) C   5 - H  12            0.28   10.57    0.069
  35. CR (   1) C   5                / 78. RY*(   3) C   4                    0.56   10.71    0.098
  35. CR (   1) C   5                / 95. RY*(   2) C   6                    0.68   10.75    0.108
  35. CR (   1) C   5                / 96. RY*(   3) C   6                    0.25   10.78    0.066
  35. CR (   1) C   5                /133. RY*(   1) H  12                    0.41   10.46    0.083
  35. CR (   1) C   5                /153. BD*(   1) C   3 - C   4            0.52   10.63    0.094
  35. CR (   1) C   5                /157. BD*(   1) C   4 - H  11            0.31   10.56    0.073
  35. CR (   1) C   5                /160. BD*(   1) C   6 - C   7            0.41   10.64    0.084
  35. CR (   1) C   5                /161. BD*(   1) C   6 - H  13            0.26   10.56    0.067
  36. CR (   1) C   6                / 86. RY*(   2) C   5                    0.73   10.77    0.112
  36. CR (   1) C   6                / 87. RY*(   3) C   5                    0.27   10.79    0.068
  36. CR (   1) C   6                /104. RY*(   2) C   7                    0.73   10.77    0.112
  36. CR (   1) C   6                /105. RY*(   3) C   7                    0.27   10.79    0.068
  36. CR (   1) C   6                /137. RY*(   1) H  13                    0.41   10.47    0.083
  36. CR (   1) C   6                /155. BD*(   1) C   4 - C   5            0.44   10.67    0.086
  36. CR (   1) C   6                /159. BD*(   1) C   5 - H  12            0.29   10.59    0.070
  36. CR (   1) C   6                /162. BD*(   1) C   7 - C   8            0.44   10.67    0.086
  36. CR (   1) C   6                /164. BD*(   1) C   7 - H  14            0.29   10.59    0.070
  37. CR (   1) C   7                / 95. RY*(   2) C   6                    0.68   10.75    0.108
  37. CR (   1) C   7                / 96. RY*(   3) C   6                    0.25   10.78    0.066
  37. CR (   1) C   7                /114. RY*(   3) C   8                    0.56   10.71    0.098
  37. CR (   1) C   7                /141. RY*(   1) H  14                    0.41   10.46    0.083
  37. CR (   1) C   7                /154. BD*(   1) C   3 - C   8            0.52   10.63    0.094
  37. CR (   1) C   7                /158. BD*(   1) C   5 - C   6            0.41   10.64    0.084
  37. CR (   1) C   7                /161. BD*(   1) C   6 - H  13            0.26   10.56    0.067
  37. CR (   1) C   7                /165. BD*(   1) C   8 - H  15            0.31   10.56    0.073
  38. CR (   1) C   8                / 67. RY*(   1) C   3                    0.32   11.21    0.075
  38. CR (   1) C   8                / 68. RY*(   2) C   3                    0.75   11.03    0.115
  38. CR (   1) C   8                /104. RY*(   2) C   7                    0.73   10.75    0.112
  38. CR (   1) C   8                /105. RY*(   3) C   7                    0.26   10.78    0.067
  38. CR (   1) C   8                /145. RY*(   1) H  15                    0.39   10.46    0.081
  38. CR (   1) C   8                /150. BD*(   1) C   2 - C   3            0.54   10.49    0.096
  38. CR (   1) C   8                /153. BD*(   1) C   3 - C   4            0.53   10.63    0.095
  38. CR (   1) C   8                /160. BD*(   1) C   6 - C   7            0.45   10.64    0.087
  38. CR (   1) C   8                /164. BD*(   1) C   7 - H  14            0.28   10.57    0.069
  39. LP (   1)Br   1                / 60. RY*(   3) C   2                    0.57    1.62    0.038
  40. LP (   2)Br   1                / 58. RY*(   1) C   2                    0.35    1.00    0.024
  40. LP (   2)Br   1                /151. BD*(   1) C   2 - H   9            0.96    0.74    0.034
  40. LP (   2)Br   1                /152. BD*(   1) C   2 - H  10            0.96    0.74    0.034
  41. LP (   3)Br   1                / 42. LP*(   1) C   3                    2.23    0.19    0.027
  41. LP (   3)Br   1                /149. BD*(   1)Br   1 - C   2            3.80    0.34    0.050
  41. LP (   3)Br   1                /150. BD*(   1) C   2 - C   3            1.54    0.70    0.046
  42. LP*(   1) C   3                / 43. LP*(   1) C   6                    2.38    0.02    0.011
  42. LP*(   1) C   3                / 69. RY*(   3) C   3                    0.82    0.73    0.058
  42. LP*(   1) C   3                / 79. RY*(   4) C   4                    0.87    0.82    0.064
  42. LP*(   1) C   3                /115. RY*(   4) C   8                    0.87    0.82    0.064
  42. LP*(   1) C   3                /149. BD*(   1)Br   1 - C   2            4.77    0.15    0.063
  42. LP*(   1) C   3                /151. BD*(   1) C   2 - H   9            0.37    0.57    0.034
  42. LP*(   1) C   3                /152. BD*(   1) C   2 - H  10            0.37    0.57    0.034
  42. LP*(   1) C   3                /156. BD*(   2) C   4 - C   5           14.69    0.14    0.100
  42. LP*(   1) C   3                /163. BD*(   2) C   7 - C   8           14.69    0.14    0.100
  43. LP*(   1) C   6                / 88. RY*(   4) C   5                    0.75    0.84    0.065
  43. LP*(   1) C   6                / 98. RY*(   5) C   6                    1.72    0.74    0.093
  43. LP*(   1) C   6                /106. RY*(   4) C   7                    0.75    0.84    0.065
  43. LP*(   1) C   6                /156. BD*(   2) C   4 - C   5           13.82    0.12    0.099
  43. LP*(   1) C   6                /163. BD*(   2) C   7 - C   8           13.82    0.12    0.099


 Natural Bond Orbitals (Summary):

                                                            Principal Delocalizations
           NBO                        Occupancy    Energy   (geminal,vicinal,remote)
 ====================================================================================
 Molecular unit  1  (C7H7Br)
     1. BD (   1)Br   1 - C   2          0.91473    -0.72675  42(v),69(v)
     2. BD (   1) C   2 - C   3          0.98857    -0.85524  153(g),154(g),155(v),162(v)
                                                    76(v),112(v),151(g),152(g)
     3. BD (   1) C   2 - H   9          0.99134    -0.70100  154(v),42(v),149(g),150(g)
     4. BD (   1) C   2 - H  10          0.99134    -0.70100  153(v),42(v),149(g),150(g)
     5. BD (   1) C   3 - C   4          0.98697    -0.89155  154(g),155(g),150(g),165(v)
                                                    159(v),86(v),157(g),58(v)
                                                    85(v),112(v),152(v)
     6. BD (   1) C   3 - C   8          0.98697    -0.89155  153(g),162(g),150(g),157(v)
                                                    164(v),104(v),165(g),58(v)
                                                    103(v),76(v),151(v)
     7. BD (   1) C   4 - C   5          0.98927    -0.88348  150(v),153(g),158(g),161(v)
                                                    157(g),68(v),159(g),95(v)
                                                    67(v),94(v)
     8. BD (   2) C   4 - C   5          0.84362    -0.44766  43(v),42(v),98(v),69(v)
     9. BD (   1) C   4 - H  11          0.98950    -0.69828  154(v),158(v),155(g),153(g)
                                                    67(v),85(v)
    10. BD (   1) C   5 - C   6          0.99035    -0.88616  164(v),157(v),155(g),160(g)
                                                    77(v),104(v),159(g),161(g)
                                                    103(v)
    11. BD (   1) C   5 - H  12          0.98948    -0.69250  153(v),160(v),155(g),158(g)
                                                    94(v),76(v)
    12. BD (   1) C   6 - C   7          0.99035    -0.88616  159(v),165(v),162(g),158(g)
                                                    113(v),86(v),164(g),161(g)
                                                    85(v)
    13. BD (   1) C   6 - H  13          0.98982    -0.70285  155(v),162(v),85(v),103(v)
                                                    158(g),160(g)
    14. BD (   1) C   7 - C   8          0.98927    -0.88348  150(v),154(g),160(g),161(v)
                                                    165(g),68(v),164(g),95(v)
                                                    67(v),94(v)
    15. BD (   2) C   7 - C   8          0.84362    -0.44766  43(v),42(v),98(v),69(v)
    16. BD (   1) C   7 - H  14          0.98948    -0.69250  154(v),158(v),162(g),160(g)
                                                    94(v),112(v)
    17. BD (   1) C   8 - H  15          0.98950    -0.69828  153(v),160(v),162(g),154(g)
                                                    67(v),103(v)
    18. CR (   1)Br   1                  1.00000  -399.94546   
    19. CR (   2)Br   1                  1.00000  -142.75675   
    20. CR (   3)Br   1                  0.99994   -11.46560  60(v)
    21. CR (   4)Br   1                  1.00000   -56.33390   
    22. CR (   5)Br   1                  0.99995    -6.85716   
    23. CR (   6)Br   1                  1.00000   -56.33194   
    24. CR (   7)Br   1                  0.99984    -6.85184   
    25. CR (   8)Br   1                  1.00000   -56.33057   
    26. CR (   9)Br   1                  0.99999    -6.84719   
    27. CR (  10)Br   1                  0.99996    -2.82116   
    28. CR (  11)Br   1                  0.99999    -2.81611   
    29. CR (  12)Br   1                  1.00000    -2.81169   
    30. CR (  13)Br   1                  0.99995    -2.82115   
    31. CR (  14)Br   1                  0.99998    -2.81143   
    32. CR (   1) C   2                  0.99950   -10.31677  149(g),153(v),154(v),121(v)
                                                    125(v),67(v),74(v)
    33. CR (   1) C   3                  0.99940   -10.29781  77(v),113(v),59(v),155(v)
                                                    162(v),157(v),165(v)
    34. CR (   1) C   4                  0.99944   -10.27044  68(v),86(v),150(v),154(v)
                                                    158(v),129(v),67(v),159(v)
                                                    87(v)
    35. CR (   1) C   5                  0.99949   -10.26986  95(v),78(v),153(v),160(v)
                                                    133(v),157(v),161(v),96(v)
    36. CR (   1) C   6                  0.99947   -10.28660  86(v),104(v),155(v),162(v)
                                                    137(v),159(v),164(v),87(v)
                                                    105(v)
    37. CR (   1) C   7                  0.99949   -10.26986  95(v),114(v),154(v),158(v)
                                                    141(v),165(v),161(v),96(v)
    38. CR (   1) C   8                  0.99944   -10.27044  68(v),104(v),150(v),153(v)
                                                    160(v),145(v),67(v),164(v)
                                                    105(v)
    39. LP (   1)Br   1                  0.99871    -1.12291  60(v)
    40. LP (   2)Br   1                  0.99280    -0.45947  151(v),152(v),58(v)
    41. LP (   3)Br   1                  0.79793    -0.47514  149(g),42(r),150(v)
    42. LP*(   1) C   3                  0.28093    -0.28680  156(v),163(v),149(v),43(r)
                                                    79(v),115(v),69(g),151(v)
                                                    152(v)
    43. LP*(   1) C   6                  0.23361    -0.27021  156(v),163(v),98(g),42(r)
                                                    88(v),106(v)
    44. RY*(   1)Br   1                  0.00092     0.50591   
    45. RY*(   2)Br   1                  0.00071     0.45563   
    46. RY*(   3)Br   1                  0.00014     0.54140   
    47. RY*(   4)Br   1                  0.00001     0.58433   
    48. RY*(   5)Br   1                  0.00000     0.43563   
    49. RY*(   6)Br   1                  0.00000     3.38206   
    50. RY*(   7)Br   1                  0.00001     0.51401   
    51. RY*(   8)Br   1                  0.00000     3.32976   
    52. RY*(   9)Br   1                  0.00001     0.43519   
    53. RY*(  10)Br   1                  0.00000     3.20137   
    54. RY*(  11)Br   1                  0.00001     0.61987   
    55. RY*(  12)Br   1                  0.00000     3.37877   
    56. RY*(  13)Br   1                  0.00001     0.45143   
    57. RY*(  14)Br   1                  0.00000     3.29017   
    58. RY*(   1) C   2                  0.00313     0.53995   
    59. RY*(   2) C   2                  0.00178     0.61572   
    60. RY*(   3) C   2                  0.00061     0.49280   
    61. RY*(   4) C   2                  0.00017     2.09651   
    62. RY*(   5) C   2                  0.00015     1.59479   
    63. RY*(   6) C   2                  0.00009     0.70877   
    64. RY*(   7) C   2                  0.00002     1.79273   
    65. RY*(   8) C   2                  0.00000     1.96185   
    66. RY*(   9) C   2                  0.00001     1.89453   
    67. RY*(   1) C   3                  0.00265     0.94367   
    68. RY*(   2) C   3                  0.00164     0.75599   
    69. RY*(   3) C   3                  0.00130     0.44172   
    70. RY*(   4) C   3                  0.00043     0.63014   
    71. RY*(   5) C   3                  0.00035     1.71014   
    72. RY*(   6) C   3                  0.00020     2.10969   
    73. RY*(   7) C   3                  0.00018     1.68416   
    74. RY*(   8) C   3                  0.00009     1.84415   
    75. RY*(   9) C   3                  0.00001     1.97546   
    76. RY*(   1) C   4                  0.00312     0.91891   
    77. RY*(   2) C   4                  0.00147     0.56177   
    78. RY*(   3) C   4                  0.00059     0.43726   
    79. RY*(   4) C   4                  0.00039     0.53299   
    80. RY*(   5) C   4                  0.00009     1.66642   
    81. RY*(   6) C   4                  0.00007     2.11918   
    82. RY*(   7) C   4                  0.00001     1.65940   
    83. RY*(   8) C   4                  0.00001     2.05122   
    84. RY*(   9) C   4                  0.00001     2.13727   
    85. RY*(   1) C   5                  0.00273     0.99033   
    86. RY*(   2) C   5                  0.00138     0.48274   
    87. RY*(   3) C   5                  0.00041     0.50598   
    88. RY*(   4) C   5                  0.00024     0.56702   
    89. RY*(   5) C   5                  0.00007     1.63331   
    90. RY*(   6) C   5                  0.00007     2.19180   
    91. RY*(   7) C   5                  0.00003     2.02356   
    92. RY*(   8) C   5                  0.00000     2.02891   
    93. RY*(   9) C   5                  0.00000     1.63105   
    94. RY*(   1) C   6                  0.00247     1.02294   
    95. RY*(   2) C   6                  0.00118     0.48187   
    96. RY*(   3) C   6                  0.00050     0.50936   
    97. RY*(   4) C   6                  0.00030     1.72981   
    98. RY*(   5) C   6                  0.00010     0.46635   
    99. RY*(   6) C   6                  0.00008     2.17535   
   100. RY*(   7) C   6                  0.00002     1.98752   
   101. RY*(   8) C   6                  0.00000     2.01541   
   102. RY*(   9) C   6                  0.00000     1.61963   
   103. RY*(   1) C   7                  0.00273     0.99033   
   104. RY*(   2) C   7                  0.00138     0.48274   
   105. RY*(   3) C   7                  0.00041     0.50598   
   106. RY*(   4) C   7                  0.00024     0.56702   
   107. RY*(   5) C   7                  0.00007     1.63331   
   108. RY*(   6) C   7                  0.00007     2.19180   
   109. RY*(   7) C   7                  0.00003     2.02356   
   110. RY*(   8) C   7                  0.00000     2.02891   
   111. RY*(   9) C   7                  0.00000     1.63105   
   112. RY*(   1) C   8                  0.00312     0.91891   
   113. RY*(   2) C   8                  0.00147     0.56177   
   114. RY*(   3) C   8                  0.00059     0.43726   
   115. RY*(   4) C   8                  0.00039     0.53299   
   116. RY*(   5) C   8                  0.00009     1.66642   
   117. RY*(   6) C   8                  0.00007     2.11918   
   118. RY*(   7) C   8                  0.00001     1.65940   
   119. RY*(   8) C   8                  0.00001     2.05122   
   120. RY*(   9) C   8                  0.00001     2.13727   
   121. RY*(   1) H   9                  0.00081     0.18297   
   122. RY*(   2) H   9                  0.00005     1.62600   
   123. RY*(   3) H   9                  0.00006     1.78234   
   124. RY*(   4) H   9                  0.00001     1.93585   
   125. RY*(   1) H  10                  0.00081     0.18297   
   126. RY*(   2) H  10                  0.00005     1.62600   
   127. RY*(   3) H  10                  0.00006     1.78234   
   128. RY*(   4) H  10                  0.00001     1.93585   
   129. RY*(   1) H  11                  0.00082     0.18659   
   130. RY*(   2) H  11                  0.00006     1.48403   
   131. RY*(   3) H  11                  0.00004     1.89203   
   132. RY*(   4) H  11                  0.00003     2.08589   
   133. RY*(   1) H  12                  0.00070     0.18669   
   134. RY*(   2) H  12                  0.00005     1.47696   
   135. RY*(   3) H  12                  0.00004     1.89027   
   136. RY*(   4) H  12                  0.00003     2.08604   
   137. RY*(   1) H  13                  0.00075     0.17893   
   138. RY*(   2) H  13                  0.00004     2.16948   
   139. RY*(   3) H  13                  0.00004     1.78654   
   140. RY*(   4) H  13                  0.00002     1.46697   
   141. RY*(   1) H  14                  0.00070     0.18669   
   142. RY*(   2) H  14                  0.00005     1.47696   
   143. RY*(   3) H  14                  0.00004     1.89027   
   144. RY*(   4) H  14                  0.00003     2.08604   
   145. RY*(   1) H  15                  0.00082     0.18659   
   146. RY*(   2) H  15                  0.00006     1.48403   
   147. RY*(   3) H  15                  0.00004     1.89203   
   148. RY*(   4) H  15                  0.00003     2.08589   
   149. BD*(   1)Br   1 - C   2          0.00848    -0.13665   
   150. BD*(   1) C   2 - C   3          0.01426     0.22200   
   151. BD*(   1) C   2 - H   9          0.00611     0.27956   
   152. BD*(   1) C   2 - H  10          0.00611     0.27956   
   153. BD*(   1) C   3 - C   4          0.01325     0.35957   
   154. BD*(   1) C   3 - C   8          0.01325     0.35957   
   155. BD*(   1) C   4 - C   5          0.00783     0.37859   
   156. BD*(   2) C   4 - C   5          0.03651    -0.15072   
   157. BD*(   1) C   4 - H  11          0.00677     0.28676   
   158. BD*(   1) C   5 - C   6          0.00797     0.37327   
   159. BD*(   1) C   5 - H  12          0.00651     0.30046   
   160. BD*(   1) C   6 - C   7          0.00797     0.37327   
   161. BD*(   1) C   6 - H  13          0.00650     0.29359   
   162. BD*(   1) C   7 - C   8          0.00783     0.37859   
   163. BD*(   2) C   7 - C   8          0.03651    -0.15072   
   164. BD*(   1) C   7 - H  14          0.00651     0.30046   
   165. BD*(   1) C   8 - H  15          0.00677     0.28676   
       -------------------------------
              Total Lewis   40.23943  ( 98.1450%)
        Valence non-Lewis    0.71368  (  1.7407%)
        Rydberg non-Lewis    0.04689  (  0.1144%)
       -------------------------------
            Total unit  1   41.00000  (100.0000%)
           Charge unit  1    1.00000
 Unable to Open any file for archive entry.
 1\1\GINC-COMPUTE-0-5\SP\UB3LYP\def2SVP\C7H7Br1(1+,2)\ZAHRT2\13-Mar-202
 1\0\\# b3lyp/def2svp geom=NewRedundant pop=NBO\\50\\1,2\Br,0,3.1264118
 074,-0.0377110752,-1.4063494012\C,0,2.1621082274,0.0949164885,0.333151
 4187\C,0,0.6810567913,0.034486056,0.1544495823\C,0,-0.0607328677,1.207
 8100371,-0.0503974574\C,0,-1.4439483219,1.1514056094,-0.2268617483\C,0
 ,-2.1034259479,-0.0812095026,-0.2039908109\C,0,-1.3726312158,-1.256207
 4929,-0.003759393\C,0,0.0105302078,-1.1979791011,0.1725358801\H,0,2.49
 5499924,1.0456081342,0.7639108983\H,0,2.548371499,-0.7392980542,0.9293
 100724\H,0,0.4546929123,2.1715500496,-0.0753281752\H,0,-2.010278719,2.
 0726937477,-0.3825429376\H,0,-3.1863470864,-0.1260500031,-0.3417203071
 \H,0,-1.8830623052,-2.2220389759,0.0154300524\H,0,0.5817550947,-2.1179
 759174,0.3221623265\\Version=ES64L-G16RevC.01\State=2-A'\HF=-2844.3140
 315\S2=0.759783\S2-1=0.\S2A=0.75005\RMSD=4.207e-09\Dipole=-1.9769098,0
 .0318838,0.9760147\Quadrupole=12.2015436,-3.1933665,-9.0081771,0.28722
 67,-1.8065752,-0.5966798\PG=CS [SG(C3H1Br1),X(C4H6)]\\@
 The archive entry for this job was punched.


 KEEP CLOSE TO NATURES HEART, YOURSELF;
 AND BREAK CLEAR AWAY, ONCE IN A WHILE, AND
 CLIMB A MOUNTAIN OR SPEND A WEEK IN THE
 WOODS.  WASH YOUR SPIRIT CLEAN...
                                         -- JOHN MUIR
 File lengths (MBytes):  RWF=     32 Int=      0 D2E=      0 Chk=      3 Scr=      1
 Normal termination of Gaussian 16
