# Supplementary material for: Machine-Learning-Guided Discovery of Electrochemical Reactions
Source: J Am Chem Soc. 2022 Dec 2;144(49):22599–610. doi: 10.1021/jacs.2c08997 (PMC9756344; doi:10.1021/jacs.2c08997)
Supplement: Supplementary file 4 — ja2c08997_si_004.zip [file ja2c08997_si_004.zip › Reactivity Prediction/Ologs_notimes/53.log]

 Entering Gaussian System, Link 0=g16
 Input=53.gjf
 Output=53.log
 Initial command:
  
 Copyright (c) 1988-2019, Gaussian, Inc.  All Rights Reserved.
  
 This is part of the Gaussian(R) 16 program.  It is based on
 the Gaussian(R) 09 system (copyright 2009, Gaussian, Inc.),
 the Gaussian(R) 03 system (copyright 2003, Gaussian, Inc.),
 the Gaussian(R) 98 system (copyright 1998, Gaussian, Inc.),
 the Gaussian(R) 94 system (copyright 1995, Gaussian, Inc.),
 the Gaussian 92(TM) system (copyright 1992, Gaussian, Inc.),
 the Gaussian 90(TM) system (copyright 1990, Gaussian, Inc.),
 the Gaussian 88(TM) system (copyright 1988, Gaussian, Inc.),
 the Gaussian 86(TM) system (copyright 1986, Carnegie Mellon
 University), and the Gaussian 82(TM) system (copyright 1983,
 Carnegie Mellon University). Gaussian is a federally registered
 trademark of Gaussian, Inc.
  
 This software contains proprietary and confidential information,
 including trade secrets, belonging to Gaussian, Inc.
  
 This software is provided under written license and may be
 used, copied, transmitted, or stored only in accord with that
 written license.
  
 The following legend is applicable only to US Government
 contracts under FAR:
  
                    RESTRICTED RIGHTS LEGEND
  
 Use, reproduction and disclosure by the US Government is
 subject to restrictions as set forth in subparagraphs (a)
 and (c) of the Commercial Computer Software - Restricted
 Rights clause in FAR 52.227-19.
  
 Gaussian, Inc.
 340 Quinnipiac St., Bldg. 40, Wallingford CT 06492
  
  
 ---------------------------------------------------------------
 Warning -- This program may not be used in any manner that
 competes with the business of Gaussian, Inc. or will provide
 assistance to any competitor of Gaussian, Inc.  The licensee
 of this program is prohibited from giving any competitor of
 Gaussian, Inc. access to this program.  By using this program,
 the user acknowledges that Gaussian, Inc. is engaged in the
 business of creating and licensing software in the field of
 computational chemistry and represents and warrants to the
 licensee that it is not a competitor of Gaussian, Inc. and that
 it will not use this program in any manner prohibited above.
 ---------------------------------------------------------------
  

 Cite this work as:
 Gaussian 16, Revision C.01,
 M. J. Frisch, G. W. Trucks, H. B. Schlegel, G. E. Scuseria, 
 M. A. Robb, J. R. Cheeseman, G. Scalmani, V. Barone, 
 G. A. Petersson, H. Nakatsuji, X. Li, M. Caricato, A. V. Marenich, 
 J. Bloino, B. G. Janesko, R. Gomperts, B. Mennucci, H. P. Hratchian, 
 J. V. Ortiz, A. F. Izmaylov, J. L. Sonnenberg, D. Williams-Young, 
 F. Ding, F. Lipparini, F. Egidi, J. Goings, B. Peng, A. Petrone, 
 T. Henderson, D. Ranasinghe, V. G. Zakrzewski, J. Gao, N. Rega, 
 G. Zheng, W. Liang, M. Hada, M. Ehara, K. Toyota, R. Fukuda, 
 J. Hasegawa, M. Ishida, T. Nakajima, Y. Honda, O. Kitao, H. Nakai, 
 T. Vreven, K. Throssell, J. A. Montgomery, Jr., J. E. Peralta, 
 F. Ogliaro, M. J. Bearpark, J. J. Heyd, E. N. Brothers, K. N. Kudin, 
 V. N. Staroverov, T. A. Keith, R. Kobayashi, J. Normand, 
 K. Raghavachari, A. P. Rendell, J. C. Burant, S. S. Iyengar, 
 J. Tomasi, M. Cossi, J. M. Millam, M. Klene, C. Adamo, R. Cammi, 
 J. W. Ochterski, R. L. Martin, K. Morokuma, O. Farkas, 
 J. B. Foresman, and D. J. Fox, Gaussian, Inc., Wallingford CT, 2019.
 
 ******************************************
 Gaussian 16:  ES64L-G16RevC.01  3-Jul-2019
                15-Mar-2021 
 ******************************************
 %nprocshared=4
 Will use up to    4 processors via shared memory.
 %mem=1500MB
 -------------------------------------------------------------------
 # b3lyp empiricaldispersion=gd3bj pop=nbo def2svp geom=newredundant
 -------------------------------------------------------------------
 1/29=4000,38=1,172=1/1;
 2/12=2,17=6,18=5,40=1/2;
 3/5=43,7=101,11=2,25=1,30=1,74=-5,124=41/1,2,3;
 4//1;
 5/5=2,38=5/2;
 6/7=2,8=2,9=2,10=2,28=1,40=1/1,7;
 99/5=1,9=1/99;
 -----------------
 O=C(O)C1=CC=CC=C1
 -----------------
 Symbolic Z-matrix:
 Charge =  1 Multiplicity = 2
 O                    -2.33504   1.15488   0. 
 C                    -1.70802   0.12102   0. 
 O                    -2.31293  -1.08643   0. 
 C                    -0.2217    0.02877   0. 
 C                     0.51224   1.2244    0. 
 C                     1.90564   1.18768   0. 
 C                     2.57199  -0.04275   0. 
 C                     1.84329  -1.2364    0. 
 C                     0.44819  -1.20416   0. 
 H                    -3.26888  -0.91204  0. 
 H                    -0.03302   2.16972   0. 
 H                     2.47619   2.11924   0. 
 H                     3.66442  -0.0713    0. 
 H                     2.36534  -2.19601   0. 
 H                    -0.13005  -2.12849   0. 
 
                          Input orientation:                          
 ---------------------------------------------------------------------
 Center     Atomic      Atomic             Coordinates (Angstroms)
 Number     Number       Type             X           Y           Z
 ---------------------------------------------------------------------
      1          8           0       -2.335039    1.154876    0.000000
      2          6           0       -1.708018    0.121023    0.000001
      3          8           0       -2.312931   -1.086433    0.000000
      4          6           0       -0.221704    0.028767    0.000000
      5          6           0        0.512237    1.224402    0.000000
      6          6           0        1.905638    1.187680    0.000000
      7          6           0        2.571992   -0.042754    0.000000
      8          6           0        1.843291   -1.236398    0.000000
      9          6           0        0.448191   -1.204161    0.000000
     10          1           0       -3.268881   -0.912042   -0.000001
     11          1           0       -0.033021    2.169719    0.000000
     12          1           0        2.476192    2.119237    0.000000
     13          1           0        3.664420   -0.071304    0.000000
     14          1           0        2.365340   -2.196012    0.000000
     15          1           0       -0.130053   -2.128491    0.000000
 ---------------------------------------------------------------------
                    Distance matrix (angstroms):
                    1          2          3          4          5
     1  O    0.000000
     2  C    1.209135   0.000000
     3  O    2.241418   1.350507   0.000000
     4  C    2.394641   1.489174   2.370000   0.000000
     5  C    2.848125   2.479310   3.649867   1.402930   0.000000
     6  C    4.240804   3.767793   4.792485   2.422532   1.393885
     7  C    5.051066   4.283142   4.995172   2.794611   2.418321
     8  C    4.814212   3.801893   4.158927   2.421745   2.797721
     9  C    3.648483   2.530879   2.763631   1.403165   2.429407
    10  H    2.268085   1.871768   0.971727   3.189108   4.342954
    11  H    2.515789   2.646275   3.974986   2.149250   1.091298
    12  H    4.906927   4.636860   5.762987   3.413020   2.158205
    13  H    6.123482   5.375879   6.062938   3.887412   3.408095
    14  H    5.772522   4.686245   4.808054   3.412102   3.890144
    15  H    3.955055   2.747779   2.418851   2.159204   3.413858
                    6          7          8          9         10
     6  C    0.000000
     7  C    1.399284   0.000000
     8  C    2.424880   1.398496   0.000000
     9  C    2.800903   2.420619   1.395472   0.000000
    10  H    5.584307   5.905206   5.122452   3.728533   0.000000
    11  H    2.173200   3.417767   3.888725   3.408025   4.468561
    12  H    1.092397   2.164112   3.414799   3.893297   6.495731
    13  H    2.162950   1.092801   2.161933   3.409911   6.984089
    14  H    3.414776   2.163152   1.092426   2.158525   5.778670
    15  H    3.891147   3.413407   2.165621   1.090299   3.366302
                   11         12         13         14         15
    11  H    0.000000
    12  H    2.509721   0.000000
    13  H    4.323570   2.492059   0.000000
    14  H    4.981139   4.316673   2.490380   0.000000
    15  H    4.299305   4.983544   4.316253   2.496306   0.000000
 Stoichiometry    C7H6O2(1+,2)
 Framework group  C1[X(C7H6O2)]
 Deg. of freedom    39
 Full point group                 C1      NOp   1
 Largest Abelian subgroup         C1      NOp   1
 Largest concise Abelian subgroup C1      NOp   1
                         Standard orientation:                         
 ---------------------------------------------------------------------
 Center     Atomic      Atomic             Coordinates (Angstroms)
 Number     Number       Type             X           Y           Z
 ---------------------------------------------------------------------
      1          8           0        2.335039    1.154876    0.000000
      2          6           0        1.708018    0.121023   -0.000001
      3          8           0        2.312931   -1.086433    0.000000
      4          6           0        0.221704    0.028767    0.000000
      5          6           0       -0.512237    1.224402    0.000000
      6          6           0       -1.905638    1.187680    0.000000
      7          6           0       -2.571992   -0.042754    0.000000
      8          6           0       -1.843291   -1.236398    0.000000
      9          6           0       -0.448191   -1.204161    0.000000
     10          1           0        3.268881   -0.912042    0.000001
     11          1           0        0.033021    2.169719    0.000000
     12          1           0       -2.476192    2.119237    0.000000
     13          1           0       -3.664420   -0.071304    0.000000
     14          1           0       -2.365340   -2.196012    0.000000
     15          1           0        0.130053   -2.128491    0.000000
 ---------------------------------------------------------------------
 Rotational constants (GHZ):           3.8701675           1.2218158           0.9286424
 Standard basis: def2SVP (5D, 7F)
 There are   165 symmetry adapted cartesian basis functions of A   symmetry.
 There are   156 symmetry adapted basis functions of A   symmetry.
   156 basis functions,   267 primitive gaussians,   165 cartesian basis functions
    32 alpha electrons       31 beta electrons
       nuclear repulsion energy       404.2890086613 Hartrees.
 NAtoms=   15 NActive=   15 NUniq=   15 SFac= 1.00D+00 NAtFMM=   60 NAOKFM=F Big=F
 Integral buffers will be    131072 words long.
 Raffenetti 2 integral format.
 Two-electron integral symmetry is turned on.
 Nuclear repulsion after empirical dispersion term =      404.2627122359 Hartrees.
 One-electron integrals computed using PRISM.
   1 Symmetry operations used in ECPInt.
 ECPInt:  NShTT=    2628 NPrTT=    9726 LenC2=    2583 LenP2D=    7555.
 LDataN:  DoStor=T MaxTD1= 4 Len=   56
 NBasis=   156 RedAO= T EigKep=  3.04D-04  NBF=   156
 NBsUse=   156 1.00D-06 EigRej= -1.00D+00 NBFU=   156
 ExpMin= 1.22D-01 ExpMax= 2.27D+03 ExpMxC= 3.41D+02 IAcc=3 IRadAn=         5 AccDes= 0.00D+00
 Harris functional with IExCor=  402 and IRadAn=       5 diagonalized for initial guess.
 HarFok:  IExCor=  402 AccDes= 0.00D+00 IRadAn=         5 IDoV= 1 UseB2=F ITyADJ=14
 ICtDFT=  3500011 ScaDFX=  1.000000  1.000000  1.000000  1.000000
 FoFCou: FMM=F IPFlag=           0 FMFlag=      100000 FMFlg1=           0
         NFxFlg=           0 DoJE=T BraDBF=F KetDBF=T FulRan=T
         wScrn=  0.000000 ICntrl=       500 IOpCl=  0 I1Cent=   200000004 NGrid=           0
         NMat0=    1 NMatS0=      1 NMatT0=    0 NMatD0=    1 NMtDS0=    0 NMtDT0=    0
 Petite list used in FoFCou.
 Initial guess <Sx>= 0.0000 <Sy>= 0.0000 <Sz>= 0.5000 <S**2>= 0.7500 S= 0.5000
 Keep R1 and R2 ints in memory in canonical form, NReq=153951422.
 Requested convergence on RMS density matrix=1.00D-08 within 128 cycles.
 Requested convergence on MAX density matrix=1.00D-06.
 Requested convergence on             energy=1.00D-06.
 No special actions if energy rises.
 Integral accuracy reduced to 1.0D-05 until final iterations.
 EnCoef did     4 forward-backward iterations
 Rare condition: small coef for last iteration:  0.000D+00
 Rare condition: small coef for last iteration:  0.000D+00
 Rare condition: small coef for last iteration:  0.000D+00
 Problem detected with inexpensive integrals.
 Switching to full accuracy and repeating last cycle.
 Rare condition: small coef for last iteration:  0.000D+00
 Rare condition: small coef for last iteration:  0.000D+00
 Rare condition: small coef for last iteration:  0.000D+00
 Rare condition: small coef for last iteration:  0.000D+00
 SCF Done:  E(UB3LYP) =  -420.202720847     A.U. after   62 cycles
            NFock= 62  Conv=0.85D-08     -V/T= 2.0092
 <Sx>= 0.0000 <Sy>= 0.0000 <Sz>= 0.5000 <S**2>= 0.7669 S= 0.5084
 <L.S>= 0.000000000000E+00
 Annihilation of the first spin contaminant:
 S**2 before annihilation     0.7669,   after     0.7502

 **********************************************************************

            Population analysis using the SCF Density.

 **********************************************************************

 Orbital symmetries:
 Alpha Orbitals:
       Occupied  (A) (A) (A) (A) (A) (A) (A) (A) (A) (A) (A) (A)
                 (A) (A) (A) (A) (A) (A) (A) (A) (A) (A) (A) (A)
                 (A) (A) (A) (A) (A) (A) (A) (A)
       Virtual   (A) (A) (A) (A) (A) (A) (A) (A) (A) (A) (A) (A)
                 (A) (A) (A) (A) (A) (A) (A) (A) (A) (A) (A) (A)
                 (A) (A) (A) (A) (A) (A) (A) (A) (A) (A) (A) (A)
                 (A) (A) (A) (A) (A) (A) (A) (A) (A) (A) (A) (A)
                 (A) (A) (A) (A) (A) (A) (A) (A) (A) (A) (A) (A)
                 (A) (A) (A) (A) (A) (A) (A) (A) (A) (A) (A) (A)
                 (A) (A) (A) (A) (A) (A) (A) (A) (A) (A) (A) (A)
                 (A) (A) (A) (A) (A) (A) (A) (A) (A) (A) (A) (A)
                 (A) (A) (A) (A) (A) (A) (A) (A) (A) (A) (A) (A)
                 (A) (A) (A) (A) (A) (A) (A) (A) (A) (A) (A) (A)
                 (A) (A) (A) (A)
 Beta  Orbitals:
       Occupied  (A) (A) (A) (A) (A) (A) (A) (A) (A) (A) (A) (A)
                 (A) (A) (A) (A) (A) (A) (A) (A) (A) (A) (A) (A)
                 (A) (A) (A) (A) (A) (A) (A)
       Virtual   (A) (A) (A) (A) (A) (A) (A) (A) (A) (A) (A) (A)
                 (A) (A) (A) (A) (A) (A) (A) (A) (A) (A) (A) (A)
                 (A) (A) (A) (A) (A) (A) (A) (A) (A) (A) (A) (A)
                 (A) (A) (A) (A) (A) (A) (A) (A) (A) (A) (A) (A)
                 (A) (A) (A) (A) (A) (A) (A) (A) (A) (A) (A) (A)
                 (A) (A) (A) (A) (A) (A) (A) (A) (A) (A) (A) (A)
                 (A) (A) (A) (A) (A) (A) (A) (A) (A) (A) (A) (A)
                 (A) (A) (A) (A) (A) (A) (A) (A) (A) (A) (A) (A)
                 (A) (A) (A) (A) (A) (A) (A) (A) (A) (A) (A) (A)
                 (A) (A) (A) (A) (A) (A) (A) (A) (A) (A) (A) (A)
                 (A) (A) (A) (A) (A)
 The electronic state is 2-A.
 Alpha  occ. eigenvalues --  -19.34944 -19.31881 -10.50575 -10.44955 -10.44861
 Alpha  occ. eigenvalues --  -10.44461 -10.43845 -10.41623 -10.41359  -1.27549
 Alpha  occ. eigenvalues --   -1.18732  -1.09591  -0.99772  -0.97374  -0.86650
 Alpha  occ. eigenvalues --   -0.83495  -0.79217  -0.73946  -0.70009  -0.68049
 Alpha  occ. eigenvalues --   -0.66611  -0.65215  -0.64646  -0.64113  -0.60167
 Alpha  occ. eigenvalues --   -0.59294  -0.57585  -0.56624  -0.51455  -0.49958
 Alpha  occ. eigenvalues --   -0.48474  -0.46969
 Alpha virt. eigenvalues --   -0.27538  -0.23994  -0.15255  -0.11269  -0.07919
 Alpha virt. eigenvalues --   -0.06926  -0.06237  -0.05238  -0.01940  -0.01469
 Alpha virt. eigenvalues --    0.03812   0.06147   0.06726   0.07494   0.08218
 Alpha virt. eigenvalues --    0.11226   0.13931   0.14636   0.20415   0.20972
 Alpha virt. eigenvalues --    0.23816   0.24053   0.24508   0.26968   0.27993
 Alpha virt. eigenvalues --    0.28552   0.31013   0.32123   0.35971   0.36996
 Alpha virt. eigenvalues --    0.38525   0.40221   0.43118   0.43432   0.45600
 Alpha virt. eigenvalues --    0.46363   0.46874   0.48576   0.48717   0.50739
 Alpha virt. eigenvalues --    0.51373   0.52356   0.54732   0.55160   0.58537
 Alpha virt. eigenvalues --    0.62091   0.64402   0.70884   0.78575   0.78676
 Alpha virt. eigenvalues --    0.82790   0.87407   0.88247   0.95812   0.97430
 Alpha virt. eigenvalues --    0.99969   1.01092   1.02203   1.04911   1.05406
 Alpha virt. eigenvalues --    1.07438   1.09830   1.12414   1.12613   1.22899
 Alpha virt. eigenvalues --    1.23205   1.31780   1.39231   1.43952   1.44348
 Alpha virt. eigenvalues --    1.46404   1.46754   1.50003   1.51090   1.52800
 Alpha virt. eigenvalues --    1.53009   1.53652   1.54557   1.58303   1.61387
 Alpha virt. eigenvalues --    1.65601   1.71572   1.72088   1.73419   1.75362
 Alpha virt. eigenvalues --    1.76786   1.76870   1.84844   1.88280   1.89472
 Alpha virt. eigenvalues --    1.91639   1.92553   1.97869   2.04136   2.04662
 Alpha virt. eigenvalues --    2.06212   2.06590   2.08531   2.11968   2.18007
 Alpha virt. eigenvalues --    2.27888   2.30329   2.38109   2.38925   2.39542
 Alpha virt. eigenvalues --    2.44914   2.50476   2.50859   2.52054   2.57288
 Alpha virt. eigenvalues --    2.63034   2.65548   2.72096   2.74926   2.79723
 Alpha virt. eigenvalues --    2.84378   2.92323   3.00721   3.01197   3.07747
 Alpha virt. eigenvalues --    3.29608   3.41156   3.48410   3.62441
  Beta  occ. eigenvalues --  -19.34989 -19.31500 -10.50663 -10.44423 -10.44332
  Beta  occ. eigenvalues --  -10.44152 -10.43571 -10.41762 -10.41476  -1.27320
  Beta  occ. eigenvalues --   -1.18301  -1.08586  -0.98343  -0.96892  -0.86205
  Beta  occ. eigenvalues --   -0.82927  -0.78819  -0.73807  -0.69690  -0.67701
  Beta  occ. eigenvalues --   -0.66205  -0.64945  -0.63964  -0.63499  -0.59127
  Beta  occ. eigenvalues --   -0.57637  -0.57353  -0.56442  -0.49211  -0.47877
  Beta  occ. eigenvalues --   -0.46618
  Beta virt. eigenvalues --   -0.42375  -0.24981  -0.22118  -0.13994  -0.11151
  Beta virt. eigenvalues --   -0.07877  -0.06844  -0.05025  -0.04361  -0.01799
  Beta virt. eigenvalues --   -0.01243   0.04037   0.06359   0.07273   0.07742
  Beta virt. eigenvalues --    0.08487   0.11772   0.14065   0.15046   0.20872
  Beta virt. eigenvalues --    0.21377   0.24002   0.25119   0.25194   0.27419
  Beta virt. eigenvalues --    0.28456   0.29351   0.31210   0.32984   0.36250
  Beta virt. eigenvalues --    0.37945   0.39414   0.40299   0.43735   0.43988
  Beta virt. eigenvalues --    0.45825   0.46485   0.47142   0.48909   0.49598
  Beta virt. eigenvalues --    0.50971   0.51898   0.52605   0.54832   0.55328
  Beta virt. eigenvalues --    0.58893   0.62269   0.64899   0.71048   0.78788
  Beta virt. eigenvalues --    0.78827   0.83075   0.87621   0.89208   0.95995
  Beta virt. eigenvalues --    0.98226   1.01282   1.01380   1.02822   1.05155
  Beta virt. eigenvalues --    1.06078   1.08256   1.10043   1.12723   1.13181
  Beta virt. eigenvalues --    1.23116   1.23213   1.31857   1.39494   1.44127
  Beta virt. eigenvalues --    1.44346   1.46697   1.46942   1.50745   1.52054
  Beta virt. eigenvalues --    1.53417   1.53779   1.54240   1.54841   1.58548
  Beta virt. eigenvalues --    1.61906   1.65854   1.72170   1.72671   1.73712
  Beta virt. eigenvalues --    1.76367   1.77075   1.77092   1.84861   1.88726
  Beta virt. eigenvalues --    1.89856   1.92540   1.92879   1.97926   2.04826
  Beta virt. eigenvalues --    2.06045   2.06758   2.07000   2.09890   2.12624
  Beta virt. eigenvalues --    2.18152   2.28542   2.31356   2.38818   2.39378
  Beta virt. eigenvalues --    2.40887   2.45883   2.50639   2.50995   2.52836
  Beta virt. eigenvalues --    2.57691   2.63335   2.66111   2.72225   2.74963
  Beta virt. eigenvalues --    2.79971   2.84481   2.92505   3.01264   3.01392
  Beta virt. eigenvalues --    3.07878   3.29715   3.41435   3.48615   3.62444
          Condensed to atoms (all electrons):
               1          2          3          4          5          6
     1  O    7.563216   0.723377  -0.077344  -0.132003   0.017638   0.001347
     2  C    0.723377   4.641375   0.461264   0.080382  -0.065791   0.018497
     3  O   -0.077344   0.461264   7.577374  -0.159883   0.005088  -0.000025
     4  C   -0.132003   0.080382  -0.159883   5.916842   0.126019   0.096368
     5  C    0.017638  -0.065791   0.005088   0.126019   5.159562   0.192250
     6  C    0.001347   0.018497  -0.000025   0.096368   0.192250   5.088002
     7  C   -0.000029  -0.002239  -0.000005  -0.160789   0.127186   0.234914
     8  C   -0.000056   0.014448   0.000847   0.117298  -0.140452   0.107749
     9  C    0.003177  -0.051026   0.013996   0.214126   0.056675  -0.139236
    10  H    0.005502  -0.010786   0.316784   0.017931  -0.000483   0.000001
    11  H    0.014514  -0.010178   0.000559  -0.067066   0.448372  -0.053500
    12  H   -0.000008  -0.000246   0.000000   0.013499  -0.063742   0.453669
    13  H   -0.000000   0.000032  -0.000000  -0.001569   0.011820  -0.054275
    14  H    0.000001  -0.000128  -0.000016   0.012935  -0.001767   0.011550
    15  H    0.000259  -0.015420   0.013204  -0.054537   0.011627  -0.001918
               7          8          9         10         11         12
     1  O   -0.000029  -0.000056   0.003177   0.005502   0.014514  -0.000008
     2  C   -0.002239   0.014448  -0.051026  -0.010786  -0.010178  -0.000246
     3  O   -0.000005   0.000847   0.013996   0.316784   0.000559   0.000000
     4  C   -0.160789   0.117298   0.214126   0.017931  -0.067066   0.013499
     5  C    0.127186  -0.140452   0.056675  -0.000483   0.448372  -0.063742
     6  C    0.234914   0.107749  -0.139236   0.000001  -0.053500   0.453669
     7  C    5.124365   0.129981   0.105203   0.000004   0.011204  -0.060073
     8  C    0.129981   5.116263   0.201604   0.000003  -0.001776   0.012211
     9  C    0.105203   0.201604   5.122864  -0.000897   0.010653  -0.001714
    10  H    0.000004   0.000003  -0.000897   0.448455  -0.000069  -0.000000
    11  H    0.011204  -0.001776   0.010653  -0.000069   0.565580  -0.008953
    12  H   -0.060073   0.012211  -0.001714  -0.000000  -0.008953   0.588277
    13  H    0.445833  -0.061826   0.011521   0.000000  -0.000118  -0.009919
    14  H   -0.063323   0.447910  -0.057379  -0.000001   0.000024  -0.000142
    15  H    0.012027  -0.058461   0.451161  -0.000485  -0.000145   0.000014
              13         14         15
     1  O   -0.000000   0.000001   0.000259
     2  C    0.000032  -0.000128  -0.015420
     3  O   -0.000000  -0.000016   0.013204
     4  C   -0.001569   0.012935  -0.054537
     5  C    0.011820  -0.001767   0.011627
     6  C   -0.054275   0.011550  -0.001918
     7  C    0.445833  -0.063323   0.012027
     8  C   -0.061826   0.447910  -0.058461
     9  C    0.011521  -0.057379   0.451161
    10  H    0.000000  -0.000001  -0.000485
    11  H   -0.000118   0.000024  -0.000145
    12  H   -0.009919  -0.000142   0.000014
    13  H    0.580167  -0.009395  -0.000138
    14  H   -0.009395   0.578778  -0.009460
    15  H   -0.000138  -0.009460   0.577953
          Atomic-Atomic Spin Densities.
               1          2          3          4          5          6
     1  O    0.153895  -0.000504  -0.000028  -0.005084  -0.001442  -0.000019
     2  C   -0.000504  -0.052987   0.009936  -0.014274  -0.006172   0.000056
     3  O   -0.000028   0.009936  -0.023380   0.000709   0.000065  -0.000002
     4  C   -0.005084  -0.014274   0.000709   0.245246   0.032659   0.001152
     5  C   -0.001442  -0.006172   0.000065   0.032659   0.360891   0.002937
     6  C   -0.000019   0.000056  -0.000002   0.001152   0.002937  -0.083165
     7  C    0.000003  -0.000062   0.000001  -0.009414  -0.002215  -0.025307
     8  C    0.000005   0.000190  -0.000015  -0.005578  -0.012101  -0.001333
     9  C    0.000048   0.002552  -0.000106  -0.018279   0.000418  -0.000368
    10  H   -0.000222  -0.000154   0.000333  -0.000009  -0.000013   0.000001
    11  H   -0.000182   0.000400  -0.000009  -0.001162   0.003855  -0.000159
    12  H    0.000001  -0.000005  -0.000000   0.000269  -0.000803   0.000550
    13  H    0.000000  -0.000000  -0.000000  -0.000067  -0.000029   0.000155
    14  H   -0.000000   0.000013  -0.000000  -0.000180  -0.000046  -0.000179
    15  H    0.000001   0.000085  -0.000063   0.000172   0.000198  -0.000107
               7          8          9         10         11         12
     1  O    0.000003   0.000005   0.000048  -0.000222  -0.000182   0.000001
     2  C   -0.000062   0.000190   0.002552  -0.000154   0.000400  -0.000005
     3  O    0.000001  -0.000015  -0.000106   0.000333  -0.000009  -0.000000
     4  C   -0.009414  -0.005578  -0.018279  -0.000009  -0.001162   0.000269
     5  C   -0.002215  -0.012101   0.000418  -0.000013   0.003855  -0.000803
     6  C   -0.025307  -0.001333  -0.000368   0.000001  -0.000159   0.000550
     7  C    0.196785   0.033273   0.001585  -0.000000  -0.000185  -0.000063
     8  C    0.033273   0.373296  -0.002603  -0.000000  -0.000013   0.000203
     9  C    0.001585  -0.002603  -0.102865   0.000003  -0.000289  -0.000099
    10  H   -0.000000  -0.000000   0.000003  -0.000205   0.000001  -0.000000
    11  H   -0.000185  -0.000013  -0.000289   0.000001  -0.017431   0.000175
    12  H   -0.000063   0.000203  -0.000099  -0.000000   0.000175   0.001879
    13  H    0.002656  -0.001428  -0.000043   0.000000   0.000007   0.000132
    14  H   -0.001170   0.003967  -0.000401   0.000000   0.000000   0.000004
    15  H    0.000222  -0.000659   0.000362   0.000008   0.000004  -0.000002
              13         14         15
     1  O    0.000000  -0.000000   0.000001
     2  C   -0.000000   0.000013   0.000085
     3  O   -0.000000  -0.000000  -0.000063
     4  C   -0.000067  -0.000180   0.000172
     5  C   -0.000029  -0.000046   0.000198
     6  C    0.000155  -0.000179  -0.000107
     7  C    0.002656  -0.001170   0.000222
     8  C   -0.001428   0.003967  -0.000659
     9  C   -0.000043  -0.000401   0.000362
    10  H    0.000000   0.000000   0.000008
    11  H    0.000007   0.000000   0.000004
    12  H    0.000132   0.000004  -0.000002
    13  H   -0.010511   0.000228   0.000002
    14  H    0.000228  -0.018200   0.000153
    15  H    0.000002   0.000153   0.002560
 Mulliken charges and spin densities:
               1          2
     1  O   -0.119589   0.146471
     2  C    0.216439  -0.060927
     3  O   -0.151841  -0.012560
     4  C   -0.019555   0.226160
     5  C    0.115999   0.378201
     6  C    0.044610  -0.105789
     7  C    0.095740   0.196107
     8  C    0.114257   0.387202
     9  C    0.059272  -0.120086
    10  H    0.224041  -0.000257
    11  H    0.090900  -0.014989
    12  H    0.077127   0.002241
    13  H    0.087866  -0.008898
    14  H    0.090413  -0.015812
    15  H    0.074320   0.002935
 Sum of Mulliken charges =   1.00000   1.00000
 Mulliken charges and spin densities with hydrogens summed into heavy atoms:
               1          2
     1  O   -0.119589   0.146471
     2  C    0.216439  -0.060927
     3  O    0.072201  -0.012817
     4  C   -0.019555   0.226160
     5  C    0.206899   0.363213
     6  C    0.121737  -0.103548
     7  C    0.183606   0.187210
     8  C    0.204670   0.371390
     9  C    0.133593  -0.117151
 Electronic spatial extent (au):  <R**2>=           1152.2077
 Charge=              1.0000 electrons
 Dipole moment (field-independent basis, Debye):
    X=             -4.6310    Y=             -1.2696    Z=              0.0000  Tot=              4.8018
 Quadrupole moment (field-independent basis, Debye-Ang):
   XX=            -21.8306   YY=            -39.0031   ZZ=            -49.6238
   XY=             -3.3602   XZ=              0.0000   YZ=             -0.0000
 Traceless Quadrupole moment (field-independent basis, Debye-Ang):
   XX=             14.9886   YY=             -2.1839   ZZ=            -12.8047
   XY=             -3.3602   XZ=              0.0000   YZ=             -0.0000
 Octapole moment (field-independent basis, Debye-Ang**2):
  XXX=             -0.5625  YYY=             -2.1286  ZZZ=              0.0000  XYY=            -14.8623
  XXY=            -21.5798  XXZ=              0.0000  XZZ=              8.7159  YZZ=              0.1871
  YYZ=              0.0000  XYZ=             -0.0000
 Hexadecapole moment (field-independent basis, Debye-Ang**3):
 XXXX=           -680.0572 YYYY=           -311.8959 ZZZZ=            -46.8894 XXXY=            -57.3582
 XXXZ=              0.0001 YYYX=             -2.6763 YYYZ=             -0.0000 ZZZX=              0.0000
 ZZZY=              0.0000 XXYY=           -199.3444 XXZZ=           -179.2876 YYZZ=            -72.1390
 XXYZ=             -0.0000 YYXZ=              0.0000 ZZXY=              1.4569
 N-N= 4.042627122359D+02 E-N=-1.775104966075D+03  KE= 4.163520644329D+02
                          Isotropic Fermi Contact Couplings
        Atom                 a.u.       MegaHertz       Gauss      10(-4) cm-1
     1  O(17)              0.04704     -28.51408     -10.17453      -9.51127
     2  C(13)             -0.02151     -24.18577      -8.63008      -8.06750
     3  O(17)             -0.01053       6.38275       2.27752       2.12906
     4  C(13)              0.02809      31.58198      11.26923      10.53461
     5  C(13)              0.05413      60.85206      21.71353      20.29806
     6  C(13)             -0.02632     -29.59257     -10.55937      -9.87102
     7  C(13)              0.02283      25.66377       9.15747       8.56051
     8  C(13)              0.05508      61.91741      22.09367      20.65343
     9  C(13)             -0.02954     -33.21014     -11.85020     -11.07771
    10  H(1)               0.00008       0.35059       0.12510       0.11694
    11  H(1)              -0.00515     -23.03667      -8.22006      -7.68421
    12  H(1)               0.00062       2.76564       0.98685       0.92252
    13  H(1)              -0.00291     -13.01786      -4.64510      -4.34229
    14  H(1)              -0.00518     -23.15739      -8.26313      -7.72447
    15  H(1)               0.00087       3.89807       1.39093       1.30026
 --------------------------------------------------------
       Center         ----  Spin Dipole Couplings  ----
                      3XX-RR        3YY-RR        3ZZ-RR
 --------------------------------------------------------
     1   Atom       -0.274403     -0.283451      0.557854
     2   Atom        0.030039      0.026495     -0.056534
     3   Atom        0.032955      0.031344     -0.064300
     4   Atom       -0.124346     -0.125271      0.249617
     5   Atom       -0.210095     -0.202640      0.412735
     6   Atom        0.039517      0.031034     -0.070551
     7   Atom       -0.111088     -0.111602      0.222689
     8   Atom       -0.209064     -0.200392      0.409456
     9   Atom        0.046809      0.039991     -0.086800
    10   Atom       -0.001616      0.003345     -0.001729
    11   Atom       -0.014224      0.020788     -0.006563
    12   Atom        0.005681     -0.000047     -0.005634
    13   Atom        0.020817     -0.015398     -0.005418
    14   Atom       -0.017255      0.022558     -0.005303
    15   Atom        0.005102      0.000498     -0.005600
 --------------------------------------------------------
                        XY            XZ            YZ
 --------------------------------------------------------
     1   Atom       -0.002033      0.000009     -0.000007
     2   Atom        0.007056     -0.000000      0.000000
     3   Atom       -0.002706      0.000000     -0.000000
     4   Atom       -0.005443     -0.000001     -0.000000
     5   Atom       -0.000371     -0.000000     -0.000000
     6   Atom        0.001945     -0.000000      0.000000
     7   Atom       -0.005614      0.000000      0.000000
     8   Atom       -0.000146      0.000001      0.000000
     9   Atom        0.002491     -0.000000     -0.000000
    10   Atom       -0.003530      0.000000      0.000000
    11   Atom        0.021528      0.000000      0.000000
    12   Atom       -0.001991      0.000000     -0.000000
    13   Atom       -0.007051      0.000000      0.000000
    14   Atom        0.021282      0.000000     -0.000000
    15   Atom       -0.000669      0.000000     -0.000000
 --------------------------------------------------------


 ---------------------------------------------------------------------------------
              Anisotropic Spin Dipole Couplings in Principal Axis System
 ---------------------------------------------------------------------------------

       Atom             a.u.   MegaHertz   Gauss  10(-4) cm-1        Axes

              Baa    -0.2839    20.542     7.330     6.852  0.2096  0.9778  0.0000
     1 O(17)  Bbb    -0.2740    19.824     7.074     6.613  0.9778 -0.2096 -0.0000
              Bcc     0.5579   -40.366   -14.404   -13.465  0.0000 -0.0000  1.0000
 
              Baa    -0.0565    -7.586    -2.707    -2.531  0.0000 -0.0000  1.0000
     2 C(13)  Bbb     0.0210     2.817     1.005     0.940 -0.6150  0.7885  0.0000
              Bcc     0.0355     4.769     1.702     1.591  0.7885  0.6150  0.0000
 
              Baa    -0.0643     4.653     1.660     1.552 -0.0000  0.0000  1.0000
     3 O(17)  Bbb     0.0293    -2.122    -0.757    -0.708  0.5978  0.8016  0.0000
              Bcc     0.0350    -2.531    -0.903    -0.844  0.8016 -0.5978  0.0000
 
              Baa    -0.1303   -17.481    -6.238    -5.831  0.6765  0.7364  0.0000
     4 C(13)  Bbb    -0.1193   -16.015    -5.715    -5.342  0.7364 -0.6765  0.0000
              Bcc     0.2496    33.496    11.952    11.173 -0.0000 -0.0000  1.0000
 
              Baa    -0.2101   -28.195   -10.061    -9.405  0.9988  0.0496  0.0000
     5 C(13)  Bbb    -0.2026   -27.190    -9.702    -9.070 -0.0496  0.9988  0.0000
              Bcc     0.4127    55.385    19.763    18.474 -0.0000 -0.0000  1.0000
 
              Baa    -0.0706    -9.467    -3.378    -3.158  0.0000 -0.0000  1.0000
     6 C(13)  Bbb     0.0306     4.107     1.466     1.370 -0.2133  0.9770  0.0000
              Bcc     0.0399     5.360     1.913     1.788  0.9770  0.2133 -0.0000
 
              Baa    -0.1170   -15.696    -5.601    -5.235  0.6908  0.7231 -0.0000
     7 C(13)  Bbb    -0.1057   -14.187    -5.062    -4.732  0.7231 -0.6908  0.0000
              Bcc     0.2227    29.883    10.663     9.968  0.0000  0.0000  1.0000
 
              Baa    -0.2091   -28.055   -10.011    -9.358  0.9999  0.0168 -0.0000
     8 C(13)  Bbb    -0.2004   -26.890    -9.595    -8.970 -0.0168  0.9999 -0.0000
              Bcc     0.4095    54.945    19.606    18.328  0.0000  0.0000  1.0000
 
              Baa    -0.0868   -11.648    -4.156    -3.885  0.0000  0.0000  1.0000
     9 C(13)  Bbb     0.0392     5.257     1.876     1.754 -0.3103  0.9506 -0.0000
              Bcc     0.0476     6.390     2.280     2.132  0.9506  0.3103 -0.0000
 
              Baa    -0.0034    -1.841    -0.657    -0.614  0.8874  0.4610 -0.0000
    10 H(1)   Bbb    -0.0017    -0.923    -0.329    -0.308  0.0000  0.0000  1.0000
              Bcc     0.0052     2.763     0.986     0.922 -0.4610  0.8874  0.0000
 
              Baa    -0.0245   -13.054    -4.658    -4.354  0.9030 -0.4296 -0.0000
    11 H(1)   Bbb    -0.0066    -3.502    -1.250    -1.168 -0.0000 -0.0000  1.0000
              Bcc     0.0310    16.556     5.907     5.522  0.4296  0.9030  0.0000
 
              Baa    -0.0056    -3.006    -1.073    -1.003  0.0000  0.0000  1.0000
    12 H(1)   Bbb    -0.0007    -0.358    -0.128    -0.119  0.2992  0.9542 -0.0000
              Bcc     0.0063     3.364     1.200     1.122  0.9542 -0.2992  0.0000
 
              Baa    -0.0167    -8.923    -3.184    -2.976  0.1846  0.9828 -0.0000
    13 H(1)   Bbb    -0.0054    -2.891    -1.032    -0.964 -0.0000  0.0000  1.0000
              Bcc     0.0221    11.814     4.215     3.941  0.9828 -0.1846  0.0000
 
              Baa    -0.0265   -14.133    -5.043    -4.714  0.9174 -0.3980 -0.0000
    14 H(1)   Bbb    -0.0053    -2.829    -1.010    -0.944  0.0000  0.0000  1.0000
              Bcc     0.0318    16.963     6.053     5.658  0.3980  0.9174 -0.0000
 
              Baa    -0.0056    -2.988    -1.066    -0.997 -0.0000  0.0000  1.0000
    15 H(1)   Bbb     0.0004     0.215     0.077     0.072  0.1410  0.9900 -0.0000
              Bcc     0.0052     2.773     0.990     0.925  0.9900 -0.1410  0.0000
 

 ---------------------------------------------------------------------------------

 ******************************Gaussian NBO Version 3.1******************************
             N A T U R A L   A T O M I C   O R B I T A L   A N D
          N A T U R A L   B O N D   O R B I T A L   A N A L Y S I S
 ******************************Gaussian NBO Version 3.1******************************
       /RESON  / : Allow strongly delocalized NBO set

 Analyzing the SCF density

 Job title: O=C(O)C1=CC=CC=C1                                               

 Storage needed:     73854 in NPA,     98051 in NBO ( 196606755 available)
 GSVD:  LWork=       15894 too small for GESVD, short by         423 words or         423 for optimal perf.


 NATURAL POPULATIONS:  Natural atomic orbital occupancies 
                                                          
   NAO  Atom  No  lang   Type(AO)    Occupancy
 --------------------------------------------
     1    O    1  S      Cor( 1S)     1.99973
     2    O    1  S      Val( 2S)     1.70236
     3    O    1  S      Ryd( 3S)     0.00111
     4    O    1  px     Val( 2p)     1.77349
     5    O    1  px     Ryd( 3p)     0.00191
     6    O    1  py     Val( 2p)     1.66990
     7    O    1  py     Ryd( 3p)     0.00125
     8    O    1  pz     Val( 2p)     1.34112
     9    O    1  pz     Ryd( 3p)     0.00051
    10    O    1  dxy    Ryd( 3d)     0.00135
    11    O    1  dxz    Ryd( 3d)     0.00063
    12    O    1  dyz    Ryd( 3d)     0.00146
    13    O    1  dx2y2  Ryd( 3d)     0.00168
    14    O    1  dz2    Ryd( 3d)     0.00039

    15    C    2  S      Cor( 1S)     1.99926
    16    C    2  S      Val( 2S)     0.73555
    17    C    2  S      Ryd( 3S)     0.00378
    18    C    2  px     Val( 2p)     0.89401
    19    C    2  px     Ryd( 3p)     0.00987
    20    C    2  py     Val( 2p)     0.69651
    21    C    2  py     Ryd( 3p)     0.02210
    22    C    2  pz     Val( 2p)     0.80017
    23    C    2  pz     Ryd( 3p)     0.00140
    24    C    2  dxy    Ryd( 3d)     0.00370
    25    C    2  dxz    Ryd( 3d)     0.00107
    26    C    2  dyz    Ryd( 3d)     0.00435
    27    C    2  dx2y2  Ryd( 3d)     0.00519
    28    C    2  dz2    Ryd( 3d)     0.00093

    29    O    3  S      Cor( 1S)     1.99970
    30    O    3  S      Val( 2S)     1.67798
    31    O    3  S      Ryd( 3S)     0.00130
    32    O    3  px     Val( 2p)     1.52560
    33    O    3  px     Ryd( 3p)     0.00175
    34    O    3  py     Val( 2p)     1.67471
    35    O    3  py     Ryd( 3p)     0.00113
    36    O    3  pz     Val( 2p)     1.79145
    37    O    3  pz     Ryd( 3p)     0.00096
    38    O    3  dxy    Ryd( 3d)     0.00119
    39    O    3  dxz    Ryd( 3d)     0.00006
    40    O    3  dyz    Ryd( 3d)     0.00133
    41    O    3  dx2y2  Ryd( 3d)     0.00128
    42    O    3  dz2    Ryd( 3d)     0.00066

    43    C    4  S      Cor( 1S)     1.99881
    44    C    4  S      Val( 2S)     0.92276
    45    C    4  S      Ryd( 3S)     0.00249
    46    C    4  px     Val( 2p)     1.11869
    47    C    4  px     Ryd( 3p)     0.00577
    48    C    4  py     Val( 2p)     1.10359
    49    C    4  py     Ryd( 3p)     0.00592
    50    C    4  pz     Val( 2p)     0.88474
    51    C    4  pz     Ryd( 3p)     0.00063
    52    C    4  dxy    Ryd( 3d)     0.00077
    53    C    4  dxz    Ryd( 3d)     0.00041
    54    C    4  dyz    Ryd( 3d)     0.00064
    55    C    4  dx2y2  Ryd( 3d)     0.00105
    56    C    4  dz2    Ryd( 3d)     0.00043

    57    C    5  S      Cor( 1S)     1.99893
    58    C    5  S      Val( 2S)     0.97911
    59    C    5  S      Ryd( 3S)     0.00175
    60    C    5  px     Val( 2p)     1.09926
    61    C    5  px     Ryd( 3p)     0.00490
    62    C    5  py     Val( 2p)     1.17030
    63    C    5  py     Ryd( 3p)     0.00543
    64    C    5  pz     Val( 2p)     0.71544
    65    C    5  pz     Ryd( 3p)     0.00071
    66    C    5  dxy    Ryd( 3d)     0.00090
    67    C    5  dxz    Ryd( 3d)     0.00066
    68    C    5  dyz    Ryd( 3d)     0.00046
    69    C    5  dx2y2  Ryd( 3d)     0.00075
    70    C    5  dz2    Ryd( 3d)     0.00043

    71    C    6  S      Cor( 1S)     1.99900
    72    C    6  S      Val( 2S)     0.97355
    73    C    6  S      Ryd( 3S)     0.00126
    74    C    6  px     Val( 2p)     1.09560
    75    C    6  px     Ryd( 3p)     0.00485
    76    C    6  py     Val( 2p)     1.17973
    77    C    6  py     Ryd( 3p)     0.00622
    78    C    6  pz     Val( 2p)     0.96126
    79    C    6  pz     Ryd( 3p)     0.00064
    80    C    6  dxy    Ryd( 3d)     0.00070
    81    C    6  dxz    Ryd( 3d)     0.00035
    82    C    6  dyz    Ryd( 3d)     0.00051
    83    C    6  dx2y2  Ryd( 3d)     0.00082
    84    C    6  dz2    Ryd( 3d)     0.00038

    85    C    7  S      Cor( 1S)     1.99898
    86    C    7  S      Val( 2S)     0.98655
    87    C    7  S      Ryd( 3S)     0.00137
    88    C    7  px     Val( 2p)     1.21483
    89    C    7  px     Ryd( 3p)     0.00625
    90    C    7  py     Val( 2p)     1.05477
    91    C    7  py     Ryd( 3p)     0.00378
    92    C    7  pz     Val( 2p)     0.80318
    93    C    7  pz     Ryd( 3p)     0.00049
    94    C    7  dxy    Ryd( 3d)     0.00085
    95    C    7  dxz    Ryd( 3d)     0.00052
    96    C    7  dyz    Ryd( 3d)     0.00053
    97    C    7  dx2y2  Ryd( 3d)     0.00080
    98    C    7  dz2    Ryd( 3d)     0.00040

    99    C    8  S      Cor( 1S)     1.99895
   100    C    8  S      Val( 2S)     0.98612
   101    C    8  S      Ryd( 3S)     0.00132
   102    C    8  px     Val( 2p)     1.09103
   103    C    8  px     Ryd( 3p)     0.00427
   104    C    8  py     Val( 2p)     1.17165
   105    C    8  py     Ryd( 3p)     0.00559
   106    C    8  pz     Val( 2p)     0.74712
   107    C    8  pz     Ryd( 3p)     0.00036
   108    C    8  dxy    Ryd( 3d)     0.00089
   109    C    8  dxz    Ryd( 3d)     0.00063
   110    C    8  dyz    Ryd( 3d)     0.00051
   111    C    8  dx2y2  Ryd( 3d)     0.00081
   112    C    8  dz2    Ryd( 3d)     0.00042

   113    C    9  S      Cor( 1S)     1.99897
   114    C    9  S      Val( 2S)     0.96536
   115    C    9  S      Ryd( 3S)     0.00162
   116    C    9  px     Val( 2p)     1.10441
   117    C    9  px     Ryd( 3p)     0.00483
   118    C    9  py     Val( 2p)     1.17794
   119    C    9  py     Ryd( 3p)     0.00595
   120    C    9  pz     Val( 2p)     0.93245
   121    C    9  pz     Ryd( 3p)     0.00092
   122    C    9  dxy    Ryd( 3d)     0.00069
   123    C    9  dxz    Ryd( 3d)     0.00037
   124    C    9  dyz    Ryd( 3d)     0.00046
   125    C    9  dx2y2  Ryd( 3d)     0.00076
   126    C    9  dz2    Ryd( 3d)     0.00040

   127    H   10  S      Val( 1S)     0.47777
   128    H   10  S      Ryd( 2S)     0.00168
   129    H   10  px     Ryd( 2p)     0.00241
   130    H   10  py     Ryd( 2p)     0.00085
   131    H   10  pz     Ryd( 2p)     0.00106

   132    H   11  S      Val( 1S)     0.71927
   133    H   11  S      Ryd( 2S)     0.00273
   134    H   11  px     Ryd( 2p)     0.00032
   135    H   11  py     Ryd( 2p)     0.00071
   136    H   11  pz     Ryd( 2p)     0.00006

   137    H   12  S      Val( 1S)     0.72402
   138    H   12  S      Ryd( 2S)     0.00131
   139    H   12  px     Ryd( 2p)     0.00029
   140    H   12  py     Ryd( 2p)     0.00066
   141    H   12  pz     Ryd( 2p)     0.00010

   142    H   13  S      Val( 1S)     0.73020
   143    H   13  S      Ryd( 2S)     0.00142
   144    H   13  px     Ryd( 2p)     0.00091
   145    H   13  py     Ryd( 2p)     0.00007
   146    H   13  pz     Ryd( 2p)     0.00008

   147    H   14  S      Val( 1S)     0.73289
   148    H   14  S      Ryd( 2S)     0.00149
   149    H   14  px     Ryd( 2p)     0.00025
   150    H   14  py     Ryd( 2p)     0.00073
   151    H   14  pz     Ryd( 2p)     0.00007

   152    H   15  S      Val( 1S)     0.71330
   153    H   15  S      Ryd( 2S)     0.00160
   154    H   15  px     Ryd( 2p)     0.00034
   155    H   15  py     Ryd( 2p)     0.00065
   156    H   15  pz     Ryd( 2p)     0.00010

 WARNING:  1 low occupancy (<1.9990e) core orbital  found on  C    4
           1 low occupancy (<1.9990e) core orbital  found on  C    5
           1 low occupancy (<1.9990e) core orbital  found on  C    6
           1 low occupancy (<1.9990e) core orbital  found on  C    7
           1 low occupancy (<1.9990e) core orbital  found on  C    8
           1 low occupancy (<1.9990e) core orbital  found on  C    9


 Summary of Natural Population Analysis:                  
                                                          
                                       Natural Population 
                Natural  -----------------------------------------------
    Atom  No    Charge         Core      Valence    Rydberg      Total
 -----------------------------------------------------------------------
      O    1   -0.49692      1.99973     6.48688    0.01031     8.49692
      C    2    0.82211      1.99926     3.12624    0.05239     5.17789
      O    3   -0.67911      1.99970     6.66974    0.00966     8.67911
      C    4   -0.04672      1.99881     4.02979    0.01812     6.04672
      C    5    0.02094      1.99893     3.96413    0.01600     5.97906
      C    6   -0.22488      1.99900     4.21015    0.01573     6.22488
      C    7   -0.07329      1.99898     4.05932    0.01499     6.07329
      C    8   -0.00966      1.99895     3.99592    0.01479     6.00966
      C    9   -0.19514      1.99897     4.18016    0.01601     6.19514
      H   10    0.51624      0.00000     0.47777    0.00599     0.48376
      H   11    0.27691      0.00000     0.71927    0.00382     0.72309
      H   12    0.27363      0.00000     0.72402    0.00236     0.72637
      H   13    0.26732      0.00000     0.73020    0.00247     0.73268
      H   14    0.26457      0.00000     0.73289    0.00254     0.73543
      H   15    0.28401      0.00000     0.71330    0.00269     0.71599
 =======================================================================
   * Total *    1.00000     17.99234    44.81979    0.18788    63.00000

                                 Natural Population      
 --------------------------------------------------------
   Core                      17.99234 ( 99.9574% of  18)
   Valence                   44.81979 ( 99.5995% of  45)
   Natural Minimal Basis     62.81212 ( 99.7018% of  63)
   Natural Rydberg Basis      0.18788 (  0.2982% of  63)
 --------------------------------------------------------

    Atom  No          Natural Electron Configuration
 ----------------------------------------------------------------------------
      O    1      [core]2S( 1.70)2p( 4.78)3d( 0.01)
      C    2      [core]2S( 0.74)2p( 2.39)3p( 0.03)3d( 0.02)
      O    3      [core]2S( 1.68)2p( 4.99)
      C    4      [core]2S( 0.92)2p( 3.11)3p( 0.01)
      C    5      [core]2S( 0.98)2p( 2.99)3p( 0.01)
      C    6      [core]2S( 0.97)2p( 3.24)3p( 0.01)
      C    7      [core]2S( 0.99)2p( 3.07)3p( 0.01)
      C    8      [core]2S( 0.99)2p( 3.01)3p( 0.01)
      C    9      [core]2S( 0.97)2p( 3.21)3p( 0.01)
      H   10            1S( 0.48)
      H   11            1S( 0.72)
      H   12            1S( 0.72)
      H   13            1S( 0.73)
      H   14            1S( 0.73)
      H   15            1S( 0.71)


 ***************************************************
 *******         Alpha spin orbitals         *******
 ***************************************************


 NATURAL POPULATIONS:  Natural atomic orbital occupancies 
                                                          
   NAO  Atom  No  lang   Type(AO)    Occupancy      Energy
 ----------------------------------------------------------
     1    O    1  S      Cor( 1S)     0.99986     -19.06781
     2    O    1  S      Val( 2S)     0.85232      -1.05763
     3    O    1  S      Ryd( 3S)     0.00054       1.30980
     4    O    1  px     Val( 2p)     0.88731      -0.46216
     5    O    1  px     Ryd( 3p)     0.00094       0.96480
     6    O    1  py     Val( 2p)     0.83570      -0.48654
     7    O    1  py     Ryd( 3p)     0.00062       0.91111
     8    O    1  pz     Val( 2p)     0.74097      -0.44576
     9    O    1  pz     Ryd( 3p)     0.00027       0.87842
    10    O    1  dxy    Ryd( 3d)     0.00068       3.02420
    11    O    1  dxz    Ryd( 3d)     0.00033       2.51095
    12    O    1  dyz    Ryd( 3d)     0.00079       2.61957
    13    O    1  dx2y2  Ryd( 3d)     0.00084       2.84588
    14    O    1  dz2    Ryd( 3d)     0.00020       2.67428

    15    C    2  S      Cor( 1S)     0.99963     -10.40050
    16    C    2  S      Val( 2S)     0.36584      -0.31039
    17    C    2  S      Ryd( 3S)     0.00188       0.32784
    18    C    2  px     Val( 2p)     0.44506      -0.23206
    19    C    2  px     Ryd( 3p)     0.00488       0.42504
    20    C    2  py     Val( 2p)     0.34729      -0.17760
    21    C    2  py     Ryd( 3p)     0.01104       0.46477
    22    C    2  pz     Val( 2p)     0.38294      -0.31608
    23    C    2  pz     Ryd( 3p)     0.00079       0.33348
    24    C    2  dxy    Ryd( 3d)     0.00184       2.23578
    25    C    2  dxz    Ryd( 3d)     0.00066       1.65558
    26    C    2  dyz    Ryd( 3d)     0.00225       1.72789
    27    C    2  dx2y2  Ryd( 3d)     0.00258       2.17933
    28    C    2  dz2    Ryd( 3d)     0.00047       1.93287

    29    O    3  S      Cor( 1S)     0.99985     -19.16178
    30    O    3  S      Val( 2S)     0.83871      -1.06551
    31    O    3  S      Ryd( 3S)     0.00064       1.32565
    32    O    3  px     Val( 2p)     0.76266      -0.49040
    33    O    3  px     Ryd( 3p)     0.00087       1.09632
    34    O    3  py     Val( 2p)     0.83729      -0.51982
    35    O    3  py     Ryd( 3p)     0.00057       0.93576
    36    O    3  pz     Val( 2p)     0.88956      -0.49493
    37    O    3  pz     Ryd( 3p)     0.00043       0.82087
    38    O    3  dxy    Ryd( 3d)     0.00059       2.89920
    39    O    3  dxz    Ryd( 3d)     0.00003       2.57255
    40    O    3  dyz    Ryd( 3d)     0.00067       2.53148
    41    O    3  dx2y2  Ryd( 3d)     0.00064       3.04710
    42    O    3  dz2    Ryd( 3d)     0.00033       2.86524

    43    C    4  S      Cor( 1S)     0.99941     -10.31430
    44    C    4  S      Val( 2S)     0.46454      -0.37976
    45    C    4  S      Ryd( 3S)     0.00126       0.34521
    46    C    4  px     Val( 2p)     0.56082      -0.31710
    47    C    4  px     Ryd( 3p)     0.00292       0.82805
    48    C    4  py     Val( 2p)     0.55162      -0.29449
    49    C    4  py     Ryd( 3p)     0.00295       0.74586
    50    C    4  pz     Val( 2p)     0.53974      -0.35674
    51    C    4  pz     Ryd( 3p)     0.00040       0.41166
    52    C    4  dxy    Ryd( 3d)     0.00038       2.23022
    53    C    4  dxz    Ryd( 3d)     0.00021       1.63678
    54    C    4  dyz    Ryd( 3d)     0.00038       1.67244
    55    C    4  dx2y2  Ryd( 3d)     0.00053       2.18407
    56    C    4  dz2    Ryd( 3d)     0.00015       1.95301

    57    C    5  S      Cor( 1S)     0.99947     -10.31658
    58    C    5  S      Val( 2S)     0.49576      -0.40440
    59    C    5  S      Ryd( 3S)     0.00088       0.36019
    60    C    5  px     Val( 2p)     0.55218      -0.27529
    61    C    5  px     Ryd( 3p)     0.00244       0.59927
    62    C    5  py     Val( 2p)     0.58675      -0.28790
    63    C    5  py     Ryd( 3p)     0.00274       0.71009
    64    C    5  pz     Val( 2p)     0.51697      -0.36459
    65    C    5  pz     Ryd( 3p)     0.00041       0.33646
    66    C    5  dxy    Ryd( 3d)     0.00045       2.26186
    67    C    5  dxz    Ryd( 3d)     0.00034       1.67310
    68    C    5  dyz    Ryd( 3d)     0.00033       1.66468
    69    C    5  dx2y2  Ryd( 3d)     0.00038       2.22684
    70    C    5  dz2    Ryd( 3d)     0.00011       1.96768

    71    C    6  S      Cor( 1S)     0.99950     -10.28833
    72    C    6  S      Val( 2S)     0.48447      -0.37258
    73    C    6  S      Ryd( 3S)     0.00064       0.37301
    74    C    6  px     Val( 2p)     0.54427      -0.26218
    75    C    6  px     Ryd( 3p)     0.00244       0.54437
    76    C    6  py     Val( 2p)     0.58838      -0.27514
    77    C    6  py     Ryd( 3p)     0.00316       0.71585
    78    C    6  pz     Val( 2p)     0.45538      -0.31727
    79    C    6  pz     Ryd( 3p)     0.00034       0.35631
    80    C    6  dxy    Ryd( 3d)     0.00035       2.27857
    81    C    6  dxz    Ryd( 3d)     0.00029       1.70917
    82    C    6  dyz    Ryd( 3d)     0.00025       1.69648
    83    C    6  dx2y2  Ryd( 3d)     0.00040       2.22620
    84    C    6  dz2    Ryd( 3d)     0.00020       2.00689

    85    C    7  S      Cor( 1S)     0.99949     -10.31079
    86    C    7  S      Val( 2S)     0.49618      -0.40189
    87    C    7  S      Ryd( 3S)     0.00069       0.36096
    88    C    7  px     Val( 2p)     0.60844      -0.29033
    89    C    7  px     Ryd( 3p)     0.00317       0.81041
    90    C    7  py     Val( 2p)     0.52700      -0.26462
    91    C    7  py     Ryd( 3p)     0.00189       0.43689
    92    C    7  pz     Val( 2p)     0.49166      -0.34795
    93    C    7  pz     Ryd( 3p)     0.00032       0.34146
    94    C    7  dxy    Ryd( 3d)     0.00043       2.18685
    95    C    7  dxz    Ryd( 3d)     0.00029       1.66227
    96    C    7  dyz    Ryd( 3d)     0.00034       1.68885
    97    C    7  dx2y2  Ryd( 3d)     0.00040       2.27954
    98    C    7  dz2    Ryd( 3d)     0.00014       1.97408

    99    C    8  S      Cor( 1S)     0.99948     -10.31896
   100    C    8  S      Val( 2S)     0.49935      -0.41230
   101    C    8  S      Ryd( 3S)     0.00067       0.36554
   102    C    8  px     Val( 2p)     0.54826      -0.27237
   103    C    8  px     Ryd( 3p)     0.00214       0.52006
   104    C    8  py     Val( 2p)     0.58751      -0.28908
   105    C    8  py     Ryd( 3p)     0.00281       0.73281
   106    C    8  pz     Val( 2p)     0.53533      -0.36619
   107    C    8  pz     Ryd( 3p)     0.00028       0.33220
   108    C    8  dxy    Ryd( 3d)     0.00045       2.24645
   109    C    8  dxz    Ryd( 3d)     0.00031       1.67215
   110    C    8  dyz    Ryd( 3d)     0.00035       1.65549
   111    C    8  dx2y2  Ryd( 3d)     0.00041       2.21145
   112    C    8  dz2    Ryd( 3d)     0.00011       1.96610

   113    C    9  S      Cor( 1S)     0.99949     -10.28784
   114    C    9  S      Val( 2S)     0.48006      -0.36601
   115    C    9  S      Ryd( 3S)     0.00082       0.36823
   116    C    9  px     Val( 2p)     0.54858      -0.26794
   117    C    9  px     Ryd( 3p)     0.00243       0.61449
   118    C    9  py     Val( 2p)     0.58720      -0.27522
   119    C    9  py     Ryd( 3p)     0.00302       0.69645
   120    C    9  pz     Val( 2p)     0.43461      -0.31647
   121    C    9  pz     Ryd( 3p)     0.00049       0.35886
   122    C    9  dxy    Ryd( 3d)     0.00034       2.28499
   123    C    9  dxz    Ryd( 3d)     0.00029       1.70609
   124    C    9  dyz    Ryd( 3d)     0.00023       1.70653
   125    C    9  dx2y2  Ryd( 3d)     0.00037       2.25071
   126    C    9  dz2    Ryd( 3d)     0.00021       2.00375

   127    H   10  S      Val( 1S)     0.23891      -0.05739
   128    H   10  S      Ryd( 2S)     0.00082       0.25105
   129    H   10  px     Ryd( 2p)     0.00121       2.27699
   130    H   10  py     Ryd( 2p)     0.00042       1.69134
   131    H   10  pz     Ryd( 2p)     0.00052       1.44482

   132    H   11  S      Val( 1S)     0.35497      -0.10114
   133    H   11  S      Ryd( 2S)     0.00134       0.16905
   134    H   11  px     Ryd( 2p)     0.00015       1.90222
   135    H   11  py     Ryd( 2p)     0.00034       2.08627
   136    H   11  pz     Ryd( 2p)     0.00005       1.45754

   137    H   12  S      Val( 1S)     0.36265      -0.08974
   138    H   12  S      Ryd( 2S)     0.00064       0.15771
   139    H   12  px     Ryd( 2p)     0.00014       1.89546
   140    H   12  py     Ryd( 2p)     0.00033       2.08271
   141    H   12  pz     Ryd( 2p)     0.00005       1.46201

   142    H   13  S      Val( 1S)     0.36245      -0.10411
   143    H   13  S      Ryd( 2S)     0.00070       0.14930
   144    H   13  px     Ryd( 2p)     0.00044       2.17960
   145    H   13  py     Ryd( 2p)     0.00003       1.77243
   146    H   13  pz     Ryd( 2p)     0.00005       1.44847

   147    H   14  S      Val( 1S)     0.36167      -0.11051
   148    H   14  S      Ryd( 2S)     0.00074       0.14642
   149    H   14  px     Ryd( 2p)     0.00012       1.86396
   150    H   14  py     Ryd( 2p)     0.00035       2.08337
   151    H   14  pz     Ryd( 2p)     0.00005       1.44273

   152    H   15  S      Val( 1S)     0.35751      -0.08602
   153    H   15  S      Ryd( 2S)     0.00079       0.17501
   154    H   15  px     Ryd( 2p)     0.00017       1.92661
   155    H   15  py     Ryd( 2p)     0.00033       2.08929
   156    H   15  pz     Ryd( 2p)     0.00005       1.47270


 Summary of Natural Population Analysis:                  
                                                          
                                       Natural Population 
                Natural  -----------------------------------------------
    Atom  No    Charge         Core      Valence    Rydberg      Total
 -----------------------------------------------------------------------
      O    1   -0.32139      0.99986     3.31631    0.00522     4.32139
      C    2    0.43284      0.99963     1.54113    0.02639     2.56716
      O    3   -0.33283      0.99985     3.32821    0.00477     4.33283
      C    4   -0.12531      0.99941     2.11672    0.00918     3.12531
      C    5   -0.15921      0.99947     2.15166    0.00808     3.15921
      C    6   -0.08006      0.99950     2.07250    0.00806     3.08006
      C    7   -0.13044      0.99949     2.12328    0.00767     3.13044
      C    8   -0.17745      0.99948     2.17044    0.00753     3.17745
      C    9   -0.05813      0.99949     2.05045    0.00820     3.05813
      H   10    0.25811      0.00000     0.23891    0.00297     0.24189
      H   11    0.14315      0.00000     0.35497    0.00188     0.35685
      H   12    0.13618      0.00000     0.36265    0.00117     0.36382
      H   13    0.13632      0.00000     0.36245    0.00123     0.36368
      H   14    0.13707      0.00000     0.36167    0.00126     0.36293
      H   15    0.14116      0.00000     0.35751    0.00133     0.35884
 =======================================================================
   * Total *   -0.00000      8.99618    22.90887    0.09495    32.00000

                                 Natural Population      
 --------------------------------------------------------
   Core                       8.99618 ( 99.9575% of   9)
   Valence                   22.90887 ( 99.6038% of  23)
   Natural Minimal Basis     31.90505 ( 99.7033% of  32)
   Natural Rydberg Basis      0.09495 (  0.2967% of  32)
 --------------------------------------------------------

    Atom  No          Natural Electron Configuration
 ----------------------------------------------------------------------------
      O    1      [core]2S( 0.85)2p( 2.46)
      C    2      [core]2S( 0.37)2p( 1.18)3p( 0.02)3d( 0.01)
      O    3      [core]2S( 0.84)2p( 2.49)
      C    4      [core]2S( 0.46)2p( 1.65)3p( 0.01)
      C    5      [core]2S( 0.50)2p( 1.66)3p( 0.01)
      C    6      [core]2S( 0.48)2p( 1.59)3p( 0.01)
      C    7      [core]2S( 0.50)2p( 1.63)3p( 0.01)
      C    8      [core]2S( 0.50)2p( 1.67)3p( 0.01)
      C    9      [core]2S( 0.48)2p( 1.57)3p( 0.01)
      H   10            1S( 0.24)
      H   11            1S( 0.35)
      H   12            1S( 0.36)
      H   13            1S( 0.36)
      H   14            1S( 0.36)
      H   15            1S( 0.36)


 NATURAL BOND ORBITAL ANALYSIS, alpha spin orbitals:

                       Occupancies       Lewis Structure    Low   High
           Occ.    -------------------  -----------------   occ   occ
  Cycle   Thresh.   Lewis   Non-Lewis     CR  BD  3C  LP    (L)   (NL)   Dev
 =============================================================================
   1(1)    0.90    30.23083   1.76917      9  16   0   7     4      4    0.04
   2(2)    0.90    29.98105   2.01895      9  17   0   6     4      4    0.03
   3(3)    0.90    29.98105   2.01895      9  17   0   6     4      4    0.03
   4(4)    0.90    29.98105   2.01895      9  17   0   6     4      4    0.03
   5(5)    0.90    29.98105   2.01895      9  17   0   6     4      4    0.03
   6(6)    0.90    29.98105   2.01895      9  17   0   6     4      4    0.03
   7(7)    0.90    29.98105   2.01895      9  17   0   6     4      4    0.03
   8(8)    0.90    29.98105   2.01895      9  17   0   6     4      4    0.03
   9(9)    0.90    29.98105   2.01895      9  17   0   6     4      4    0.03
  10(1)    0.80    30.78987   1.21013      9  18   0   5     1      4    0.04
  11(2)    0.80    30.78987   1.21013      9  18   0   5     1      4    0.04
  12(1)    0.70    30.61590   1.38410      9  17   0   6     0      5    0.18
  13(2)    0.70    30.32642   1.67358      9  17   0   6     0      6    0.27
  14(3)    0.70    30.61590   1.38410      9  17   0   6     0      5    0.18
  15(1)    0.60    28.04790   3.95210      9  10   0  13     0     12    0.42

    The hybrids on atom  7 are linearly dependent.  An eigenvalue (  0.000059)
    of the hybrid overlap matrix is too small (<0.00010).

    PRJTHR will be raised from  0.200 to 0.250 and the NBO search repeated.

  16(2)    0.60    28.04790   3.95210      9  10   0  13     0     12    0.42

    The hybrids on atom  4 are linearly dependent.  An eigenvalue (  0.000034)
    of the hybrid overlap matrix is too small (<0.00010).

    PRJTHR will be raised from  0.250 to 0.300 and the NBO search repeated.


    The hybrids on atom  4 are linearly dependent.  An eigenvalue (  0.000034)
    of the hybrid overlap matrix is too small (<0.00010).

    PRJTHR will be raised from  0.300 to 0.350 and the NBO search repeated.


    The hybrids on atom  4 are linearly dependent.  An eigenvalue (  0.000034)
    of the hybrid overlap matrix is too small (<0.00010).

    PRJTHR will be raised from  0.350 to 0.400 and the NBO search repeated.


    The hybrids on atom  4 are linearly dependent.  An eigenvalue (  0.000034)
    of the hybrid overlap matrix is too small (<0.00010).

    PRJTHR will be raised from  0.400 to 0.450 and the NBO search repeated.


    The hybrids on atom  4 are linearly dependent.  An eigenvalue (  0.000034)
    of the hybrid overlap matrix is too small (<0.00010).

    PRJTHR will be raised from  0.450 to 0.500 and the NBO search repeated.

  17(1)    0.50    25.28371   6.71629      9   4   0  19     0     19    0.42
  18(2)    0.50    25.28015   6.71985      9   4   0  19     0     19    0.42
  19(3)    0.50    25.28015   6.71985      9   4   0  19     0     19    0.42
  20(4)    0.50    24.98894   7.01106      9   3   0  20     0     19    0.42
  21(5)    0.50    24.98894   7.01106      9   3   0  20     0     19    0.42
  22(6)    0.50    25.28015   6.71985      9   4   0  19     0     19    0.42
  23(7)    0.50    25.28015   6.71985      9   4   0  19     0     19    0.42
  24(8)    0.50    24.98894   7.01106      9   3   0  20     0     19    0.42
  25(9)    0.50    24.98894   7.01106      9   3   0  20     0     19    0.42
  26(1)    0.80    30.78987   1.21013      9  18   0   5     1      4    0.04
 -----------------------------------------------------------------------------

 Structure accepted: RESONANCE keyword permits strongly delocalized structure

 --------------------------------------------------------
   Core                      8.99619 ( 99.958% of   9)
   Valence Lewis            21.79368 ( 94.755% of  23)
  ==================       ============================
   Total Lewis              30.78987 ( 96.218% of  32)
  -----------------------------------------------------
   Valence non-Lewis         1.14106 (  3.566% of  32)
   Rydberg non-Lewis         0.06907 (  0.216% of  32)
  ==================       ============================
   Total non-Lewis           1.21013 (  3.782% of  32)
 --------------------------------------------------------


       (Occupancy)   Bond orbital/ Coefficients/ Hybrids
 ---------------------------------------------------------------------------------
     1. (0.99786) BD ( 1) O   1 - C   2  
                ( 66.36%)   0.8146* O   1 s( 42.18%)p 1.37( 57.73%)d 0.00(  0.09%)
                                           -0.0000  0.6491 -0.0221 -0.4050  0.0101
                                           -0.6425  0.0196 -0.0000  0.0000  0.0242
                                            0.0000  0.0000 -0.0121 -0.0128
                ( 33.64%)   0.5800* C   2 s( 33.35%)p 1.99( 66.41%)d 0.01(  0.24%)
                                            0.0000  0.5771 -0.0217  0.4364  0.0495
                                            0.6851  0.0428 -0.0000  0.0000  0.0376
                                            0.0000  0.0000 -0.0194 -0.0243
     2. (0.99142) BD ( 2) O   1 - C   2  
                ( 70.94%)   0.8422* O   1 s(  0.00%)p 1.00( 99.85%)d 0.00(  0.15%)
                                           -0.0000  0.0000  0.0000 -0.0000 -0.0000
                                           -0.0000  0.0000  0.9992 -0.0072  0.0000
                                           -0.0210 -0.0332  0.0000 -0.0000
                ( 29.06%)   0.5391* C   2 s(  0.00%)p 1.00( 99.53%)d 0.00(  0.47%)
                                            0.0000 -0.0000 -0.0000 -0.0000  0.0000
                                            0.0000  0.0000  0.9974 -0.0213 -0.0000
                                            0.0320  0.0607 -0.0000  0.0000
     3. (0.99746) BD ( 1) C   2 - O   3  
                ( 31.52%)   0.5614* C   2 s( 27.93%)p 2.57( 71.75%)d 0.01(  0.31%)
                                           -0.0001  0.5285 -0.0062  0.4378  0.0285
                                           -0.7240 -0.0294  0.0000  0.0000 -0.0398
                                            0.0000 -0.0000 -0.0284 -0.0270
                ( 68.48%)   0.8275* O   3 s( 34.97%)p 1.86( 64.96%)d 0.00(  0.07%)
                                           -0.0001  0.5913 -0.0000 -0.3720 -0.0038
                                            0.7150  0.0016 -0.0000 -0.0000 -0.0116
                                            0.0000 -0.0000 -0.0188 -0.0149
     4. (0.98724) BD ( 1) C   2 - C   4  
                ( 45.91%)   0.6776* C   2 s( 38.30%)p 1.61( 61.63%)d 0.00(  0.06%)
                                           -0.0001 -0.6186 -0.0181  0.7843 -0.0247
                                            0.0227 -0.0007  0.0000 -0.0000 -0.0062
                                            0.0000 -0.0000 -0.0226  0.0095
                ( 54.09%)   0.7354* C   4 s( 30.94%)p 2.23( 69.02%)d 0.00(  0.04%)
                                           -0.0001 -0.5563  0.0025 -0.8299  0.0094
                                           -0.0376  0.0026  0.0000  0.0000 -0.0030
                                            0.0000  0.0000 -0.0170  0.0094
     5. (0.99242) BD ( 1) O   3 - H  10  
                ( 76.16%)   0.8727* O   3 s( 21.77%)p 3.59( 78.15%)d 0.00(  0.08%)
                                            0.0002  0.4665  0.0103  0.8804  0.0255
                                            0.0729 -0.0214  0.0000  0.0000  0.0203
                                            0.0000  0.0000  0.0145 -0.0129
                ( 23.84%)   0.4882* H  10 s( 99.50%)p 0.01(  0.50%)
                                            0.9975 -0.0069 -0.0705 -0.0080 -0.0000
     6. (0.98770) BD ( 1) C   4 - C   5  
                ( 51.12%)   0.7150* C   4 s( 33.35%)p 2.00( 66.60%)d 0.00(  0.04%)
                                           -0.0001  0.5775  0.0047 -0.4185  0.0160
                                            0.7004  0.0113  0.0000  0.0000 -0.0162
                                           -0.0000 -0.0000 -0.0084 -0.0100
                ( 48.88%)   0.6991* C   5 s( 34.13%)p 1.93( 65.82%)d 0.00(  0.05%)
                                            0.0001  0.5842  0.0050  0.4400  0.0199
                                           -0.6812  0.0107 -0.0000  0.0000 -0.0172
                                           -0.0000 -0.0000 -0.0110 -0.0094
     7. (0.84587) BD ( 2) C   4 - C   5  
                ( 51.78%)   0.7196* C   4 s(  0.00%)p 1.00( 99.95%)d 0.00(  0.05%)
                                            0.0000  0.0000  0.0000  0.0000  0.0000
                                            0.0000  0.0000  0.9997  0.0099  0.0000
                                           -0.0147  0.0157  0.0000 -0.0000
                ( 48.22%)   0.6944* C   5 s(  0.00%)p 1.00( 99.92%)d 0.00(  0.08%)
                                           -0.0000 -0.0000  0.0000  0.0000  0.0000
                                            0.0000  0.0000  0.9995  0.0122 -0.0000
                                            0.0014 -0.0280  0.0000 -0.0000
     8. (0.98786) BD ( 1) C   4 - C   9  
                ( 51.68%)   0.7189* C   4 s( 35.65%)p 1.80( 64.31%)d 0.00(  0.03%)
                                           -0.0001  0.5971  0.0020 -0.3678  0.0188
                                           -0.7123 -0.0085  0.0000  0.0000  0.0134
                                           -0.0000  0.0000 -0.0068 -0.0096
                ( 48.32%)   0.6951* C   9 s( 34.47%)p 1.90( 65.48%)d 0.00(  0.05%)
                                            0.0001  0.5871  0.0074  0.4003  0.0224
                                            0.7028 -0.0109 -0.0000  0.0000  0.0135
                                           -0.0000  0.0000 -0.0121 -0.0130
     9. (0.99057) BD ( 1) C   5 - C   6  
                ( 50.83%)   0.7130* C   5 s( 36.06%)p 1.77( 63.90%)d 0.00(  0.04%)
                                            0.0000  0.6004  0.0089 -0.7983 -0.0042
                                           -0.0004  0.0407  0.0000 -0.0000  0.0048
                                            0.0000 -0.0000  0.0182 -0.0084
                ( 49.17%)   0.7012* C   6 s( 34.57%)p 1.89( 65.38%)d 0.00(  0.05%)
                                            0.0001  0.5879  0.0106  0.8065  0.0085
                                            0.0392  0.0416  0.0000  0.0000 -0.0022
                                            0.0000 -0.0000  0.0192 -0.0122
    10. (0.98914) BD ( 1) C   5 - H  11  
                ( 64.54%)   0.8034* C   5 s( 29.75%)p 2.36( 70.23%)d 0.00(  0.02%)
                                           -0.0003  0.5452 -0.0167  0.4093 -0.0123
                                            0.7311 -0.0050 -0.0000  0.0000  0.0125
                                           -0.0000 -0.0000 -0.0056 -0.0065
                ( 35.46%)   0.5955* H  11 s( 99.89%)p 0.00(  0.11%)
                                            0.9994 -0.0062 -0.0170 -0.0291 -0.0000
    11. (0.99078) BD ( 1) C   6 - C   7  
                ( 49.63%)   0.7045* C   6 s( 34.94%)p 1.86( 65.02%)d 0.00(  0.05%)
                                            0.0000  0.5910  0.0098 -0.3969 -0.0409
                                           -0.7006  0.0107  0.0000  0.0000  0.0127
                                           -0.0000 -0.0000 -0.0131 -0.0122
                ( 50.37%)   0.7097* C   7 s( 35.82%)p 1.79( 64.14%)d 0.00(  0.04%)
                                            0.0000  0.5985  0.0049  0.3679 -0.0312
                                            0.7102  0.0247  0.0000  0.0000  0.0168
                                            0.0000  0.0000 -0.0059 -0.0101
    12. (0.98935) BD ( 1) C   6 - H  12  
                ( 63.72%)   0.7983* C   6 s( 30.40%)p 2.29( 69.57%)d 0.00(  0.02%)
                                           -0.0003  0.5512 -0.0145 -0.4357  0.0050
                                            0.7112 -0.0101  0.0000  0.0000 -0.0108
                                           -0.0000 -0.0000 -0.0061 -0.0095
                ( 36.28%)   0.6023* H  12 s( 99.89%)p 0.00(  0.11%)
                                            0.9995 -0.0022  0.0173 -0.0278  0.0000
    13. (0.99145) BD ( 1) C   7 - C   8  
                ( 49.78%)   0.7056* C   7 s( 34.40%)p 1.91( 65.55%)d 0.00(  0.05%)
                                            0.0000  0.5864  0.0097  0.4011 -0.0292
                                           -0.7020 -0.0297  0.0000 -0.0000 -0.0192
                                            0.0000  0.0000 -0.0076 -0.0101
                ( 50.22%)   0.7086* C   8 s( 34.75%)p 1.88( 65.20%)d 0.00(  0.05%)
                                            0.0000  0.5895  0.0078 -0.4410 -0.0389
                                            0.6751 -0.0133  0.0000  0.0000 -0.0170
                                            0.0000  0.0000 -0.0112 -0.0087
    14. (0.85024) BD ( 2) C   7 - C   8  
                ( 46.75%)   0.6838* C   7 s(  0.00%)p 1.00( 99.91%)d 0.00(  0.09%)
                                            0.0000 -0.0000  0.0000 -0.0000 -0.0000
                                           -0.0000 -0.0000  0.9995 -0.0001  0.0000
                                            0.0252 -0.0164  0.0000  0.0000
                ( 53.25%)   0.7297* C   8 s(  0.00%)p 1.00( 99.93%)d 0.00(  0.07%)
                                            0.0000 -0.0000 -0.0000 -0.0000  0.0000
                                           -0.0000  0.0000  0.9996 -0.0044  0.0000
                                           -0.0003  0.0274 -0.0000  0.0000
    15. (0.98990) BD ( 1) C   7 - H  13  
                ( 63.75%)   0.7984* C   7 s( 29.70%)p 2.37( 70.27%)d 0.00(  0.02%)
                                            0.0003 -0.5448  0.0145  0.8378 -0.0119
                                            0.0246 -0.0036  0.0000 -0.0000 -0.0022
                                            0.0000 -0.0000 -0.0134  0.0076
                ( 36.25%)   0.6021* H  13 s( 99.89%)p 0.00(  0.11%)
                                           -0.9994  0.0039 -0.0329 -0.0001 -0.0000
    16. (0.99043) BD ( 1) C   8 - C   9  
                ( 50.25%)   0.7088* C   8 s( 35.72%)p 1.80( 64.24%)d 0.00(  0.04%)
                                            0.0000  0.5976  0.0039  0.8005  0.0061
                                            0.0010 -0.0390  0.0000  0.0000  0.0045
                                            0.0000  0.0000  0.0182 -0.0088
                ( 49.75%)   0.7054* C   9 s( 34.85%)p 1.87( 65.10%)d 0.00(  0.05%)
                                            0.0000  0.5902  0.0147 -0.8049 -0.0061
                                           -0.0350 -0.0426  0.0000 -0.0000 -0.0025
                                           -0.0000  0.0000  0.0190 -0.0122
    17. (0.98992) BD ( 1) C   8 - H  14  
                ( 63.83%)   0.7989* C   8 s( 29.45%)p 2.39( 70.52%)d 0.00(  0.02%)
                                            0.0003 -0.5425  0.0155  0.4035 -0.0075
                                            0.7364 -0.0098  0.0000 -0.0000 -0.0120
                                           -0.0000  0.0000  0.0068  0.0064
                ( 36.17%)   0.6014* H  14 s( 99.89%)p 0.00(  0.11%)
                                           -0.9994  0.0049 -0.0154 -0.0291  0.0000
    18. (0.98870) BD ( 1) C   9 - H  15  
                ( 64.24%)   0.8015* C   9 s( 30.60%)p 2.27( 69.38%)d 0.00(  0.03%)
                                            0.0003 -0.5530  0.0152 -0.4359  0.0094
                                            0.7097 -0.0055  0.0000 -0.0000  0.0112
                                            0.0000 -0.0000  0.0055  0.0099
                ( 35.76%)   0.5980* H  15 s( 99.89%)p 0.00(  0.11%)
                                           -0.9994  0.0026  0.0181 -0.0280  0.0000
    19. (0.99986) CR ( 1) O   1           s(100.00%)p 0.00(  0.00%)
                                            1.0000 -0.0004 -0.0000 -0.0001  0.0000
                                           -0.0004  0.0000 -0.0000  0.0000  0.0000
                                           -0.0000  0.0000 -0.0000 -0.0000
    20. (0.99963) CR ( 1) C   2           s(100.00%)p 0.00(  0.00%)
                                            1.0000 -0.0001 -0.0000  0.0001 -0.0000
                                           -0.0001 -0.0000 -0.0000  0.0000 -0.0000
                                           -0.0000 -0.0000 -0.0000 -0.0000
    21. (0.99985) CR ( 1) O   3           s(100.00%)p 0.00(  0.00%)
                                            1.0000 -0.0002 -0.0000 -0.0001 -0.0000
                                            0.0001  0.0000 -0.0000 -0.0000 -0.0000
                                           -0.0000 -0.0000 -0.0000  0.0000
    22. (0.99941) CR ( 1) C   4           s(100.00%)p 0.00(  0.00%)
                                            1.0000  0.0001  0.0000 -0.0002  0.0000
                                            0.0000  0.0000 -0.0000  0.0000 -0.0000
                                            0.0000 -0.0000 -0.0000 -0.0000
    23. (0.99947) CR ( 1) C   5           s(100.00%)p 0.00(  0.00%)
                                            1.0000  0.0001 -0.0000  0.0001 -0.0000
                                            0.0003 -0.0000  0.0000  0.0000  0.0000
                                           -0.0000 -0.0000 -0.0000 -0.0000
    24. (0.99950) CR ( 1) C   6           s(100.00%)p 0.00(  0.00%)
                                            1.0000  0.0001 -0.0000 -0.0002  0.0000
                                            0.0002 -0.0000 -0.0000 -0.0000 -0.0000
                                           -0.0000  0.0000 -0.0000 -0.0000
    25. (0.99949) CR ( 1) C   7           s(100.00%)p 0.00(  0.00%)
                                            1.0000  0.0001 -0.0000 -0.0003  0.0000
                                           -0.0000  0.0000 -0.0000  0.0000  0.0000
                                           -0.0000  0.0000  0.0000 -0.0000
    26. (0.99948) CR ( 1) C   8           s(100.00%)p 0.00(  0.00%)
                                            1.0000  0.0001 -0.0000 -0.0001  0.0000
                                           -0.0002  0.0000 -0.0000  0.0000  0.0000
                                            0.0000 -0.0000 -0.0000 -0.0000
    27. (0.99949) CR ( 1) C   9           s(100.00%)p 0.00(  0.00%)
                                            1.0000  0.0001 -0.0000  0.0001 -0.0000
                                           -0.0003  0.0000 -0.0000  0.0000 -0.0000
                                            0.0000  0.0000 -0.0000 -0.0000
    28. (0.98835) LP ( 1) O   1           s( 57.84%)p 0.73( 42.14%)d 0.00(  0.02%)
                                            0.0005  0.7604  0.0119  0.3313 -0.0022
                                            0.5582 -0.0018  0.0000 -0.0000 -0.0098
                                            0.0000 -0.0000  0.0049  0.0092
    29. (0.92405) LP ( 2) O   1           s(  0.02%)p99.99( 99.89%)d 5.28(  0.10%)
                                           -0.0001  0.0132 -0.0025  0.8514  0.0120
                                           -0.5233 -0.0067  0.0000 -0.0000 -0.0135
                                           -0.0000 -0.0000 -0.0277  0.0006
    30. (0.98696) LP ( 1) O   3           s( 43.23%)p 1.31( 56.73%)d 0.00(  0.04%)
                                            0.0002  0.6575 -0.0029 -0.2907  0.0075
                                           -0.6947  0.0067 -0.0000  0.0000 -0.0124
                                            0.0000 -0.0000  0.0142  0.0062
    31. (0.89035) LP ( 2) O   3           s(  0.00%)p 1.00( 99.92%)d 0.00(  0.08%)
                                            0.0000  0.0000 -0.0000 -0.0000  0.0000
                                            0.0000  0.0000  0.9996 -0.0117 -0.0000
                                            0.0047  0.0271 -0.0000 -0.0000
    32. (0.45566) LP ( 1) C   6           s(  0.00%)p 1.00( 99.94%)d 0.00(  0.06%)
                                            0.0000 -0.0000  0.0000 -0.0000 -0.0000
                                            0.0000 -0.0000  0.9997 -0.0032 -0.0000
                                            0.0151 -0.0195 -0.0000  0.0000
    33. (0.43488) LP*( 1) C   9           s(  0.00%)p 1.00( 99.94%)d 0.00(  0.06%)
                                            0.0000 -0.0000  0.0000  0.0000  0.0000
                                           -0.0000 -0.0000  0.9997  0.0057  0.0000
                                           -0.0145  0.0192  0.0000 -0.0000
    34. (0.00105) RY*( 1) O   1           s(  1.50%)p64.97( 97.67%)d 0.55(  0.83%)
                                            0.0000  0.0027  0.1226 -0.0113  0.8270
                                            0.0019 -0.5410  0.0000 -0.0000  0.0288
                                           -0.0000 -0.0000  0.0851 -0.0147
    35. (0.00029) RY*( 2) O   1           s(  0.00%)p 1.00( 97.28%)d 0.03(  2.72%)
                                            0.0000  0.0000  0.0000 -0.0000 -0.0000
                                           -0.0000 -0.0000  0.0126  0.9862  0.0000
                                           -0.0006  0.1648  0.0000  0.0000
    36. (0.00009) RY*( 3) O   1           s( 86.38%)p 0.03(  2.83%)d 0.12( 10.79%)
    37. (0.00004) RY*( 4) O   1           s(  0.03%)p99.99( 87.60%)d99.99( 12.38%)
    38. (0.00000) RY*( 5) O   1           s( 11.83%)p 0.74(  8.78%)d 6.71( 79.38%)
    39. (0.00000) RY*( 6) O   1           s(  0.00%)p 1.00(  0.04%)d99.99( 99.96%)
    40. (0.00000) RY*( 7) O   1           s(  0.00%)p 1.00(  2.83%)d34.39( 97.17%)
    41. (0.00000) RY*( 8) O   1           s(  0.01%)p99.99(  2.98%)d99.99( 97.00%)
    42. (0.00000) RY*( 9) O   1           s(  0.21%)p 1.80(  0.38%)d99.99( 99.41%)
    43. (0.01173) RY*( 1) C   2           s(  2.86%)p33.55( 96.12%)d 0.35(  1.01%)
                                           -0.0000  0.0261  0.1672  0.0114 -0.2761
                                            0.0585 -0.9389  0.0000 -0.0000 -0.0925
                                           -0.0000 -0.0000 -0.0394 -0.0027
    44. (0.00490) RY*( 2) C   2           s(  0.24%)p99.99( 45.26%)d99.99( 54.50%)
                                           -0.0000  0.0463 -0.0159  0.0369 -0.6588
                                           -0.0218  0.1298  0.0000  0.0000  0.3460
                                            0.0000 -0.0000  0.6492  0.0620
    45. (0.00276) RY*( 3) C   2           s(  0.00%)p 1.00(  0.79%)d99.99( 99.21%)
                                           -0.0000  0.0000 -0.0000  0.0000 -0.0000
                                            0.0000 -0.0000 -0.0614  0.0642 -0.0000
                                            0.0713  0.9935  0.0000  0.0000
    46. (0.00174) RY*( 4) C   2           s( 50.22%)p 0.50( 25.02%)d 0.49( 24.76%)
                                           -0.0000  0.0189  0.7084  0.0046 -0.4232
                                           -0.0001  0.2666  0.0000 -0.0000  0.0543
                                           -0.0000  0.0000 -0.4943 -0.0168
    47. (0.00106) RY*( 5) C   2           s(  0.00%)p 1.00( 60.48%)d 0.65( 39.52%)
                                            0.0000 -0.0000  0.0000  0.0000  0.0000
                                           -0.0000 -0.0000  0.0370  0.7768  0.0000
                                           -0.6287 -0.0027  0.0000  0.0000
    48. (0.00086) RY*( 6) C   2           s(  5.34%)p 3.63( 19.41%)d14.09( 75.25%)
                                            0.0000 -0.0244  0.2298  0.0060  0.4057
                                           -0.0418 -0.1665 -0.0000 -0.0000  0.8667
                                            0.0000  0.0000 -0.0145  0.0340
    49. (0.00048) RY*( 7) C   2           s( 41.47%)p 0.35( 14.37%)d 1.06( 44.15%)
                                            0.0000 -0.0085  0.6439  0.0324  0.3771
                                            0.0158  0.0142 -0.0000  0.0000 -0.3375
                                            0.0000 -0.0000  0.5682  0.0695
    50. (0.00002) RY*( 8) C   2           s(  0.00%)p 1.00( 39.21%)d 1.55( 60.79%)
    51. (0.00001) RY*( 9) C   2           s(  0.27%)p 0.05(  0.01%)d99.99( 99.72%)
    52. (0.00075) RY*( 1) O   3           s( 66.61%)p 0.47( 31.48%)d 0.03(  1.91%)
                                            0.0000  0.0047  0.8161 -0.0021 -0.5470
                                           -0.0033 -0.1251  0.0000  0.0000  0.0440
                                           -0.0000  0.0000  0.1309  0.0054
    53. (0.00032) RY*( 2) O   3           s(  0.00%)p 1.00( 94.65%)d 0.06(  5.35%)
                                            0.0000  0.0000 -0.0000 -0.0000 -0.0000
                                            0.0000 -0.0000  0.0057  0.9729 -0.0000
                                           -0.0721  0.2197  0.0000 -0.0000
    54. (0.00030) RY*( 3) O   3           s( 17.29%)p 4.02( 69.46%)d 0.77( 13.25%)
                                           -0.0000 -0.0003  0.4159  0.0013  0.4115
                                            0.0003  0.7248  0.0000  0.0000  0.2331
                                           -0.0000  0.0000 -0.2628  0.0952
    55. (0.00005) RY*( 4) O   3           s( 11.14%)p 7.18( 80.00%)d 0.80(  8.86%)
    56. (0.00001) RY*( 5) O   3           s(  3.77%)p 1.18(  4.47%)d24.32( 91.76%)
    57. (0.00001) RY*( 6) O   3           s(  0.00%)p 1.00(  0.50%)d99.99( 99.50%)
    58. (0.00000) RY*( 7) O   3           s(  0.00%)p 1.00(  4.92%)d19.31( 95.08%)
    59. (0.00001) RY*( 8) O   3           s(  0.69%)p19.95( 13.78%)d99.99( 85.53%)
    60. (0.00000) RY*( 9) O   3           s(  0.53%)p 1.82(  0.97%)d99.99( 98.50%)
    61. (0.00291) RY*( 1) C   4           s(  0.04%)p99.99( 99.04%)d25.53(  0.93%)
                                            0.0000 -0.0052  0.0183  0.0056  0.3378
                                            0.0126 -0.9360  0.0000  0.0000 -0.0598
                                            0.0000  0.0000 -0.0753 -0.0035
    62. (0.00288) RY*( 2) C   4           s(  4.13%)p21.93( 90.53%)d 1.29(  5.34%)
                                            0.0000  0.0127  0.2028 -0.0240 -0.8902
                                            0.0019 -0.3352  0.0000 -0.0000 -0.0116
                                           -0.0000  0.0000  0.2301 -0.0178
    63. (0.00118) RY*( 3) C   4           s( 93.91%)p 0.03(  3.11%)d 0.03(  2.98%)
                                           -0.0000 -0.0056  0.9691  0.0104  0.1571
                                           -0.0002  0.0793 -0.0000  0.0000  0.1083
                                            0.0000  0.0000 -0.1273 -0.0437
    64. (0.00057) RY*( 4) C   4           s(  0.00%)p 1.00( 39.46%)d 1.53( 60.54%)
                                           -0.0000 -0.0000 -0.0000 -0.0000 -0.0000
                                            0.0000  0.0000 -0.0191  0.6279 -0.0000
                                           -0.0506  0.7764  0.0000 -0.0000
    65. (0.00030) RY*( 5) C   4           s(  0.00%)p 1.00( 54.60%)d 0.83( 45.40%)
                                            0.0000  0.0000 -0.0000  0.0000 -0.0000
                                           -0.0000  0.0000  0.0069  0.7389 -0.0000
                                            0.3524 -0.5743  0.0000 -0.0000
    66. (0.00015) RY*( 6) C   4           s(  0.04%)p99.99(  4.98%)d99.99( 94.98%)
                                            0.0000 -0.0044  0.0185 -0.0143  0.2216
                                            0.0116 -0.0187 -0.0000 -0.0000  0.5009
                                           -0.0000 -0.0000  0.8357 -0.0231
    67. (0.00013) RY*( 7) C   4           s(  1.63%)p 1.48(  2.41%)d58.90( 95.96%)
                                           -0.0000 -0.0032  0.1276 -0.0020  0.1379
                                           -0.0185  0.0687 -0.0000 -0.0000 -0.8558
                                           -0.0000  0.0000  0.4739 -0.0519
    68. (0.00013) RY*( 8) C   4           s(  0.00%)p 1.00(  5.99%)d15.69( 94.01%)
                                            0.0000  0.0000 -0.0000  0.0000  0.0000
                                            0.0000  0.0000  0.0121 -0.2445  0.0000
                                            0.9344  0.2589  0.0000  0.0000
    69. (0.00002) RY*( 9) C   4           s(  0.31%)p 0.01(  0.00%)d99.99( 99.69%)
    70. (0.00298) RY*( 1) C   5           s(  0.40%)p99.99( 93.68%)d14.74(  5.92%)
                                            0.0000 -0.0194  0.0603  0.0160  0.7342
                                            0.0281  0.6299 -0.0000 -0.0000 -0.2008
                                           -0.0000  0.0000  0.1362  0.0182
    71. (0.00148) RY*( 2) C   5           s(  8.33%)p10.74( 89.41%)d 0.27(  2.26%)
                                           -0.0000  0.0181  0.2880 -0.0204  0.6179
                                            0.0078 -0.7154  0.0000 -0.0000  0.1323
                                           -0.0000  0.0000  0.0547 -0.0464
    72. (0.00073) RY*( 3) C   5           s(  0.00%)p 1.00( 50.04%)d 1.00( 49.96%)
                                           -0.0000  0.0000 -0.0000 -0.0000  0.0000
                                           -0.0000 -0.0000 -0.0210  0.7071  0.0000
                                            0.5714 -0.4160  0.0000  0.0000
    73. (0.00059) RY*( 4) C   5           s( 87.99%)p 0.09(  8.23%)d 0.04(  3.78%)
                                            0.0000 -0.0039  0.9380  0.0169 -0.2498
                                            0.0141  0.1391 -0.0000  0.0000 -0.1688
                                            0.0000 -0.0000  0.0448 -0.0855
    74. (0.00021) RY*( 5) C   5           s(  0.00%)p 1.00( 44.48%)d 1.25( 55.52%)
                                           -0.0000  0.0000 -0.0000  0.0000 -0.0000
                                           -0.0000 -0.0000  0.0036 -0.6669  0.0000
                                            0.7346 -0.1247 -0.0000 -0.0000
    75. (0.00008) RY*( 6) C   5           s(  0.21%)p10.80(  2.23%)d99.99( 97.57%)
    76. (0.00004) RY*( 7) C   5           s(  2.87%)p 1.92(  5.50%)d31.95( 91.63%)
    77. (0.00000) RY*( 8) C   5           s(  0.00%)p 1.00(  5.56%)d16.99( 94.44%)
    78. (0.00000) RY*( 9) C   5           s(  0.27%)p 3.80(  1.01%)d99.99( 98.72%)
    79. (0.00285) RY*( 1) C   6           s(  0.24%)p99.99( 93.25%)d26.82(  6.51%)
                                           -0.0000  0.0283  0.0403  0.0204  0.4646
                                           -0.0288 -0.8458  0.0000 -0.0000 -0.2289
                                           -0.0000 -0.0000 -0.1084 -0.0306
    80. (0.00138) RY*( 2) C   6           s(  0.03%)p99.99( 98.98%)d34.89(  0.99%)
                                            0.0000  0.0020  0.0167 -0.0324  0.8701
                                           -0.0206  0.4809  0.0000  0.0000  0.0364
                                           -0.0000 -0.0000 -0.0924 -0.0041
    81. (0.00043) RY*( 3) C   6           s( 93.13%)p 0.00(  0.12%)d 0.07(  6.75%)
                                            0.0000 -0.0052  0.9650 -0.0117 -0.0029
                                            0.0192 -0.0261  0.0000 -0.0000  0.2206
                                           -0.0000  0.0000  0.1017 -0.0924
    82. (0.00036) RY*( 4) C   6           s(  0.00%)p 1.00( 90.23%)d 0.11(  9.77%)
                                            0.0000 -0.0000  0.0000 -0.0000 -0.0000
                                            0.0000 -0.0000 -0.0031  0.9499  0.0000
                                            0.3022 -0.0799  0.0000 -0.0000
    83. (0.00023) RY*( 5) C   6           s(  0.00%)p 1.00(  4.35%)d21.97( 95.65%)
                                           -0.0000  0.0000 -0.0000  0.0000  0.0000
                                           -0.0000 -0.0000 -0.0019 -0.2086  0.0000
                                            0.8033  0.5579 -0.0000 -0.0000
    84. (0.00007) RY*( 6) C   6           s(  0.00%)p 1.00(  1.05%)d94.63( 98.95%)
    85. (0.00003) RY*( 7) C   6           s(  6.61%)p 0.84(  5.58%)d13.29( 87.81%)
    86. (0.00000) RY*( 8) C   6           s(  0.00%)p 1.00(  5.48%)d17.25( 94.52%)
    87. (0.00000) RY*( 9) C   6           s(  0.08%)p12.71(  1.05%)d99.99( 98.86%)
    88. (0.00258) RY*( 1) C   7           s(  0.48%)p99.99( 91.30%)d17.29(  8.22%)
                                           -0.0000  0.0276  0.0632  0.0356  0.9512
                                           -0.0016  0.0837  0.0000  0.0000  0.0088
                                            0.0000 -0.0000  0.2846 -0.0343
    89. (0.00123) RY*( 2) C   7           s(  0.56%)p99.99( 98.08%)d 2.45(  1.37%)
                                            0.0000  0.0015  0.0747 -0.0041  0.0835
                                            0.0353 -0.9862  0.0000 -0.0000  0.1161
                                           -0.0000  0.0000 -0.0096 -0.0099
    90. (0.00053) RY*( 3) C   7           s( 92.71%)p 0.01(  0.60%)d 0.07(  6.69%)
                                            0.0000 -0.0024  0.9628 -0.0210 -0.0015
                                            0.0005  0.0746 -0.0000 -0.0000 -0.0132
                                           -0.0000 -0.0000 -0.2392 -0.0975
    91. (0.00053) RY*( 4) C   7           s(  0.00%)p 1.00( 37.45%)d 1.67( 62.55%)
                                           -0.0000 -0.0000  0.0000  0.0000  0.0000
                                           -0.0000  0.0000  0.0166 -0.6118 -0.0000
                                           -0.1569  0.7752  0.0000  0.0000
    92. (0.00022) RY*( 5) C   7           s(  0.00%)p 1.00( 55.26%)d 0.81( 44.74%)
                                            0.0000 -0.0000  0.0000 -0.0000  0.0000
                                            0.0000 -0.0000  0.0048  0.7433 -0.0000
                                            0.2212  0.6313 -0.0000 -0.0000
    93. (0.00008) RY*( 6) C   7           s(  0.01%)p 1.00(  1.45%)d68.11( 98.54%)
    94. (0.00003) RY*( 7) C   7           s(  6.29%)p 1.05(  6.60%)d13.84( 87.10%)
    95. (0.00000) RY*( 8) C   7           s(  0.00%)p 1.00(  7.38%)d12.55( 92.62%)
    96. (0.00000) RY*( 9) C   7           s(  0.04%)p57.17(  2.01%)d99.99( 97.96%)
    97. (0.00258) RY*( 1) C   8           s(  0.10%)p99.99( 91.18%)d90.01(  8.72%)
                                           -0.0000  0.0284  0.0126  0.0173  0.4695
                                            0.0328  0.8307 -0.0000 -0.0000  0.2473
                                           -0.0000  0.0000 -0.1574 -0.0357
    98. (0.00117) RY*( 2) C   8           s(  0.27%)p99.99( 98.11%)d 5.91(  1.62%)
                                            0.0000 -0.0004  0.0523  0.0276 -0.8601
                                           -0.0189  0.4900  0.0000 -0.0000  0.0566
                                            0.0000 -0.0000  0.1138 -0.0054
    99. (0.00052) RY*( 3) C   8           s( 91.68%)p 0.01(  0.70%)d 0.08(  7.62%)
                                            0.0000  0.0014  0.9575 -0.0082  0.0776
                                           -0.0172  0.0253 -0.0000  0.0000 -0.2098
                                           -0.0000  0.0000  0.1351 -0.1181
   100. (0.00047) RY*( 4) C   8           s(  0.00%)p 1.00( 18.36%)d 4.45( 81.64%)
                                           -0.0000 -0.0000  0.0000 -0.0000  0.0000
                                           -0.0000  0.0000  0.0127 -0.4283 -0.0000
                                            0.7356 -0.5246  0.0000 -0.0000
   101. (0.00023) RY*( 5) C   8           s(  0.00%)p 1.00( 72.68%)d 0.38( 27.32%)
                                           -0.0000 -0.0000  0.0000 -0.0000 -0.0000
                                           -0.0000  0.0000  0.0029  0.8525 -0.0000
                                            0.5215  0.0353  0.0000 -0.0000
   102. (0.00008) RY*( 6) C   8           s(  0.00%)p 1.00(  1.66%)d59.22( 98.34%)
   103. (0.00002) RY*( 7) C   8           s(  8.00%)p 0.78(  6.24%)d10.73( 85.77%)
   104. (0.00000) RY*( 8) C   8           s(  0.00%)p 1.00(  9.04%)d10.07( 90.96%)
   105. (0.00000) RY*( 9) C   8           s(  0.04%)p61.32(  2.15%)d99.99( 97.82%)
   106. (0.00298) RY*( 1) C   9           s(  0.11%)p99.99( 95.01%)d44.06(  4.88%)
                                            0.0000 -0.0229  0.0241  0.0185  0.6719
                                           -0.0256 -0.7054 -0.0000 -0.0000  0.1951
                                           -0.0000  0.0000  0.1015  0.0209
   107. (0.00159) RY*( 2) C   9           s(  3.45%)p27.53( 95.07%)d 0.43(  1.48%)
                                           -0.0000  0.0144  0.1853 -0.0239  0.7119
                                           -0.0103  0.6657  0.0000 -0.0000 -0.0974
                                           -0.0000 -0.0000  0.0679 -0.0264
   108. (0.00051) RY*( 3) C   9           s( 94.51%)p 0.04(  3.33%)d 0.02(  2.16%)
                                            0.0000 -0.0076  0.9721  0.0193 -0.1610
                                           -0.0146 -0.0824  0.0000 -0.0000  0.1317
                                            0.0000 -0.0000  0.0133 -0.0641
   109. (0.00049) RY*( 4) C   9           s(  0.00%)p 1.00( 96.46%)d 0.04(  3.54%)
                                            0.0000 -0.0000  0.0000  0.0000 -0.0000
                                           -0.0000 -0.0000 -0.0094  0.9821  0.0000
                                           -0.0161  0.1876  0.0000 -0.0000
   110. (0.00025) RY*( 5) C   9           s(  0.00%)p 1.00(  0.50%)d99.99( 99.50%)
                                           -0.0000  0.0000 -0.0000 -0.0000 -0.0000
                                            0.0000  0.0000  0.0048 -0.0705  0.0000
                                            0.8923  0.4459  0.0000 -0.0000
   111. (0.00006) RY*( 6) C   9           s(  0.30%)p 5.64(  1.70%)d99.99( 98.00%)
   112. (0.00004) RY*( 7) C   9           s(  1.46%)p 3.06(  4.48%)d64.28( 94.06%)
   113. (0.00000) RY*( 8) C   9           s(  0.00%)p 1.00(  3.10%)d31.24( 96.90%)
   114. (0.00000) RY*( 9) C   9           s(  0.24%)p 1.94(  0.46%)d99.99( 99.30%)
   115. (0.00096) RY*( 1) H  10           s( 81.11%)p 0.23( 18.89%)
                                            0.0168  0.9005  0.1931 -0.3894  0.0000
   116. (0.00052) RY*( 2) H  10           s(  0.00%)p 1.00(100.00%)
                                            0.0000  0.0000 -0.0000  0.0000  1.0000
   117. (0.00031) RY*( 3) H  10           s( 15.76%)p 5.34( 84.24%)
                                            0.0101  0.3969 -0.0010  0.9178 -0.0000
   118. (0.00001) RY*( 4) H  10           s(  3.63%)p26.53( 96.37%)
   119. (0.00136) RY*( 1) H  11           s( 99.47%)p 0.01(  0.53%)
                                            0.0075  0.9973  0.0728  0.0028 -0.0000
   120. (0.00004) RY*( 2) H  11           s(  0.57%)p99.99( 99.43%)
   121. (0.00005) RY*( 3) H  11           s(  0.00%)p 1.00(100.00%)
   122. (0.00003) RY*( 4) H  11           s(  0.08%)p99.99( 99.92%)
   123. (0.00065) RY*( 1) H  12           s( 99.64%)p 0.00(  0.36%)
                                            0.0041  0.9982 -0.0395  0.0452  0.0000
   124. (0.00005) RY*( 2) H  12           s(  0.00%)p 1.00(100.00%)
   125. (0.00003) RY*( 3) H  12           s(  0.28%)p99.99( 99.72%)
   126. (0.00003) RY*( 4) H  12           s(  0.19%)p99.99( 99.81%)
   127. (0.00071) RY*( 1) H  13           s( 99.85%)p 0.00(  0.15%)
                                            0.0051  0.9992 -0.0388  0.0036 -0.0000
   128. (0.00005) RY*( 2) H  13           s(  0.00%)p 1.00(100.00%)
   129. (0.00003) RY*( 3) H  13           s(  0.00%)p 1.00(100.00%)
   130. (0.00003) RY*( 4) H  13           s(  0.26%)p99.99( 99.74%)
   131. (0.00074) RY*( 1) H  14           s( 99.89%)p 0.00(  0.11%)
                                            0.0060  0.9994 -0.0193 -0.0275  0.0000
   132. (0.00005) RY*( 2) H  14           s(  0.00%)p 1.00(100.00%)
   133. (0.00003) RY*( 3) H  14           s(  0.16%)p99.99( 99.84%)
   134. (0.00003) RY*( 4) H  14           s(  0.06%)p99.99( 99.94%)
   135. (0.00080) RY*( 1) H  15           s( 99.25%)p 0.01(  0.75%)
                                            0.0047  0.9963  0.0835 -0.0220 -0.0000
   136. (0.00004) RY*( 2) H  15           s(  0.71%)p99.99( 99.29%)
   137. (0.00005) RY*( 3) H  15           s(  0.00%)p 1.00(100.00%)
   138. (0.00003) RY*( 4) H  15           s(  0.15%)p99.99( 99.85%)
   139. (0.01006) BD*( 1) O   1 - C   2  
                ( 33.64%)   0.5800* O   1 s( 42.18%)p 1.37( 57.73%)d 0.00(  0.09%)
                                            0.0000 -0.6491  0.0221  0.4050 -0.0101
                                            0.6425 -0.0196  0.0000 -0.0000 -0.0242
                                           -0.0000 -0.0000  0.0121  0.0128
                ( 66.36%)  -0.8146* C   2 s( 33.35%)p 1.99( 66.41%)d 0.01(  0.24%)
                                           -0.0000 -0.5771  0.0217 -0.4364 -0.0495
                                           -0.6851 -0.0428  0.0000 -0.0000 -0.0376
                                           -0.0000 -0.0000  0.0194  0.0243
   140. (0.13345) BD*( 2) O   1 - C   2  
                ( 29.06%)   0.5391* O   1 s(  0.00%)p 1.00( 99.85%)d 0.00(  0.15%)
                                            0.0000 -0.0000 -0.0000  0.0000  0.0000
                                            0.0000 -0.0000 -0.9992  0.0072 -0.0000
                                            0.0210  0.0332 -0.0000  0.0000
                ( 70.94%)  -0.8422* C   2 s(  0.00%)p 1.00( 99.53%)d 0.00(  0.47%)
                                           -0.0000  0.0000  0.0000  0.0000 -0.0000
                                           -0.0000 -0.0000 -0.9974  0.0213  0.0000
                                           -0.0320 -0.0607  0.0000 -0.0000
   141. (0.04510) BD*( 1) C   2 - O   3  
                ( 68.48%)   0.8275* C   2 s( 27.93%)p 2.57( 71.75%)d 0.01(  0.31%)
                                           -0.0001  0.5285 -0.0062  0.4378  0.0285
                                           -0.7240 -0.0294  0.0000  0.0000 -0.0398
                                            0.0000 -0.0000 -0.0284 -0.0270
                ( 31.52%)  -0.5614* O   3 s( 34.97%)p 1.86( 64.96%)d 0.00(  0.07%)
                                           -0.0001  0.5913 -0.0000 -0.3720 -0.0038
                                            0.7150  0.0016 -0.0000 -0.0000 -0.0116
                                            0.0000 -0.0000 -0.0188 -0.0149
   142. (0.03743) BD*( 1) C   2 - C   4  
                ( 54.09%)   0.7354* C   2 s( 38.30%)p 1.61( 61.63%)d 0.00(  0.06%)
                                           -0.0001 -0.6186 -0.0181  0.7843 -0.0247
                                            0.0227 -0.0007  0.0000 -0.0000 -0.0062
                                            0.0000 -0.0000 -0.0226  0.0095
                ( 45.91%)  -0.6776* C   4 s( 30.94%)p 2.23( 69.02%)d 0.00(  0.04%)
                                           -0.0001 -0.5563  0.0025 -0.8299  0.0094
                                           -0.0376  0.0026  0.0000  0.0000 -0.0030
                                            0.0000  0.0000 -0.0170  0.0094
   143. (0.00460) BD*( 1) O   3 - H  10  
                ( 23.84%)   0.4882* O   3 s( 21.77%)p 3.59( 78.15%)d 0.00(  0.08%)
                                           -0.0002 -0.4665 -0.0103 -0.8804 -0.0255
                                           -0.0729  0.0214 -0.0000 -0.0000 -0.0203
                                           -0.0000 -0.0000 -0.0145  0.0129
                ( 76.16%)  -0.8727* H  10 s( 99.50%)p 0.01(  0.50%)
                                           -0.9975  0.0069  0.0705  0.0080  0.0000
   144. (0.01095) BD*( 1) C   4 - C   5  
                ( 48.88%)   0.6991* C   4 s( 33.35%)p 2.00( 66.60%)d 0.00(  0.04%)
                                            0.0001 -0.5775 -0.0047  0.4185 -0.0160
                                           -0.7004 -0.0113 -0.0000 -0.0000  0.0162
                                            0.0000  0.0000  0.0084  0.0100
                ( 51.12%)  -0.7150* C   5 s( 34.13%)p 1.93( 65.82%)d 0.00(  0.05%)
                                           -0.0001 -0.5842 -0.0050 -0.4400 -0.0199
                                            0.6812 -0.0107  0.0000 -0.0000  0.0172
                                            0.0000  0.0000  0.0110  0.0094
   145. (0.21096) BD*( 2) C   4 - C   5  
                ( 48.22%)   0.6944* C   4 s(  0.00%)p 1.00( 99.95%)d 0.00(  0.05%)
                                           -0.0000 -0.0000 -0.0000 -0.0000 -0.0000
                                           -0.0000 -0.0000 -0.9997 -0.0099 -0.0000
                                            0.0147 -0.0157 -0.0000  0.0000
                ( 51.78%)  -0.7196* C   5 s(  0.00%)p 1.00( 99.92%)d 0.00(  0.08%)
                                            0.0000  0.0000 -0.0000 -0.0000 -0.0000
                                           -0.0000 -0.0000 -0.9995 -0.0122  0.0000
                                           -0.0014  0.0280 -0.0000  0.0000
   146. (0.01223) BD*( 1) C   4 - C   9  
                ( 48.32%)   0.6951* C   4 s( 35.65%)p 1.80( 64.31%)d 0.00(  0.03%)
                                            0.0001 -0.5971 -0.0020  0.3678 -0.0188
                                            0.7123  0.0085 -0.0000 -0.0000 -0.0134
                                            0.0000 -0.0000  0.0068  0.0096
                ( 51.68%)  -0.7189* C   9 s( 34.47%)p 1.90( 65.48%)d 0.00(  0.05%)
                                           -0.0001 -0.5871 -0.0074 -0.4003 -0.0224
                                           -0.7028  0.0109  0.0000 -0.0000 -0.0135
                                            0.0000 -0.0000  0.0121  0.0130
   147. (0.00740) BD*( 1) C   5 - C   6  
                ( 49.17%)   0.7012* C   5 s( 36.06%)p 1.77( 63.90%)d 0.00(  0.04%)
                                           -0.0000 -0.6004 -0.0089  0.7983  0.0042
                                            0.0004 -0.0407 -0.0000  0.0000 -0.0048
                                           -0.0000  0.0000 -0.0182  0.0084
                ( 50.83%)  -0.7130* C   6 s( 34.57%)p 1.89( 65.38%)d 0.00(  0.05%)
                                           -0.0001 -0.5879 -0.0106 -0.8065 -0.0085
                                           -0.0392 -0.0416 -0.0000 -0.0000  0.0022
                                           -0.0000  0.0000 -0.0192  0.0122
   148. (0.00721) BD*( 1) C   5 - H  11  
                ( 35.46%)   0.5955* C   5 s( 29.75%)p 2.36( 70.23%)d 0.00(  0.02%)
                                            0.0003 -0.5452  0.0167 -0.4093  0.0123
                                           -0.7311  0.0050  0.0000 -0.0000 -0.0125
                                            0.0000  0.0000  0.0056  0.0065
                ( 64.54%)  -0.8034* H  11 s( 99.89%)p 0.00(  0.11%)
                                           -0.9994  0.0062  0.0170  0.0291  0.0000
   149. (0.00835) BD*( 1) C   6 - C   7  
                ( 50.37%)   0.7097* C   6 s( 34.94%)p 1.86( 65.02%)d 0.00(  0.05%)
                                            0.0000  0.5910  0.0098 -0.3969 -0.0409
                                           -0.7006  0.0107  0.0000  0.0000  0.0127
                                           -0.0000 -0.0000 -0.0131 -0.0122
                ( 49.63%)  -0.7045* C   7 s( 35.82%)p 1.79( 64.14%)d 0.00(  0.04%)
                                            0.0000  0.5985  0.0049  0.3679 -0.0312
                                            0.7102  0.0247  0.0000  0.0000  0.0168
                                            0.0000  0.0000 -0.0059 -0.0101
   150. (0.00652) BD*( 1) C   6 - H  12  
                ( 36.28%)   0.6023* C   6 s( 30.40%)p 2.29( 69.57%)d 0.00(  0.02%)
                                            0.0003 -0.5512  0.0145  0.4357 -0.0050
                                           -0.7112  0.0101 -0.0000 -0.0000  0.0108
                                            0.0000  0.0000  0.0061  0.0095
                ( 63.72%)  -0.7983* H  12 s( 99.89%)p 0.00(  0.11%)
                                           -0.9995  0.0022 -0.0173  0.0278 -0.0000
   151. (0.00753) BD*( 1) C   7 - C   8  
                ( 50.22%)   0.7086* C   7 s( 34.40%)p 1.91( 65.55%)d 0.00(  0.05%)
                                            0.0000  0.5864  0.0097  0.4011 -0.0292
                                           -0.7020 -0.0297  0.0000 -0.0000 -0.0192
                                            0.0000  0.0000 -0.0076 -0.0101
                ( 49.78%)  -0.7056* C   8 s( 34.75%)p 1.88( 65.20%)d 0.00(  0.05%)
                                            0.0000  0.5895  0.0078 -0.4410 -0.0389
                                            0.6751 -0.0133  0.0000  0.0000 -0.0170
                                            0.0000  0.0000 -0.0112 -0.0087
   152. (0.17721) BD*( 2) C   7 - C   8  
                ( 53.25%)   0.7297* C   7 s(  0.00%)p 1.00( 99.91%)d 0.00(  0.09%)
                                            0.0000 -0.0000  0.0000 -0.0000 -0.0000
                                           -0.0000 -0.0000  0.9995 -0.0001  0.0000
                                            0.0252 -0.0164  0.0000  0.0000
                ( 46.75%)  -0.6838* C   8 s(  0.00%)p 1.00( 99.93%)d 0.00(  0.07%)
                                            0.0000 -0.0000 -0.0000 -0.0000  0.0000
                                           -0.0000  0.0000  0.9996 -0.0044  0.0000
                                           -0.0003  0.0274 -0.0000  0.0000
   153. (0.00632) BD*( 1) C   7 - H  13  
                ( 36.25%)   0.6021* C   7 s( 29.70%)p 2.37( 70.27%)d 0.00(  0.02%)
                                           -0.0003  0.5448 -0.0145 -0.8378  0.0119
                                           -0.0246  0.0036 -0.0000  0.0000  0.0022
                                           -0.0000  0.0000  0.0134 -0.0076
                ( 63.75%)  -0.7984* H  13 s( 99.89%)p 0.00(  0.11%)
                                            0.9994 -0.0039  0.0329  0.0001  0.0000
   154. (0.00781) BD*( 1) C   8 - C   9  
                ( 49.75%)   0.7054* C   8 s( 35.72%)p 1.80( 64.24%)d 0.00(  0.04%)
                                           -0.0000 -0.5976 -0.0039 -0.8005 -0.0061
                                           -0.0010  0.0390 -0.0000 -0.0000 -0.0045
                                           -0.0000 -0.0000 -0.0182  0.0088
                ( 50.25%)  -0.7088* C   9 s( 34.85%)p 1.87( 65.10%)d 0.00(  0.05%)
                                           -0.0000 -0.5902 -0.0147  0.8049  0.0061
                                            0.0350  0.0426 -0.0000  0.0000  0.0025
                                            0.0000 -0.0000 -0.0190  0.0122
   155. (0.00632) BD*( 1) C   8 - H  14  
                ( 36.17%)   0.6014* C   8 s( 29.45%)p 2.39( 70.52%)d 0.00(  0.02%)
                                           -0.0003  0.5425 -0.0155 -0.4035  0.0075
                                           -0.7364  0.0098 -0.0000  0.0000  0.0120
                                            0.0000 -0.0000 -0.0068 -0.0064
                ( 63.83%)  -0.7989* H  14 s( 99.89%)p 0.00(  0.11%)
                                            0.9994 -0.0049  0.0154  0.0291 -0.0000
   156. (0.00674) BD*( 1) C   9 - H  15  
                ( 35.76%)   0.5980* C   9 s( 30.60%)p 2.27( 69.38%)d 0.00(  0.03%)
                                           -0.0003  0.5530 -0.0152  0.4359 -0.0094
                                           -0.7097  0.0055 -0.0000  0.0000 -0.0112
                                           -0.0000  0.0000 -0.0055 -0.0099
                ( 64.24%)  -0.8015* H  15 s( 99.89%)p 0.00(  0.11%)
                                            0.9994 -0.0026 -0.0181  0.0280 -0.0000


 NHO Directionality and "Bond Bending" (deviations from line of nuclear centers)

         [Thresholds for printing:  angular deviation  >  1.0 degree]
                                    hybrid p-character > 25.0%
                                    orbital occupancy  >  0.10e

                                Line of Centers        Hybrid 1              Hybrid 2
                                ---------------  -------------------   ------------------
                NBO               Theta   Phi    Theta   Phi    Dev    Theta   Phi    Dev
 ========================================================================================
     1. BD (   1) O   1 - C   2    90.0  238.8    90.0  237.6   1.1     90.0   56.3   2.5
     2. BD (   2) O   1 - C   2    90.0  238.8     0.0    0.0  90.0      0.0    0.0  90.0
     3. BD (   1) C   2 - O   3    90.0  296.6    90.0  301.8   5.1     90.0  117.7   1.1
     4. BD (   1) C   2 - C   4    90.0  183.6    90.0  181.7   1.9     90.0    2.4   1.1
     5. BD (   1) O   3 - H  10    90.0   10.3    90.0    3.3   7.1      --     --    --
     6. BD (   1) C   4 - C   5    90.0  121.5    90.0  119.5   2.1     90.0  304.4   2.9
     7. BD (   2) C   4 - C   5    90.0  121.5     0.0    0.0  90.0      0.0    0.0  90.0
     8. BD (   1) C   4 - C   9    90.0  241.5    90.0  244.2   2.7     90.0   58.6   2.9
     9. BD (   1) C   5 - C   6    90.0  181.5    90.0  177.1   4.4     90.0    5.7   4.1
    10. BD (   1) C   5 - H  11    90.0   60.0    90.0   61.3   1.3      --     --    --
    11. BD (   1) C   6 - C   7    90.0  241.6    90.0  237.6   4.0     90.0   65.4   3.8
    13. BD (   1) C   7 - C   8    90.0  301.4    90.0  296.9   4.5     90.0  125.9   4.5
    14. BD (   2) C   7 - C   8    90.0  301.4     0.0    0.0  90.0      0.0    0.0  90.0
    16. BD (   1) C   8 - C   9    90.0    1.3    90.0  357.3   4.0     90.0  185.5   4.1
    28. LP (   1) O   1             --     --     90.0   59.4   --       --     --    --
    29. LP (   2) O   1             --     --     90.0  328.5   --       --     --    --
    30. LP (   1) O   3             --     --     90.0  247.6   --       --     --    --
    31. LP (   2) O   3             --     --      0.0    0.0   --       --     --    --
    32. LP (   1) C   6             --     --      0.0    0.0   --       --     --    --
    33. LP*(   1) C   9             --     --      0.0    0.0   --       --     --    --
   140. BD*(   2) O   1 - C   2    90.0  238.8     0.0    0.0  90.0      0.0    0.0  90.0
   145. BD*(   2) C   4 - C   5    90.0  121.5     0.0    0.0  90.0      0.0    0.0  90.0
   152. BD*(   2) C   7 - C   8    90.0  301.4     0.0    0.0  90.0      0.0    0.0  90.0


 Second Order Perturbation Theory Analysis of Fock Matrix in NBO Basis

     Threshold for printing:   0.25 kcal/mol
                                                                              E(2)  E(j)-E(i) F(i,j)
         Donor NBO (i)                     Acceptor NBO (j)                 kcal/mol   a.u.    a.u. 
 ===================================================================================================

 within unit  1
   1. BD (   1) O   1 - C   2        / 43. RY*(   1) C   2                    0.77    1.71    0.046
   1. BD (   1) O   1 - C   2        / 61. RY*(   1) C   4                    0.48    2.04    0.040
   1. BD (   1) O   1 - C   2        /142. BD*(   1) C   2 - C   4            0.95    1.49    0.048
   1. BD (   1) O   1 - C   2        /146. BD*(   1) C   4 - C   9            0.67    1.60    0.041
   2. BD (   2) O   1 - C   2        / 53. RY*(   2) O   3                    0.29    1.47    0.026
   2. BD (   2) O   1 - C   2        /140. BD*(   2) O   1 - C   2            0.40    0.40    0.017
   2. BD (   2) O   1 - C   2        /145. BD*(   2) C   4 - C   5            1.81    0.36    0.036
   3. BD (   1) C   2 - O   3        / 61. RY*(   1) C   4                    0.48    1.88    0.038
   3. BD (   1) C   2 - O   3        /144. BD*(   1) C   4 - C   5            0.98    1.43    0.047
   4. BD (   1) C   2 - C   4        / 34. RY*(   1) O   1                    0.63    1.89    0.044
   4. BD (   1) C   2 - C   4        / 70. RY*(   1) C   5                    0.60    1.81    0.042
   4. BD (   1) C   2 - C   4        /106. RY*(   1) C   9                    0.57    1.81    0.041
   4. BD (   1) C   2 - C   4        /139. BD*(   1) O   1 - C   2            0.63    1.30    0.036
   4. BD (   1) C   2 - C   4        /143. BD*(   1) O   3 - H  10            1.31    1.13    0.049
   4. BD (   1) C   2 - C   4        /144. BD*(   1) C   4 - C   5            0.80    1.20    0.039
   4. BD (   1) C   2 - C   4        /146. BD*(   1) C   4 - C   9            1.38    1.21    0.052
   4. BD (   1) C   2 - C   4        /147. BD*(   1) C   5 - C   6            1.27    1.23    0.050
   4. BD (   1) C   2 - C   4        /154. BD*(   1) C   8 - C   9            1.17    1.22    0.048
   5. BD (   1) O   3 - H  10        / 43. RY*(   1) C   2                    0.31    1.35    0.026
   5. BD (   1) O   3 - H  10        / 49. RY*(   7) C   2                    0.27    2.12    0.031
   5. BD (   1) O   3 - H  10        /139. BD*(   1) O   1 - C   2            0.59    1.33    0.035
   5. BD (   1) O   3 - H  10        /142. BD*(   1) C   2 - C   4            2.81    1.12    0.072
   6. BD (   1) C   4 - C   5        / 43. RY*(   1) C   2                    0.78    1.37    0.041
   6. BD (   1) C   4 - C   5        / 79. RY*(   1) C   6                    0.62    1.89    0.043
   6. BD (   1) C   4 - C   5        / 80. RY*(   2) C   6                    0.66    1.39    0.038
   6. BD (   1) C   4 - C   5        /106. RY*(   1) C   9                    0.44    1.86    0.036
   6. BD (   1) C   4 - C   5        /141. BD*(   1) C   2 - O   3            1.02    1.11    0.043
   6. BD (   1) C   4 - C   5        /142. BD*(   1) C   2 - C   4            0.87    1.15    0.040
   6. BD (   1) C   4 - C   5        /146. BD*(   1) C   4 - C   9            1.75    1.27    0.059
   6. BD (   1) C   4 - C   5        /147. BD*(   1) C   5 - C   6            0.90    1.28    0.043
   6. BD (   1) C   4 - C   5        /148. BD*(   1) C   5 - H  11            0.40    1.20    0.028
   6. BD (   1) C   4 - C   5        /150. BD*(   1) C   6 - H  12            1.17    1.22    0.048
   6. BD (   1) C   4 - C   5        /156. BD*(   1) C   9 - H  15            1.12    1.22    0.047
   7. BD (   2) C   4 - C   5        / 32. LP (   1) C   6                   20.42    0.19    0.093
   7. BD (   2) C   4 - C   5        / 33. LP*(   1) C   9                   20.24    0.19    0.092
   7. BD (   2) C   4 - C   5        / 47. RY*(   5) C   2                    0.69    1.36    0.042
   7. BD (   2) C   4 - C   5        / 74. RY*(   5) C   5                    0.26    1.57    0.028
   7. BD (   2) C   4 - C   5        / 82. RY*(   4) C   6                    1.07    0.97    0.044
   7. BD (   2) C   4 - C   5        /109. RY*(   4) C   9                    1.01    0.89    0.041
   7. BD (   2) C   4 - C   5        /140. BD*(   2) O   1 - C   2            8.48    0.33    0.067
   8. BD (   1) C   4 - C   9        / 70. RY*(   1) C   5                    0.43    1.84    0.036
   8. BD (   1) C   4 - C   9        / 97. RY*(   1) C   8                    0.50    1.91    0.039
   8. BD (   1) C   4 - C   9        / 98. RY*(   2) C   8                    0.60    1.37    0.036
   8. BD (   1) C   4 - C   9        /139. BD*(   1) O   1 - C   2            1.10    1.34    0.048
   8. BD (   1) C   4 - C   9        /142. BD*(   1) C   2 - C   4            1.01    1.13    0.043
   8. BD (   1) C   4 - C   9        /144. BD*(   1) C   4 - C   5            1.73    1.23    0.058
   8. BD (   1) C   4 - C   9        /148. BD*(   1) C   5 - H  11            1.06    1.18    0.045
   8. BD (   1) C   4 - C   9        /154. BD*(   1) C   8 - C   9            1.13    1.26    0.048
   8. BD (   1) C   4 - C   9        /155. BD*(   1) C   8 - H  14            1.02    1.18    0.044
   8. BD (   1) C   4 - C   9        /156. BD*(   1) C   9 - H  15            0.70    1.20    0.037
   9. BD (   1) C   5 - C   6        / 62. RY*(   2) C   4                    0.90    1.85    0.052
   9. BD (   1) C   5 - C   6        / 88. RY*(   1) C   7                    0.42    1.90    0.036
   9. BD (   1) C   5 - C   6        / 89. RY*(   2) C   7                    0.63    1.38    0.037
   9. BD (   1) C   5 - C   6        /142. BD*(   1) C   2 - C   4            1.55    1.14    0.054
   9. BD (   1) C   5 - C   6        /144. BD*(   1) C   4 - C   5            1.05    1.24    0.046
   9. BD (   1) C   5 - C   6        /148. BD*(   1) C   5 - H  11            0.53    1.19    0.032
   9. BD (   1) C   5 - C   6        /149. BD*(   1) C   6 - C   7            1.08    1.27    0.047
   9. BD (   1) C   5 - C   6        /150. BD*(   1) C   6 - H  12            0.59    1.21    0.034
   9. BD (   1) C   5 - C   6        /153. BD*(   1) C   7 - H  13            1.05    1.19    0.045
  10. BD (   1) C   5 - H  11        / 62. RY*(   2) C   4                    0.31    1.66    0.029
  10. BD (   1) C   5 - H  11        / 79. RY*(   1) C   6                    0.35    1.69    0.031
  10. BD (   1) C   5 - H  11        /146. BD*(   1) C   4 - C   9            2.39    1.07    0.064
  10. BD (   1) C   5 - H  11        /147. BD*(   1) C   5 - C   6            0.35    1.08    0.025
  10. BD (   1) C   5 - H  11        /149. BD*(   1) C   6 - C   7            1.99    1.08    0.059
  11. BD (   1) C   6 - C   7        / 71. RY*(   2) C   5                    0.85    1.44    0.044
  11. BD (   1) C   6 - C   7        / 97. RY*(   1) C   8                    0.47    1.90    0.038
  11. BD (   1) C   6 - C   7        / 98. RY*(   2) C   8                    0.59    1.37    0.036
  11. BD (   1) C   6 - C   7        /147. BD*(   1) C   5 - C   6            1.09    1.26    0.047
  11. BD (   1) C   6 - C   7        /148. BD*(   1) C   5 - H  11            1.12    1.18    0.046
  11. BD (   1) C   6 - C   7        /150. BD*(   1) C   6 - H  12            0.64    1.20    0.035
  11. BD (   1) C   6 - C   7        /151. BD*(   1) C   7 - C   8            0.89    1.24    0.042
  11. BD (   1) C   6 - C   7        /153. BD*(   1) C   7 - H  13            0.54    1.18    0.032
  11. BD (   1) C   6 - C   7        /155. BD*(   1) C   8 - H  14            1.15    1.17    0.046
  12. BD (   1) C   6 - H  12        / 70. RY*(   1) C   5                    0.28    1.64    0.027
  12. BD (   1) C   6 - H  12        / 88. RY*(   1) C   7                    0.32    1.69    0.029
  12. BD (   1) C   6 - H  12        /144. BD*(   1) C   4 - C   5            1.94    1.03    0.056
  12. BD (   1) C   6 - H  12        /147. BD*(   1) C   5 - C   6            0.40    1.06    0.026
  12. BD (   1) C   6 - H  12        /149. BD*(   1) C   6 - C   7            0.45    1.06    0.028
  12. BD (   1) C   6 - H  12        /151. BD*(   1) C   7 - C   8            1.92    1.04    0.056
  13. BD (   1) C   7 - C   8        / 79. RY*(   1) C   6                    0.46    1.89    0.037
  13. BD (   1) C   7 - C   8        / 80. RY*(   2) C   6                    0.73    1.39    0.040
  13. BD (   1) C   7 - C   8        /106. RY*(   1) C   9                    0.32    1.87    0.031
  13. BD (   1) C   7 - C   8        /107. RY*(   2) C   9                    0.90    1.44    0.046
  13. BD (   1) C   7 - C   8        /149. BD*(   1) C   6 - C   7            0.91    1.28    0.043
  13. BD (   1) C   7 - C   8        /150. BD*(   1) C   6 - H  12            1.14    1.22    0.047
  13. BD (   1) C   7 - C   8        /153. BD*(   1) C   7 - H  13            0.40    1.20    0.028
  13. BD (   1) C   7 - C   8        /154. BD*(   1) C   8 - C   9            0.87    1.28    0.042
  13. BD (   1) C   7 - C   8        /155. BD*(   1) C   8 - H  14            0.37    1.20    0.027
  13. BD (   1) C   7 - C   8        /156. BD*(   1) C   9 - H  15            1.22    1.22    0.049
  14. BD (   2) C   7 - C   8        / 32. LP (   1) C   6                   18.34    0.19    0.088
  14. BD (   2) C   7 - C   8        / 33. LP*(   1) C   9                   22.72    0.19    0.097
  14. BD (   2) C   7 - C   8        / 82. RY*(   4) C   6                    0.49    0.97    0.030
  14. BD (   2) C   7 - C   8        / 83. RY*(   5) C   6                    0.28    2.16    0.034
  14. BD (   2) C   7 - C   8        /101. RY*(   5) C   8                    0.28    1.18    0.025
  14. BD (   2) C   7 - C   8        /109. RY*(   4) C   9                    0.78    0.89    0.036
  14. BD (   2) C   7 - C   8        /110. RY*(   5) C   9                    0.26    2.21    0.033
  15. BD (   1) C   7 - H  13        / 79. RY*(   1) C   6                    0.36    1.69    0.031
  15. BD (   1) C   7 - H  13        / 97. RY*(   1) C   8                    0.32    1.72    0.030
  15. BD (   1) C   7 - H  13        /147. BD*(   1) C   5 - C   6            2.04    1.08    0.059
  15. BD (   1) C   7 - H  13        /149. BD*(   1) C   6 - C   7            0.38    1.07    0.026
  15. BD (   1) C   7 - H  13        /154. BD*(   1) C   8 - C   9            1.88    1.07    0.057
  16. BD (   1) C   8 - C   9        / 61. RY*(   1) C   4                    0.74    1.69    0.045
  16. BD (   1) C   8 - C   9        / 62. RY*(   2) C   4                    0.32    1.85    0.031
  16. BD (   1) C   8 - C   9        / 88. RY*(   1) C   7                    0.51    1.90    0.040
  16. BD (   1) C   8 - C   9        / 89. RY*(   2) C   7                    0.58    1.38    0.036
  16. BD (   1) C   8 - C   9        /142. BD*(   1) C   2 - C   4            1.64    1.14    0.055
  16. BD (   1) C   8 - C   9        /146. BD*(   1) C   4 - C   9            1.34    1.26    0.052
  16. BD (   1) C   8 - C   9        /151. BD*(   1) C   7 - C   8            0.85    1.25    0.041
  16. BD (   1) C   8 - C   9        /153. BD*(   1) C   7 - H  13            1.17    1.19    0.047
  16. BD (   1) C   8 - C   9        /155. BD*(   1) C   8 - H  14            0.45    1.18    0.029
  16. BD (   1) C   8 - C   9        /156. BD*(   1) C   9 - H  15            0.66    1.21    0.036
  17. BD (   1) C   8 - H  14        / 88. RY*(   1) C   7                    0.33    1.72    0.030
  17. BD (   1) C   8 - H  14        /106. RY*(   1) C   9                    0.33    1.67    0.030
  17. BD (   1) C   8 - H  14        /146. BD*(   1) C   4 - C   9            2.15    1.07    0.061
  17. BD (   1) C   8 - H  14        /149. BD*(   1) C   6 - C   7            1.94    1.08    0.058
  17. BD (   1) C   8 - H  14        /154. BD*(   1) C   8 - C   9            0.30    1.08    0.023
  18. BD (   1) C   9 - H  15        / 62. RY*(   2) C   4                    0.44    1.64    0.034
  18. BD (   1) C   9 - H  15        / 97. RY*(   1) C   8                    0.31    1.71    0.029
  18. BD (   1) C   9 - H  15        /144. BD*(   1) C   4 - C   5            2.34    1.03    0.062
  18. BD (   1) C   9 - H  15        /146. BD*(   1) C   4 - C   9            0.56    1.05    0.031
  18. BD (   1) C   9 - H  15        /151. BD*(   1) C   7 - C   8            1.81    1.04    0.055
  18. BD (   1) C   9 - H  15        /154. BD*(   1) C   8 - C   9            0.45    1.06    0.028
  19. CR (   1) O   1                / 43. RY*(   1) C   2                    3.15   19.52    0.315
  19. CR (   1) O   1                /142. BD*(   1) C   2 - C   4            0.44   19.29    0.119
  20. CR (   1) C   2                / 62. RY*(   2) C   4                    0.30   11.33    0.074
  20. CR (   1) C   2                /144. BD*(   1) C   4 - C   5            0.36   10.72    0.078
  20. CR (   1) C   2                /146. BD*(   1) C   4 - C   9            0.46   10.74    0.089
  21. CR (   1) O   3                / 43. RY*(   1) C   2                    0.77   19.61    0.156
  21. CR (   1) O   3                / 44. RY*(   2) C   2                    0.57   20.54    0.137
  21. CR (   1) O   3                / 46. RY*(   4) C   2                    0.56   19.94    0.133
  22. CR (   1) C   4                / 44. RY*(   2) C   2                    0.49   11.69    0.096
  22. CR (   1) C   4                / 71. RY*(   2) C   5                    0.83   10.85    0.120
  22. CR (   1) C   4                /107. RY*(   2) C   9                    0.86   10.82    0.122
  22. CR (   1) C   4                /139. BD*(   1) O   1 - C   2            0.30   10.74    0.072
  22. CR (   1) C   4                /147. BD*(   1) C   5 - C   6            0.36   10.67    0.079
  22. CR (   1) C   4                /154. BD*(   1) C   8 - C   9            0.40   10.66    0.083
  22. CR (   1) C   4                /156. BD*(   1) C   9 - H  15            0.28   10.60    0.069
  23. CR (   1) C   5                / 61. RY*(   1) C   4                    0.72   11.09    0.113
  23. CR (   1) C   5                / 80. RY*(   2) C   6                    0.79   10.77    0.116
  23. CR (   1) C   5                /119. RY*(   1) H  11                    0.47   10.50    0.089
  23. CR (   1) C   5                /142. BD*(   1) C   2 - C   4            0.38   10.54    0.082
  23. CR (   1) C   5                /146. BD*(   1) C   4 - C   9            0.53   10.66    0.095
  23. CR (   1) C   5                /149. BD*(   1) C   6 - C   7            0.43   10.66    0.085
  23. CR (   1) C   5                /150. BD*(   1) C   6 - H  12            0.27   10.60    0.068
  24. CR (   1) C   6                / 73. RY*(   4) C   5                    0.47   10.73    0.090
  24. CR (   1) C   6                / 89. RY*(   2) C   7                    0.60   10.75    0.101
  24. CR (   1) C   6                / 90. RY*(   3) C   7                    0.29   10.76    0.070
  24. CR (   1) C   6                /123. RY*(   1) H  12                    0.43   10.46    0.084
  24. CR (   1) C   6                /144. BD*(   1) C   4 - C   5            0.45   10.61    0.088
  24. CR (   1) C   6                /148. BD*(   1) C   5 - H  11            0.28   10.56    0.069
  24. CR (   1) C   6                /151. BD*(   1) C   7 - C   8            0.43   10.62    0.086
  24. CR (   1) C   6                /153. BD*(   1) C   7 - H  13            0.26   10.56    0.067
  25. CR (   1) C   7                / 80. RY*(   2) C   6                    0.71   10.77    0.110
  25. CR (   1) C   7                / 81. RY*(   3) C   6                    0.28   10.80    0.069
  25. CR (   1) C   7                / 98. RY*(   2) C   8                    0.72   10.78    0.111
  25. CR (   1) C   7                /127. RY*(   1) H  13                    0.43   10.47    0.085
  25. CR (   1) C   7                /147. BD*(   1) C   5 - C   6            0.44   10.66    0.087
  25. CR (   1) C   7                /150. BD*(   1) C   6 - H  12            0.28   10.60    0.069
  25. CR (   1) C   7                /154. BD*(   1) C   8 - C   9            0.39   10.66    0.082
  26. CR (   1) C   8                / 89. RY*(   2) C   7                    0.80   10.78    0.117
  26. CR (   1) C   8                /107. RY*(   2) C   9                    0.43   10.83    0.087
  26. CR (   1) C   8                /108. RY*(   3) C   9                    0.44   10.73    0.087
  26. CR (   1) C   8                /131. RY*(   1) H  14                    0.43   10.47    0.084
  26. CR (   1) C   8                /146. BD*(   1) C   4 - C   9            0.48   10.66    0.090
  26. CR (   1) C   8                /149. BD*(   1) C   6 - C   7            0.39   10.67    0.082
  26. CR (   1) C   8                /153. BD*(   1) C   7 - H  13            0.25   10.59    0.065
  26. CR (   1) C   8                /156. BD*(   1) C   9 - H  15            0.30   10.61    0.071
  27. CR (   1) C   9                / 61. RY*(   1) C   4                    0.42   11.06    0.086
  27. CR (   1) C   9                / 62. RY*(   2) C   4                    0.42   11.22    0.086
  27. CR (   1) C   9                / 98. RY*(   2) C   8                    0.60   10.75    0.101
  27. CR (   1) C   9                / 99. RY*(   3) C   8                    0.28   10.79    0.069
  27. CR (   1) C   9                /135. RY*(   1) H  15                    0.47   10.49    0.088
  27. CR (   1) C   9                /142. BD*(   1) C   2 - C   4            0.47   10.51    0.090
  27. CR (   1) C   9                /144. BD*(   1) C   4 - C   5            0.55   10.61    0.097
  27. CR (   1) C   9                /151. BD*(   1) C   7 - C   8            0.41   10.62    0.084
  28. LP (   1) O   1                / 43. RY*(   1) C   2                    6.26    1.30    0.114
  28. LP (   1) O   1                /141. BD*(   1) C   2 - O   3            0.57    1.03    0.031
  28. LP (   1) O   1                /142. BD*(   1) C   2 - C   4            1.41    1.07    0.050
  29. LP (   2) O   1                / 41. RY*(   8) O   1                    0.26    3.27    0.038
  29. LP (   2) O   1                / 44. RY*(   2) C   2                    1.86    1.83    0.076
  29. LP (   2) O   1                / 46. RY*(   4) C   2                    0.70    1.23    0.039
  29. LP (   2) O   1                / 48. RY*(   6) C   2                    0.30    2.22    0.034
  29. LP (   2) O   1                /141. BD*(   1) C   2 - O   3           15.48    0.63    0.127
  29. LP (   2) O   1                /142. BD*(   1) C   2 - C   4            9.87    0.67    0.105
  30. LP (   1) O   3                / 43. RY*(   1) C   2                    1.54    1.20    0.054
  30. LP (   1) O   3                / 46. RY*(   4) C   2                    1.00    1.54    0.050
  30. LP (   1) O   3                /117. RY*(   3) H  10                    0.29    2.25    0.033
  30. LP (   1) O   3                /139. BD*(   1) O   1 - C   2            3.42    1.18    0.080
  31. LP (   2) O   3                / 45. RY*(   3) C   2                    1.21    2.22    0.069
  31. LP (   2) O   3                / 50. RY*(   8) C   2                    0.45    1.63    0.036
  31. LP (   2) O   3                /116. RY*(   2) H  10                    0.79    1.94    0.052
  31. LP (   2) O   3                /140. BD*(   2) O   1 - C   2           26.06    0.32    0.117
  32. LP (   1) C   6                / 74. RY*(   5) C   5                    1.28    1.38    0.079
  32. LP (   1) C   6                / 82. RY*(   4) C   6                    2.20    0.78    0.078
  32. LP (   1) C   6                / 92. RY*(   5) C   7                    1.30    1.25    0.075
  32. LP (   1) C   6                /145. BD*(   2) C   4 - C   5           49.13    0.10    0.110
  32. LP (   1) C   6                /152. BD*(   2) C   7 - C   8           45.02    0.11    0.110
  33. LP*(   1) C   9                / 65. RY*(   5) C   4                    0.50    1.29    0.049
  33. LP*(   1) C   9                / 68. RY*(   8) C   4                    0.44    1.88    0.055
  33. LP*(   1) C   9                /101. RY*(   5) C   8                    1.48    0.99    0.073
  33. LP*(   1) C   9                /109. RY*(   4) C   9                    2.54    0.70    0.081
  33. LP*(   1) C   9                /145. BD*(   2) C   4 - C   5           46.50    0.10    0.108
  33. LP*(   1) C   9                /152. BD*(   2) C   7 - C   8           40.58    0.10    0.105
 140. BD*(   2) O   1 - C   2        / 35. RY*(   2) O   1                    0.78    1.08    0.100
 140. BD*(   2) O   1 - C   2        / 45. RY*(   3) C   2                    1.15    1.90    0.159
 140. BD*(   2) O   1 - C   2        / 50. RY*(   8) C   2                    0.41    1.31    0.080
 145. BD*(   2) C   4 - C   5        / 64. RY*(   4) C   4                    0.76    1.38    0.089
 145. BD*(   2) C   4 - C   5        / 72. RY*(   3) C   5                    1.15    1.21    0.102
 145. BD*(   2) C   4 - C   5        / 82. RY*(   4) C   6                    0.40    0.68    0.046
 145. BD*(   2) C   4 - C   5        /109. RY*(   4) C   9                    0.37    0.60    0.041
 145. BD*(   2) C   4 - C   5        /140. BD*(   2) O   1 - C   2           32.51    0.04    0.075
 152. BD*(   2) C   7 - C   8        / 91. RY*(   4) C   7                    0.82    1.38    0.101
 152. BD*(   2) C   7 - C   8        /100. RY*(   4) C   8                    0.56    1.63    0.091
 152. BD*(   2) C   7 - C   8        /101. RY*(   5) C   8                    0.33    0.89    0.051


 Natural Bond Orbitals (Summary):

                                                            Principal Delocalizations
           NBO                        Occupancy    Energy   (geminal,vicinal,remote)
 ====================================================================================
 Molecular unit  1  (C7H6O2)
     1. BD (   1) O   1 - C   2          0.99786    -1.26564  142(g),43(g),146(v),61(v)
     2. BD (   2) O   1 - C   2          0.99142    -0.57714  145(v),140(g),53(v)
     3. BD (   1) C   2 - O   3          0.99746    -1.10543  144(v),61(v)
     4. BD (   1) C   2 - C   4          0.98724    -0.87537  146(g),143(v),147(v),154(v)
                                                    144(g),139(g),34(v),70(v)
                                                    106(v)
     5. BD (   1) O   3 - H  10          0.99242    -0.90027  142(v),139(v),43(v),49(v)
     6. BD (   1) C   4 - C   5          0.98770    -0.92840  146(g),150(v),156(v),141(v)
                                                    147(g),142(g),43(v),80(v)
                                                    79(v),106(v),148(g)
     7. BD (   2) C   4 - C   5          0.84587    -0.50314  32(v),33(v),140(v),82(v)
                                                    109(v),47(v),74(g)
     8. BD (   1) C   4 - C   9          0.98786    -0.91023  144(g),154(g),139(v),148(v)
                                                    142(g),155(v),156(g),98(v)
                                                    97(v),70(v)
     9. BD (   1) C   5 - C   6          0.99057    -0.91948  142(v),149(g),144(g),153(v)
                                                    62(v),89(v),150(g),148(g)
                                                    88(v)
    10. BD (   1) C   5 - H  11          0.98914    -0.73009  146(v),149(v),147(g),79(v)
                                                    62(v)
    11. BD (   1) C   6 - C   7          0.99078    -0.90829  155(v),148(v),147(g),151(g)
                                                    71(v),150(g),98(v),153(g)
                                                    97(v)
    12. BD (   1) C   6 - H  12          0.98935    -0.70905  144(v),151(v),149(g),147(g)
                                                    88(v),70(v)
    13. BD (   1) C   7 - C   8          0.99145    -0.93141  156(v),150(v),149(g),107(v)
                                                    154(g),80(v),79(v),153(g)
                                                    155(g),106(v)
    14. BD (   2) C   7 - C   8          0.85024    -0.50191  33(v),32(v),109(v),82(v)
                                                    83(v),101(g),110(v)
    15. BD (   1) C   7 - H  13          0.98990    -0.72555  147(v),154(v),149(g),79(v)
                                                    97(v)
    16. BD (   1) C   8 - C   9          0.99043    -0.91882  142(v),146(g),153(v),151(g)
                                                    61(v),156(g),89(v),88(v)
                                                    155(g),62(v)
    17. BD (   1) C   8 - H  14          0.98992    -0.73292  146(v),149(v),106(v),88(v)
                                                    154(g)
    18. BD (   1) C   9 - H  15          0.98870    -0.71043  144(v),151(v),146(g),154(g)
                                                    62(v),97(v)
    19. CR (   1) O   1                  0.99986   -19.06928  43(v),142(v)
    20. CR (   1) C   2                  0.99963   -10.40044  146(v),144(v),62(v)
    21. CR (   1) O   3                  0.99985   -19.16230  43(v),44(v),46(v)
    22. CR (   1) C   4                  0.99941   -10.31445  107(v),71(v),44(v),154(v)
                                                    147(v),139(v),156(v)
    23. CR (   1) C   5                  0.99947   -10.31677  80(v),61(v),146(v),119(v)
                                                    149(v),142(v),150(v)
    24. CR (   1) C   6                  0.99950   -10.28849  89(v),73(v),144(v),151(v)
                                                    123(v),90(v),148(v),153(v)
    25. CR (   1) C   7                  0.99949   -10.31099  98(v),80(v),147(v),127(v)
                                                    154(v),150(v),81(v)
    26. CR (   1) C   8                  0.99948   -10.31917  89(v),146(v),108(v),107(v)
                                                    131(v),149(v),156(v),153(v)
    27. CR (   1) C   9                  0.99949   -10.28798  98(v),144(v),142(v),135(v)
                                                    61(v),62(v),151(v),99(v)
    28. LP (   1) O   1                  0.98835    -0.85170  43(v),142(v),141(v)
    29. LP (   2) O   1                  0.92405    -0.45042  141(v),142(v),44(v),46(v)
                                                    48(v),41(g)
    30. LP (   1) O   3                  0.98696    -0.75833  139(v),43(v),46(v),117(v)
    31. LP (   2) O   3                  0.89035    -0.49596  140(v),45(v),116(v),50(v)
    32. LP (   1) C   6                  0.45566    -0.31690  145(v),152(v),82(g),92(v)
                                                    74(v),33(r)
    33. LP*(   1) C   9                  0.43488    -0.31485  145(v),152(v),109(g),101(v)
                                                    32(r),65(v),68(v)
    34. RY*(   1) O   1                  0.00105     1.01468   
    35. RY*(   2) O   1                  0.00029     0.90813   
    36. RY*(   3) O   1                  0.00009     1.56566   
    37. RY*(   4) O   1                  0.00004     1.08954   
    38. RY*(   5) O   1                  0.00000     2.56555   
    39. RY*(   6) O   1                  0.00000     2.51084   
    40. RY*(   7) O   1                  0.00000     2.58930   
    41. RY*(   8) O   1                  0.00000     2.81615   
    42. RY*(   9) O   1                  0.00000     2.67177   
    43. RY*(   1) C   2                  0.01173     0.44594   
    44. RY*(   2) C   2                  0.00490     1.37944   
    45. RY*(   3) C   2                  0.00276     1.71919   
    46. RY*(   4) C   2                  0.00174     0.78057   
    47. RY*(   5) C   2                  0.00106     0.85800   
    48. RY*(   6) C   2                  0.00086     1.77320   
    49. RY*(   7) C   2                  0.00048     1.21795   
    50. RY*(   8) C   2                  0.00002     1.13183   
    51. RY*(   9) C   2                  0.00001     1.92268   
    52. RY*(   1) O   3                  0.00075     1.28719   
    53. RY*(   2) O   3                  0.00032     0.88845   
    54. RY*(   3) O   3                  0.00030     1.44838   
    55. RY*(   4) O   3                  0.00005     1.06340   
    56. RY*(   5) O   3                  0.00001     2.78077   
    57. RY*(   6) O   3                  0.00001     2.56597   
    58. RY*(   7) O   3                  0.00000     2.47150   
    59. RY*(   8) O   3                  0.00001     2.77801   
    60. RY*(   9) O   3                  0.00000     2.80691   
    61. RY*(   1) C   4                  0.00291     0.77505   
    62. RY*(   2) C   4                  0.00288     0.93064   
    63. RY*(   3) C   4                  0.00118     0.40027   
    64. RY*(   4) C   4                  0.00057     1.17058   
    65. RY*(   5) C   4                  0.00030     0.97947   
    66. RY*(   6) C   4                  0.00015     2.09541   
    67. RY*(   7) C   4                  0.00013     2.12004   
    68. RY*(   8) C   4                  0.00013     1.56913   
    69. RY*(   9) C   4                  0.00002     1.95717   
    70. RY*(   1) C   5                  0.00298     0.93365   
    71. RY*(   2) C   5                  0.00148     0.53300   
    72. RY*(   3) C   5                  0.00073     0.99655   
    73. RY*(   4) C   5                  0.00059     0.43988   
    74. RY*(   5) C   5                  0.00021     1.06614   
    75. RY*(   6) C   5                  0.00008     2.14616   
    76. RY*(   7) C   5                  0.00004     2.08840   
    77. RY*(   8) C   5                  0.00000     1.60889   
    78. RY*(   9) C   5                  0.00000     1.97165   
    79. RY*(   1) C   6                  0.00285     0.95984   
    80. RY*(   2) C   6                  0.00138     0.45813   
    81. RY*(   3) C   6                  0.00043     0.49177   
    82. RY*(   4) C   6                  0.00036     0.46796   
    83. RY*(   5) C   6                  0.00023     1.65617   
    84. RY*(   6) C   6                  0.00007     2.17991   
    85. RY*(   7) C   6                  0.00003     2.02891   
    86. RY*(   8) C   6                  0.00000     1.63746   
    87. RY*(   9) C   6                  0.00000     2.00975   
    88. RY*(   1) C   7                  0.00258     0.98385   
    89. RY*(   2) C   7                  0.00123     0.46008   
    90. RY*(   3) C   7                  0.00053     0.47612   
    91. RY*(   4) C   7                  0.00053     1.17276   
    92. RY*(   5) C   7                  0.00022     0.92911   
    93. RY*(   6) C   7                  0.00008     2.15176   
    94. RY*(   7) C   7                  0.00003     1.98378   
    95. RY*(   8) C   7                  0.00000     1.58945   
    96. RY*(   9) C   7                  0.00000     1.97784   
    97. RY*(   1) C   8                  0.00258     0.99490   
    98. RY*(   2) C   8                  0.00117     0.46406   
    99. RY*(   3) C   8                  0.00052     0.50162   
   100. RY*(   4) C   8                  0.00047     1.42459   
   101. RY*(   5) C   8                  0.00023     0.67695   
   102. RY*(   6) C   8                  0.00008     2.14312   
   103. RY*(   7) C   8                  0.00002     1.95401   
   104. RY*(   8) C   8                  0.00000     1.55772   
   105. RY*(   9) C   8                  0.00000     1.97022   
   106. RY*(   1) C   9                  0.00298     0.93426   
   107. RY*(   2) C   9                  0.00159     0.50722   
   108. RY*(   3) C   9                  0.00051     0.41470   
   109. RY*(   4) C   9                  0.00049     0.38881   
   110. RY*(   5) C   9                  0.00025     1.70774   
   111. RY*(   6) C   9                  0.00006     2.17749   
   112. RY*(   7) C   9                  0.00004     2.16585   
   113. RY*(   8) C   9                  0.00000     1.67331   
   114. RY*(   9) C   9                  0.00000     2.00419   
   115. RY*(   1) H  10                  0.00096     0.54110   
   116. RY*(   2) H  10                  0.00052     1.44482   
   117. RY*(   3) H  10                  0.00031     1.49477   
   118. RY*(   4) H  10                  0.00001     2.15009   
   119. RY*(   1) H  11                  0.00136     0.18213   
   120. RY*(   2) H  11                  0.00004     1.94510   
   121. RY*(   3) H  11                  0.00005     1.45754   
   122. RY*(   4) H  11                  0.00003     2.01941   
   123. RY*(   1) H  12                  0.00065     0.17583   
   124. RY*(   2) H  12                  0.00005     1.46201   
   125. RY*(   3) H  12                  0.00003     2.06427   
   126. RY*(   4) H  12                  0.00003     1.88620   
   127. RY*(   1) H  13                  0.00071     0.15837   
   128. RY*(   2) H  13                  0.00005     1.44847   
   129. RY*(   3) H  13                  0.00003     1.77243   
   130. RY*(   4) H  13                  0.00003     2.16045   
   131. RY*(   1) H  14                  0.00074     0.15328   
   132. RY*(   2) H  14                  0.00005     1.44273   
   133. RY*(   3) H  14                  0.00003     2.07057   
   134. RY*(   4) H  14                  0.00003     1.85954   
   135. RY*(   1) H  15                  0.00080     0.19918   
   136. RY*(   2) H  15                  0.00004     1.88793   
   137. RY*(   3) H  15                  0.00005     1.47270   
   138. RY*(   4) H  15                  0.00003     2.09400   
   139. BD*(   1) O   1 - C   2          0.01006     0.42548   
   140. BD*(   2) O   1 - C   2          0.13345    -0.17611  145(v),45(g),35(g),50(g)
   141. BD*(   1) C   2 - O   3          0.04510     0.17991   
   142. BD*(   1) C   2 - C   4          0.03743     0.22074   
   143. BD*(   1) O   3 - H  10          0.00460     0.25099   
   144. BD*(   1) C   4 - C   5          0.01095     0.32160   
   145. BD*(   2) C   4 - C   5          0.21096    -0.21381  140(v),32(v),33(v),152(r)
                                                    72(g),64(g),82(v),109(v)
   146. BD*(   1) C   4 - C   9          0.01223     0.33879   
   147. BD*(   1) C   5 - C   6          0.00740     0.35059   
   148. BD*(   1) C   5 - H  11          0.00721     0.27078   
   149. BD*(   1) C   6 - C   7          0.00835     0.34694   
   150. BD*(   1) C   6 - H  12          0.00652     0.28710   
   151. BD*(   1) C   7 - C   8          0.00753     0.33069   
   152. BD*(   2) C   7 - C   8          0.17721    -0.21039  32(v),33(v),145(r),91(g)
                                                    100(g),101(g)
   153. BD*(   1) C   7 - H  13          0.00632     0.27306   
   154. BD*(   1) C   8 - C   9          0.00781     0.34813   
   155. BD*(   1) C   8 - H  14          0.00632     0.26605   
   156. BD*(   1) C   9 - H  15          0.00674     0.28792   
       -------------------------------
              Total Lewis   30.78987  ( 96.2183%)
        Valence non-Lewis    1.14106  (  3.5658%)
        Rydberg non-Lewis    0.06907  (  0.2158%)
       -------------------------------
            Total unit  1   32.00000  (100.0000%)
           Charge unit  1    0.00000


 ***************************************************
 *******         Beta  spin orbitals         *******
 ***************************************************


 NATURAL POPULATIONS:  Natural atomic orbital occupancies 
                                                          
   NAO  Atom  No  lang   Type(AO)    Occupancy      Energy
 ----------------------------------------------------------
     1    O    1  S      Cor( 1S)     0.99986     -19.06442
     2    O    1  S      Val( 2S)     0.85004      -1.04429
     3    O    1  S      Ryd( 3S)     0.00057       1.31316
     4    O    1  px     Val( 2p)     0.88618      -0.45772
     5    O    1  px     Ryd( 3p)     0.00097       0.96683
     6    O    1  py     Val( 2p)     0.83420      -0.48184
     7    O    1  py     Ryd( 3p)     0.00063       0.91320
     8    O    1  pz     Val( 2p)     0.60015      -0.40836
     9    O    1  pz     Ryd( 3p)     0.00024       0.89032
    10    O    1  dxy    Ryd( 3d)     0.00067       3.02628
    11    O    1  dxz    Ryd( 3d)     0.00030       2.52271
    12    O    1  dyz    Ryd( 3d)     0.00067       2.63154
    13    O    1  dx2y2  Ryd( 3d)     0.00084       2.84796
    14    O    1  dz2    Ryd( 3d)     0.00019       2.68979

    15    C    2  S      Cor( 1S)     0.99963     -10.40129
    16    C    2  S      Val( 2S)     0.36971      -0.31385
    17    C    2  S      Ryd( 3S)     0.00190       0.32764
    18    C    2  px     Val( 2p)     0.44895      -0.23390
    19    C    2  px     Ryd( 3p)     0.00500       0.42532
    20    C    2  py     Val( 2p)     0.34923      -0.17895
    21    C    2  py     Ryd( 3p)     0.01106       0.46545
    22    C    2  pz     Val( 2p)     0.41723      -0.32375
    23    C    2  pz     Ryd( 3p)     0.00060       0.33252
    24    C    2  dxy    Ryd( 3d)     0.00185       2.23518
    25    C    2  dxz    Ryd( 3d)     0.00041       1.65333
    26    C    2  dyz    Ryd( 3d)     0.00210       1.72556
    27    C    2  dx2y2  Ryd( 3d)     0.00262       2.17875
    28    C    2  dz2    Ryd( 3d)     0.00046       1.92897

    29    O    3  S      Cor( 1S)     0.99985     -19.16219
    30    O    3  S      Val( 2S)     0.83928      -1.06695
    31    O    3  S      Ryd( 3S)     0.00066       1.32537
    32    O    3  px     Val( 2p)     0.76294      -0.49095
    33    O    3  px     Ryd( 3p)     0.00088       1.09618
    34    O    3  py     Val( 2p)     0.83742      -0.52035
    35    O    3  py     Ryd( 3p)     0.00057       0.93553
    36    O    3  pz     Val( 2p)     0.90189      -0.49838
    37    O    3  pz     Ryd( 3p)     0.00053       0.81958
    38    O    3  dxy    Ryd( 3d)     0.00059       2.89893
    39    O    3  dxz    Ryd( 3d)     0.00003       2.57135
    40    O    3  dyz    Ryd( 3d)     0.00066       2.53032
    41    O    3  dx2y2  Ryd( 3d)     0.00064       3.04682
    42    O    3  dz2    Ryd( 3d)     0.00033       2.86374

    43    C    4  S      Cor( 1S)     0.99940     -10.31150
    44    C    4  S      Val( 2S)     0.45822      -0.36320
    45    C    4  S      Ryd( 3S)     0.00123       0.35286
    46    C    4  px     Val( 2p)     0.55788      -0.31148
    47    C    4  px     Ryd( 3p)     0.00285       0.83078
    48    C    4  py     Val( 2p)     0.55197      -0.28882
    49    C    4  py     Ryd( 3p)     0.00297       0.74964
    50    C    4  pz     Val( 2p)     0.34501      -0.31384
    51    C    4  pz     Ryd( 3p)     0.00024       0.42393
    52    C    4  dxy    Ryd( 3d)     0.00038       2.23330
    53    C    4  dxz    Ryd( 3d)     0.00020       1.65243
    54    C    4  dyz    Ryd( 3d)     0.00025       1.68940
    55    C    4  dx2y2  Ryd( 3d)     0.00053       2.18659
    56    C    4  dz2    Ryd( 3d)     0.00028       1.97252

    57    C    5  S      Cor( 1S)     0.99946     -10.31178
    58    C    5  S      Val( 2S)     0.48336      -0.37559
    59    C    5  S      Ryd( 3S)     0.00087       0.37175
    60    C    5  px     Val( 2p)     0.54708      -0.26516
    61    C    5  px     Ryd( 3p)     0.00246       0.60184
    62    C    5  py     Val( 2p)     0.58355      -0.27795
    63    C    5  py     Ryd( 3p)     0.00269       0.71337
    64    C    5  pz     Val( 2p)     0.19847      -0.29326
    65    C    5  pz     Ryd( 3p)     0.00030       0.35558
    66    C    5  dxy    Ryd( 3d)     0.00045       2.26698
    67    C    5  dxz    Ryd( 3d)     0.00032       1.70004
    68    C    5  dyz    Ryd( 3d)     0.00013       1.69238
    69    C    5  dx2y2  Ryd( 3d)     0.00037       2.23142
    70    C    5  dz2    Ryd( 3d)     0.00032       2.00177

    71    C    6  S      Cor( 1S)     0.99950     -10.28936
    72    C    6  S      Val( 2S)     0.48908      -0.37739
    73    C    6  S      Ryd( 3S)     0.00062       0.37100
    74    C    6  px     Val( 2p)     0.55133      -0.26464
    75    C    6  px     Ryd( 3p)     0.00240       0.54463
    76    C    6  py     Val( 2p)     0.59135      -0.27739
    77    C    6  py     Ryd( 3p)     0.00306       0.71579
    78    C    6  pz     Val( 2p)     0.50588      -0.32748
    79    C    6  pz     Ryd( 3p)     0.00030       0.35410
    80    C    6  dxy    Ryd( 3d)     0.00036       2.27732
    81    C    6  dxz    Ryd( 3d)     0.00006       1.70667
    82    C    6  dyz    Ryd( 3d)     0.00026       1.69252
    83    C    6  dx2y2  Ryd( 3d)     0.00042       2.22552
    84    C    6  dz2    Ryd( 3d)     0.00019       2.00154

    85    C    7  S      Cor( 1S)     0.99949     -10.30830
    86    C    7  S      Val( 2S)     0.49036      -0.38638
    87    C    7  S      Ryd( 3S)     0.00068       0.36742
    88    C    7  px     Val( 2p)     0.60639      -0.28518
    89    C    7  px     Ryd( 3p)     0.00308       0.81268
    90    C    7  py     Val( 2p)     0.52777      -0.25943
    91    C    7  py     Ryd( 3p)     0.00189       0.43851
    92    C    7  pz     Val( 2p)     0.31152      -0.30862
    93    C    7  pz     Ryd( 3p)     0.00017       0.35221
    94    C    7  dxy    Ryd( 3d)     0.00043       2.18956
    95    C    7  dxz    Ryd( 3d)     0.00023       1.67717
    96    C    7  dyz    Ryd( 3d)     0.00019       1.70461
    97    C    7  dx2y2  Ryd( 3d)     0.00040       2.28207
    98    C    7  dz2    Ryd( 3d)     0.00026       1.99218

    99    C    8  S      Cor( 1S)     0.99947     -10.31419
   100    C    8  S      Val( 2S)     0.48677      -0.38357
   101    C    8  S      Ryd( 3S)     0.00065       0.37762
   102    C    8  px     Val( 2p)     0.54277      -0.26214
   103    C    8  px     Ryd( 3p)     0.00213       0.52258
   104    C    8  py     Val( 2p)     0.58414      -0.27919
   105    C    8  py     Ryd( 3p)     0.00278       0.73647
   106    C    8  pz     Val( 2p)     0.21179      -0.29492
   107    C    8  pz     Ryd( 3p)     0.00007       0.35121
   108    C    8  dxy    Ryd( 3d)     0.00044       2.25164
   109    C    8  dxz    Ryd( 3d)     0.00031       1.69887
   110    C    8  dyz    Ryd( 3d)     0.00016       1.68317
   111    C    8  dx2y2  Ryd( 3d)     0.00040       2.21605
   112    C    8  dz2    Ryd( 3d)     0.00031       1.99989

   113    C    9  S      Cor( 1S)     0.99949     -10.28907
   114    C    9  S      Val( 2S)     0.48530      -0.37194
   115    C    9  S      Ryd( 3S)     0.00080       0.36589
   116    C    9  px     Val( 2p)     0.55583      -0.27080
   117    C    9  px     Ryd( 3p)     0.00240       0.61484
   118    C    9  py     Val( 2p)     0.59074      -0.27794
   119    C    9  py     Ryd( 3p)     0.00293       0.69634
   120    C    9  pz     Val( 2p)     0.49784      -0.32939
   121    C    9  pz     Ryd( 3p)     0.00044       0.35599
   122    C    9  dxy    Ryd( 3d)     0.00035       2.28357
   123    C    9  dxz    Ryd( 3d)     0.00008       1.70251
   124    C    9  dyz    Ryd( 3d)     0.00024       1.70167
   125    C    9  dx2y2  Ryd( 3d)     0.00039       2.24991
   126    C    9  dz2    Ryd( 3d)     0.00019       1.99708

   127    H   10  S      Val( 1S)     0.23886      -0.05740
   128    H   10  S      Ryd( 2S)     0.00086       0.25107
   129    H   10  px     Ryd( 2p)     0.00120       2.27695
   130    H   10  py     Ryd( 2p)     0.00042       1.69140
   131    H   10  pz     Ryd( 2p)     0.00053       1.44471

   132    H   11  S      Val( 1S)     0.36430      -0.10409
   133    H   11  S      Ryd( 2S)     0.00138       0.16868
   134    H   11  px     Ryd( 2p)     0.00017       1.90145
   135    H   11  py     Ryd( 2p)     0.00037       2.08606
   136    H   11  pz     Ryd( 2p)     0.00002       1.45885

   137    H   12  S      Val( 1S)     0.36136      -0.08948
   138    H   12  S      Ryd( 2S)     0.00066       0.15778
   139    H   12  px     Ryd( 2p)     0.00014       1.89564
   140    H   12  py     Ryd( 2p)     0.00033       2.08263
   141    H   12  pz     Ryd( 2p)     0.00005       1.46175

   142    H   13  S      Val( 1S)     0.36775      -0.10581
   143    H   13  S      Ryd( 2S)     0.00071       0.14908
   144    H   13  px     Ryd( 2p)     0.00046       2.17953
   145    H   13  py     Ryd( 2p)     0.00003       1.77189
   146    H   13  pz     Ryd( 2p)     0.00003       1.44922

   147    H   14  S      Val( 1S)     0.37122      -0.11348
   148    H   14  S      Ryd( 2S)     0.00075       0.14601
   149    H   14  px     Ryd( 2p)     0.00013       1.86310
   150    H   14  py     Ryd( 2p)     0.00038       2.08320
   151    H   14  pz     Ryd( 2p)     0.00002       1.44413

   152    H   15  S      Val( 1S)     0.35580      -0.08562
   153    H   15  S      Ryd( 2S)     0.00081       0.17513
   154    H   15  px     Ryd( 2p)     0.00017       1.92684
   155    H   15  py     Ryd( 2p)     0.00032       2.08927
   156    H   15  pz     Ryd( 2p)     0.00005       1.47243


 Summary of Natural Population Analysis:                  
                                                          
                                       Natural Population 
                Natural  -----------------------------------------------
    Atom  No    Charge         Core      Valence    Rydberg      Total
 -----------------------------------------------------------------------
      O    1   -0.17554      0.99986     3.17057    0.00510     4.17554
      C    2    0.38926      0.99963     1.58511    0.02600     2.61074
      O    3   -0.34628      0.99985     3.34153    0.00489     4.34628
      C    4    0.07859      0.99940     1.91307    0.00894     2.92141
      C    5    0.18015      0.99946     1.81247    0.00792     2.81985
      C    6   -0.14481      0.99950     2.13764    0.00767     3.14481
      C    7    0.05715      0.99949     1.93604    0.00732     2.94285
      C    8    0.16779      0.99947     1.82548    0.00726     2.83221
      C    9   -0.13701      0.99949     2.12971    0.00781     3.13701
      H   10    0.25812      0.00000     0.23886    0.00302     0.24188
      H   11    0.13376      0.00000     0.36430    0.00194     0.36624
      H   12    0.13745      0.00000     0.36136    0.00119     0.36255
      H   13    0.13100      0.00000     0.36775    0.00124     0.36900
      H   14    0.12750      0.00000     0.37122    0.00128     0.37250
      H   15    0.14285      0.00000     0.35580    0.00135     0.35715
 =======================================================================
   * Total *    1.00000      8.99616    21.91092    0.09293    31.00000

                                 Natural Population      
 --------------------------------------------------------
   Core                       8.99616 ( 99.9573% of   9)
   Valence                   21.91092 ( 99.5951% of  22)
   Natural Minimal Basis     30.90707 ( 99.7002% of  31)
   Natural Rydberg Basis      0.09293 (  0.2998% of  31)
 --------------------------------------------------------

    Atom  No          Natural Electron Configuration
 ----------------------------------------------------------------------------
      O    1      [core]2S( 0.85)2p( 2.32)
      C    2      [core]2S( 0.37)2p( 1.22)3p( 0.02)3d( 0.01)
      O    3      [core]2S( 0.84)2p( 2.50)
      C    4      [core]2S( 0.46)2p( 1.45)3p( 0.01)
      C    5      [core]2S( 0.48)2p( 1.33)3p( 0.01)
      C    6      [core]2S( 0.49)2p( 1.65)3p( 0.01)
      C    7      [core]2S( 0.49)2p( 1.45)3p( 0.01)
      C    8      [core]2S( 0.49)2p( 1.34)
      C    9      [core]2S( 0.49)2p( 1.64)3p( 0.01)
      H   10            1S( 0.24)
      H   11            1S( 0.36)
      H   12            1S( 0.36)
      H   13            1S( 0.37)
      H   14            1S( 0.37)
      H   15            1S( 0.36)


 NATURAL BOND ORBITAL ANALYSIS, beta spin orbitals:

                       Occupancies       Lewis Structure    Low   High
           Occ.    -------------------  -----------------   occ   occ
  Cycle   Thresh.   Lewis   Non-Lewis     CR  BD  3C  LP    (L)   (NL)   Dev
 =============================================================================
   1(1)    0.90    29.57905   1.42095      9  16   0   6     2      0    0.05
   2(2)    0.90    29.57905   1.42095      9  16   0   6     2      0    0.05
   3(1)    0.80    29.87644   1.12356      9  17   0   5     1      0    0.05
   4(2)    0.80    29.87644   1.12356      9  17   0   5     1      0    0.05
   5(1)    0.70    29.93701   1.06299      9  17   0   5     0      0    0.18
   6(2)    0.70    29.64874   1.35126      9  17   0   5     0      0    0.26
   7(3)    0.70    29.93701   1.06299      9  17   0   5     0      0    0.18
   8(1)    0.60    27.05851   3.94149      9   9   0  13     0      0    0.43
   9(2)    0.60    27.05851   3.94149      9   9   0  13     0      0    0.43

    The hybrids on atom  4 are linearly dependent.  An eigenvalue (  0.000031)
    of the hybrid overlap matrix is too small (<0.00010).

    PRJTHR will be raised from  0.200 to 0.250 and the NBO search repeated.


    The hybrids on atom  4 are linearly dependent.  An eigenvalue (  0.000031)
    of the hybrid overlap matrix is too small (<0.00010).

    PRJTHR will be raised from  0.250 to 0.300 and the NBO search repeated.


    The hybrids on atom  4 are linearly dependent.  An eigenvalue (  0.000031)
    of the hybrid overlap matrix is too small (<0.00010).

    PRJTHR will be raised from  0.300 to 0.350 and the NBO search repeated.


    The hybrids on atom  4 are linearly dependent.  An eigenvalue (  0.000031)
    of the hybrid overlap matrix is too small (<0.00010).

    PRJTHR will be raised from  0.350 to 0.400 and the NBO search repeated.


    The hybrids on atom  4 are linearly dependent.  An eigenvalue (  0.000031)
    of the hybrid overlap matrix is too small (<0.00010).

    PRJTHR will be raised from  0.400 to 0.450 and the NBO search repeated.


    The hybrids on atom  4 are linearly dependent.  An eigenvalue (  0.000031)
    of the hybrid overlap matrix is too small (<0.00010).

    PRJTHR will be raised from  0.450 to 0.500 and the NBO search repeated.

  10(1)    0.50    24.46805   6.53195      9   5   0  17     0      4    0.43
  11(2)    0.50    24.46805   6.53195      9   5   0  17     0      4    0.43
  12(1)    0.70    29.93701   1.06299      9  17   0   5     0      0    0.18
 -----------------------------------------------------------------------------

 Structure accepted: RESONANCE keyword permits strongly delocalized structure

 --------------------------------------------------------
   Core                      8.99616 ( 99.957% of   9)
   Valence Lewis            20.94084 ( 95.186% of  22)
  ==================       ============================
   Total Lewis              29.93701 ( 96.571% of  31)
  -----------------------------------------------------
   Valence non-Lewis         0.99723 (  3.217% of  31)
   Rydberg non-Lewis         0.06576 (  0.212% of  31)
  ==================       ============================
   Total non-Lewis           1.06299 (  3.429% of  31)
 --------------------------------------------------------


       (Occupancy)   Bond orbital/ Coefficients/ Hybrids
 ---------------------------------------------------------------------------------
     1. (0.99786) BD ( 1) O   1 - C   2  
                ( 66.01%)   0.8125* O   1 s( 42.38%)p 1.36( 57.53%)d 0.00(  0.09%)
                                           -0.0000  0.6506 -0.0223 -0.4038  0.0100
                                           -0.6416  0.0197 -0.0000  0.0000  0.0240
                                            0.0000  0.0000 -0.0120 -0.0148
                ( 33.99%)   0.5830* C   2 s( 33.52%)p 1.98( 66.25%)d 0.01(  0.24%)
                                            0.0000  0.5785 -0.0216  0.4388  0.0495
                                            0.6824  0.0426  0.0000  0.0000  0.0374
                                            0.0000  0.0000 -0.0196 -0.0239
     2. (0.91836) BD ( 2) O   1 - C   2  
                ( 61.22%)   0.7824* O   1 s(  0.00%)p 1.00( 99.83%)d 0.00(  0.17%)
                                           -0.0000  0.0000 -0.0000  0.0000  0.0000
                                           -0.0000 -0.0000  0.9992 -0.0057 -0.0000
                                           -0.0223 -0.0342 -0.0000 -0.0000
                ( 38.78%)   0.6227* C   2 s(  0.00%)p 1.00( 99.71%)d 0.00(  0.29%)
                                            0.0000 -0.0000 -0.0000  0.0000 -0.0000
                                           -0.0000  0.0000  0.9983 -0.0242  0.0000
                                            0.0203  0.0495  0.0000  0.0000
     3. (0.99603) BD ( 1) C   2 - O   3  
                ( 31.48%)   0.5611* C   2 s( 27.99%)p 2.56( 71.70%)d 0.01(  0.31%)
                                            0.0000  0.5290 -0.0061  0.4325  0.0294
                                           -0.7267 -0.0305 -0.0000  0.0000 -0.0388
                                            0.0000 -0.0000 -0.0301 -0.0266
                ( 68.52%)   0.8277* O   3 s( 30.33%)p 2.29( 69.60%)d 0.00(  0.08%)
                                           -0.0000  0.5507 -0.0006 -0.4433 -0.0061
                                            0.7067  0.0034 -0.0000 -0.0000 -0.0132
                                            0.0000 -0.0000 -0.0199 -0.0136
     4. (0.98705) BD ( 1) C   2 - C   4  
                ( 46.52%)   0.6821* C   2 s( 38.10%)p 1.62( 61.84%)d 0.00(  0.07%)
                                           -0.0001 -0.6169 -0.0205  0.7858 -0.0238
                                            0.0188 -0.0005 -0.0000 -0.0000 -0.0065
                                            0.0000 -0.0000 -0.0232  0.0089
                ( 53.48%)   0.7313* C   4 s( 30.83%)p 2.24( 69.13%)d 0.00(  0.05%)
                                           -0.0001 -0.5552 -0.0002 -0.8306  0.0094
                                           -0.0362  0.0021  0.0000  0.0000 -0.0029
                                            0.0000 -0.0000 -0.0170  0.0125
     5. (0.98714) BD ( 1) C   4 - C   5  
                ( 51.41%)   0.7170* C   4 s( 33.65%)p 1.97( 66.30%)d 0.00(  0.06%)
                                           -0.0001  0.5800  0.0088 -0.4180  0.0147
                                            0.6985  0.0133  0.0000  0.0000 -0.0162
                                            0.0000 -0.0000 -0.0082 -0.0153
                ( 48.59%)   0.6971* C   5 s( 34.20%)p 1.92( 65.73%)d 0.00(  0.07%)
                                            0.0001  0.5847  0.0101  0.4388  0.0199
                                           -0.6814  0.0090 -0.0000  0.0000 -0.0169
                                           -0.0000  0.0000 -0.0109 -0.0171
     6. (0.98779) BD ( 1) C   4 - C   9  
                ( 51.11%)   0.7149* C   4 s( 35.46%)p 1.82( 64.50%)d 0.00(  0.04%)
                                           -0.0001  0.5954  0.0050 -0.3668  0.0186
                                           -0.7142 -0.0084 -0.0000  0.0000  0.0134
                                            0.0000  0.0000 -0.0069 -0.0128
                ( 48.89%)   0.6992* C   9 s( 34.53%)p 1.89( 65.42%)d 0.00(  0.05%)
                                            0.0001  0.5876  0.0055  0.4017  0.0224
                                            0.7016 -0.0110 -0.0000  0.0000  0.0137
                                           -0.0000 -0.0000 -0.0123 -0.0120
     7. (0.79497) BD ( 2) C   4 - C   9  
                ( 39.75%)   0.6305* C   4 s(  0.00%)p 1.00( 99.94%)d 0.00(  0.06%)
                                           -0.0000  0.0000 -0.0000  0.0000  0.0000
                                           -0.0000  0.0000  0.9997  0.0023  0.0000
                                           -0.0140 -0.0195  0.0000 -0.0000
                ( 60.25%)   0.7762* C   9 s(  0.00%)p 1.00( 99.94%)d 0.00(  0.06%)
                                           -0.0000  0.0000  0.0000  0.0000  0.0000
                                            0.0000 -0.0000  0.9997 -0.0028  0.0000
                                           -0.0094  0.0220  0.0000 -0.0000
     8. (0.99030) BD ( 1) C   5 - C   6  
                ( 50.01%)   0.7071* C   5 s( 35.89%)p 1.78( 64.06%)d 0.00(  0.06%)
                                            0.0000  0.5989  0.0144 -0.7993 -0.0050
                                           -0.0003  0.0400  0.0000 -0.0000  0.0048
                                           -0.0000  0.0000  0.0180 -0.0147
                ( 49.99%)   0.7071* C   6 s( 34.78%)p 1.87( 65.17%)d 0.00(  0.05%)
                                            0.0000  0.5896  0.0095  0.8052  0.0089
                                            0.0400  0.0411  0.0000  0.0000 -0.0024
                                            0.0000 -0.0000  0.0195 -0.0124
     9. (0.98899) BD ( 1) C   5 - H  11  
                ( 63.59%)   0.7974* C   5 s( 29.82%)p 2.35( 70.15%)d 0.00(  0.03%)
                                           -0.0003  0.5459 -0.0125  0.4085 -0.0119
                                            0.7310 -0.0056  0.0000  0.0000  0.0125
                                           -0.0000 -0.0000 -0.0057 -0.0117
                ( 36.41%)   0.6034* H  11 s( 99.88%)p 0.00(  0.12%)
                                            0.9994 -0.0029 -0.0173 -0.0299 -0.0000
    10. (0.99074) BD ( 1) C   6 - C   7  
                ( 50.13%)   0.7080* C   6 s( 34.97%)p 1.86( 64.98%)d 0.00(  0.05%)
                                            0.0000  0.5913  0.0084 -0.3983 -0.0407
                                           -0.6995  0.0108 -0.0000 -0.0000  0.0129
                                            0.0000  0.0000 -0.0133 -0.0114
                ( 49.87%)   0.7062* C   7 s( 35.62%)p 1.81( 64.33%)d 0.00(  0.05%)
                                            0.0000  0.5968  0.0073  0.3671 -0.0311
                                            0.7120  0.0247 -0.0000  0.0000  0.0168
                                           -0.0000  0.0000 -0.0061 -0.0128
    11. (0.80368) BD ( 2) C   6 - C   7  
                ( 62.32%)   0.7894* C   6 s(  0.00%)p 1.00( 99.94%)d 0.00(  0.06%)
                                            0.0000  0.0000 -0.0000 -0.0000  0.0000
                                            0.0000 -0.0000  0.9996 -0.0132 -0.0000
                                            0.0097 -0.0227 -0.0000 -0.0000
                ( 37.68%)   0.6139* C   7 s(  0.00%)p 1.00( 99.90%)d 0.00(  0.10%)
                                            0.0000  0.0000  0.0000 -0.0000 -0.0000
                                            0.0000  0.0000  0.9994 -0.0106  0.0000
                                            0.0252  0.0195 -0.0000  0.0000
    12. (0.98954) BD ( 1) C   6 - H  12  
                ( 63.87%)   0.7992* C   6 s( 30.16%)p 2.31( 69.81%)d 0.00(  0.02%)
                                           -0.0003  0.5490 -0.0150 -0.4368  0.0052
                                            0.7122 -0.0099 -0.0000  0.0000 -0.0107
                                           -0.0000 -0.0000 -0.0060 -0.0086
                ( 36.13%)   0.6011* H  12 s( 99.89%)p 0.00(  0.11%)
                                            0.9995 -0.0028  0.0172 -0.0277 -0.0000
    13. (0.99096) BD ( 1) C   7 - C   8  
                ( 50.11%)   0.7079* C   7 s( 34.64%)p 1.89( 65.30%)d 0.00(  0.07%)
                                            0.0000  0.5884  0.0128  0.4013 -0.0276
                                           -0.7002 -0.0302  0.0000 -0.0000 -0.0192
                                            0.0000 -0.0000 -0.0071 -0.0153
                ( 49.89%)   0.7063* C   8 s( 34.85%)p 1.87( 65.09%)d 0.00(  0.07%)
                                            0.0000  0.5902  0.0134 -0.4396 -0.0387
                                            0.6753 -0.0115  0.0000 -0.0000 -0.0165
                                           -0.0000  0.0000 -0.0114 -0.0163
    14. (0.98989) BD ( 1) C   7 - H  13  
                ( 63.22%)   0.7951* C   7 s( 29.65%)p 2.37( 70.32%)d 0.00(  0.03%)
                                            0.0003 -0.5444  0.0122  0.8382 -0.0121
                                            0.0237 -0.0029  0.0000 -0.0000 -0.0020
                                            0.0000 -0.0000 -0.0134  0.0103
                ( 36.78%)   0.6065* H  13 s( 99.89%)p 0.00(  0.11%)
                                           -0.9994  0.0017 -0.0334 -0.0000  0.0000
    15. (0.99021) BD ( 1) C   8 - C   9  
                ( 49.39%)   0.7028* C   8 s( 35.52%)p 1.81( 64.43%)d 0.00(  0.06%)
                                            0.0000  0.5959  0.0090  0.8017  0.0068
                                            0.0007 -0.0385 -0.0000  0.0000  0.0045
                                           -0.0000 -0.0000  0.0180 -0.0149
                ( 50.61%)   0.7114* C   9 s( 35.04%)p 1.85( 64.90%)d 0.00(  0.05%)
                                            0.0000  0.5918  0.0136 -0.8037 -0.0065
                                           -0.0360 -0.0420 -0.0000 -0.0000 -0.0026
                                            0.0000  0.0000  0.0193 -0.0120
    16. (0.98981) BD ( 1) C   8 - H  14  
                ( 62.86%)   0.7929* C   8 s( 29.53%)p 2.39( 70.44%)d 0.00(  0.03%)
                                            0.0003 -0.5433  0.0114  0.4027 -0.0074
                                            0.7362 -0.0104 -0.0000  0.0000 -0.0121
                                            0.0000 -0.0000  0.0069  0.0116
                ( 37.14%)   0.6094* H  14 s( 99.89%)p 0.00(  0.11%)
                                           -0.9994  0.0011 -0.0157 -0.0298 -0.0000
    17. (0.98889) BD ( 1) C   9 - H  15  
                ( 64.42%)   0.8026* C   9 s( 30.35%)p 2.29( 69.63%)d 0.00(  0.02%)
                                            0.0003 -0.5507  0.0158 -0.4369  0.0096
                                            0.7108 -0.0052  0.0000 -0.0000  0.0111
                                            0.0000  0.0000  0.0054  0.0088
                ( 35.58%)   0.5965* H  15 s( 99.89%)p 0.00(  0.11%)
                                           -0.9994  0.0032  0.0180 -0.0278  0.0000
    18. (0.99986) CR ( 1) O   1           s(100.00%)p 0.00(  0.00%)
                                            1.0000 -0.0004 -0.0000 -0.0001  0.0000
                                           -0.0004  0.0000 -0.0000  0.0000  0.0000
                                            0.0000  0.0000 -0.0000 -0.0000
    19. (0.99963) CR ( 1) C   2           s(100.00%)
                                            1.0000 -0.0001 -0.0000  0.0001 -0.0000
                                           -0.0000 -0.0000 -0.0000  0.0000 -0.0000
                                           -0.0000 -0.0000 -0.0000  0.0000
    20. (0.99985) CR ( 1) O   3           s(100.00%)p 0.00(  0.00%)
                                            1.0000  0.0000  0.0000  0.0002  0.0000
                                            0.0002 -0.0000 -0.0000  0.0000  0.0000
                                            0.0000 -0.0000  0.0000 -0.0000
    21. (0.99940) CR ( 1) C   4           s(100.00%)p 0.00(  0.00%)
                                            1.0000  0.0001  0.0000 -0.0002  0.0000
                                            0.0000  0.0000  0.0000  0.0000 -0.0000
                                           -0.0000 -0.0000 -0.0000 -0.0000
    22. (0.99946) CR ( 1) C   5           s(100.00%)p 0.00(  0.00%)
                                            1.0000  0.0001 -0.0000  0.0001 -0.0000
                                            0.0003 -0.0000  0.0000  0.0000  0.0000
                                           -0.0000 -0.0000 -0.0000 -0.0000
    23. (0.99950) CR ( 1) C   6           s(100.00%)p 0.00(  0.00%)
                                            1.0000  0.0001 -0.0000 -0.0001  0.0000
                                            0.0002 -0.0000 -0.0000  0.0000 -0.0000
                                           -0.0000  0.0000 -0.0000 -0.0000
    24. (0.99949) CR ( 1) C   7           s(100.00%)p 0.00(  0.00%)
                                            1.0000  0.0001 -0.0000 -0.0003  0.0000
                                           -0.0000  0.0000 -0.0000  0.0000  0.0000
                                           -0.0000 -0.0000  0.0000 -0.0000
    25. (0.99948) CR ( 1) C   8           s(100.00%)p 0.00(  0.00%)
                                            1.0000  0.0001 -0.0000 -0.0001  0.0000
                                           -0.0002  0.0000  0.0000 -0.0000  0.0000
                                           -0.0000  0.0000 -0.0000 -0.0000
    26. (0.99949) CR ( 1) C   9           s(100.00%)p 0.00(  0.00%)
                                            1.0000  0.0001 -0.0000  0.0001 -0.0000
                                           -0.0003  0.0000  0.0000 -0.0000 -0.0000
                                           -0.0000  0.0000 -0.0000 -0.0000
    27. (0.98813) LP ( 1) O   1           s( 57.64%)p 0.73( 42.34%)d 0.00(  0.02%)
                                            0.0005  0.7591  0.0128  0.3330 -0.0013
                                            0.5591 -0.0003  0.0000 -0.0000 -0.0099
                                           -0.0000 -0.0000  0.0050  0.0066
    28. (0.92292) LP ( 2) O   1           s(  0.02%)p99.99( 99.89%)d 6.18(  0.10%)
                                           -0.0001  0.0121 -0.0025  0.8513  0.0132
                                           -0.5234 -0.0074 -0.0000  0.0000 -0.0135
                                            0.0000  0.0000 -0.0277  0.0006
    29. (0.98710) LP ( 1) O   3           s( 43.45%)p 1.30( 56.51%)d 0.00(  0.04%)
                                            0.0002  0.6591 -0.0028 -0.2884  0.0075
                                           -0.6942  0.0065  0.0000  0.0000 -0.0124
                                            0.0000  0.0000  0.0142  0.0064
    30. (0.90269) LP ( 2) O   3           s(  0.00%)p 1.00( 99.93%)d 0.00(  0.07%)
                                            0.0000 -0.0000 -0.0000 -0.0000  0.0000
                                            0.0000 -0.0000  0.9996 -0.0118 -0.0000
                                            0.0051  0.0266 -0.0000 -0.0000
    31. (0.75782) LP ( 3) O   3           s( 26.19%)p 2.81( 73.73%)d 0.00(  0.07%)
                                           -0.0002  0.5117  0.0092  0.8476  0.0259
                                            0.1336 -0.0209  0.0000  0.0000  0.0193
                                            0.0000  0.0000  0.0126 -0.0140
    32. (0.19870) LP*( 1) C   5           s(  0.00%)p 1.00( 99.89%)d 0.00(  0.11%)
                                           -0.0000 -0.0000  0.0000  0.0000  0.0000
                                           -0.0000  0.0000  0.9994  0.0060 -0.0000
                                           -0.0280 -0.0174 -0.0000  0.0000
    33. (0.21203) LP*( 1) C   8           s(  0.00%)p 1.00( 99.89%)d 0.00(  0.11%)
                                           -0.0000  0.0000  0.0000  0.0000  0.0000
                                            0.0000  0.0000  0.9994  0.0035  0.0000
                                            0.0279  0.0188  0.0000 -0.0000
    34. (0.24003) LP*( 1) H  10           s( 99.51%)p 0.00(  0.49%)
                                            0.9975  0.0001 -0.0693 -0.0093 -0.0000
    35. (0.00106) RY*( 1) O   1           s(  1.52%)p64.18( 97.70%)d 0.51(  0.78%)
                                            0.0000  0.0028  0.1233 -0.0126  0.8257
                                            0.0025 -0.5432 -0.0000 -0.0000  0.0276
                                           -0.0000 -0.0000  0.0830 -0.0121
    36. (0.00026) RY*( 2) O   1           s(  0.00%)p 1.00( 97.47%)d 0.03(  2.53%)
                                           -0.0000  0.0000  0.0000 -0.0000 -0.0000
                                           -0.0000 -0.0000  0.0104  0.9872  0.0000
                                           -0.0292  0.1564  0.0000  0.0000
    37. (0.00009) RY*( 3) O   1           s( 86.53%)p 0.03(  2.55%)d 0.13( 10.92%)
    38. (0.00004) RY*( 4) O   1           s(  0.03%)p99.99( 87.83%)d99.99( 12.13%)
    39. (0.00000) RY*( 5) O   1           s( 11.67%)p 0.77(  9.03%)d 6.79( 79.29%)
    40. (0.00000) RY*( 6) O   1           s(  0.00%)p 1.00(  0.13%)d99.99( 99.87%)
    41. (0.00000) RY*( 7) O   1           s(  0.00%)p 1.00(  2.56%)d38.00( 97.44%)
    42. (0.00000) RY*( 8) O   1           s(  0.01%)p99.99(  2.75%)d99.99( 97.24%)
    43. (0.00000) RY*( 9) O   1           s(  0.19%)p 1.94(  0.38%)d99.99( 99.43%)
    44. (0.01177) RY*( 1) C   2           s(  2.66%)p36.14( 96.28%)d 0.39(  1.05%)
                                           -0.0000  0.0252  0.1613  0.0115 -0.2787
                                            0.0589 -0.9389  0.0000 -0.0000 -0.0926
                                            0.0000 -0.0000 -0.0439 -0.0049
    45. (0.00512) RY*( 2) C   2           s(  0.22%)p99.99( 46.43%)d99.99( 53.34%)
                                           -0.0000  0.0469 -0.0026  0.0383 -0.6667
                                           -0.0227  0.1336 -0.0000 -0.0000  0.3433
                                           -0.0000 -0.0000  0.6419  0.0595
    46. (0.00223) RY*( 3) C   2           s(  0.00%)p 1.00(  0.81%)d99.99( 99.19%)
                                           -0.0000  0.0000 -0.0000 -0.0000 -0.0000
                                            0.0000  0.0000 -0.0454  0.0775 -0.0000
                                           -0.0932  0.9916 -0.0000 -0.0000
    47. (0.00173) RY*( 4) C   2           s( 49.91%)p 0.48( 23.99%)d 0.52( 26.10%)
                                           -0.0000  0.0167  0.7063  0.0049 -0.4130
                                            0.0004  0.2633  0.0000 -0.0000  0.0513
                                           -0.0000 -0.0000 -0.5079 -0.0213
    48. (0.00083) RY*( 5) C   2           s(  3.69%)p 4.76( 17.53%)d21.37( 78.78%)
                                            0.0000 -0.0245  0.1904  0.0037  0.3809
                                           -0.0413 -0.1690  0.0000  0.0000  0.8857
                                           -0.0000  0.0000 -0.0453  0.0347
    49. (0.00057) RY*( 6) C   2           s(  0.00%)p 1.00( 62.53%)d 0.60( 37.47%)
                                            0.0000  0.0000  0.0000  0.0000 -0.0000
                                            0.0000  0.0000  0.0371  0.7899 -0.0000
                                           -0.6009 -0.1165  0.0000  0.0000
    50. (0.00049) RY*( 7) C   2           s( 43.65%)p 0.37( 15.95%)d 0.93( 40.40%)
                                            0.0000 -0.0101  0.6606  0.0344  0.3977
                                            0.0131 -0.0020 -0.0000 -0.0000 -0.2873
                                            0.0000  0.0000  0.5622  0.0733
    51. (0.00001) RY*( 8) C   2           s(  0.00%)p 1.00( 36.95%)d 1.71( 63.05%)
    52. (0.00002) RY*( 9) C   2           s(  0.27%)p 0.08(  0.02%)d99.99( 99.71%)
    53. (0.00078) RY*( 1) O   3           s( 68.04%)p 0.44( 30.13%)d 0.03(  1.83%)
                                            0.0000  0.0051  0.8249 -0.0008 -0.5371
                                           -0.0033 -0.1134  0.0000  0.0000  0.0457
                                           -0.0000  0.0000  0.1270  0.0060
    54. (0.00043) RY*( 2) O   3           s(  0.00%)p 1.00( 94.74%)d 0.06(  5.26%)
                                           -0.0000 -0.0000 -0.0000 -0.0000  0.0000
                                            0.0000  0.0000  0.0063  0.9733  0.0000
                                           -0.0857  0.2127 -0.0000 -0.0000
    55. (0.00031) RY*( 3) O   3           s( 16.03%)p 4.41( 70.73%)d 0.83( 13.25%)
                                            0.0000 -0.0003  0.4003  0.0013  0.4187
                                            0.0002  0.7294 -0.0000 -0.0000  0.2300
                                           -0.0000 -0.0000 -0.2658  0.0945
    56. (0.00005) RY*( 4) O   3           s( 11.13%)p 7.18( 79.95%)d 0.80(  8.92%)
    57. (0.00001) RY*( 5) O   3           s(  3.59%)p 1.23(  4.40%)d25.65( 92.01%)
    58. (0.00000) RY*( 6) O   3           s(  0.00%)p 1.00(  0.77%)d99.99( 99.23%)
    59. (0.00000) RY*( 7) O   3           s(  0.00%)p 1.00(  4.56%)d20.92( 95.44%)
    60. (0.00001) RY*( 8) O   3           s(  0.73%)p19.25( 13.97%)d99.99( 85.31%)
    61. (0.00000) RY*( 9) O   3           s(  0.52%)p 1.91(  0.99%)d99.99( 98.50%)
    62. (0.00292) RY*( 1) C   4           s(  0.20%)p99.99( 99.08%)d 3.52(  0.72%)
                                            0.0000 -0.0028  0.0451  0.0032  0.2642
                                            0.0141 -0.9596  0.0000  0.0000 -0.0605
                                           -0.0000 -0.0000 -0.0590 -0.0060
    63. (0.00283) RY*( 2) C   4           s(  3.57%)p25.39( 90.70%)d 1.60(  5.73%)
                                            0.0000  0.0115  0.1887 -0.0239 -0.9166
                                            0.0002 -0.2576  0.0000 -0.0000 -0.0093
                                           -0.0000 -0.0000  0.2384 -0.0179
    64. (0.00115) RY*( 3) C   4           s( 94.37%)p 0.03(  2.78%)d 0.03(  2.85%)
                                           -0.0000 -0.0109  0.9714  0.0106  0.1426
                                           -0.0011  0.0858 -0.0000  0.0000  0.1103
                                            0.0000 -0.0000 -0.1243 -0.0301
    65. (0.00042) RY*( 4) C   4           s(  0.00%)p 1.00( 47.31%)d 1.11( 52.69%)
                                           -0.0000 -0.0000  0.0000 -0.0000 -0.0000
                                           -0.0000  0.0000  0.0157  0.6876 -0.0000
                                            0.3558  0.6327  0.0000 -0.0000
    66. (0.00014) RY*( 5) C   4           s(  0.00%)p 1.00(  1.80%)d54.41( 98.20%)
                                           -0.0000  0.0000 -0.0000  0.0000  0.0000
                                           -0.0000  0.0000  0.0059 -0.1342 -0.0000
                                            0.9189 -0.3710  0.0000  0.0000
    67. (0.00015) RY*( 6) C   4           s(  0.02%)p99.99(  4.72%)d99.99( 95.26%)
                                            0.0000 -0.0041  0.0122 -0.0142  0.2151
                                            0.0125 -0.0240 -0.0000  0.0000  0.5440
                                           -0.0000 -0.0000  0.8102 -0.0139
    68. (0.00013) RY*( 7) C   4           s(  1.68%)p 1.65(  2.79%)d56.75( 95.53%)
                                           -0.0000 -0.0050  0.1296 -0.0026  0.1511
                                           -0.0181  0.0684 -0.0000 -0.0000 -0.8281
                                           -0.0000  0.0000  0.5151 -0.0648
    69. (0.00005) RY*( 8) C   4           s(  0.00%)p 1.00( 50.95%)d 0.96( 49.05%)
    70. (0.00002) RY*( 9) C   4           s(  0.23%)p 0.01(  0.00%)d99.99( 99.77%)
    71. (0.00298) RY*( 1) C   5           s(  0.42%)p99.99( 93.80%)d13.69(  5.78%)
                                            0.0000 -0.0182  0.0624  0.0156  0.7389
                                            0.0275  0.6253 -0.0000 -0.0000 -0.1984
                                            0.0000 -0.0000  0.1349  0.0164
    72. (0.00150) RY*( 2) C   5           s(  6.41%)p14.26( 91.35%)d 0.35(  2.24%)
                                           -0.0000  0.0148  0.2527 -0.0219  0.6218
                                            0.0075 -0.7255 -0.0000 -0.0000  0.1371
                                            0.0000  0.0000  0.0491 -0.0342
    73. (0.00057) RY*( 3) C   5           s( 90.25%)p 0.07(  6.44%)d 0.04(  3.30%)
                                            0.0000 -0.0117  0.9500  0.0168 -0.2266
                                            0.0148  0.1122  0.0000  0.0000 -0.1607
                                           -0.0000  0.0000  0.0472 -0.0705
    74. (0.00041) RY*( 4) C   5           s(  0.00%)p 1.00( 61.84%)d 0.62( 38.16%)
                                            0.0000 -0.0000  0.0000 -0.0000  0.0000
                                            0.0000 -0.0000  0.0014  0.7864 -0.0000
                                            0.4691 -0.4019  0.0000 -0.0000
    75. (0.00012) RY*( 5) C   5           s(  0.00%)p 1.00( 33.39%)d 2.00( 66.61%)
                                            0.0000  0.0000  0.0000 -0.0000 -0.0000
                                            0.0000 -0.0000  0.0219 -0.5774 -0.0000
                                            0.7891 -0.2086 -0.0000 -0.0000
    76. (0.00008) RY*( 6) C   5           s(  0.17%)p12.13(  2.08%)d99.99( 97.75%)
    77. (0.00004) RY*( 7) C   5           s(  2.59%)p 2.22(  5.76%)d35.40( 91.65%)
    78. (0.00000) RY*( 8) C   5           s(  0.00%)p 1.00(  4.88%)d19.48( 95.12%)
    79. (0.00000) RY*( 9) C   5           s(  0.25%)p 2.57(  0.64%)d99.99( 99.11%)
    80. (0.00275) RY*( 1) C   6           s(  0.12%)p99.99( 92.81%)d57.21(  7.07%)
                                           -0.0000  0.0282  0.0210  0.0198  0.4676
                                           -0.0291 -0.8416 -0.0000 -0.0000 -0.2382
                                           -0.0000 -0.0000 -0.1128 -0.0347
    81. (0.00136) RY*( 2) C   6           s(  0.01%)p 1.00( 98.79%)d 0.01(  1.20%)
                                            0.0000  0.0016  0.0071 -0.0320  0.8671
                                           -0.0206  0.4844 -0.0000  0.0000  0.0400
                                           -0.0000 -0.0000 -0.1020 -0.0023
    82. (0.00043) RY*( 3) C   6           s( 92.97%)p 0.00(  0.22%)d 0.07(  6.81%)
                                            0.0000 -0.0031  0.9642 -0.0116  0.0155
                                            0.0178 -0.0384  0.0000 -0.0000  0.2150
                                            0.0000  0.0000  0.1022 -0.1070
    83. (0.00021) RY*( 4) C   6           s(  0.00%)p 1.00( 89.12%)d 0.12( 10.88%)
                                           -0.0000  0.0000  0.0000  0.0000 -0.0000
                                            0.0000 -0.0000  0.0053  0.9440  0.0000
                                            0.2601 -0.2028 -0.0000 -0.0000
    84. (0.00007) RY*( 5) C   6           s(  0.01%)p 1.00(  1.26%)d78.24( 98.73%)
    85. (0.00003) RY*( 6) C   6           s(  6.93%)p 0.74(  5.11%)d12.68( 87.96%)
    86. (0.00001) RY*( 7) C   6           s(  0.00%)p 1.00(  3.87%)d24.84( 96.13%)
    87. (0.00000) RY*( 8) C   6           s(  0.00%)p 1.00(  7.07%)d13.14( 92.93%)
    88. (0.00000) RY*( 9) C   6           s(  0.05%)p40.83(  1.85%)d99.99( 98.11%)
    89. (0.00254) RY*( 1) C   7           s(  0.34%)p99.99( 91.22%)d24.61(  8.44%)
                                           -0.0000  0.0261  0.0524  0.0352  0.9519
                                            0.0002  0.0691  0.0000  0.0000  0.0095
                                            0.0000  0.0000  0.2883 -0.0344
    90. (0.00122) RY*( 2) C   7           s(  0.23%)p99.99( 98.33%)d 6.34(  1.44%)
                                           -0.0000  0.0002  0.0476 -0.0037  0.0696
                                            0.0357 -0.9885  0.0000  0.0000  0.1198
                                           -0.0000 -0.0000 -0.0053 -0.0018
    91. (0.00051) RY*( 3) C   7           s( 93.28%)p 0.00(  0.28%)d 0.07(  6.44%)
                                            0.0000 -0.0069  0.9658 -0.0209  0.0126
                                            0.0024  0.0465  0.0000 -0.0000 -0.0210
                                           -0.0000 -0.0000 -0.2354 -0.0927
    92. (0.00026) RY*( 4) C   7           s(  0.00%)p 1.00( 56.51%)d 0.77( 43.49%)
                                           -0.0000 -0.0000  0.0000 -0.0000  0.0000
                                           -0.0000  0.0000  0.0138  0.7516  0.0000
                                            0.2427 -0.6131  0.0000 -0.0000
    93. (0.00008) RY*( 5) C   7           s(  0.03%)p46.11(  1.53%)d99.99( 98.43%)
    94. (0.00003) RY*( 6) C   7           s(  6.15%)p 1.11(  6.83%)d14.14( 87.02%)
    95. (0.00002) RY*( 7) C   7           s(  0.00%)p 1.00( 33.76%)d 1.96( 66.24%)
    96. (0.00000) RY*( 8) C   7           s(  0.00%)p 1.00(  9.83%)d 9.17( 90.17%)
    97. (0.00000) RY*( 9) C   7           s(  0.06%)p30.65(  1.86%)d99.99( 98.08%)
    98. (0.00257) RY*( 1) C   8           s(  0.07%)p99.99( 91.32%)d99.99(  8.61%)
                                           -0.0000  0.0264  0.0051  0.0181  0.4609
                                            0.0319  0.8363 -0.0000 -0.0000  0.2462
                                           -0.0000  0.0000 -0.1561 -0.0325
    99. (0.00118) RY*( 2) C   8           s(  0.11%)p99.99( 98.31%)d14.39(  1.58%)
                                           -0.0000 -0.0014  0.0331  0.0284 -0.8664
                                           -0.0191  0.4809 -0.0000 -0.0000  0.0588
                                           -0.0000 -0.0000  0.1110  0.0011
   100. (0.00049) RY*( 3) C   8           s( 92.29%)p 0.01(  0.62%)d 0.08(  7.09%)
                                            0.0000 -0.0075  0.9606 -0.0073  0.0630
                                           -0.0183  0.0429 -0.0000 -0.0000 -0.2100
                                           -0.0000 -0.0000  0.1307 -0.0986
   101. (0.00029) RY*( 4) C   8           s(  0.00%)p 1.00( 21.68%)d 3.61( 78.32%)
                                           -0.0000  0.0000 -0.0000 -0.0000  0.0000
                                            0.0000 -0.0000 -0.0078 -0.4656  0.0000
                                            0.7004 -0.5410 -0.0000  0.0000
   102. (0.00008) RY*( 5) C   8           s(  0.00%)p 1.00(  1.63%)d60.21( 98.37%)
   103. (0.00002) RY*( 6) C   8           s(  0.00%)p 1.00( 60.34%)d 0.66( 39.66%)
   104. (0.00002) RY*( 7) C   8           s(  7.51%)p 0.92(  6.93%)d11.40( 85.56%)
   105. (0.00000) RY*( 8) C   8           s(  0.00%)p 1.00( 18.09%)d 4.53( 81.91%)
   106. (0.00000) RY*( 9) C   8           s(  0.13%)p 9.61(  1.23%)d99.99( 98.64%)
   107. (0.00290) RY*( 1) C   9           s(  0.24%)p99.99( 94.58%)d22.03(  5.18%)
                                            0.0000 -0.0223  0.0431  0.0176  0.6848
                                           -0.0261 -0.6899 -0.0000  0.0000  0.2004
                                            0.0000  0.0000  0.1055  0.0229
   108. (0.00155) RY*( 2) C   9           s(  3.38%)p28.07( 94.83%)d 0.53(  1.79%)
                                           -0.0000  0.0154  0.1831 -0.0237  0.6959
                                           -0.0096  0.6807 -0.0000 -0.0000 -0.1062
                                           -0.0000 -0.0000  0.0732 -0.0356
   109. (0.00051) RY*( 3) C   9           s( 94.23%)p 0.04(  3.47%)d 0.02(  2.29%)
                                            0.0000 -0.0053  0.9707  0.0191 -0.1710
                                           -0.0134 -0.0704 -0.0000 -0.0000  0.1314
                                            0.0000 -0.0000  0.0121 -0.0743
   110. (0.00043) RY*( 4) C   9           s(  0.00%)p 1.00( 96.32%)d 0.04(  3.68%)
                                            0.0000 -0.0000  0.0000  0.0000 -0.0000
                                           -0.0000  0.0000 -0.0017  0.9814  0.0000
                                           -0.0208  0.1908  0.0000 -0.0000
   111. (0.00007) RY*( 5) C   9           s(  0.30%)p 6.11(  1.85%)d99.99( 97.84%)
   112. (0.00003) RY*( 6) C   9           s(  0.00%)p 1.00(  0.05%)d99.99( 99.95%)
   113. (0.00004) RY*( 7) C   9           s(  1.68%)p 2.66(  4.47%)d55.81( 93.85%)
   114. (0.00000) RY*( 8) C   9           s(  0.00%)p 1.00(  3.69%)d26.09( 96.31%)
   115. (0.00000) RY*( 9) C   9           s(  0.24%)p 3.44(  0.84%)d99.99( 98.92%)
   116. (0.00099) RY*( 1) H  10           s( 82.40%)p 0.21( 17.60%)
                                            0.0096  0.9077  0.1909 -0.3736 -0.0000
   117. (0.00053) RY*( 2) H  10           s(  0.00%)p 1.00(100.00%)
                                            0.0000  0.0000 -0.0000  0.0000  1.0000
   118. (0.00031) RY*( 3) H  10           s( 14.61%)p 5.84( 85.39%)
                                            0.0080  0.3822 -0.0090  0.9240 -0.0000
   119. (0.00001) RY*( 4) H  10           s(  3.48%)p27.72( 96.52%)
   120. (0.00140) RY*( 1) H  11           s( 99.38%)p 0.01(  0.62%)
                                            0.0045  0.9969  0.0780  0.0105 -0.0000
   121. (0.00005) RY*( 2) H  11           s(  0.67%)p99.99( 99.33%)
   122. (0.00003) RY*( 3) H  11           s(  0.07%)p99.99( 99.93%)
   123. (0.00002) RY*( 4) H  11           s(  0.00%)p 1.00(100.00%)
   124. (0.00067) RY*( 1) H  12           s( 99.72%)p 0.00(  0.28%)
                                            0.0045  0.9986 -0.0346  0.0396  0.0000
   125. (0.00005) RY*( 2) H  12           s(  0.00%)p 1.00(100.00%)
   126. (0.00003) RY*( 3) H  12           s(  0.23%)p99.99( 99.77%)
   127. (0.00003) RY*( 4) H  12           s(  0.15%)p99.99( 99.85%)
   128. (0.00072) RY*( 1) H  13           s( 99.77%)p 0.00(  0.23%)
                                            0.0033  0.9989 -0.0477 -0.0002 -0.0000
   129. (0.00004) RY*( 2) H  13           s(  0.34%)p99.99( 99.66%)
   130. (0.00003) RY*( 3) H  13           s(  0.00%)p 1.00(100.00%)
   131. (0.00003) RY*( 4) H  13           s(  0.00%)p 1.00(100.00%)
   132. (0.00075) RY*( 1) H  14           s( 99.73%)p 0.00(  0.27%)
                                            0.0028  0.9986 -0.0298 -0.0425  0.0000
   133. (0.00004) RY*( 2) H  14           s(  0.11%)p99.99( 99.89%)
   134. (0.00004) RY*( 3) H  14           s(  0.27%)p99.99( 99.73%)
   135. (0.00002) RY*( 4) H  14           s(  0.00%)p 1.00(100.00%)
   136. (0.00082) RY*( 1) H  15           s( 99.36%)p 0.01(  0.64%)
                                            0.0051  0.9968  0.0776 -0.0184 -0.0000
   137. (0.00005) RY*( 2) H  15           s(  0.00%)p 1.00(100.00%)
   138. (0.00004) RY*( 3) H  15           s(  0.62%)p99.99( 99.38%)
   139. (0.00003) RY*( 4) H  15           s(  0.13%)p99.99( 99.87%)
   140. (0.00997) BD*( 1) O   1 - C   2  
                ( 33.99%)   0.5830* O   1 s( 42.38%)p 1.36( 57.53%)d 0.00(  0.09%)
                                            0.0000 -0.6506  0.0223  0.4038 -0.0100
                                            0.6416 -0.0197  0.0000 -0.0000 -0.0240
                                           -0.0000 -0.0000  0.0120  0.0148
                ( 66.01%)  -0.8125* C   2 s( 33.52%)p 1.98( 66.25%)d 0.01(  0.24%)
                                           -0.0000 -0.5785  0.0216 -0.4388 -0.0495
                                           -0.6824 -0.0426 -0.0000 -0.0000 -0.0374
                                           -0.0000 -0.0000  0.0196  0.0239
   141. (0.10027) BD*( 2) O   1 - C   2  
                ( 38.78%)   0.6227* O   1 s(  0.00%)p 1.00( 99.83%)d 0.00(  0.17%)
                                            0.0000 -0.0000  0.0000 -0.0000 -0.0000
                                            0.0000  0.0000 -0.9992  0.0057  0.0000
                                            0.0223  0.0342  0.0000  0.0000
                ( 61.22%)  -0.7824* C   2 s(  0.00%)p 1.00( 99.71%)d 0.00(  0.29%)
                                           -0.0000  0.0000  0.0000 -0.0000  0.0000
                                            0.0000 -0.0000 -0.9983  0.0242 -0.0000
                                           -0.0203 -0.0495 -0.0000 -0.0000
   142. (0.04700) BD*( 1) C   2 - O   3  
                ( 68.52%)   0.8277* C   2 s( 27.99%)p 2.56( 71.70%)d 0.01(  0.31%)
                                            0.0000  0.5290 -0.0061  0.4325  0.0294
                                           -0.7267 -0.0305 -0.0000  0.0000 -0.0388
                                            0.0000 -0.0000 -0.0301 -0.0266
                ( 31.48%)  -0.5611* O   3 s( 30.33%)p 2.29( 69.60%)d 0.00(  0.08%)
                                           -0.0000  0.5507 -0.0006 -0.4433 -0.0061
                                            0.7067  0.0034 -0.0000 -0.0000 -0.0132
                                            0.0000 -0.0000 -0.0199 -0.0136
   143. (0.03752) BD*( 1) C   2 - C   4  
                ( 53.48%)   0.7313* C   2 s( 38.10%)p 1.62( 61.84%)d 0.00(  0.07%)
                                           -0.0001 -0.6169 -0.0205  0.7858 -0.0238
                                            0.0188 -0.0005 -0.0000 -0.0000 -0.0065
                                            0.0000 -0.0000 -0.0232  0.0089
                ( 46.52%)  -0.6821* C   4 s( 30.83%)p 2.24( 69.13%)d 0.00(  0.05%)
                                           -0.0001 -0.5552 -0.0002 -0.8306  0.0094
                                           -0.0362  0.0021  0.0000  0.0000 -0.0029
                                            0.0000 -0.0000 -0.0170  0.0125
   144. (0.01115) BD*( 1) C   4 - C   5  
                ( 48.59%)   0.6971* C   4 s( 33.65%)p 1.97( 66.30%)d 0.00(  0.06%)
                                            0.0001 -0.5800 -0.0088  0.4180 -0.0147
                                           -0.6985 -0.0133 -0.0000 -0.0000  0.0162
                                           -0.0000  0.0000  0.0082  0.0153
                ( 51.41%)  -0.7170* C   5 s( 34.20%)p 1.92( 65.73%)d 0.00(  0.07%)
                                           -0.0001 -0.5847 -0.0101 -0.4388 -0.0199
                                            0.6814 -0.0090  0.0000 -0.0000  0.0169
                                            0.0000 -0.0000  0.0109  0.0171
   145. (0.01239) BD*( 1) C   4 - C   9  
                ( 48.89%)   0.6992* C   4 s( 35.46%)p 1.82( 64.50%)d 0.00(  0.04%)
                                            0.0001 -0.5954 -0.0050  0.3668 -0.0186
                                            0.7142  0.0084  0.0000 -0.0000 -0.0134
                                           -0.0000 -0.0000  0.0069  0.0128
                ( 51.11%)  -0.7149* C   9 s( 34.53%)p 1.89( 65.42%)d 0.00(  0.05%)
                                           -0.0001 -0.5876 -0.0055 -0.4017 -0.0224
                                           -0.7016  0.0110  0.0000 -0.0000 -0.0137
                                            0.0000  0.0000  0.0123  0.0120
   146. (0.04824) BD*( 2) C   4 - C   9  
                ( 60.25%)   0.7762* C   4 s(  0.00%)p 1.00( 99.94%)d 0.00(  0.06%)
                                           -0.0000  0.0000 -0.0000  0.0000  0.0000
                                           -0.0000  0.0000  0.9997  0.0023  0.0000
                                           -0.0140 -0.0195  0.0000 -0.0000
                ( 39.75%)  -0.6305* C   9 s(  0.00%)p 1.00( 99.94%)d 0.00(  0.06%)
                                           -0.0000  0.0000  0.0000  0.0000  0.0000
                                            0.0000 -0.0000  0.9997 -0.0028  0.0000
                                           -0.0094  0.0220  0.0000 -0.0000
   147. (0.00760) BD*( 1) C   5 - C   6  
                ( 49.99%)   0.7071* C   5 s( 35.89%)p 1.78( 64.06%)d 0.00(  0.06%)
                                           -0.0000 -0.5989 -0.0144  0.7993  0.0050
                                            0.0003 -0.0400 -0.0000  0.0000 -0.0048
                                            0.0000 -0.0000 -0.0180  0.0147
                ( 50.01%)  -0.7071* C   6 s( 34.78%)p 1.87( 65.17%)d 0.00(  0.05%)
                                           -0.0000 -0.5896 -0.0095 -0.8052 -0.0089
                                           -0.0400 -0.0411 -0.0000 -0.0000  0.0024
                                           -0.0000  0.0000 -0.0195  0.0124
   148. (0.00735) BD*( 1) C   5 - H  11  
                ( 36.41%)   0.6034* C   5 s( 29.82%)p 2.35( 70.15%)d 0.00(  0.03%)
                                            0.0003 -0.5459  0.0125 -0.4085  0.0119
                                           -0.7310  0.0056 -0.0000 -0.0000 -0.0125
                                            0.0000  0.0000  0.0057  0.0117
                ( 63.59%)  -0.7974* H  11 s( 99.88%)p 0.00(  0.12%)
                                           -0.9994  0.0029  0.0173  0.0299  0.0000
   149. (0.00844) BD*( 1) C   6 - C   7  
                ( 49.87%)   0.7062* C   6 s( 34.97%)p 1.86( 64.98%)d 0.00(  0.05%)
                                           -0.0000 -0.5913 -0.0084  0.3983  0.0407
                                            0.6995 -0.0108  0.0000  0.0000 -0.0129
                                           -0.0000 -0.0000  0.0133  0.0114
                ( 50.13%)  -0.7080* C   7 s( 35.62%)p 1.81( 64.33%)d 0.00(  0.05%)
                                           -0.0000 -0.5968 -0.0073 -0.3671  0.0311
                                           -0.7120 -0.0247  0.0000 -0.0000 -0.0168
                                            0.0000 -0.0000  0.0061  0.0128
   150. (0.01443) BD*( 2) C   6 - C   7  
                ( 37.68%)   0.6139* C   6 s(  0.00%)p 1.00( 99.94%)d 0.00(  0.06%)
                                           -0.0000 -0.0000  0.0000  0.0000 -0.0000
                                           -0.0000  0.0000 -0.9996  0.0132  0.0000
                                           -0.0097  0.0227  0.0000  0.0000
                ( 62.32%)  -0.7894* C   7 s(  0.00%)p 1.00( 99.90%)d 0.00(  0.10%)
                                           -0.0000 -0.0000 -0.0000  0.0000  0.0000
                                           -0.0000 -0.0000 -0.9994  0.0106 -0.0000
                                           -0.0252 -0.0195  0.0000 -0.0000
   151. (0.00661) BD*( 1) C   6 - H  12  
                ( 36.13%)   0.6011* C   6 s( 30.16%)p 2.31( 69.81%)d 0.00(  0.02%)
                                            0.0003 -0.5490  0.0150  0.4368 -0.0052
                                           -0.7122  0.0099  0.0000 -0.0000  0.0107
                                            0.0000  0.0000  0.0060  0.0086
                ( 63.87%)  -0.7992* H  12 s( 99.89%)p 0.00(  0.11%)
                                           -0.9995  0.0028 -0.0172  0.0277  0.0000
   152. (0.00775) BD*( 1) C   7 - C   8  
                ( 49.89%)   0.7063* C   7 s( 34.64%)p 1.89( 65.30%)d 0.00(  0.07%)
                                           -0.0000 -0.5884 -0.0128 -0.4013  0.0276
                                            0.7002  0.0302 -0.0000  0.0000  0.0192
                                           -0.0000  0.0000  0.0071  0.0153
                ( 50.11%)  -0.7079* C   8 s( 34.85%)p 1.87( 65.09%)d 0.00(  0.07%)
                                           -0.0000 -0.5902 -0.0134  0.4396  0.0387
                                           -0.6753  0.0115 -0.0000  0.0000  0.0165
                                            0.0000 -0.0000  0.0114  0.0163
   153. (0.00647) BD*( 1) C   7 - H  13  
                ( 36.78%)   0.6065* C   7 s( 29.65%)p 2.37( 70.32%)d 0.00(  0.03%)
                                           -0.0003  0.5444 -0.0122 -0.8382  0.0121
                                           -0.0237  0.0029 -0.0000  0.0000  0.0020
                                           -0.0000  0.0000  0.0134 -0.0103
                ( 63.22%)  -0.7951* H  13 s( 99.89%)p 0.00(  0.11%)
                                            0.9994 -0.0017  0.0334  0.0000 -0.0000
   154. (0.00795) BD*( 1) C   8 - C   9  
                ( 50.61%)   0.7114* C   8 s( 35.52%)p 1.81( 64.43%)d 0.00(  0.06%)
                                            0.0000  0.5959  0.0090  0.8017  0.0068
                                            0.0007 -0.0385 -0.0000  0.0000  0.0045
                                           -0.0000 -0.0000  0.0180 -0.0149
                ( 49.39%)  -0.7028* C   9 s( 35.04%)p 1.85( 64.90%)d 0.00(  0.05%)
                                            0.0000  0.5918  0.0136 -0.8037 -0.0065
                                           -0.0360 -0.0420 -0.0000 -0.0000 -0.0026
                                            0.0000  0.0000  0.0193 -0.0120
   155. (0.00650) BD*( 1) C   8 - H  14  
                ( 37.14%)   0.6094* C   8 s( 29.53%)p 2.39( 70.44%)d 0.00(  0.03%)
                                           -0.0003  0.5433 -0.0114 -0.4027  0.0074
                                           -0.7362  0.0104  0.0000 -0.0000  0.0121
                                           -0.0000  0.0000 -0.0069 -0.0116
                ( 62.86%)  -0.7929* H  14 s( 99.89%)p 0.00(  0.11%)
                                            0.9994 -0.0011  0.0157  0.0298  0.0000
   156. (0.00683) BD*( 1) C   9 - H  15  
                ( 35.58%)   0.5965* C   9 s( 30.35%)p 2.29( 69.63%)d 0.00(  0.02%)
                                           -0.0003  0.5507 -0.0158  0.4369 -0.0096
                                           -0.7108  0.0052 -0.0000  0.0000 -0.0111
                                           -0.0000 -0.0000 -0.0054 -0.0088
                ( 64.42%)  -0.8026* H  15 s( 99.89%)p 0.00(  0.11%)
                                            0.9994 -0.0032 -0.0180  0.0278 -0.0000


 NHO Directionality and "Bond Bending" (deviations from line of nuclear centers)

         [Thresholds for printing:  angular deviation  >  1.0 degree]
                                    hybrid p-character > 25.0%
                                    orbital occupancy  >  0.10e

                                Line of Centers        Hybrid 1              Hybrid 2
                                ---------------  -------------------   ------------------
                NBO               Theta   Phi    Theta   Phi    Dev    Theta   Phi    Dev
 ========================================================================================
     1. BD (   1) O   1 - C   2    90.0  238.8    90.0  237.7   1.1     90.0   56.0   2.7
     2. BD (   2) O   1 - C   2    90.0  238.8     0.0    0.0  90.0      0.0    0.0  90.0
     3. BD (   1) C   2 - O   3    90.0  296.6    90.0  301.4   4.8     90.0  122.3   5.7
     4. BD (   1) C   2 - C   4    90.0  183.6    90.0  181.4   2.2     90.0    2.4   1.2
     5. BD (   1) C   4 - C   5    90.0  121.5    90.0  119.5   2.0     90.0  304.3   2.8
     6. BD (   1) C   4 - C   9    90.0  241.5    90.0  244.3   2.8     90.0   58.4   3.0
     7. BD (   2) C   4 - C   9    90.0  241.5     0.0    0.0  90.0      0.0    0.0  90.0
     8. BD (   1) C   5 - C   6    90.0  181.5    90.0  177.2   4.3     90.0    5.7   4.2
     9. BD (   1) C   5 - H  11    90.0   60.0    90.0   61.3   1.3      --     --    --
    10. BD (   1) C   6 - C   7    90.0  241.6    90.0  237.5   4.1     90.0   65.5   3.9
    11. BD (   2) C   6 - C   7    90.0  241.6     0.0    0.0  90.0      0.0    0.0  90.0
    13. BD (   1) C   7 - C   8    90.0  301.4    90.0  297.1   4.3     90.0  125.8   4.4
    15. BD (   1) C   8 - C   9    90.0    1.3    90.0  357.3   4.0     90.0  185.5   4.2
    27. LP (   1) O   1             --     --     90.0   59.3   --       --     --    --
    28. LP (   2) O   1             --     --     90.0  328.5   --       --     --    --
    29. LP (   1) O   3             --     --     90.0  247.8   --       --     --    --
    30. LP (   2) O   3             --     --      0.0    0.0   --       --     --    --
    31. LP (   3) O   3             --     --     90.0    7.4   --       --     --    --
    32. LP*(   1) C   5             --     --      0.0    0.0   --       --     --    --
    33. LP*(   1) C   8             --     --      0.0    0.0   --       --     --    --
   141. BD*(   2) O   1 - C   2    90.0  238.8     0.0    0.0  90.0      0.0    0.0  90.0

 The molecular units found in the alpha and beta manifolds are inequivalent.
 For labelling purposes, the molecular units of the beta system will be used.


 Second Order Perturbation Theory Analysis of Fock Matrix in NBO Basis

     Threshold for printing:   0.25 kcal/mol
    (Intermolecular threshold: 0.03 kcal/mol)
                                                                              E(2)  E(j)-E(i) F(i,j)
         Donor NBO (i)                     Acceptor NBO (j)                 kcal/mol   a.u.    a.u. 
 ===================================================================================================

 within unit  1
   1. BD (   1) O   1 - C   2        / 44. RY*(   1) C   2                    0.76    1.71    0.046
   1. BD (   1) O   1 - C   2        / 62. RY*(   1) C   4                    0.52    2.03    0.041
   1. BD (   1) O   1 - C   2        /143. BD*(   1) C   2 - C   4            0.94    1.49    0.048
   1. BD (   1) O   1 - C   2        /145. BD*(   1) C   4 - C   9            0.67    1.60    0.042
   2. BD (   2) O   1 - C   2        / 54. RY*(   2) O   3                    0.42    1.44    0.032
   2. BD (   2) O   1 - C   2        / 65. RY*(   4) C   4                    0.25    1.64    0.027
   2. BD (   2) O   1 - C   2        /146. BD*(   2) C   4 - C   9            5.21    0.38    0.057
   3. BD (   1) C   2 - O   3        / 62. RY*(   1) C   4                    0.51    1.85    0.039
   3. BD (   1) C   2 - O   3        /142. BD*(   1) C   2 - O   3            0.28    1.26    0.024
   3. BD (   1) C   2 - O   3        /144. BD*(   1) C   4 - C   5            1.02    1.41    0.048
   4. BD (   1) C   2 - C   4        / 35. RY*(   1) O   1                    0.64    1.89    0.044
   4. BD (   1) C   2 - C   4        / 71. RY*(   1) C   5                    0.60    1.81    0.042
   4. BD (   1) C   2 - C   4        /107. RY*(   1) C   9                    0.57    1.81    0.041
   4. BD (   1) C   2 - C   4        /140. BD*(   1) O   1 - C   2            0.63    1.30    0.036
   4. BD (   1) C   2 - C   4        /144. BD*(   1) C   4 - C   5            0.88    1.21    0.041
   4. BD (   1) C   2 - C   4        /145. BD*(   1) C   4 - C   9            1.44    1.21    0.053
   4. BD (   1) C   2 - C   4        /147. BD*(   1) C   5 - C   6            1.24    1.23    0.049
   4. BD (   1) C   2 - C   4        /154. BD*(   1) C   8 - C   9            1.13    1.23    0.047
   5. BD (   1) C   4 - C   5        / 44. RY*(   1) C   2                    0.73    1.36    0.040
   5. BD (   1) C   4 - C   5        / 80. RY*(   1) C   6                    0.60    1.88    0.043
   5. BD (   1) C   4 - C   5        / 81. RY*(   2) C   6                    0.64    1.38    0.038
   5. BD (   1) C   4 - C   5        /107. RY*(   1) C   9                    0.43    1.85    0.036
   5. BD (   1) C   4 - C   5        /142. BD*(   1) C   2 - O   3            0.99    1.09    0.042
   5. BD (   1) C   4 - C   5        /143. BD*(   1) C   2 - C   4            0.96    1.14    0.042
   5. BD (   1) C   4 - C   5        /145. BD*(   1) C   4 - C   9            1.88    1.25    0.061
   5. BD (   1) C   4 - C   5        /147. BD*(   1) C   5 - C   6            1.04    1.27    0.046
   5. BD (   1) C   4 - C   5        /148. BD*(   1) C   5 - H  11            0.48    1.19    0.030
   5. BD (   1) C   4 - C   5        /151. BD*(   1) C   6 - H  12            1.17    1.20    0.047
   5. BD (   1) C   4 - C   5        /156. BD*(   1) C   9 - H  15            1.14    1.20    0.047
   6. BD (   1) C   4 - C   9        / 71. RY*(   1) C   5                    0.43    1.84    0.036
   6. BD (   1) C   4 - C   9        / 98. RY*(   1) C   8                    0.50    1.90    0.039
   6. BD (   1) C   4 - C   9        / 99. RY*(   2) C   8                    0.60    1.37    0.036
   6. BD (   1) C   4 - C   9        /140. BD*(   1) O   1 - C   2            1.08    1.34    0.048
   6. BD (   1) C   4 - C   9        /143. BD*(   1) C   2 - C   4            1.05    1.13    0.044
   6. BD (   1) C   4 - C   9        /144. BD*(   1) C   4 - C   5            1.84    1.25    0.061
   6. BD (   1) C   4 - C   9        /148. BD*(   1) C   5 - H  11            1.03    1.18    0.044
   6. BD (   1) C   4 - C   9        /154. BD*(   1) C   8 - C   9            1.13    1.26    0.048
   6. BD (   1) C   4 - C   9        /155. BD*(   1) C   8 - H  14            1.03    1.18    0.044
   6. BD (   1) C   4 - C   9        /156. BD*(   1) C   9 - H  15            0.70    1.20    0.036
   7. BD (   2) C   4 - C   9        / 32. LP*(   1) C   5                   18.56    0.18    0.072
   7. BD (   2) C   4 - C   9        / 33. LP*(   1) C   8                   42.50    0.17    0.109
   7. BD (   2) C   4 - C   9        / 49. RY*(   6) C   2                    0.48    1.30    0.035
   7. BD (   2) C   4 - C   9        / 74. RY*(   4) C   5                    0.58    1.33    0.039
   7. BD (   2) C   4 - C   9        /103. RY*(   6) C   8                    1.08    1.32    0.053
   7. BD (   2) C   4 - C   9        /141. BD*(   2) O   1 - C   2            5.84    0.30    0.056
   7. BD (   2) C   4 - C   9        /146. BD*(   2) C   4 - C   9            0.88    0.29    0.022
   8. BD (   1) C   5 - C   6        / 63. RY*(   2) C   4                    0.83    1.86    0.050
   8. BD (   1) C   5 - C   6        / 89. RY*(   1) C   7                    0.41    1.90    0.035
   8. BD (   1) C   5 - C   6        / 90. RY*(   2) C   7                    0.62    1.38    0.037
   8. BD (   1) C   5 - C   6        /143. BD*(   1) C   2 - C   4            1.51    1.14    0.053
   8. BD (   1) C   5 - C   6        /144. BD*(   1) C   4 - C   5            1.20    1.25    0.049
   8. BD (   1) C   5 - C   6        /148. BD*(   1) C   5 - H  11            0.61    1.19    0.034
   8. BD (   1) C   5 - C   6        /149. BD*(   1) C   6 - C   7            1.09    1.26    0.047
   8. BD (   1) C   5 - C   6        /151. BD*(   1) C   6 - H  12            0.60    1.20    0.034
   8. BD (   1) C   5 - C   6        /153. BD*(   1) C   7 - H  13            1.08    1.19    0.045
   9. BD (   1) C   5 - H  11        / 63. RY*(   2) C   4                    0.34    1.67    0.030
   9. BD (   1) C   5 - H  11        / 80. RY*(   1) C   6                    0.34    1.69    0.030
   9. BD (   1) C   5 - H  11        /144. BD*(   1) C   4 - C   5            0.32    1.06    0.023
   9. BD (   1) C   5 - H  11        /145. BD*(   1) C   4 - C   9            2.35    1.06    0.063
   9. BD (   1) C   5 - H  11        /147. BD*(   1) C   5 - C   6            0.44    1.08    0.028
   9. BD (   1) C   5 - H  11        /149. BD*(   1) C   6 - C   7            1.95    1.07    0.058
  10. BD (   1) C   6 - C   7        / 72. RY*(   2) C   5                    0.87    1.45    0.045
  10. BD (   1) C   6 - C   7        / 98. RY*(   1) C   8                    0.46    1.90    0.038
  10. BD (   1) C   6 - C   7        / 99. RY*(   2) C   8                    0.60    1.37    0.036
  10. BD (   1) C   6 - C   7        /147. BD*(   1) C   5 - C   6            1.10    1.26    0.047
  10. BD (   1) C   6 - C   7        /148. BD*(   1) C   5 - H  11            1.14    1.18    0.046
  10. BD (   1) C   6 - C   7        /151. BD*(   1) C   6 - H  12            0.64    1.19    0.035
  10. BD (   1) C   6 - C   7        /152. BD*(   1) C   7 - C   8            0.97    1.25    0.044
  10. BD (   1) C   6 - C   7        /153. BD*(   1) C   7 - H  13            0.58    1.18    0.033
  10. BD (   1) C   6 - C   7        /155. BD*(   1) C   8 - H  14            1.12    1.18    0.046
  11. BD (   2) C   6 - C   7        / 32. LP*(   1) C   5                   43.76    0.17    0.110
  11. BD (   2) C   6 - C   7        / 33. LP*(   1) C   8                   19.28    0.17    0.073
  11. BD (   2) C   6 - C   7        / 75. RY*(   5) C   5                    0.84    1.71    0.053
  11. BD (   2) C   6 - C   7        / 83. RY*(   4) C   6                    0.39    0.94    0.027
  11. BD (   2) C   6 - C   7        /101. RY*(   4) C   8                    0.34    1.87    0.036
  11. BD (   2) C   6 - C   7        /150. BD*(   2) C   6 - C   7            1.24    0.29    0.026
  12. BD (   1) C   6 - H  12        / 71. RY*(   1) C   5                    0.28    1.64    0.027
  12. BD (   1) C   6 - H  12        / 89. RY*(   1) C   7                    0.32    1.70    0.030
  12. BD (   1) C   6 - H  12        /144. BD*(   1) C   4 - C   5            1.90    1.05    0.056
  12. BD (   1) C   6 - H  12        /147. BD*(   1) C   5 - C   6            0.41    1.07    0.026
  12. BD (   1) C   6 - H  12        /149. BD*(   1) C   6 - C   7            0.44    1.06    0.027
  12. BD (   1) C   6 - H  12        /152. BD*(   1) C   7 - C   8            1.88    1.06    0.056
  13. BD (   1) C   7 - C   8        / 80. RY*(   1) C   6                    0.44    1.88    0.036
  13. BD (   1) C   7 - C   8        / 81. RY*(   2) C   6                    0.71    1.38    0.040
  13. BD (   1) C   7 - C   8        /107. RY*(   1) C   9                    0.30    1.85    0.030
  13. BD (   1) C   7 - C   8        /108. RY*(   2) C   9                    0.89    1.43    0.045
  13. BD (   1) C   7 - C   8        /149. BD*(   1) C   6 - C   7            1.00    1.27    0.045
  13. BD (   1) C   7 - C   8        /151. BD*(   1) C   6 - H  12            1.15    1.20    0.047
  13. BD (   1) C   7 - C   8        /153. BD*(   1) C   7 - H  13            0.47    1.19    0.030
  13. BD (   1) C   7 - C   8        /154. BD*(   1) C   8 - C   9            1.01    1.27    0.045
  13. BD (   1) C   7 - C   8        /155. BD*(   1) C   8 - H  14            0.46    1.19    0.030
  13. BD (   1) C   7 - C   8        /156. BD*(   1) C   9 - H  15            1.21    1.20    0.048
  14. BD (   1) C   7 - H  13        / 80. RY*(   1) C   6                    0.35    1.69    0.031
  14. BD (   1) C   7 - H  13        / 98. RY*(   1) C   8                    0.32    1.72    0.030
  14. BD (   1) C   7 - H  13        /147. BD*(   1) C   5 - C   6            1.99    1.08    0.059
  14. BD (   1) C   7 - H  13        /149. BD*(   1) C   6 - C   7            0.41    1.07    0.026
  14. BD (   1) C   7 - H  13        /154. BD*(   1) C   8 - C   9            1.85    1.08    0.056
  15. BD (   1) C   8 - C   9        / 62. RY*(   1) C   4                    0.67    1.68    0.043
  15. BD (   1) C   8 - C   9        / 63. RY*(   2) C   4                    0.37    1.86    0.033
  15. BD (   1) C   8 - C   9        / 89. RY*(   1) C   7                    0.50    1.90    0.039
  15. BD (   1) C   8 - C   9        / 90. RY*(   2) C   7                    0.58    1.38    0.036
  15. BD (   1) C   8 - C   9        /143. BD*(   1) C   2 - C   4            1.69    1.14    0.056
  15. BD (   1) C   8 - C   9        /145. BD*(   1) C   4 - C   9            1.35    1.25    0.052
  15. BD (   1) C   8 - C   9        /152. BD*(   1) C   7 - C   8            0.98    1.26    0.044
  15. BD (   1) C   8 - C   9        /153. BD*(   1) C   7 - H  13            1.14    1.19    0.046
  15. BD (   1) C   8 - C   9        /155. BD*(   1) C   8 - H  14            0.52    1.18    0.031
  15. BD (   1) C   8 - C   9        /156. BD*(   1) C   9 - H  15            0.67    1.20    0.036
  16. BD (   1) C   8 - H  14        / 89. RY*(   1) C   7                    0.32    1.72    0.030
  16. BD (   1) C   8 - H  14        /107. RY*(   1) C   9                    0.31    1.66    0.029
  16. BD (   1) C   8 - H  14        /145. BD*(   1) C   4 - C   9            2.10    1.07    0.060
  16. BD (   1) C   8 - H  14        /149. BD*(   1) C   6 - C   7            1.90    1.08    0.057
  16. BD (   1) C   8 - H  14        /152. BD*(   1) C   7 - C   8            0.25    1.07    0.021
  16. BD (   1) C   8 - H  14        /154. BD*(   1) C   8 - C   9            0.37    1.08    0.025
  17. BD (   1) C   9 - H  15        / 63. RY*(   2) C   4                    0.44    1.66    0.034
  17. BD (   1) C   9 - H  15        / 98. RY*(   1) C   8                    0.32    1.71    0.029
  17. BD (   1) C   9 - H  15        /144. BD*(   1) C   4 - C   5            2.29    1.05    0.062
  17. BD (   1) C   9 - H  15        /145. BD*(   1) C   4 - C   9            0.54    1.05    0.030
  17. BD (   1) C   9 - H  15        /152. BD*(   1) C   7 - C   8            1.78    1.06    0.055
  17. BD (   1) C   9 - H  15        /154. BD*(   1) C   8 - C   9            0.46    1.07    0.028
  18. CR (   1) O   1                / 44. RY*(   1) C   2                    3.15   19.51    0.315
  18. CR (   1) O   1                /143. BD*(   1) C   2 - C   4            0.43   19.29    0.118
  19. CR (   1) C   2                / 63. RY*(   2) C   4                    0.33   11.35    0.077
  19. CR (   1) C   2                /144. BD*(   1) C   4 - C   5            0.35   10.74    0.078
  19. CR (   1) C   2                /145. BD*(   1) C   4 - C   9            0.46   10.74    0.089
  20. CR (   1) O   3                / 44. RY*(   1) C   2                    0.77   19.61    0.156
  20. CR (   1) O   3                / 45. RY*(   2) C   2                    0.60   20.52    0.140
  20. CR (   1) O   3                / 47. RY*(   4) C   2                    0.53   19.97    0.130
  21. CR (   1) C   4                / 45. RY*(   2) C   2                    0.50   11.67    0.097
  21. CR (   1) C   4                / 72. RY*(   2) C   5                    0.84   10.85    0.120
  21. CR (   1) C   4                /108. RY*(   2) C   9                    0.86   10.83    0.122
  21. CR (   1) C   4                /140. BD*(   1) O   1 - C   2            0.31   10.74    0.073
  21. CR (   1) C   4                /147. BD*(   1) C   5 - C   6            0.37   10.67    0.079
  21. CR (   1) C   4                /154. BD*(   1) C   8 - C   9            0.40   10.67    0.083
  21. CR (   1) C   4                /156. BD*(   1) C   9 - H  15            0.28   10.60    0.069
  22. CR (   1) C   5                / 62. RY*(   1) C   4                    0.70   11.08    0.112
  22. CR (   1) C   5                / 81. RY*(   2) C   6                    0.78   10.77    0.116
  22. CR (   1) C   5                / 82. RY*(   3) C   6                    0.26   10.80    0.067
  22. CR (   1) C   5                /120. RY*(   1) H  11                    0.47   10.50    0.088
  22. CR (   1) C   5                /143. BD*(   1) C   2 - C   4            0.39   10.54    0.082
  22. CR (   1) C   5                /145. BD*(   1) C   4 - C   9            0.54   10.65    0.096
  22. CR (   1) C   5                /149. BD*(   1) C   6 - C   7            0.43   10.66    0.086
  22. CR (   1) C   5                /151. BD*(   1) C   6 - H  12            0.27   10.60    0.068
  23. CR (   1) C   6                / 73. RY*(   3) C   5                    0.47   10.73    0.090
  23. CR (   1) C   6                / 90. RY*(   2) C   7                    0.63   10.75    0.104
  23. CR (   1) C   6                / 91. RY*(   3) C   7                    0.27   10.77    0.068
  23. CR (   1) C   6                /124. RY*(   1) H  12                    0.43   10.46    0.084
  23. CR (   1) C   6                /144. BD*(   1) C   4 - C   5            0.45   10.63    0.088
  23. CR (   1) C   6                /148. BD*(   1) C   5 - H  11            0.28   10.57    0.069
  23. CR (   1) C   6                /152. BD*(   1) C   7 - C   8            0.42   10.63    0.085
  23. CR (   1) C   6                /153. BD*(   1) C   7 - H  13            0.26   10.57    0.067
  24. CR (   1) C   7                / 81. RY*(   2) C   6                    0.72   10.77    0.111
  24. CR (   1) C   7                / 82. RY*(   3) C   6                    0.27   10.80    0.068
  24. CR (   1) C   7                / 99. RY*(   2) C   8                    0.70   10.77    0.110
  24. CR (   1) C   7                /128. RY*(   1) H  13                    0.42   10.47    0.084
  24. CR (   1) C   7                /147. BD*(   1) C   5 - C   6            0.44   10.67    0.087
  24. CR (   1) C   7                /151. BD*(   1) C   6 - H  12            0.28   10.59    0.069
  24. CR (   1) C   7                /154. BD*(   1) C   8 - C   9            0.39   10.66    0.082
  25. CR (   1) C   8                / 90. RY*(   2) C   7                    0.78   10.78    0.115
  25. CR (   1) C   8                /108. RY*(   2) C   9                    0.42   10.83    0.085
  25. CR (   1) C   8                /109. RY*(   3) C   9                    0.45   10.73    0.088
  25. CR (   1) C   8                /132. RY*(   1) H  14                    0.42   10.48    0.084
  25. CR (   1) C   8                /145. BD*(   1) C   4 - C   9            0.48   10.66    0.091
  25. CR (   1) C   8                /149. BD*(   1) C   6 - C   7            0.40   10.66    0.083
  25. CR (   1) C   8                /153. BD*(   1) C   7 - H  13            0.25   10.59    0.066
  25. CR (   1) C   8                /156. BD*(   1) C   9 - H  15            0.30   10.60    0.071
  26. CR (   1) C   9                / 62. RY*(   1) C   4                    0.50   11.06    0.094
  26. CR (   1) C   9                / 63. RY*(   2) C   4                    0.34   11.23    0.078
  26. CR (   1) C   9                / 99. RY*(   2) C   8                    0.62   10.75    0.103
  26. CR (   1) C   9                /100. RY*(   3) C   8                    0.28   10.80    0.069
  26. CR (   1) C   9                /136. RY*(   1) H  15                    0.47   10.49    0.088
  26. CR (   1) C   9                /143. BD*(   1) C   2 - C   4            0.47   10.51    0.091
  26. CR (   1) C   9                /144. BD*(   1) C   4 - C   5            0.54   10.63    0.096
  26. CR (   1) C   9                /152. BD*(   1) C   7 - C   8            0.41   10.63    0.083
  27. LP (   1) O   1                / 44. RY*(   1) C   2                    6.28    1.29    0.114
  27. LP (   1) O   1                /142. BD*(   1) C   2 - O   3            0.62    1.02    0.032
  27. LP (   1) O   1                /143. BD*(   1) C   2 - C   4            1.39    1.07    0.049
  28. LP (   2) O   1                / 42. RY*(   8) O   1                    0.26    3.27    0.038
  28. LP (   2) O   1                / 45. RY*(   2) C   2                    1.91    1.80    0.077
  28. LP (   2) O   1                / 47. RY*(   4) C   2                    0.73    1.25    0.040
  28. LP (   2) O   1                / 48. RY*(   5) C   2                    0.26    2.28    0.032
  28. LP (   2) O   1                / 50. RY*(   7) C   2                    0.25    1.60    0.026
  28. LP (   2) O   1                /142. BD*(   1) C   2 - O   3           15.51    0.62    0.126
  28. LP (   2) O   1                /143. BD*(   1) C   2 - C   4            9.87    0.67    0.105
  29. LP (   1) O   3                / 44. RY*(   1) C   2                    1.54    1.21    0.055
  29. LP (   1) O   3                / 47. RY*(   4) C   2                    0.97    1.57    0.049
  29. LP (   1) O   3                /140. BD*(   1) O   1 - C   2            3.36    1.19    0.080
  30. LP (   2) O   3                / 46. RY*(   3) C   2                    1.33    2.20    0.072
  30. LP (   2) O   3                / 51. RY*(   8) C   2                    0.29    1.67    0.029
  30. LP (   2) O   3                /141. BD*(   2) O   1 - C   2           22.63    0.33    0.109
  31. LP (   3) O   3                / 47. RY*(   4) C   2                    0.55    1.46    0.041
  31. LP (   3) O   3                / 50. RY*(   7) C   2                    0.80    1.81    0.055
  31. LP (   3) O   3                / 56. RY*(   4) O   3                    0.62    1.72    0.047
  31. LP (   3) O   3                / 60. RY*(   8) O   3                    0.61    3.43    0.066
  31. LP (   3) O   3                / 61. RY*(   9) O   3                    0.62    3.46    0.067
  31. LP (   3) O   3                /140. BD*(   1) O   1 - C   2            0.84    1.08    0.043
  31. LP (   3) O   3                /142. BD*(   1) C   2 - O   3            0.38    0.83    0.025
  31. LP (   3) O   3                /143. BD*(   1) C   2 - C   4            2.98    0.88    0.072
  32. LP*(   1) C   5                / 74. RY*(   4) C   5                    0.27    1.15    0.050
  32. LP*(   1) C   5                / 75. RY*(   5) C   5                    0.58    1.53    0.085
  32. LP*(   1) C   5                / 83. RY*(   4) C   6                    0.62    0.76    0.061
  32. LP*(   1) C   5                /146. BD*(   2) C   4 - C   9           15.26    0.12    0.107
  32. LP*(   1) C   5                /150. BD*(   2) C   6 - C   7            9.22    0.12    0.090
  33. LP*(   1) C   8                / 92. RY*(   4) C   7                    0.56    1.22    0.072
  33. LP*(   1) C   8                /103. RY*(   6) C   8                    1.21    1.14    0.102
  33. LP*(   1) C   8                /110. RY*(   4) C   9                    0.37    0.68    0.044
  33. LP*(   1) C   8                /112. RY*(   6) C   9                    0.33    2.00    0.071
  33. LP*(   1) C   8                /146. BD*(   2) C   4 - C   9           11.71    0.12    0.092
  33. LP*(   1) C   8                /150. BD*(   2) C   6 - C   7           13.62    0.12    0.107
 141. BD*(   2) O   1 - C   2        / 36. RY*(   2) O   1                    0.62    1.09    0.103
 141. BD*(   2) O   1 - C   2        / 46. RY*(   3) C   2                    0.58    1.87    0.130
 141. BD*(   2) O   1 - C   2        / 51. RY*(   8) C   2                    0.32    1.34    0.082
 142. BD*(   1) C   2 - O   3        / 44. RY*(   1) C   2                    0.28    0.27    0.045
 142. BD*(   1) C   2 - O   3        / 45. RY*(   2) C   2                    0.73    1.18    0.163
 142. BD*(   1) C   2 - O   3        / 48. RY*(   5) C   2                    0.28    1.66    0.124
 142. BD*(   1) C   2 - O   3        / 53. RY*(   1) O   3                    0.37    1.11    0.117
 142. BD*(   1) C   2 - O   3        / 56. RY*(   4) O   3                    0.26    0.89    0.088
 142. BD*(   1) C   2 - O   3        /140. BD*(   1) O   1 - C   2            0.28    0.25    0.044
 142. BD*(   1) C   2 - O   3        /144. BD*(   1) C   4 - C   5            0.43    0.16    0.043
 142. BD*(   1) C   2 - O   3        /145. BD*(   1) C   4 - C   9            0.50    0.16    0.047
 143. BD*(   1) C   2 - C   4        / 45. RY*(   2) C   2                    0.41    1.13    0.131
 143. BD*(   1) C   2 - C   4        / 47. RY*(   4) C   2                    0.52    0.58    0.111
 143. BD*(   1) C   2 - C   4        / 64. RY*(   3) C   4                    0.62    0.18    0.068
 143. BD*(   1) C   2 - C   4        /140. BD*(   1) O   1 - C   2            0.26    0.20    0.042
 143. BD*(   1) C   2 - C   4        /147. BD*(   1) C   5 - C   6            0.47    0.13    0.047
 143. BD*(   1) C   2 - C   4        /148. BD*(   1) C   5 - H  11            1.40    0.05    0.051
 143. BD*(   1) C   2 - C   4        /154. BD*(   1) C   8 - C   9            0.59    0.13    0.052
 143. BD*(   1) C   2 - C   4        /156. BD*(   1) C   9 - H  15            1.19    0.06    0.052
 146. BD*(   2) C   4 - C   9        / 69. RY*(   8) C   4                    0.26    1.22    0.103
 146. BD*(   2) C   4 - C   9        /110. RY*(   4) C   9                    0.45    0.56    0.091

 from unit  1 to unit  2
   3. BD (   1) C   2 - O   3        / 34. LP*(   1) H  10                    3.23    1.05    0.084
   3. BD (   1) C   2 - O   3        /116. RY*(   1) H  10                    0.04    1.60    0.011
   3. BD (   1) C   2 - O   3        /118. RY*(   3) H  10                    0.16    2.59    0.026
   4. BD (   1) C   2 - C   4        / 34. LP*(   1) H  10                    0.47    0.84    0.029
  19. CR (   1) C   2                / 34. LP*(   1) H  10                    0.05   10.37    0.034
  20. CR (   1) O   3                / 34. LP*(   1) H  10                    4.05   19.13    0.403
  20. CR (   1) O   3                /116. RY*(   1) H  10                    0.11   19.69    0.058
  20. CR (   1) O   3                /118. RY*(   3) H  10                    0.05   20.67    0.040
  20. CR (   1) O   3                /119. RY*(   4) H  10                    0.11   21.32    0.060
  27. LP (   1) O   1                / 34. LP*(   1) H  10                    0.06    0.81    0.010
  28. LP (   2) O   1                / 34. LP*(   1) H  10                    0.07    0.42    0.007
  28. LP (   2) O   1                /116. RY*(   1) H  10                    0.04    0.97    0.008
  29. LP (   1) O   3                / 34. LP*(   1) H  10                    6.98    0.73    0.103
  29. LP (   1) O   3                /116. RY*(   1) H  10                    0.15    1.29    0.018
  29. LP (   1) O   3                /118. RY*(   3) H  10                    0.30    2.27    0.033
  30. LP (   2) O   3                /117. RY*(   2) H  10                    0.81    1.94    0.053
  31. LP (   3) O   3                / 34. LP*(   1) H  10                  244.98    0.63    0.495
  31. LP (   3) O   3                /116. RY*(   1) H  10                    8.85    1.18    0.148
  31. LP (   3) O   3                /118. RY*(   3) H  10                    1.12    2.16    0.071
  31. LP (   3) O   3                /119. RY*(   4) H  10                    3.18    2.81    0.137
 142. BD*(   1) C   2 - O   3        /116. RY*(   1) H  10                    0.03    0.35    0.017

 from unit  2 to unit  1
  34. LP*(   1) H  10                / 35. RY*(   1) O   1                    0.03    1.04    0.014
  34. LP*(   1) H  10                / 44. RY*(   1) C   2                    0.03    0.48    0.009
  34. LP*(   1) H  10                / 45. RY*(   2) C   2                    0.32    1.39    0.053
  34. LP*(   1) H  10                / 47. RY*(   4) C   2                    0.47    0.83    0.051
  34. LP*(   1) H  10                / 50. RY*(   7) C   2                    0.23    1.18    0.042
  34. LP*(   1) H  10                / 53. RY*(   1) O   3                    0.11    1.32    0.031
  34. LP*(   1) H  10                / 55. RY*(   3) O   3                    0.04    1.47    0.019
  34. LP*(   1) H  10                / 56. RY*(   4) O   3                    1.04    1.09    0.087
  34. LP*(   1) H  10                / 57. RY*(   5) O   3                    0.09    2.81    0.040
  34. LP*(   1) H  10                / 60. RY*(   8) O   3                    1.02    2.80    0.138
  34. LP*(   1) H  10                / 61. RY*(   9) O   3                    0.66    2.83    0.111
  34. LP*(   1) H  10                / 62. RY*(   1) C   4                    0.24    0.80    0.035
  34. LP*(   1) H  10                / 63. RY*(   2) C   4                    0.08    0.97    0.023
  34. LP*(   1) H  10                / 64. RY*(   3) C   4                    0.10    0.43    0.017
  34. LP*(   1) H  10                / 72. RY*(   2) C   5                    0.04    0.57    0.012
  34. LP*(   1) H  10                / 73. RY*(   3) C   5                    0.04    0.47    0.011
  34. LP*(   1) H  10                /107. RY*(   1) C   9                    0.08    0.96    0.023
  34. LP*(   1) H  10                /108. RY*(   2) C   9                    0.22    0.54    0.028
  34. LP*(   1) H  10                /136. RY*(   1) H  15                    0.11    0.22    0.013
  34. LP*(   1) H  10                /140. BD*(   1) O   1 - C   2            0.04    0.46    0.010
  34. LP*(   1) H  10                /142. BD*(   1) C   2 - O   3            1.76    0.21    0.045
  34. LP*(   1) H  10                /143. BD*(   1) C   2 - C   4            0.30    0.25    0.021
  34. LP*(   1) H  10                /144. BD*(   1) C   4 - C   5            0.06    0.36    0.012
  34. LP*(   1) H  10                /154. BD*(   1) C   8 - C   9            0.03    0.38    0.009
  34. LP*(   1) H  10                /156. BD*(   1) C   9 - H  15            0.03    0.31    0.008

 within unit  2
  34. LP*(   1) H  10                /116. RY*(   1) H  10                   17.50    0.55    0.253
  34. LP*(   1) H  10                /118. RY*(   3) H  10                    1.75    1.54    0.133
  34. LP*(   1) H  10                /119. RY*(   4) H  10                    4.16    2.18    0.245


 Natural Bond Orbitals (Summary):

                                                            Principal Delocalizations
           NBO                        Occupancy    Energy   (geminal,vicinal,remote)
 ====================================================================================
 Molecular unit  1  (C7H5O2)
     1. BD (   1) O   1 - C   2          0.99786    -1.26183  143(g),44(g),145(v),62(v)
     2. BD (   2) O   1 - C   2          0.91836    -0.55813  146(v),54(v),65(v)
     3. BD (   1) C   2 - O   3          0.99603    -1.07773  34(r),144(v),62(v),142(g)
                                                    118(r),116(r)
     4. BD (   1) C   2 - C   4          0.98705    -0.87252  145(g),147(v),154(v),144(g)
                                                    35(v),140(g),34(r),71(v)
                                                    107(v)
     5. BD (   1) C   4 - C   5          0.98714    -0.91299  145(g),151(v),156(v),147(g)
                                                    142(v),143(g),44(v),81(v)
                                                    80(v),148(g),107(v)
     6. BD (   1) C   4 - C   9          0.98779    -0.90859  144(g),154(g),140(v),143(g)
                                                    155(v),148(v),156(g),99(v)
                                                    98(v),71(v)
     7. BD (   2) C   4 - C   9          0.79497    -0.46618  33(v),32(v),141(v),103(v)
                                                    146(g),74(v),49(v)
     8. BD (   1) C   5 - C   6          0.99030    -0.91231  143(v),144(g),149(g),153(v)
                                                    63(v),90(v),148(g),151(g)
                                                    89(v)
     9. BD (   1) C   5 - H  11          0.98899    -0.72376  145(v),149(v),147(g),63(v)
                                                    80(v),144(g)
    10. BD (   1) C   6 - C   7          0.99074    -0.90701  148(v),155(v),147(g),152(g)
                                                    72(v),151(g),99(v),153(g)
                                                    98(v)
    11. BD (   2) C   6 - C   7          0.80368    -0.46320  32(v),33(v),150(g),75(v)
                                                    83(g),101(v)
    12. BD (   1) C   6 - H  12          0.98954    -0.70989  144(v),152(v),149(g),147(g)
                                                    89(v),71(v)
    13. BD (   1) C   7 - C   8          0.99096    -0.91611  156(v),151(v),154(g),149(g)
                                                    108(v),81(v),153(g),155(g)
                                                    80(v),107(v)
    14. BD (   1) C   7 - H  13          0.98989    -0.72197  147(v),154(v),149(g),80(v)
                                                    98(v)
    15. BD (   1) C   8 - C   9          0.99021    -0.91235  143(v),145(g),153(v),152(g)
                                                    62(v),156(g),90(v),155(g)
                                                    89(v),63(v)
    16. BD (   1) C   8 - H  14          0.98981    -0.72658  145(v),149(v),154(g),89(v)
                                                    107(v),152(g)
    17. BD (   1) C   9 - H  15          0.98889    -0.71151  144(v),152(v),145(g),154(g)
                                                    63(v),98(v)
    18. CR (   1) O   1                  0.99986   -19.06589  44(v),143(v)
    19. CR (   1) C   2                  0.99963   -10.40116  145(v),144(v),63(v),34(r)
    20. CR (   1) O   3                  0.99985   -19.16215  34(r),44(v),45(v),47(v)
                                                    119(r),116(r),118(r)
    21. CR (   1) C   4                  0.99940   -10.31164  108(v),72(v),45(v),154(v)
                                                    147(v),140(v),156(v)
    22. CR (   1) C   5                  0.99946   -10.31195  81(v),62(v),145(v),120(v)
                                                    149(v),143(v),151(v),82(v)
    23. CR (   1) C   6                  0.99950   -10.28951  90(v),73(v),144(v),152(v)
                                                    124(v),148(v),91(v),153(v)
    24. CR (   1) C   7                  0.99949   -10.30849  81(v),99(v),147(v),128(v)
                                                    154(v),151(v),82(v)
    25. CR (   1) C   8                  0.99948   -10.31438  90(v),145(v),109(v),108(v)
                                                    132(v),149(v),156(v),153(v)
    26. CR (   1) C   9                  0.99949   -10.28922  99(v),144(v),62(v),143(v)
                                                    136(v),152(v),63(v),100(v)
    27. LP (   1) O   1                  0.98813    -0.84245  44(v),143(v),142(v),34(r)
    28. LP (   2) O   1                  0.92292    -0.44604  142(v),143(v),45(v),47(v)
                                                    42(g),48(v),50(v),34(r)
                                                    116(r)
    29. LP (   1) O   3                  0.98710    -0.76043  34(r),140(v),44(v),47(v)
                                                    118(r),116(r)
    30. LP (   2) O   3                  0.90269    -0.49940  141(v),46(v),117(r),51(v)
    31. LP (   3) O   3                  0.75782    -0.65361  34(r),116(r),119(r),143(v)
                                                    118(r),140(v),50(v),61(g)
                                                    56(g),60(g),47(v),142(g)
    32. LP*(   1) C   5                  0.19870    -0.29031  146(v),33(r),150(v),83(v)
                                                    75(g),74(g)
    33. LP*(   1) C   8                  0.21203    -0.29230  150(v),32(r),146(v),103(g)
                                                    92(v),110(v),112(v)
    35. RY*(   1) O   1                  0.00106     1.01677   
    36. RY*(   2) O   1                  0.00026     0.91834   
    37. RY*(   3) O   1                  0.00009     1.56994   
    38. RY*(   4) O   1                  0.00004     1.08973   
    39. RY*(   5) O   1                  0.00000     2.56595   
    40. RY*(   6) O   1                  0.00000     2.52042   
    41. RY*(   7) O   1                  0.00000     2.60486   
    42. RY*(   8) O   1                  0.00000     2.82156   
    43. RY*(   9) O   1                  0.00000     2.68649   
    44. RY*(   1) C   2                  0.01177     0.44783   
    45. RY*(   2) C   2                  0.00512     1.35720   
    46. RY*(   3) C   2                  0.00223     1.70361   
    47. RY*(   4) C   2                  0.00173     0.80555   
    48. RY*(   5) C   2                  0.00083     1.83384   
    49. RY*(   6) C   2                  0.00057     0.83592   
    50. RY*(   7) C   2                  0.00049     1.15157   
    51. RY*(   8) C   2                  0.00001     1.16800   
    52. RY*(   9) C   2                  0.00002     1.91963   
    53. RY*(   1) O   3                  0.00078     1.29158   
    54. RY*(   2) O   3                  0.00043     0.88608   
    55. RY*(   3) O   3                  0.00031     1.44070   
    56. RY*(   4) O   3                  0.00005     1.06603   
    57. RY*(   5) O   3                  0.00001     2.78496   
    58. RY*(   6) O   3                  0.00000     2.56085   
    59. RY*(   7) O   3                  0.00000     2.47534   
    60. RY*(   8) O   3                  0.00001     2.77311   
    61. RY*(   9) O   3                  0.00000     2.80562   
    62. RY*(   1) C   4                  0.00292     0.77124   
    63. RY*(   2) C   4                  0.00283     0.94462   
    64. RY*(   3) C   4                  0.00115     0.40547   
    65. RY*(   4) C   4                  0.00042     1.08453   
    66. RY*(   5) C   4                  0.00014     1.63415   
    67. RY*(   6) C   4                  0.00015     2.10655   
    68. RY*(   7) C   4                  0.00013     2.11102   
    69. RY*(   8) C   4                  0.00005     1.04556   
    70. RY*(   9) C   4                  0.00002     1.97687   
    71. RY*(   1) C   5                  0.00298     0.93293   
    72. RY*(   2) C   5                  0.00150     0.53912   
    73. RY*(   3) C   5                  0.00057     0.44030   
    74. RY*(   4) C   5                  0.00041     0.86024   
    75. RY*(   5) C   5                  0.00012     1.24266   
    76. RY*(   6) C   5                  0.00008     2.15502   
    77. RY*(   7) C   5                  0.00004     2.10215   
    78. RY*(   8) C   5                  0.00000     1.64214   
    79. RY*(   9) C   5                  0.00000     2.00110   
    80. RY*(   1) C   6                  0.00275     0.96760   
    81. RY*(   2) C   6                  0.00136     0.46261   
    82. RY*(   3) C   6                  0.00043     0.49130   
    83. RY*(   4) C   6                  0.00021     0.47365   
    84. RY*(   5) C   6                  0.00007     2.17468   
    85. RY*(   6) C   6                  0.00003     2.01404   
    86. RY*(   7) C   6                  0.00001     1.65680   
    87. RY*(   8) C   6                  0.00000     1.62372   
    88. RY*(   9) C   6                  0.00000     2.00942   
    89. RY*(   1) C   7                  0.00254     0.98959   
    90. RY*(   2) C   7                  0.00122     0.46274   
    91. RY*(   3) C   7                  0.00051     0.47840   
    92. RY*(   4) C   7                  0.00026     0.92441   
    93. RY*(   5) C   7                  0.00008     2.15221   
    94. RY*(   6) C   7                  0.00003     1.99104   
    95. RY*(   7) C   7                  0.00002     1.23459   
    96. RY*(   8) C   7                  0.00000     1.57467   
    97. RY*(   9) C   7                  0.00000     1.99131   
    98. RY*(   1) C   8                  0.00257     0.99582   
    99. RY*(   2) C   8                  0.00118     0.46544   
   100. RY*(   3) C   8                  0.00049     0.50605   
   101. RY*(   4) C   8                  0.00029     1.40577   
   102. RY*(   5) C   8                  0.00008     2.14864   
   103. RY*(   6) C   8                  0.00002     0.85260   
   104. RY*(   7) C   8                  0.00002     1.97426   
   105. RY*(   8) C   8                  0.00000     1.47226   
   106. RY*(   9) C   8                  0.00000     1.99629   
   107. RY*(   1) C   9                  0.00290     0.93541   
   108. RY*(   2) C   9                  0.00155     0.51551   
   109. RY*(   3) C   9                  0.00051     0.41638   
   110. RY*(   4) C   9                  0.00043     0.38809   
   111. RY*(   5) C   9                  0.00007     2.17226   
   112. RY*(   6) C   9                  0.00003     1.70295   
   113. RY*(   7) C   9                  0.00004     2.15346   
   114. RY*(   8) C   9                  0.00000     1.66872   
   115. RY*(   9) C   9                  0.00000     2.00021   
   120. RY*(   1) H  11                  0.00140     0.18633   
   121. RY*(   2) H  11                  0.00005     1.94189   
   122. RY*(   3) H  11                  0.00003     2.01791   
   123. RY*(   4) H  11                  0.00002     1.45885   
   124. RY*(   1) H  12                  0.00067     0.17256   
   125. RY*(   2) H  12                  0.00005     1.46175   
   126. RY*(   3) H  12                  0.00003     2.06621   
   127. RY*(   4) H  12                  0.00003     1.88754   
   128. RY*(   1) H  13                  0.00072     0.16220   
   129. RY*(   2) H  13                  0.00004     2.15693   
   130. RY*(   3) H  13                  0.00003     1.77189   
   131. RY*(   4) H  13                  0.00003     1.44922   
   132. RY*(   1) H  14                  0.00075     0.16089   
   133. RY*(   2) H  14                  0.00004     1.85674   
   134. RY*(   3) H  14                  0.00004     2.06536   
   135. RY*(   4) H  14                  0.00002     1.44413   
   136. RY*(   1) H  15                  0.00082     0.19583   
   137. RY*(   2) H  15                  0.00005     1.47243   
   138. RY*(   3) H  15                  0.00004     1.89426   
   139. RY*(   4) H  15                  0.00003     2.09118   
   140. BD*(   1) O   1 - C   2          0.00997     0.42811   
   141. BD*(   2) O   1 - C   2          0.10027    -0.16915  146(v),36(g),46(g),51(g)
   142. BD*(   1) C   2 - O   3          0.04700     0.17839   
   143. BD*(   1) C   2 - C   4          0.03752     0.22374   
   144. BD*(   1) C   4 - C   5          0.01115     0.33686   
   145. BD*(   1) C   4 - C   9          0.01239     0.34118   
   146. BD*(   2) C   4 - C   9          0.04824    -0.17513   
   147. BD*(   1) C   5 - C   6          0.00760     0.35787   
   148. BD*(   1) C   5 - H  11          0.00735     0.27641   
   149. BD*(   1) C   6 - C   7          0.00844     0.34920   
   150. BD*(   2) C   6 - C   7          0.01443    -0.17349   
   151. BD*(   1) C   6 - H  12          0.00661     0.28594   
   152. BD*(   1) C   7 - C   8          0.00775     0.34547   
   153. BD*(   1) C   7 - H  13          0.00647     0.27592   
   154. BD*(   1) C   8 - C   9          0.00795     0.35493   
   155. BD*(   1) C   8 - H  14          0.00650     0.27153   
   156. BD*(   1) C   9 - H  15          0.00683     0.28651   
       -------------------------------
              Total Lewis   29.93701  ( 97.3304%)
        Valence non-Lewis    0.75719  (  2.4618%)
        Rydberg non-Lewis    0.06392  (  0.2078%)
       -------------------------------
            Total unit  1   30.75812  (100.0000%)
           Charge unit  1    0.74188

 Molecular unit  2  (H)
    34. LP*(   1) H  10                  0.24003    -0.02791  116(g),119(g),118(g),142(r)
                                                    56(r),60(r),61(r),47(r)
                                                    45(r),143(r),62(r),50(r)
                                                    108(r),53(r),136(r),64(r)
                                                    57(r),107(r),63(r),144(r)
                                                    72(r),73(r),55(r),140(r)
                                                    156(r),154(r),35(r),44(r)
   116. RY*(   1) H  10                  0.00099     0.52684   
   117. RY*(   2) H  10                  0.00053     1.44471   
   118. RY*(   3) H  10                  0.00031     1.50863   
   119. RY*(   4) H  10                  0.00001     2.15446   
       -------------------------------
              Total Lewis    0.00000  (  0.0000%)
        Valence non-Lewis    0.24003  ( 99.2375%)
        Rydberg non-Lewis    0.00184  (  0.7625%)
       -------------------------------
            Total unit  2    0.24188  (100.0000%)
           Charge unit  2    0.25812
 Unable to Open any file for archive entry.
 1\1\GINC-COMPUTE-0-7\SP\UB3LYP\def2SVP\C7H6O2(1+,2)\ZAHRT2\15-Mar-2021
 \0\\# b3lyp empiricaldispersion=gd3bj pop=nbo def2svp geom=newredundan
 t\\O=C(O)C1=CC=CC=C1\\1,2\O,0,-2.335039,1.154876,0.\C,0,-1.708018,0.12
 1023,0.000001\O,0,-2.312931,-1.086433,0.\C,0,-0.221704,0.028767,0.\C,0
 ,0.512237,1.224402,0.\C,0,1.905638,1.18768,0.\C,0,2.571992,-0.042754,0
 .\C,0,1.843291,-1.236398,0.\C,0,0.448191,-1.204161,0.\H,0,-3.268881,-0
 .912042,-0.000001\H,0,-0.033021,2.169719,0.\H,0,2.476192,2.119237,0.\H
 ,0,3.66442,-0.071304,0.\H,0,2.36534,-2.196012,0.\H,0,-0.130053,-2.1284
 91,0.\\Version=ES64L-G16RevC.01\State=2-A\HF=-420.2027208\S2=0.766892\
 S2-1=0.\S2A=0.7502\RMSD=8.481e-09\Dipole=1.821957,-0.4995012,0.\Quadru
 pole=11.1436474,-1.6237029,-9.5199445,2.4982152,0.000003,0.0000019\PG=
 C01 [X(C7H6O2)]\\@
 The archive entry for this job was punched.


 You can't act like a skunk without someone's getting wind of it.
 -- Lorene Workman
 File lengths (MBytes):  RWF=     21 Int=      0 D2E=      0 Chk=      3 Scr=      1
 Normal termination of Gaussian 16
