# Supplementary material for: Machine-Learning-Guided Discovery of Electrochemical Reactions
Source: J Am Chem Soc. 2022 Dec 2;144(49):22599–610. doi: 10.1021/jacs.2c08997 (PMC9756344; doi:10.1021/jacs.2c08997)
Supplement: Supplementary file 4 — ja2c08997_si_004.zip [file ja2c08997_si_004.zip › Reactivity Prediction/Ologs_notimes/76.log]

 Entering Gaussian System, Link 0=g16
 Input=76.com
 Output=76.log
 Initial command:
  
 Copyright (c) 1988-2019, Gaussian, Inc.  All Rights Reserved.
  
 This is part of the Gaussian(R) 16 program.  It is based on
 the Gaussian(R) 09 system (copyright 2009, Gaussian, Inc.),
 the Gaussian(R) 03 system (copyright 2003, Gaussian, Inc.),
 the Gaussian(R) 98 system (copyright 1998, Gaussian, Inc.),
 the Gaussian(R) 94 system (copyright 1995, Gaussian, Inc.),
 the Gaussian 92(TM) system (copyright 1992, Gaussian, Inc.),
 the Gaussian 90(TM) system (copyright 1990, Gaussian, Inc.),
 the Gaussian 88(TM) system (copyright 1988, Gaussian, Inc.),
 the Gaussian 86(TM) system (copyright 1986, Carnegie Mellon
 University), and the Gaussian 82(TM) system (copyright 1983,
 Carnegie Mellon University). Gaussian is a federally registered
 trademark of Gaussian, Inc.
  
 This software contains proprietary and confidential information,
 including trade secrets, belonging to Gaussian, Inc.
  
 This software is provided under written license and may be
 used, copied, transmitted, or stored only in accord with that
 written license.
  
 The following legend is applicable only to US Government
 contracts under FAR:
  
                    RESTRICTED RIGHTS LEGEND
  
 Use, reproduction and disclosure by the US Government is
 subject to restrictions as set forth in subparagraphs (a)
 and (c) of the Commercial Computer Software - Restricted
 Rights clause in FAR 52.227-19.
  
 Gaussian, Inc.
 340 Quinnipiac St., Bldg. 40, Wallingford CT 06492
  
  
 ---------------------------------------------------------------
 Warning -- This program may not be used in any manner that
 competes with the business of Gaussian, Inc. or will provide
 assistance to any competitor of Gaussian, Inc.  The licensee
 of this program is prohibited from giving any competitor of
 Gaussian, Inc. access to this program.  By using this program,
 the user acknowledges that Gaussian, Inc. is engaged in the
 business of creating and licensing software in the field of
 computational chemistry and represents and warrants to the
 licensee that it is not a competitor of Gaussian, Inc. and that
 it will not use this program in any manner prohibited above.
 ---------------------------------------------------------------
  

 Cite this work as:
 Gaussian 16, Revision C.01,
 M. J. Frisch, G. W. Trucks, H. B. Schlegel, G. E. Scuseria, 
 M. A. Robb, J. R. Cheeseman, G. Scalmani, V. Barone, 
 G. A. Petersson, H. Nakatsuji, X. Li, M. Caricato, A. V. Marenich, 
 J. Bloino, B. G. Janesko, R. Gomperts, B. Mennucci, H. P. Hratchian, 
 J. V. Ortiz, A. F. Izmaylov, J. L. Sonnenberg, D. Williams-Young, 
 F. Ding, F. Lipparini, F. Egidi, J. Goings, B. Peng, A. Petrone, 
 T. Henderson, D. Ranasinghe, V. G. Zakrzewski, J. Gao, N. Rega, 
 G. Zheng, W. Liang, M. Hada, M. Ehara, K. Toyota, R. Fukuda, 
 J. Hasegawa, M. Ishida, T. Nakajima, Y. Honda, O. Kitao, H. Nakai, 
 T. Vreven, K. Throssell, J. A. Montgomery, Jr., J. E. Peralta, 
 F. Ogliaro, M. J. Bearpark, J. J. Heyd, E. N. Brothers, K. N. Kudin, 
 V. N. Staroverov, T. A. Keith, R. Kobayashi, J. Normand, 
 K. Raghavachari, A. P. Rendell, J. C. Burant, S. S. Iyengar, 
 J. Tomasi, M. Cossi, J. M. Millam, M. Klene, C. Adamo, R. Cammi, 
 J. W. Ochterski, R. L. Martin, K. Morokuma, O. Farkas, 
 J. B. Foresman, and D. J. Fox, Gaussian, Inc., Wallingford CT, 2019.
 
 ******************************************
 Gaussian 16:  ES64L-G16RevC.01  3-Jul-2019
                13-Mar-2021 
 ******************************************
 %nprocshared=16
 Will use up to   16 processors via shared memory.
 %mem=7GB
 -----------------------------------------
 # b3lyp/def2svp geom=NewRedundant pop=NBO
 -----------------------------------------
 1/29=4000,38=1,172=1/1;
 2/12=2,17=6,18=5,40=1/2;
 3/5=43,7=101,11=2,25=1,30=1,74=-5/1,2,3;
 4//1;
 5/5=2,38=5/2;
 6/7=2,8=2,9=2,10=2,28=1,40=1/1,7;
 99/5=1,9=1/99;
 --
 76
 --
 Symbolic Z-matrix:
 Charge =  1 Multiplicity = 2
 F                     2.55243   1.25     -0.88943 
 C                     2.17929   0.18956  -0.15131 
 F                     2.7224    0.35385   1.07108 
 F                     2.7534   -0.90094  -0.68963 
 C                     0.68021   0.05641  -0.07694 
 C                     0.10082  -1.20576   0.09344 
 C                    -1.28502  -1.3213    0.21453 
 C                    -2.0906   -0.18001   0.1649 
 C                    -1.50932   1.07936  -0.00846 
 C                    -0.12397   1.2002   -0.13004 
 H                     0.73498  -2.09322   0.12396 
 H                    -1.73774  -2.30675   0.34488 
 H                    -3.17517  -0.27265   0.2585 
 H                    -2.13749   1.97183  -0.05255 
 H                     0.33578   2.17943  -0.27292 
 
                          Input orientation:                          
 ---------------------------------------------------------------------
 Center     Atomic      Atomic             Coordinates (Angstroms)
 Number     Number       Type             X           Y           Z
 ---------------------------------------------------------------------
      1          9           0        2.552432    1.249996   -0.889431
      2          6           0        2.179291    0.189559   -0.151313
      3          9           0        2.722395    0.353851    1.071080
      4          9           0        2.753398   -0.900943   -0.689629
      5          6           0        0.680208    0.056406   -0.076944
      6          6           0        0.100824   -1.205759    0.093444
      7          6           0       -1.285022   -1.321297    0.214531
      8          6           0       -2.090600   -0.180010    0.164905
      9          6           0       -1.509319    1.079359   -0.008465
     10          6           0       -0.123968    1.200196   -0.130044
     11          1           0        0.734979   -2.093224    0.123961
     12          1           0       -1.737737   -2.306746    0.344884
     13          1           0       -3.175167   -0.272649    0.258496
     14          1           0       -2.137492    1.971832   -0.052551
     15          1           0        0.335778    2.179429   -0.272924
 ---------------------------------------------------------------------
                    Distance matrix (angstroms):
                    1          2          3          4          5
     1  F    0.000000
     2  C    1.344834   0.000000
     3  F    2.162306   1.347664   0.000000
     4  F    2.169527   1.344834   2.162306   0.000000
     5  C    2.364321   1.506821   2.361559   2.364321   0.000000
     6  C    3.606544   2.515322   3.203247   2.782492   1.399206
     7  C    4.749351   3.797103   4.427097   4.159692   2.417675
     8  C    4.971346   4.297504   4.926569   4.971346   2.791372
     9  C    4.159692   3.797103   4.427096   4.749351   2.417675
    10  C    2.782493   2.515322   3.203246   3.606544   1.399206
    11  H    3.937921   2.715311   3.291661   2.481426   2.159692
    12  H    5.707846   4.671281   5.243941   4.818381   3.407182
    13  H    6.036686   5.389973   5.986154   6.036686   3.883905
    14  H    4.818381   4.671281   5.243940   5.707846   3.407182
    15  H    2.481427   2.715311   3.291660   3.937921   2.159692
                    6          7          8          9         10
     6  C    0.000000
     7  C    1.395915   0.000000
     8  C    2.420662   1.397839   0.000000
     9  C    2.797268   2.421401   1.397839   0.000000
    10  C    2.426747   2.797268   2.420662   1.395915   0.000000
    11  H    1.091182   2.164365   3.412617   3.888405   3.413053
    12  H    2.157708   1.092270   2.163310   3.412146   3.889531
    13  H    3.410286   2.162000   1.092533   2.162000   3.410286
    14  H    3.889531   3.412146   2.163310   1.092270   2.157708
    15  H    3.413053   3.888405   3.412617   2.164365   1.091182
                   11         12         13         14         15
    11  H    0.000000
    12  H    2.491731   0.000000
    13  H    4.315302   2.492231   0.000000
    14  H    4.980655   4.315552   2.492231   0.000000
    15  H    4.309576   4.980655   4.315302   2.491731   0.000000
 Stoichiometry    C7H5F3(1+,2)
 Framework group  C1[X(C7H5F3)]
 Deg. of freedom    39
 Full point group                 C1      NOp   1
 Largest Abelian subgroup         C1      NOp   1
 Largest concise Abelian subgroup C1      NOp   1
                         Standard orientation:                         
 ---------------------------------------------------------------------
 Center     Atomic      Atomic             Coordinates (Angstroms)
 Number     Number       Type             X           Y           Z
 ---------------------------------------------------------------------
      1          9           0       -1.972715   -1.084763   -0.608643
      2          6           0       -1.458923    0.000000   -0.002108
      3          9           0       -1.927849   -0.000001    1.261342
      4          9           0       -1.972715    1.084764   -0.608641
      5          6           0        0.047587    0.000000   -0.032726
      6          6           0        0.744292    1.213373   -0.022471
      7          6           0        2.139991    1.210701    0.001951
      8          6           0        2.838546   -0.000000    0.015325
      9          6           0        2.139991   -1.210701    0.001951
     10          6           0        0.744292   -1.213373   -0.022471
     11          1           0        0.192844    2.154788   -0.040418
     12          1           0        2.684117    2.157776    0.007274
     13          1           0        3.930935   -0.000000    0.033056
     14          1           0        2.684117   -2.157776    0.007274
     15          1           0        0.192844   -2.154788   -0.040418
 ---------------------------------------------------------------------
 Rotational constants (GHZ):           2.8343836           0.9414586           0.8067492
 Standard basis: def2SVP (5D, 7F)
 There are   175 symmetry adapted cartesian basis functions of A   symmetry.
 There are   165 symmetry adapted basis functions of A   symmetry.
   165 basis functions,   285 primitive gaussians,   175 cartesian basis functions
    37 alpha electrons       36 beta electrons
       nuclear repulsion energy       526.7303533680 Hartrees.
 NAtoms=   15 NActive=   15 NUniq=   15 SFac= 1.00D+00 NAtFMM=   60 NAOKFM=F Big=F
 Integral buffers will be    131072 words long.
 Raffenetti 2 integral format.
 Two-electron integral symmetry is turned on.
 One-electron integrals computed using PRISM.
   1 Symmetry operations used in ECPInt.
 ECPInt:  NShTT=    2850 NPrTT=   10730 LenC2=    2781 LenP2D=    8108.
 LDataN:  DoStor=T MaxTD1= 4 Len=   56
 NBasis=   165 RedAO= T EigKep=  3.01D-04  NBF=   165
 NBsUse=   165 1.00D-06 EigRej= -1.00D+00 NBFU=   165
 ExpMin= 1.22D-01 ExpMax= 2.89D+03 ExpMxC= 4.35D+02 IAcc=3 IRadAn=         5 AccDes= 0.00D+00
 Harris functional with IExCor=  402 and IRadAn=       5 diagonalized for initial guess.
 HarFok:  IExCor=  402 AccDes= 0.00D+00 IRadAn=         5 IDoV= 1 UseB2=F ITyADJ=14
 ICtDFT=  3500011 ScaDFX=  1.000000  1.000000  1.000000  1.000000
 FoFCou: FMM=F IPFlag=           0 FMFlag=      100000 FMFlg1=           0
         NFxFlg=           0 DoJE=T BraDBF=F KetDBF=T FulRan=T
         wScrn=  0.000000 ICntrl=       500 IOpCl=  0 I1Cent=   200000004 NGrid=           0
         NMat0=    1 NMatS0=      1 NMatT0=    0 NMatD0=    1 NMtDS0=    0 NMtDT0=    0
 Petite list used in FoFCou.
 Initial guess <Sx>= 0.0000 <Sy>= 0.0000 <Sz>= 0.5000 <S**2>= 0.7500 S= 0.5000
 Requested convergence on RMS density matrix=1.00D-08 within 128 cycles.
 Requested convergence on MAX density matrix=1.00D-06.
 Requested convergence on             energy=1.00D-06.
 No special actions if energy rises.
 Integral accuracy reduced to 1.0D-05 until final iterations.
 Initial convergence to 1.0D-05 achieved.  Increase integral accuracy.
 SCF Done:  E(UB3LYP) =  -568.514838652     A.U. after   17 cycles
            NFock= 17  Conv=0.79D-08     -V/T= 2.0077
 <Sx>= 0.0000 <Sy>= 0.0000 <Sz>= 0.5000 <S**2>= 0.7617 S= 0.5058
 <L.S>= 0.000000000000E+00
 Annihilation of the first spin contaminant:
 S**2 before annihilation     0.7617,   after     0.7500

 **********************************************************************

            Population analysis using the SCF Density.

 **********************************************************************

 Orbital symmetries:
 Alpha Orbitals:
       Occupied  (A) (A) (A) (A) (A) (A) (A) (A) (A) (A) (A) (A)
                 (A) (A) (A) (A) (A) (A) (A) (A) (A) (A) (A) (A)
                 (A) (A) (A) (A) (A) (A) (A) (A) (A) (A) (A) (A)
                 (A)
       Virtual   (A) (A) (A) (A) (A) (A) (A) (A) (A) (A) (A) (A)
                 (A) (A) (A) (A) (A) (A) (A) (A) (A) (A) (A) (A)
                 (A) (A) (A) (A) (A) (A) (A) (A) (A) (A) (A) (A)
                 (A) (A) (A) (A) (A) (A) (A) (A) (A) (A) (A) (A)
                 (A) (A) (A) (A) (A) (A) (A) (A) (A) (A) (A) (A)
                 (A) (A) (A) (A) (A) (A) (A) (A) (A) (A) (A) (A)
                 (A) (A) (A) (A) (A) (A) (A) (A) (A) (A) (A) (A)
                 (A) (A) (A) (A) (A) (A) (A) (A) (A) (A) (A) (A)
                 (A) (A) (A) (A) (A) (A) (A) (A) (A) (A) (A) (A)
                 (A) (A) (A) (A) (A) (A) (A) (A) (A) (A) (A) (A)
                 (A) (A) (A) (A) (A) (A) (A) (A)
 Beta  Orbitals:
       Occupied  (A) (A) (A) (A) (A) (A) (A) (A) (A) (A) (A) (A)
                 (A) (A) (A) (A) (A) (A) (A) (A) (A) (A) (A) (A)
                 (A) (A) (A) (A) (A) (A) (A) (A) (A) (A) (A) (A)
       Virtual   (A) (A) (A) (A) (A) (A) (A) (A) (A) (A) (A) (A)
                 (A) (A) (A) (A) (A) (A) (A) (A) (A) (A) (A) (A)
                 (A) (A) (A) (A) (A) (A) (A) (A) (A) (A) (A) (A)
                 (A) (A) (A) (A) (A) (A) (A) (A) (A) (A) (A) (A)
                 (A) (A) (A) (A) (A) (A) (A) (A) (A) (A) (A) (A)
                 (A) (A) (A) (A) (A) (A) (A) (A) (A) (A) (A) (A)
                 (A) (A) (A) (A) (A) (A) (A) (A) (A) (A) (A) (A)
                 (A) (A) (A) (A) (A) (A) (A) (A) (A) (A) (A) (A)
                 (A) (A) (A) (A) (A) (A) (A) (A) (A) (A) (A) (A)
                 (A) (A) (A) (A) (A) (A) (A) (A) (A) (A) (A) (A)
                 (A) (A) (A) (A) (A) (A) (A) (A) (A)
 The electronic state is 2-A.
 Alpha  occ. eigenvalues --  -24.88689 -24.88680 -24.88675 -10.61700 -10.47885
 Alpha  occ. eigenvalues --  -10.46957 -10.43869 -10.43868 -10.43720 -10.43718
 Alpha  occ. eigenvalues --   -1.46659  -1.37353  -1.37160  -1.11372  -1.02236
 Alpha  occ. eigenvalues --   -0.98385  -0.89861  -0.85202  -0.82561  -0.77980
 Alpha  occ. eigenvalues --   -0.75990  -0.75840  -0.72727  -0.70378  -0.67419
 Alpha  occ. eigenvalues --   -0.65643  -0.64017  -0.63202  -0.62633  -0.61646
 Alpha  occ. eigenvalues --   -0.59417  -0.59240  -0.58601  -0.57218  -0.56988
 Alpha  occ. eigenvalues --   -0.52891  -0.49693
 Alpha virt. eigenvalues --   -0.27804  -0.24934  -0.12234  -0.11004  -0.07810
 Alpha virt. eigenvalues --   -0.06898  -0.05346  -0.02847  -0.01537   0.01314
 Alpha virt. eigenvalues --    0.02155   0.04423   0.06216   0.07164   0.08650
 Alpha virt. eigenvalues --    0.10523   0.12558   0.17885   0.19774   0.21311
 Alpha virt. eigenvalues --    0.21458   0.22631   0.23140   0.25690   0.26872
 Alpha virt. eigenvalues --    0.27171   0.31562   0.31996   0.35536   0.36039
 Alpha virt. eigenvalues --    0.37508   0.41777   0.42965   0.43419   0.44832
 Alpha virt. eigenvalues --    0.45481   0.47297   0.47412   0.49195   0.50780
 Alpha virt. eigenvalues --    0.52844   0.52993   0.58324   0.60160   0.62979
 Alpha virt. eigenvalues --    0.70377   0.80635   0.83022   0.89528   0.94155
 Alpha virt. eigenvalues --    0.95692   0.97376   0.98202   0.98343   1.01608
 Alpha virt. eigenvalues --    1.03742   1.04641   1.06113   1.07047   1.15504
 Alpha virt. eigenvalues --    1.18873   1.19243   1.27061   1.28995   1.29810
 Alpha virt. eigenvalues --    1.33661   1.41894   1.42822   1.44089   1.46275
 Alpha virt. eigenvalues --    1.47333   1.48748   1.50885   1.51171   1.52589
 Alpha virt. eigenvalues --    1.54483   1.56074   1.57426   1.66021   1.66322
 Alpha virt. eigenvalues --    1.69586   1.69795   1.71136   1.75217   1.75436
 Alpha virt. eigenvalues --    1.76090   1.80203   1.85386   1.85727   1.90070
 Alpha virt. eigenvalues --    1.90877   1.92844   1.93766   2.04094   2.04203
 Alpha virt. eigenvalues --    2.06018   2.07855   2.07910   2.10947   2.22879
 Alpha virt. eigenvalues --    2.29138   2.37346   2.37497   2.38691   2.49178
 Alpha virt. eigenvalues --    2.49932   2.56071   2.61951   2.63687   2.80028
 Alpha virt. eigenvalues --    2.84167   2.86298   2.87277   2.88279   2.88510
 Alpha virt. eigenvalues --    2.89934   2.90339   2.94563   2.94908   3.00590
 Alpha virt. eigenvalues --    3.06046   3.24726   3.34941   3.37861   3.40750
 Alpha virt. eigenvalues --    3.49260   3.66785   3.69968
  Beta  occ. eigenvalues --  -24.88645 -24.88639 -24.88584 -10.61741 -10.47213
  Beta  occ. eigenvalues --  -10.46305 -10.43847 -10.43845 -10.43661 -10.43659
  Beta  occ. eigenvalues --   -1.46557  -1.37278  -1.36979  -1.10261  -1.00536
  Beta  occ. eigenvalues --   -0.98155  -0.89343  -0.84616  -0.82168  -0.77765
  Beta  occ. eigenvalues --   -0.75767  -0.75724  -0.72343  -0.69980  -0.67076
  Beta  occ. eigenvalues --   -0.65610  -0.63198  -0.63034  -0.61381  -0.60659
  Beta  occ. eigenvalues --   -0.59151  -0.58328  -0.58293  -0.57111  -0.56619
  Beta  occ. eigenvalues --   -0.49237
  Beta virt. eigenvalues --   -0.43763  -0.24121  -0.23681  -0.12102  -0.09113
  Beta virt. eigenvalues --   -0.07796  -0.06686  -0.05265  -0.02533  -0.01496
  Beta virt. eigenvalues --    0.02314   0.02927   0.04695   0.06480   0.07454
  Beta virt. eigenvalues --    0.09395   0.10740   0.13120   0.18405   0.19791
  Beta virt. eigenvalues --    0.21329   0.21944   0.23278   0.24146   0.26109
  Beta virt. eigenvalues --    0.27638   0.27995   0.31773   0.32334   0.35823
  Beta virt. eigenvalues --    0.37512   0.37928   0.43121   0.43234   0.43851
  Beta virt. eigenvalues --    0.45192   0.45573   0.47457   0.48555   0.49894
  Beta virt. eigenvalues --    0.51086   0.53050   0.53120   0.58704   0.60349
  Beta virt. eigenvalues --    0.63371   0.70555   0.81241   0.83087   0.90091
  Beta virt. eigenvalues --    0.94231   0.95793   0.98217   0.98616   0.99691
  Beta virt. eigenvalues --    1.01754   1.04114   1.05055   1.07222   1.07334
  Beta virt. eigenvalues --    1.15635   1.18926   1.19741   1.27197   1.29052
  Beta virt. eigenvalues --    1.30051   1.33924   1.42084   1.43015   1.44489
  Beta virt. eigenvalues --    1.46351   1.48277   1.49738   1.51600   1.52117
  Beta virt. eigenvalues --    1.52886   1.54991   1.56935   1.57495   1.66378
  Beta virt. eigenvalues --    1.66841   1.69754   1.70372   1.72023   1.75488
  Beta virt. eigenvalues --    1.75535   1.76434   1.80699   1.85496   1.86275
  Beta virt. eigenvalues --    1.90323   1.91025   1.93898   1.93995   2.04505
  Beta virt. eigenvalues --    2.05966   2.06687   2.08229   2.09303   2.11374
  Beta virt. eigenvalues --    2.24020   2.30198   2.37575   2.38310   2.40120
  Beta virt. eigenvalues --    2.49327   2.49944   2.56411   2.62067   2.64351
  Beta virt. eigenvalues --    2.80316   2.84244   2.86381   2.87406   2.88356
  Beta virt. eigenvalues --    2.88640   2.90032   2.90443   2.94718   2.95086
  Beta virt. eigenvalues --    3.00803   3.06176   3.24812   3.35060   3.38043
  Beta virt. eigenvalues --    3.40824   3.49366   3.66873   3.69999
          Condensed to atoms (all electrons):
               1          2          3          4          5          6
     1  F    8.897192   0.382300  -0.046078  -0.043412  -0.071503   0.004113
     2  C    0.382300   4.125860   0.382509   0.382300   0.220666  -0.042928
     3  F   -0.046078   0.382509   8.893773  -0.046078  -0.050993  -0.002643
     4  F   -0.043412   0.382300  -0.046078   8.897192  -0.071503   0.003305
     5  C   -0.071503   0.220666  -0.050993  -0.071503   5.856730   0.107564
     6  C    0.004113  -0.042928  -0.002643   0.003305   0.107564   5.141700
     7  C   -0.000071   0.008682  -0.000148   0.001002   0.113976   0.267152
     8  C   -0.000021  -0.001076  -0.000024  -0.000021  -0.166686   0.115141
     9  C    0.001002   0.008682  -0.000148  -0.000071   0.113976  -0.127517
    10  C    0.003305  -0.042928  -0.002643   0.004113   0.107564   0.042413
    11  H    0.000186  -0.007926   0.000077   0.007919  -0.069169   0.452431
    12  H    0.000000  -0.000130   0.000001  -0.000005   0.013927  -0.056205
    13  H   -0.000000   0.000028  -0.000000  -0.000000  -0.001507   0.011275
    14  H   -0.000005  -0.000130   0.000001   0.000000   0.013927  -0.001763
    15  H    0.007919  -0.007926   0.000077   0.000186  -0.069169   0.010712
               7          8          9         10         11         12
     1  F   -0.000071  -0.000021   0.001002   0.003305   0.000186   0.000000
     2  C    0.008682  -0.001076   0.008682  -0.042928  -0.007926  -0.000130
     3  F   -0.000148  -0.000024  -0.000148  -0.002643   0.000077   0.000001
     4  F    0.001002  -0.000021  -0.000071   0.004113   0.007919  -0.000005
     5  C    0.113976  -0.166686   0.113976   0.107564  -0.069169   0.013927
     6  C    0.267152   0.115141  -0.127517   0.042413   0.452431  -0.056205
     7  C    5.077057   0.154800   0.090732  -0.127517  -0.047626   0.451007
     8  C    0.154800   5.145271   0.154800   0.115141   0.011845  -0.064450
     9  C    0.090732   0.154800   5.077057   0.267152  -0.001724   0.011734
    10  C   -0.127517   0.115141   0.267152   5.141700   0.010712  -0.001763
    11  H   -0.047626   0.011845  -0.001724   0.010712   0.569892  -0.009631
    12  H    0.451007  -0.064450   0.011734  -0.001763  -0.009631   0.577294
    13  H   -0.057495   0.444417  -0.057495   0.011275  -0.000122  -0.009304
    14  H    0.011734  -0.064450   0.451007  -0.056205   0.000014  -0.000145
    15  H   -0.001724   0.011845  -0.047626   0.452431  -0.000125   0.000014
              13         14         15
     1  F   -0.000000  -0.000005   0.007919
     2  C    0.000028  -0.000130  -0.007926
     3  F   -0.000000   0.000001   0.000077
     4  F   -0.000000   0.000000   0.000186
     5  C   -0.001507   0.013927  -0.069169
     6  C    0.011275  -0.001763   0.010712
     7  C   -0.057495   0.011734  -0.001724
     8  C    0.444417  -0.064450   0.011845
     9  C   -0.057495   0.451007  -0.047626
    10  C    0.011275  -0.056205   0.452431
    11  H   -0.000122   0.000014  -0.000125
    12  H   -0.009304  -0.000145   0.000014
    13  H    0.567693  -0.009304  -0.000122
    14  H   -0.009304   0.577294  -0.009631
    15  H   -0.000122  -0.009631   0.569892
          Atomic-Atomic Spin Densities.
               1          2          3          4          5          6
     1  F    0.010861   0.002107  -0.000078   0.000189  -0.003960   0.000027
     2  C    0.002107  -0.020276   0.000141   0.002107  -0.015551  -0.001262
     3  F   -0.000078   0.000141   0.033777  -0.000078  -0.006974  -0.000317
     4  F    0.000189   0.002107  -0.000078   0.010861  -0.003960   0.000241
     5  C   -0.003960  -0.015551  -0.006974  -0.003960   0.491693   0.022571
     6  C    0.000027  -0.001262  -0.000317   0.000241   0.022571   0.006754
     7  C    0.000002   0.000120   0.000015   0.000018  -0.004279  -0.027622
     8  C    0.000001  -0.000042   0.000009   0.000001  -0.015263  -0.002364
     9  C    0.000018   0.000120   0.000015   0.000002  -0.004279  -0.003274
    10  C    0.000241  -0.001262  -0.000317   0.000027   0.022571   0.002229
    11  H   -0.000001   0.000088  -0.000009  -0.000061  -0.000619   0.001384
    12  H   -0.000000  -0.000001  -0.000000   0.000000   0.000113   0.000282
    13  H   -0.000000   0.000002  -0.000000  -0.000000   0.000002  -0.000276
    14  H    0.000000  -0.000001  -0.000000  -0.000000   0.000113  -0.000093
    15  H   -0.000061   0.000088  -0.000009  -0.000001  -0.000619   0.000054
               7          8          9         10         11         12
     1  F    0.000002   0.000001   0.000018   0.000241  -0.000001  -0.000000
     2  C    0.000120  -0.000042   0.000120  -0.001262   0.000088  -0.000001
     3  F    0.000015   0.000009   0.000015  -0.000317  -0.000009  -0.000000
     4  F    0.000018   0.000001   0.000002   0.000027  -0.000061   0.000000
     5  C   -0.004279  -0.015263  -0.004279   0.022571  -0.000619   0.000113
     6  C   -0.027622  -0.002364  -0.003274   0.002229   0.001384   0.000282
     7  C    0.044164   0.019909   0.001300  -0.003274   0.000201   0.001536
     8  C    0.019909   0.453862   0.019909  -0.002364   0.000117  -0.001264
     9  C    0.001300   0.019909   0.044163  -0.027622  -0.000085   0.000105
    10  C   -0.003274  -0.002364  -0.027622   0.006755   0.000054  -0.000093
    11  H    0.000201   0.000117  -0.000085   0.000054  -0.002636   0.000130
    12  H    0.001536  -0.001264   0.000105  -0.000093   0.000130  -0.003914
    13  H   -0.000865   0.004303  -0.000865  -0.000276   0.000005   0.000218
    14  H    0.000105  -0.001264   0.001536   0.000282  -0.000001   0.000002
    15  H   -0.000085   0.000117   0.000201   0.001384   0.000002  -0.000001
              13         14         15
     1  F   -0.000000   0.000000  -0.000061
     2  C    0.000002  -0.000001   0.000088
     3  F   -0.000000  -0.000000  -0.000009
     4  F   -0.000000  -0.000000  -0.000001
     5  C    0.000002   0.000113  -0.000619
     6  C   -0.000276  -0.000093   0.000054
     7  C   -0.000865   0.000105  -0.000085
     8  C    0.004303  -0.001264   0.000117
     9  C   -0.000865   0.001536   0.000201
    10  C   -0.000276   0.000282   0.001384
    11  H    0.000005  -0.000001   0.000002
    12  H    0.000218   0.000002  -0.000001
    13  H   -0.021462   0.000218   0.000005
    14  H    0.000218  -0.003914   0.000130
    15  H    0.000005   0.000130  -0.002636
 Mulliken charges and spin densities:
               1          2
     1  F   -0.134926   0.009347
     2  C    0.592017  -0.033622
     3  F   -0.127683   0.026176
     4  F   -0.134926   0.009347
     5  C   -0.047798   0.481560
     6  C    0.075251  -0.001667
     7  C    0.058440   0.031244
     8  C    0.143469   0.475666
     9  C    0.058440   0.031243
    10  C    0.075251  -0.001666
    11  H    0.083246  -0.001432
    12  H    0.087656  -0.002887
    13  H    0.100660  -0.018991
    14  H    0.087656  -0.002887
    15  H    0.083246  -0.001432
 Sum of Mulliken charges =   1.00000   1.00000
 Mulliken charges and spin densities with hydrogens summed into heavy atoms:
               1          2
     1  F   -0.134926   0.009347
     2  C    0.592017  -0.033622
     3  F   -0.127683   0.026176
     4  F   -0.134926   0.009347
     5  C   -0.047798   0.481560
     6  C    0.158497  -0.003099
     7  C    0.146097   0.028357
     8  C    0.244129   0.456675
     9  C    0.146096   0.028356
    10  C    0.158497  -0.003098
 Electronic spatial extent (au):  <R**2>=           1349.9464
 Charge=              1.0000 electrons
 Dipole moment (field-independent basis, Debye):
    X=              8.4549    Y=              0.0000    Z=             -0.0608  Tot=              8.4551
 Quadrupole moment (field-independent basis, Debye-Ang):
   XX=            -28.7247   YY=            -40.9457   ZZ=            -54.3369
   XY=              0.0000   XZ=              0.1340   YZ=              0.0000
 Traceless Quadrupole moment (field-independent basis, Debye-Ang):
   XX=             12.6110   YY=              0.3901   ZZ=            -13.0011
   XY=              0.0000   XZ=              0.1340   YZ=              0.0000
 Octapole moment (field-independent basis, Debye-Ang**2):
  XXX=             44.2462  YYY=             -0.0000  ZZZ=             -0.5193  XYY=              6.0349
  XXY=              0.0000  XXZ=              0.8108  XZZ=            -13.7607  YZZ=              0.0000
  YYZ=              0.7247  XYZ=              0.0000
 Hexadecapole moment (field-independent basis, Debye-Ang**3):
 XXXX=           -808.3424 YYYY=           -289.8485 ZZZZ=           -112.6798 XXXY=              0.0000
 XXXZ=              1.5707 YYYX=              0.0000 YYYZ=              0.0000 ZZZX=              1.0446
 ZZZY=              0.0000 XXYY=           -197.8985 XXZZ=           -206.7256 YYZZ=            -81.3892
 XXYZ=             -0.0000 YYXZ=             -1.1230 ZZXY=              0.0000
 N-N= 5.267303533680D+02 E-N=-2.375354204341D+03  KE= 5.641450712405D+02
                          Isotropic Fermi Contact Couplings
        Atom                 a.u.       MegaHertz       Gauss      10(-4) cm-1
     1  F(19)              0.00434      18.28020       6.52283       6.09762
     2  C(13)             -0.02064     -23.20635      -8.28060      -7.74081
     3  F(19)              0.01549      65.17174      23.25490      21.73895
     4  F(19)              0.00434      18.28009       6.52279       6.09758
     5  C(13)              0.07295      82.00492      29.26139      27.35390
     6  C(13)             -0.00995     -11.18287      -3.99033      -3.73020
     7  C(13)             -0.00491      -5.52158      -1.97024      -1.84180
     8  C(13)              0.06870      77.23611      27.55976      25.76319
     9  C(13)             -0.00491      -5.52174      -1.97029      -1.84185
    10  C(13)             -0.00995     -11.18271      -3.99027      -3.73015
    11  H(1)              -0.00066      -2.96884      -1.05936      -0.99030
    12  H(1)              -0.00102      -4.55186      -1.62422      -1.51834
    13  H(1)              -0.00628     -28.06187     -10.01317      -9.36043
    14  H(1)              -0.00102      -4.55182      -1.62420      -1.51832
    15  H(1)              -0.00066      -2.96888      -1.05937      -0.99031
 --------------------------------------------------------
       Center         ----  Spin Dipole Couplings  ----
                      3XX-RR        3YY-RR        3ZZ-RR
 --------------------------------------------------------
     1   Atom        0.042841     -0.028092     -0.014749
     2   Atom        0.008500     -0.006188     -0.002312
     3   Atom        0.208918     -0.104063     -0.104855
     4   Atom        0.042840     -0.028092     -0.014749
     5   Atom       -0.258280     -0.261577      0.519857
     6   Atom       -0.021845     -0.015044      0.036889
     7   Atom       -0.036262     -0.027975      0.064237
     8   Atom       -0.247730     -0.252153      0.499883
     9   Atom       -0.036261     -0.027975      0.064236
    10   Atom       -0.021845     -0.015044      0.036889
    11   Atom       -0.006580      0.012576     -0.005996
    12   Atom       -0.008023      0.013894     -0.005871
    13   Atom        0.037286     -0.031356     -0.005931
    14   Atom       -0.008023      0.013894     -0.005871
    15   Atom       -0.006580      0.012576     -0.005996
 --------------------------------------------------------
                        XY            XZ            YZ
 --------------------------------------------------------
     1   Atom        0.032604     -0.044244     -0.014625
     2   Atom       -0.000000     -0.001277      0.000000
     3   Atom        0.000000     -0.028997     -0.000000
     4   Atom       -0.032604     -0.044244      0.014625
     5   Atom       -0.000000      0.011007      0.000000
     6   Atom        0.004532     -0.002878     -0.003062
     7   Atom       -0.004795     -0.003639     -0.000367
     8   Atom       -0.000000     -0.013472      0.000000
     9   Atom        0.004795     -0.003639      0.000367
    10   Atom       -0.004532     -0.002878      0.003062
    11   Atom       -0.002497     -0.000107     -0.000034
    12   Atom        0.003667     -0.000036      0.000170
    13   Atom       -0.000000      0.000610     -0.000000
    14   Atom       -0.003666     -0.000036     -0.000170
    15   Atom        0.002497     -0.000107      0.000034
 --------------------------------------------------------


 ---------------------------------------------------------------------------------
              Anisotropic Spin Dipole Couplings in Principal Axis System
 ---------------------------------------------------------------------------------

       Atom             a.u.   MegaHertz   Gauss  10(-4) cm-1        Axes

              Baa    -0.0420   -21.086    -7.524    -7.034 -0.5098  0.7467 -0.4273
     1 F(19)  Bbb    -0.0367   -18.453    -6.584    -6.155  0.1976  0.5850  0.7866
              Bcc     0.0787    39.539    14.109    13.189  0.8373  0.3166 -0.4458
 
              Baa    -0.0062    -0.830    -0.296    -0.277  0.0000  1.0000  0.0000
     2 C(13)  Bbb    -0.0025    -0.330    -0.118    -0.110  0.1157 -0.0000  0.9933
              Bcc     0.0086     1.161     0.414     0.387  0.9933 -0.0000 -0.1157
 
              Baa    -0.1075   -53.995   -19.267   -18.011  0.0913 -0.0000  0.9958
     3 F(19)  Bbb    -0.1041   -52.263   -18.649   -17.433 -0.0000  1.0000  0.0000
              Bcc     0.2116   106.259    37.916    35.444  0.9958  0.0000 -0.0913
 
              Baa    -0.0420   -21.086    -7.524    -7.034  0.5098  0.7467  0.4273
     4 F(19)  Bbb    -0.0367   -18.453    -6.584    -6.155  0.1976 -0.5850  0.7866
              Bcc     0.0787    39.539    14.109    13.189  0.8373 -0.3166 -0.4458
 
              Baa    -0.2616   -35.101   -12.525   -11.708  0.0000  1.0000 -0.0000
     5 C(13)  Bbb    -0.2584   -34.680   -12.375   -11.568  0.9999 -0.0000 -0.0141
              Bcc     0.5200    69.781    24.900    23.276  0.0141  0.0000  0.9999
 
              Baa    -0.0241    -3.239    -1.156    -1.080  0.8975 -0.4406  0.0202
     6 C(13)  Bbb    -0.0131    -1.758    -0.627    -0.586  0.4378  0.8955  0.0801
              Bcc     0.0372     4.997     1.783     1.667 -0.0534 -0.0630  0.9966
 
              Baa    -0.0386    -5.176    -1.847    -1.727  0.9101  0.4130  0.0337
     7 C(13)  Bbb    -0.0258    -3.462    -1.235    -1.155 -0.4128  0.9107 -0.0130
              Bcc     0.0644     8.638     3.082     2.881 -0.0360 -0.0021  0.9993
 
              Baa    -0.2522   -33.836   -12.074   -11.287  0.0000  1.0000  0.0000
     8 C(13)  Bbb    -0.2480   -33.276   -11.874   -11.100  0.9998 -0.0000  0.0180
              Bcc     0.5001    67.112    23.947    22.386 -0.0180  0.0000  0.9998
 
              Baa    -0.0386    -5.176    -1.847    -1.727  0.9101 -0.4130  0.0337
     9 C(13)  Bbb    -0.0258    -3.462    -1.235    -1.155  0.4128  0.9107  0.0130
              Bcc     0.0644     8.638     3.082     2.881 -0.0360  0.0021  0.9993
 
              Baa    -0.0241    -3.239    -1.156    -1.080  0.8975  0.4406  0.0202
    10 C(13)  Bbb    -0.0131    -1.758    -0.627    -0.586 -0.4378  0.8955 -0.0800
              Bcc     0.0372     4.997     1.783     1.667 -0.0534  0.0630  0.9966
 
              Baa    -0.0069    -3.689    -1.316    -1.230  0.9848  0.1264  0.1195
    11 H(1)   Bbb    -0.0060    -3.192    -1.139    -1.065 -0.1186 -0.0141  0.9928
              Bcc     0.0129     6.881     2.455     2.295 -0.1272  0.9919 -0.0011
 
              Baa    -0.0086    -4.600    -1.641    -1.534  0.9867 -0.1608  0.0229
    12 H(1)   Bbb    -0.0059    -3.132    -1.118    -1.045 -0.0239 -0.0042  0.9997
              Bcc     0.0145     7.732     2.759     2.579  0.1607  0.9870  0.0079
 
              Baa    -0.0314   -16.730    -5.970    -5.580  0.0000  1.0000  0.0000
    13 H(1)   Bbb    -0.0059    -3.169    -1.131    -1.057 -0.0141  0.0000  0.9999
              Bcc     0.0373    19.899     7.100     6.637  0.9999 -0.0000  0.0141
 
              Baa    -0.0086    -4.600    -1.641    -1.534  0.9867  0.1608  0.0229
    14 H(1)   Bbb    -0.0059    -3.132    -1.118    -1.045 -0.0239  0.0042  0.9997
              Bcc     0.0145     7.732     2.759     2.579 -0.1607  0.9870 -0.0079
 
              Baa    -0.0069    -3.689    -1.316    -1.230  0.9848 -0.1264  0.1195
    15 H(1)   Bbb    -0.0060    -3.192    -1.139    -1.065 -0.1186  0.0141  0.9928
              Bcc     0.0129     6.881     2.455     2.295  0.1272  0.9919  0.0011
 

 ---------------------------------------------------------------------------------

 ******************************Gaussian NBO Version 3.1******************************
             N A T U R A L   A T O M I C   O R B I T A L   A N D
          N A T U R A L   B O N D   O R B I T A L   A N A L Y S I S
 ******************************Gaussian NBO Version 3.1******************************
       /RESON  / : Allow strongly delocalized NBO set

 Analyzing the SCF density

 Job title: 76                                                              

 Storage needed:     82530 in NPA,    109634 in NBO ( 939522821 available)


 NATURAL POPULATIONS:  Natural atomic orbital occupancies 
                                                          
   NAO  Atom  No  lang   Type(AO)    Occupancy
 --------------------------------------------
     1    F    1  S      Cor( 1S)     1.99990
     2    F    1  S      Val( 2S)     1.84156
     3    F    1  S      Ryd( 3S)     0.00094
     4    F    1  px     Val( 2p)     1.88859
     5    F    1  px     Ryd( 3p)     0.00060
     6    F    1  py     Val( 2p)     1.74096
     7    F    1  py     Ryd( 3p)     0.00026
     8    F    1  pz     Val( 2p)     1.86913
     9    F    1  pz     Ryd( 3p)     0.00026
    10    F    1  dxy    Ryd( 3d)     0.00082
    11    F    1  dxz    Ryd( 3d)     0.00041
    12    F    1  dyz    Ryd( 3d)     0.00086
    13    F    1  dx2y2  Ryd( 3d)     0.00080
    14    F    1  dz2    Ryd( 3d)     0.00053

    15    C    2  S      Cor( 1S)     1.99905
    16    C    2  S      Val( 2S)     0.74794
    17    C    2  S      Ryd( 3S)     0.00476
    18    C    2  px     Val( 2p)     0.85586
    19    C    2  px     Ryd( 3p)     0.01252
    20    C    2  py     Val( 2p)     0.57726
    21    C    2  py     Ryd( 3p)     0.01926
    22    C    2  pz     Val( 2p)     0.58698
    23    C    2  pz     Ryd( 3p)     0.01549
    24    C    2  dxy    Ryd( 3d)     0.00359
    25    C    2  dxz    Ryd( 3d)     0.00375
    26    C    2  dyz    Ryd( 3d)     0.00509
    27    C    2  dx2y2  Ryd( 3d)     0.00425
    28    C    2  dz2    Ryd( 3d)     0.00524

    29    F    3  S      Cor( 1S)     1.99990
    30    F    3  S      Val( 2S)     1.84446
    31    F    3  S      Ryd( 3S)     0.00086
    32    F    3  px     Val( 2p)     1.87517
    33    F    3  px     Ryd( 3p)     0.00059
    34    F    3  py     Val( 2p)     1.92966
    35    F    3  py     Ryd( 3p)     0.00021
    36    F    3  pz     Val( 2p)     1.67821
    37    F    3  pz     Ryd( 3p)     0.00016
    38    F    3  dxy    Ryd( 3d)     0.00017
    39    F    3  dxz    Ryd( 3d)     0.00101
    40    F    3  dyz    Ryd( 3d)     0.00076
    41    F    3  dx2y2  Ryd( 3d)     0.00018
    42    F    3  dz2    Ryd( 3d)     0.00125

    43    F    4  S      Cor( 1S)     1.99990
    44    F    4  S      Val( 2S)     1.84156
    45    F    4  S      Ryd( 3S)     0.00094
    46    F    4  px     Val( 2p)     1.88859
    47    F    4  px     Ryd( 3p)     0.00060
    48    F    4  py     Val( 2p)     1.74096
    49    F    4  py     Ryd( 3p)     0.00026
    50    F    4  pz     Val( 2p)     1.86913
    51    F    4  pz     Ryd( 3p)     0.00026
    52    F    4  dxy    Ryd( 3d)     0.00082
    53    F    4  dxz    Ryd( 3d)     0.00041
    54    F    4  dyz    Ryd( 3d)     0.00086
    55    F    4  dx2y2  Ryd( 3d)     0.00080
    56    F    4  dz2    Ryd( 3d)     0.00053

    57    C    5  S      Cor( 1S)     1.99876
    58    C    5  S      Val( 2S)     0.93078
    59    C    5  S      Ryd( 3S)     0.00266
    60    C    5  px     Val( 2p)     1.11088
    61    C    5  px     Ryd( 3p)     0.00543
    62    C    5  py     Val( 2p)     1.10469
    63    C    5  py     Ryd( 3p)     0.00423
    64    C    5  pz     Val( 2p)     0.77068
    65    C    5  pz     Ryd( 3p)     0.00252
    66    C    5  dxy    Ryd( 3d)     0.00078
    67    C    5  dxz    Ryd( 3d)     0.00055
    68    C    5  dyz    Ryd( 3d)     0.00086
    69    C    5  dx2y2  Ryd( 3d)     0.00119
    70    C    5  dz2    Ryd( 3d)     0.00054

    71    C    6  S      Cor( 1S)     1.99894
    72    C    6  S      Val( 2S)     0.96890
    73    C    6  S      Ryd( 3S)     0.00176
    74    C    6  px     Val( 2p)     1.10916
    75    C    6  px     Ryd( 3p)     0.00582
    76    C    6  py     Val( 2p)     1.17153
    77    C    6  py     Ryd( 3p)     0.00573
    78    C    6  pz     Val( 2p)     0.88935
    79    C    6  pz     Ryd( 3p)     0.00097
    80    C    6  dxy    Ryd( 3d)     0.00082
    81    C    6  dxz    Ryd( 3d)     0.00045
    82    C    6  dyz    Ryd( 3d)     0.00048
    83    C    6  dx2y2  Ryd( 3d)     0.00066
    84    C    6  dz2    Ryd( 3d)     0.00041

    85    C    7  S      Cor( 1S)     1.99899
    86    C    7  S      Val( 2S)     0.97923
    87    C    7  S      Ryd( 3S)     0.00127
    88    C    7  px     Val( 2p)     1.09637
    89    C    7  px     Ryd( 3p)     0.00491
    90    C    7  py     Val( 2p)     1.17432
    91    C    7  py     Ryd( 3p)     0.00590
    92    C    7  pz     Val( 2p)     0.89212
    93    C    7  pz     Ryd( 3p)     0.00062
    94    C    7  dxy    Ryd( 3d)     0.00082
    95    C    7  dxz    Ryd( 3d)     0.00045
    96    C    7  dyz    Ryd( 3d)     0.00050
    97    C    7  dx2y2  Ryd( 3d)     0.00075
    98    C    7  dz2    Ryd( 3d)     0.00039

    99    C    8  S      Cor( 1S)     1.99895
   100    C    8  S      Val( 2S)     0.99423
   101    C    8  S      Ryd( 3S)     0.00140
   102    C    8  px     Val( 2p)     1.20892
   103    C    8  px     Ryd( 3p)     0.00596
   104    C    8  py     Val( 2p)     1.05110
   105    C    8  py     Ryd( 3p)     0.00334
   106    C    8  pz     Val( 2p)     0.68829
   107    C    8  pz     Ryd( 3p)     0.00029
   108    C    8  dxy    Ryd( 3d)     0.00089
   109    C    8  dxz    Ryd( 3d)     0.00048
   110    C    8  dyz    Ryd( 3d)     0.00073
   111    C    8  dx2y2  Ryd( 3d)     0.00087
   112    C    8  dz2    Ryd( 3d)     0.00044

   113    C    9  S      Cor( 1S)     1.99899
   114    C    9  S      Val( 2S)     0.97923
   115    C    9  S      Ryd( 3S)     0.00127
   116    C    9  px     Val( 2p)     1.09637
   117    C    9  px     Ryd( 3p)     0.00491
   118    C    9  py     Val( 2p)     1.17432
   119    C    9  py     Ryd( 3p)     0.00590
   120    C    9  pz     Val( 2p)     0.89212
   121    C    9  pz     Ryd( 3p)     0.00062
   122    C    9  dxy    Ryd( 3d)     0.00082
   123    C    9  dxz    Ryd( 3d)     0.00045
   124    C    9  dyz    Ryd( 3d)     0.00050
   125    C    9  dx2y2  Ryd( 3d)     0.00075
   126    C    9  dz2    Ryd( 3d)     0.00039

   127    C   10  S      Cor( 1S)     1.99894
   128    C   10  S      Val( 2S)     0.96890
   129    C   10  S      Ryd( 3S)     0.00176
   130    C   10  px     Val( 2p)     1.10916
   131    C   10  px     Ryd( 3p)     0.00582
   132    C   10  py     Val( 2p)     1.17153
   133    C   10  py     Ryd( 3p)     0.00573
   134    C   10  pz     Val( 2p)     0.88935
   135    C   10  pz     Ryd( 3p)     0.00097
   136    C   10  dxy    Ryd( 3d)     0.00082
   137    C   10  dxz    Ryd( 3d)     0.00045
   138    C   10  dyz    Ryd( 3d)     0.00048
   139    C   10  dx2y2  Ryd( 3d)     0.00066
   140    C   10  dz2    Ryd( 3d)     0.00041

   141    H   11  S      Val( 1S)     0.71432
   142    H   11  S      Ryd( 2S)     0.00211
   143    H   11  px     Ryd( 2p)     0.00030
   144    H   11  py     Ryd( 2p)     0.00071
   145    H   11  pz     Ryd( 2p)     0.00010

   146    H   12  S      Val( 1S)     0.72301
   147    H   12  S      Ryd( 2S)     0.00134
   148    H   12  px     Ryd( 2p)     0.00026
   149    H   12  py     Ryd( 2p)     0.00070
   150    H   12  pz     Ryd( 2p)     0.00009

   151    H   13  S      Val( 1S)     0.73293
   152    H   13  S      Ryd( 2S)     0.00152
   153    H   13  px     Ryd( 2p)     0.00094
   154    H   13  py     Ryd( 2p)     0.00007
   155    H   13  pz     Ryd( 2p)     0.00006

   156    H   14  S      Val( 1S)     0.72301
   157    H   14  S      Ryd( 2S)     0.00134
   158    H   14  px     Ryd( 2p)     0.00026
   159    H   14  py     Ryd( 2p)     0.00070
   160    H   14  pz     Ryd( 2p)     0.00009

   161    H   15  S      Val( 1S)     0.71432
   162    H   15  S      Ryd( 2S)     0.00211
   163    H   15  px     Ryd( 2p)     0.00030
   164    H   15  py     Ryd( 2p)     0.00071
   165    H   15  pz     Ryd( 2p)     0.00010

 WARNING:  1 low occupancy (<1.9990e) core orbital  found on  C    5
           1 low occupancy (<1.9990e) core orbital  found on  C    6
           1 low occupancy (<1.9990e) core orbital  found on  C    7
           1 low occupancy (<1.9990e) core orbital  found on  C    8
           1 low occupancy (<1.9990e) core orbital  found on  C    9
           1 low occupancy (<1.9990e) core orbital  found on  C   10


 Summary of Natural Population Analysis:                  
                                                          
                                       Natural Population 
                Natural  -----------------------------------------------
    Atom  No    Charge         Core      Valence    Rydberg      Total
 -----------------------------------------------------------------------
      F    1   -0.34562      1.99990     7.34024    0.00548     9.34562
      C    2    1.15894      1.99905     2.76804    0.07397     4.84106
      F    3   -0.33260      1.99990     7.32750    0.00520     9.33260
      F    4   -0.34562      1.99990     7.34024    0.00548     9.34562
      C    5    0.06545      1.99876     3.91703    0.01876     5.93455
      C    6   -0.15500      1.99894     4.13895    0.01711     6.15500
      C    7   -0.15665      1.99899     4.14204    0.01561     6.15665
      C    8    0.04411      1.99895     3.94253    0.01440     5.95589
      C    9   -0.15665      1.99899     4.14205    0.01561     6.15665
      C   10   -0.15500      1.99894     4.13895    0.01711     6.15500
      H   11    0.28247      0.00000     0.71432    0.00321     0.71753
      H   12    0.27460      0.00000     0.72301    0.00239     0.72540
      H   13    0.26449      0.00000     0.73293    0.00258     0.73551
      H   14    0.27460      0.00000     0.72301    0.00239     0.72540
      H   15    0.28247      0.00000     0.71432    0.00321     0.71753
 =======================================================================
   * Total *    1.00000     19.99233    52.80515    0.20252    73.00000

                                 Natural Population      
 --------------------------------------------------------
   Core                      19.99233 ( 99.9617% of  20)
   Valence                   52.80515 ( 99.6324% of  53)
   Natural Minimal Basis     72.79748 ( 99.7226% of  73)
   Natural Rydberg Basis      0.20252 (  0.2774% of  73)
 --------------------------------------------------------

    Atom  No          Natural Electron Configuration
 ----------------------------------------------------------------------------
      F    1      [core]2S( 1.84)2p( 5.50)
      C    2      [core]2S( 0.75)2p( 2.02)3p( 0.05)3d( 0.02)
      F    3      [core]2S( 1.84)2p( 5.48)
      F    4      [core]2S( 1.84)2p( 5.50)
      C    5      [core]2S( 0.93)2p( 2.99)3p( 0.01)
      C    6      [core]2S( 0.97)2p( 3.17)3p( 0.01)
      C    7      [core]2S( 0.98)2p( 3.16)3p( 0.01)
      C    8      [core]2S( 0.99)2p( 2.95)3p( 0.01)
      C    9      [core]2S( 0.98)2p( 3.16)3p( 0.01)
      C   10      [core]2S( 0.97)2p( 3.17)3p( 0.01)
      H   11            1S( 0.71)
      H   12            1S( 0.72)
      H   13            1S( 0.73)
      H   14            1S( 0.72)
      H   15            1S( 0.71)


 ***************************************************
 *******         Alpha spin orbitals         *******
 ***************************************************


 NATURAL POPULATIONS:  Natural atomic orbital occupancies 
                                                          
   NAO  Atom  No  lang   Type(AO)    Occupancy      Energy
 ----------------------------------------------------------
     1    F    1  S      Cor( 1S)     0.99995     -24.62721
     2    F    1  S      Val( 2S)     0.92084      -1.44021
     3    F    1  S      Ryd( 3S)     0.00046       1.53007
     4    F    1  px     Val( 2p)     0.94747      -0.60291
     5    F    1  px     Ryd( 3p)     0.00030       1.19929
     6    F    1  py     Val( 2p)     0.87096      -0.61559
     7    F    1  py     Ryd( 3p)     0.00013       1.16449
     8    F    1  pz     Val( 2p)     0.93570      -0.60250
     9    F    1  pz     Ryd( 3p)     0.00013       1.15211
    10    F    1  dxy    Ryd( 3d)     0.00041       3.07563
    11    F    1  dxz    Ryd( 3d)     0.00021       2.95046
    12    F    1  dyz    Ryd( 3d)     0.00043       3.11717
    13    F    1  dx2y2  Ryd( 3d)     0.00040       3.03266
    14    F    1  dz2    Ryd( 3d)     0.00026       2.96941

    15    C    2  S      Cor( 1S)     0.99953     -10.53952
    16    C    2  S      Val( 2S)     0.37214      -0.41316
    17    C    2  S      Ryd( 3S)     0.00237       0.35941
    18    C    2  px     Val( 2p)     0.42485      -0.31317
    19    C    2  px     Ryd( 3p)     0.00619       0.37416
    20    C    2  py     Val( 2p)     0.28828      -0.29110
    21    C    2  py     Ryd( 3p)     0.00965       0.45153
    22    C    2  pz     Val( 2p)     0.29309      -0.29332
    23    C    2  pz     Ryd( 3p)     0.00785       0.39492
    24    C    2  dxy    Ryd( 3d)     0.00179       1.97086
    25    C    2  dxz    Ryd( 3d)     0.00192       1.82754
    26    C    2  dyz    Ryd( 3d)     0.00254       1.90388
    27    C    2  dx2y2  Ryd( 3d)     0.00210       1.94091
    28    C    2  dz2    Ryd( 3d)     0.00261       1.91402

    29    F    3  S      Cor( 1S)     0.99995     -24.62753
    30    F    3  S      Val( 2S)     0.92246      -1.44147
    31    F    3  S      Ryd( 3S)     0.00042       1.73234
    32    F    3  px     Val( 2p)     0.95072      -0.60288
    33    F    3  px     Ryd( 3p)     0.00029       1.18381
    34    F    3  py     Val( 2p)     0.96492      -0.59571
    35    F    3  py     Ryd( 3p)     0.00010       1.20262
    36    F    3  pz     Val( 2p)     0.83917      -0.62151
    37    F    3  pz     Ryd( 3p)     0.00008       1.09451
    38    F    3  dxy    Ryd( 3d)     0.00008       2.89821
    39    F    3  dxz    Ryd( 3d)     0.00051       3.09324
    40    F    3  dyz    Ryd( 3d)     0.00038       2.99828
    41    F    3  dx2y2  Ryd( 3d)     0.00009       2.91292
    42    F    3  dz2    Ryd( 3d)     0.00063       3.22582

    43    F    4  S      Cor( 1S)     0.99995     -24.62721
    44    F    4  S      Val( 2S)     0.92084      -1.44021
    45    F    4  S      Ryd( 3S)     0.00046       1.53008
    46    F    4  px     Val( 2p)     0.94747      -0.60291
    47    F    4  px     Ryd( 3p)     0.00030       1.19929
    48    F    4  py     Val( 2p)     0.87096      -0.61559
    49    F    4  py     Ryd( 3p)     0.00013       1.16449
    50    F    4  pz     Val( 2p)     0.93570      -0.60250
    51    F    4  pz     Ryd( 3p)     0.00013       1.15211
    52    F    4  dxy    Ryd( 3d)     0.00041       3.07563
    53    F    4  dxz    Ryd( 3d)     0.00021       2.95046
    54    F    4  dyz    Ryd( 3d)     0.00043       3.11717
    55    F    4  dx2y2  Ryd( 3d)     0.00040       3.03266
    56    F    4  dz2    Ryd( 3d)     0.00026       2.96941

    57    C    5  S      Cor( 1S)     0.99939     -10.34627
    58    C    5  S      Val( 2S)     0.47303      -0.42497
    59    C    5  S      Ryd( 3S)     0.00138       0.30628
    60    C    5  px     Val( 2p)     0.55892      -0.35224
    61    C    5  px     Ryd( 3p)     0.00273       0.81012
    62    C    5  py     Val( 2p)     0.55475      -0.31619
    63    C    5  py     Ryd( 3p)     0.00209       0.65581
    64    C    5  pz     Val( 2p)     0.57691      -0.39852
    65    C    5  pz     Ryd( 3p)     0.00127       0.40315
    66    C    5  dxy    Ryd( 3d)     0.00040       2.19136
    67    C    5  dxz    Ryd( 3d)     0.00030       1.64983
    68    C    5  dyz    Ryd( 3d)     0.00048       1.64047
    69    C    5  dx2y2  Ryd( 3d)     0.00060       2.14126
    70    C    5  dz2    Ryd( 3d)     0.00014       1.90706

    71    C    6  S      Cor( 1S)     0.99947     -10.30934
    72    C    6  S      Val( 2S)     0.48397      -0.39000
    73    C    6  S      Ryd( 3S)     0.00089       0.35847
    74    C    6  px     Val( 2p)     0.55380      -0.28624
    75    C    6  px     Ryd( 3p)     0.00294       0.57472
    76    C    6  py     Val( 2p)     0.58331      -0.29335
    77    C    6  py     Ryd( 3p)     0.00289       0.69945
    78    C    6  pz     Val( 2p)     0.45998      -0.34251
    79    C    6  pz     Ryd( 3p)     0.00060       0.34181
    80    C    6  dxy    Ryd( 3d)     0.00041       2.25485
    81    C    6  dxz    Ryd( 3d)     0.00024       1.68535
    82    C    6  dyz    Ryd( 3d)     0.00033       1.69030
    83    C    6  dx2y2  Ryd( 3d)     0.00033       2.23216
    84    C    6  dz2    Ryd( 3d)     0.00019       1.98078

    85    C    7  S      Cor( 1S)     0.99950     -10.31122
    86    C    7  S      Val( 2S)     0.48962      -0.39818
    87    C    7  S      Ryd( 3S)     0.00064       0.35872
    88    C    7  px     Val( 2p)     0.54774      -0.27817
    89    C    7  px     Ryd( 3p)     0.00249       0.51615
    90    C    7  py     Val( 2p)     0.58491      -0.29196
    91    C    7  py     Ryd( 3p)     0.00298       0.71817
    92    C    7  pz     Val( 2p)     0.47461      -0.34374
    93    C    7  pz     Ryd( 3p)     0.00036       0.33827
    94    C    7  dxy    Ryd( 3d)     0.00041       2.25315
    95    C    7  dxz    Ryd( 3d)     0.00024       1.68683
    96    C    7  dyz    Ryd( 3d)     0.00035       1.67143
    97    C    7  dx2y2  Ryd( 3d)     0.00037       2.21076
    98    C    7  dz2    Ryd( 3d)     0.00017       1.98118

    99    C    8  S      Cor( 1S)     0.99948     -10.33975
   100    C    8  S      Val( 2S)     0.50490      -0.43672
   101    C    8  S      Ryd( 3S)     0.00071       0.34363
   102    C    8  px     Val( 2p)     0.60808      -0.31018
   103    C    8  px     Ryd( 3p)     0.00302       0.80180
   104    C    8  py     Val( 2p)     0.52767      -0.28093
   105    C    8  py     Ryd( 3p)     0.00165       0.42112
   106    C    8  pz     Val( 2p)     0.54064      -0.38779
   107    C    8  pz     Ryd( 3p)     0.00026       0.31768
   108    C    8  dxy    Ryd( 3d)     0.00045       2.16323
   109    C    8  dxz    Ryd( 3d)     0.00031       1.62914
   110    C    8  dyz    Ryd( 3d)     0.00042       1.65556
   111    C    8  dx2y2  Ryd( 3d)     0.00044       2.25440
   112    C    8  dz2    Ryd( 3d)     0.00010       1.93811

   113    C    9  S      Cor( 1S)     0.99950     -10.31122
   114    C    9  S      Val( 2S)     0.48962      -0.39818
   115    C    9  S      Ryd( 3S)     0.00064       0.35872
   116    C    9  px     Val( 2p)     0.54774      -0.27817
   117    C    9  px     Ryd( 3p)     0.00249       0.51615
   118    C    9  py     Val( 2p)     0.58491      -0.29196
   119    C    9  py     Ryd( 3p)     0.00298       0.71817
   120    C    9  pz     Val( 2p)     0.47461      -0.34374
   121    C    9  pz     Ryd( 3p)     0.00036       0.33827
   122    C    9  dxy    Ryd( 3d)     0.00041       2.25315
   123    C    9  dxz    Ryd( 3d)     0.00024       1.68683
   124    C    9  dyz    Ryd( 3d)     0.00035       1.67143
   125    C    9  dx2y2  Ryd( 3d)     0.00037       2.21076
   126    C    9  dz2    Ryd( 3d)     0.00017       1.98118

   127    C   10  S      Cor( 1S)     0.99947     -10.30935
   128    C   10  S      Val( 2S)     0.48397      -0.39000
   129    C   10  S      Ryd( 3S)     0.00089       0.35847
   130    C   10  px     Val( 2p)     0.55380      -0.28624
   131    C   10  px     Ryd( 3p)     0.00294       0.57472
   132    C   10  py     Val( 2p)     0.58331      -0.29335
   133    C   10  py     Ryd( 3p)     0.00289       0.69945
   134    C   10  pz     Val( 2p)     0.45998      -0.34251
   135    C   10  pz     Ryd( 3p)     0.00060       0.34181
   136    C   10  dxy    Ryd( 3d)     0.00041       2.25485
   137    C   10  dxz    Ryd( 3d)     0.00024       1.68535
   138    C   10  dyz    Ryd( 3d)     0.00033       1.69030
   139    C   10  dx2y2  Ryd( 3d)     0.00033       2.23216
   140    C   10  dz2    Ryd( 3d)     0.00019       1.98078

   141    H   11  S      Val( 1S)     0.35662      -0.10434
   142    H   11  S      Ryd( 2S)     0.00104       0.15574
   143    H   11  px     Ryd( 2p)     0.00015       1.89968
   144    H   11  py     Ryd( 2p)     0.00035       2.08077
   145    H   11  pz     Ryd( 2p)     0.00005       1.45936

   146    H   12  S      Val( 1S)     0.36062      -0.10542
   147    H   12  S      Ryd( 2S)     0.00066       0.14520
   148    H   12  px     Ryd( 2p)     0.00013       1.87081
   149    H   12  py     Ryd( 2p)     0.00035       2.07658
   150    H   12  pz     Ryd( 2p)     0.00005       1.44653

   151    H   13  S      Val( 1S)     0.36068      -0.12485
   152    H   13  S      Ryd( 2S)     0.00076       0.13540
   153    H   13  px     Ryd( 2p)     0.00044       2.16048
   154    H   13  py     Ryd( 2p)     0.00003       1.75345
   155    H   13  pz     Ryd( 2p)     0.00005       1.42888

   156    H   14  S      Val( 1S)     0.36062      -0.10542
   157    H   14  S      Ryd( 2S)     0.00066       0.14520
   158    H   14  px     Ryd( 2p)     0.00013       1.87081
   159    H   14  py     Ryd( 2p)     0.00035       2.07658
   160    H   14  pz     Ryd( 2p)     0.00005       1.44653

   161    H   15  S      Val( 1S)     0.35662      -0.10434
   162    H   15  S      Ryd( 2S)     0.00104       0.15574
   163    H   15  px     Ryd( 2p)     0.00015       1.89968
   164    H   15  py     Ryd( 2p)     0.00035       2.08077
   165    H   15  pz     Ryd( 2p)     0.00005       1.45936


 Summary of Natural Population Analysis:                  
                                                          
                                       Natural Population 
                Natural  -----------------------------------------------
    Atom  No    Charge         Core      Valence    Rydberg      Total
 -----------------------------------------------------------------------
      F    1   -0.17764      0.99995     3.67497    0.00273     4.67764
      C    2    0.58508      0.99953     1.37836    0.03703     2.41492
      F    3   -0.17980      0.99995     3.67727    0.00258     4.67980
      F    4   -0.17764      0.99995     3.67497    0.00273     4.67764
      C    5   -0.17238      0.99939     2.16361    0.00939     3.17238
      C    6   -0.08936      0.99947     2.08106    0.00882     3.08936
      C    7   -0.10438      0.99950     2.09688    0.00801     3.10438
      C    8   -0.18813      0.99948     2.18130    0.00735     3.18813
      C    9   -0.10438      0.99950     2.09688    0.00801     3.10438
      C   10   -0.08936      0.99947     2.08106    0.00882     3.08936
      H   11    0.14179      0.00000     0.35662    0.00159     0.35821
      H   12    0.13819      0.00000     0.36062    0.00119     0.36181
      H   13    0.13804      0.00000     0.36068    0.00128     0.36196
      H   14    0.13819      0.00000     0.36062    0.00119     0.36181
      H   15    0.14179      0.00000     0.35662    0.00159     0.35821
 =======================================================================
   * Total *   -0.00000      9.99618    26.90152    0.10230    37.00000

                                 Natural Population      
 --------------------------------------------------------
   Core                       9.99618 ( 99.9618% of  10)
   Valence                   26.90152 ( 99.6353% of  27)
   Natural Minimal Basis     36.89770 ( 99.7235% of  37)
   Natural Rydberg Basis      0.10230 (  0.2765% of  37)
 --------------------------------------------------------

    Atom  No          Natural Electron Configuration
 ----------------------------------------------------------------------------
      F    1      [core]2S( 0.92)2p( 2.75)
      C    2      [core]2S( 0.37)2p( 1.01)3p( 0.02)3d( 0.01)
      F    3      [core]2S( 0.92)2p( 2.75)
      F    4      [core]2S( 0.92)2p( 2.75)
      C    5      [core]2S( 0.47)2p( 1.69)3p( 0.01)
      C    6      [core]2S( 0.48)2p( 1.60)3p( 0.01)
      C    7      [core]2S( 0.49)2p( 1.61)3p( 0.01)
      C    8      [core]2S( 0.50)2p( 1.68)
      C    9      [core]2S( 0.49)2p( 1.61)3p( 0.01)
      C   10      [core]2S( 0.48)2p( 1.60)3p( 0.01)
      H   11            1S( 0.36)
      H   12            1S( 0.36)
      H   13            1S( 0.36)
      H   14            1S( 0.36)
      H   15            1S( 0.36)


 NATURAL BOND ORBITAL ANALYSIS, alpha spin orbitals:

                       Occupancies       Lewis Structure    Low   High
           Occ.    -------------------  -----------------   occ   occ
  Cycle   Thresh.   Lewis   Non-Lewis     CR  BD  3C  LP    (L)   (NL)   Dev
 =============================================================================
   1(1)    0.90    35.25068   1.74932     10  15   0  12     3      3    0.03
   2(2)    0.90    35.25068   1.74932     10  15   0  12     3      3    0.03
   3(1)    0.80    35.82203   1.17797     10  17   0  10     1      3    0.03
   4(2)    0.80    35.82203   1.17797     10  17   0  10     1      3    0.03
   5(1)    0.70    35.39029   1.60971     10  15   0  12     0      6    0.22
   6(2)    0.70    35.39029   1.60971     10  15   0  12     0      6    0.22
   7(1)    0.60    33.38189   3.61811     10  10   0  17     0     11    0.22
   8(2)    0.60    33.38189   3.61811     10  10   0  17     0     11    0.22

    The hybrids on atom  5 are linearly dependent.  An eigenvalue (  0.000014)
    of the hybrid overlap matrix is too small (<0.00010).

    PRJTHR will be raised from  0.200 to 0.250 and the NBO search repeated.


    The hybrids on atom  5 are linearly dependent.  An eigenvalue (  0.000014)
    of the hybrid overlap matrix is too small (<0.00010).

    PRJTHR will be raised from  0.250 to 0.300 and the NBO search repeated.


    The hybrids on atom  5 are linearly dependent.  An eigenvalue (  0.000014)
    of the hybrid overlap matrix is too small (<0.00010).

    PRJTHR will be raised from  0.300 to 0.350 and the NBO search repeated.


    The hybrids on atom  5 are linearly dependent.  An eigenvalue (  0.000014)
    of the hybrid overlap matrix is too small (<0.00010).

    PRJTHR will be raised from  0.350 to 0.400 and the NBO search repeated.


    The hybrids on atom  5 are linearly dependent.  An eigenvalue (  0.000014)
    of the hybrid overlap matrix is too small (<0.00010).

    PRJTHR will be raised from  0.400 to 0.450 and the NBO search repeated.


    The hybrids on atom  5 are linearly dependent.  An eigenvalue (  0.000014)
    of the hybrid overlap matrix is too small (<0.00010).

    PRJTHR will be raised from  0.450 to 0.500 and the NBO search repeated.

   9(1)    0.50    30.98258   6.01742     10   5   0  22     0     18    0.36
  10(2)    0.50    30.73162   6.26838     10   4   0  23     0     18    0.36
  11(3)    0.50    30.98258   6.01742     10   5   0  22     0     18    0.36
  12(1)    0.80    35.82203   1.17797     10  17   0  10     1      3    0.03
 -----------------------------------------------------------------------------

 Structure accepted: RESONANCE keyword permits strongly delocalized structure

 --------------------------------------------------------
   Core                      9.99619 ( 99.962% of  10)
   Valence Lewis            25.82584 ( 95.651% of  27)
  ==================       ============================
   Total Lewis              35.82203 ( 96.816% of  37)
  -----------------------------------------------------
   Valence non-Lewis         1.09714 (  2.965% of  37)
   Rydberg non-Lewis         0.08083 (  0.218% of  37)
  ==================       ============================
   Total non-Lewis           1.17797 (  3.184% of  37)
 --------------------------------------------------------


       (Occupancy)   Bond orbital/ Coefficients/ Hybrids
 ---------------------------------------------------------------------------------
     1. (0.99721) BD ( 1) F   1 - C   2  
                ( 73.42%)   0.8568* F   1 s( 29.27%)p 2.41( 70.64%)d 0.00(  0.08%)
                                            0.0000 -0.5410 -0.0004  0.3358  0.0011
                                            0.6722  0.0065  0.3766  0.0032 -0.0164
                                           -0.0093 -0.0180  0.0116  0.0057
                ( 26.58%)   0.5156* C   2 s( 21.86%)p 3.55( 77.61%)d 0.02(  0.54%)
                                            0.0000 -0.4675  0.0079  0.3478  0.0340
                                            0.7041  0.0254  0.3965  0.0185 -0.0372
                                           -0.0212 -0.0471  0.0325  0.0160
     2. (0.99665) BD ( 1) C   2 - F   3  
                ( 26.47%)   0.5145* C   2 s( 21.71%)p 3.58( 77.80%)d 0.02(  0.49%)
                                           -0.0000  0.4659 -0.0072 -0.3156 -0.0321
                                           -0.0000 -0.0000  0.8220  0.0396  0.0000
                                           -0.0370 -0.0000  0.0092  0.0590
                ( 73.53%)   0.8575* F   3 s( 28.91%)p 2.46( 71.00%)d 0.00(  0.09%)
                                           -0.0000  0.5376 -0.0086 -0.3089  0.0002
                                           -0.0000 -0.0000  0.7839  0.0060  0.0000
                                           -0.0181 -0.0000  0.0038  0.0236
     3. (0.99721) BD ( 1) C   2 - F   4  
                ( 26.58%)   0.5156* C   2 s( 21.86%)p 3.55( 77.61%)d 0.02(  0.54%)
                                           -0.0000  0.4675 -0.0079 -0.3478 -0.0340
                                            0.7041  0.0254 -0.3965 -0.0185 -0.0372
                                            0.0212 -0.0471 -0.0325 -0.0160
                ( 73.42%)   0.8568* F   4 s( 29.27%)p 2.41( 70.64%)d 0.00(  0.08%)
                                           -0.0000  0.5410  0.0004 -0.3358 -0.0011
                                            0.6722  0.0065 -0.3766 -0.0032 -0.0164
                                            0.0093 -0.0180 -0.0116 -0.0057
     4. (0.99113) BD ( 1) C   2 - C   5  
                ( 45.90%)   0.6775* C   2 s( 34.28%)p 1.91( 65.64%)d 0.00(  0.08%)
                                            0.0003  0.5854  0.0139  0.8098 -0.0151
                                            0.0000  0.0000 -0.0205 -0.0016  0.0000
                                           -0.0009  0.0000  0.0245 -0.0139
                ( 54.10%)   0.7355* C   5 s( 29.69%)p 2.37( 70.27%)d 0.00(  0.04%)
                                            0.0000  0.5449 -0.0009 -0.8381  0.0131
                                            0.0000 -0.0000  0.0059 -0.0006 -0.0000
                                           -0.0012  0.0001  0.0182 -0.0091
     5. (0.98773) BD ( 1) C   5 - C   6  
                ( 51.83%)   0.7200* C   5 s( 35.13%)p 1.85( 64.83%)d 0.00(  0.03%)
                                           -0.0002  0.5927 -0.0020  0.3851 -0.0145
                                            0.7069  0.0110  0.0057 -0.0009  0.0145
                                            0.0003  0.0008 -0.0088 -0.0077
                ( 48.17%)   0.6940* C   6 s( 33.78%)p 1.96( 66.16%)d 0.00(  0.05%)
                                            0.0001  0.5812  0.0095 -0.4247 -0.0225
                                           -0.6932  0.0107 -0.0055 -0.0014  0.0165
                                           -0.0000  0.0001 -0.0113 -0.0120
     6. (0.84686) BD ( 2) C   5 - C   6  
                ( 58.90%)   0.7675* C   5 s(  0.01%)p99.99( 99.96%)d 2.65(  0.03%)
                                           -0.0000 -0.0108  0.0023 -0.0000  0.0003
                                            0.0010 -0.0001  0.9998  0.0070 -0.0001
                                            0.0145  0.0107 -0.0005  0.0001
                ( 41.10%)   0.6411* C   6 s(  0.00%)p 1.00( 99.91%)d 0.00(  0.09%)
                                            0.0000  0.0013 -0.0004 -0.0148  0.0017
                                            0.0021 -0.0006  0.9992  0.0196  0.0003
                                           -0.0019 -0.0304 -0.0002 -0.0000
     7. (0.98773) BD ( 1) C   5 - C  10  
                ( 51.83%)   0.7200* C   5 s( 35.13%)p 1.85( 64.83%)d 0.00(  0.03%)
                                           -0.0002  0.5927 -0.0020  0.3851 -0.0145
                                           -0.7069 -0.0110  0.0072 -0.0008 -0.0145
                                            0.0004 -0.0008 -0.0088 -0.0077
                ( 48.17%)   0.6940* C  10 s( 33.78%)p 1.96( 66.16%)d 0.00(  0.05%)
                                            0.0001  0.5812  0.0095 -0.4247 -0.0225
                                            0.6932 -0.0107 -0.0047 -0.0013 -0.0165
                                           -0.0000 -0.0001 -0.0113 -0.0120
     8. (0.98984) BD ( 1) C   6 - C   7  
                ( 50.41%)   0.7100* C   6 s( 35.72%)p 1.80( 64.23%)d 0.00(  0.04%)
                                            0.0000  0.5976  0.0115  0.8002  0.0049
                                            0.0111  0.0415  0.0111  0.0004 -0.0048
                                            0.0007 -0.0000  0.0170 -0.0114
                ( 49.59%)   0.7042* C   7 s( 35.51%)p 1.82( 64.45%)d 0.00(  0.04%)
                                            0.0001  0.5958  0.0065 -0.8015 -0.0067
                                            0.0128  0.0403 -0.0155 -0.0003  0.0045
                                            0.0007  0.0001  0.0173 -0.0114
     9. (0.98887) BD ( 1) C   6 - H  11  
                ( 64.32%)   0.8020* C   6 s( 30.41%)p 2.29( 69.56%)d 0.00(  0.02%)
                                           -0.0003  0.5513 -0.0157 -0.4214  0.0147
                                            0.7196 -0.0027 -0.0085 -0.0002 -0.0118
                                            0.0002 -0.0004 -0.0045 -0.0091
                ( 35.68%)   0.5973* H  11 s( 99.89%)p 0.00(  0.11%)
                                            0.9994 -0.0035  0.0161 -0.0294  0.0011
    10. (0.99141) BD ( 1) C   7 - C   8  
                ( 49.56%)   0.7040* C   7 s( 34.18%)p 1.92( 65.77%)d 0.00(  0.05%)
                                            0.0000  0.5845  0.0113  0.4233  0.0420
                                           -0.6903  0.0110  0.0098  0.0007 -0.0161
                                            0.0001 -0.0004 -0.0123 -0.0112
                ( 50.44%)   0.7102* C   8 s( 35.28%)p 1.83( 64.67%)d 0.00(  0.05%)
                                            0.0000  0.5940 -0.0050 -0.3822  0.0305
                                            0.7064  0.0253 -0.0056  0.0005 -0.0184
                                            0.0001 -0.0003 -0.0072 -0.0080
    11. (0.84252) BD ( 2) C   7 - C   8  
                ( 45.06%)   0.6713* C   7 s(  0.00%)p 1.00( 99.91%)d 0.00(  0.09%)
                                           -0.0000  0.0003  0.0002 -0.0191 -0.0002
                                            0.0028  0.0001  0.9994  0.0033  0.0004
                                            0.0004 -0.0301  0.0001  0.0001
                ( 54.94%)   0.7412* C   8 s(  0.00%)p 1.00( 99.93%)d 0.00(  0.07%)
                                           -0.0000 -0.0005  0.0001 -0.0165 -0.0001
                                           -0.0006 -0.0001  0.9995 -0.0064 -0.0002
                                           -0.0238  0.0109  0.0004 -0.0007
    12. (0.98939) BD ( 1) C   7 - H  12  
                ( 63.92%)   0.7995* C   7 s( 30.23%)p 2.31( 69.74%)d 0.00(  0.02%)
                                           -0.0003  0.5496 -0.0146  0.4196 -0.0081
                                            0.7219 -0.0087  0.0058 -0.0001  0.0116
                                            0.0000  0.0001 -0.0053 -0.0086
                ( 36.08%)   0.6007* H  12 s( 99.89%)p 0.00(  0.11%)
                                            0.9995 -0.0030 -0.0158 -0.0289 -0.0002
    13. (0.99141) BD ( 1) C   8 - C   9  
                ( 50.44%)   0.7102* C   8 s( 35.28%)p 1.83( 64.67%)d 0.00(  0.05%)
                                            0.0000  0.5940 -0.0050 -0.3822  0.0305
                                           -0.7064 -0.0253 -0.0064  0.0005  0.0184
                                            0.0001  0.0003 -0.0072 -0.0080
                ( 49.56%)   0.7040* C   9 s( 34.18%)p 1.92( 65.77%)d 0.00(  0.05%)
                                            0.0000  0.5845  0.0113  0.4233  0.0420
                                            0.6903 -0.0110  0.0096  0.0007  0.0161
                                            0.0001  0.0004 -0.0123 -0.0112
    14. (0.99004) BD ( 1) C   8 - H  13  
                ( 63.93%)   0.7996* C   8 s( 29.36%)p 2.40( 70.61%)d 0.00(  0.02%)
                                           -0.0003  0.5417  0.0154  0.8401 -0.0128
                                           -0.0000 -0.0000  0.0141 -0.0002 -0.0000
                                            0.0004  0.0000  0.0139 -0.0057
                ( 36.07%)   0.6006* H  13 s( 99.89%)p 0.00(  0.11%)
                                            0.9994 -0.0054 -0.0331  0.0000 -0.0005
    15. (0.98984) BD ( 1) C   9 - C  10  
                ( 49.59%)   0.7042* C   9 s( 35.51%)p 1.82( 64.45%)d 0.00(  0.04%)
                                            0.0001  0.5958  0.0065 -0.8015 -0.0067
                                           -0.0129 -0.0403 -0.0145 -0.0003 -0.0045
                                            0.0007 -0.0001  0.0173 -0.0114
                ( 50.41%)   0.7100* C  10 s( 35.72%)p 1.80( 64.23%)d 0.00(  0.04%)
                                            0.0000  0.5976  0.0115  0.8002  0.0049
                                           -0.0111 -0.0415  0.0120  0.0004  0.0048
                                            0.0006  0.0001  0.0170 -0.0114
    16. (0.98939) BD ( 1) C   9 - H  14  
                ( 63.92%)   0.7995* C   9 s( 30.23%)p 2.31( 69.74%)d 0.00(  0.02%)
                                            0.0003 -0.5496  0.0146 -0.4197  0.0081
                                            0.7219 -0.0087 -0.0046  0.0001  0.0116
                                           -0.0000  0.0001  0.0053  0.0086
                ( 36.08%)   0.6007* H  14 s( 99.89%)p 0.00(  0.11%)
                                           -0.9995  0.0030  0.0158 -0.0289  0.0002
    17. (0.98887) BD ( 1) C  10 - H  15  
                ( 64.32%)   0.8020* C  10 s( 30.41%)p 2.29( 69.56%)d 0.00(  0.02%)
                                            0.0003 -0.5513  0.0157  0.4213 -0.0147
                                            0.7196 -0.0027  0.0106  0.0002 -0.0118
                                           -0.0002 -0.0003  0.0045  0.0091
                ( 35.68%)   0.5973* H  15 s( 99.89%)p 0.00(  0.11%)
                                           -0.9994  0.0035 -0.0161 -0.0294 -0.0011
    18. (0.99995) CR ( 1) F   1           s(100.00%)p 0.00(  0.00%)
                                            1.0000 -0.0002  0.0000 -0.0000 -0.0000
                                           -0.0001 -0.0000 -0.0001 -0.0000  0.0000
                                            0.0000  0.0000 -0.0000 -0.0000
    19. (0.99954) CR ( 1) C   2           s(100.00%)p 0.00(  0.00%)
                                            1.0000 -0.0001 -0.0000 -0.0003  0.0000
                                            0.0000 -0.0000  0.0000  0.0000 -0.0000
                                            0.0000 -0.0000 -0.0000  0.0000
    20. (0.99995) CR ( 1) F   3           s(100.00%)p 0.00(  0.00%)
                                            1.0000 -0.0002 -0.0000 -0.0000 -0.0000
                                           -0.0000 -0.0000  0.0001  0.0000  0.0000
                                           -0.0000 -0.0000 -0.0000  0.0000
    21. (0.99995) CR ( 1) F   4           s(100.00%)p 0.00(  0.00%)
                                            1.0000 -0.0002  0.0000 -0.0000 -0.0000
                                            0.0001  0.0000 -0.0001 -0.0000 -0.0000
                                            0.0000 -0.0000 -0.0000 -0.0000
    22. (0.99939) CR ( 1) C   5           s(100.00%)p 0.00(  0.00%)
                                            1.0000  0.0002 -0.0000  0.0001 -0.0000
                                            0.0000 -0.0000  0.0000  0.0000 -0.0000
                                            0.0000  0.0000 -0.0000 -0.0000
    23. (0.99947) CR ( 1) C   6           s(100.00%)p 0.00(  0.00%)
                                            1.0000  0.0001 -0.0000 -0.0001  0.0000
                                            0.0003 -0.0000 -0.0000 -0.0000 -0.0000
                                            0.0000  0.0000 -0.0000 -0.0000
    24. (0.99950) CR ( 1) C   7           s(100.00%)p 0.00(  0.00%)
                                            1.0000  0.0001 -0.0000  0.0001 -0.0000
                                            0.0002 -0.0000  0.0000  0.0000  0.0000
                                           -0.0000 -0.0000 -0.0000 -0.0000
    25. (0.99948) CR ( 1) C   8           s(100.00%)p 0.00(  0.00%)
                                            1.0000  0.0001  0.0000  0.0003 -0.0000
                                           -0.0000 -0.0000  0.0000 -0.0000 -0.0000
                                            0.0000  0.0000  0.0000 -0.0000
    26. (0.99950) CR ( 1) C   9           s(100.00%)p 0.00(  0.00%)
                                            1.0000  0.0001 -0.0000  0.0001 -0.0000
                                           -0.0002  0.0000  0.0000 -0.0000 -0.0000
                                           -0.0000 -0.0000 -0.0000 -0.0000
    27. (0.99947) CR ( 1) C  10           s(100.00%)p 0.00(  0.00%)
                                            1.0000  0.0001 -0.0000 -0.0001  0.0000
                                           -0.0003  0.0000 -0.0000  0.0000  0.0000
                                            0.0000  0.0000 -0.0000 -0.0000
    28. (0.99357) LP ( 1) F   1           s( 70.64%)p 0.42( 29.36%)d 0.00(  0.00%)
                                            0.0002  0.8405 -0.0017  0.1879  0.0030
                                            0.4358  0.0031  0.2613  0.0018 -0.0038
                                           -0.0024 -0.0045  0.0028  0.0009
    29. (0.97314) LP ( 2) F   1           s(  0.07%)p99.99( 99.88%)d 0.63(  0.05%)
                                           -0.0000  0.0269 -0.0009  0.9182 -0.0034
                                           -0.2831  0.0019 -0.2747  0.0002 -0.0123
                                           -0.0059  0.0077 -0.0136  0.0052
    30. (0.96478) LP ( 3) F   1           s(  0.01%)p 1.00( 99.94%)d 0.00(  0.05%)
                                            0.0000  0.0099  0.0008 -0.0907 -0.0000
                                            0.5266 -0.0008 -0.8449  0.0017 -0.0039
                                            0.0096  0.0094  0.0096  0.0139
    31. (0.99388) LP ( 1) F   3           s( 70.61%)p 0.42( 29.39%)d 0.00(  0.00%)
                                            0.0002  0.8403  0.0025  0.1201  0.0035
                                            0.0000  0.0000 -0.5286 -0.0054 -0.0000
                                            0.0028  0.0000  0.0000 -0.0060
    32. (0.97262) LP ( 2) F   3           s(  0.48%)p99.99( 99.48%)d 0.09(  0.05%)
                                           -0.0000  0.0692  0.0004  0.9432 -0.0033
                                           -0.0000  0.0000  0.3242 -0.0012 -0.0000
                                            0.0152 -0.0000 -0.0079  0.0126
    33. (0.96536) LP ( 3) F   3           s(  0.00%)p 1.00( 99.96%)d 0.00(  0.04%)
                                            0.0000  0.0000 -0.0000  0.0000  0.0000
                                            0.9998 -0.0018  0.0000 -0.0000 -0.0092
                                           -0.0000  0.0191  0.0000  0.0000
    34. (0.99357) LP ( 1) F   4           s( 70.64%)p 0.42( 29.36%)d 0.00(  0.00%)
                                            0.0002  0.8405 -0.0017  0.1879  0.0030
                                           -0.4358 -0.0031  0.2613  0.0018  0.0038
                                           -0.0024  0.0045  0.0028  0.0009
    35. (0.97314) LP ( 2) F   4           s(  0.07%)p99.99( 99.88%)d 0.63(  0.05%)
                                           -0.0000  0.0269 -0.0009  0.9182 -0.0034
                                            0.2831 -0.0019 -0.2747  0.0002  0.0123
                                           -0.0059 -0.0077 -0.0136  0.0052
    36. (0.96478) LP ( 3) F   4           s(  0.01%)p 1.00( 99.94%)d 0.00(  0.05%)
                                            0.0000  0.0099  0.0008 -0.0907 -0.0000
                                           -0.5266  0.0008 -0.8449  0.0017  0.0039
                                            0.0096 -0.0094  0.0096  0.0139
    37. (0.47490) LP ( 1) C   9           s(  0.00%)p 1.00( 99.94%)d 0.00(  0.06%)
                                           -0.0000  0.0005 -0.0000 -0.0176  0.0000
                                           -0.0035 -0.0001  0.9995 -0.0045 -0.0003
                                           -0.0087  0.0230  0.0002 -0.0002
    38. (0.46025) LP*( 1) C  10           s(  0.00%)p 1.00( 99.94%)d 0.00(  0.06%)
                                           -0.0000  0.0014 -0.0002 -0.0161  0.0006
                                           -0.0042  0.0002  0.9995  0.0057 -0.0004
                                            0.0086  0.0227 -0.0001  0.0003
    39. (0.00066) RY*( 1) F   1           s( 66.44%)p 0.48( 32.20%)d 0.02(  1.36%)
                                           -0.0000 -0.0009  0.8151  0.0024  0.5293
                                            0.0002  0.2001  0.0006  0.0424  0.0497
                                            0.0374  0.0834 -0.0414 -0.0321
    40. (0.00018) RY*( 2) F   1           s( 11.19%)p 6.38( 71.33%)d 1.56( 17.48%)
                                           -0.0000  0.0005  0.3345  0.0061 -0.7094
                                            0.0006  0.3682  0.0012  0.2728  0.2953
                                            0.1589  0.0196  0.2123 -0.1299
    41. (0.00014) RY*( 3) F   1           s(  0.01%)p 1.00( 97.44%)d 0.03(  2.55%)
                                           -0.0000 -0.0007  0.0093  0.0020  0.0986
                                           -0.0019 -0.4905  0.0032  0.8509  0.0529
                                           -0.0460  0.0869  0.0770  0.0845
    42. (0.00003) RY*( 4) F   1           s(  0.00%)p 1.00(  1.92%)d51.21( 98.08%)
    43. (0.00000) RY*( 5) F   1           s(  2.57%)p 2.99(  7.67%)d34.99( 89.77%)
    44. (0.00001) RY*( 6) F   1           s( 17.94%)p 4.57( 81.95%)d 0.01(  0.11%)
    45. (0.00000) RY*( 7) F   1           s(  1.05%)p 0.45(  0.47%)d94.18( 98.48%)
    46. (0.00001) RY*( 8) F   1           s(  0.19%)p26.38(  4.90%)d99.99( 94.91%)
    47. (0.00000) RY*( 9) F   1           s(  0.63%)p 3.63(  2.30%)d99.99( 97.07%)
    48. (0.01056) RY*( 1) C   2           s(  0.00%)p 1.00( 92.69%)d 0.08(  7.31%)
                                            0.0000 -0.0000 -0.0000 -0.0000 -0.0000
                                           -0.0545  0.9612  0.0000  0.0000 -0.0360
                                            0.0000 -0.2679 -0.0000 -0.0000
    49. (0.00917) RY*( 2) C   2           s(  0.01%)p99.99( 86.01%)d99.99( 13.97%)
                                           -0.0000  0.0007  0.0115 -0.0001  0.0029
                                            0.0000  0.0000 -0.0734  0.9245  0.0000
                                           -0.0754 -0.0000  0.1633  0.3277
    50. (0.00651) RY*( 3) C   2           s(  3.65%)p22.60( 82.52%)d 3.79( 13.83%)
                                            0.0000  0.0558  0.1827 -0.0395  0.9075
                                            0.0000  0.0000 -0.0004  0.0044  0.0000
                                           -0.0112  0.0000  0.3200 -0.1891
    51. (0.00255) RY*( 4) C   2           s( 71.72%)p 0.00(  0.22%)d 0.39( 28.06%)
                                           -0.0000 -0.0018  0.8468  0.0059  0.0450
                                            0.0000 -0.0000 -0.0001 -0.0120  0.0000
                                           -0.0418 -0.0000 -0.4750  0.2308
    52. (0.00199) RY*( 5) C   2           s(  0.18%)p45.20(  8.12%)d99.99( 91.70%)
                                           -0.0000  0.0012  0.0424 -0.0013  0.0115
                                            0.0000  0.0000 -0.0199 -0.2841 -0.0000
                                            0.5014 -0.0000  0.3883  0.7175
    53. (0.00192) RY*( 6) C   2           s(  0.00%)p 1.00(  5.87%)d16.02( 94.13%)
                                           -0.0000  0.0000  0.0000 -0.0000  0.0000
                                            0.0329  0.2401  0.0000  0.0000 -0.3553
                                           -0.0000  0.9028  0.0000  0.0000
    54. (0.00150) RY*( 7) C   2           s(  0.04%)p99.99(  6.57%)d99.99( 93.39%)
                                            0.0000 -0.0023  0.0191  0.0050  0.0086
                                           -0.0000  0.0000  0.0601  0.2490 -0.0000
                                            0.8595  0.0000 -0.2303 -0.3771
    55. (0.00123) RY*( 8) C   2           s(  0.00%)p 1.00(  2.15%)d45.51( 97.85%)
                                           -0.0000  0.0000 -0.0000 -0.0000 -0.0000
                                            0.0666  0.1306  0.0000  0.0000  0.9326
                                            0.0000  0.3298  0.0000  0.0000
    56. (0.00028) RY*( 9) C   2           s( 24.69%)p 0.70( 17.18%)d 2.35( 58.12%)
                                            0.0000 -0.0122  0.4968 -0.0339 -0.4130
                                           -0.0000 -0.0000  0.0013  0.0121 -0.0000
                                            0.0015 -0.0000  0.6624 -0.3774
    57. (0.00049) RY*( 1) F   3           s( 71.40%)p 0.39( 28.05%)d 0.01(  0.54%)
                                           -0.0000 -0.0002  0.8450 -0.0013  0.5293
                                           -0.0000  0.0000  0.0063 -0.0195  0.0000
                                           -0.0165 -0.0000  0.0144  0.0704
    58. (0.00022) RY*( 2) F   3           s( 21.64%)p 3.01( 65.18%)d 0.61( 13.19%)
                                           -0.0000  0.0015  0.4652  0.0033 -0.7549
                                            0.0000  0.0000  0.0029 -0.2863  0.0000
                                           -0.2934 -0.0000  0.1913 -0.0958
    59. (0.00010) RY*( 3) F   3           s(  0.00%)p 1.00( 97.97%)d 0.02(  2.03%)
                                            0.0000  0.0000 -0.0000 -0.0000 -0.0000
                                            0.0027  0.9898  0.0000  0.0000 -0.1011
                                            0.0000 -0.1005 -0.0000 -0.0000
    60. (0.00003) RY*( 4) F   3           s(  0.00%)p 1.00(  0.95%)d99.99( 99.05%)
    61. (0.00002) RY*( 5) F   3           s(  4.73%)p18.66( 88.17%)d 1.50(  7.10%)
    62. (0.00000) RY*( 6) F   3           s(  1.15%)p13.14( 15.06%)d73.13( 83.80%)
    63. (0.00000) RY*( 7) F   3           s(  0.00%)p 1.00(  1.12%)d87.95( 98.88%)
    64. (0.00001) RY*( 8) F   3           s(  1.06%)p 2.19(  2.33%)d90.81( 96.61%)
    65. (0.00001) RY*( 9) F   3           s(  0.03%)p45.12(  1.35%)d99.99( 98.62%)
    66. (0.00066) RY*( 1) F   4           s( 66.44%)p 0.48( 32.20%)d 0.02(  1.36%)
                                           -0.0000 -0.0009  0.8151  0.0024  0.5293
                                           -0.0002 -0.2001  0.0006  0.0424 -0.0497
                                            0.0374 -0.0834 -0.0414 -0.0321
    67. (0.00018) RY*( 2) F   4           s( 11.19%)p 6.38( 71.33%)d 1.56( 17.48%)
                                           -0.0000  0.0005  0.3345  0.0061 -0.7094
                                           -0.0006 -0.3682  0.0012  0.2728 -0.2953
                                            0.1589 -0.0196  0.2123 -0.1299
    68. (0.00014) RY*( 3) F   4           s(  0.01%)p 1.00( 97.44%)d 0.03(  2.55%)
                                           -0.0000 -0.0007  0.0093  0.0020  0.0986
                                            0.0019  0.4905  0.0032  0.8509 -0.0529
                                           -0.0460 -0.0869  0.0770  0.0845
    69. (0.00003) RY*( 4) F   4           s(  0.00%)p 1.00(  1.92%)d51.21( 98.08%)
    70. (0.00000) RY*( 5) F   4           s(  2.57%)p 2.99(  7.67%)d34.99( 89.77%)
    71. (0.00001) RY*( 6) F   4           s( 17.94%)p 4.57( 81.95%)d 0.01(  0.11%)
    72. (0.00000) RY*( 7) F   4           s(  1.05%)p 0.45(  0.47%)d94.18( 98.48%)
    73. (0.00001) RY*( 8) F   4           s(  0.19%)p26.38(  4.90%)d99.99( 94.91%)
    74. (0.00000) RY*( 9) F   4           s(  0.63%)p 3.63(  2.30%)d99.99( 97.07%)
    75. (0.00278) RY*( 1) C   5           s(  6.29%)p13.87( 87.23%)d 1.03(  6.48%)
                                            0.0000  0.0098  0.2506  0.0264  0.9275
                                           -0.0000 -0.0000 -0.0017  0.1065 -0.0000
                                            0.0201  0.0012  0.2510 -0.0370
    76. (0.00202) RY*( 2) C   5           s(  0.00%)p 1.00( 99.92%)d 0.00(  0.08%)
                                           -0.0000  0.0000  0.0000 -0.0000 -0.0000
                                           -0.0151  0.9995 -0.0000  0.0001 -0.0230
                                            0.0000  0.0159 -0.0000 -0.0000
    77. (0.00146) RY*( 3) C   5           s( 50.38%)p 0.98( 49.13%)d 0.01(  0.49%)
                                           -0.0000 -0.0004  0.7098 -0.0060 -0.2574
                                           -0.0000 -0.0002 -0.0066  0.6519 -0.0000
                                            0.0223  0.0071 -0.0428 -0.0504
    78. (0.00108) RY*( 4) C   5           s( 41.99%)p 1.36( 57.05%)d 0.02(  0.96%)
                                           -0.0000 -0.0014  0.6480 -0.0018 -0.0906
                                            0.0000  0.0003  0.0035 -0.7499 -0.0000
                                            0.0349 -0.0149 -0.0097 -0.0897
    79. (0.00054) RY*( 5) C   5           s(  0.00%)p 1.00(  0.06%)d99.99( 99.94%)
                                           -0.0000  0.0000  0.0028 -0.0001 -0.0002
                                           -0.0015 -0.0153 -0.0110 -0.0156  0.0289
                                            0.0308  0.9988 -0.0032 -0.0035
    80. (0.00022) RY*( 6) C   5           s(  0.05%)p51.29(  2.39%)d99.99( 97.56%)
                                            0.0000 -0.0008  0.0216  0.0111 -0.1533
                                           -0.0002 -0.0002  0.0112 -0.0133  0.0098
                                           -0.7677  0.0254  0.6188  0.0518
    81. (0.00018) RY*( 7) C   5           s(  0.00%)p 1.00(  0.10%)d99.99( 99.90%)
                                            0.0000 -0.0000  0.0003  0.0001 -0.0014
                                            0.0208 -0.0232 -0.0004 -0.0006 -0.9991
                                           -0.0069  0.0288  0.0056  0.0005
    82. (0.00018) RY*( 8) C   5           s(  0.35%)p11.70(  4.13%)d99.99( 95.51%)
                                           -0.0000  0.0029  0.0594 -0.0112  0.2028
                                           -0.0000 -0.0002  0.0084 -0.0046  0.0005
                                           -0.6294  0.0173 -0.7414  0.0953
    83. (0.00002) RY*( 9) C   5           s(  0.97%)p 0.09(  0.09%)d99.99( 98.94%)
    84. (0.00337) RY*( 1) C   6           s(  0.85%)p99.99( 94.98%)d 4.94(  4.18%)
                                            0.0000 -0.0188  0.0900 -0.0137 -0.7882
                                            0.0303  0.5719  0.0021 -0.0172  0.1701
                                           -0.0023  0.0106  0.1121  0.0116
    85. (0.00163) RY*( 2) C   6           s(  7.08%)p12.82( 90.74%)d 0.31(  2.18%)
                                           -0.0000  0.0201  0.2653  0.0224 -0.5551
                                            0.0095 -0.7735  0.0014 -0.0169 -0.1373
                                            0.0016  0.0053  0.0424 -0.0342
    86. (0.00082) RY*( 3) C   6           s(  1.50%)p49.98( 75.22%)d15.47( 23.28%)
                                            0.0000 -0.0006  0.1227 -0.0023  0.0057
                                            0.0015  0.0156 -0.0278  0.8667  0.0080
                                           -0.3470 -0.3347  0.0090 -0.0148
    87. (0.00054) RY*( 4) C   6           s( 88.35%)p 0.09(  8.04%)d 0.04(  3.61%)
                                            0.0000 -0.0084  0.9399 -0.0168  0.2383
                                            0.0141  0.1357  0.0034 -0.0685  0.1213
                                            0.1082  0.0717  0.0285 -0.0612
    88. (0.00022) RY*( 5) C   6           s(  0.45%)p47.41( 21.17%)d99.99( 78.38%)
                                            0.0000 -0.0013  0.0668  0.0002  0.0280
                                            0.0021  0.0014 -0.0018 -0.4593  0.0561
                                           -0.8288 -0.3011 -0.0035 -0.0554
    89. (0.00007) RY*( 6) C   6           s(  0.32%)p 8.54(  2.77%)d99.99( 96.91%)
    90. (0.00004) RY*( 7) C   6           s(  1.27%)p 2.62(  3.34%)d74.88( 95.39%)
    91. (0.00001) RY*( 8) C   6           s(  0.04%)p78.40(  3.24%)d99.99( 96.72%)
    92. (0.00001) RY*( 9) C   6           s(  0.22%)p 2.97(  0.64%)d99.99( 99.14%)
    93. (0.00277) RY*( 1) C   7           s(  0.25%)p99.99( 92.76%)d28.08(  6.99%)
                                           -0.0000  0.0287  0.0408 -0.0168 -0.5089
                                           -0.0318 -0.8169 -0.0003 -0.0015  0.2267
                                           -0.0020  0.0029 -0.1325 -0.0308
    94. (0.00134) RY*( 2) C   7           s(  0.21%)p99.99( 98.68%)d 5.38(  1.11%)
                                           -0.0000 -0.0003  0.0455 -0.0305  0.8414
                                            0.0220 -0.5259 -0.0006  0.0271  0.0419
                                            0.0027 -0.0004  0.0965 -0.0079
    95. (0.00051) RY*( 3) C   7           s(  2.09%)p27.58( 57.60%)d19.30( 40.31%)
                                            0.0000 -0.0006  0.1445  0.0019 -0.0264
                                            0.0028  0.0115 -0.0162  0.7582 -0.0232
                                            0.4457 -0.4515  0.0082  0.0043
    96. (0.00045) RY*( 4) C   7           s( 91.01%)p 0.02(  1.68%)d 0.08(  7.30%)
                                            0.0000 -0.0034  0.9540  0.0089 -0.0492
                                            0.0193  0.0050  0.0024 -0.1179 -0.2049
                                           -0.0565  0.0665  0.1210 -0.0939
    97. (0.00023) RY*( 5) C   7           s(  0.00%)p 1.00( 35.15%)d 1.84( 64.85%)
                                            0.0000 -0.0002  0.0044  0.0002 -0.0142
                                           -0.0001  0.0076  0.0056  0.5926 -0.0038
                                           -0.7681  0.2397  0.0190 -0.0267
    98. (0.00007) RY*( 6) C   7           s(  0.00%)p 1.00(  1.16%)d85.17( 98.84%)
    99. (0.00003) RY*( 7) C   7           s(  6.48%)p 0.88(  5.71%)d13.56( 87.82%)
   100. (0.00000) RY*( 8) C   7           s(  0.00%)p 1.00(  5.98%)d15.72( 94.02%)
   101. (0.00000) RY*( 9) C   7           s(  0.05%)p31.06(  1.40%)d99.99( 98.55%)
   102. (0.00241) RY*( 1) C   8           s(  0.25%)p99.99( 89.89%)d39.99(  9.86%)
                                            0.0000 -0.0278  0.0412  0.0370  0.9473
                                           -0.0000  0.0000  0.0007  0.0149  0.0000
                                           -0.0074 -0.0002 -0.3117  0.0382
   103. (0.00110) RY*( 2) C   8           s(  0.00%)p 1.00( 98.14%)d 0.02(  1.86%)
                                            0.0000 -0.0000  0.0000 -0.0000 -0.0000
                                           -0.0319  0.9902  0.0001 -0.0002  0.1363
                                            0.0001 -0.0019  0.0000  0.0000
   104. (0.00058) RY*( 3) C   8           s( 92.55%)p 0.00(  0.17%)d 0.08(  7.29%)
                                           -0.0000 -0.0017  0.9620 -0.0193  0.0358
                                            0.0000 -0.0000 -0.0004  0.0003  0.0000
                                            0.0023 -0.0009  0.2470  0.1090
   105. (0.00048) RY*( 4) C   8           s(  0.00%)p 1.00(  0.33%)d99.99( 99.67%)
                                            0.0000  0.0000  0.0009  0.0002 -0.0007
                                           -0.0002  0.0043 -0.0110  0.0562 -0.0177
                                           -0.0176  0.9980  0.0005 -0.0005
   106. (0.00024) RY*( 5) C   8           s(  0.00%)p 1.00( 90.46%)d 0.11(  9.54%)
                                            0.0000 -0.0001  0.0004 -0.0000 -0.0149
                                            0.0000 -0.0001 -0.0005  0.9510  0.0011
                                           -0.3029 -0.0589  0.0065 -0.0100
   107. (0.00009) RY*( 6) C   8           s(  0.00%)p 1.00(  1.92%)d50.98( 98.08%)
   108. (0.00003) RY*( 7) C   8           s(  7.24%)p 0.95(  6.88%)d11.87( 85.88%)
   109. (0.00000) RY*( 8) C   8           s(  0.00%)p 1.00(  9.27%)d 9.79( 90.73%)
   110. (0.00000) RY*( 9) C   8           s(  0.04%)p69.89(  3.05%)d99.99( 96.91%)
   111. (0.00277) RY*( 1) C   9           s(  0.25%)p99.99( 92.76%)d28.08(  6.99%)
                                           -0.0000  0.0287  0.0408 -0.0168 -0.5089
                                            0.0318  0.8169 -0.0002 -0.0017 -0.2267
                                           -0.0023 -0.0031 -0.1325 -0.0308
   112. (0.00134) RY*( 2) C   9           s(  0.21%)p99.99( 98.68%)d 5.38(  1.11%)
                                           -0.0000 -0.0003  0.0455 -0.0305  0.8415
                                           -0.0220  0.5259 -0.0005  0.0268 -0.0419
                                            0.0024  0.0002  0.0965 -0.0079
   113. (0.00045) RY*( 3) C   9           s( 86.09%)p 0.06(  5.46%)d 0.10(  8.45%)
                                            0.0000 -0.0034  0.9278  0.0088 -0.0561
                                           -0.0187 -0.0094 -0.0007  0.2257  0.1961
                                            0.1087  0.1188  0.1139 -0.0844
   114. (0.00043) RY*( 4) C   9           s(  7.01%)p 9.22( 64.66%)d 4.04( 28.32%)
                                            0.0000 -0.0009  0.2648  0.0022  0.0049
                                           -0.0054  0.0087  0.0029 -0.8040  0.0635
                                           -0.3337 -0.4057  0.0409 -0.0399
   115. (0.00022) RY*( 5) C   9           s(  0.00%)p 1.00( 24.30%)d 3.12( 75.70%)
                                            0.0000 -0.0002  0.0065  0.0003 -0.0120
                                            0.0000 -0.0065  0.0018  0.4927  0.0050
                                           -0.8181 -0.2939  0.0209 -0.0292
   116. (0.00007) RY*( 6) C   9           s(  0.00%)p 1.00(  1.16%)d85.18( 98.84%)
   117. (0.00003) RY*( 7) C   9           s(  6.48%)p 0.88(  5.71%)d13.56( 87.82%)
   118. (0.00000) RY*( 8) C   9           s(  0.00%)p 1.00(  5.96%)d15.77( 94.03%)
   119. (0.00000) RY*( 9) C   9           s(  0.05%)p31.06(  1.40%)d99.99( 98.55%)
   120. (0.00337) RY*( 1) C  10           s(  0.85%)p99.99( 94.98%)d 4.94(  4.18%)
                                            0.0000 -0.0189  0.0900 -0.0137 -0.7882
                                           -0.0303 -0.5721  0.0006 -0.0136 -0.1701
                                           -0.0048 -0.0088  0.1121  0.0115
   121. (0.00163) RY*( 2) C  10           s(  7.09%)p12.80( 90.73%)d 0.31(  2.18%)
                                            0.0000  0.0201  0.2654  0.0224 -0.5553
                                           -0.0095  0.7734  0.0008 -0.0129  0.1372
                                           -0.0008 -0.0034  0.0424 -0.0343
   122. (0.00068) RY*( 3) C  10           s(  6.80%)p11.45( 77.84%)d 2.26( 15.36%)
                                            0.0000 -0.0018  0.2608 -0.0052  0.0468
                                           -0.0034 -0.0378 -0.0096  0.8801 -0.0221
                                           -0.2561  0.2949  0.0129 -0.0201
   123. (0.00054) RY*( 4) C  10           s( 83.19%)p 0.14( 11.98%)d 0.06(  4.83%)
                                            0.0000 -0.0082  0.9120 -0.0161  0.2337
                                           -0.0138 -0.1314  0.0024 -0.2179 -0.1206
                                            0.1301 -0.1119  0.0269 -0.0600
   124. (0.00021) RY*( 5) C  10           s(  0.30%)p47.96( 14.57%)d99.99( 85.13%)
                                            0.0000 -0.0011  0.0551  0.0003  0.0246
                                           -0.0019  0.0002  0.0020 -0.3809 -0.0536
                                           -0.8574  0.3318 -0.0036 -0.0558
   125. (0.00007) RY*( 6) C  10           s(  0.32%)p 8.54(  2.77%)d99.99( 96.91%)
   126. (0.00004) RY*( 7) C  10           s(  1.27%)p 2.62(  3.34%)d74.88( 95.39%)
   127. (0.00001) RY*( 8) C  10           s(  0.04%)p89.28(  3.26%)d99.99( 96.71%)
   128. (0.00001) RY*( 9) C  10           s(  0.22%)p 2.91(  0.64%)d99.99( 99.13%)
   129. (0.00105) RY*( 1) H  11           s( 99.43%)p 0.01(  0.57%)
                                            0.0048  0.9971 -0.0727  0.0057 -0.0207
   130. (0.00005) RY*( 2) H  11           s(  0.54%)p99.99( 99.46%)
   131. (0.00005) RY*( 3) H  11           s(  0.04%)p99.99( 99.96%)
   132. (0.00003) RY*( 4) H  11           s(  0.11%)p99.99( 99.89%)
   133. (0.00066) RY*( 1) H  12           s( 99.77%)p 0.00(  0.23%)
                                            0.0046  0.9988  0.0221  0.0428 -0.0005
   134. (0.00005) RY*( 2) H  12           s(  0.00%)p 1.00(100.00%)
   135. (0.00003) RY*( 3) H  12           s(  0.27%)p99.99( 99.73%)
   136. (0.00004) RY*( 4) H  12           s(  0.07%)p99.99( 99.93%)
   137. (0.00076) RY*( 1) H  13           s( 99.95%)p 0.00(  0.05%)
                                            0.0062  0.9997  0.0221 -0.0000  0.0010
   138. (0.00005) RY*( 2) H  13           s(  0.00%)p 1.00(100.00%)
   139. (0.00003) RY*( 3) H  13           s(  0.00%)p 1.00(100.00%)
   140. (0.00003) RY*( 4) H  13           s(  0.16%)p99.99( 99.84%)
   141. (0.00066) RY*( 1) H  14           s( 99.77%)p 0.00(  0.23%)
                                            0.0046  0.9988  0.0221 -0.0428 -0.0005
   142. (0.00005) RY*( 2) H  14           s(  0.00%)p 1.00(100.00%)
   143. (0.00003) RY*( 3) H  14           s(  0.27%)p99.99( 99.73%)
   144. (0.00004) RY*( 4) H  14           s(  0.07%)p99.99( 99.93%)
   145. (0.00105) RY*( 1) H  15           s( 99.43%)p 0.01(  0.57%)
                                            0.0048  0.9971 -0.0727 -0.0057 -0.0207
   146. (0.00005) RY*( 2) H  15           s(  0.54%)p99.99( 99.46%)
   147. (0.00005) RY*( 3) H  15           s(  0.04%)p99.99( 99.96%)
   148. (0.00003) RY*( 4) H  15           s(  0.11%)p99.99( 99.89%)
   149. (0.04900) BD*( 1) F   1 - C   2  
                ( 26.58%)   0.5156* F   1 s( 29.27%)p 2.41( 70.64%)d 0.00(  0.08%)
                                           -0.0000  0.5410  0.0004 -0.3358 -0.0011
                                           -0.6722 -0.0065 -0.3766 -0.0032  0.0164
                                            0.0093  0.0180 -0.0116 -0.0057
                ( 73.42%)  -0.8568* C   2 s( 21.86%)p 3.55( 77.61%)d 0.02(  0.54%)
                                           -0.0000  0.4675 -0.0079 -0.3478 -0.0340
                                           -0.7041 -0.0254 -0.3965 -0.0185  0.0372
                                            0.0212  0.0471 -0.0325 -0.0160
   150. (0.05409) BD*( 1) C   2 - F   3  
                ( 73.53%)   0.8575* C   2 s( 21.71%)p 3.58( 77.80%)d 0.02(  0.49%)
                                           -0.0000  0.4659 -0.0072 -0.3156 -0.0321
                                           -0.0000 -0.0000  0.8220  0.0396  0.0000
                                           -0.0370 -0.0000  0.0092  0.0590
                ( 26.47%)  -0.5145* F   3 s( 28.91%)p 2.46( 71.00%)d 0.00(  0.09%)
                                           -0.0000  0.5376 -0.0086 -0.3089  0.0002
                                           -0.0000 -0.0000  0.7839  0.0060  0.0000
                                           -0.0181 -0.0000  0.0038  0.0236
   151. (0.04900) BD*( 1) C   2 - F   4  
                ( 73.42%)   0.8568* C   2 s( 21.86%)p 3.55( 77.61%)d 0.02(  0.54%)
                                           -0.0000  0.4675 -0.0079 -0.3478 -0.0340
                                            0.7041  0.0254 -0.3965 -0.0185 -0.0372
                                            0.0212 -0.0471 -0.0325 -0.0160
                ( 26.58%)  -0.5156* F   4 s( 29.27%)p 2.41( 70.64%)d 0.00(  0.08%)
                                           -0.0000  0.5410  0.0004 -0.3358 -0.0011
                                            0.6722  0.0065 -0.3766 -0.0032 -0.0164
                                            0.0093 -0.0180 -0.0116 -0.0057
   152. (0.03520) BD*( 1) C   2 - C   5  
                ( 54.10%)   0.7355* C   2 s( 34.28%)p 1.91( 65.64%)d 0.00(  0.08%)
                                            0.0003  0.5854  0.0139  0.8098 -0.0151
                                            0.0000  0.0000 -0.0205 -0.0016  0.0000
                                           -0.0009  0.0000  0.0245 -0.0139
                ( 45.90%)  -0.6775* C   5 s( 29.69%)p 2.37( 70.27%)d 0.00(  0.04%)
                                            0.0000  0.5449 -0.0009 -0.8381  0.0131
                                            0.0000 -0.0000  0.0059 -0.0006 -0.0000
                                           -0.0012  0.0001  0.0182 -0.0091
   153. (0.01156) BD*( 1) C   5 - C   6  
                ( 48.17%)   0.6940* C   5 s( 35.13%)p 1.85( 64.83%)d 0.00(  0.03%)
                                            0.0002 -0.5927  0.0020 -0.3851  0.0145
                                           -0.7069 -0.0110 -0.0057  0.0009 -0.0145
                                           -0.0003 -0.0008  0.0088  0.0077
                ( 51.83%)  -0.7200* C   6 s( 33.78%)p 1.96( 66.16%)d 0.00(  0.05%)
                                           -0.0001 -0.5812 -0.0095  0.4247  0.0225
                                            0.6932 -0.0107  0.0055  0.0014 -0.0165
                                            0.0000 -0.0001  0.0113  0.0120
   154. (0.19024) BD*( 2) C   5 - C   6  
                ( 41.10%)   0.6411* C   5 s(  0.01%)p99.99( 99.96%)d 2.65(  0.03%)
                                            0.0000  0.0108 -0.0023  0.0000 -0.0003
                                           -0.0010  0.0001 -0.9998 -0.0070  0.0001
                                           -0.0145 -0.0107  0.0005 -0.0001
                ( 58.90%)  -0.7675* C   6 s(  0.00%)p 1.00( 99.91%)d 0.00(  0.09%)
                                           -0.0000 -0.0013  0.0004  0.0148 -0.0017
                                           -0.0021  0.0006 -0.9992 -0.0196 -0.0003
                                            0.0019  0.0304  0.0002  0.0000
   155. (0.01156) BD*( 1) C   5 - C  10  
                ( 48.17%)   0.6940* C   5 s( 35.13%)p 1.85( 64.83%)d 0.00(  0.03%)
                                            0.0002 -0.5927  0.0020 -0.3851  0.0145
                                            0.7069  0.0110 -0.0072  0.0008  0.0145
                                           -0.0004  0.0008  0.0088  0.0077
                ( 51.83%)  -0.7200* C  10 s( 33.78%)p 1.96( 66.16%)d 0.00(  0.05%)
                                           -0.0001 -0.5812 -0.0095  0.4247  0.0225
                                           -0.6932  0.0107  0.0047  0.0013  0.0165
                                            0.0000  0.0001  0.0113  0.0120
   156. (0.00802) BD*( 1) C   6 - C   7  
                ( 49.59%)   0.7042* C   6 s( 35.72%)p 1.80( 64.23%)d 0.00(  0.04%)
                                           -0.0000 -0.5976 -0.0115 -0.8002 -0.0049
                                           -0.0111 -0.0415 -0.0111 -0.0004  0.0048
                                           -0.0007  0.0000 -0.0170  0.0114
                ( 50.41%)  -0.7100* C   7 s( 35.51%)p 1.82( 64.45%)d 0.00(  0.04%)
                                           -0.0001 -0.5958 -0.0065  0.8015  0.0067
                                           -0.0128 -0.0403  0.0155  0.0003 -0.0045
                                           -0.0007 -0.0001 -0.0173  0.0114
   157. (0.00658) BD*( 1) C   6 - H  11  
                ( 35.68%)   0.5973* C   6 s( 30.41%)p 2.29( 69.56%)d 0.00(  0.02%)
                                            0.0003 -0.5513  0.0157  0.4214 -0.0147
                                           -0.7196  0.0027  0.0085  0.0002  0.0118
                                           -0.0002  0.0004  0.0045  0.0091
                ( 64.32%)  -0.8020* H  11 s( 99.89%)p 0.00(  0.11%)
                                           -0.9994  0.0035 -0.0161  0.0294 -0.0011
   158. (0.00752) BD*( 1) C   7 - C   8  
                ( 50.44%)   0.7102* C   7 s( 34.18%)p 1.92( 65.77%)d 0.00(  0.05%)
                                            0.0000  0.5845  0.0113  0.4233  0.0420
                                           -0.6903  0.0110  0.0098  0.0007 -0.0161
                                            0.0001 -0.0004 -0.0123 -0.0112
                ( 49.56%)  -0.7040* C   8 s( 35.28%)p 1.83( 64.67%)d 0.00(  0.05%)
                                            0.0000  0.5940 -0.0050 -0.3822  0.0305
                                            0.7064  0.0253 -0.0056  0.0005 -0.0184
                                            0.0001 -0.0003 -0.0072 -0.0080
   159. (0.17319) BD*( 2) C   7 - C   8  
                ( 54.94%)   0.7412* C   7 s(  0.00%)p 1.00( 99.91%)d 0.00(  0.09%)
                                           -0.0000  0.0003  0.0002 -0.0191 -0.0002
                                            0.0028  0.0001  0.9994  0.0033  0.0004
                                            0.0004 -0.0301  0.0001  0.0001
                ( 45.06%)  -0.6713* C   8 s(  0.00%)p 1.00( 99.93%)d 0.00(  0.07%)
                                           -0.0000 -0.0005  0.0001 -0.0165 -0.0001
                                           -0.0006 -0.0001  0.9995 -0.0064 -0.0002
                                           -0.0238  0.0109  0.0004 -0.0007
   160. (0.00629) BD*( 1) C   7 - H  12  
                ( 36.08%)   0.6007* C   7 s( 30.23%)p 2.31( 69.74%)d 0.00(  0.02%)
                                            0.0003 -0.5496  0.0146 -0.4196  0.0081
                                           -0.7219  0.0087 -0.0058  0.0001 -0.0116
                                           -0.0000 -0.0001  0.0053  0.0086
                ( 63.92%)  -0.7995* H  12 s( 99.89%)p 0.00(  0.11%)
                                           -0.9995  0.0030  0.0158  0.0289  0.0002
   161. (0.00752) BD*( 1) C   8 - C   9  
                ( 49.56%)   0.7040* C   8 s( 35.28%)p 1.83( 64.67%)d 0.00(  0.05%)
                                           -0.0000 -0.5940  0.0050  0.3822 -0.0305
                                            0.7064  0.0253  0.0064 -0.0005 -0.0184
                                           -0.0001 -0.0003  0.0072  0.0080
                ( 50.44%)  -0.7102* C   9 s( 34.18%)p 1.92( 65.77%)d 0.00(  0.05%)
                                           -0.0000 -0.5845 -0.0113 -0.4233 -0.0420
                                           -0.6903  0.0110 -0.0096 -0.0007 -0.0161
                                           -0.0001 -0.0004  0.0123  0.0112
   162. (0.00621) BD*( 1) C   8 - H  13  
                ( 36.07%)   0.6006* C   8 s( 29.36%)p 2.40( 70.61%)d 0.00(  0.02%)
                                            0.0003 -0.5417 -0.0154 -0.8401  0.0128
                                            0.0000  0.0000 -0.0141  0.0002  0.0000
                                           -0.0004 -0.0000 -0.0139  0.0057
                ( 63.93%)  -0.7996* H  13 s( 99.89%)p 0.00(  0.11%)
                                           -0.9994  0.0054  0.0331 -0.0000  0.0005
   163. (0.00802) BD*( 1) C   9 - C  10  
                ( 50.41%)   0.7100* C   9 s( 35.51%)p 1.82( 64.45%)d 0.00(  0.04%)
                                            0.0001  0.5958  0.0065 -0.8015 -0.0067
                                           -0.0129 -0.0403 -0.0145 -0.0003 -0.0045
                                            0.0007 -0.0001  0.0173 -0.0114
                ( 49.59%)  -0.7042* C  10 s( 35.72%)p 1.80( 64.23%)d 0.00(  0.04%)
                                            0.0000  0.5976  0.0115  0.8002  0.0049
                                           -0.0111 -0.0415  0.0120  0.0004  0.0048
                                            0.0006  0.0001  0.0170 -0.0114
   164. (0.00629) BD*( 1) C   9 - H  14  
                ( 36.08%)   0.6007* C   9 s( 30.23%)p 2.31( 69.74%)d 0.00(  0.02%)
                                           -0.0003  0.5496 -0.0146  0.4197 -0.0081
                                           -0.7219  0.0087  0.0046 -0.0001 -0.0116
                                            0.0000 -0.0001 -0.0053 -0.0086
                ( 63.92%)  -0.7995* H  14 s( 99.89%)p 0.00(  0.11%)
                                            0.9995 -0.0030 -0.0158  0.0289 -0.0002
   165. (0.00658) BD*( 1) C  10 - H  15  
                ( 35.68%)   0.5973* C  10 s( 30.41%)p 2.29( 69.56%)d 0.00(  0.02%)
                                           -0.0003  0.5513 -0.0157 -0.4213  0.0147
                                           -0.7196  0.0027 -0.0106 -0.0002  0.0118
                                            0.0002  0.0003 -0.0045 -0.0091
                ( 64.32%)  -0.8020* H  15 s( 99.89%)p 0.00(  0.11%)
                                            0.9994 -0.0035  0.0161  0.0294  0.0011


 NHO Directionality and "Bond Bending" (deviations from line of nuclear centers)

         [Thresholds for printing:  angular deviation  >  1.0 degree]
                                    hybrid p-character > 25.0%
                                    orbital occupancy  >  0.10e

                                Line of Centers        Hybrid 1              Hybrid 2
                                ---------------  -------------------   ------------------
                NBO               Theta   Phi    Theta   Phi    Dev    Theta   Phi    Dev
 ========================================================================================
     1. BD (   1) F   1 - C   2    63.2   64.7   116.6  243.6 179.0    116.8  242.4   2.0
     2. BD (   1) C   2 - F   3    20.4  180.0    22.0  180.0   1.6     21.3  180.0 179.0
     3. BD (   1) C   2 - F   4   116.8  115.3   116.8  117.6   2.0    116.6  116.4 179.0
     5. BD (   1) C   5 - C   6    89.6   60.1    89.7   62.7   2.6     90.5  236.8   3.4
     6. BD (   2) C   5 - C   6    89.6   60.1   179.9  252.4  90.5      0.7  173.3  90.1
     7. BD (   1) C   5 - C  10    89.6  299.9    89.6  297.3   2.6     90.4  123.2   3.4
     8. BD (   1) C   6 - C   7    89.0  359.9    89.2    3.7   3.9     91.1  176.2   3.7
    10. BD (   1) C   7 - C   8    89.5  300.0    89.3  304.4   4.4     90.4  115.7   4.3
    11. BD (   2) C   7 - C   8    89.5  300.0     1.1  171.5  90.1    179.0    2.3  89.9
    13. BD (   1) C   8 - C   9    90.5  240.0    90.4  244.3   4.3     89.3   55.6   4.4
    15. BD (   1) C   9 - C  10    91.0  180.1    91.0  183.8   3.7     89.1  356.3   3.9
    28. LP (   1) F   1             --     --     61.2   66.5   --       --     --    --
    29. LP (   2) F   1             --     --    106.0  342.9   --       --     --    --
    30. LP (   3) F   1             --     --    147.7   99.8   --       --     --    --
    31. LP (   1) F   3             --     --    167.0    0.0   --       --     --    --
    32. LP (   2) F   3             --     --     71.0    0.0   --       --     --    --
    33. LP (   3) F   3             --     --     90.0   90.0   --       --     --    --
    34. LP (   1) F   4             --     --     61.2  293.5   --       --     --    --
    35. LP (   2) F   4             --     --    106.0   17.1   --       --     --    --
    36. LP (   3) F   4             --     --    147.7  260.2   --       --     --    --
    37. LP (   1) C   9             --     --      1.0  191.5   --       --     --    --
    38. LP*(   1) C  10             --     --      0.9  194.7   --       --     --    --
   154. BD*(   2) C   5 - C   6    89.6   60.1   179.9  252.4  90.5      0.7  173.3  90.1
   159. BD*(   2) C   7 - C   8    89.5  300.0     1.1  171.5  90.1    179.0    2.3  89.9


 Second Order Perturbation Theory Analysis of Fock Matrix in NBO Basis

     Threshold for printing:   0.25 kcal/mol
                                                                              E(2)  E(j)-E(i) F(i,j)
         Donor NBO (i)                     Acceptor NBO (j)                 kcal/mol   a.u.    a.u. 
 ===================================================================================================

 within unit  1
   1. BD (   1) F   1 - C   2        / 48. RY*(   1) C   2                    0.42    1.79    0.035
   1. BD (   1) F   1 - C   2        /150. BD*(   1) C   2 - F   3            0.41    1.26    0.029
   1. BD (   1) F   1 - C   2        /151. BD*(   1) C   2 - F   4            0.33    1.27    0.026
   1. BD (   1) F   1 - C   2        /153. BD*(   1) C   5 - C   6            0.78    1.53    0.044
   2. BD (   1) C   2 - F   3        / 49. RY*(   2) C   2                    0.55    1.83    0.040
   2. BD (   1) C   2 - F   3        /149. BD*(   1) F   1 - C   2            0.40    1.26    0.029
   2. BD (   1) C   2 - F   3        /151. BD*(   1) C   2 - F   4            0.40    1.26    0.029
   2. BD (   1) C   2 - F   3        /154. BD*(   2) C   5 - C   6            0.50    0.99    0.031
   3. BD (   1) C   2 - F   4        / 48. RY*(   1) C   2                    0.42    1.79    0.035
   3. BD (   1) C   2 - F   4        /149. BD*(   1) F   1 - C   2            0.33    1.27    0.026
   3. BD (   1) C   2 - F   4        /150. BD*(   1) C   2 - F   3            0.41    1.26    0.029
   3. BD (   1) C   2 - F   4        /155. BD*(   1) C   5 - C  10            0.78    1.53    0.044
   4. BD (   1) C   2 - C   5        / 84. RY*(   1) C   6                    0.77    1.77    0.047
   4. BD (   1) C   2 - C   5        /120. RY*(   1) C  10                    0.77    1.77    0.047
   4. BD (   1) C   2 - C   5        /153. BD*(   1) C   5 - C   6            0.89    1.22    0.042
   4. BD (   1) C   2 - C   5        /155. BD*(   1) C   5 - C  10            0.89    1.22    0.042
   4. BD (   1) C   2 - C   5        /156. BD*(   1) C   6 - C   7            1.28    1.25    0.051
   4. BD (   1) C   2 - C   5        /163. BD*(   1) C   9 - C  10            1.28    1.25    0.051
   5. BD (   1) C   5 - C   6        / 48. RY*(   1) C   2                    0.42    1.53    0.032
   5. BD (   1) C   5 - C   6        / 93. RY*(   1) C   7                    0.52    1.90    0.040
   5. BD (   1) C   5 - C   6        / 94. RY*(   2) C   7                    0.70    1.39    0.040
   5. BD (   1) C   5 - C   6        /120. RY*(   1) C  10                    0.52    1.81    0.039
   5. BD (   1) C   5 - C   6        /149. BD*(   1) F   1 - C   2            0.67    1.00    0.033
   5. BD (   1) C   5 - C   6        /152. BD*(   1) C   2 - C   5            0.66    1.09    0.034
   5. BD (   1) C   5 - C   6        /155. BD*(   1) C   5 - C  10            1.63    1.26    0.057
   5. BD (   1) C   5 - C   6        /156. BD*(   1) C   6 - C   7            1.08    1.29    0.047
   5. BD (   1) C   5 - C   6        /157. BD*(   1) C   6 - H  11            0.53    1.21    0.032
   5. BD (   1) C   5 - C   6        /160. BD*(   1) C   7 - H  12            1.01    1.22    0.044
   5. BD (   1) C   5 - C   6        /165. BD*(   1) C  10 - H  15            1.16    1.21    0.048
   6. BD (   2) C   5 - C   6        / 38. LP*(   1) C  10                   25.35    0.18    0.101
   6. BD (   2) C   5 - C   6        / 54. RY*(   7) C   2                    0.27    2.35    0.034
   6. BD (   2) C   5 - C   6        / 97. RY*(   5) C   7                    0.56    1.73    0.043
   6. BD (   2) C   5 - C   6        /122. RY*(   3) C  10                    1.26    1.06    0.050
   6. BD (   2) C   5 - C   6        /149. BD*(   1) F   1 - C   2            1.01    0.57    0.032
   6. BD (   2) C   5 - C   6        /150. BD*(   1) C   2 - F   3            3.79    0.56    0.061
   6. BD (   2) C   5 - C   6        /151. BD*(   1) C   2 - F   4            0.81    0.57    0.029
   6. BD (   2) C   5 - C   6        /159. BD*(   2) C   7 - C   8            8.67    0.30    0.065
   7. BD (   1) C   5 - C  10        / 48. RY*(   1) C   2                    0.42    1.53    0.032
   7. BD (   1) C   5 - C  10        / 84. RY*(   1) C   6                    0.52    1.81    0.039
   7. BD (   1) C   5 - C  10        /111. RY*(   1) C   9                    0.52    1.90    0.040
   7. BD (   1) C   5 - C  10        /112. RY*(   2) C   9                    0.70    1.39    0.040
   7. BD (   1) C   5 - C  10        /151. BD*(   1) C   2 - F   4            0.67    1.00    0.033
   7. BD (   1) C   5 - C  10        /152. BD*(   1) C   2 - C   5            0.66    1.09    0.034
   7. BD (   1) C   5 - C  10        /153. BD*(   1) C   5 - C   6            1.63    1.26    0.057
   7. BD (   1) C   5 - C  10        /157. BD*(   1) C   6 - H  11            1.16    1.21    0.048
   7. BD (   1) C   5 - C  10        /163. BD*(   1) C   9 - C  10            1.08    1.29    0.047
   7. BD (   1) C   5 - C  10        /164. BD*(   1) C   9 - H  14            1.01    1.22    0.044
   7. BD (   1) C   5 - C  10        /165. BD*(   1) C  10 - H  15            0.53    1.21    0.032
   8. BD (   1) C   6 - C   7        / 75. RY*(   1) C   5                    0.63    1.83    0.043
   8. BD (   1) C   6 - C   7        / 76. RY*(   2) C   5                    0.43    1.58    0.033
   8. BD (   1) C   6 - C   7        /102. RY*(   1) C   8                    0.44    1.92    0.037
   8. BD (   1) C   6 - C   7        /103. RY*(   2) C   8                    0.55    1.37    0.035
   8. BD (   1) C   6 - C   7        /152. BD*(   1) C   2 - C   5            1.68    1.07    0.054
   8. BD (   1) C   6 - C   7        /153. BD*(   1) C   5 - C   6            1.29    1.24    0.050
   8. BD (   1) C   6 - C   7        /157. BD*(   1) C   6 - H  11            0.70    1.19    0.037
   8. BD (   1) C   6 - C   7        /158. BD*(   1) C   7 - C   8            0.95    1.24    0.044
   8. BD (   1) C   6 - C   7        /160. BD*(   1) C   7 - H  12            0.61    1.19    0.034
   8. BD (   1) C   6 - C   7        /162. BD*(   1) C   8 - H  13            1.06    1.17    0.045
   9. BD (   1) C   6 - H  11        / 75. RY*(   1) C   5                    0.39    1.64    0.032
   9. BD (   1) C   6 - H  11        / 93. RY*(   1) C   7                    0.33    1.69    0.030
   9. BD (   1) C   6 - H  11        /153. BD*(   1) C   5 - C   6            0.35    1.04    0.024
   9. BD (   1) C   6 - H  11        /155. BD*(   1) C   5 - C  10            2.28    1.04    0.062
   9. BD (   1) C   6 - H  11        /156. BD*(   1) C   6 - C   7            0.57    1.07    0.031
   9. BD (   1) C   6 - H  11        /158. BD*(   1) C   7 - C   8            1.92    1.05    0.057
  10. BD (   1) C   7 - C   8        / 85. RY*(   2) C   6                    0.98    1.48    0.048
  10. BD (   1) C   7 - C   8        /111. RY*(   1) C   9                    0.52    1.90    0.040
  10. BD (   1) C   7 - C   8        /112. RY*(   2) C   9                    0.66    1.39    0.038
  10. BD (   1) C   7 - C   8        /156. BD*(   1) C   6 - C   7            0.99    1.28    0.045
  10. BD (   1) C   7 - C   8        /157. BD*(   1) C   6 - H  11            1.12    1.21    0.046
  10. BD (   1) C   7 - C   8        /160. BD*(   1) C   7 - H  12            0.48    1.21    0.031
  10. BD (   1) C   7 - C   8        /161. BD*(   1) C   8 - C   9            0.75    1.26    0.039
  10. BD (   1) C   7 - C   8        /162. BD*(   1) C   8 - H  13            0.36    1.19    0.026
  10. BD (   1) C   7 - C   8        /164. BD*(   1) C   9 - H  14            1.21    1.21    0.048
  11. BD (   2) C   7 - C   8        / 37. LP (   1) C   9                   24.92    0.17    0.099
  11. BD (   2) C   7 - C   8        / 88. RY*(   5) C   6                    0.48    1.91    0.042
  11. BD (   2) C   7 - C   8        /114. RY*(   4) C   9                    1.00    1.22    0.048
  11. BD (   2) C   7 - C   8        /154. BD*(   2) C   5 - C   6           10.12    0.29    0.070
  12. BD (   1) C   7 - H  12        / 84. RY*(   1) C   6                    0.28    1.59    0.027
  12. BD (   1) C   7 - H  12        /102. RY*(   1) C   8                    0.30    1.73    0.029
  12. BD (   1) C   7 - H  12        /153. BD*(   1) C   5 - C   6            2.10    1.04    0.059
  12. BD (   1) C   7 - H  12        /156. BD*(   1) C   6 - C   7            0.49    1.07    0.029
  12. BD (   1) C   7 - H  12        /161. BD*(   1) C   8 - C   9            1.82    1.05    0.055
  13. BD (   1) C   8 - C   9        / 93. RY*(   1) C   7                    0.52    1.90    0.040
  13. BD (   1) C   8 - C   9        / 94. RY*(   2) C   7                    0.66    1.39    0.038
  13. BD (   1) C   8 - C   9        /121. RY*(   2) C  10                    0.98    1.48    0.048
  13. BD (   1) C   8 - C   9        /158. BD*(   1) C   7 - C   8            0.75    1.26    0.039
  13. BD (   1) C   8 - C   9        /160. BD*(   1) C   7 - H  12            1.21    1.21    0.048
  13. BD (   1) C   8 - C   9        /162. BD*(   1) C   8 - H  13            0.36    1.19    0.026
  13. BD (   1) C   8 - C   9        /163. BD*(   1) C   9 - C  10            0.99    1.28    0.045
  13. BD (   1) C   8 - C   9        /164. BD*(   1) C   9 - H  14            0.48    1.21    0.031
  13. BD (   1) C   8 - C   9        /165. BD*(   1) C  10 - H  15            1.12    1.21    0.046
  14. BD (   1) C   8 - H  13        / 93. RY*(   1) C   7                    0.36    1.71    0.031
  14. BD (   1) C   8 - H  13        /111. RY*(   1) C   9                    0.36    1.71    0.031
  14. BD (   1) C   8 - H  13        /156. BD*(   1) C   6 - C   7            2.04    1.09    0.060
  14. BD (   1) C   8 - H  13        /163. BD*(   1) C   9 - C  10            2.04    1.09    0.060
  15. BD (   1) C   9 - C  10        / 75. RY*(   1) C   5                    0.63    1.83    0.043
  15. BD (   1) C   9 - C  10        / 76. RY*(   2) C   5                    0.43    1.58    0.033
  15. BD (   1) C   9 - C  10        /102. RY*(   1) C   8                    0.44    1.92    0.037
  15. BD (   1) C   9 - C  10        /103. RY*(   2) C   8                    0.55    1.37    0.035
  15. BD (   1) C   9 - C  10        /152. BD*(   1) C   2 - C   5            1.68    1.07    0.054
  15. BD (   1) C   9 - C  10        /155. BD*(   1) C   5 - C  10            1.29    1.24    0.050
  15. BD (   1) C   9 - C  10        /161. BD*(   1) C   8 - C   9            0.95    1.24    0.044
  15. BD (   1) C   9 - C  10        /162. BD*(   1) C   8 - H  13            1.06    1.17    0.045
  15. BD (   1) C   9 - C  10        /164. BD*(   1) C   9 - H  14            0.61    1.19    0.034
  15. BD (   1) C   9 - C  10        /165. BD*(   1) C  10 - H  15            0.70    1.19    0.037
  16. BD (   1) C   9 - H  14        /102. RY*(   1) C   8                    0.30    1.73    0.029
  16. BD (   1) C   9 - H  14        /120. RY*(   1) C  10                    0.28    1.59    0.027
  16. BD (   1) C   9 - H  14        /155. BD*(   1) C   5 - C  10            2.10    1.04    0.059
  16. BD (   1) C   9 - H  14        /158. BD*(   1) C   7 - C   8            1.82    1.05    0.055
  16. BD (   1) C   9 - H  14        /163. BD*(   1) C   9 - C  10            0.49    1.07    0.029
  17. BD (   1) C  10 - H  15        / 75. RY*(   1) C   5                    0.39    1.64    0.032
  17. BD (   1) C  10 - H  15        /111. RY*(   1) C   9                    0.33    1.69    0.030
  17. BD (   1) C  10 - H  15        /153. BD*(   1) C   5 - C   6            2.28    1.04    0.062
  17. BD (   1) C  10 - H  15        /155. BD*(   1) C   5 - C  10            0.35    1.04    0.024
  17. BD (   1) C  10 - H  15        /161. BD*(   1) C   8 - C   9            1.92    1.05    0.057
  17. BD (   1) C  10 - H  15        /163. BD*(   1) C   9 - C  10            0.57    1.07    0.031
  18. CR (   1) F   1                / 48. RY*(   1) C   2                    1.14   25.21    0.215
  18. CR (   1) F   1                / 49. RY*(   2) C   2                    0.37   25.25    0.123
  18. CR (   1) F   1                / 50. RY*(   3) C   2                    0.47   25.20    0.137
  19. CR (   1) C   2                / 75. RY*(   1) C   5                    0.30   11.45    0.074
  19. CR (   1) C   2                /149. BD*(   1) F   1 - C   2            0.26   10.59    0.068
  19. CR (   1) C   2                /150. BD*(   1) C   2 - F   3            0.27   10.59    0.069
  19. CR (   1) C   2                /151. BD*(   1) C   2 - F   4            0.26   10.59    0.068
  19. CR (   1) C   2                /152. BD*(   1) C   2 - C   5            0.76   10.69    0.116
  19. CR (   1) C   2                /153. BD*(   1) C   5 - C   6            0.38   10.85    0.082
  19. CR (   1) C   2                /155. BD*(   1) C   5 - C  10            0.38   10.85    0.082
  20. CR (   1) F   3                / 49. RY*(   2) C   2                    1.59   25.25    0.254
  20. CR (   1) F   3                / 50. RY*(   3) C   2                    0.39   25.20    0.126
  21. CR (   1) F   4                / 48. RY*(   1) C   2                    1.14   25.21    0.215
  21. CR (   1) F   4                / 49. RY*(   2) C   2                    0.37   25.25    0.123
  21. CR (   1) F   4                / 50. RY*(   3) C   2                    0.47   25.20    0.137
  22. CR (   1) C   5                / 50. RY*(   3) C   2                    0.87   10.92    0.123
  22. CR (   1) C   5                / 85. RY*(   2) C   6                    0.91   10.89    0.126
  22. CR (   1) C   5                /121. RY*(   2) C  10                    0.91   10.89    0.126
  22. CR (   1) C   5                /156. BD*(   1) C   6 - C   7            0.37   10.69    0.079
  22. CR (   1) C   5                /157. BD*(   1) C   6 - H  11            0.26   10.62    0.067
  22. CR (   1) C   5                /163. BD*(   1) C   9 - C  10            0.37   10.69    0.079
  22. CR (   1) C   5                /165. BD*(   1) C  10 - H  15            0.26   10.62    0.067
  23. CR (   1) C   6                / 76. RY*(   2) C   5                    0.67   10.97    0.109
  23. CR (   1) C   6                / 94. RY*(   2) C   7                    0.65   10.76    0.106
  23. CR (   1) C   6                / 96. RY*(   4) C   7                    0.27   10.79    0.069
  23. CR (   1) C   6                /129. RY*(   1) H  11                    0.45   10.48    0.087
  23. CR (   1) C   6                /152. BD*(   1) C   2 - C   5            0.43   10.46    0.086
  23. CR (   1) C   6                /155. BD*(   1) C   5 - C  10            0.53   10.62    0.096
  23. CR (   1) C   6                /158. BD*(   1) C   7 - C   8            0.44   10.63    0.087
  23. CR (   1) C   6                /160. BD*(   1) C   7 - H  12            0.26   10.58    0.067
  24. CR (   1) C   7                / 84. RY*(   1) C   6                    0.26   11.17    0.068
  24. CR (   1) C   7                / 87. RY*(   4) C   6                    0.49   10.73    0.092
  24. CR (   1) C   7                /103. RY*(   2) C   8                    0.63   10.76    0.104
  24. CR (   1) C   7                /133. RY*(   1) H  12                    0.43   10.47    0.085
  24. CR (   1) C   7                /153. BD*(   1) C   5 - C   6            0.50   10.63    0.092
  24. CR (   1) C   7                /157. BD*(   1) C   6 - H  11            0.29   10.58    0.071
  24. CR (   1) C   7                /161. BD*(   1) C   8 - C   9            0.38   10.63    0.081
  25. CR (   1) C   8                / 94. RY*(   2) C   7                    0.79   10.79    0.117
  25. CR (   1) C   8                /112. RY*(   2) C   9                    0.79   10.79    0.117
  25. CR (   1) C   8                /137. RY*(   1) H  13                    0.43   10.48    0.085
  25. CR (   1) C   8                /156. BD*(   1) C   6 - C   7            0.40   10.68    0.083
  25. CR (   1) C   8                /160. BD*(   1) C   7 - H  12            0.26   10.61    0.066
  25. CR (   1) C   8                /163. BD*(   1) C   9 - C  10            0.40   10.68    0.083
  25. CR (   1) C   8                /164. BD*(   1) C   9 - H  14            0.26   10.61    0.066
  26. CR (   1) C   9                /103. RY*(   2) C   8                    0.63   10.76    0.104
  26. CR (   1) C   9                /120. RY*(   1) C  10                    0.26   11.17    0.068
  26. CR (   1) C   9                /123. RY*(   4) C  10                    0.46   10.75    0.089
  26. CR (   1) C   9                /141. RY*(   1) H  14                    0.43   10.47    0.085
  26. CR (   1) C   9                /155. BD*(   1) C   5 - C  10            0.50   10.63    0.092
  26. CR (   1) C   9                /158. BD*(   1) C   7 - C   8            0.38   10.63    0.081
  26. CR (   1) C   9                /165. BD*(   1) C  10 - H  15            0.29   10.58    0.071
  27. CR (   1) C  10                / 76. RY*(   2) C   5                    0.67   10.97    0.109
  27. CR (   1) C  10                /112. RY*(   2) C   9                    0.65   10.76    0.106
  27. CR (   1) C  10                /113. RY*(   3) C   9                    0.26   10.80    0.067
  27. CR (   1) C  10                /145. RY*(   1) H  15                    0.45   10.48    0.087
  27. CR (   1) C  10                /152. BD*(   1) C   2 - C   5            0.43   10.46    0.086
  27. CR (   1) C  10                /153. BD*(   1) C   5 - C   6            0.53   10.62    0.096
  27. CR (   1) C  10                /161. BD*(   1) C   8 - C   9            0.44   10.63    0.087
  27. CR (   1) C  10                /164. BD*(   1) C   9 - H  14            0.26   10.58    0.067
  28. LP (   1) F   1                / 48. RY*(   1) C   2                    2.83    1.78    0.090
  28. LP (   1) F   1                / 49. RY*(   2) C   2                    0.89    1.82    0.051
  28. LP (   1) F   1                / 50. RY*(   3) C   2                    1.05    1.77    0.054
  28. LP (   1) F   1                / 51. RY*(   4) C   2                    0.27    1.99    0.029
  28. LP (   1) F   1                /152. BD*(   1) C   2 - C   5            0.42    1.35    0.030
  29. LP (   2) F   1                / 50. RY*(   3) C   2                    0.48    1.17    0.030
  29. LP (   2) F   1                / 53. RY*(   6) C   2                    0.34    2.29    0.035
  29. LP (   2) F   1                / 55. RY*(   8) C   2                    0.29    2.63    0.035
  29. LP (   2) F   1                /150. BD*(   1) C   2 - F   3            2.84    0.65    0.055
  29. LP (   2) F   1                /151. BD*(   1) C   2 - F   4            1.81    0.65    0.044
  29. LP (   2) F   1                /152. BD*(   1) C   2 - C   5            3.81    0.75    0.068
  30. LP (   3) F   1                / 48. RY*(   1) C   2                    0.26    1.18    0.022
  30. LP (   3) F   1                / 49. RY*(   2) C   2                    0.64    1.22    0.036
  30. LP (   3) F   1                / 52. RY*(   5) C   2                    0.76    2.23    0.053
  30. LP (   3) F   1                /150. BD*(   1) C   2 - F   3            4.97    0.64    0.072
  30. LP (   3) F   1                /151. BD*(   1) C   2 - F   4            6.09    0.65    0.080
  31. LP (   1) F   3                / 49. RY*(   2) C   2                    3.69    1.82    0.104
  31. LP (   1) F   3                / 50. RY*(   3) C   2                    0.82    1.77    0.048
  31. LP (   1) F   3                / 51. RY*(   4) C   2                    0.32    1.99    0.032
  31. LP (   1) F   3                /152. BD*(   1) C   2 - C   5            0.35    1.35    0.028
  32. LP (   2) F   3                / 50. RY*(   3) C   2                    0.61    1.17    0.034
  32. LP (   2) F   3                / 52. RY*(   5) C   2                    0.53    2.24    0.044
  32. LP (   2) F   3                / 54. RY*(   7) C   2                    0.32    2.43    0.035
  32. LP (   2) F   3                /149. BD*(   1) F   1 - C   2            2.26    0.66    0.049
  32. LP (   2) F   3                /151. BD*(   1) C   2 - F   4            2.26    0.66    0.049
  32. LP (   2) F   3                /152. BD*(   1) C   2 - C   5            3.81    0.75    0.068
  32. LP (   2) F   3                /154. BD*(   2) C   5 - C   6            0.39    0.38    0.017
  33. LP (   3) F   3                / 48. RY*(   1) C   2                    0.81    1.18    0.039
  33. LP (   3) F   3                / 53. RY*(   6) C   2                    0.94    2.29    0.060
  33. LP (   3) F   3                /149. BD*(   1) F   1 - C   2            5.54    0.65    0.076
  33. LP (   3) F   3                /151. BD*(   1) C   2 - F   4            5.54    0.65    0.076
  34. LP (   1) F   4                / 48. RY*(   1) C   2                    2.83    1.78    0.090
  34. LP (   1) F   4                / 49. RY*(   2) C   2                    0.89    1.82    0.051
  34. LP (   1) F   4                / 50. RY*(   3) C   2                    1.05    1.77    0.054
  34. LP (   1) F   4                / 51. RY*(   4) C   2                    0.27    1.99    0.029
  34. LP (   1) F   4                /152. BD*(   1) C   2 - C   5            0.42    1.35    0.030
  35. LP (   2) F   4                / 50. RY*(   3) C   2                    0.48    1.17    0.030
  35. LP (   2) F   4                / 53. RY*(   6) C   2                    0.34    2.29    0.035
  35. LP (   2) F   4                / 55. RY*(   8) C   2                    0.29    2.63    0.035
  35. LP (   2) F   4                /149. BD*(   1) F   1 - C   2            1.81    0.65    0.044
  35. LP (   2) F   4                /150. BD*(   1) C   2 - F   3            2.84    0.65    0.055
  35. LP (   2) F   4                /152. BD*(   1) C   2 - C   5            3.81    0.75    0.068
  36. LP (   3) F   4                / 48. RY*(   1) C   2                    0.26    1.18    0.022
  36. LP (   3) F   4                / 49. RY*(   2) C   2                    0.64    1.22    0.036
  36. LP (   3) F   4                / 52. RY*(   5) C   2                    0.76    2.23    0.053
  36. LP (   3) F   4                /149. BD*(   1) F   1 - C   2            6.09    0.65    0.080
  36. LP (   3) F   4                /150. BD*(   1) C   2 - F   3            4.97    0.64    0.072
  37. LP (   1) C   9                /105. RY*(   4) C   8                    0.50    1.99    0.058
  37. LP (   1) C   9                /106. RY*(   5) C   8                    1.15    0.76    0.054
  37. LP (   1) C   9                /114. RY*(   4) C   9                    1.09    1.05    0.062
  37. LP (   1) C   9                /115. RY*(   5) C   9                    0.26    1.70    0.039
  37. LP (   1) C   9                /124. RY*(   5) C  10                    0.82    1.83    0.071
  37. LP (   1) C   9                /159. BD*(   2) C   7 - C   8           34.81    0.13    0.104
  38. LP*(   1) C  10                / 79. RY*(   5) C   5                    0.56    1.98    0.062
  38. LP*(   1) C  10                /115. RY*(   5) C   9                    0.94    1.70    0.074
  38. LP*(   1) C  10                /122. RY*(   3) C  10                    1.54    0.88    0.069
  38. LP*(   1) C  10                /154. BD*(   2) C   5 - C   6           34.92    0.12    0.102
  38. LP*(   1) C  10                /159. BD*(   2) C   7 - C   8            0.26    0.12    0.009
 150. BD*(   1) C   2 - F   3        / 49. RY*(   2) C   2                    1.03    0.58    0.122
 150. BD*(   1) C   2 - F   3        / 54. RY*(   7) C   2                    0.68    1.78    0.187
 154. BD*(   2) C   5 - C   6        / 77. RY*(   3) C   5                    0.29    0.60    0.038
 154. BD*(   2) C   5 - C   6        / 78. RY*(   4) C   5                    0.34    0.58    0.041
 154. BD*(   2) C   5 - C   6        / 79. RY*(   5) C   5                    0.26    1.86    0.064
 154. BD*(   2) C   5 - C   6        / 86. RY*(   3) C   6                    1.79    0.86    0.113
 154. BD*(   2) C   5 - C   6        / 97. RY*(   5) C   7                    0.30    1.43    0.060
 154. BD*(   2) C   5 - C   6        /122. RY*(   3) C  10                    0.32    0.76    0.045
 154. BD*(   2) C   5 - C   6        /149. BD*(   1) F   1 - C   2            0.37    0.27    0.026
 154. BD*(   2) C   5 - C   6        /150. BD*(   1) C   2 - F   3            1.82    0.26    0.056
 154. BD*(   2) C   5 - C   6        /151. BD*(   1) C   2 - F   4            0.49    0.27    0.030
 159. BD*(   2) C   7 - C   8        / 95. RY*(   3) C   7                    1.14    1.09    0.107
 159. BD*(   2) C   7 - C   8        /105. RY*(   4) C   8                    0.25    1.87    0.066
 159. BD*(   2) C   7 - C   8        /106. RY*(   5) C   8                    1.08    0.63    0.079
 159. BD*(   2) C   7 - C   8        /114. RY*(   4) C   9                    0.26    0.93    0.047


 Natural Bond Orbitals (Summary):

                                                            Principal Delocalizations
           NBO                        Occupancy    Energy   (geminal,vicinal,remote)
 ====================================================================================
 Molecular unit  1  (C7H5F3)
     1. BD (   1) F   1 - C   2          0.99721    -1.21313  153(v),150(g),48(g),151(g)
     2. BD (   1) C   2 - F   3          0.99665    -1.20714  154(v),49(g),149(g),151(g)
     3. BD (   1) C   2 - F   4          0.99721    -1.21313  155(v),150(g),48(g),149(g)
     4. BD (   1) C   2 - C   5          0.99113    -0.90887  156(v),163(v),153(g),155(g)
                                                    120(v),84(v)
     5. BD (   1) C   5 - C   6          0.98773    -0.94586  155(g),165(v),156(g),160(v)
                                                    94(v),149(v),152(g),157(g)
                                                    93(v),120(v),48(v)
     6. BD (   2) C   5 - C   6          0.84686    -0.51666  38(v),159(v),150(v),122(v)
                                                    149(v),151(v),97(v),54(v)
     7. BD (   1) C   5 - C  10          0.98773    -0.94586  153(g),157(v),163(g),164(v)
                                                    112(v),151(v),152(g),165(g)
                                                    111(v),84(v),48(v)
     8. BD (   1) C   6 - C   7          0.98984    -0.92034  152(v),153(g),162(v),158(g)
                                                    157(g),75(v),160(g),103(v)
                                                    102(v),76(v)
     9. BD (   1) C   6 - H  11          0.98887    -0.72973  155(v),158(v),156(g),75(v)
                                                    153(g),93(v)
    10. BD (   1) C   7 - C   8          0.99141    -0.94070  164(v),157(v),156(g),85(v)
                                                    161(g),112(v),111(v),160(g)
                                                    162(g)
    11. BD (   2) C   7 - C   8          0.84252    -0.51149  37(v),154(v),114(v),88(v)
    12. BD (   1) C   7 - H  12          0.98939    -0.72801  153(v),161(v),156(g),102(v)
                                                    84(v)
    13. BD (   1) C   8 - C   9          0.99141    -0.94070  160(v),165(v),163(g),121(v)
                                                    158(g),94(v),93(v),164(g)
                                                    162(g)
    14. BD (   1) C   8 - H  13          0.99004    -0.74981  156(v),163(v),93(v),111(v)
    15. BD (   1) C   9 - C  10          0.98984    -0.92035  152(v),155(g),162(v),161(g)
                                                    165(g),75(v),164(g),103(v)
                                                    102(v),76(v)
    16. BD (   1) C   9 - H  14          0.98939    -0.72801  155(v),158(v),163(g),102(v)
                                                    120(v)
    17. BD (   1) C  10 - H  15          0.98887    -0.72973  153(v),161(v),163(g),75(v)
                                                    155(g),111(v)
    18. CR (   1) F   1                  0.99995   -24.62813  48(v),50(v),49(v)
    19. CR (   1) C   2                  0.99954   -10.53943  152(g),153(v),155(v),75(v)
                                                    150(g),149(g),151(g)
    20. CR (   1) F   3                  0.99995   -24.62845  49(v),50(v)
    21. CR (   1) F   4                  0.99995   -24.62813  48(v),50(v),49(v)
    22. CR (   1) C   5                  0.99939   -10.34653  121(v),85(v),50(v),156(v)
                                                    163(v),157(v),165(v)
    23. CR (   1) C   6                  0.99947   -10.30952  76(v),94(v),155(v),129(v)
                                                    152(v),158(v),96(v),160(v)
    24. CR (   1) C   7                  0.99950   -10.31138  103(v),153(v),87(v),133(v)
                                                    161(v),157(v),84(v)
    25. CR (   1) C   8                  0.99948   -10.33998  94(v),112(v),137(v),156(v)
                                                    163(v),160(v),164(v)
    26. CR (   1) C   9                  0.99950   -10.31138  103(v),155(v),123(v),141(v)
                                                    158(v),165(v),120(v)
    27. CR (   1) C  10                  0.99947   -10.30952  76(v),112(v),153(v),145(v)
                                                    152(v),161(v),164(v),113(v)
    28. LP (   1) F   1                  0.99357    -1.20079  48(v),50(v),49(v),152(v)
                                                    51(v)
    29. LP (   2) F   1                  0.97314    -0.60016  152(v),150(v),151(v),50(v)
                                                    53(v),55(v)
    30. LP (   3) F   1                  0.96478    -0.59768  151(v),150(v),52(v),49(v)
                                                    48(v)
    31. LP (   1) F   3                  0.99388    -1.20075  49(v),50(v),152(v),51(v)
    32. LP (   2) F   3                  0.97262    -0.60320  152(v),149(v),151(v),50(v)
                                                    52(v),154(r),54(v)
    33. LP (   3) F   3                  0.96536    -0.59643  149(v),151(v),53(v),48(v)
    34. LP (   1) F   4                  0.99357    -1.20079  48(v),50(v),49(v),152(v)
                                                    51(v)
    35. LP (   2) F   4                  0.97314    -0.60016  152(v),150(v),149(v),50(v)
                                                    53(v),55(v)
    36. LP (   3) F   4                  0.96478    -0.59768  149(v),150(v),52(v),49(v)
                                                    48(v)
    37. LP (   1) C   9                  0.47490    -0.34359  38(v),159(v),106(v),114(g)
                                                    124(v),105(v),115(g)
    38. LP*(   1) C  10                  0.46025    -0.34096  37(v),154(v),122(g),115(v)
                                                    79(v)
    39. RY*(   1) F   1                  0.00066     1.59186   
    40. RY*(   2) F   1                  0.00018     1.54062   
    41. RY*(   3) F   1                  0.00014     1.21606   
    42. RY*(   4) F   1                  0.00003     2.92757   
    43. RY*(   5) F   1                  0.00000     2.89584   
    44. RY*(   6) F   1                  0.00001     1.07680   
    45. RY*(   7) F   1                  0.00000     3.04710   
    46. RY*(   8) F   1                  0.00001     3.00511   
    47. RY*(   9) F   1                  0.00000     2.89100   
    48. RY*(   1) C   2                  0.01056     0.57917   
    49. RY*(   2) C   2                  0.00917     0.62360   
    50. RY*(   3) C   2                  0.00651     0.56898   
    51. RY*(   4) C   2                  0.00255     0.79244   
    52. RY*(   5) C   2                  0.00199     1.63322   
    53. RY*(   6) C   2                  0.00192     1.69089   
    54. RY*(   7) C   2                  0.00150     1.82901   
    55. RY*(   8) C   2                  0.00123     2.02891   
    56. RY*(   9) C   2                  0.00028     1.32438   
    57. RY*(   1) F   3                  0.00049     1.67540   
    58. RY*(   2) F   3                  0.00022     1.50961   
    59. RY*(   3) F   3                  0.00010     1.25214   
    60. RY*(   4) F   3                  0.00003     2.96641   
    61. RY*(   5) F   3                  0.00002     1.24206   
    62. RY*(   6) F   3                  0.00000     2.74655   
    63. RY*(   7) F   3                  0.00000     2.88128   
    64. RY*(   8) F   3                  0.00001     2.85788   
    65. RY*(   9) F   3                  0.00001     3.21066   
    66. RY*(   1) F   4                  0.00066     1.59186   
    67. RY*(   2) F   4                  0.00018     1.54062   
    68. RY*(   3) F   4                  0.00014     1.21606   
    69. RY*(   4) F   4                  0.00003     2.92757   
    70. RY*(   5) F   4                  0.00000     2.89584   
    71. RY*(   6) F   4                  0.00001     1.07680   
    72. RY*(   7) F   4                  0.00000     3.04710   
    73. RY*(   8) F   4                  0.00001     3.00511   
    74. RY*(   9) F   4                  0.00000     2.89100   
    75. RY*(   1) C   5                  0.00278     0.91205   
    76. RY*(   2) C   5                  0.00202     0.65877   
    77. RY*(   3) C   5                  0.00146     0.37800   
    78. RY*(   4) C   5                  0.00108     0.35690   
    79. RY*(   5) C   5                  0.00054     1.64025   
    80. RY*(   6) C   5                  0.00022     1.81135   
    81. RY*(   7) C   5                  0.00018     2.18211   
    82. RY*(   8) C   5                  0.00018     1.85528   
    83. RY*(   9) C   5                  0.00002     1.90265   
    84. RY*(   1) C   6                  0.00337     0.86014   
    85. RY*(   2) C   6                  0.00163     0.54011   
    86. RY*(   3) C   6                  0.00082     0.64217   
    87. RY*(   4) C   6                  0.00054     0.42306   
    88. RY*(   5) C   6                  0.00022     1.39897   
    89. RY*(   6) C   6                  0.00007     2.13811   
    90. RY*(   7) C   6                  0.00004     2.14836   
    91. RY*(   8) C   6                  0.00001     1.66376   
    92. RY*(   9) C   6                  0.00001     1.98456   
    93. RY*(   1) C   7                  0.00277     0.95584   
    94. RY*(   2) C   7                  0.00134     0.44747   
    95. RY*(   3) C   7                  0.00051     0.86937   
    96. RY*(   4) C   7                  0.00045     0.48279   
    97. RY*(   5) C   7                  0.00023     1.20839   
    98. RY*(   6) C   7                  0.00007     2.15640   
    99. RY*(   7) C   7                  0.00003     2.00297   
   100. RY*(   8) C   7                  0.00000     1.60799   
   101. RY*(   9) C   7                  0.00000     1.98590   
   102. RY*(   1) C   8                  0.00241     1.00275   
   103. RY*(   2) C   8                  0.00110     0.45349   
   104. RY*(   3) C   8                  0.00058     0.47069   
   105. RY*(   4) C   8                  0.00048     1.65073   
   106. RY*(   5) C   8                  0.00024     0.41540   
   107. RY*(   6) C   8                  0.00009     2.11865   
   108. RY*(   7) C   8                  0.00003     1.92314   
   109. RY*(   8) C   8                  0.00000     1.53561   
   110. RY*(   9) C   8                  0.00000     1.93970   
   111. RY*(   1) C   9                  0.00277     0.95584   
   112. RY*(   2) C   9                  0.00134     0.44747   
   113. RY*(   3) C   9                  0.00045     0.49487   
   114. RY*(   4) C   9                  0.00043     0.70935   
   115. RY*(   5) C   9                  0.00022     1.35764   
   116. RY*(   6) C   9                  0.00007     2.15640   
   117. RY*(   7) C   9                  0.00003     2.00296   
   118. RY*(   8) C   9                  0.00000     1.60819   
   119. RY*(   9) C   9                  0.00000     1.98590   
   120. RY*(   1) C  10                  0.00337     0.86016   
   121. RY*(   2) C  10                  0.00163     0.54005   
   122. RY*(   3) C  10                  0.00068     0.53843   
   123. RY*(   4) C  10                  0.00054     0.43738   
   124. RY*(   5) C  10                  0.00021     1.49121   
   125. RY*(   6) C  10                  0.00007     2.13811   
   126. RY*(   7) C  10                  0.00004     2.14837   
   127. RY*(   8) C  10                  0.00001     1.66470   
   128. RY*(   9) C  10                  0.00001     1.98340   
   129. RY*(   1) H  11                  0.00105     0.17177   
   130. RY*(   2) H  11                  0.00005     1.85809   
   131. RY*(   3) H  11                  0.00005     1.45929   
   132. RY*(   4) H  11                  0.00003     2.09627   
   133. RY*(   1) H  12                  0.00066     0.15810   
   134. RY*(   2) H  12                  0.00005     1.44651   
   135. RY*(   3) H  12                  0.00003     2.05909   
   136. RY*(   4) H  12                  0.00004     1.86557   
   137. RY*(   1) H  13                  0.00076     0.13854   
   138. RY*(   2) H  13                  0.00005     1.42868   
   139. RY*(   3) H  13                  0.00003     1.75345   
   140. RY*(   4) H  13                  0.00003     2.14701   
   141. RY*(   1) H  14                  0.00066     0.15810   
   142. RY*(   2) H  14                  0.00005     1.44651   
   143. RY*(   3) H  14                  0.00003     2.05909   
   144. RY*(   4) H  14                  0.00004     1.86557   
   145. RY*(   1) H  15                  0.00105     0.17177   
   146. RY*(   2) H  15                  0.00005     1.85809   
   147. RY*(   3) H  15                  0.00005     1.45929   
   148. RY*(   4) H  15                  0.00003     2.09627   
   149. BD*(   1) F   1 - C   2          0.04900     0.05226   
   150. BD*(   1) C   2 - F   3          0.05409     0.04563   
   151. BD*(   1) C   2 - F   4          0.04900     0.05226   
   152. BD*(   1) C   2 - C   5          0.03520     0.14863   
   153. BD*(   1) C   5 - C   6          0.01156     0.31495   
   154. BD*(   2) C   5 - C   6          0.19024    -0.21906  159(v),38(v),86(g),150(v)
                                                    151(v),78(g),122(v),97(v)
                                                    149(v),77(g),79(g)
   155. BD*(   1) C   5 - C  10          0.01156     0.31495   
   156. BD*(   1) C   6 - C   7          0.00802     0.34105   
   157. BD*(   1) C   6 - H  11          0.00658     0.26866   
   158. BD*(   1) C   7 - C   8          0.00752     0.32179   
   159. BD*(   2) C   7 - C   8          0.17319    -0.21805  154(v),37(v),95(g),106(g)
                                                    114(v),105(g)
   160. BD*(   1) C   7 - H  12          0.00629     0.27044   
   161. BD*(   1) C   8 - C   9          0.00752     0.32179   
   162. BD*(   1) C   8 - H  13          0.00621     0.25152   
   163. BD*(   1) C   9 - C  10          0.00802     0.34105   
   164. BD*(   1) C   9 - H  14          0.00629     0.27045   
   165. BD*(   1) C  10 - H  15          0.00658     0.26867   
       -------------------------------
              Total Lewis   35.82203  ( 96.8163%)
        Valence non-Lewis    1.09714  (  2.9652%)
        Rydberg non-Lewis    0.08083  (  0.2184%)
       -------------------------------
            Total unit  1   37.00000  (100.0000%)
           Charge unit  1    0.00000


 ***************************************************
 *******         Beta  spin orbitals         *******
 ***************************************************


 NATURAL POPULATIONS:  Natural atomic orbital occupancies 
                                                          
   NAO  Atom  No  lang   Type(AO)    Occupancy      Energy
 ----------------------------------------------------------
     1    F    1  S      Cor( 1S)     0.99995     -24.62689
     2    F    1  S      Val( 2S)     0.92072      -1.43921
     3    F    1  S      Ryd( 3S)     0.00048       1.53057
     4    F    1  px     Val( 2p)     0.94112      -0.60086
     5    F    1  px     Ryd( 3p)     0.00030       1.20021
     6    F    1  py     Val( 2p)     0.87000      -0.61498
     7    F    1  py     Ryd( 3p)     0.00013       1.16478
     8    F    1  pz     Val( 2p)     0.93343      -0.60160
     9    F    1  pz     Ryd( 3p)     0.00013       1.15258
    10    F    1  dxy    Ryd( 3d)     0.00041       3.07631
    11    F    1  dxz    Ryd( 3d)     0.00021       2.95123
    12    F    1  dyz    Ryd( 3d)     0.00043       3.11754
    13    F    1  dx2y2  Ryd( 3d)     0.00040       3.03335
    14    F    1  dz2    Ryd( 3d)     0.00026       2.96996

    15    C    2  S      Cor( 1S)     0.99952     -10.53989
    16    C    2  S      Val( 2S)     0.37580      -0.41418
    17    C    2  S      Ryd( 3S)     0.00239       0.35988
    18    C    2  px     Val( 2p)     0.43100      -0.31490
    19    C    2  px     Ryd( 3p)     0.00633       0.37459
    20    C    2  py     Val( 2p)     0.28898      -0.29176
    21    C    2  py     Ryd( 3p)     0.00961       0.45158
    22    C    2  pz     Val( 2p)     0.29389      -0.29371
    23    C    2  pz     Ryd( 3p)     0.00764       0.39579
    24    C    2  dxy    Ryd( 3d)     0.00180       1.97019
    25    C    2  dxz    Ryd( 3d)     0.00183       1.82757
    26    C    2  dyz    Ryd( 3d)     0.00255       1.90324
    27    C    2  dx2y2  Ryd( 3d)     0.00215       1.94065
    28    C    2  dz2    Ryd( 3d)     0.00263       1.91330

    29    F    3  S      Cor( 1S)     0.99995     -24.62659
    30    F    3  S      Val( 2S)     0.92200      -1.43857
    31    F    3  S      Ryd( 3S)     0.00044       1.73337
    32    F    3  px     Val( 2p)     0.92445      -0.59472
    33    F    3  px     Ryd( 3p)     0.00030       1.18679
    34    F    3  py     Val( 2p)     0.96474      -0.59471
    35    F    3  py     Ryd( 3p)     0.00011       1.20315
    36    F    3  pz     Val( 2p)     0.83904      -0.62045
    37    F    3  pz     Ryd( 3p)     0.00008       1.09498
    38    F    3  dxy    Ryd( 3d)     0.00008       2.90060
    39    F    3  dxz    Ryd( 3d)     0.00050       3.09567
    40    F    3  dyz    Ryd( 3d)     0.00038       2.99874
    41    F    3  dx2y2  Ryd( 3d)     0.00009       2.91535
    42    F    3  dz2    Ryd( 3d)     0.00063       3.22687

    43    F    4  S      Cor( 1S)     0.99995     -24.62689
    44    F    4  S      Val( 2S)     0.92072      -1.43921
    45    F    4  S      Ryd( 3S)     0.00048       1.53057
    46    F    4  px     Val( 2p)     0.94112      -0.60086
    47    F    4  px     Ryd( 3p)     0.00030       1.20021
    48    F    4  py     Val( 2p)     0.87000      -0.61498
    49    F    4  py     Ryd( 3p)     0.00013       1.16478
    50    F    4  pz     Val( 2p)     0.93343      -0.60160
    51    F    4  pz     Ryd( 3p)     0.00013       1.15258
    52    F    4  dxy    Ryd( 3d)     0.00041       3.07631
    53    F    4  dxz    Ryd( 3d)     0.00021       2.95123
    54    F    4  dyz    Ryd( 3d)     0.00043       3.11754
    55    F    4  dx2y2  Ryd( 3d)     0.00040       3.03335
    56    F    4  dz2    Ryd( 3d)     0.00026       2.96996

    57    C    5  S      Cor( 1S)     0.99938     -10.34021
    58    C    5  S      Val( 2S)     0.45775      -0.39026
    59    C    5  S      Ryd( 3S)     0.00129       0.32145
    60    C    5  px     Val( 2p)     0.55196      -0.34020
    61    C    5  px     Ryd( 3p)     0.00269       0.81507
    62    C    5  py     Val( 2p)     0.54994      -0.30362
    63    C    5  py     Ryd( 3p)     0.00214       0.66101
    64    C    5  pz     Val( 2p)     0.19377      -0.31098
    65    C    5  pz     Ryd( 3p)     0.00124       0.42685
    66    C    5  dxy    Ryd( 3d)     0.00038       2.19721
    67    C    5  dxz    Ryd( 3d)     0.00025       1.68154
    68    C    5  dyz    Ryd( 3d)     0.00038       1.67389
    69    C    5  dx2y2  Ryd( 3d)     0.00059       2.14689
    70    C    5  dz2    Ryd( 3d)     0.00040       1.94876

    71    C    6  S      Cor( 1S)     0.99947     -10.30912
    72    C    6  S      Val( 2S)     0.48493      -0.38751
    73    C    6  S      Ryd( 3S)     0.00087       0.35908
    74    C    6  px     Val( 2p)     0.55536      -0.28575
    75    C    6  px     Ryd( 3p)     0.00288       0.57525
    76    C    6  py     Val( 2p)     0.58822      -0.29328
    77    C    6  py     Ryd( 3p)     0.00284       0.70023
    78    C    6  pz     Val( 2p)     0.42937      -0.33499
    79    C    6  pz     Ryd( 3p)     0.00037       0.34418
    80    C    6  dxy    Ryd( 3d)     0.00042       2.25540
    81    C    6  dxz    Ryd( 3d)     0.00021       1.68840
    82    C    6  dyz    Ryd( 3d)     0.00015       1.69431
    83    C    6  dx2y2  Ryd( 3d)     0.00034       2.23229
    84    C    6  dz2    Ryd( 3d)     0.00022       1.98365

    85    C    7  S      Cor( 1S)     0.99950     -10.31066
    86    C    7  S      Val( 2S)     0.48962      -0.39379
    87    C    7  S      Ryd( 3S)     0.00063       0.36063
    88    C    7  px     Val( 2p)     0.54863      -0.27691
    89    C    7  px     Ryd( 3p)     0.00242       0.51688
    90    C    7  py     Val( 2p)     0.58941      -0.29116
    91    C    7  py     Ryd( 3p)     0.00292       0.71956
    92    C    7  pz     Val( 2p)     0.41751      -0.33127
    93    C    7  pz     Ryd( 3p)     0.00025       0.34200
    94    C    7  dxy    Ryd( 3d)     0.00041       2.25410
    95    C    7  dxz    Ryd( 3d)     0.00021       1.69158
    96    C    7  dyz    Ryd( 3d)     0.00015       1.67728
    97    C    7  dx2y2  Ryd( 3d)     0.00038       2.21116
    98    C    7  dz2    Ryd( 3d)     0.00022       1.98628

    99    C    8  S      Cor( 1S)     0.99947     -10.33387
   100    C    8  S      Val( 2S)     0.48933      -0.40130
   101    C    8  S      Ryd( 3S)     0.00069       0.35857
   102    C    8  px     Val( 2p)     0.60084      -0.29773
   103    C    8  px     Ryd( 3p)     0.00294       0.80624
   104    C    8  py     Val( 2p)     0.52343      -0.26849
   105    C    8  py     Ryd( 3p)     0.00169       0.42402
   106    C    8  pz     Val( 2p)     0.14765      -0.30023
   107    C    8  pz     Ryd( 3p)     0.00004       0.34091
   108    C    8  dxy    Ryd( 3d)     0.00044       2.16915
   109    C    8  dxz    Ryd( 3d)     0.00017       1.66227
   110    C    8  dyz    Ryd( 3d)     0.00031       1.68911
   111    C    8  dx2y2  Ryd( 3d)     0.00043       2.26054
   112    C    8  dz2    Ryd( 3d)     0.00034       1.98027

   113    C    9  S      Cor( 1S)     0.99950     -10.31066
   114    C    9  S      Val( 2S)     0.48962      -0.39379
   115    C    9  S      Ryd( 3S)     0.00063       0.36063
   116    C    9  px     Val( 2p)     0.54863      -0.27691
   117    C    9  px     Ryd( 3p)     0.00242       0.51688
   118    C    9  py     Val( 2p)     0.58941      -0.29116
   119    C    9  py     Ryd( 3p)     0.00292       0.71956
   120    C    9  pz     Val( 2p)     0.41751      -0.33127
   121    C    9  pz     Ryd( 3p)     0.00025       0.34200
   122    C    9  dxy    Ryd( 3d)     0.00041       2.25410
   123    C    9  dxz    Ryd( 3d)     0.00021       1.69158
   124    C    9  dyz    Ryd( 3d)     0.00015       1.67728
   125    C    9  dx2y2  Ryd( 3d)     0.00038       2.21116
   126    C    9  dz2    Ryd( 3d)     0.00022       1.98628

   127    C   10  S      Cor( 1S)     0.99947     -10.30912
   128    C   10  S      Val( 2S)     0.48493      -0.38751
   129    C   10  S      Ryd( 3S)     0.00087       0.35908
   130    C   10  px     Val( 2p)     0.55536      -0.28575
   131    C   10  px     Ryd( 3p)     0.00288       0.57525
   132    C   10  py     Val( 2p)     0.58822      -0.29328
   133    C   10  py     Ryd( 3p)     0.00284       0.70023
   134    C   10  pz     Val( 2p)     0.42937      -0.33499
   135    C   10  pz     Ryd( 3p)     0.00037       0.34418
   136    C   10  dxy    Ryd( 3d)     0.00042       2.25540
   137    C   10  dxz    Ryd( 3d)     0.00021       1.68840
   138    C   10  dyz    Ryd( 3d)     0.00015       1.69431
   139    C   10  dx2y2  Ryd( 3d)     0.00034       2.23229
   140    C   10  dz2    Ryd( 3d)     0.00022       1.98365

   141    H   11  S      Val( 1S)     0.35770      -0.10480
   142    H   11  S      Ryd( 2S)     0.00107       0.15576
   143    H   11  px     Ryd( 2p)     0.00015       1.89952
   144    H   11  py     Ryd( 2p)     0.00036       2.08079
   145    H   11  pz     Ryd( 2p)     0.00005       1.45946

   146    H   12  S      Val( 1S)     0.36239      -0.10608
   147    H   12  S      Ryd( 2S)     0.00068       0.14516
   148    H   12  px     Ryd( 2p)     0.00013       1.87056
   149    H   12  py     Ryd( 2p)     0.00035       2.07659
   150    H   12  pz     Ryd( 2p)     0.00004       1.44671

   151    H   13  S      Val( 1S)     0.37225      -0.12845
   152    H   13  S      Ryd( 2S)     0.00076       0.13487
   153    H   13  px     Ryd( 2p)     0.00049       2.16045
   154    H   13  py     Ryd( 2p)     0.00004       1.75222
   155    H   13  pz     Ryd( 2p)     0.00001       1.43061

   156    H   14  S      Val( 1S)     0.36239      -0.10608
   157    H   14  S      Ryd( 2S)     0.00068       0.14516
   158    H   14  px     Ryd( 2p)     0.00013       1.87056
   159    H   14  py     Ryd( 2p)     0.00035       2.07659
   160    H   14  pz     Ryd( 2p)     0.00004       1.44671

   161    H   15  S      Val( 1S)     0.35770      -0.10480
   162    H   15  S      Ryd( 2S)     0.00107       0.15576
   163    H   15  px     Ryd( 2p)     0.00015       1.89952
   164    H   15  py     Ryd( 2p)     0.00036       2.08079
   165    H   15  pz     Ryd( 2p)     0.00005       1.45946


 Summary of Natural Population Analysis:                  
                                                          
                                       Natural Population 
                Natural  -----------------------------------------------
    Atom  No    Charge         Core      Valence    Rydberg      Total
 -----------------------------------------------------------------------
      F    1   -0.16797      0.99995     3.66527    0.00275     4.66797
      C    2    0.57386      0.99952     1.38968    0.03694     2.42614
      F    3   -0.15279      0.99995     3.65023    0.00261     4.65279
      F    4   -0.16797      0.99995     3.66527    0.00275     4.66797
      C    5    0.23784      0.99938     1.75342    0.00937     2.76216
      C    6   -0.06565      0.99947     2.05789    0.00829     3.06565
      C    7   -0.05227      0.99950     2.04516    0.00761     3.05227
      C    8    0.23224      0.99947     1.76124    0.00705     2.76776
      C    9   -0.05227      0.99950     2.04516    0.00761     3.05227
      C   10   -0.06565      0.99947     2.05788    0.00829     3.06565
      H   11    0.14068      0.00000     0.35770    0.00162     0.35932
      H   12    0.13641      0.00000     0.36239    0.00121     0.36359
      H   13    0.12645      0.00000     0.37225    0.00130     0.37355
      H   14    0.13641      0.00000     0.36239    0.00121     0.36359
      H   15    0.14068      0.00000     0.35770    0.00162     0.35932
 =======================================================================
   * Total *    1.00000      9.99615    25.90363    0.10022    36.00000

                                 Natural Population      
 --------------------------------------------------------
   Core                       9.99615 ( 99.9615% of  10)
   Valence                   25.90363 ( 99.6293% of  26)
   Natural Minimal Basis     35.89978 ( 99.7216% of  36)
   Natural Rydberg Basis      0.10022 (  0.2784% of  36)
 --------------------------------------------------------

    Atom  No          Natural Electron Configuration
 ----------------------------------------------------------------------------
      F    1      [core]2S( 0.92)2p( 2.74)
      C    2      [core]2S( 0.38)2p( 1.01)3p( 0.02)3d( 0.01)
      F    3      [core]2S( 0.92)2p( 2.73)
      F    4      [core]2S( 0.92)2p( 2.74)
      C    5      [core]2S( 0.46)2p( 1.30)3p( 0.01)
      C    6      [core]2S( 0.48)2p( 1.57)3p( 0.01)
      C    7      [core]2S( 0.49)2p( 1.56)3p( 0.01)
      C    8      [core]2S( 0.49)2p( 1.27)
      C    9      [core]2S( 0.49)2p( 1.56)3p( 0.01)
      C   10      [core]2S( 0.48)2p( 1.57)3p( 0.01)
      H   11            1S( 0.36)
      H   12            1S( 0.36)
      H   13            1S( 0.37)
      H   14            1S( 0.36)
      H   15            1S( 0.36)


 NATURAL BOND ORBITAL ANALYSIS, beta spin orbitals:

                       Occupancies       Lewis Structure    Low   High
           Occ.    -------------------  -----------------   occ   occ
  Cycle   Thresh.   Lewis   Non-Lewis     CR  BD  3C  LP    (L)   (NL)   Dev
 =============================================================================
   1(1)    0.90    34.47571   1.52429     10  15   0  11     2      0    0.03
   2(2)    0.90    34.47571   1.52429     10  15   0  11     2      0    0.03
   3(1)    0.80    35.30515   0.69485     10  17   0   9     0      0    0.03
 -----------------------------------------------------------------------------

 Structure accepted: No low occupancy Lewis orbitals

 --------------------------------------------------------
   Core                      9.99616 ( 99.962% of  10)
   Valence Lewis            25.30899 ( 97.342% of  26)
  ==================       ============================
   Total Lewis              35.30515 ( 98.070% of  36)
  -----------------------------------------------------
   Valence non-Lewis         0.61712 (  1.714% of  36)
   Rydberg non-Lewis         0.07773 (  0.216% of  36)
  ==================       ============================
   Total non-Lewis           0.69485 (  1.930% of  36)
 --------------------------------------------------------


       (Occupancy)   Bond orbital/ Coefficients/ Hybrids
 ---------------------------------------------------------------------------------
     1. (0.99701) BD ( 1) F   1 - C   2  
                ( 73.31%)   0.8562* F   1 s( 29.14%)p 2.43( 70.78%)d 0.00(  0.08%)
                                            0.0000 -0.5398 -0.0004  0.3461  0.0008
                                            0.6735  0.0064  0.3666  0.0033 -0.0166
                                           -0.0093 -0.0178  0.0115  0.0059
                ( 26.69%)   0.5167* C   2 s( 21.89%)p 3.54( 77.58%)d 0.02(  0.53%)
                                            0.0000 -0.4678  0.0083  0.3490  0.0348
                                            0.7041  0.0257  0.3951  0.0181 -0.0366
                                           -0.0201 -0.0474  0.0324  0.0148
     2. (0.99506) BD ( 1) C   2 - F   3  
                ( 26.88%)   0.5185* C   2 s( 21.61%)p 3.61( 77.92%)d 0.02(  0.47%)
                                           -0.0000  0.4649 -0.0069 -0.3128 -0.0354
                                           -0.0000 -0.0000  0.8237  0.0393  0.0000
                                           -0.0333 -0.0000  0.0074  0.0594
                ( 73.12%)   0.8551* F   3 s( 28.28%)p 2.53( 71.63%)d 0.00(  0.09%)
                                           -0.0000  0.5317 -0.0085 -0.3550  0.0011
                                           -0.0000 -0.0000  0.7682  0.0060  0.0000
                                           -0.0188 -0.0000  0.0040  0.0230
     3. (0.99701) BD ( 1) C   2 - F   4  
                ( 26.69%)   0.5167* C   2 s( 21.89%)p 3.54( 77.58%)d 0.02(  0.53%)
                                           -0.0000  0.4678 -0.0083 -0.3490 -0.0348
                                            0.7041  0.0257 -0.3951 -0.0181 -0.0366
                                            0.0201 -0.0474 -0.0324 -0.0148
                ( 73.31%)   0.8562* F   4 s( 29.14%)p 2.43( 70.78%)d 0.00(  0.08%)
                                           -0.0000  0.5398  0.0004 -0.3461 -0.0008
                                            0.6735  0.0064 -0.3666 -0.0033 -0.0166
                                            0.0093 -0.0178 -0.0115 -0.0059
     4. (0.99089) BD ( 1) C   2 - C   5  
                ( 46.95%)   0.6852* C   2 s( 34.31%)p 1.91( 65.61%)d 0.00(  0.09%)
                                            0.0003  0.5855  0.0167  0.8096 -0.0132
                                            0.0000  0.0000 -0.0224 -0.0017 -0.0000
                                           -0.0005  0.0000  0.0253 -0.0151
                ( 53.05%)   0.7284* C   5 s( 29.74%)p 2.36( 70.20%)d 0.00(  0.06%)
                                            0.0000  0.5453  0.0050 -0.8377  0.0125
                                            0.0000  0.0000  0.0108 -0.0005  0.0000
                                           -0.0017 -0.0000  0.0184 -0.0159
     5. (0.98725) BD ( 1) C   5 - C   6  
                ( 51.02%)   0.7143* C   5 s( 35.08%)p 1.85( 64.86%)d 0.00(  0.05%)
                                           -0.0002  0.5923  0.0055  0.3855 -0.0135
                                            0.7069  0.0123  0.0013 -0.0009  0.0142
                                            0.0001  0.0008 -0.0086 -0.0160
                ( 48.98%)   0.6999* C   6 s( 34.08%)p 1.93( 65.86%)d 0.00(  0.06%)
                                            0.0001  0.5837  0.0094 -0.4237 -0.0225
                                           -0.6917  0.0098 -0.0064 -0.0015  0.0165
                                            0.0001  0.0003 -0.0115 -0.0144
     6. (0.98725) BD ( 1) C   5 - C  10  
                ( 51.02%)   0.7143* C   5 s( 35.08%)p 1.85( 64.86%)d 0.00(  0.05%)
                                           -0.0002  0.5923  0.0055  0.3855 -0.0135
                                           -0.7069 -0.0123  0.0013 -0.0009 -0.0142
                                            0.0001 -0.0008 -0.0086 -0.0160
                ( 48.98%)   0.6999* C  10 s( 34.08%)p 1.93( 65.86%)d 0.00(  0.06%)
                                            0.0001  0.5837  0.0094 -0.4237 -0.0225
                                            0.6917 -0.0098 -0.0064 -0.0015 -0.0165
                                            0.0001 -0.0003 -0.0115 -0.0144
     7. (0.98988) BD ( 1) C   6 - C   7  
                ( 50.45%)   0.7103* C   6 s( 35.62%)p 1.81( 64.33%)d 0.00(  0.05%)
                                            0.0000  0.5967  0.0113  0.8008  0.0048
                                            0.0134  0.0416  0.0127  0.0004 -0.0047
                                            0.0006 -0.0001  0.0172 -0.0115
                ( 49.55%)   0.7039* C   7 s( 35.38%)p 1.82( 64.57%)d 0.00(  0.05%)
                                            0.0001  0.5948  0.0066 -0.8022 -0.0066
                                            0.0151  0.0403 -0.0162 -0.0003  0.0044
                                            0.0007  0.0001  0.0175 -0.0119
     8. (0.84435) BD ( 2) C   6 - C   7  
                ( 50.70%)   0.7120* C   6 s(  0.00%)p 1.00( 99.93%)d 0.00(  0.07%)
                                            0.0000  0.0020 -0.0001 -0.0174  0.0007
                                            0.0031  0.0000  0.9995 -0.0058  0.0003
                                            0.0212 -0.0162 -0.0003  0.0007
                ( 49.30%)   0.7021* C   7 s(  0.00%)p 1.00( 99.92%)d 0.00(  0.08%)
                                            0.0000  0.0020 -0.0001 -0.0187  0.0002
                                            0.0030  0.0001  0.9994 -0.0118  0.0002
                                           -0.0225 -0.0159  0.0005 -0.0007
     9. (0.98898) BD ( 1) C   6 - H  11  
                ( 64.22%)   0.8014* C   6 s( 30.22%)p 2.31( 69.76%)d 0.00(  0.02%)
                                           -0.0003  0.5495 -0.0151 -0.4212  0.0141
                                            0.7210 -0.0030 -0.0107 -0.0002 -0.0117
                                            0.0002 -0.0003 -0.0045 -0.0095
                ( 35.78%)   0.5981* H  11 s( 99.89%)p 0.00(  0.11%)
                                            0.9994 -0.0031  0.0161 -0.0295  0.0011
    10. (0.99099) BD ( 1) C   7 - C   8  
                ( 50.32%)   0.7093* C   7 s( 34.47%)p 1.90( 65.47%)d 0.00(  0.06%)
                                            0.0000  0.5870  0.0123  0.4222  0.0416
                                           -0.6889  0.0096  0.0088  0.0007 -0.0160
                                            0.0002 -0.0003 -0.0126 -0.0140
                ( 49.68%)   0.7049* C   8 s( 35.21%)p 1.84( 64.73%)d 0.00(  0.06%)
                                            0.0000  0.5932 -0.0117 -0.3831  0.0290
                                            0.7064  0.0259 -0.0070  0.0005 -0.0182
                                            0.0004 -0.0003 -0.0069 -0.0165
    11. (0.98949) BD ( 1) C   7 - H  12  
                ( 63.75%)   0.7984* C   7 s( 30.06%)p 2.33( 69.92%)d 0.00(  0.02%)
                                           -0.0003  0.5481 -0.0138  0.4194 -0.0076
                                            0.7233 -0.0090  0.0046 -0.0001  0.0114
                                            0.0002  0.0001 -0.0054 -0.0093
                ( 36.25%)   0.6021* H  12 s( 99.89%)p 0.00(  0.11%)
                                            0.9994 -0.0023 -0.0159 -0.0291 -0.0001
    12. (0.99099) BD ( 1) C   8 - C   9  
                ( 49.68%)   0.7049* C   8 s( 35.21%)p 1.84( 64.73%)d 0.00(  0.06%)
                                            0.0000  0.5932 -0.0117 -0.3831  0.0290
                                           -0.7064 -0.0259 -0.0070  0.0005  0.0182
                                            0.0004  0.0003 -0.0069 -0.0165
                ( 50.32%)   0.7093* C   9 s( 34.47%)p 1.90( 65.47%)d 0.00(  0.06%)
                                            0.0000  0.5870  0.0123  0.4222  0.0416
                                            0.6889 -0.0096  0.0088  0.0007  0.0160
                                            0.0002  0.0003 -0.0126 -0.0140
    13. (0.98990) BD ( 1) C   8 - H  13  
                ( 62.75%)   0.7922* C   8 s( 29.48%)p 2.39( 70.49%)d 0.00(  0.03%)
                                           -0.0003  0.5428  0.0105  0.8394 -0.0133
                                           -0.0000 -0.0000  0.0137 -0.0002  0.0000
                                            0.0005  0.0000  0.0141 -0.0121
                ( 37.25%)   0.6103* H  13 s( 99.88%)p 0.00(  0.12%)
                                            0.9994 -0.0009 -0.0342  0.0000 -0.0006
    14. (0.98988) BD ( 1) C   9 - C  10  
                ( 49.55%)   0.7039* C   9 s( 35.38%)p 1.82( 64.57%)d 0.00(  0.05%)
                                            0.0001  0.5948  0.0066 -0.8022 -0.0066
                                           -0.0151 -0.0403 -0.0162 -0.0003 -0.0044
                                            0.0007 -0.0001  0.0175 -0.0119
                ( 50.45%)   0.7103* C  10 s( 35.62%)p 1.81( 64.33%)d 0.00(  0.05%)
                                            0.0000  0.5967  0.0113  0.8008  0.0048
                                           -0.0134 -0.0416  0.0127  0.0004  0.0047
                                            0.0006  0.0001  0.0172 -0.0115
    15. (0.84435) BD ( 2) C   9 - C  10  
                ( 49.30%)   0.7021* C   9 s(  0.00%)p 1.00( 99.92%)d 0.00(  0.08%)
                                            0.0000  0.0020 -0.0001 -0.0187  0.0002
                                           -0.0030 -0.0001  0.9994 -0.0118 -0.0002
                                           -0.0225  0.0159  0.0005 -0.0007
                ( 50.70%)   0.7120* C  10 s(  0.00%)p 1.00( 99.93%)d 0.00(  0.07%)
                                            0.0000  0.0020 -0.0001 -0.0174  0.0007
                                           -0.0031 -0.0000  0.9995 -0.0058 -0.0003
                                            0.0212  0.0162 -0.0003  0.0007
    16. (0.98949) BD ( 1) C   9 - H  14  
                ( 63.75%)   0.7984* C   9 s( 30.06%)p 2.33( 69.92%)d 0.00(  0.02%)
                                            0.0003 -0.5481  0.0138 -0.4194  0.0076
                                            0.7233 -0.0090 -0.0046  0.0001  0.0114
                                           -0.0002  0.0001  0.0054  0.0093
                ( 36.25%)   0.6021* H  14 s( 99.89%)p 0.00(  0.11%)
                                           -0.9994  0.0023  0.0159 -0.0291  0.0001
    17. (0.98898) BD ( 1) C  10 - H  15  
                ( 64.22%)   0.8014* C  10 s( 30.22%)p 2.31( 69.76%)d 0.00(  0.02%)
                                            0.0003 -0.5495  0.0151  0.4212 -0.0141
                                            0.7210 -0.0030  0.0107  0.0002 -0.0117
                                           -0.0002 -0.0003  0.0045  0.0095
                ( 35.78%)   0.5981* H  15 s( 99.89%)p 0.00(  0.11%)
                                           -0.9994  0.0031 -0.0161 -0.0295 -0.0011
    18. (0.99995) CR ( 1) F   1           s(100.00%)p 0.00(  0.00%)
                                            1.0000 -0.0002  0.0000 -0.0000 -0.0000
                                           -0.0001 -0.0000 -0.0001 -0.0000  0.0000
                                            0.0000  0.0000 -0.0000 -0.0000
    19. (0.99953) CR ( 1) C   2           s(100.00%)p 0.00(  0.00%)
                                            1.0000 -0.0001 -0.0000 -0.0003  0.0000
                                            0.0000 -0.0000  0.0000  0.0000 -0.0000
                                            0.0000 -0.0000 -0.0000  0.0000
    20. (0.99995) CR ( 1) F   3           s(100.00%)p 0.00(  0.00%)
                                            1.0000 -0.0002 -0.0000  0.0000 -0.0000
                                           -0.0000 -0.0000  0.0002  0.0000  0.0000
                                           -0.0000 -0.0000 -0.0000  0.0000
    21. (0.99995) CR ( 1) F   4           s(100.00%)p 0.00(  0.00%)
                                            1.0000 -0.0002  0.0000 -0.0000 -0.0000
                                            0.0001  0.0000 -0.0001 -0.0000 -0.0000
                                            0.0000 -0.0000 -0.0000 -0.0000
    22. (0.99938) CR ( 1) C   5           s(100.00%)p 0.00(  0.00%)
                                            1.0000  0.0002  0.0000  0.0001 -0.0000
                                           -0.0000 -0.0000  0.0000 -0.0000 -0.0000
                                            0.0000 -0.0000 -0.0000 -0.0000
    23. (0.99947) CR ( 1) C   6           s(100.00%)p 0.00(  0.00%)
                                            1.0000  0.0001 -0.0000 -0.0001  0.0000
                                            0.0003 -0.0000 -0.0000  0.0000 -0.0000
                                           -0.0000 -0.0000 -0.0000 -0.0000
    24. (0.99950) CR ( 1) C   7           s(100.00%)p 0.00(  0.00%)
                                            1.0000  0.0001 -0.0000  0.0001 -0.0000
                                            0.0002 -0.0000 -0.0000  0.0000  0.0000
                                            0.0000  0.0000 -0.0000 -0.0000
    25. (0.99948) CR ( 1) C   8           s(100.00%)p 0.00(  0.00%)
                                            1.0000  0.0001  0.0000  0.0003 -0.0000
                                            0.0000 -0.0000  0.0000 -0.0000  0.0000
                                            0.0000  0.0000  0.0000 -0.0000
    26. (0.99950) CR ( 1) C   9           s(100.00%)p 0.00(  0.00%)
                                            1.0000  0.0001 -0.0000  0.0001 -0.0000
                                           -0.0002  0.0000 -0.0000  0.0000 -0.0000
                                            0.0000 -0.0000 -0.0000 -0.0000
    27. (0.99947) CR ( 1) C  10           s(100.00%)p 0.00(  0.00%)
                                            1.0000  0.0001 -0.0000 -0.0001  0.0000
                                           -0.0003  0.0000 -0.0000  0.0000  0.0000
                                           -0.0000  0.0000 -0.0000 -0.0000
    28. (0.99356) LP ( 1) F   1           s( 70.62%)p 0.42( 29.38%)d 0.00(  0.00%)
                                            0.0002  0.8403 -0.0016  0.1770  0.0029
                                            0.4347  0.0030  0.2710  0.0018 -0.0037
                                           -0.0022 -0.0046  0.0028  0.0008
    29. (0.96942) LP ( 2) F   1           s(  0.08%)p99.99( 99.88%)d 0.60(  0.05%)
                                           -0.0000  0.0276 -0.0011  0.8410 -0.0033
                                           -0.5087  0.0020  0.1812 -0.0005 -0.0087
                                           -0.0098  0.0021 -0.0167 -0.0024
    30. (0.96022) LP ( 3) F   1           s(  0.16%)p99.99( 99.79%)d 0.30(  0.05%)
                                           -0.0000  0.0399  0.0004  0.3757 -0.0021
                                            0.3131  0.0001 -0.8710  0.0020 -0.0095
                                            0.0056  0.0122  0.0013  0.0146
    31. (0.99386) LP ( 1) F   3           s( 70.51%)p 0.42( 29.49%)d 0.00(  0.00%)
                                            0.0002  0.8397  0.0027  0.1034  0.0035
                                            0.0000  0.0000 -0.5331 -0.0051 -0.0000
                                            0.0026  0.0000 -0.0003 -0.0059
    32. (0.96518) LP ( 2) F   3           s(  0.00%)p 1.00( 99.96%)d 0.00(  0.04%)
                                            0.0000 -0.0000 -0.0000 -0.0000  0.0000
                                            0.9998 -0.0021  0.0000 -0.0000 -0.0091
                                           -0.0000  0.0191  0.0000  0.0000
    33. (0.95179) LP ( 3) F   3           s(  1.21%)p81.77( 98.75%)d 0.04(  0.05%)
                                           -0.0000  0.1099  0.0006  0.9288 -0.0049
                                           -0.0000  0.0000  0.3532 -0.0012 -0.0000
                                            0.0146 -0.0000 -0.0080  0.0139
    34. (0.99356) LP ( 1) F   4           s( 70.62%)p 0.42( 29.38%)d 0.00(  0.00%)
                                            0.0002  0.8403 -0.0016  0.1770  0.0029
                                           -0.4347 -0.0030  0.2710  0.0018  0.0037
                                           -0.0022  0.0046  0.0028  0.0008
    35. (0.96942) LP ( 2) F   4           s(  0.08%)p99.99( 99.88%)d 0.60(  0.05%)
                                           -0.0000  0.0276 -0.0011  0.8410 -0.0033
                                            0.5087 -0.0020  0.1812 -0.0005  0.0087
                                           -0.0098 -0.0021 -0.0167 -0.0024
    36. (0.96022) LP ( 3) F   4           s(  0.16%)p99.99( 99.79%)d 0.30(  0.05%)
                                           -0.0000  0.0399  0.0004  0.3757 -0.0021
                                           -0.3131 -0.0001 -0.8710  0.0020  0.0095
                                            0.0056 -0.0122  0.0013  0.0146
    37. (0.19379) LP*( 1) C   5           s(  0.01%)p 1.00( 99.98%)d 0.00(  0.02%)
                                           -0.0000  0.0073  0.0019 -0.0081  0.0010
                                           -0.0000  0.0000 -0.9998 -0.0102  0.0000
                                           -0.0133 -0.0000  0.0001 -0.0020
    38. (0.14772) LP*( 1) C   8           s(  0.00%)p 1.00( 99.88%)d 0.00(  0.12%)
                                           -0.0000  0.0008 -0.0004 -0.0168  0.0003
                                            0.0000  0.0000  0.9992  0.0145  0.0000
                                           -0.0341 -0.0000  0.0003 -0.0011
    39. (0.00067) RY*( 1) F   1           s( 66.95%)p 0.47( 31.71%)d 0.02(  1.34%)
                                            0.0000 -0.0010  0.8182  0.0025  0.5235
                                            0.0003  0.2051  0.0005  0.0320  0.0496
                                            0.0378  0.0816 -0.0427 -0.0325
    40. (0.00018) RY*( 2) F   1           s( 10.90%)p 6.66( 72.57%)d 1.52( 16.54%)
                                            0.0000  0.0006  0.3301  0.0053 -0.7211
                                            0.0007  0.4087  0.0012  0.1964  0.2849
                                            0.1628  0.0134  0.1982 -0.1350
    41. (0.00014) RY*( 3) F   1           s(  0.18%)p99.99( 96.51%)d18.66(  3.31%)
                                            0.0000 -0.0006  0.0421  0.0026  0.0504
                                           -0.0021 -0.4503  0.0033  0.8716  0.0934
                                           -0.0360  0.0854  0.1097  0.0616
    42. (0.00003) RY*( 4) F   1           s(  0.00%)p 1.00(  1.79%)d54.80( 98.21%)
    43. (0.00000) RY*( 5) F   1           s(  2.47%)p 3.12(  7.71%)d36.33( 89.81%)
    44. (0.00001) RY*( 6) F   1           s( 17.77%)p 4.62( 82.12%)d 0.01(  0.11%)
    45. (0.00000) RY*( 7) F   1           s(  1.03%)p 0.47(  0.48%)d95.24( 98.48%)
    46. (0.00001) RY*( 8) F   1           s(  0.15%)p31.23(  4.83%)d99.99( 95.01%)
    47. (0.00000) RY*( 9) F   1           s(  0.56%)p 4.36(  2.45%)d99.99( 96.99%)
    48. (0.01055) RY*( 1) C   2           s(  0.00%)p 1.00( 92.49%)d 0.08(  7.51%)
                                            0.0000 -0.0000 -0.0000 -0.0000  0.0000
                                           -0.0551  0.9601  0.0000 -0.0000 -0.0344
                                            0.0000 -0.2720 -0.0000 -0.0000
    49. (0.00920) RY*( 2) C   2           s(  0.01%)p99.99( 84.87%)d99.99( 15.12%)
                                           -0.0000 -0.0010  0.0105  0.0014 -0.0213
                                            0.0000  0.0000 -0.0735  0.9181  0.0000
                                           -0.0962 -0.0000  0.1583  0.3419
    50. (0.00678) RY*( 3) C   2           s(  3.32%)p24.79( 82.39%)d 4.30( 14.29%)
                                            0.0000  0.0569  0.1732 -0.0436  0.9061
                                           -0.0000 -0.0000  0.0000  0.0306  0.0000
                                           -0.0227 -0.0000  0.3270 -0.1883
    51. (0.00252) RY*( 4) C   2           s( 71.81%)p 0.01(  0.42%)d 0.39( 27.76%)
                                           -0.0000 -0.0025  0.8474  0.0043  0.0586
                                            0.0000  0.0000 -0.0011 -0.0282  0.0000
                                           -0.0057 -0.0000 -0.4566  0.2628
    52. (0.00202) RY*( 5) C   2           s(  0.00%)p 1.00(  6.17%)d15.21( 93.83%)
                                           -0.0000  0.0007  0.0065 -0.0011  0.0144
                                            0.0000  0.0000 -0.0144 -0.2475 -0.0000
                                            0.6013 -0.0000  0.3949  0.6486
    53. (0.00192) RY*( 6) C   2           s(  0.00%)p 1.00(  5.99%)d15.68( 94.01%)
                                           -0.0000  0.0000  0.0000 -0.0000  0.0000
                                            0.0324  0.2427  0.0000  0.0000 -0.3686
                                           -0.0000  0.8968  0.0000  0.0000
    54. (0.00124) RY*( 7) C   2           s(  0.00%)p 1.00(  2.24%)d43.69( 97.76%)
                                           -0.0000  0.0000 -0.0000 -0.0000 -0.0000
                                            0.0663  0.1341 -0.0000 -0.0000  0.9275
                                           -0.0000  0.3425  0.0000  0.0000
    55. (0.00113) RY*( 8) C   2           s(  0.02%)p99.99(  9.51%)d99.99( 90.47%)
                                            0.0000 -0.0030  0.0130  0.0045  0.0088
                                            0.0000  0.0000  0.0567  0.3030  0.0000
                                            0.7916  0.0000 -0.2657 -0.4555
    56. (0.00027) RY*( 9) C   2           s( 25.13%)p 0.69( 17.23%)d 2.29( 57.64%)
                                            0.0000 -0.0130  0.5011 -0.0353 -0.4134
                                           -0.0000 -0.0000  0.0011  0.0132 -0.0000
                                           -0.0085  0.0000  0.6559 -0.3823
    57. (0.00051) RY*( 1) F   3           s( 72.47%)p 0.37( 27.06%)d 0.01(  0.47%)
                                            0.0000 -0.0004  0.8513 -0.0007  0.5196
                                           -0.0000  0.0000  0.0063 -0.0233  0.0000
                                           -0.0204 -0.0000  0.0153  0.0640
    58. (0.00022) RY*( 2) F   3           s( 20.91%)p 3.21( 67.12%)d 0.57( 11.97%)
                                            0.0000  0.0017  0.4573  0.0014 -0.7684
                                            0.0000  0.0000  0.0024 -0.2840  0.0000
                                           -0.2841 -0.0000  0.1801 -0.0811
    59. (0.00010) RY*( 3) F   3           s(  0.00%)p 1.00( 97.87%)d 0.02(  2.13%)
                                            0.0000  0.0000 -0.0000 -0.0000 -0.0000
                                            0.0032  0.9893  0.0000  0.0000 -0.1025
                                            0.0000 -0.1039 -0.0000 -0.0000
    60. (0.00003) RY*( 4) F   3           s(  0.00%)p 1.00(  1.02%)d97.11( 98.98%)
    61. (0.00002) RY*( 5) F   3           s(  4.55%)p19.46( 88.60%)d 1.50(  6.84%)
    62. (0.00000) RY*( 6) F   3           s(  1.09%)p13.05( 14.24%)d77.54( 84.66%)
    63. (0.00000) RY*( 7) F   3           s(  0.00%)p 1.00(  1.16%)d85.48( 98.84%)
    64. (0.00001) RY*( 8) F   3           s(  0.94%)p 2.21(  2.08%)d99.99( 96.98%)
    65. (0.00001) RY*( 9) F   3           s(  0.04%)p26.65(  1.03%)d99.99( 98.93%)
    66. (0.00067) RY*( 1) F   4           s( 66.95%)p 0.47( 31.71%)d 0.02(  1.34%)
                                            0.0000 -0.0010  0.8182  0.0025  0.5235
                                           -0.0003 -0.2051  0.0005  0.0320 -0.0496
                                            0.0378 -0.0816 -0.0427 -0.0325
    67. (0.00018) RY*( 2) F   4           s( 10.90%)p 6.66( 72.57%)d 1.52( 16.54%)
                                            0.0000  0.0006  0.3301  0.0053 -0.7211
                                           -0.0007 -0.4087  0.0012  0.1964 -0.2849
                                            0.1628 -0.0134  0.1982 -0.1350
    68. (0.00014) RY*( 3) F   4           s(  0.18%)p99.99( 96.51%)d18.66(  3.31%)
                                            0.0000 -0.0006  0.0421  0.0026  0.0504
                                            0.0021  0.4503  0.0033  0.8716 -0.0934
                                           -0.0360 -0.0854  0.1097  0.0616
    69. (0.00003) RY*( 4) F   4           s(  0.00%)p 1.00(  1.79%)d54.80( 98.21%)
    70. (0.00000) RY*( 5) F   4           s(  2.47%)p 3.12(  7.71%)d36.33( 89.81%)
    71. (0.00001) RY*( 6) F   4           s( 17.77%)p 4.62( 82.12%)d 0.01(  0.11%)
    72. (0.00000) RY*( 7) F   4           s(  1.03%)p 0.47(  0.48%)d95.24( 98.48%)
    73. (0.00001) RY*( 8) F   4           s(  0.15%)p31.23(  4.83%)d99.99( 95.01%)
    74. (0.00000) RY*( 9) F   4           s(  0.56%)p 4.36(  2.45%)d99.99( 96.99%)
    75. (0.00277) RY*( 1) C   5           s(  5.31%)p16.64( 88.29%)d 1.21(  6.40%)
                                            0.0000  0.0058  0.2303  0.0250  0.9329
                                            0.0000 -0.0000 -0.0001  0.1092 -0.0000
                                            0.0204  0.0000  0.2501 -0.0321
    76. (0.00204) RY*( 2) C   5           s(  0.00%)p 1.00( 99.93%)d 0.00(  0.07%)
                                           -0.0000  0.0000 -0.0000  0.0000  0.0000
                                           -0.0169  0.9995  0.0000 -0.0000 -0.0220
                                           -0.0000  0.0145  0.0000  0.0000
    77. (0.00142) RY*( 3) C   5           s( 45.50%)p 1.19( 54.06%)d 0.01(  0.45%)
                                           -0.0000 -0.0084  0.6745 -0.0057 -0.2402
                                           -0.0000  0.0000 -0.0066  0.6948 -0.0000
                                            0.0422 -0.0000 -0.0361 -0.0371
    78. (0.00100) RY*( 4) C   5           s( 48.12%)p 1.07( 51.29%)d 0.01(  0.59%)
                                           -0.0000 -0.0103  0.6936 -0.0020 -0.0922
                                           -0.0000  0.0000  0.0083 -0.7102 -0.0000
                                            0.0212  0.0000  0.0044 -0.0734
    79. (0.00038) RY*( 5) C   5           s(  0.00%)p 1.00(  0.02%)d99.99( 99.98%)
                                           -0.0000  0.0000 -0.0000 -0.0000  0.0000
                                           -0.0021 -0.0132 -0.0000  0.0000  0.0568
                                            0.0000  0.9983 -0.0000 -0.0000
    80. (0.00022) RY*( 6) C   5           s(  0.04%)p51.55(  2.01%)d99.99( 97.95%)
                                            0.0000 -0.0010  0.0197  0.0109 -0.1405
                                           -0.0000  0.0000  0.0104  0.0131  0.0000
                                           -0.8083  0.0000  0.5698  0.0378
    81. (0.00018) RY*( 7) C   5           s(  0.00%)p 1.00(  0.09%)d99.99( 99.91%)
                                           -0.0000  0.0000  0.0000 -0.0000  0.0000
                                           -0.0204  0.0225 -0.0000 -0.0000  0.9979
                                            0.0000 -0.0565 -0.0000  0.0000
    82. (0.00018) RY*( 8) C   5           s(  0.49%)p 8.77(  4.34%)d99.99( 95.17%)
                                           -0.0000  0.0044  0.0702 -0.0120  0.2077
                                            0.0000  0.0000  0.0077  0.0056  0.0000
                                           -0.5751  0.0000 -0.7761  0.1362
    83. (0.00002) RY*( 9) C   5           s(  0.62%)p 0.11(  0.07%)d99.99( 99.31%)
    84. (0.00328) RY*( 1) C   6           s(  1.08%)p87.34( 94.49%)d 4.09(  4.43%)
                                            0.0000 -0.0188  0.1023 -0.0140 -0.7877
                                            0.0298  0.5685  0.0005 -0.0086  0.1754
                                           -0.0106  0.0059  0.1152  0.0108
    85. (0.00161) RY*( 2) C   6           s(  5.86%)p15.64( 91.72%)d 0.41(  2.41%)
                                           -0.0000  0.0194  0.2414  0.0234 -0.5572
                                            0.0090 -0.7785  0.0009 -0.0102 -0.1446
                                           -0.0035  0.0021  0.0434 -0.0366
    86. (0.00056) RY*( 3) C   6           s( 86.93%)p 0.13( 11.21%)d 0.02(  1.87%)
                                            0.0000 -0.0074  0.9323 -0.0156  0.2247
                                            0.0133  0.1081  0.0000  0.2224  0.1122
                                            0.0179 -0.0341  0.0235 -0.0639
    87. (0.00037) RY*( 4) C   6           s(  4.21%)p21.03( 88.56%)d 1.71(  7.22%)
                                            0.0000 -0.0025  0.2052 -0.0021  0.0652
                                            0.0041  0.0202 -0.0025 -0.9386  0.0569
                                            0.0566  0.2551  0.0004 -0.0268
    88. (0.00007) RY*( 5) C   6           s(  0.30%)p 8.43(  2.54%)d99.99( 97.16%)
    89. (0.00004) RY*( 6) C   6           s(  1.30%)p 2.79(  3.63%)d73.15( 95.07%)
    90. (0.00001) RY*( 7) C   6           s(  0.14%)p47.30(  6.77%)d99.99( 93.08%)
    91. (0.00002) RY*( 8) C   6           s(  0.04%)p 8.85(  0.40%)d99.99( 99.56%)
    92. (0.00001) RY*( 9) C   6           s(  0.21%)p 3.80(  0.81%)d99.99( 98.98%)
    93. (0.00269) RY*( 1) C   7           s(  0.14%)p99.99( 92.42%)d53.40(  7.44%)
                                           -0.0000  0.0278  0.0249 -0.0182 -0.4943
                                           -0.0307 -0.8238 -0.0001 -0.0029  0.2339
                                           -0.0015  0.0031 -0.1363 -0.0335
    94. (0.00132) RY*( 2) C   7           s(  0.10%)p99.99( 98.62%)d12.65(  1.27%)
                                           -0.0000 -0.0014  0.0317 -0.0306  0.8493
                                            0.0219 -0.5127 -0.0004  0.0249  0.0467
                                            0.0025  0.0001  0.1028 -0.0003
    95. (0.00044) RY*( 3) C   7           s( 93.07%)p 0.00(  0.37%)d 0.07(  6.56%)
                                            0.0000 -0.0045  0.9647  0.0074 -0.0487
                                            0.0196 -0.0161  0.0005  0.0255 -0.2081
                                            0.0066 -0.0090  0.1106 -0.0999
    96. (0.00023) RY*( 4) C   7           s(  0.06%)p99.99( 82.99%)d99.99( 16.95%)
                                            0.0000 -0.0001  0.0244  0.0001  0.0194
                                            0.0006 -0.0106 -0.0070 -0.9107 -0.0132
                                           -0.1159  0.3946  0.0081 -0.0116
    97. (0.00007) RY*( 5) C   7           s(  0.02%)p77.46(  1.33%)d99.99( 98.65%)
    98. (0.00003) RY*( 6) C   7           s(  6.64%)p 0.83(  5.54%)d13.22( 87.82%)
    99. (0.00001) RY*( 7) C   7           s(  0.01%)p99.99( 15.82%)d99.99( 84.17%)
   100. (0.00000) RY*( 8) C   7           s(  0.00%)p 1.00(  1.20%)d82.35( 98.80%)
   101. (0.00000) RY*( 9) C   7           s(  0.05%)p35.53(  1.82%)d99.99( 98.13%)
   102. (0.00241) RY*( 1) C   8           s(  0.18%)p99.99( 90.21%)d52.59(  9.61%)
                                           -0.0000 -0.0249  0.0348  0.0364  0.9490
                                           -0.0000  0.0000  0.0001  0.0136  0.0000
                                           -0.0066  0.0000 -0.3081  0.0336
   103. (0.00111) RY*( 2) C   8           s(  0.00%)p 1.00( 98.22%)d 0.02(  1.78%)
                                            0.0000 -0.0000 -0.0000  0.0000 -0.0000
                                           -0.0329  0.9905 -0.0000 -0.0000  0.1335
                                            0.0000  0.0007  0.0000 -0.0000
   104. (0.00054) RY*( 3) C   8           s( 93.15%)p 0.00(  0.22%)d 0.07(  6.63%)
                                            0.0000  0.0091  0.9651 -0.0201  0.0416
                                            0.0000  0.0000 -0.0000  0.0084  0.0000
                                            0.0004 -0.0000  0.2435  0.0837
   105. (0.00031) RY*( 4) C   8           s(  0.00%)p 0.00(  0.00%)d 1.00(100.00%)
                                            0.0000  0.0000  0.0000 -0.0000 -0.0000
                                           -0.0000  0.0017  0.0000  0.0000 -0.0177
                                           -0.0000  0.9998  0.0000 -0.0000
   106. (0.00008) RY*( 5) C   8           s(  0.00%)p 1.00(  1.85%)d53.08( 98.15%)
   107. (0.00003) RY*( 6) C   8           s(  6.69%)p 1.19(  7.96%)d12.76( 85.35%)
   108. (0.00000) RY*( 7) C   8           s(  0.01%)p99.99( 99.98%)d 0.68(  0.01%)
   109. (0.00000) RY*( 8) C   8           s(  0.00%)p 1.00(  0.12%)d99.99( 99.88%)
   110. (0.00000) RY*( 9) C   8           s(  0.08%)p20.18(  1.62%)d99.99( 98.30%)
   111. (0.00269) RY*( 1) C   9           s(  0.14%)p99.99( 92.42%)d53.40(  7.44%)
                                           -0.0000  0.0278  0.0249 -0.0182 -0.4943
                                            0.0307  0.8238 -0.0001 -0.0029 -0.2339
                                           -0.0015 -0.0031 -0.1363 -0.0335
   112. (0.00132) RY*( 2) C   9           s(  0.10%)p99.99( 98.62%)d12.65(  1.27%)
                                           -0.0000 -0.0014  0.0317 -0.0306  0.8493
                                           -0.0219  0.5127 -0.0004  0.0249 -0.0467
                                            0.0025 -0.0001  0.1028 -0.0003
   113. (0.00044) RY*( 3) C   9           s( 93.07%)p 0.00(  0.37%)d 0.07(  6.56%)
                                            0.0000 -0.0045  0.9647  0.0074 -0.0487
                                           -0.0196  0.0161  0.0005  0.0255  0.2081
                                            0.0066  0.0090  0.1106 -0.0999
   114. (0.00023) RY*( 4) C   9           s(  0.06%)p99.99( 82.99%)d99.99( 16.95%)
                                            0.0000 -0.0001  0.0244  0.0001  0.0194
                                           -0.0006  0.0106 -0.0070 -0.9107  0.0132
                                           -0.1159 -0.3946  0.0081 -0.0116
   115. (0.00007) RY*( 5) C   9           s(  0.02%)p77.46(  1.33%)d99.99( 98.65%)
   116. (0.00003) RY*( 6) C   9           s(  6.64%)p 0.83(  5.54%)d13.22( 87.82%)
   117. (0.00001) RY*( 7) C   9           s(  0.01%)p99.99( 15.82%)d99.99( 84.17%)
   118. (0.00000) RY*( 8) C   9           s(  0.00%)p 1.00(  1.20%)d82.35( 98.80%)
   119. (0.00000) RY*( 9) C   9           s(  0.05%)p35.53(  1.82%)d99.99( 98.13%)
   120. (0.00328) RY*( 1) C  10           s(  1.08%)p87.34( 94.49%)d 4.09(  4.43%)
                                            0.0000 -0.0188  0.1023 -0.0140 -0.7877
                                           -0.0298 -0.5685  0.0005 -0.0086 -0.1754
                                           -0.0106 -0.0059  0.1152  0.0108
   121. (0.00161) RY*( 2) C  10           s(  5.86%)p15.64( 91.72%)d 0.41(  2.41%)
                                           -0.0000  0.0194  0.2414  0.0234 -0.5572
                                           -0.0090  0.7785  0.0009 -0.0102  0.1446
                                           -0.0035 -0.0021  0.0434 -0.0366
   122. (0.00056) RY*( 3) C  10           s( 86.93%)p 0.13( 11.21%)d 0.02(  1.87%)
                                            0.0000 -0.0074  0.9323 -0.0156  0.2247
                                           -0.0133 -0.1081  0.0000  0.2224 -0.1122
                                            0.0179  0.0341  0.0235 -0.0639
   123. (0.00037) RY*( 4) C  10           s(  4.21%)p21.03( 88.56%)d 1.71(  7.22%)
                                            0.0000 -0.0025  0.2052 -0.0021  0.0652
                                           -0.0041 -0.0202 -0.0025 -0.9386 -0.0569
                                            0.0566 -0.2551  0.0004 -0.0268
   124. (0.00007) RY*( 5) C  10           s(  0.30%)p 8.43(  2.54%)d99.99( 97.16%)
   125. (0.00004) RY*( 6) C  10           s(  1.30%)p 2.79(  3.63%)d73.15( 95.07%)
   126. (0.00001) RY*( 7) C  10           s(  0.14%)p47.30(  6.77%)d99.99( 93.08%)
   127. (0.00002) RY*( 8) C  10           s(  0.04%)p 8.85(  0.40%)d99.99( 99.56%)
   128. (0.00001) RY*( 9) C  10           s(  0.21%)p 3.80(  0.81%)d99.99( 98.98%)
   129. (0.00108) RY*( 1) H  11           s( 99.42%)p 0.01(  0.58%)
                                            0.0044  0.9971 -0.0726  0.0040 -0.0224
   130. (0.00005) RY*( 2) H  11           s(  0.53%)p99.99( 99.47%)
   131. (0.00005) RY*( 3) H  11           s(  0.05%)p99.99( 99.95%)
   132. (0.00003) RY*( 4) H  11           s(  0.12%)p99.99( 99.88%)
   133. (0.00068) RY*( 1) H  12           s( 99.77%)p 0.00(  0.23%)
                                            0.0039  0.9988  0.0252  0.0412  0.0006
   134. (0.00004) RY*( 2) H  12           s(  0.09%)p99.99( 99.91%)
   135. (0.00004) RY*( 3) H  12           s(  0.00%)p 1.00(100.00%)
   136. (0.00003) RY*( 4) H  12           s(  0.25%)p99.99( 99.75%)
   137. (0.00077) RY*( 1) H  13           s( 99.80%)p 0.00(  0.20%)
                                            0.0024  0.9990  0.0445 -0.0000  0.0005
   138. (0.00004) RY*( 2) H  13           s(  0.31%)p99.99( 99.69%)
   139. (0.00004) RY*( 3) H  13           s(  0.00%)p 1.00(100.00%)
   140. (0.00001) RY*( 4) H  13           s(  0.00%)p 1.00(100.00%)
   141. (0.00068) RY*( 1) H  14           s( 99.77%)p 0.00(  0.23%)
                                            0.0039  0.9988  0.0252 -0.0412  0.0006
   142. (0.00004) RY*( 2) H  14           s(  0.09%)p99.99( 99.91%)
   143. (0.00004) RY*( 3) H  14           s(  0.00%)p 1.00(100.00%)
   144. (0.00003) RY*( 4) H  14           s(  0.25%)p99.99( 99.75%)
   145. (0.00108) RY*( 1) H  15           s( 99.42%)p 0.01(  0.58%)
                                            0.0044  0.9971 -0.0726 -0.0040 -0.0224
   146. (0.00005) RY*( 2) H  15           s(  0.53%)p99.99( 99.47%)
   147. (0.00005) RY*( 3) H  15           s(  0.05%)p99.99( 99.95%)
   148. (0.00003) RY*( 4) H  15           s(  0.12%)p99.99( 99.88%)
   149. (0.04831) BD*( 1) F   1 - C   2  
                ( 26.69%)   0.5167* F   1 s( 29.14%)p 2.43( 70.78%)d 0.00(  0.08%)
                                           -0.0000  0.5398  0.0004 -0.3461 -0.0008
                                           -0.6735 -0.0064 -0.3666 -0.0033  0.0166
                                            0.0093  0.0178 -0.0115 -0.0059
                ( 73.31%)  -0.8562* C   2 s( 21.89%)p 3.54( 77.58%)d 0.02(  0.53%)
                                           -0.0000  0.4678 -0.0083 -0.3490 -0.0348
                                           -0.7041 -0.0257 -0.3951 -0.0181  0.0366
                                            0.0201  0.0474 -0.0324 -0.0148
   150. (0.05043) BD*( 1) C   2 - F   3  
                ( 73.12%)   0.8551* C   2 s( 21.61%)p 3.61( 77.92%)d 0.02(  0.47%)
                                           -0.0000  0.4649 -0.0069 -0.3128 -0.0354
                                           -0.0000 -0.0000  0.8237  0.0393  0.0000
                                           -0.0333 -0.0000  0.0074  0.0594
                ( 26.88%)  -0.5185* F   3 s( 28.28%)p 2.53( 71.63%)d 0.00(  0.09%)
                                           -0.0000  0.5317 -0.0085 -0.3550  0.0011
                                           -0.0000 -0.0000  0.7682  0.0060  0.0000
                                           -0.0188 -0.0000  0.0040  0.0230
   151. (0.04831) BD*( 1) C   2 - F   4  
                ( 73.31%)   0.8562* C   2 s( 21.89%)p 3.54( 77.58%)d 0.02(  0.53%)
                                           -0.0000  0.4678 -0.0083 -0.3490 -0.0348
                                            0.7041  0.0257 -0.3951 -0.0181 -0.0366
                                            0.0201 -0.0474 -0.0324 -0.0148
                ( 26.69%)  -0.5167* F   4 s( 29.14%)p 2.43( 70.78%)d 0.00(  0.08%)
                                           -0.0000  0.5398  0.0004 -0.3461 -0.0008
                                            0.6735  0.0064 -0.3666 -0.0033 -0.0166
                                            0.0093 -0.0178 -0.0115 -0.0059
   152. (0.03449) BD*( 1) C   2 - C   5  
                ( 53.05%)   0.7284* C   2 s( 34.31%)p 1.91( 65.61%)d 0.00(  0.09%)
                                            0.0003  0.5855  0.0167  0.8096 -0.0132
                                            0.0000  0.0000 -0.0224 -0.0017 -0.0000
                                           -0.0005  0.0000  0.0253 -0.0151
                ( 46.95%)  -0.6852* C   5 s( 29.74%)p 2.36( 70.20%)d 0.00(  0.06%)
                                            0.0000  0.5453  0.0050 -0.8377  0.0125
                                            0.0000  0.0000  0.0108 -0.0005  0.0000
                                           -0.0017 -0.0000  0.0184 -0.0159
   153. (0.01179) BD*( 1) C   5 - C   6  
                ( 48.98%)   0.6999* C   5 s( 35.08%)p 1.85( 64.86%)d 0.00(  0.05%)
                                            0.0002 -0.5923 -0.0055 -0.3855  0.0135
                                           -0.7069 -0.0123 -0.0013  0.0009 -0.0142
                                           -0.0001 -0.0008  0.0086  0.0160
                ( 51.02%)  -0.7143* C   6 s( 34.08%)p 1.93( 65.86%)d 0.00(  0.06%)
                                           -0.0001 -0.5837 -0.0094  0.4237  0.0225
                                            0.6917 -0.0098  0.0064  0.0015 -0.0165
                                           -0.0001 -0.0003  0.0115  0.0144
   154. (0.01179) BD*( 1) C   5 - C  10  
                ( 48.98%)   0.6999* C   5 s( 35.08%)p 1.85( 64.86%)d 0.00(  0.05%)
                                            0.0002 -0.5923 -0.0055 -0.3855  0.0135
                                            0.7069  0.0123 -0.0013  0.0009  0.0142
                                           -0.0001  0.0008  0.0086  0.0160
                ( 51.02%)  -0.7143* C  10 s( 34.08%)p 1.93( 65.86%)d 0.00(  0.06%)
                                           -0.0001 -0.5837 -0.0094  0.4237  0.0225
                                           -0.6917  0.0098  0.0064  0.0015  0.0165
                                           -0.0001  0.0003  0.0115  0.0144
   155. (0.00809) BD*( 1) C   6 - C   7  
                ( 49.55%)   0.7039* C   6 s( 35.62%)p 1.81( 64.33%)d 0.00(  0.05%)
                                           -0.0000 -0.5967 -0.0113 -0.8008 -0.0048
                                           -0.0134 -0.0416 -0.0127 -0.0004  0.0047
                                           -0.0006  0.0001 -0.0172  0.0115
                ( 50.45%)  -0.7103* C   7 s( 35.38%)p 1.82( 64.57%)d 0.00(  0.05%)
                                           -0.0001 -0.5948 -0.0066  0.8022  0.0066
                                           -0.0151 -0.0403  0.0162  0.0003 -0.0044
                                           -0.0007 -0.0001 -0.0175  0.0119
   156. (0.00312) BD*( 2) C   6 - C   7  
                ( 49.30%)   0.7021* C   6 s(  0.00%)p 1.00( 99.93%)d 0.00(  0.07%)
                                           -0.0000 -0.0020  0.0001  0.0174 -0.0007
                                           -0.0031 -0.0000 -0.9995  0.0058 -0.0003
                                           -0.0212  0.0162  0.0003 -0.0007
                ( 50.70%)  -0.7120* C   7 s(  0.00%)p 1.00( 99.92%)d 0.00(  0.08%)
                                           -0.0000 -0.0020  0.0001  0.0187 -0.0002
                                           -0.0030 -0.0001 -0.9994  0.0118 -0.0002
                                            0.0225  0.0159 -0.0005  0.0007
   157. (0.00670) BD*( 1) C   6 - H  11  
                ( 35.78%)   0.5981* C   6 s( 30.22%)p 2.31( 69.76%)d 0.00(  0.02%)
                                            0.0003 -0.5495  0.0151  0.4212 -0.0141
                                           -0.7210  0.0030  0.0107  0.0002  0.0117
                                           -0.0002  0.0003  0.0045  0.0095
                ( 64.22%)  -0.8014* H  11 s( 99.89%)p 0.00(  0.11%)
                                           -0.9994  0.0031 -0.0161  0.0295 -0.0011
   158. (0.00772) BD*( 1) C   7 - C   8  
                ( 49.68%)   0.7049* C   7 s( 34.47%)p 1.90( 65.47%)d 0.00(  0.06%)
                                           -0.0000 -0.5870 -0.0123 -0.4222 -0.0416
                                            0.6889 -0.0096 -0.0088 -0.0007  0.0160
                                           -0.0002  0.0003  0.0126  0.0140
                ( 50.32%)  -0.7093* C   8 s( 35.21%)p 1.84( 64.73%)d 0.00(  0.06%)
                                           -0.0000 -0.5932  0.0117  0.3831 -0.0290
                                           -0.7064 -0.0259  0.0070 -0.0005  0.0182
                                           -0.0004  0.0003  0.0069  0.0165
   159. (0.00642) BD*( 1) C   7 - H  12  
                ( 36.25%)   0.6021* C   7 s( 30.06%)p 2.33( 69.92%)d 0.00(  0.02%)
                                            0.0003 -0.5481  0.0138 -0.4194  0.0076
                                           -0.7233  0.0090 -0.0046  0.0001 -0.0114
                                           -0.0002 -0.0001  0.0054  0.0093
                ( 63.75%)  -0.7984* H  12 s( 99.89%)p 0.00(  0.11%)
                                           -0.9994  0.0023  0.0159  0.0291  0.0001
   160. (0.00772) BD*( 1) C   8 - C   9  
                ( 50.32%)   0.7093* C   8 s( 35.21%)p 1.84( 64.73%)d 0.00(  0.06%)
                                            0.0000  0.5932 -0.0117 -0.3831  0.0290
                                           -0.7064 -0.0259 -0.0070  0.0005  0.0182
                                            0.0004  0.0003 -0.0069 -0.0165
                ( 49.68%)  -0.7049* C   9 s( 34.47%)p 1.90( 65.47%)d 0.00(  0.06%)
                                            0.0000  0.5870  0.0123  0.4222  0.0416
                                            0.6889 -0.0096  0.0088  0.0007  0.0160
                                            0.0002  0.0003 -0.0126 -0.0140
   161. (0.00639) BD*( 1) C   8 - H  13  
                ( 37.25%)   0.6103* C   8 s( 29.48%)p 2.39( 70.49%)d 0.00(  0.03%)
                                            0.0003 -0.5428 -0.0105 -0.8394  0.0133
                                            0.0000  0.0000 -0.0137  0.0002 -0.0000
                                           -0.0005 -0.0000 -0.0141  0.0121
                ( 62.75%)  -0.7922* H  13 s( 99.88%)p 0.00(  0.12%)
                                           -0.9994  0.0009  0.0342 -0.0000  0.0006
   162. (0.00809) BD*( 1) C   9 - C  10  
                ( 50.45%)   0.7103* C   9 s( 35.38%)p 1.82( 64.57%)d 0.00(  0.05%)
                                            0.0001  0.5948  0.0066 -0.8022 -0.0066
                                           -0.0151 -0.0403 -0.0162 -0.0003 -0.0044
                                            0.0007 -0.0001  0.0175 -0.0119
                ( 49.55%)  -0.7039* C  10 s( 35.62%)p 1.81( 64.33%)d 0.00(  0.05%)
                                            0.0000  0.5967  0.0113  0.8008  0.0048
                                           -0.0134 -0.0416  0.0127  0.0004  0.0047
                                            0.0006  0.0001  0.0172 -0.0115
   163. (0.00312) BD*( 2) C   9 - C  10  
                ( 50.70%)   0.7120* C   9 s(  0.00%)p 1.00( 99.92%)d 0.00(  0.08%)
                                            0.0000  0.0020 -0.0001 -0.0187  0.0002
                                           -0.0030 -0.0001  0.9994 -0.0118 -0.0002
                                           -0.0225  0.0159  0.0005 -0.0007
                ( 49.30%)  -0.7021* C  10 s(  0.00%)p 1.00( 99.93%)d 0.00(  0.07%)
                                            0.0000  0.0020 -0.0001 -0.0174  0.0007
                                           -0.0031 -0.0000  0.9995 -0.0058 -0.0003
                                            0.0212  0.0162 -0.0003  0.0007
   164. (0.00642) BD*( 1) C   9 - H  14  
                ( 36.25%)   0.6021* C   9 s( 30.06%)p 2.33( 69.92%)d 0.00(  0.02%)
                                           -0.0003  0.5481 -0.0138  0.4194 -0.0076
                                           -0.7233  0.0090  0.0046 -0.0001 -0.0114
                                            0.0002 -0.0001 -0.0054 -0.0093
                ( 63.75%)  -0.7984* H  14 s( 99.89%)p 0.00(  0.11%)
                                            0.9994 -0.0023 -0.0159  0.0291 -0.0001
   165. (0.00670) BD*( 1) C  10 - H  15  
                ( 35.78%)   0.5981* C  10 s( 30.22%)p 2.31( 69.76%)d 0.00(  0.02%)
                                           -0.0003  0.5495 -0.0151 -0.4212  0.0141
                                           -0.7210  0.0030 -0.0107 -0.0002  0.0117
                                            0.0002  0.0003 -0.0045 -0.0095
                ( 64.22%)  -0.8014* H  15 s( 99.89%)p 0.00(  0.11%)
                                            0.9994 -0.0031  0.0161  0.0295  0.0011


 NHO Directionality and "Bond Bending" (deviations from line of nuclear centers)

         [Thresholds for printing:  angular deviation  >  1.0 degree]
                                    hybrid p-character > 25.0%
                                    orbital occupancy  >  0.10e

                                Line of Centers        Hybrid 1              Hybrid 2
                                ---------------  -------------------   ------------------
                NBO               Theta   Phi    Theta   Phi    Dev    Theta   Phi    Dev
 ========================================================================================
     1. BD (   1) F   1 - C   2    63.2   64.7   115.9  243.0 178.2    116.6  242.3   2.1
     2. BD (   1) C   2 - F   3    20.4  180.0    22.0  180.0   1.6     24.6  180.0 175.8
     3. BD (   1) C   2 - F   4   116.8  115.3   116.6  117.7   2.1    115.9  117.0 178.2
     5. BD (   1) C   5 - C   6    89.6   60.1    90.0   62.6   2.5     90.6  236.8   3.3
     6. BD (   1) C   5 - C  10    89.6  299.9    90.0  297.4   2.5     90.6  123.2   3.3
     7. BD (   1) C   6 - C   7    89.0  359.9    89.1    3.9   4.0     91.2  176.1   3.8
     8. BD (   2) C   6 - C   7    89.0  359.9     1.0  169.5  90.0      1.1  170.4  89.9
    10. BD (   1) C   7 - C   8    89.5  300.0    89.3  304.3   4.3     90.5  115.8   4.2
    12. BD (   1) C   8 - C   9    90.5  240.0    90.5  244.2   4.2     89.3   55.7   4.3
    14. BD (   1) C   9 - C  10    91.0  180.1    91.2  183.9   3.8     89.1  356.1   4.0
    15. BD (   2) C   9 - C  10    91.0  180.1     1.1  189.6  89.9      1.0  190.5  90.0
    28. LP (   1) F   1             --     --     60.0   67.7   --       --     --    --
    29. LP (   2) F   1             --     --     79.5  328.8   --       --     --    --
    30. LP (   3) F   1             --     --    150.7   40.0   --       --     --    --
    31. LP (   1) F   3             --     --    168.8    0.0   --       --     --    --
    32. LP (   2) F   3             --     --     90.0   90.0   --       --     --    --
    33. LP (   3) F   3             --     --     69.1    0.0   --       --     --    --
    34. LP (   1) F   4             --     --     60.0  292.3   --       --     --    --
    35. LP (   2) F   4             --     --     79.5   31.2   --       --     --    --
    36. LP (   3) F   4             --     --    150.7  320.0   --       --     --    --
    37. LP*(   1) C   5             --     --    179.6  180.0   --       --     --    --
    38. LP*(   1) C   8             --     --      0.9  180.0   --       --     --    --


 Second Order Perturbation Theory Analysis of Fock Matrix in NBO Basis

     Threshold for printing:   0.25 kcal/mol
                                                                              E(2)  E(j)-E(i) F(i,j)
         Donor NBO (i)                     Acceptor NBO (j)                 kcal/mol   a.u.    a.u. 
 ===================================================================================================

 within unit  1
   1. BD (   1) F   1 - C   2        / 37. LP*(   1) C   5                    0.25    0.90    0.021
   1. BD (   1) F   1 - C   2        / 48. RY*(   1) C   2                    0.42    1.79    0.035
   1. BD (   1) F   1 - C   2        /150. BD*(   1) C   2 - F   3            0.35    1.26    0.027
   1. BD (   1) F   1 - C   2        /151. BD*(   1) C   2 - F   4            0.33    1.26    0.026
   1. BD (   1) F   1 - C   2        /153. BD*(   1) C   5 - C   6            0.79    1.54    0.044
   2. BD (   1) C   2 - F   3        / 37. LP*(   1) C   5                    1.28    0.89    0.047
   2. BD (   1) C   2 - F   3        / 49. RY*(   2) C   2                    0.53    1.84    0.040
   2. BD (   1) C   2 - F   3        /149. BD*(   1) F   1 - C   2            0.37    1.25    0.028
   2. BD (   1) C   2 - F   3        /151. BD*(   1) C   2 - F   4            0.37    1.25    0.028
   3. BD (   1) C   2 - F   4        / 37. LP*(   1) C   5                    0.25    0.90    0.021
   3. BD (   1) C   2 - F   4        / 48. RY*(   1) C   2                    0.42    1.79    0.035
   3. BD (   1) C   2 - F   4        /149. BD*(   1) F   1 - C   2            0.33    1.26    0.026
   3. BD (   1) C   2 - F   4        /150. BD*(   1) C   2 - F   3            0.35    1.26    0.027
   3. BD (   1) C   2 - F   4        /154. BD*(   1) C   5 - C  10            0.79    1.54    0.044
   4. BD (   1) C   2 - C   5        / 84. RY*(   1) C   6                    0.76    1.76    0.046
   4. BD (   1) C   2 - C   5        /120. RY*(   1) C  10                    0.76    1.76    0.046
   4. BD (   1) C   2 - C   5        /153. BD*(   1) C   5 - C   6            1.04    1.23    0.045
   4. BD (   1) C   2 - C   5        /154. BD*(   1) C   5 - C  10            1.04    1.23    0.045
   4. BD (   1) C   2 - C   5        /155. BD*(   1) C   6 - C   7            1.24    1.24    0.050
   4. BD (   1) C   2 - C   5        /162. BD*(   1) C   9 - C  10            1.24    1.24    0.050
   5. BD (   1) C   5 - C   6        / 48. RY*(   1) C   2                    0.40    1.52    0.031
   5. BD (   1) C   5 - C   6        / 93. RY*(   1) C   7                    0.51    1.90    0.039
   5. BD (   1) C   5 - C   6        / 94. RY*(   2) C   7                    0.69    1.38    0.039
   5. BD (   1) C   5 - C   6        /120. RY*(   1) C  10                    0.49    1.80    0.038
   5. BD (   1) C   5 - C   6        /149. BD*(   1) F   1 - C   2            0.65    0.99    0.032
   5. BD (   1) C   5 - C   6        /152. BD*(   1) C   2 - C   5            0.77    1.09    0.037
   5. BD (   1) C   5 - C   6        /154. BD*(   1) C   5 - C  10            1.84    1.26    0.061
   5. BD (   1) C   5 - C   6        /155. BD*(   1) C   6 - C   7            1.13    1.28    0.048
   5. BD (   1) C   5 - C   6        /157. BD*(   1) C   6 - H  11            0.57    1.20    0.033
   5. BD (   1) C   5 - C   6        /159. BD*(   1) C   7 - H  12            1.04    1.20    0.045
   5. BD (   1) C   5 - C   6        /165. BD*(   1) C  10 - H  15            1.14    1.20    0.047
   6. BD (   1) C   5 - C  10        / 48. RY*(   1) C   2                    0.40    1.52    0.031
   6. BD (   1) C   5 - C  10        / 84. RY*(   1) C   6                    0.49    1.80    0.038
   6. BD (   1) C   5 - C  10        /111. RY*(   1) C   9                    0.51    1.90    0.039
   6. BD (   1) C   5 - C  10        /112. RY*(   2) C   9                    0.69    1.38    0.039
   6. BD (   1) C   5 - C  10        /151. BD*(   1) C   2 - F   4            0.65    0.99    0.032
   6. BD (   1) C   5 - C  10        /152. BD*(   1) C   2 - C   5            0.77    1.09    0.037
   6. BD (   1) C   5 - C  10        /153. BD*(   1) C   5 - C   6            1.84    1.26    0.061
   6. BD (   1) C   5 - C  10        /157. BD*(   1) C   6 - H  11            1.14    1.20    0.047
   6. BD (   1) C   5 - C  10        /162. BD*(   1) C   9 - C  10            1.13    1.28    0.048
   6. BD (   1) C   5 - C  10        /164. BD*(   1) C   9 - H  14            1.04    1.20    0.045
   6. BD (   1) C   5 - C  10        /165. BD*(   1) C  10 - H  15            0.57    1.20    0.033
   7. BD (   1) C   6 - C   7        / 75. RY*(   1) C   5                    0.62    1.84    0.043
   7. BD (   1) C   6 - C   7        / 76. RY*(   2) C   5                    0.44    1.58    0.033
   7. BD (   1) C   6 - C   7        /102. RY*(   1) C   8                    0.44    1.92    0.037
   7. BD (   1) C   6 - C   7        /103. RY*(   2) C   8                    0.56    1.38    0.035
   7. BD (   1) C   6 - C   7        /152. BD*(   1) C   2 - C   5            1.67    1.08    0.054
   7. BD (   1) C   6 - C   7        /153. BD*(   1) C   5 - C   6            1.33    1.25    0.052
   7. BD (   1) C   6 - C   7        /157. BD*(   1) C   6 - H  11            0.71    1.19    0.037
   7. BD (   1) C   6 - C   7        /158. BD*(   1) C   7 - C   8            0.99    1.26    0.045
   7. BD (   1) C   6 - C   7        /159. BD*(   1) C   7 - H  12            0.62    1.19    0.034
   7. BD (   1) C   6 - C   7        /161. BD*(   1) C   8 - H  13            1.05    1.18    0.045
   8. BD (   2) C   6 - C   7        / 37. LP*(   1) C   5                   30.28    0.17    0.093
   8. BD (   2) C   6 - C   7        / 38. LP*(   1) C   8                   27.14    0.19    0.090
   8. BD (   2) C   6 - C   7        /108. RY*(   7) C   8                    0.57    0.82    0.030
   9. BD (   1) C   6 - H  11        / 75. RY*(   1) C   5                    0.40    1.65    0.032
   9. BD (   1) C   6 - H  11        / 93. RY*(   1) C   7                    0.33    1.69    0.030
   9. BD (   1) C   6 - H  11        /153. BD*(   1) C   5 - C   6            0.39    1.06    0.026
   9. BD (   1) C   6 - H  11        /154. BD*(   1) C   5 - C  10            2.24    1.06    0.061
   9. BD (   1) C   6 - H  11        /155. BD*(   1) C   6 - C   7            0.56    1.07    0.031
   9. BD (   1) C   6 - H  11        /158. BD*(   1) C   7 - C   8            1.87    1.06    0.056
  10. BD (   1) C   7 - C   8        / 85. RY*(   2) C   6                    0.97    1.47    0.048
  10. BD (   1) C   7 - C   8        /111. RY*(   1) C   9                    0.50    1.89    0.039
  10. BD (   1) C   7 - C   8        /112. RY*(   2) C   9                    0.65    1.38    0.038
  10. BD (   1) C   7 - C   8        /155. BD*(   1) C   6 - C   7            1.04    1.27    0.046
  10. BD (   1) C   7 - C   8        /157. BD*(   1) C   6 - H  11            1.15    1.20    0.047
  10. BD (   1) C   7 - C   8        /159. BD*(   1) C   7 - H  12            0.52    1.20    0.032
  10. BD (   1) C   7 - C   8        /160. BD*(   1) C   8 - C   9            0.90    1.26    0.043
  10. BD (   1) C   7 - C   8        /161. BD*(   1) C   8 - H  13            0.45    1.19    0.029
  10. BD (   1) C   7 - C   8        /164. BD*(   1) C   9 - H  14            1.19    1.20    0.048
  11. BD (   1) C   7 - H  12        / 84. RY*(   1) C   6                    0.28    1.59    0.027
  11. BD (   1) C   7 - H  12        /102. RY*(   1) C   8                    0.31    1.73    0.029
  11. BD (   1) C   7 - H  12        /153. BD*(   1) C   5 - C   6            2.05    1.05    0.059
  11. BD (   1) C   7 - H  12        /155. BD*(   1) C   6 - C   7            0.48    1.07    0.029
  11. BD (   1) C   7 - H  12        /158. BD*(   1) C   7 - C   8            0.29    1.06    0.022
  11. BD (   1) C   7 - H  12        /160. BD*(   1) C   8 - C   9            1.78    1.06    0.055
  12. BD (   1) C   8 - C   9        / 93. RY*(   1) C   7                    0.50    1.89    0.039
  12. BD (   1) C   8 - C   9        / 94. RY*(   2) C   7                    0.65    1.38    0.038
  12. BD (   1) C   8 - C   9        /121. RY*(   2) C  10                    0.97    1.47    0.048
  12. BD (   1) C   8 - C   9        /158. BD*(   1) C   7 - C   8            0.90    1.26    0.043
  12. BD (   1) C   8 - C   9        /159. BD*(   1) C   7 - H  12            1.19    1.20    0.048
  12. BD (   1) C   8 - C   9        /161. BD*(   1) C   8 - H  13            0.45    1.19    0.029
  12. BD (   1) C   8 - C   9        /162. BD*(   1) C   9 - C  10            1.04    1.27    0.046
  12. BD (   1) C   8 - C   9        /164. BD*(   1) C   9 - H  14            0.52    1.20    0.032
  12. BD (   1) C   8 - C   9        /165. BD*(   1) C  10 - H  15            1.15    1.20    0.047
  13. BD (   1) C   8 - H  13        / 93. RY*(   1) C   7                    0.34    1.71    0.030
  13. BD (   1) C   8 - H  13        /111. RY*(   1) C   9                    0.34    1.71    0.030
  13. BD (   1) C   8 - H  13        /155. BD*(   1) C   6 - C   7            1.99    1.08    0.059
  13. BD (   1) C   8 - H  13        /158. BD*(   1) C   7 - C   8            0.27    1.08    0.022
  13. BD (   1) C   8 - H  13        /160. BD*(   1) C   8 - C   9            0.27    1.08    0.022
  13. BD (   1) C   8 - H  13        /162. BD*(   1) C   9 - C  10            1.99    1.08    0.059
  14. BD (   1) C   9 - C  10        / 75. RY*(   1) C   5                    0.62    1.84    0.043
  14. BD (   1) C   9 - C  10        / 76. RY*(   2) C   5                    0.44    1.58    0.033
  14. BD (   1) C   9 - C  10        /102. RY*(   1) C   8                    0.44    1.92    0.037
  14. BD (   1) C   9 - C  10        /103. RY*(   2) C   8                    0.56    1.38    0.035
  14. BD (   1) C   9 - C  10        /152. BD*(   1) C   2 - C   5            1.67    1.08    0.054
  14. BD (   1) C   9 - C  10        /154. BD*(   1) C   5 - C  10            1.33    1.25    0.052
  14. BD (   1) C   9 - C  10        /160. BD*(   1) C   8 - C   9            0.99    1.26    0.045
  14. BD (   1) C   9 - C  10        /161. BD*(   1) C   8 - H  13            1.05    1.18    0.045
  14. BD (   1) C   9 - C  10        /164. BD*(   1) C   9 - H  14            0.62    1.19    0.034
  14. BD (   1) C   9 - C  10        /165. BD*(   1) C  10 - H  15            0.71    1.19    0.037
  15. BD (   2) C   9 - C  10        / 37. LP*(   1) C   5                   30.28    0.17    0.093
  15. BD (   2) C   9 - C  10        / 38. LP*(   1) C   8                   27.14    0.19    0.090
  15. BD (   2) C   9 - C  10        /108. RY*(   7) C   8                    0.57    0.82    0.030
  16. BD (   1) C   9 - H  14        /102. RY*(   1) C   8                    0.31    1.73    0.029
  16. BD (   1) C   9 - H  14        /120. RY*(   1) C  10                    0.28    1.59    0.027
  16. BD (   1) C   9 - H  14        /154. BD*(   1) C   5 - C  10            2.05    1.05    0.059
  16. BD (   1) C   9 - H  14        /158. BD*(   1) C   7 - C   8            1.78    1.06    0.055
  16. BD (   1) C   9 - H  14        /160. BD*(   1) C   8 - C   9            0.29    1.06    0.022
  16. BD (   1) C   9 - H  14        /162. BD*(   1) C   9 - C  10            0.48    1.07    0.029
  17. BD (   1) C  10 - H  15        / 75. RY*(   1) C   5                    0.40    1.65    0.032
  17. BD (   1) C  10 - H  15        /111. RY*(   1) C   9                    0.33    1.69    0.030
  17. BD (   1) C  10 - H  15        /153. BD*(   1) C   5 - C   6            2.24    1.06    0.061
  17. BD (   1) C  10 - H  15        /154. BD*(   1) C   5 - C  10            0.39    1.06    0.026
  17. BD (   1) C  10 - H  15        /160. BD*(   1) C   8 - C   9            1.87    1.06    0.056
  17. BD (   1) C  10 - H  15        /162. BD*(   1) C   9 - C  10            0.56    1.07    0.031
  18. CR (   1) F   1                / 48. RY*(   1) C   2                    1.14   25.21    0.215
  18. CR (   1) F   1                / 49. RY*(   2) C   2                    0.35   25.27    0.119
  18. CR (   1) F   1                / 50. RY*(   3) C   2                    0.49   25.21    0.141
  19. CR (   1) C   2                / 75. RY*(   1) C   5                    0.31   11.46    0.075
  19. CR (   1) C   2                /149. BD*(   1) F   1 - C   2            0.26   10.59    0.068
  19. CR (   1) C   2                /150. BD*(   1) C   2 - F   3            0.25   10.59    0.067
  19. CR (   1) C   2                /151. BD*(   1) C   2 - F   4            0.26   10.59    0.068
  19. CR (   1) C   2                /152. BD*(   1) C   2 - C   5            0.83   10.70    0.121
  19. CR (   1) C   2                /153. BD*(   1) C   5 - C   6            0.38   10.87    0.082
  19. CR (   1) C   2                /154. BD*(   1) C   5 - C  10            0.38   10.87    0.082
  20. CR (   1) F   3                / 49. RY*(   2) C   2                    1.62   25.27    0.256
  20. CR (   1) F   3                / 50. RY*(   3) C   2                    0.36   25.20    0.121
  21. CR (   1) F   4                / 48. RY*(   1) C   2                    1.14   25.21    0.215
  21. CR (   1) F   4                / 49. RY*(   2) C   2                    0.35   25.27    0.119
  21. CR (   1) F   4                / 50. RY*(   3) C   2                    0.49   25.21    0.141
  22. CR (   1) C   5                / 50. RY*(   3) C   2                    0.89   10.92    0.125
  22. CR (   1) C   5                / 85. RY*(   2) C   6                    0.91   10.89    0.125
  22. CR (   1) C   5                /121. RY*(   2) C  10                    0.91   10.89    0.125
  22. CR (   1) C   5                /155. BD*(   1) C   6 - C   7            0.37   10.68    0.080
  22. CR (   1) C   5                /157. BD*(   1) C   6 - H  11            0.27   10.61    0.067
  22. CR (   1) C   5                /162. BD*(   1) C   9 - C  10            0.37   10.68    0.080
  22. CR (   1) C   5                /165. BD*(   1) C  10 - H  15            0.27   10.61    0.067
  23. CR (   1) C   6                / 76. RY*(   2) C   5                    0.68   10.97    0.109
  23. CR (   1) C   6                / 94. RY*(   2) C   7                    0.67   10.76    0.107
  23. CR (   1) C   6                / 95. RY*(   3) C   7                    0.27   10.79    0.068
  23. CR (   1) C   6                /129. RY*(   1) H  11                    0.45   10.48    0.087
  23. CR (   1) C   6                /152. BD*(   1) C   2 - C   5            0.43   10.47    0.086
  23. CR (   1) C   6                /154. BD*(   1) C   5 - C  10            0.54   10.64    0.096
  23. CR (   1) C   6                /158. BD*(   1) C   7 - C   8            0.43   10.64    0.086
  23. CR (   1) C   6                /159. BD*(   1) C   7 - H  12            0.26   10.58    0.067
  24. CR (   1) C   7                / 84. RY*(   1) C   6                    0.25   11.17    0.067
  24. CR (   1) C   7                / 86. RY*(   3) C   6                    0.47   10.71    0.090
  24. CR (   1) C   7                /103. RY*(   2) C   8                    0.64   10.77    0.105
  24. CR (   1) C   7                /104. RY*(   3) C   8                    0.25   10.79    0.066
  24. CR (   1) C   7                /133. RY*(   1) H  12                    0.43   10.47    0.085
  24. CR (   1) C   7                /153. BD*(   1) C   5 - C   6            0.49   10.64    0.091
  24. CR (   1) C   7                /157. BD*(   1) C   6 - H  11            0.30   10.58    0.071
  24. CR (   1) C   7                /160. BD*(   1) C   8 - C   9            0.38   10.65    0.081
  25. CR (   1) C   8                / 94. RY*(   2) C   7                    0.78   10.79    0.116
  25. CR (   1) C   8                /112. RY*(   2) C   9                    0.78   10.79    0.116
  25. CR (   1) C   8                /137. RY*(   1) H  13                    0.43   10.48    0.084
  25. CR (   1) C   8                /155. BD*(   1) C   6 - C   7            0.41   10.68    0.084
  25. CR (   1) C   8                /159. BD*(   1) C   7 - H  12            0.26   10.61    0.067
  25. CR (   1) C   8                /162. BD*(   1) C   9 - C  10            0.41   10.68    0.084
  25. CR (   1) C   8                /164. BD*(   1) C   9 - H  14            0.26   10.61    0.067
  26. CR (   1) C   9                /103. RY*(   2) C   8                    0.64   10.77    0.105
  26. CR (   1) C   9                /104. RY*(   3) C   8                    0.25   10.79    0.066
  26. CR (   1) C   9                /120. RY*(   1) C  10                    0.25   11.17    0.067
  26. CR (   1) C   9                /122. RY*(   3) C  10                    0.47   10.71    0.090
  26. CR (   1) C   9                /141. RY*(   1) H  14                    0.43   10.47    0.085
  26. CR (   1) C   9                /154. BD*(   1) C   5 - C  10            0.49   10.64    0.091
  26. CR (   1) C   9                /158. BD*(   1) C   7 - C   8            0.38   10.65    0.081
  26. CR (   1) C   9                /165. BD*(   1) C  10 - H  15            0.30   10.58    0.071
  27. CR (   1) C  10                / 76. RY*(   2) C   5                    0.68   10.97    0.109
  27. CR (   1) C  10                /112. RY*(   2) C   9                    0.67   10.76    0.107
  27. CR (   1) C  10                /113. RY*(   3) C   9                    0.27   10.79    0.068
  27. CR (   1) C  10                /145. RY*(   1) H  15                    0.45   10.48    0.087
  27. CR (   1) C  10                /152. BD*(   1) C   2 - C   5            0.43   10.47    0.086
  27. CR (   1) C  10                /153. BD*(   1) C   5 - C   6            0.54   10.64    0.096
  27. CR (   1) C  10                /160. BD*(   1) C   8 - C   9            0.43   10.64    0.086
  27. CR (   1) C  10                /164. BD*(   1) C   9 - H  14            0.26   10.58    0.067
  28. LP (   1) F   1                / 48. RY*(   1) C   2                    2.82    1.78    0.090
  28. LP (   1) F   1                / 49. RY*(   2) C   2                    0.84    1.84    0.050
  28. LP (   1) F   1                / 50. RY*(   3) C   2                    1.08    1.78    0.055
  28. LP (   1) F   1                / 51. RY*(   4) C   2                    0.27    1.99    0.030
  28. LP (   1) F   1                /152. BD*(   1) C   2 - C   5            0.39    1.36    0.030
  29. LP (   2) F   1                / 37. LP*(   1) C   5                    0.27    0.29    0.012
  29. LP (   2) F   1                / 50. RY*(   3) C   2                    0.42    1.18    0.028
  29. LP (   2) F   1                / 52. RY*(   5) C   2                    0.52    2.24    0.044
  29. LP (   2) F   1                /151. BD*(   1) C   2 - F   4            5.75    0.65    0.078
  29. LP (   2) F   1                /152. BD*(   1) C   2 - C   5            3.08    0.76    0.061
  30. LP (   3) F   1                / 49. RY*(   2) C   2                    0.59    1.24    0.035
  30. LP (   3) F   1                / 52. RY*(   5) C   2                    0.36    2.24    0.037
  30. LP (   3) F   1                / 53. RY*(   6) C   2                    0.44    2.28    0.041
  30. LP (   3) F   1                /150. BD*(   1) C   2 - F   3            7.93    0.64    0.091
  30. LP (   3) F   1                /151. BD*(   1) C   2 - F   4            2.14    0.65    0.047
  30. LP (   3) F   1                /152. BD*(   1) C   2 - C   5            0.71    0.76    0.029
  31. LP (   1) F   3                / 49. RY*(   2) C   2                    3.72    1.84    0.105
  31. LP (   1) F   3                / 50. RY*(   3) C   2                    0.72    1.78    0.045
  31. LP (   1) F   3                / 51. RY*(   4) C   2                    0.38    1.99    0.035
  31. LP (   1) F   3                /152. BD*(   1) C   2 - C   5            0.33    1.36    0.027
  32. LP (   2) F   3                / 48. RY*(   1) C   2                    0.83    1.18    0.040
  32. LP (   2) F   3                / 53. RY*(   6) C   2                    0.95    2.28    0.060
  32. LP (   2) F   3                /149. BD*(   1) F   1 - C   2            5.56    0.65    0.076
  32. LP (   2) F   3                /151. BD*(   1) C   2 - F   4            5.56    0.65    0.076
  33. LP (   3) F   3                / 37. LP*(   1) C   5                    1.52    0.29    0.029
  33. LP (   3) F   3                / 50. RY*(   3) C   2                    0.69    1.18    0.037
  33. LP (   3) F   3                / 52. RY*(   5) C   2                    0.54    2.25    0.045
  33. LP (   3) F   3                / 55. RY*(   8) C   2                    0.31    2.40    0.035
  33. LP (   3) F   3                /149. BD*(   1) F   1 - C   2            2.50    0.65    0.051
  33. LP (   3) F   3                /150. BD*(   1) C   2 - F   3            0.40    0.65    0.020
  33. LP (   3) F   3                /151. BD*(   1) C   2 - F   4            2.50    0.65    0.051
  33. LP (   3) F   3                /152. BD*(   1) C   2 - C   5            3.80    0.76    0.068
  34. LP (   1) F   4                / 48. RY*(   1) C   2                    2.82    1.78    0.090
  34. LP (   1) F   4                / 49. RY*(   2) C   2                    0.84    1.84    0.050
  34. LP (   1) F   4                / 50. RY*(   3) C   2                    1.08    1.78    0.055
  34. LP (   1) F   4                / 51. RY*(   4) C   2                    0.27    1.99    0.030
  34. LP (   1) F   4                /152. BD*(   1) C   2 - C   5            0.39    1.36    0.030
  35. LP (   2) F   4                / 37. LP*(   1) C   5                    0.27    0.29    0.012
  35. LP (   2) F   4                / 50. RY*(   3) C   2                    0.42    1.18    0.028
  35. LP (   2) F   4                / 52. RY*(   5) C   2                    0.52    2.24    0.044
  35. LP (   2) F   4                /149. BD*(   1) F   1 - C   2            5.75    0.65    0.078
  35. LP (   2) F   4                /152. BD*(   1) C   2 - C   5            3.08    0.76    0.061
  36. LP (   3) F   4                / 49. RY*(   2) C   2                    0.59    1.24    0.035
  36. LP (   3) F   4                / 52. RY*(   5) C   2                    0.36    2.24    0.037
  36. LP (   3) F   4                / 53. RY*(   6) C   2                    0.44    2.28    0.041
  36. LP (   3) F   4                /149. BD*(   1) F   1 - C   2            2.14    0.65    0.047
  36. LP (   3) F   4                /150. BD*(   1) C   2 - F   3            7.93    0.64    0.091
  36. LP (   3) F   4                /152. BD*(   1) C   2 - C   5            0.71    0.76    0.029
  37. LP*(   1) C   5                / 38. LP*(   1) C   8                    3.05    0.01    0.014
  37. LP*(   1) C   5                / 77. RY*(   3) C   5                    0.42    0.71    0.049
  37. LP*(   1) C   5                / 78. RY*(   4) C   5                    0.43    0.67    0.049
  37. LP*(   1) C   5                / 87. RY*(   4) C   6                    0.61    0.74    0.061
  37. LP*(   1) C   5                /123. RY*(   4) C  10                    0.61    0.74    0.061
  37. LP*(   1) C   5                /149. BD*(   1) F   1 - C   2            0.70    0.36    0.041
  37. LP*(   1) C   5                /150. BD*(   1) C   2 - F   3            2.90    0.35    0.082
  37. LP*(   1) C   5                /151. BD*(   1) C   2 - F   4            0.70    0.36    0.041
  37. LP*(   1) C   5                /156. BD*(   2) C   6 - C   7            9.25    0.13    0.097
  37. LP*(   1) C   5                /163. BD*(   2) C   9 - C  10            9.25    0.13    0.097
  38. LP*(   1) C   8                / 96. RY*(   4) C   7                    0.49    0.84    0.067
  38. LP*(   1) C   8                /108. RY*(   7) C   8                    1.22    0.63    0.091
  38. LP*(   1) C   8                /114. RY*(   4) C   9                    0.49    0.84    0.067
  38. LP*(   1) C   8                /156. BD*(   2) C   6 - C   7            8.24    0.11    0.099
  38. LP*(   1) C   8                /163. BD*(   2) C   9 - C  10            8.24    0.11    0.099
 149. BD*(   1) F   1 - C   2        / 39. RY*(   1) F   1                    0.34    1.54    0.130
 149. BD*(   1) F   1 - C   2        / 48. RY*(   1) C   2                    0.45    0.53    0.080
 149. BD*(   1) F   1 - C   2        / 54. RY*(   7) C   2                    0.39    1.98    0.158
 149. BD*(   1) F   1 - C   2        /153. BD*(   1) C   5 - C   6            0.26    0.28    0.044
 150. BD*(   1) C   2 - F   3        / 49. RY*(   2) C   2                    1.00    0.60    0.127
 150. BD*(   1) C   2 - F   3        / 55. RY*(   8) C   2                    0.65    1.75    0.187
 151. BD*(   1) C   2 - F   4        / 48. RY*(   1) C   2                    0.45    0.53    0.080
 151. BD*(   1) C   2 - F   4        / 54. RY*(   7) C   2                    0.39    1.98    0.158
 151. BD*(   1) C   2 - F   4        / 66. RY*(   1) F   4                    0.34    1.54    0.130
 151. BD*(   1) C   2 - F   4        /154. BD*(   1) C   5 - C  10            0.26    0.28    0.044
 152. BD*(   1) C   2 - C   5        / 50. RY*(   3) C   2                    0.49    0.42    0.090
 152. BD*(   1) C   2 - C   5        / 51. RY*(   4) C   2                    0.94    0.63    0.160
 152. BD*(   1) C   2 - C   5        / 77. RY*(   3) C   5                    0.46    0.24    0.070
 152. BD*(   1) C   2 - C   5        / 78. RY*(   4) C   5                    0.45    0.21    0.065
 152. BD*(   1) C   2 - C   5        /155. BD*(   1) C   6 - C   7            0.35    0.18    0.049
 152. BD*(   1) C   2 - C   5        /157. BD*(   1) C   6 - H  11            0.68    0.11    0.054
 152. BD*(   1) C   2 - C   5        /162. BD*(   1) C   9 - C  10            0.35    0.18    0.049
 152. BD*(   1) C   2 - C   5        /165. BD*(   1) C  10 - H  15            0.68    0.11    0.054


 Natural Bond Orbitals (Summary):

                                                            Principal Delocalizations
           NBO                        Occupancy    Energy   (geminal,vicinal,remote)
 ====================================================================================
 Molecular unit  1  (C7H5F3)
     1. BD (   1) F   1 - C   2          0.99701    -1.21164  153(v),48(g),150(g),151(g)
                                                    37(v)
     2. BD (   1) C   2 - F   3          0.99506    -1.19977  37(v),49(g),149(g),151(g)
     3. BD (   1) C   2 - F   4          0.99701    -1.21164  154(v),48(g),150(g),149(g)
                                                    37(v)
     4. BD (   1) C   2 - C   5          0.99089    -0.90198  155(v),162(v),153(g),154(g)
                                                    84(v),120(v)
     5. BD (   1) C   5 - C   6          0.98725    -0.93356  154(g),165(v),155(g),159(v)
                                                    152(g),94(v),149(v),157(g)
                                                    93(v),120(v),48(v)
     6. BD (   1) C   5 - C  10          0.98725    -0.93356  153(g),157(v),162(g),164(v)
                                                    152(g),112(v),151(v),165(g)
                                                    111(v),84(v),48(v)
     7. BD (   1) C   6 - C   7          0.98988    -0.92072  152(v),153(g),161(v),158(g)
                                                    157(g),75(v),159(g),103(v)
                                                    102(v),76(v)
     8. BD (   2) C   6 - C   7          0.84435    -0.48300  37(v),38(v),108(v)
     9. BD (   1) C   6 - H  11          0.98898    -0.72893  154(v),158(v),155(g),75(v)
                                                    153(g),93(v)
    10. BD (   1) C   7 - C   8          0.99099    -0.92756  164(v),157(v),155(g),85(v)
                                                    160(g),112(v),159(g),111(v)
                                                    161(g)
    11. BD (   1) C   7 - H  12          0.98949    -0.72680  153(v),160(v),155(g),102(v)
                                                    158(g),84(v)
    12. BD (   1) C   8 - C   9          0.99099    -0.92756  159(v),165(v),162(g),121(v)
                                                    158(g),94(v),164(g),93(v)
                                                    161(g)
    13. BD (   1) C   8 - H  13          0.98990    -0.74210  155(v),162(v),93(v),111(v)
                                                    158(g),160(g)
    14. BD (   1) C   9 - C  10          0.98988    -0.92072  152(v),154(g),161(v),160(g)
                                                    165(g),75(v),164(g),103(v)
                                                    102(v),76(v)
    15. BD (   2) C   9 - C  10          0.84435    -0.48300  37(v),38(v),108(v)
    16. BD (   1) C   9 - H  14          0.98949    -0.72680  154(v),158(v),162(g),102(v)
                                                    160(g),120(v)
    17. BD (   1) C  10 - H  15          0.98898    -0.72893  153(v),160(v),162(g),75(v)
                                                    154(g),111(v)
    18. CR (   1) F   1                  0.99995   -24.62781  48(v),50(v),49(v)
    19. CR (   1) C   2                  0.99953   -10.53979  152(g),153(v),154(v),75(v)
                                                    149(g),151(g),150(g)
    20. CR (   1) F   3                  0.99995   -24.62750  49(v),50(v)
    21. CR (   1) F   4                  0.99995   -24.62781  48(v),50(v),49(v)
    22. CR (   1) C   5                  0.99938   -10.34044  85(v),121(v),50(v),155(v)
                                                    162(v),157(v),165(v)
    23. CR (   1) C   6                  0.99947   -10.30929  76(v),94(v),154(v),129(v)
                                                    152(v),158(v),95(v),159(v)
    24. CR (   1) C   7                  0.99950   -10.31082  103(v),153(v),86(v),133(v)
                                                    160(v),157(v),104(v),84(v)
    25. CR (   1) C   8                  0.99948   -10.33409  94(v),112(v),137(v),155(v)
                                                    162(v),159(v),164(v)
    26. CR (   1) C   9                  0.99950   -10.31082  103(v),154(v),122(v),141(v)
                                                    158(v),165(v),104(v),120(v)
    27. CR (   1) C  10                  0.99947   -10.30929  76(v),112(v),153(v),145(v)
                                                    152(v),160(v),113(v),164(v)
    28. LP (   1) F   1                  0.99356    -1.19996  48(v),50(v),49(v),152(v)
                                                    51(v)
    29. LP (   2) F   1                  0.96942    -0.59885  151(v),152(v),52(v),50(v)
                                                    37(r)
    30. LP (   3) F   1                  0.96022    -0.59724  150(v),151(v),152(v),49(v)
                                                    53(v),52(v)
    31. LP (   1) F   3                  0.99386    -1.19780  49(v),50(v),51(v),152(v)
    32. LP (   2) F   3                  0.96518    -0.59543  149(v),151(v),53(v),48(v)
    33. LP (   3) F   3                  0.95179    -0.60229  152(v),149(v),151(v),37(r)
                                                    50(v),52(v),150(g),55(v)
    34. LP (   1) F   4                  0.99356    -1.19996  48(v),50(v),49(v),152(v)
                                                    51(v)
    35. LP (   2) F   4                  0.96942    -0.59885  149(v),152(v),52(v),50(v)
                                                    37(r)
    36. LP (   3) F   4                  0.96022    -0.59724  150(v),149(v),152(v),49(v)
                                                    53(v),52(v)
    37. LP*(   1) C   5                  0.19379    -0.30924  156(v),163(v),150(v),38(r)
                                                    87(v),123(v),149(v),151(v)
                                                    78(g),77(g)
    38. LP*(   1) C   8                  0.14772    -0.29565  156(v),163(v),37(r),108(g)
                                                    96(v),114(v)
    39. RY*(   1) F   1                  0.00067     1.59313   
    40. RY*(   2) F   1                  0.00018     1.52060   
    41. RY*(   3) F   1                  0.00014     1.23256   
    42. RY*(   4) F   1                  0.00003     2.93022   
    43. RY*(   5) F   1                  0.00000     2.89801   
    44. RY*(   6) F   1                  0.00001     1.07795   
    45. RY*(   7) F   1                  0.00000     3.04777   
    46. RY*(   8) F   1                  0.00001     3.00671   
    47. RY*(   9) F   1                  0.00000     2.89025   
    48. RY*(   1) C   2                  0.01055     0.58223   
    49. RY*(   2) C   2                  0.00920     0.64423   
    50. RY*(   3) C   2                  0.00678     0.57727   
    51. RY*(   4) C   2                  0.00252     0.78878   
    52. RY*(   5) C   2                  0.00202     1.64592   
    53. RY*(   6) C   2                  0.00192     1.68586   
    54. RY*(   7) C   2                  0.00124     2.02956   
    55. RY*(   8) C   2                  0.00113     1.80014   
    56. RY*(   9) C   2                  0.00027     1.31725   
    57. RY*(   1) F   3                  0.00051     1.68090   
    58. RY*(   2) F   3                  0.00022     1.48855   
    59. RY*(   3) F   3                  0.00010     1.25505   
    60. RY*(   4) F   3                  0.00003     2.96502   
    61. RY*(   5) F   3                  0.00002     1.23704   
    62. RY*(   6) F   3                  0.00000     2.76601   
    63. RY*(   7) F   3                  0.00000     2.88313   
    64. RY*(   8) F   3                  0.00001     2.86627   
    65. RY*(   9) F   3                  0.00001     3.21379   
    66. RY*(   1) F   4                  0.00067     1.59313   
    67. RY*(   2) F   4                  0.00018     1.52060   
    68. RY*(   3) F   4                  0.00014     1.23256   
    69. RY*(   4) F   4                  0.00003     2.93022   
    70. RY*(   5) F   4                  0.00000     2.89801   
    71. RY*(   6) F   4                  0.00001     1.07795   
    72. RY*(   7) F   4                  0.00000     3.04776   
    73. RY*(   8) F   4                  0.00001     3.00671   
    74. RY*(   9) F   4                  0.00000     2.89025   
    75. RY*(   1) C   5                  0.00277     0.92103   
    76. RY*(   2) C   5                  0.00204     0.66340   
    77. RY*(   3) C   5                  0.00142     0.39757   
    78. RY*(   4) C   5                  0.00100     0.36479   
    79. RY*(   5) C   5                  0.00038     1.67558   
    80. RY*(   6) C   5                  0.00022     1.80881   
    81. RY*(   7) C   5                  0.00018     2.18694   
    82. RY*(   8) C   5                  0.00018     1.89177   
    83. RY*(   9) C   5                  0.00002     1.95025   
    84. RY*(   1) C   6                  0.00328     0.86242   
    85. RY*(   2) C   6                  0.00161     0.54711   
    86. RY*(   3) C   6                  0.00056     0.39837   
    87. RY*(   4) C   6                  0.00037     0.42753   
    88. RY*(   5) C   6                  0.00007     2.13564   
    89. RY*(   6) C   6                  0.00004     2.14103   
    90. RY*(   7) C   6                  0.00001     1.63083   
    91. RY*(   8) C   6                  0.00002     1.68695   
    92. RY*(   9) C   6                  0.00001     1.98764   
    93. RY*(   1) C   7                  0.00269     0.96356   
    94. RY*(   2) C   7                  0.00132     0.45120   
    95. RY*(   3) C   7                  0.00044     0.47637   
    96. RY*(   4) C   7                  0.00023     0.54683   
    97. RY*(   5) C   7                  0.00007     2.15346   
    98. RY*(   6) C   7                  0.00003     1.99678   
    99. RY*(   7) C   7                  0.00001     1.49598   
   100. RY*(   8) C   7                  0.00000     1.66837   
   101. RY*(   9) C   7                  0.00000     1.99082   
   102. RY*(   1) C   8                  0.00241     1.00252   
   103. RY*(   2) C   8                  0.00111     0.45447   
   104. RY*(   3) C   8                  0.00054     0.47582   
   105. RY*(   4) C   8                  0.00031     1.68895   
   106. RY*(   5) C   8                  0.00008     2.12621   
   107. RY*(   6) C   8                  0.00003     1.94803   
   108. RY*(   7) C   8                  0.00000     0.33837   
   109. RY*(   8) C   8                  0.00000     1.66020   
   110. RY*(   9) C   8                  0.00000     1.97376   
   111. RY*(   1) C   9                  0.00269     0.96356   
   112. RY*(   2) C   9                  0.00132     0.45120   
   113. RY*(   3) C   9                  0.00044     0.47637   
   114. RY*(   4) C   9                  0.00023     0.54683   
   115. RY*(   5) C   9                  0.00007     2.15346   
   116. RY*(   6) C   9                  0.00003     1.99678   
   117. RY*(   7) C   9                  0.00001     1.49598   
   118. RY*(   8) C   9                  0.00000     1.66837   
   119. RY*(   9) C   9                  0.00000     1.99082   
   120. RY*(   1) C  10                  0.00328     0.86242   
   121. RY*(   2) C  10                  0.00161     0.54711   
   122. RY*(   3) C  10                  0.00056     0.39837   
   123. RY*(   4) C  10                  0.00037     0.42753   
   124. RY*(   5) C  10                  0.00007     2.13564   
   125. RY*(   6) C  10                  0.00004     2.14103   
   126. RY*(   7) C  10                  0.00001     1.63083   
   127. RY*(   8) C  10                  0.00002     1.68695   
   128. RY*(   9) C  10                  0.00001     1.98764   
   129. RY*(   1) H  11                  0.00108     0.17166   
   130. RY*(   2) H  11                  0.00005     1.84415   
   131. RY*(   3) H  11                  0.00005     1.45908   
   132. RY*(   4) H  11                  0.00003     2.11062   
   133. RY*(   1) H  12                  0.00068     0.15834   
   134. RY*(   2) H  12                  0.00004     1.86482   
   135. RY*(   3) H  12                  0.00004     1.44676   
   136. RY*(   4) H  12                  0.00003     2.05945   
   137. RY*(   1) H  13                  0.00077     0.14681   
   138. RY*(   2) H  13                  0.00004     2.13939   
   139. RY*(   3) H  13                  0.00004     1.75222   
   140. RY*(   4) H  13                  0.00001     1.43041   
   141. RY*(   1) H  14                  0.00068     0.15834   
   142. RY*(   2) H  14                  0.00004     1.86482   
   143. RY*(   3) H  14                  0.00004     1.44676   
   144. RY*(   4) H  14                  0.00003     2.05945   
   145. RY*(   1) H  15                  0.00108     0.17166   
   146. RY*(   2) H  15                  0.00005     1.84415   
   147. RY*(   3) H  15                  0.00005     1.45908   
   148. RY*(   4) H  15                  0.00003     2.11062   
   149. BD*(   1) F   1 - C   2          0.04831     0.05204   
   150. BD*(   1) C   2 - F   3          0.05043     0.04555   
   151. BD*(   1) C   2 - F   4          0.04831     0.05204   
   152. BD*(   1) C   2 - C   5          0.03449     0.15793   
   153. BD*(   1) C   5 - C   6          0.01179     0.32705   
   154. BD*(   1) C   5 - C  10          0.01179     0.32705   
   155. BD*(   1) C   6 - C   7          0.00809     0.34190   
   156. BD*(   2) C   6 - C   7          0.00312    -0.18335   
   157. BD*(   1) C   6 - H  11          0.00670     0.26896   
   158. BD*(   1) C   7 - C   8          0.00772     0.33466   
   159. BD*(   1) C   7 - H  12          0.00642     0.27108   
   160. BD*(   1) C   8 - C   9          0.00772     0.33466   
   161. BD*(   1) C   8 - H  13          0.00639     0.25829   
   162. BD*(   1) C   9 - C  10          0.00809     0.34190   
   163. BD*(   2) C   9 - C  10          0.00312    -0.18335   
   164. BD*(   1) C   9 - H  14          0.00642     0.27108   
   165. BD*(   1) C  10 - H  15          0.00670     0.26896   
       -------------------------------
              Total Lewis   35.30515  ( 98.0699%)
        Valence non-Lewis    0.61712  (  1.7142%)
        Rydberg non-Lewis    0.07773  (  0.2159%)
       -------------------------------
            Total unit  1   36.00000  (100.0000%)
           Charge unit  1    1.00000
 Unable to Open any file for archive entry.
 1\1\GINC-COMPUTE-0-1\SP\UB3LYP\def2SVP\C7H5F3(1+,2)\ZAHRT2\13-Mar-2021
 \0\\# b3lyp/def2svp geom=NewRedundant pop=NBO\\76\\1,2\F,0,2.552431631
 9,1.2499963986,-0.8894306813\C,0,2.1792912011,0.1895593914,-0.15131258
 42\F,0,2.7223950221,0.35385095,1.0710800095\F,0,2.753397625,-0.9009431
 027,-0.6896292702\C,0,0.6802083846,0.0564056406,-0.0769440563\C,0,0.10
 08238166,-1.2057587371,0.0934438512\C,0,-1.2850218057,-1.3212970043,0.
 2145312647\C,0,-2.0905995564,-0.180010199,0.1649048329\C,0,-1.50931894
 86,1.079358608,-0.0084645672\C,0,-0.1239684816,1.2001964409,-0.1300442
 595\H,0,0.7349791053,-2.0932239751,0.1239607462\H,0,-1.7377372575,-2.3
 067463512,0.3448840763\H,0,-3.1751671325,-0.2726494678,0.2584959465\H,
 0,-2.1374917722,1.9718320397,-0.0525511679\H,0,0.3357781677,2.17942936
 79,-0.2729241407\\Version=ES64L-G16RevC.01\State=2-A\HF=-568.5148387\S
 2=0.761697\S2-1=0.\S2A=0.750032\RMSD=7.864e-09\Dipole=-3.3073415,-0.28
 97258,0.2076085\Quadrupole=9.2150934,0.2605814,-9.4756748,0.7104134,-1
 .3292604,-1.0313248\PG=C01 [X(C7H5F3)]\\@
 The archive entry for this job was punched.


 A BIRD IN THE HAND IS SAFER THAN ONE OVERHEAD.

                       -- NEWTON'S SEVENTH LAW
 File lengths (MBytes):  RWF=     31 Int=      0 D2E=      0 Chk=      3 Scr=      1
 Normal termination of Gaussian 16
