# Supplementary material for: Machine-Learning-Guided Discovery of Electrochemical Reactions
Source: J Am Chem Soc. 2022 Dec 2;144(49):22599–610. doi: 10.1021/jacs.2c08997 (PMC9756344; doi:10.1021/jacs.2c08997)
Supplement: Supplementary file 4 — ja2c08997_si_004.zip [file ja2c08997_si_004.zip › Reactivity Prediction/Ologs_notimes/86.log]

 Entering Gaussian System, Link 0=g16
 Input=86.com
 Output=86.log
 Initial command:
  
 Copyright (c) 1988-2019, Gaussian, Inc.  All Rights Reserved.
  
 This is part of the Gaussian(R) 16 program.  It is based on
 the Gaussian(R) 09 system (copyright 2009, Gaussian, Inc.),
 the Gaussian(R) 03 system (copyright 2003, Gaussian, Inc.),
 the Gaussian(R) 98 system (copyright 1998, Gaussian, Inc.),
 the Gaussian(R) 94 system (copyright 1995, Gaussian, Inc.),
 the Gaussian 92(TM) system (copyright 1992, Gaussian, Inc.),
 the Gaussian 90(TM) system (copyright 1990, Gaussian, Inc.),
 the Gaussian 88(TM) system (copyright 1988, Gaussian, Inc.),
 the Gaussian 86(TM) system (copyright 1986, Carnegie Mellon
 University), and the Gaussian 82(TM) system (copyright 1983,
 Carnegie Mellon University). Gaussian is a federally registered
 trademark of Gaussian, Inc.
  
 This software contains proprietary and confidential information,
 including trade secrets, belonging to Gaussian, Inc.
  
 This software is provided under written license and may be
 used, copied, transmitted, or stored only in accord with that
 written license.
  
 The following legend is applicable only to US Government
 contracts under FAR:
  
                    RESTRICTED RIGHTS LEGEND
  
 Use, reproduction and disclosure by the US Government is
 subject to restrictions as set forth in subparagraphs (a)
 and (c) of the Commercial Computer Software - Restricted
 Rights clause in FAR 52.227-19.
  
 Gaussian, Inc.
 340 Quinnipiac St., Bldg. 40, Wallingford CT 06492
  
  
 ---------------------------------------------------------------
 Warning -- This program may not be used in any manner that
 competes with the business of Gaussian, Inc. or will provide
 assistance to any competitor of Gaussian, Inc.  The licensee
 of this program is prohibited from giving any competitor of
 Gaussian, Inc. access to this program.  By using this program,
 the user acknowledges that Gaussian, Inc. is engaged in the
 business of creating and licensing software in the field of
 computational chemistry and represents and warrants to the
 licensee that it is not a competitor of Gaussian, Inc. and that
 it will not use this program in any manner prohibited above.
 ---------------------------------------------------------------
  

 Cite this work as:
 Gaussian 16, Revision C.01,
 M. J. Frisch, G. W. Trucks, H. B. Schlegel, G. E. Scuseria, 
 M. A. Robb, J. R. Cheeseman, G. Scalmani, V. Barone, 
 G. A. Petersson, H. Nakatsuji, X. Li, M. Caricato, A. V. Marenich, 
 J. Bloino, B. G. Janesko, R. Gomperts, B. Mennucci, H. P. Hratchian, 
 J. V. Ortiz, A. F. Izmaylov, J. L. Sonnenberg, D. Williams-Young, 
 F. Ding, F. Lipparini, F. Egidi, J. Goings, B. Peng, A. Petrone, 
 T. Henderson, D. Ranasinghe, V. G. Zakrzewski, J. Gao, N. Rega, 
 G. Zheng, W. Liang, M. Hada, M. Ehara, K. Toyota, R. Fukuda, 
 J. Hasegawa, M. Ishida, T. Nakajima, Y. Honda, O. Kitao, H. Nakai, 
 T. Vreven, K. Throssell, J. A. Montgomery, Jr., J. E. Peralta, 
 F. Ogliaro, M. J. Bearpark, J. J. Heyd, E. N. Brothers, K. N. Kudin, 
 V. N. Staroverov, T. A. Keith, R. Kobayashi, J. Normand, 
 K. Raghavachari, A. P. Rendell, J. C. Burant, S. S. Iyengar, 
 J. Tomasi, M. Cossi, J. M. Millam, M. Klene, C. Adamo, R. Cammi, 
 J. W. Ochterski, R. L. Martin, K. Morokuma, O. Farkas, 
 J. B. Foresman, and D. J. Fox, Gaussian, Inc., Wallingford CT, 2019.
 
 ******************************************
 Gaussian 16:  ES64L-G16RevC.01  3-Jul-2019
                13-Mar-2021 
 ******************************************
 %nprocshared=16
 Will use up to   16 processors via shared memory.
 %mem=7GB
 -----------------------------------------
 # b3lyp/def2svp geom=NewRedundant pop=NBO
 -----------------------------------------
 1/29=4000,38=1,172=1/1;
 2/12=2,17=6,18=5,40=1/2;
 3/5=43,7=101,11=2,25=1,30=1,74=-5/1,2,3;
 4//1;
 5/5=2,38=5/2;
 6/7=2,8=2,9=2,10=2,28=1,40=1/1,7;
 99/5=1,9=1/99;
 --
 86
 --
 Symbolic Z-matrix:
 Charge =  1 Multiplicity = 2
 N                     0.48208  -1.06858   0.50179 
 C                    -0.6134   -1.40373  -0.41173 
 C                    -1.20496  -0.0925   -1.02749 
 C                    -0.02679  -0.20731   1.57241 
 C                    -0.61835   1.10391   0.95665 
 N                    -0.4821    1.06856  -0.50182 
 C                     0.93598   0.95543  -0.85282 
 C                     1.52755  -0.35581  -0.23705 
 H                    -1.37663  -1.9653    0.15104 
 H                    -0.22229  -2.07564  -1.19284 
 H                    -2.27329   0.02219  -0.7823 
 H                    -1.11896  -0.08811  -2.1262 
 H                     0.80066   0.01064   2.26697 
 H                    -0.7894   -0.7676    2.13729 
 H                    -1.68604   1.21987   1.20397 
 H                    -0.096     1.99813   1.33363 
 H                     1.45996   1.8495   -0.47775 
 H                     1.02433   0.96093  -1.95134 
 H                     2.35663  -0.13803   0.45561 
 H                     1.92099  -1.02656  -1.018 
 
                          Input orientation:                          
 ---------------------------------------------------------------------
 Center     Atomic      Atomic             Coordinates (Angstroms)
 Number     Number       Type             X           Y           Z
 ---------------------------------------------------------------------
      1          7           0        0.482077   -1.068584    0.501789
      2          6           0       -0.613398   -1.403726   -0.411729
      3          6           0       -1.204962   -0.092497   -1.027489
      4          6           0       -0.026789   -0.207312    1.572405
      5          6           0       -0.618350    1.103914    0.956646
      6          7           0       -0.482098    1.068557   -0.501825
      7          6           0        0.935984    0.955432   -0.852815
      8          6           0        1.527554   -0.355808   -0.237048
      9          1           0       -1.376626   -1.965295    0.151037
     10          1           0       -0.222286   -2.075641   -1.192844
     11          1           0       -2.273285    0.022187   -0.782301
     12          1           0       -1.118960   -0.088108   -2.126200
     13          1           0        0.800656    0.010639    2.266969
     14          1           0       -0.789396   -0.767595    2.137288
     15          1           0       -1.686042    1.219872    1.203966
     16          1           0       -0.095999    1.998129    1.333629
     17          1           0        1.459959    1.849496   -0.477750
     18          1           0        1.024333    0.960929   -1.951337
     19          1           0        2.356634   -0.138030    0.455607
     20          1           0        1.920995   -1.026558   -1.017999
 ---------------------------------------------------------------------
                    Distance matrix (angstroms):
                    1          2          3          4          5
     1  N    0.000000
     2  C    1.465231   0.000000
     3  C    2.477406   1.564746   0.000000
     4  C    1.465248   2.390043   2.856699   0.000000
     5  C    2.477414   2.856700   2.390043   1.564743   0.000000
     6  N    2.550342   2.477406   1.465231   2.477414   1.465248
     7  C    2.477423   2.856706   2.390045   2.856677   2.390011
     8  C    1.465247   2.390046   2.856707   2.390011   2.856676
     9  H    2.093298   1.102082   2.219407   2.633031   3.262520
    10  H    2.093340   1.102080   2.219427   3.342974   3.858335
    11  H    3.229658   2.219409   1.102082   3.262523   2.633037
    12  H    3.229702   2.219426   1.102080   3.858332   3.342973
    13  H    2.093340   3.342963   3.858315   1.102083   2.219409
    14  H    2.093345   2.633082   3.262555   1.102080   2.219396
    15  H    3.229679   3.262561   2.633086   2.219397   1.102080
    16  H    3.229683   3.858314   3.342962   2.219409   1.102083
    17  H    3.229696   3.858318   3.342955   3.262517   2.633012
    18  H    3.229673   3.262537   2.633050   3.858290   3.342935
    19  H    2.093329   3.342955   3.858317   2.633010   3.262513
    20  H    2.093324   2.633053   3.262540   3.342936   3.858291
                    6          7          8          9         10
     6  N    0.000000
     7  C    1.465247   0.000000
     8  C    2.477423   1.564761   0.000000
     9  H    3.229655   3.858308   3.342951   0.000000
    10  H    3.229705   3.262609   2.633118   1.775020   0.000000
    11  H    2.093301   3.342952   3.858310   2.371751   2.962436
    12  H    2.093337   2.633113   3.262605   2.962437   2.371807
    13  H    3.229686   3.262515   2.633014   3.622436   4.167647
    14  H    3.229675   3.858300   3.342947   2.392596   3.622482
    15  H    2.093346   3.342948   3.858301   3.368930   4.329860
    16  H    2.093338   2.633010   3.262509   4.329811   4.795270
    17  H    2.093330   1.102076   2.219431   4.795229   4.329897
    18  H    2.093324   1.102083   2.219418   4.329823   3.368995
    19  H    3.229695   2.219431   1.102076   4.167600   3.622507
    20  H    3.229675   2.219418   1.102083   3.622455   2.392655
                   11         12         13         14         15
    11  H    0.000000
    12  H    1.775020   0.000000
    13  H    4.329815   4.795269   0.000000
    14  H    3.368928   4.329854   1.775030   0.000000
    15  H    2.392606   3.622485   2.962412   2.371727   0.000000
    16  H    3.622441   4.167643   2.371757   2.962414   1.775031
    17  H    4.167604   3.622502   3.368910   4.329802   3.622419
    18  H    3.622453   2.392647   4.329802   4.795233   4.167628
    19  H    4.795230   4.329893   2.392530   3.622417   4.329799
    20  H    4.329827   3.368995   3.622424   4.167627   4.795237
                   16         17         18         19         20
    16  H    0.000000
    17  H    2.392528   0.000000
    18  H    3.622420   1.775044   0.000000
    19  H    3.368902   2.371800   2.962451   0.000000
    20  H    4.329798   2.962450   2.371756   1.775044   0.000000
 Stoichiometry    C6H12N2(1+,2)
 Framework group  C1[X(C6H12N2)]
 Deg. of freedom    54
 Full point group                 C1      NOp   1
 Largest Abelian subgroup         C1      NOp   1
 Largest concise Abelian subgroup C1      NOp   1
                         Standard orientation:                         
 ---------------------------------------------------------------------
 Center     Atomic      Atomic             Coordinates (Angstroms)
 Number     Number       Type             X           Y           Z
 ---------------------------------------------------------------------
      1          7           0        1.275171    0.000015    0.000004
      2          6           0        0.782378    1.379378   -0.037608
      3          6           0       -0.782368    1.379384   -0.037611
      4          6           0        0.782370   -0.722272   -1.175751
      5          6           0       -0.782372   -0.722268   -1.175753
      6          7           0       -1.275171    0.000025   -0.000001
      7          6           0       -0.782385   -0.657124    1.213369
      8          6           0        0.782376   -0.657131    1.213372
      9          1           0        1.185883    1.868846   -0.938823
     10          1           0        1.185909    1.917303    0.835535
     11          1           0       -1.185868    1.868859   -0.938825
     12          1           0       -1.185897    1.917308    0.835534
     13          1           0        1.185875   -1.747484   -1.149060
     14          1           0        1.185865   -0.235048   -2.078184
     15          1           0       -1.185863   -0.235045   -2.078188
     16          1           0       -1.185882   -1.747477   -1.149058
     17          1           0       -1.185909   -1.682252    1.242581
     18          1           0       -1.185881   -0.121409    2.087890
     19          1           0        1.185892   -1.682262    1.242581
     20          1           0        1.185875   -0.121421    2.087894
 ---------------------------------------------------------------------
 Rotational constants (GHZ):           2.6599791           2.5066570           2.5066169
 Standard basis: def2SVP (5D, 7F)
 There are   180 symmetry adapted cartesian basis functions of A   symmetry.
 There are   172 symmetry adapted basis functions of A   symmetry.
   172 basis functions,   284 primitive gaussians,   180 cartesian basis functions
    31 alpha electrons       30 beta electrons
       nuclear repulsion energy       424.6354120779 Hartrees.
 NAtoms=   20 NActive=   20 NUniq=   20 SFac= 1.00D+00 NAtFMM=   60 NAOKFM=F Big=F
 Integral buffers will be    131072 words long.
 Raffenetti 2 integral format.
 Two-electron integral symmetry is turned on.
 One-electron integrals computed using PRISM.
   1 Symmetry operations used in ECPInt.
 ECPInt:  NShTT=    3570 NPrTT=   12386 LenC2=    3570 LenP2D=   10467.
 LDataN:  DoStor=T MaxTD1= 4 Len=   56
 NBasis=   172 RedAO= T EigKep=  1.02D-03  NBF=   172
 NBsUse=   172 1.00D-06 EigRej= -1.00D+00 NBFU=   172
 ExpMin= 1.22D-01 ExpMax= 1.71D+03 ExpMxC= 2.58D+02 IAcc=3 IRadAn=         5 AccDes= 0.00D+00
 Harris functional with IExCor=  402 and IRadAn=       5 diagonalized for initial guess.
 HarFok:  IExCor=  402 AccDes= 0.00D+00 IRadAn=         5 IDoV= 1 UseB2=F ITyADJ=14
 ICtDFT=  3500011 ScaDFX=  1.000000  1.000000  1.000000  1.000000
 FoFCou: FMM=F IPFlag=           0 FMFlag=      100000 FMFlg1=           0
         NFxFlg=           0 DoJE=T BraDBF=F KetDBF=T FulRan=T
         wScrn=  0.000000 ICntrl=       500 IOpCl=  0 I1Cent=   200000004 NGrid=           0
         NMat0=    1 NMatS0=      1 NMatT0=    0 NMatD0=    1 NMtDS0=    0 NMtDT0=    0
 Petite list used in FoFCou.
 Initial guess <Sx>= 0.0000 <Sy>= 0.0000 <Sz>= 0.5000 <S**2>= 0.7500 S= 0.5000
 Requested convergence on RMS density matrix=1.00D-08 within 128 cycles.
 Requested convergence on MAX density matrix=1.00D-06.
 Requested convergence on             energy=1.00D-06.
 No special actions if energy rises.
 Integral accuracy reduced to 1.0D-05 until final iterations.
 Initial convergence to 1.0D-05 achieved.  Increase integral accuracy.
 SCF Done:  E(UB3LYP) =  -344.814503605     A.U. after   14 cycles
            NFock= 14  Conv=0.54D-08     -V/T= 2.0115
 <Sx>= 0.0000 <Sy>= 0.0000 <Sz>= 0.5000 <S**2>= 0.7545 S= 0.5022
 <L.S>= 0.000000000000E+00
 Annihilation of the first spin contaminant:
 S**2 before annihilation     0.7545,   after     0.7500

 **********************************************************************

            Population analysis using the SCF Density.

 **********************************************************************

 Orbital symmetries:
 Alpha Orbitals:
       Occupied  (A) (A) (A) (A) (A) (A) (A) (A) (A) (A) (A) (A)
                 (A) (A) (A) (A) (A) (A) (A) (A) (A) (A) (A) (A)
                 (A) (A) (A) (A) (A) (A) (A)
       Virtual   (A) (A) (A) (A) (A) (A) (A) (A) (A) (A) (A) (A)
                 (A) (A) (A) (A) (A) (A) (A) (A) (A) (A) (A) (A)
                 (A) (A) (A) (A) (A) (A) (A) (A) (A) (A) (A) (A)
                 (A) (A) (A) (A) (A) (A) (A) (A) (A) (A) (A) (A)
                 (A) (A) (A) (A) (A) (A) (A) (A) (A) (A) (A) (A)
                 (A) (A) (A) (A) (A) (A) (A) (A) (A) (A) (A) (A)
                 (A) (A) (A) (A) (A) (A) (A) (A) (A) (A) (A) (A)
                 (A) (A) (A) (A) (A) (A) (A) (A) (A) (A) (A) (A)
                 (A) (A) (A) (A) (A) (A) (A) (A) (A) (A) (A) (A)
                 (A) (A) (A) (A) (A) (A) (A) (A) (A) (A) (A) (A)
                 (A) (A) (A) (A) (A) (A) (A) (A) (A) (A) (A) (A)
                 (A) (A) (A) (A) (A) (A) (A) (A) (A)
 Beta  Orbitals:
       Occupied  (A) (A) (A) (A) (A) (A) (A) (A) (A) (A) (A) (A)
                 (A) (A) (A) (A) (A) (A) (A) (A) (A) (A) (A) (A)
                 (A) (A) (A) (A) (A) (A)
       Virtual   (A) (A) (A) (A) (A) (A) (A) (A) (A) (A) (A) (A)
                 (A) (A) (A) (A) (A) (A) (A) (A) (A) (A) (A) (A)
                 (A) (A) (A) (A) (A) (A) (A) (A) (A) (A) (A) (A)
                 (A) (A) (A) (A) (A) (A) (A) (A) (A) (A) (A) (A)
                 (A) (A) (A) (A) (A) (A) (A) (A) (A) (A) (A) (A)
                 (A) (A) (A) (A) (A) (A) (A) (A) (A) (A) (A) (A)
                 (A) (A) (A) (A) (A) (A) (A) (A) (A) (A) (A) (A)
                 (A) (A) (A) (A) (A) (A) (A) (A) (A) (A) (A) (A)
                 (A) (A) (A) (A) (A) (A) (A) (A) (A) (A) (A) (A)
                 (A) (A) (A) (A) (A) (A) (A) (A) (A) (A) (A) (A)
                 (A) (A) (A) (A) (A) (A) (A) (A) (A) (A) (A) (A)
                 (A) (A) (A) (A) (A) (A) (A) (A) (A) (A)
 The electronic state is 2-A.
 Alpha  occ. eigenvalues --  -14.57127 -14.57103 -10.41310 -10.41309 -10.41309
 Alpha  occ. eigenvalues --  -10.41309 -10.41309 -10.41306  -1.18741  -1.10764
 Alpha  occ. eigenvalues --   -0.96029  -0.96029  -0.84143  -0.84142  -0.83693
 Alpha  occ. eigenvalues --   -0.71111  -0.71042  -0.71023  -0.71023  -0.61951
 Alpha  occ. eigenvalues --   -0.61951  -0.60822  -0.60821  -0.60540  -0.58978
 Alpha  occ. eigenvalues --   -0.58978  -0.52844  -0.52843  -0.52217  -0.52066
 Alpha  occ. eigenvalues --   -0.43110
 Alpha virt. eigenvalues --   -0.13270  -0.10029  -0.10029  -0.08258  -0.06305
 Alpha virt. eigenvalues --   -0.05853  -0.05853  -0.03678  -0.03678  -0.02008
 Alpha virt. eigenvalues --   -0.02007  -0.01696   0.00531   0.00531   0.02826
 Alpha virt. eigenvalues --    0.03949   0.03950   0.06676   0.07800   0.14258
 Alpha virt. eigenvalues --    0.14259   0.20046   0.20047   0.28212   0.28212
 Alpha virt. eigenvalues --    0.28666   0.29415   0.29415   0.34196   0.36061
 Alpha virt. eigenvalues --    0.38729   0.39169   0.40458   0.40459   0.40655
 Alpha virt. eigenvalues --    0.40655   0.42342   0.46344   0.46386   0.46386
 Alpha virt. eigenvalues --    0.46928   0.47387   0.47387   0.47998   0.53053
 Alpha virt. eigenvalues --    0.53053   0.54367   0.54367   0.57424   0.59988
 Alpha virt. eigenvalues --    0.59988   0.61051   0.61133   0.61133   0.71471
 Alpha virt. eigenvalues --    0.77212   0.85451   0.85756   0.85757   0.95384
 Alpha virt. eigenvalues --    0.95385   1.00592   1.00592   1.05365   1.12187
 Alpha virt. eigenvalues --    1.12189   1.13816   1.22159   1.31381   1.31382
 Alpha virt. eigenvalues --    1.33595   1.33596   1.34806   1.40007   1.47719
 Alpha virt. eigenvalues --    1.47720   1.49930   1.49930   1.51688   1.53404
 Alpha virt. eigenvalues --    1.53405   1.56139   1.56140   1.57635   1.63406
 Alpha virt. eigenvalues --    1.63407   1.64171   1.65725   1.65727   1.70141
 Alpha virt. eigenvalues --    1.71159   1.71922   1.71923   1.72173   1.72173
 Alpha virt. eigenvalues --    1.73163   1.77206   1.77207   1.78682   1.80739
 Alpha virt. eigenvalues --    1.80740   1.88311   1.88393   1.93126   1.93126
 Alpha virt. eigenvalues --    1.94065   1.97923   2.13412   2.13715   2.13716
 Alpha virt. eigenvalues --    2.14038   2.14038   2.15013   2.18353   2.18353
 Alpha virt. eigenvalues --    2.24676   2.37629   2.39105   2.41005   2.41006
 Alpha virt. eigenvalues --    2.42345   2.42347   2.45505   2.45506   2.52746
 Alpha virt. eigenvalues --    2.59159   2.59159   2.65908   2.66736   2.66737
 Alpha virt. eigenvalues --    2.66972   2.80013   2.80013   2.80786   2.81343
 Alpha virt. eigenvalues --    2.90101   2.90102   2.90444   2.90445   3.00166
 Alpha virt. eigenvalues --    3.00167
  Beta  occ. eigenvalues --  -14.56292 -14.56268 -10.41233 -10.41233 -10.41233
  Beta  occ. eigenvalues --  -10.41231 -10.41231 -10.41228  -1.17752  -1.09489
  Beta  occ. eigenvalues --   -0.95535  -0.95534  -0.83783  -0.83783  -0.82464
  Beta  occ. eigenvalues --   -0.70613  -0.70613  -0.70590  -0.69063  -0.61622
  Beta  occ. eigenvalues --   -0.61622  -0.60378  -0.60371  -0.60370  -0.57961
  Beta  occ. eigenvalues --   -0.57961  -0.52562  -0.52560  -0.52047  -0.46037
  Beta virt. eigenvalues --   -0.34065  -0.12955  -0.09924  -0.09924  -0.07792
  Beta virt. eigenvalues --   -0.06137  -0.05739  -0.05739  -0.03564  -0.03564
  Beta virt. eigenvalues --   -0.01591  -0.01331  -0.01330   0.00654   0.00655
  Beta virt. eigenvalues --    0.03761   0.04206   0.04206   0.06739   0.08684
  Beta virt. eigenvalues --    0.14805   0.14806   0.20175   0.20176   0.28661
  Beta virt. eigenvalues --    0.28662   0.29095   0.29484   0.29484   0.34867
  Beta virt. eigenvalues --    0.36569   0.39413   0.39567   0.40733   0.40734
  Beta virt. eigenvalues --    0.41123   0.41123   0.42619   0.46599   0.46599
  Beta virt. eigenvalues --    0.47024   0.47491   0.47491   0.47662   0.48153
  Beta virt. eigenvalues --    0.53172   0.53173   0.54501   0.54501   0.57494
  Beta virt. eigenvalues --    0.60242   0.60242   0.61492   0.61493   0.62120
  Beta virt. eigenvalues --    0.73216   0.78797   0.85950   0.85952   0.86189
  Beta virt. eigenvalues --    0.95783   0.95784   1.01054   1.01054   1.05454
  Beta virt. eigenvalues --    1.12429   1.12432   1.13931   1.22335   1.31703
  Beta virt. eigenvalues --    1.31703   1.33870   1.33871   1.35299   1.40886
  Beta virt. eigenvalues --    1.48057   1.48058   1.50343   1.50344   1.52178
  Beta virt. eigenvalues --    1.53847   1.53848   1.56476   1.56477   1.57882
  Beta virt. eigenvalues --    1.63622   1.63623   1.64390   1.66035   1.66037
  Beta virt. eigenvalues --    1.70936   1.71463   1.72334   1.72334   1.72661
  Beta virt. eigenvalues --    1.72662   1.73252   1.77357   1.77357   1.79167
  Beta virt. eigenvalues --    1.80985   1.80985   1.88496   1.89574   1.93493
  Beta virt. eigenvalues --    1.93493   1.94174   1.98253   2.13696   2.14294
  Beta virt. eigenvalues --    2.14294   2.14524   2.14526   2.15723   2.18794
  Beta virt. eigenvalues --    2.18794   2.24954   2.39462   2.39912   2.41233
  Beta virt. eigenvalues --    2.41235   2.43562   2.43564   2.45849   2.45849
  Beta virt. eigenvalues --    2.53391   2.59660   2.59660   2.66587   2.67114
  Beta virt. eigenvalues --    2.67435   2.67435   2.80282   2.80282   2.80890
  Beta virt. eigenvalues --    2.82537   2.90851   2.90852   2.91056   2.91057
  Beta virt. eigenvalues --    3.00967   3.00968
          Condensed to atoms (all electrons):
               1          2          3          4          5          6
     1  N    6.474321   0.364298  -0.057666   0.364299  -0.057669  -0.030256
     2  C    0.364298   4.629712   0.336908  -0.027723  -0.025403  -0.057666
     3  C   -0.057666   0.336908   4.629712  -0.025403  -0.027724   0.364298
     4  C    0.364299  -0.027723  -0.025403   4.629731   0.336901  -0.057669
     5  C   -0.057669  -0.025403  -0.027724   0.336901   4.629731   0.364299
     6  N   -0.030256  -0.057666   0.364298  -0.057669   0.364299   6.474321
     7  C   -0.057668  -0.025404  -0.027728  -0.025412  -0.027730   0.364301
     8  C    0.364301  -0.027729  -0.025404  -0.027730  -0.025411  -0.057668
     9  H   -0.019831   0.369333  -0.009351   0.007773  -0.006029   0.001685
    10  H   -0.019830   0.369348  -0.009359   0.004152   0.001177   0.001686
    11  H    0.001685  -0.009351   0.369333  -0.006029   0.007773  -0.019831
    12  H    0.001686  -0.009359   0.369348   0.001177   0.004152  -0.019830
    13  H   -0.019831   0.004152   0.001177   0.369338  -0.009353   0.001686
    14  H   -0.019830   0.007774  -0.006029   0.369341  -0.009355   0.001686
    15  H    0.001686  -0.006029   0.007774  -0.009355   0.369341  -0.019830
    16  H    0.001686   0.001177   0.004152  -0.009353   0.369338  -0.019831
    17  H    0.001686   0.001177   0.004152  -0.006030   0.007775  -0.019831
    18  H    0.001685  -0.006029   0.007774   0.001177   0.004152  -0.019831
    19  H   -0.019831   0.004152   0.001177   0.007775  -0.006030   0.001686
    20  H   -0.019831   0.007774  -0.006029   0.004152   0.001177   0.001685
               7          8          9         10         11         12
     1  N   -0.057668   0.364301  -0.019831  -0.019830   0.001685   0.001686
     2  C   -0.025404  -0.027729   0.369333   0.369348  -0.009351  -0.009359
     3  C   -0.027728  -0.025404  -0.009351  -0.009359   0.369333   0.369348
     4  C   -0.025412  -0.027730   0.007773   0.004152  -0.006029   0.001177
     5  C   -0.027730  -0.025411  -0.006029   0.001177   0.007773   0.004152
     6  N    0.364301  -0.057668   0.001685   0.001686  -0.019831  -0.019830
     7  C    4.629720   0.336911   0.001177  -0.006027   0.004153   0.007770
     8  C    0.336911   4.629720   0.004153   0.007770   0.001177  -0.006027
     9  H    0.001177   0.004153   0.604972  -0.022639  -0.015020   0.005047
    10  H   -0.006027   0.007770  -0.022639   0.604955   0.005047  -0.015017
    11  H    0.004153   0.001177  -0.015020   0.005047   0.604971  -0.022639
    12  H    0.007770  -0.006027   0.005047  -0.015017  -0.022639   0.604955
    13  H   -0.006030   0.007775   0.000455  -0.000483  -0.000064   0.000072
    14  H    0.001177   0.004152   0.001406   0.000455   0.000552  -0.000064
    15  H    0.004152   0.001177   0.000552  -0.000064   0.001406   0.000455
    16  H    0.007775  -0.006030  -0.000064   0.000072   0.000455  -0.000483
    17  H    0.369339  -0.009353   0.000072  -0.000064  -0.000483   0.000455
    18  H    0.369340  -0.009356  -0.000064   0.000552   0.000455   0.001407
    19  H   -0.009353   0.369339  -0.000483   0.000455   0.000072  -0.000064
    20  H   -0.009356   0.369340   0.000455   0.001407  -0.000064   0.000552
              13         14         15         16         17         18
     1  N   -0.019831  -0.019830   0.001686   0.001686   0.001686   0.001685
     2  C    0.004152   0.007774  -0.006029   0.001177   0.001177  -0.006029
     3  C    0.001177  -0.006029   0.007774   0.004152   0.004152   0.007774
     4  C    0.369338   0.369341  -0.009355  -0.009353  -0.006030   0.001177
     5  C   -0.009353  -0.009355   0.369341   0.369338   0.007775   0.004152
     6  N    0.001686   0.001686  -0.019830  -0.019831  -0.019831  -0.019831
     7  C   -0.006030   0.001177   0.004152   0.007775   0.369339   0.369340
     8  C    0.007775   0.004152   0.001177  -0.006030  -0.009353  -0.009356
     9  H    0.000455   0.001406   0.000552  -0.000064   0.000072  -0.000064
    10  H   -0.000483   0.000455  -0.000064   0.000072  -0.000064   0.000552
    11  H   -0.000064   0.000552   0.001406   0.000455  -0.000483   0.000455
    12  H    0.000072  -0.000064   0.000455  -0.000483   0.000455   0.001407
    13  H    0.604965  -0.022639   0.005047  -0.015019   0.000552  -0.000064
    14  H   -0.022639   0.604965  -0.015020   0.005047  -0.000064   0.000072
    15  H    0.005047  -0.015020   0.604965  -0.022639   0.000455  -0.000483
    16  H   -0.015019   0.005047  -0.022639   0.604966   0.001406   0.000455
    17  H    0.000552  -0.000064   0.000455   0.001406   0.604961  -0.022639
    18  H   -0.000064   0.000072  -0.000483   0.000455  -0.022639   0.604966
    19  H    0.001406   0.000455  -0.000064   0.000552  -0.015018   0.005046
    20  H    0.000455  -0.000483   0.000072  -0.000064   0.005046  -0.015019
              19         20
     1  N   -0.019831  -0.019831
     2  C    0.004152   0.007774
     3  C    0.001177  -0.006029
     4  C    0.007775   0.004152
     5  C   -0.006030   0.001177
     6  N    0.001686   0.001685
     7  C   -0.009353  -0.009356
     8  C    0.369339   0.369340
     9  H   -0.000483   0.000455
    10  H    0.000455   0.001407
    11  H    0.000072  -0.000064
    12  H   -0.000064   0.000552
    13  H    0.001406   0.000455
    14  H    0.000455  -0.000483
    15  H   -0.000064   0.000072
    16  H    0.000552  -0.000064
    17  H   -0.015018   0.005046
    18  H    0.005046  -0.015019
    19  H    0.604962  -0.022639
    20  H   -0.022639   0.604966
          Atomic-Atomic Spin Densities.
               1          2          3          4          5          6
     1  N    0.470078  -0.037493  -0.002250  -0.037493  -0.002251   0.024926
     2  C   -0.037493   0.011889   0.055710  -0.000124   0.006141  -0.002250
     3  C   -0.002250   0.055710   0.011889   0.006141  -0.000124  -0.037493
     4  C   -0.037493  -0.000124   0.006141   0.011885   0.055709  -0.002251
     5  C   -0.002251   0.006141  -0.000124   0.055709   0.011885  -0.037493
     6  N    0.024926  -0.002250  -0.037493  -0.002251  -0.037493   0.470078
     7  C   -0.002251   0.006141  -0.000123   0.006142  -0.000123  -0.037493
     8  C   -0.037493  -0.000123   0.006141  -0.000123   0.006142  -0.002251
     9  H   -0.003261  -0.001072  -0.004614   0.000131  -0.000823   0.000878
    10  H   -0.003261  -0.001073  -0.004614  -0.000145  -0.000204   0.000878
    11  H    0.000878  -0.004614  -0.001072  -0.000823   0.000131  -0.003261
    12  H    0.000878  -0.004614  -0.001073  -0.000204  -0.000145  -0.003261
    13  H   -0.003260  -0.000145  -0.000204  -0.001073  -0.004614   0.000878
    14  H   -0.003260   0.000131  -0.000822  -0.001073  -0.004613   0.000878
    15  H    0.000878  -0.000822   0.000131  -0.004613  -0.001073  -0.003260
    16  H    0.000878  -0.000204  -0.000145  -0.004614  -0.001073  -0.003260
    17  H    0.000878  -0.000204  -0.000145  -0.000823   0.000131  -0.003260
    18  H    0.000878  -0.000823   0.000131  -0.000204  -0.000145  -0.003260
    19  H   -0.003260  -0.000145  -0.000204   0.000131  -0.000823   0.000878
    20  H   -0.003260   0.000131  -0.000823  -0.000145  -0.000204   0.000878
               7          8          9         10         11         12
     1  N   -0.002251  -0.037493  -0.003261  -0.003261   0.000878   0.000878
     2  C    0.006141  -0.000123  -0.001072  -0.001073  -0.004614  -0.004614
     3  C   -0.000123   0.006141  -0.004614  -0.004614  -0.001072  -0.001073
     4  C    0.006142  -0.000123   0.000131  -0.000145  -0.000823  -0.000204
     5  C   -0.000123   0.006142  -0.000823  -0.000204   0.000131  -0.000145
     6  N   -0.037493  -0.002251   0.000878   0.000878  -0.003261  -0.003261
     7  C    0.011887   0.055709  -0.000204  -0.000822  -0.000145   0.000131
     8  C    0.055709   0.011887  -0.000145   0.000131  -0.000204  -0.000823
     9  H   -0.000204  -0.000145   0.012622   0.002673   0.001206   0.000554
    10  H   -0.000822   0.000131   0.002673   0.012624   0.000554   0.001206
    11  H   -0.000145  -0.000204   0.001206   0.000554   0.012622   0.002673
    12  H    0.000131  -0.000823   0.000554   0.001206   0.002673   0.012624
    13  H   -0.000823   0.000131   0.000171   0.000062   0.000042   0.000016
    14  H   -0.000204  -0.000145   0.001148   0.000171   0.000269   0.000042
    15  H   -0.000145  -0.000204   0.000269   0.000042   0.001148   0.000171
    16  H    0.000131  -0.000823   0.000042   0.000016   0.000171   0.000062
    17  H   -0.001073  -0.004614   0.000016   0.000042   0.000062   0.000171
    18  H   -0.001072  -0.004613   0.000042   0.000269   0.000171   0.001148
    19  H   -0.004614  -0.001073   0.000062   0.000171   0.000016   0.000042
    20  H   -0.004613  -0.001072   0.000171   0.001148   0.000042   0.000269
              13         14         15         16         17         18
     1  N   -0.003260  -0.003260   0.000878   0.000878   0.000878   0.000878
     2  C   -0.000145   0.000131  -0.000822  -0.000204  -0.000204  -0.000823
     3  C   -0.000204  -0.000822   0.000131  -0.000145  -0.000145   0.000131
     4  C   -0.001073  -0.001073  -0.004613  -0.004614  -0.000823  -0.000204
     5  C   -0.004614  -0.004613  -0.001073  -0.001073   0.000131  -0.000145
     6  N    0.000878   0.000878  -0.003260  -0.003260  -0.003260  -0.003260
     7  C   -0.000823  -0.000204  -0.000145   0.000131  -0.001073  -0.001072
     8  C    0.000131  -0.000145  -0.000204  -0.000823  -0.004614  -0.004613
     9  H    0.000171   0.001148   0.000269   0.000042   0.000016   0.000042
    10  H    0.000062   0.000171   0.000042   0.000016   0.000042   0.000269
    11  H    0.000042   0.000269   0.001148   0.000171   0.000062   0.000171
    12  H    0.000016   0.000042   0.000171   0.000062   0.000171   0.001148
    13  H    0.012623   0.002672   0.000554   0.001206   0.000269   0.000042
    14  H    0.002672   0.012622   0.001206   0.000554   0.000042   0.000016
    15  H    0.000554   0.001206   0.012622   0.002672   0.000171   0.000062
    16  H    0.001206   0.000554   0.002672   0.012623   0.001148   0.000171
    17  H    0.000269   0.000042   0.000171   0.001148   0.012623   0.002672
    18  H    0.000042   0.000016   0.000062   0.000171   0.002672   0.012621
    19  H    0.001148   0.000171   0.000042   0.000269   0.001206   0.000554
    20  H    0.000171   0.000062   0.000016   0.000042   0.000554   0.001205
              19         20
     1  N   -0.003260  -0.003260
     2  C   -0.000145   0.000131
     3  C   -0.000204  -0.000823
     4  C    0.000131  -0.000145
     5  C   -0.000823  -0.000204
     6  N    0.000878   0.000878
     7  C   -0.004614  -0.004613
     8  C   -0.001073  -0.001072
     9  H    0.000062   0.000171
    10  H    0.000171   0.001148
    11  H    0.000016   0.000042
    12  H    0.000042   0.000269
    13  H    0.001148   0.000171
    14  H    0.000171   0.000062
    15  H    0.000042   0.000016
    16  H    0.000269   0.000042
    17  H    0.001206   0.000554
    18  H    0.000554   0.001205
    19  H    0.012623   0.002672
    20  H    0.002672   0.012621
 Mulliken charges and spin densities:
               1          2
     1  N   -0.255091   0.361480
     2  C    0.098888   0.026439
     3  C    0.098888   0.026439
     4  C    0.098887   0.026436
     5  C    0.098888   0.026436
     6  N   -0.255091   0.361480
     7  C    0.098892   0.026437
     8  C    0.098893   0.026437
     9  H    0.076400   0.009868
    10  H    0.076409   0.009869
    11  H    0.076401   0.009868
    12  H    0.076408   0.009869
    13  H    0.076404   0.009868
    14  H    0.076403   0.009868
    15  H    0.076403   0.009868
    16  H    0.076403   0.009868
    17  H    0.076404   0.009868
    18  H    0.076403   0.009867
    19  H    0.076404   0.009868
    20  H    0.076403   0.009867
 Sum of Mulliken charges =   1.00000   1.00000
 Mulliken charges and spin densities with hydrogens summed into heavy atoms:
               1          2
     1  N   -0.255091   0.361480
     2  C    0.251697   0.046176
     3  C    0.251697   0.046176
     4  C    0.251694   0.046171
     5  C    0.251695   0.046171
     6  N   -0.255091   0.361480
     7  C    0.251699   0.046173
     8  C    0.251700   0.046173
 Electronic spatial extent (au):  <R**2>=            740.9396
 Charge=              1.0000 electrons
 Dipole moment (field-independent basis, Debye):
    X=              0.0000    Y=             -0.0000    Z=             -0.0000  Tot=              0.0000
 Quadrupole moment (field-independent basis, Debye-Ang):
   XX=            -45.2339   YY=            -36.8747   ZZ=            -36.8753
   XY=              0.0000   XZ=             -0.0000   YZ=              0.0002
 Traceless Quadrupole moment (field-independent basis, Debye-Ang):
   XX=             -5.5726   YY=              2.7866   ZZ=              2.7860
   XY=              0.0000   XZ=             -0.0000   YZ=              0.0002
 Octapole moment (field-independent basis, Debye-Ang**2):
  XXX=              0.0000  YYY=              1.2673  ZZZ=              0.1032  XYY=              0.0000
  XXY=              0.0001  XXZ=              0.0002  XZZ=             -0.0000  YZZ=             -1.2670
  YYZ=             -0.1035  XYZ=              0.0000
 Hexadecapole moment (field-independent basis, Debye-Ang**3):
 XXXX=           -337.0812 YYYY=           -283.0989 ZZZZ=           -283.0927 XXXY=              0.0002
 XXXZ=             -0.0001 YYYX=             -0.0000 YYYZ=              0.0012 ZZZX=              0.0001
 ZZZY=              0.0006 XXYY=            -90.8929 XXZZ=            -90.8932 YYZZ=            -94.3659
 XXYZ=              0.0003 YYXZ=              0.0000 ZZXY=             -0.0000
 N-N= 4.246354120779D+02 E-N=-1.635108728021D+03  KE= 3.408932318032D+02
                          Isotropic Fermi Contact Couplings
        Atom                 a.u.       MegaHertz       Gauss      10(-4) cm-1
     1  N(14)              0.29925      96.68801      34.50068      32.25165
     2  C(13)             -0.01140     -12.81762      -4.57364      -4.27550
     3  C(13)             -0.01140     -12.81762      -4.57365      -4.27550
     4  C(13)             -0.01140     -12.81548      -4.57288      -4.27479
     5  C(13)             -0.01140     -12.81547      -4.57288      -4.27478
     6  N(14)              0.29925      96.68801      34.50068      32.25165
     7  C(13)             -0.01140     -12.81630      -4.57317      -4.27506
     8  C(13)             -0.01140     -12.81630      -4.57317      -4.27506
     9  H(1)               0.00416      18.60488       6.63868       6.20592
    10  H(1)               0.00416      18.60768       6.63968       6.20685
    11  H(1)               0.00416      18.60495       6.63871       6.20594
    12  H(1)               0.00416      18.60762       6.63966       6.20683
    13  H(1)               0.00416      18.60529       6.63883       6.20606
    14  H(1)               0.00416      18.60392       6.63834       6.20560
    15  H(1)               0.00416      18.60418       6.63844       6.20569
    16  H(1)               0.00416      18.60502       6.63873       6.20597
    17  H(1)               0.00416      18.60612       6.63913       6.20633
    18  H(1)               0.00416      18.60418       6.63843       6.20569
    19  H(1)               0.00416      18.60597       6.63907       6.20628
    20  H(1)               0.00416      18.60433       6.63849       6.20574
 --------------------------------------------------------
       Center         ----  Spin Dipole Couplings  ----
                      3XX-RR        3YY-RR        3ZZ-RR
 --------------------------------------------------------
     1   Atom        0.801286     -0.400644     -0.400642
     2   Atom        0.106127     -0.043956     -0.062171
     3   Atom        0.106128     -0.043957     -0.062171
     4   Atom        0.106122     -0.057184     -0.048939
     5   Atom        0.106122     -0.057183     -0.048939
     6   Atom        0.801286     -0.400644     -0.400642
     7   Atom        0.106124     -0.058045     -0.048079
     8   Atom        0.106124     -0.058045     -0.048079
     9   Atom       -0.004695      0.003120      0.001575
    10   Atom       -0.004695      0.004191      0.000504
    11   Atom       -0.004696      0.003120      0.001575
    12   Atom       -0.004695      0.004191      0.000504
    13   Atom       -0.004695      0.010511     -0.005816
    14   Atom       -0.004695     -0.007001      0.011696
    15   Atom       -0.004695     -0.007001      0.011696
    16   Atom       -0.004695      0.010511     -0.005816
    17   Atom       -0.004695      0.009853     -0.005158
    18   Atom       -0.004695     -0.006589      0.011284
    19   Atom       -0.004695      0.009853     -0.005158
    20   Atom       -0.004695     -0.006589      0.011284
 --------------------------------------------------------
                        XY            XZ            YZ
 --------------------------------------------------------
     1   Atom        0.000002     -0.000002      0.000000
     2   Atom       -0.033468      0.000912     -0.000496
     3   Atom        0.033467     -0.000911     -0.000496
     4   Atom        0.017524      0.028525      0.008135
     5   Atom       -0.017525     -0.028524      0.008135
     6   Atom       -0.000011      0.000005      0.000000
     7   Atom       -0.015946      0.029438     -0.007639
     8   Atom        0.015945     -0.029438     -0.007638
     9   Atom        0.001371     -0.001906     -0.009873
    10   Atom        0.001473      0.001829      0.009730
    11   Atom       -0.001371      0.001906     -0.009873
    12   Atom       -0.001473     -0.001829      0.009730
    13   Atom       -0.002336     -0.000234      0.005606
    14   Atom        0.000847     -0.002190     -0.003268
    15   Atom       -0.000847      0.002190     -0.003268
    16   Atom        0.002336      0.000234      0.005606
    17   Atom        0.002320     -0.000361     -0.006461
    18   Atom       -0.000965     -0.002140      0.004267
    19   Atom       -0.002320      0.000361     -0.006461
    20   Atom        0.000965      0.002140      0.004267
 --------------------------------------------------------


 ---------------------------------------------------------------------------------
              Anisotropic Spin Dipole Couplings in Principal Axis System
 ---------------------------------------------------------------------------------

       Atom             a.u.   MegaHertz   Gauss  10(-4) cm-1        Axes

              Baa    -0.4006   -15.452    -5.514    -5.154 -0.0000  1.0000 -0.0094
     1 N(14)  Bbb    -0.4006   -15.452    -5.514    -5.154  0.0000  0.0094  1.0000
              Bcc     0.8013    30.904    11.027    10.308  1.0000  0.0000 -0.0000
 
              Baa    -0.0622    -8.345    -2.978    -2.783 -0.0000  0.0272  0.9996
     2 C(13)  Bbb    -0.0511    -6.854    -2.446    -2.286  0.2083  0.9777 -0.0266
              Bcc     0.1133    15.198     5.423     5.070  0.9781 -0.2082  0.0057
 
              Baa    -0.0622    -8.345    -2.978    -2.783 -0.0000  0.0272  0.9996
     3 C(13)  Bbb    -0.0511    -6.854    -2.446    -2.286 -0.2083  0.9777 -0.0266
              Bcc     0.1133    15.198     5.423     5.070  0.9781  0.2082 -0.0057
 
              Baa    -0.0622    -8.344    -2.977    -2.783 -0.0000  0.8521 -0.5234
     4 C(13)  Bbb    -0.0511    -6.853    -2.445    -2.286 -0.2083  0.5120  0.8334
              Bcc     0.1133    15.197     5.423     5.069  0.9781  0.1090  0.1775
 
              Baa    -0.0622    -8.344    -2.977    -2.783  0.0000  0.8521 -0.5234
     5 C(13)  Bbb    -0.0511    -6.853    -2.445    -2.286  0.2083  0.5120  0.8334
              Bcc     0.1133    15.197     5.423     5.069  0.9781 -0.1090 -0.1775
 
              Baa    -0.4006   -15.452    -5.514    -5.154  0.0000  1.0000 -0.0032
     6 N(14)  Bbb    -0.4006   -15.452    -5.514    -5.154 -0.0000  0.0032  1.0000
              Bcc     0.8013    30.904    11.027    10.308  1.0000 -0.0000  0.0000
 
              Baa    -0.0622    -8.344    -2.977    -2.783  0.0000  0.8793  0.4762
     7 C(13)  Bbb    -0.0511    -6.853    -2.445    -2.286 -0.2083 -0.4658  0.8600
              Bcc     0.1133    15.198     5.423     5.069  0.9781 -0.0992  0.1832
 
              Baa    -0.0622    -8.344    -2.977    -2.783 -0.0000  0.8793  0.4762
     8 C(13)  Bbb    -0.0511    -6.853    -2.445    -2.286  0.2083 -0.4658  0.8600
              Bcc     0.1133    15.198     5.423     5.069  0.9781  0.0992 -0.1832
 
              Baa    -0.0076    -4.075    -1.454    -1.359  0.1725  0.6540  0.7366
     9 H(1)   Bbb    -0.0049    -2.625    -0.937    -0.876  0.9761 -0.2139 -0.0387
              Bcc     0.0126     6.700     2.391     2.235  0.1323  0.7256 -0.6753
 
              Baa    -0.0076    -4.075    -1.454    -1.359 -0.1725 -0.6129  0.7711
    10 H(1)   Bbb    -0.0049    -2.625    -0.937    -0.876  0.9761 -0.2115  0.0502
              Bcc     0.0126     6.701     2.391     2.235  0.1323  0.7614  0.6347
 
              Baa    -0.0076    -4.075    -1.454    -1.359 -0.1725  0.6540  0.7366
    11 H(1)   Bbb    -0.0049    -2.625    -0.937    -0.876  0.9761  0.2139  0.0387
              Bcc     0.0126     6.700     2.391     2.235 -0.1323  0.7256 -0.6753
 
              Baa    -0.0076    -4.075    -1.454    -1.359  0.1725 -0.6129  0.7711
    12 H(1)   Bbb    -0.0049    -2.625    -0.937    -0.876  0.9761  0.2115 -0.0502
              Bcc     0.0126     6.701     2.391     2.235 -0.1323  0.7614  0.6347
 
              Baa    -0.0076    -4.075    -1.454    -1.359 -0.1725 -0.3109  0.9347
    13 H(1)   Bbb    -0.0049    -2.625    -0.937    -0.876  0.9761  0.0735  0.2046
              Bcc     0.0126     6.700     2.391     2.235 -0.1323  0.9476  0.2908
 
              Baa    -0.0076    -4.075    -1.454    -1.359 -0.1725  0.9743  0.1452
    14 H(1)   Bbb    -0.0049    -2.625    -0.937    -0.876  0.9761  0.1493  0.1580
              Bcc     0.0126     6.700     2.391     2.235 -0.1323 -0.1689  0.9767
 
              Baa    -0.0076    -4.075    -1.454    -1.359  0.1725  0.9743  0.1452
    15 H(1)   Bbb    -0.0049    -2.625    -0.937    -0.876  0.9761 -0.1493 -0.1580
              Bcc     0.0126     6.700     2.391     2.235  0.1323 -0.1689  0.9767
 
              Baa    -0.0076    -4.075    -1.454    -1.359  0.1725 -0.3109  0.9347
    16 H(1)   Bbb    -0.0049    -2.625    -0.937    -0.876  0.9761 -0.0735 -0.2046
              Bcc     0.0126     6.700     2.391     2.235  0.1323  0.9476  0.2908
 
              Baa    -0.0076    -4.075    -1.454    -1.359 -0.1725  0.3614  0.9163
    17 H(1)   Bbb    -0.0049    -2.625    -0.937    -0.876  0.9761 -0.0622  0.2083
              Bcc     0.0126     6.700     2.391     2.235  0.1323  0.9303 -0.3420
 
              Baa    -0.0076    -4.075    -1.454    -1.359  0.1725  0.9649 -0.1981
    18 H(1)   Bbb    -0.0049    -2.625    -0.937    -0.876  0.9761 -0.1405  0.1659
              Bcc     0.0126     6.700     2.391     2.235 -0.1323  0.2219  0.9660
 
              Baa    -0.0076    -4.075    -1.454    -1.359  0.1725  0.3614  0.9163
    19 H(1)   Bbb    -0.0049    -2.625    -0.937    -0.876  0.9761  0.0622 -0.2083
              Bcc     0.0126     6.700     2.391     2.235 -0.1323  0.9303 -0.3420
 
              Baa    -0.0076    -4.075    -1.454    -1.359 -0.1725  0.9649 -0.1981
    20 H(1)   Bbb    -0.0049    -2.625    -0.937    -0.876  0.9761  0.1405 -0.1659
              Bcc     0.0126     6.700     2.391     2.235  0.1323  0.2219  0.9660
 

 ---------------------------------------------------------------------------------

 ******************************Gaussian NBO Version 3.1******************************
             N A T U R A L   A T O M I C   O R B I T A L   A N D
          N A T U R A L   B O N D   O R B I T A L   A N A L Y S I S
 ******************************Gaussian NBO Version 3.1******************************
       /RESON  / : Allow strongly delocalized NBO set

 Analyzing the SCF density

 Job title: 86                                                              

 Storage needed:     90144 in NPA,    119266 in NBO ( 939521896 available)
 GSVD:  LWork=       17424 too small for GESVD, short by        6212 words or        6212 for optimal perf.


 NATURAL POPULATIONS:  Natural atomic orbital occupancies 
                                                          
   NAO  Atom  No  lang   Type(AO)    Occupancy
 --------------------------------------------
     1    N    1  S      Cor( 1S)     1.99922
     2    N    1  S      Val( 2S)     1.27324
     3    N    1  S      Ryd( 3S)     0.00152
     4    N    1  px     Val( 2p)     1.48888
     5    N    1  px     Ryd( 3p)     0.00410
     6    N    1  py     Val( 2p)     1.27575
     7    N    1  py     Ryd( 3p)     0.00066
     8    N    1  pz     Val( 2p)     1.27575
     9    N    1  pz     Ryd( 3p)     0.00066
    10    N    1  dxy    Ryd( 3d)     0.00114
    11    N    1  dxz    Ryd( 3d)     0.00114
    12    N    1  dyz    Ryd( 3d)     0.00083
    13    N    1  dx2y2  Ryd( 3d)     0.00092
    14    N    1  dz2    Ryd( 3d)     0.00086

    15    C    2  S      Cor( 1S)     1.99916
    16    C    2  S      Val( 2S)     1.02566
    17    C    2  S      Ryd( 3S)     0.00138
    18    C    2  px     Val( 2p)     1.01236
    19    C    2  px     Ryd( 3p)     0.00446
    20    C    2  py     Val( 2p)     0.91538
    21    C    2  py     Ryd( 3p)     0.00304
    22    C    2  pz     Val( 2p)     1.27737
    23    C    2  pz     Ryd( 3p)     0.00631
    24    C    2  dxy    Ryd( 3d)     0.00106
    25    C    2  dxz    Ryd( 3d)     0.00060
    26    C    2  dyz    Ryd( 3d)     0.00081
    27    C    2  dx2y2  Ryd( 3d)     0.00123
    28    C    2  dz2    Ryd( 3d)     0.00094

    29    C    3  S      Cor( 1S)     1.99916
    30    C    3  S      Val( 2S)     1.02566
    31    C    3  S      Ryd( 3S)     0.00138
    32    C    3  px     Val( 2p)     1.01235
    33    C    3  px     Ryd( 3p)     0.00446
    34    C    3  py     Val( 2p)     0.91539
    35    C    3  py     Ryd( 3p)     0.00304
    36    C    3  pz     Val( 2p)     1.27737
    37    C    3  pz     Ryd( 3p)     0.00631
    38    C    3  dxy    Ryd( 3d)     0.00106
    39    C    3  dxz    Ryd( 3d)     0.00060
    40    C    3  dyz    Ryd( 3d)     0.00081
    41    C    3  dx2y2  Ryd( 3d)     0.00123
    42    C    3  dz2    Ryd( 3d)     0.00094

    43    C    4  S      Cor( 1S)     1.99916
    44    C    4  S      Val( 2S)     1.02567
    45    C    4  S      Ryd( 3S)     0.00139
    46    C    4  px     Val( 2p)     1.01235
    47    C    4  px     Ryd( 3p)     0.00446
    48    C    4  py     Val( 2p)     1.17831
    49    C    4  py     Ryd( 3p)     0.00542
    50    C    4  pz     Val( 2p)     1.01444
    51    C    4  pz     Ryd( 3p)     0.00393
    52    C    4  dxy    Ryd( 3d)     0.00073
    53    C    4  dxz    Ryd( 3d)     0.00093
    54    C    4  dyz    Ryd( 3d)     0.00108
    55    C    4  dx2y2  Ryd( 3d)     0.00090
    56    C    4  dz2    Ryd( 3d)     0.00100

    57    C    5  S      Cor( 1S)     1.99916
    58    C    5  S      Val( 2S)     1.02567
    59    C    5  S      Ryd( 3S)     0.00139
    60    C    5  px     Val( 2p)     1.01235
    61    C    5  px     Ryd( 3p)     0.00446
    62    C    5  py     Val( 2p)     1.17831
    63    C    5  py     Ryd( 3p)     0.00542
    64    C    5  pz     Val( 2p)     1.01444
    65    C    5  pz     Ryd( 3p)     0.00393
    66    C    5  dxy    Ryd( 3d)     0.00073
    67    C    5  dxz    Ryd( 3d)     0.00093
    68    C    5  dyz    Ryd( 3d)     0.00108
    69    C    5  dx2y2  Ryd( 3d)     0.00090
    70    C    5  dz2    Ryd( 3d)     0.00100

    71    N    6  S      Cor( 1S)     1.99922
    72    N    6  S      Val( 2S)     1.27324
    73    N    6  S      Ryd( 3S)     0.00152
    74    N    6  px     Val( 2p)     1.48888
    75    N    6  px     Ryd( 3p)     0.00410
    76    N    6  py     Val( 2p)     1.27575
    77    N    6  py     Ryd( 3p)     0.00066
    78    N    6  pz     Val( 2p)     1.27575
    79    N    6  pz     Ryd( 3p)     0.00066
    80    N    6  dxy    Ryd( 3d)     0.00114
    81    N    6  dxz    Ryd( 3d)     0.00114
    82    N    6  dyz    Ryd( 3d)     0.00083
    83    N    6  dx2y2  Ryd( 3d)     0.00092
    84    N    6  dz2    Ryd( 3d)     0.00086

    85    C    7  S      Cor( 1S)     1.99916
    86    C    7  S      Val( 2S)     1.02567
    87    C    7  S      Ryd( 3S)     0.00139
    88    C    7  px     Val( 2p)     1.01235
    89    C    7  px     Ryd( 3p)     0.00446
    90    C    7  py     Val( 2p)     1.19542
    91    C    7  py     Ryd( 3p)     0.00557
    92    C    7  pz     Val( 2p)     0.99732
    93    C    7  pz     Ryd( 3p)     0.00378
    94    C    7  dxy    Ryd( 3d)     0.00071
    95    C    7  dxz    Ryd( 3d)     0.00095
    96    C    7  dyz    Ryd( 3d)     0.00105
    97    C    7  dx2y2  Ryd( 3d)     0.00089
    98    C    7  dz2    Ryd( 3d)     0.00104

    99    C    8  S      Cor( 1S)     1.99916
   100    C    8  S      Val( 2S)     1.02567
   101    C    8  S      Ryd( 3S)     0.00139
   102    C    8  px     Val( 2p)     1.01235
   103    C    8  px     Ryd( 3p)     0.00446
   104    C    8  py     Val( 2p)     1.19542
   105    C    8  py     Ryd( 3p)     0.00557
   106    C    8  pz     Val( 2p)     0.99733
   107    C    8  pz     Ryd( 3p)     0.00378
   108    C    8  dxy    Ryd( 3d)     0.00071
   109    C    8  dxz    Ryd( 3d)     0.00095
   110    C    8  dyz    Ryd( 3d)     0.00105
   111    C    8  dx2y2  Ryd( 3d)     0.00089
   112    C    8  dz2    Ryd( 3d)     0.00104

   113    H    9  S      Val( 1S)     0.73516
   114    H    9  S      Ryd( 2S)     0.00149
   115    H    9  px     Ryd( 2p)     0.00024
   116    H    9  py     Ryd( 2p)     0.00028
   117    H    9  pz     Ryd( 2p)     0.00050

   118    H   10  S      Val( 1S)     0.73515
   119    H   10  S      Ryd( 2S)     0.00149
   120    H   10  px     Ryd( 2p)     0.00024
   121    H   10  py     Ryd( 2p)     0.00031
   122    H   10  pz     Ryd( 2p)     0.00048

   123    H   11  S      Val( 1S)     0.73516
   124    H   11  S      Ryd( 2S)     0.00149
   125    H   11  px     Ryd( 2p)     0.00024
   126    H   11  py     Ryd( 2p)     0.00028
   127    H   11  pz     Ryd( 2p)     0.00050

   128    H   12  S      Val( 1S)     0.73515
   129    H   12  S      Ryd( 2S)     0.00149
   130    H   12  px     Ryd( 2p)     0.00024
   131    H   12  py     Ryd( 2p)     0.00031
   132    H   12  pz     Ryd( 2p)     0.00048

   133    H   13  S      Val( 1S)     0.73516
   134    H   13  S      Ryd( 2S)     0.00149
   135    H   13  px     Ryd( 2p)     0.00024
   136    H   13  py     Ryd( 2p)     0.00068
   137    H   13  pz     Ryd( 2p)     0.00011

   138    H   14  S      Val( 1S)     0.73516
   139    H   14  S      Ryd( 2S)     0.00149
   140    H   14  px     Ryd( 2p)     0.00024
   141    H   14  py     Ryd( 2p)     0.00019
   142    H   14  pz     Ryd( 2p)     0.00059

   143    H   15  S      Val( 1S)     0.73516
   144    H   15  S      Ryd( 2S)     0.00149
   145    H   15  px     Ryd( 2p)     0.00024
   146    H   15  py     Ryd( 2p)     0.00019
   147    H   15  pz     Ryd( 2p)     0.00059

   148    H   16  S      Val( 1S)     0.73516
   149    H   16  S      Ryd( 2S)     0.00149
   150    H   16  px     Ryd( 2p)     0.00024
   151    H   16  py     Ryd( 2p)     0.00068
   152    H   16  pz     Ryd( 2p)     0.00011

   153    H   17  S      Val( 1S)     0.73516
   154    H   17  S      Ryd( 2S)     0.00149
   155    H   17  px     Ryd( 2p)     0.00024
   156    H   17  py     Ryd( 2p)     0.00067
   157    H   17  pz     Ryd( 2p)     0.00011

   158    H   18  S      Val( 1S)     0.73516
   159    H   18  S      Ryd( 2S)     0.00149
   160    H   18  px     Ryd( 2p)     0.00024
   161    H   18  py     Ryd( 2p)     0.00022
   162    H   18  pz     Ryd( 2p)     0.00057

   163    H   19  S      Val( 1S)     0.73516
   164    H   19  S      Ryd( 2S)     0.00149
   165    H   19  px     Ryd( 2p)     0.00024
   166    H   19  py     Ryd( 2p)     0.00067
   167    H   19  pz     Ryd( 2p)     0.00011

   168    H   20  S      Val( 1S)     0.73516
   169    H   20  S      Ryd( 2S)     0.00149
   170    H   20  px     Ryd( 2p)     0.00024
   171    H   20  py     Ryd( 2p)     0.00022
   172    H   20  pz     Ryd( 2p)     0.00057


 Summary of Natural Population Analysis:                  
                                                          
                                       Natural Population 
                Natural  -----------------------------------------------
    Atom  No    Charge         Core      Valence    Rydberg      Total
 -----------------------------------------------------------------------
      N    1   -0.32466      1.99922     5.31362    0.01182     7.32466
      C    2   -0.24976      1.99916     4.23077    0.01983     6.24976
      C    3   -0.24976      1.99916     4.23077    0.01983     6.24976
      C    4   -0.24976      1.99916     4.23077    0.01983     6.24976
      C    5   -0.24976      1.99916     4.23077    0.01983     6.24976
      N    6   -0.32466      1.99922     5.31362    0.01182     7.32466
      C    7   -0.24976      1.99916     4.23077    0.01983     6.24976
      C    8   -0.24976      1.99916     4.23077    0.01983     6.24976
      H    9    0.26232      0.00000     0.73516    0.00252     0.73768
      H   10    0.26233      0.00000     0.73515    0.00252     0.73767
      H   11    0.26232      0.00000     0.73516    0.00252     0.73768
      H   12    0.26233      0.00000     0.73515    0.00252     0.73767
      H   13    0.26232      0.00000     0.73516    0.00252     0.73768
      H   14    0.26232      0.00000     0.73516    0.00252     0.73768
      H   15    0.26232      0.00000     0.73516    0.00252     0.73768
      H   16    0.26232      0.00000     0.73516    0.00252     0.73768
      H   17    0.26232      0.00000     0.73516    0.00252     0.73768
      H   18    0.26232      0.00000     0.73516    0.00252     0.73768
      H   19    0.26232      0.00000     0.73516    0.00252     0.73768
      H   20    0.26232      0.00000     0.73516    0.00252     0.73768
 =======================================================================
   * Total *    1.00000     15.99337    44.83377    0.17287    61.00000

                                 Natural Population      
 --------------------------------------------------------
   Core                      15.99337 ( 99.9585% of  16)
   Valence                   44.83377 ( 99.6306% of  45)
   Natural Minimal Basis     60.82713 ( 99.7166% of  61)
   Natural Rydberg Basis      0.17287 (  0.2834% of  61)
 --------------------------------------------------------

    Atom  No          Natural Electron Configuration
 ----------------------------------------------------------------------------
      N    1      [core]2S( 1.27)2p( 4.04)3p( 0.01)
      C    2      [core]2S( 1.03)2p( 3.21)3p( 0.01)
      C    3      [core]2S( 1.03)2p( 3.21)3p( 0.01)
      C    4      [core]2S( 1.03)2p( 3.21)3p( 0.01)
      C    5      [core]2S( 1.03)2p( 3.21)3p( 0.01)
      N    6      [core]2S( 1.27)2p( 4.04)3p( 0.01)
      C    7      [core]2S( 1.03)2p( 3.21)3p( 0.01)
      C    8      [core]2S( 1.03)2p( 3.21)3p( 0.01)
      H    9            1S( 0.74)
      H   10            1S( 0.74)
      H   11            1S( 0.74)
      H   12            1S( 0.74)
      H   13            1S( 0.74)
      H   14            1S( 0.74)
      H   15            1S( 0.74)
      H   16            1S( 0.74)
      H   17            1S( 0.74)
      H   18            1S( 0.74)
      H   19            1S( 0.74)
      H   20            1S( 0.74)


 ***************************************************
 *******         Alpha spin orbitals         *******
 ***************************************************


 NATURAL POPULATIONS:  Natural atomic orbital occupancies 
                                                          
   NAO  Atom  No  lang   Type(AO)    Occupancy      Energy
 ----------------------------------------------------------
     1    N    1  S      Cor( 1S)     0.99967     -14.41126
     2    N    1  S      Val( 2S)     0.65657      -0.74015
     3    N    1  S      Ryd( 3S)     0.00083       1.04880
     4    N    1  px     Val( 2p)     0.90024      -0.48354
     5    N    1  px     Ryd( 3p)     0.00248       0.77083
     6    N    1  py     Val( 2p)     0.64145      -0.42887
     7    N    1  py     Ryd( 3p)     0.00034       0.93374
     8    N    1  pz     Val( 2p)     0.64145      -0.42887
     9    N    1  pz     Ryd( 3p)     0.00034       0.93373
    10    N    1  dxy    Ryd( 3d)     0.00052       2.26537
    11    N    1  dxz    Ryd( 3d)     0.00052       2.26535
    12    N    1  dyz    Ryd( 3d)     0.00041       2.40210
    13    N    1  dx2y2  Ryd( 3d)     0.00036       2.24849
    14    N    1  dz2    Ryd( 3d)     0.00040       2.35087

    15    C    2  S      Cor( 1S)     0.99958     -10.29782
    16    C    2  S      Val( 2S)     0.51224      -0.41826
    17    C    2  S      Ryd( 3S)     0.00069       0.83318
    18    C    2  px     Val( 2p)     0.52558      -0.27815
    19    C    2  px     Ryd( 3p)     0.00223       0.36851
    20    C    2  py     Val( 2p)     0.45395      -0.25432
    21    C    2  py     Ryd( 3p)     0.00154       0.40381
    22    C    2  pz     Val( 2p)     0.63802      -0.29145
    23    C    2  pz     Ryd( 3p)     0.00316       0.72906
    24    C    2  dxy    Ryd( 3d)     0.00056       1.91234
    25    C    2  dxz    Ryd( 3d)     0.00030       2.00932
    26    C    2  dyz    Ryd( 3d)     0.00041       2.13292
    27    C    2  dx2y2  Ryd( 3d)     0.00074       2.01577
    28    C    2  dz2    Ryd( 3d)     0.00048       2.05317

    29    C    3  S      Cor( 1S)     0.99958     -10.29782
    30    C    3  S      Val( 2S)     0.51224      -0.41826
    31    C    3  S      Ryd( 3S)     0.00069       0.83318
    32    C    3  px     Val( 2p)     0.52558      -0.27815
    33    C    3  px     Ryd( 3p)     0.00223       0.36851
    34    C    3  py     Val( 2p)     0.45395      -0.25432
    35    C    3  py     Ryd( 3p)     0.00154       0.40381
    36    C    3  pz     Val( 2p)     0.63802      -0.29145
    37    C    3  pz     Ryd( 3p)     0.00316       0.72906
    38    C    3  dxy    Ryd( 3d)     0.00056       1.91234
    39    C    3  dxz    Ryd( 3d)     0.00030       2.00932
    40    C    3  dyz    Ryd( 3d)     0.00041       2.13293
    41    C    3  dx2y2  Ryd( 3d)     0.00074       2.01577
    42    C    3  dz2    Ryd( 3d)     0.00048       2.05317

    43    C    4  S      Cor( 1S)     0.99958     -10.29782
    44    C    4  S      Val( 2S)     0.51224      -0.41827
    45    C    4  S      Ryd( 3S)     0.00069       0.83319
    46    C    4  px     Val( 2p)     0.52558      -0.27815
    47    C    4  px     Ryd( 3p)     0.00223       0.36851
    48    C    4  py     Val( 2p)     0.58765      -0.28129
    49    C    4  py     Ryd( 3p)     0.00272       0.64006
    50    C    4  pz     Val( 2p)     0.50432      -0.26448
    51    C    4  pz     Ryd( 3p)     0.00199       0.49283
    52    C    4  dxy    Ryd( 3d)     0.00037       1.98277
    53    C    4  dxz    Ryd( 3d)     0.00049       1.93887
    54    C    4  dyz    Ryd( 3d)     0.00054       2.04556
    55    C    4  dx2y2  Ryd( 3d)     0.00055       2.07285
    56    C    4  dz2    Ryd( 3d)     0.00054       2.08347

    57    C    5  S      Cor( 1S)     0.99958     -10.29782
    58    C    5  S      Val( 2S)     0.51224      -0.41827
    59    C    5  S      Ryd( 3S)     0.00069       0.83319
    60    C    5  px     Val( 2p)     0.52558      -0.27815
    61    C    5  px     Ryd( 3p)     0.00223       0.36851
    62    C    5  py     Val( 2p)     0.58765      -0.28129
    63    C    5  py     Ryd( 3p)     0.00272       0.64006
    64    C    5  pz     Val( 2p)     0.50432      -0.26448
    65    C    5  pz     Ryd( 3p)     0.00199       0.49283
    66    C    5  dxy    Ryd( 3d)     0.00037       1.98277
    67    C    5  dxz    Ryd( 3d)     0.00049       1.93886
    68    C    5  dyz    Ryd( 3d)     0.00054       2.04556
    69    C    5  dx2y2  Ryd( 3d)     0.00055       2.07285
    70    C    5  dz2    Ryd( 3d)     0.00054       2.08348

    71    N    6  S      Cor( 1S)     0.99967     -14.41126
    72    N    6  S      Val( 2S)     0.65657      -0.74015
    73    N    6  S      Ryd( 3S)     0.00083       1.04880
    74    N    6  px     Val( 2p)     0.90024      -0.48354
    75    N    6  px     Ryd( 3p)     0.00248       0.77083
    76    N    6  py     Val( 2p)     0.64145      -0.42887
    77    N    6  py     Ryd( 3p)     0.00034       0.93374
    78    N    6  pz     Val( 2p)     0.64145      -0.42887
    79    N    6  pz     Ryd( 3p)     0.00034       0.93373
    80    N    6  dxy    Ryd( 3d)     0.00052       2.26537
    81    N    6  dxz    Ryd( 3d)     0.00052       2.26535
    82    N    6  dyz    Ryd( 3d)     0.00041       2.40210
    83    N    6  dx2y2  Ryd( 3d)     0.00036       2.24848
    84    N    6  dz2    Ryd( 3d)     0.00040       2.35087

    85    C    7  S      Cor( 1S)     0.99958     -10.29783
    86    C    7  S      Val( 2S)     0.51224      -0.41827
    87    C    7  S      Ryd( 3S)     0.00069       0.83319
    88    C    7  px     Val( 2p)     0.52558      -0.27815
    89    C    7  px     Ryd( 3p)     0.00223       0.36851
    90    C    7  py     Val( 2p)     0.59635      -0.28304
    91    C    7  py     Ryd( 3p)     0.00280       0.65545
    92    C    7  pz     Val( 2p)     0.49562      -0.26272
    93    C    7  pz     Ryd( 3p)     0.00191       0.47745
    94    C    7  dxy    Ryd( 3d)     0.00036       1.98737
    95    C    7  dxz    Ryd( 3d)     0.00050       1.93427
    96    C    7  dyz    Ryd( 3d)     0.00052       2.05596
    97    C    7  dx2y2  Ryd( 3d)     0.00054       2.07253
    98    C    7  dz2    Ryd( 3d)     0.00056       2.07337

    99    C    8  S      Cor( 1S)     0.99958     -10.29783
   100    C    8  S      Val( 2S)     0.51224      -0.41827
   101    C    8  S      Ryd( 3S)     0.00069       0.83319
   102    C    8  px     Val( 2p)     0.52558      -0.27815
   103    C    8  px     Ryd( 3p)     0.00223       0.36851
   104    C    8  py     Val( 2p)     0.59635      -0.28304
   105    C    8  py     Ryd( 3p)     0.00280       0.65545
   106    C    8  pz     Val( 2p)     0.49562      -0.26272
   107    C    8  pz     Ryd( 3p)     0.00191       0.47745
   108    C    8  dxy    Ryd( 3d)     0.00036       1.98737
   109    C    8  dxz    Ryd( 3d)     0.00050       1.93427
   110    C    8  dyz    Ryd( 3d)     0.00052       2.05596
   111    C    8  dx2y2  Ryd( 3d)     0.00054       2.07253
   112    C    8  dz2    Ryd( 3d)     0.00056       2.07337

   113    H    9  S      Val( 1S)     0.37132      -0.09128
   114    H    9  S      Ryd( 2S)     0.00082       0.19080
   115    H    9  px     Ryd( 2p)     0.00011       1.69219
   116    H    9  py     Ryd( 2p)     0.00014       1.75160
   117    H    9  pz     Ryd( 2p)     0.00026       2.03775

   118    H   10  S      Val( 1S)     0.37132      -0.09127
   119    H   10  S      Ryd( 2S)     0.00082       0.19079
   120    H   10  px     Ryd( 2p)     0.00011       1.69220
   121    H   10  py     Ryd( 2p)     0.00016       1.77173
   122    H   10  pz     Ryd( 2p)     0.00025       2.01762

   123    H   11  S      Val( 1S)     0.37132      -0.09128
   124    H   11  S      Ryd( 2S)     0.00082       0.19080
   125    H   11  px     Ryd( 2p)     0.00011       1.69219
   126    H   11  py     Ryd( 2p)     0.00014       1.75160
   127    H   11  pz     Ryd( 2p)     0.00026       2.03775

   128    H   12  S      Val( 1S)     0.37132      -0.09127
   129    H   12  S      Ryd( 2S)     0.00082       0.19079
   130    H   12  px     Ryd( 2p)     0.00011       1.69220
   131    H   12  py     Ryd( 2p)     0.00016       1.77173
   132    H   12  pz     Ryd( 2p)     0.00025       2.01762

   133    H   13  S      Val( 1S)     0.37132      -0.09128
   134    H   13  S      Ryd( 2S)     0.00082       0.19080
   135    H   13  px     Ryd( 2p)     0.00011       1.69218
   136    H   13  py     Ryd( 2p)     0.00035       2.11935
   137    H   13  pz     Ryd( 2p)     0.00005       1.66999

   138    H   14  S      Val( 1S)     0.37132      -0.09127
   139    H   14  S      Ryd( 2S)     0.00082       0.19080
   140    H   14  px     Ryd( 2p)     0.00011       1.69218
   141    H   14  py     Ryd( 2p)     0.00010       1.79042
   142    H   14  pz     Ryd( 2p)     0.00030       1.99894

   143    H   15  S      Val( 1S)     0.37132      -0.09127
   144    H   15  S      Ryd( 2S)     0.00082       0.19080
   145    H   15  px     Ryd( 2p)     0.00011       1.69218
   146    H   15  py     Ryd( 2p)     0.00010       1.79042
   147    H   15  pz     Ryd( 2p)     0.00030       1.99894

   148    H   16  S      Val( 1S)     0.37132      -0.09128
   149    H   16  S      Ryd( 2S)     0.00082       0.19080
   150    H   16  px     Ryd( 2p)     0.00011       1.69219
   151    H   16  py     Ryd( 2p)     0.00035       2.11935
   152    H   16  pz     Ryd( 2p)     0.00005       1.66999

   153    H   17  S      Val( 1S)     0.37132      -0.09127
   154    H   17  S      Ryd( 2S)     0.00082       0.19080
   155    H   17  px     Ryd( 2p)     0.00011       1.69220
   156    H   17  py     Ryd( 2p)     0.00035       2.12188
   157    H   17  pz     Ryd( 2p)     0.00006       1.66746

   158    H   18  S      Val( 1S)     0.37132      -0.09128
   159    H   18  S      Ryd( 2S)     0.00082       0.19080
   160    H   18  px     Ryd( 2p)     0.00011       1.69218
   161    H   18  py     Ryd( 2p)     0.00012       1.81305
   162    H   18  pz     Ryd( 2p)     0.00029       1.97629

   163    H   19  S      Val( 1S)     0.37132      -0.09127
   164    H   19  S      Ryd( 2S)     0.00082       0.19080
   165    H   19  px     Ryd( 2p)     0.00011       1.69219
   166    H   19  py     Ryd( 2p)     0.00035       2.12188
   167    H   19  pz     Ryd( 2p)     0.00006       1.66746

   168    H   20  S      Val( 1S)     0.37132      -0.09128
   169    H   20  S      Ryd( 2S)     0.00082       0.19080
   170    H   20  px     Ryd( 2p)     0.00011       1.69218
   171    H   20  py     Ryd( 2p)     0.00012       1.81305
   172    H   20  pz     Ryd( 2p)     0.00029       1.97629


 Summary of Natural Population Analysis:                  
                                                          
                                       Natural Population 
                Natural  -----------------------------------------------
    Atom  No    Charge         Core      Valence    Rydberg      Total
 -----------------------------------------------------------------------
      N    1   -0.34558      0.99967     2.83971    0.00620     3.84558
      C    2   -0.13947      0.99958     2.12978    0.01011     3.13947
      C    3   -0.13947      0.99958     2.12978    0.01011     3.13947
      C    4   -0.13947      0.99958     2.12978    0.01011     3.13947
      C    5   -0.13947      0.99958     2.12978    0.01011     3.13947
      N    6   -0.34558      0.99967     2.83971    0.00620     3.84558
      C    7   -0.13947      0.99958     2.12978    0.01011     3.13947
      C    8   -0.13947      0.99958     2.12978    0.01011     3.13947
      H    9    0.12733      0.00000     0.37132    0.00134     0.37267
      H   10    0.12733      0.00000     0.37132    0.00134     0.37267
      H   11    0.12733      0.00000     0.37132    0.00134     0.37267
      H   12    0.12733      0.00000     0.37132    0.00134     0.37267
      H   13    0.12733      0.00000     0.37132    0.00134     0.37267
      H   14    0.12733      0.00000     0.37132    0.00134     0.37267
      H   15    0.12733      0.00000     0.37132    0.00134     0.37267
      H   16    0.12733      0.00000     0.37132    0.00134     0.37267
      H   17    0.12733      0.00000     0.37132    0.00134     0.37267
      H   18    0.12733      0.00000     0.37132    0.00134     0.37267
      H   19    0.12733      0.00000     0.37132    0.00134     0.37267
      H   20    0.12733      0.00000     0.37132    0.00134     0.37267
 =======================================================================
   * Total *   -0.00000      7.99679    22.91399    0.08922    31.00000

                                 Natural Population      
 --------------------------------------------------------
   Core                       7.99679 ( 99.9599% of   8)
   Valence                   22.91399 ( 99.6260% of  23)
   Natural Minimal Basis     30.91078 ( 99.7122% of  31)
   Natural Rydberg Basis      0.08922 (  0.2878% of  31)
 --------------------------------------------------------

    Atom  No          Natural Electron Configuration
 ----------------------------------------------------------------------------
      N    1      [core]2S( 0.66)2p( 2.18)
      C    2      [core]2S( 0.51)2p( 1.62)3p( 0.01)
      C    3      [core]2S( 0.51)2p( 1.62)3p( 0.01)
      C    4      [core]2S( 0.51)2p( 1.62)3p( 0.01)
      C    5      [core]2S( 0.51)2p( 1.62)3p( 0.01)
      N    6      [core]2S( 0.66)2p( 2.18)
      C    7      [core]2S( 0.51)2p( 1.62)3p( 0.01)
      C    8      [core]2S( 0.51)2p( 1.62)3p( 0.01)
      H    9            1S( 0.37)
      H   10            1S( 0.37)
      H   11            1S( 0.37)
      H   12            1S( 0.37)
      H   13            1S( 0.37)
      H   14            1S( 0.37)
      H   15            1S( 0.37)
      H   16            1S( 0.37)
      H   17            1S( 0.37)
      H   18            1S( 0.37)
      H   19            1S( 0.37)
      H   20            1S( 0.37)


 NATURAL BOND ORBITAL ANALYSIS, alpha spin orbitals:

                       Occupancies       Lewis Structure    Low   High
           Occ.    -------------------  -----------------   occ   occ
  Cycle   Thresh.   Lewis   Non-Lewis     CR  BD  3C  LP    (L)   (NL)   Dev
 =============================================================================
   1(1)    0.90    30.76091   0.23909      8  21   0   2     0      0    0.00
 -----------------------------------------------------------------------------

 Structure accepted: No low occupancy Lewis orbitals

 --------------------------------------------------------
   Core                      7.99679 ( 99.960% of   8)
   Valence Lewis            22.76412 ( 98.974% of  23)
  ==================       ============================
   Total Lewis              30.76091 ( 99.229% of  31)
  -----------------------------------------------------
   Valence non-Lewis         0.18499 (  0.597% of  31)
   Rydberg non-Lewis         0.05410 (  0.175% of  31)
  ==================       ============================
   Total non-Lewis           0.23909 (  0.771% of  31)
 --------------------------------------------------------


       (Occupancy)   Bond orbital/ Coefficients/ Hybrids
 ---------------------------------------------------------------------------------
     1. (0.99117) BD ( 1) N   1 - C   2  
                ( 62.90%)   0.7931* N   1 s( 27.92%)p 2.58( 72.02%)d 0.00(  0.06%)
                                            0.0001  0.5284 -0.0056 -0.2314 -0.0236
                                            0.8158 -0.0111 -0.0222  0.0003 -0.0208
                                            0.0006 -0.0006 -0.0061 -0.0096
                ( 37.10%)   0.6091* C   2 s( 22.18%)p 3.50( 77.66%)d 0.01(  0.16%)
                                            0.0001  0.4709  0.0053  0.2971  0.0565
                                           -0.8273 -0.0169  0.0226  0.0005 -0.0172
                                            0.0005 -0.0018 -0.0289 -0.0205
     2. (0.99117) BD ( 1) N   1 - C   4  
                ( 62.90%)   0.7931* N   1 s( 27.92%)p 2.58( 72.02%)d 0.00(  0.06%)
                                            0.0001  0.5284 -0.0056 -0.2314 -0.0236
                                           -0.4272  0.0058 -0.6954  0.0094  0.0109
                                            0.0178  0.0102  0.0022  0.0047
                ( 37.10%)   0.6091* C   4 s( 22.18%)p 3.50( 77.66%)d 0.01(  0.16%)
                                            0.0001  0.4709  0.0053  0.2971  0.0565
                                            0.4332  0.0088  0.7051  0.0144  0.0090
                                            0.0147  0.0287 -0.0055  0.0200
     3. (0.99117) BD ( 1) N   1 - C   8  
                ( 62.90%)   0.7931* N   1 s( 27.92%)p 2.58( 72.02%)d 0.00(  0.06%)
                                            0.0001  0.5284 -0.0056 -0.2314 -0.0236
                                           -0.3886  0.0053  0.7176 -0.0098  0.0099
                                           -0.0183 -0.0096  0.0027  0.0057
                ( 37.10%)   0.6091* C   8 s( 22.18%)p 3.50( 77.66%)d 0.01(  0.16%)
                                            0.0001  0.4709  0.0053  0.2971  0.0565
                                            0.3941  0.0080 -0.7277 -0.0148  0.0082
                                           -0.0152 -0.0270 -0.0040  0.0226
     4. (0.99748) BD ( 1) C   2 - C   3  
                ( 50.00%)   0.7071* C   2 s( 28.24%)p 2.54( 71.69%)d 0.00(  0.07%)
                                           -0.0002 -0.5314  0.0054  0.8458  0.0097
                                            0.0033 -0.0380 -0.0001  0.0010 -0.0033
                                            0.0001  0.0000 -0.0225  0.0134
                ( 50.00%)   0.7071* C   3 s( 28.24%)p 2.54( 71.69%)d 0.00(  0.07%)
                                           -0.0002 -0.5314  0.0054 -0.8458 -0.0097
                                            0.0033 -0.0380 -0.0001  0.0010  0.0033
                                           -0.0001  0.0000 -0.0225  0.0134
     5. (0.99185) BD ( 1) C   2 - H   9  
                ( 62.93%)   0.7933* C   2 s( 24.71%)p 3.04( 75.24%)d 0.00(  0.04%)
                                           -0.0002  0.4971  0.0030  0.3108  0.0118
                                            0.3753  0.0096 -0.7170  0.0252  0.0046
                                           -0.0102 -0.0105 -0.0002  0.0135
                ( 37.07%)   0.6088* H   9 s( 99.90%)p 0.00(  0.10%)
                                            0.9995 -0.0017 -0.0134 -0.0179  0.0226
     6. (0.99185) BD ( 1) C   2 - H  10  
                ( 62.93%)   0.7933* C   2 s( 24.72%)p 3.04( 75.24%)d 0.00(  0.04%)
                                           -0.0002  0.4971  0.0030  0.3108  0.0118
                                            0.4139  0.0082  0.6954 -0.0257  0.0051
                                            0.0100  0.0117 -0.0008  0.0124
                ( 37.07%)   0.6088* H  10 s( 99.90%)p 0.00(  0.10%)
                                            0.9995 -0.0017 -0.0134 -0.0191 -0.0216
     7. (0.99117) BD ( 1) C   3 - N   6  
                ( 37.10%)   0.6091* C   3 s( 22.18%)p 3.50( 77.66%)d 0.01(  0.16%)
                                            0.0001  0.4709  0.0053 -0.2971 -0.0565
                                           -0.8273 -0.0169  0.0226  0.0005  0.0172
                                           -0.0005 -0.0018 -0.0289 -0.0205
                ( 62.90%)   0.7931* N   6 s( 27.92%)p 2.58( 72.02%)d 0.00(  0.06%)
                                            0.0001  0.5284 -0.0056  0.2314  0.0236
                                            0.8158 -0.0111 -0.0222  0.0003  0.0208
                                           -0.0006 -0.0006 -0.0061 -0.0096
     8. (0.99185) BD ( 1) C   3 - H  11  
                ( 62.93%)   0.7933* C   3 s( 24.71%)p 3.04( 75.24%)d 0.00(  0.04%)
                                           -0.0002  0.4971  0.0030 -0.3108 -0.0118
                                            0.3753  0.0096 -0.7170  0.0252 -0.0046
                                            0.0102 -0.0105 -0.0002  0.0135
                ( 37.07%)   0.6088* H  11 s( 99.90%)p 0.00(  0.10%)
                                            0.9995 -0.0017  0.0134 -0.0179  0.0226
     9. (0.99185) BD ( 1) C   3 - H  12  
                ( 62.93%)   0.7933* C   3 s( 24.72%)p 3.04( 75.24%)d 0.00(  0.04%)
                                           -0.0002  0.4971  0.0030 -0.3108 -0.0118
                                            0.4139  0.0082  0.6954 -0.0257 -0.0051
                                           -0.0100  0.0117 -0.0008  0.0124
                ( 37.07%)   0.6088* H  12 s( 99.90%)p 0.00(  0.10%)
                                            0.9995 -0.0017  0.0134 -0.0191 -0.0216
    10. (0.99748) BD ( 1) C   4 - C   5  
                ( 50.00%)   0.7071* C   4 s( 28.24%)p 2.54( 71.69%)d 0.00(  0.07%)
                                            0.0002  0.5314 -0.0054 -0.8458 -0.0097
                                            0.0017 -0.0199  0.0028 -0.0324 -0.0017
                                           -0.0028  0.0003  0.0227 -0.0129
                ( 50.00%)   0.7071* C   5 s( 28.24%)p 2.54( 71.69%)d 0.00(  0.07%)
                                            0.0002  0.5314 -0.0054  0.8458  0.0097
                                            0.0017 -0.0199  0.0028 -0.0324  0.0017
                                            0.0028  0.0003  0.0227 -0.0129
    11. (0.99185) BD ( 1) C   4 - H  13  
                ( 62.93%)   0.7933* C   4 s( 24.72%)p 3.04( 75.24%)d 0.00(  0.04%)
                                            0.0002 -0.4971 -0.0030 -0.3108 -0.0118
                                            0.8086 -0.0170 -0.0335  0.0209  0.0112
                                           -0.0011  0.0048  0.0134  0.0094
                ( 37.07%)   0.6088* H  13 s( 99.90%)p 0.00(  0.10%)
                                           -0.9995  0.0017  0.0134 -0.0285 -0.0042
    12. (0.99185) BD ( 1) C   4 - H  14  
                ( 62.93%)   0.7933* C   4 s( 24.72%)p 3.04( 75.24%)d 0.00(  0.04%)
                                            0.0002 -0.4971 -0.0030 -0.3108 -0.0118
                                           -0.3953  0.0264  0.7062 -0.0057 -0.0061
                                            0.0094  0.0148  0.0035 -0.0077
                ( 37.07%)   0.6088* H  14 s( 99.90%)p 0.00(  0.10%)
                                           -0.9995  0.0017  0.0134  0.0091 -0.0274
    13. (0.99117) BD ( 1) C   5 - N   6  
                ( 37.10%)   0.6091* C   5 s( 22.18%)p 3.50( 77.66%)d 0.01(  0.16%)
                                            0.0001  0.4709  0.0053 -0.2971 -0.0565
                                            0.4332  0.0088  0.7051  0.0144 -0.0090
                                           -0.0147  0.0287 -0.0055  0.0200
                ( 62.90%)   0.7931* N   6 s( 27.92%)p 2.58( 72.02%)d 0.00(  0.06%)
                                            0.0001  0.5284 -0.0056  0.2314  0.0236
                                           -0.4272  0.0058 -0.6954  0.0094 -0.0109
                                           -0.0178  0.0102  0.0022  0.0047
    14. (0.99185) BD ( 1) C   5 - H  15  
                ( 62.93%)   0.7933* C   5 s( 24.72%)p 3.04( 75.24%)d 0.00(  0.04%)
                                            0.0002 -0.4971 -0.0030  0.3108  0.0118
                                           -0.3953  0.0264  0.7062 -0.0057  0.0061
                                           -0.0094  0.0148  0.0035 -0.0077
                ( 37.07%)   0.6088* H  15 s( 99.90%)p 0.00(  0.10%)
                                           -0.9995  0.0017 -0.0134  0.0091 -0.0274
    15. (0.99185) BD ( 1) C   5 - H  16  
                ( 62.93%)   0.7933* C   5 s( 24.72%)p 3.04( 75.24%)d 0.00(  0.04%)
                                            0.0002 -0.4971 -0.0030  0.3108  0.0118
                                            0.8086 -0.0170 -0.0335  0.0209 -0.0112
                                            0.0011  0.0048  0.0134  0.0094
                ( 37.07%)   0.6088* H  16 s( 99.90%)p 0.00(  0.10%)
                                           -0.9995  0.0017 -0.0134 -0.0285 -0.0042
    16. (0.99117) BD ( 1) N   6 - C   7  
                ( 62.90%)   0.7931* N   6 s( 27.92%)p 2.58( 72.02%)d 0.00(  0.06%)
                                            0.0001  0.5284 -0.0056  0.2314  0.0236
                                           -0.3886  0.0053  0.7176 -0.0098 -0.0099
                                            0.0183 -0.0096  0.0027  0.0057
                ( 37.10%)   0.6091* C   7 s( 22.18%)p 3.50( 77.66%)d 0.01(  0.16%)
                                            0.0001  0.4709  0.0053 -0.2971 -0.0565
                                            0.3941  0.0080 -0.7277 -0.0148 -0.0082
                                            0.0152 -0.0270 -0.0040  0.0226
    17. (0.99748) BD ( 1) C   7 - C   8  
                ( 50.00%)   0.7071* C   7 s( 28.24%)p 2.54( 71.69%)d 0.00(  0.07%)
                                            0.0002  0.5313 -0.0054  0.8458  0.0097
                                            0.0016 -0.0181 -0.0029  0.0335  0.0016
                                           -0.0029 -0.0003  0.0228 -0.0129
                ( 50.00%)   0.7071* C   8 s( 28.24%)p 2.54( 71.69%)d 0.00(  0.07%)
                                            0.0002  0.5313 -0.0054 -0.8458 -0.0097
                                            0.0016 -0.0181 -0.0029  0.0335 -0.0016
                                            0.0029 -0.0003  0.0228 -0.0129
    18. (0.99185) BD ( 1) C   7 - H  17  
                ( 62.93%)   0.7933* C   7 s( 24.72%)p 3.04( 75.24%)d 0.00(  0.04%)
                                            0.0002 -0.4971 -0.0030  0.3108  0.0118
                                            0.8092 -0.0181 -0.0107 -0.0200 -0.0112
                                           -0.0005 -0.0031  0.0136  0.0098
                ( 37.07%)   0.6088* H  17 s( 99.90%)p 0.00(  0.10%)
                                           -0.9995  0.0017 -0.0134 -0.0283  0.0058
    19. (0.99185) BD ( 1) C   7 - H  18  
                ( 62.93%)   0.7933* C   7 s( 24.72%)p 3.04( 75.24%)d 0.00(  0.04%)
                                           -0.0002  0.4971  0.0030 -0.3108 -0.0118
                                            0.4333 -0.0266  0.6836 -0.0043 -0.0066
                                           -0.0091  0.0152 -0.0043  0.0063
                ( 37.07%)   0.6088* H  18 s( 99.90%)p 0.00(  0.10%)
                                            0.9995 -0.0017  0.0134 -0.0106 -0.0268
    20. (0.99185) BD ( 1) C   8 - H  19  
                ( 62.93%)   0.7933* C   8 s( 24.72%)p 3.04( 75.24%)d 0.00(  0.04%)
                                            0.0002 -0.4971 -0.0030 -0.3108 -0.0118
                                            0.8092 -0.0181 -0.0107 -0.0200  0.0112
                                            0.0005 -0.0031  0.0136  0.0098
                ( 37.07%)   0.6088* H  19 s( 99.90%)p 0.00(  0.10%)
                                           -0.9995  0.0017  0.0134 -0.0283  0.0058
    21. (0.99185) BD ( 1) C   8 - H  20  
                ( 62.93%)   0.7933* C   8 s( 24.72%)p 3.04( 75.24%)d 0.00(  0.04%)
                                           -0.0002  0.4971  0.0030  0.3108  0.0118
                                            0.4332 -0.0266  0.6836 -0.0043  0.0066
                                            0.0091  0.0152 -0.0043  0.0063
                ( 37.07%)   0.6088* H  20 s( 99.90%)p 0.00(  0.10%)
                                            0.9995 -0.0017 -0.0134 -0.0106 -0.0268
    22. (0.99967) CR ( 1) N   1           s(100.00%)p 0.00(  0.00%)
                                            1.0000 -0.0002  0.0000  0.0001  0.0000
                                            0.0000  0.0000  0.0000 -0.0000 -0.0000
                                           -0.0000 -0.0000 -0.0000  0.0000
    23. (0.99958) CR ( 1) C   2           s(100.00%)p 0.00(  0.00%)
                                            1.0000  0.0000  0.0000  0.0003  0.0000
                                            0.0002 -0.0000 -0.0000  0.0000  0.0000
                                           -0.0000  0.0000 -0.0000  0.0000
    24. (0.99958) CR ( 1) C   3           s(100.00%)p 0.00(  0.00%)
                                            1.0000  0.0000  0.0000 -0.0003 -0.0000
                                            0.0002 -0.0000 -0.0000  0.0000 -0.0000
                                            0.0000  0.0000 -0.0000  0.0000
    25. (0.99958) CR ( 1) C   4           s(100.00%)p 0.00(  0.00%)
                                            1.0000  0.0000  0.0000  0.0003  0.0000
                                           -0.0001  0.0000 -0.0002  0.0000 -0.0000
                                           -0.0000 -0.0000 -0.0000  0.0000
    26. (0.99958) CR ( 1) C   5           s(100.00%)p 0.00(  0.00%)
                                            1.0000  0.0000  0.0000 -0.0003 -0.0000
                                           -0.0001  0.0000 -0.0002  0.0000  0.0000
                                            0.0000 -0.0000 -0.0000  0.0000
    27. (0.99967) CR ( 1) N   6           s(100.00%)p 0.00(  0.00%)
                                            1.0000 -0.0002  0.0000 -0.0001 -0.0000
                                            0.0000  0.0000  0.0000 -0.0000  0.0000
                                            0.0000 -0.0000 -0.0000  0.0000
    28. (0.99958) CR ( 1) C   7           s(100.00%)p 0.00(  0.00%)
                                            1.0000  0.0000  0.0000 -0.0003 -0.0000
                                           -0.0001  0.0000  0.0002 -0.0000  0.0000
                                           -0.0000  0.0000 -0.0000 -0.0000
    29. (0.99958) CR ( 1) C   8           s(100.00%)p 0.00(  0.00%)
                                            1.0000  0.0000  0.0000  0.0003  0.0000
                                           -0.0001  0.0000  0.0002 -0.0000 -0.0000
                                            0.0000  0.0000 -0.0000 -0.0000
    30. (0.96123) LP ( 1) N   1           s( 16.15%)p 5.19( 83.83%)d 0.00(  0.02%)
                                           -0.0001  0.4016  0.0158  0.9155  0.0112
                                           -0.0000  0.0000 -0.0000 -0.0000  0.0000
                                           -0.0000  0.0000 -0.0126  0.0073
    31. (0.96123) LP ( 1) N   6           s( 16.15%)p 5.19( 83.83%)d 0.00(  0.02%)
                                           -0.0001  0.4016  0.0158 -0.9155 -0.0112
                                            0.0000  0.0000 -0.0000 -0.0000  0.0000
                                           -0.0000  0.0000 -0.0126  0.0073
    32. (0.00197) RY*( 1) N   1           s( 20.04%)p 3.67( 73.63%)d 0.32(  6.33%)
                                            0.0000 -0.0288  0.4467  0.0114 -0.8580
                                           -0.0000 -0.0000 -0.0000 -0.0000 -0.0000
                                            0.0000 -0.0000 -0.2179  0.1258
    33. (0.00033) RY*( 2) N   1           s(  0.00%)p 1.00( 18.14%)d 4.51( 81.86%)
                                            0.0000 -0.0000 -0.0001  0.0000 -0.0000
                                            0.0001 -0.0272  0.0022 -0.4251 -0.0110
                                           -0.1727  0.8879 -0.0080 -0.0138
    34. (0.00033) RY*( 3) N   1           s(  0.00%)p 1.00( 18.15%)d 4.51( 81.85%)
                                           -0.0000 -0.0000 -0.0001  0.0000 -0.0000
                                            0.0022 -0.4251 -0.0001  0.0272 -0.1727
                                            0.0110  0.0160  0.4439  0.7689
    35. (0.00020) RY*( 4) N   1           s(  0.00%)p 1.00( 81.20%)d 0.23( 18.80%)
                                            0.0000  0.0000  0.0002 -0.0000  0.0001
                                           -0.0135 -0.9009  0.0002  0.0123  0.1694
                                           -0.0023 -0.0272 -0.1991 -0.3449
    36. (0.00020) RY*( 5) N   1           s(  0.00%)p 1.00( 81.20%)d 0.23( 18.80%)
                                           -0.0000  0.0000  0.0001 -0.0000  0.0001
                                           -0.0002 -0.0123 -0.0135 -0.9009  0.0024
                                            0.1694 -0.3982  0.0136  0.0236
    37. (0.00015) RY*( 6) N   1           s( 79.67%)p 0.25( 19.96%)d 0.00(  0.37%)
                                           -0.0000  0.0174  0.8924 -0.0275  0.4459
                                            0.0000  0.0002  0.0000  0.0001 -0.0001
                                            0.0000  0.0002  0.0526 -0.0302
    38. (0.00011) RY*( 7) N   1           s(  0.00%)p 1.00(  0.74%)d99.99( 99.26%)
                                           -0.0000  0.0000  0.0000 -0.0000  0.0000
                                            0.0291  0.0810 -0.0001 -0.0003  0.9699
                                           -0.0043  0.0176  0.1136  0.1967
    39. (0.00011) RY*( 8) N   1           s(  0.00%)p 1.00(  0.74%)d99.99( 99.26%)
                                            0.0000 -0.0000 -0.0001  0.0000 -0.0000
                                            0.0001  0.0004  0.0291  0.0810  0.0043
                                            0.9699  0.2271 -0.0088 -0.0153
    40. (0.00002) RY*( 9) N   1           s(  0.37%)p17.33(  6.35%)d99.99( 93.28%)
    41. (0.00271) RY*( 1) C   2           s(  0.00%)p 1.00( 92.66%)d 0.08(  7.34%)
                                           -0.0000 -0.0000  0.0000  0.0000  0.0000
                                            0.0011  0.0262  0.0401  0.9614 -0.0029
                                           -0.1052 -0.2492  0.0068  0.0118
    42. (0.00113) RY*( 2) C   2           s(  4.46%)p20.59( 91.77%)d 0.85(  3.77%)
                                            0.0000  0.0178  0.2104  0.0442 -0.8384
                                           -0.0426  0.4591  0.0012 -0.0125 -0.1071
                                            0.0029  0.0044  0.1620 -0.0001
    43. (0.00093) RY*( 3) C   2           s(  1.82%)p29.24( 53.20%)d24.72( 44.98%)
                                           -0.0000  0.0271  0.1321 -0.0132 -0.4221
                                           -0.0112 -0.5944  0.0003  0.0162  0.5888
                                           -0.0161 -0.0007 -0.2835  0.1497
    44. (0.00075) RY*( 4) C   2           s( 74.50%)p 0.15( 11.28%)d 0.19( 14.22%)
                                           -0.0000 -0.0000  0.8631 -0.0160  0.1265
                                            0.0139 -0.3103 -0.0004  0.0085 -0.3056
                                            0.0083  0.0051  0.2198 -0.0188
    45. (0.00025) RY*( 5) C   2           s(  0.00%)p 1.00(  0.54%)d99.99( 99.46%)
                                            0.0000  0.0000  0.0000  0.0000 -0.0000
                                           -0.0001 -0.0020 -0.0042 -0.0734  0.0214
                                            0.7849 -0.6139  0.0167  0.0290
    46. (0.00012) RY*( 6) C   2           s( 17.19%)p 2.04( 35.10%)d 2.78( 47.72%)
                                           -0.0000 -0.0207  0.4141 -0.0122  0.2471
                                            0.0014  0.5381 -0.0000 -0.0147  0.2896
                                           -0.0079 -0.0055 -0.5870  0.2206
    47. (0.00004) RY*( 7) C   2           s(  0.97%)p 8.57(  8.32%)d93.53( 90.71%)
    48. (0.00001) RY*( 8) C   2           s(  0.00%)p 1.00(  6.83%)d13.64( 93.17%)
    49. (0.00001) RY*( 9) C   2           s(  1.22%)p 0.38(  0.46%)d80.92( 98.33%)
    50. (0.00271) RY*( 1) C   3           s(  0.00%)p 1.00( 92.66%)d 0.08(  7.34%)
                                           -0.0000 -0.0000  0.0000 -0.0000 -0.0000
                                            0.0011  0.0262  0.0401  0.9614  0.0029
                                            0.1052 -0.2492  0.0068  0.0118
    51. (0.00113) RY*( 2) C   3           s(  4.46%)p20.59( 91.77%)d 0.85(  3.77%)
                                           -0.0000  0.0178  0.2104 -0.0442  0.8384
                                           -0.0426  0.4591  0.0012 -0.0125  0.1071
                                           -0.0029  0.0044  0.1620 -0.0001
    52. (0.00093) RY*( 3) C   3           s(  1.82%)p29.24( 53.20%)d24.72( 44.98%)
                                           -0.0000  0.0271  0.1321  0.0132  0.4221
                                           -0.0112 -0.5944  0.0003  0.0162 -0.5888
                                            0.0161 -0.0007 -0.2835  0.1497
    53. (0.00075) RY*( 4) C   3           s( 74.50%)p 0.15( 11.28%)d 0.19( 14.22%)
                                           -0.0000 -0.0000  0.8631  0.0160 -0.1265
                                            0.0139 -0.3103 -0.0004  0.0085  0.3056
                                           -0.0083  0.0051  0.2198 -0.0188
    54. (0.00025) RY*( 5) C   3           s(  0.00%)p 1.00(  0.54%)d99.99( 99.46%)
                                           -0.0000 -0.0000 -0.0000  0.0000 -0.0000
                                            0.0001  0.0020  0.0042  0.0734  0.0214
                                            0.7849  0.6139 -0.0167 -0.0290
    55. (0.00012) RY*( 6) C   3           s( 17.19%)p 2.04( 35.10%)d 2.78( 47.72%)
                                           -0.0000 -0.0207  0.4141  0.0122 -0.2471
                                            0.0014  0.5381 -0.0000 -0.0147 -0.2896
                                            0.0079 -0.0055 -0.5870  0.2206
    56. (0.00004) RY*( 7) C   3           s(  0.97%)p 8.57(  8.32%)d93.53( 90.71%)
    57. (0.00001) RY*( 8) C   3           s(  0.00%)p 1.00(  6.83%)d13.64( 93.17%)
    58. (0.00001) RY*( 9) C   3           s(  1.22%)p 0.38(  0.46%)d80.92( 98.33%)
    59. (0.00271) RY*( 1) C   4           s(  0.00%)p 1.00( 92.66%)d 0.08(  7.34%)
                                           -0.0000 -0.0000 -0.0000  0.0000 -0.0000
                                            0.0341  0.8195 -0.0210 -0.5035 -0.0897
                                            0.0551  0.1128 -0.1113 -0.1928
    60. (0.00113) RY*( 2) C   4           s(  4.46%)p20.56( 91.77%)d 0.85(  3.77%)
                                            0.0000  0.0178  0.2105  0.0442 -0.8385
                                            0.0223 -0.2403  0.0363 -0.3912  0.0561
                                            0.0913 -0.0723  0.1032 -0.1019
    61. (0.00093) RY*( 3) C   4           s(  1.83%)p29.10( 53.21%)d24.58( 44.96%)
                                           -0.0000  0.0271  0.1325 -0.0132 -0.4220
                                            0.0059  0.3114  0.0095  0.5068 -0.3083
                                           -0.5018  0.0108 -0.2746  0.1649
    62. (0.00075) RY*( 4) C   4           s( 74.49%)p 0.15( 11.28%)d 0.19( 14.24%)
                                           -0.0000 -0.0000  0.8631 -0.0160  0.1268
                                           -0.0073  0.1624 -0.0119  0.2643  0.1602
                                            0.2607 -0.0836  0.1520 -0.1366
    63. (0.00025) RY*( 5) C   4           s(  0.00%)p 1.00(  0.54%)d99.99( 99.46%)
                                            0.0000  0.0000  0.0000  0.0000 -0.0000
                                           -0.0036 -0.0625  0.0022  0.0385  0.6691
                                           -0.4110  0.2779 -0.2742 -0.4749
    64. (0.00012) RY*( 6) C   4           s( 17.19%)p 2.04( 35.10%)d 2.78( 47.72%)
                                           -0.0000 -0.0207  0.4140 -0.0122  0.2471
                                           -0.0007 -0.2818 -0.0012 -0.4586 -0.1516
                                           -0.2468  0.0915 -0.5126  0.3495
    65. (0.00004) RY*( 7) C   4           s(  0.97%)p 8.57(  8.32%)d93.52( 90.71%)
    66. (0.00001) RY*( 8) C   4           s(  1.21%)p 0.40(  0.48%)d81.23( 98.31%)
    67. (0.00001) RY*( 9) C   4           s(  0.01%)p 1.00(  6.80%)d13.70( 93.19%)
    68. (0.00271) RY*( 1) C   5           s(  0.00%)p 1.00( 92.66%)d 0.08(  7.34%)
                                            0.0000 -0.0000 -0.0000 -0.0000  0.0000
                                            0.0341  0.8195 -0.0210 -0.5035  0.0897
                                           -0.0551  0.1128 -0.1113 -0.1928
    69. (0.00113) RY*( 2) C   5           s(  4.46%)p20.56( 91.77%)d 0.85(  3.77%)
                                           -0.0000  0.0178  0.2105 -0.0442  0.8385
                                            0.0223 -0.2403  0.0363 -0.3912 -0.0561
                                           -0.0913 -0.0723  0.1032 -0.1019
    70. (0.00093) RY*( 3) C   5           s(  1.83%)p29.10( 53.21%)d24.58( 44.96%)
                                           -0.0000  0.0271  0.1325  0.0132  0.4220
                                            0.0059  0.3114  0.0095  0.5068  0.3083
                                            0.5018  0.0108 -0.2746  0.1649
    71. (0.00075) RY*( 4) C   5           s( 74.49%)p 0.15( 11.28%)d 0.19( 14.24%)
                                           -0.0000 -0.0000  0.8631  0.0160 -0.1268
                                           -0.0073  0.1624 -0.0119  0.2643 -0.1602
                                           -0.2607 -0.0836  0.1520 -0.1366
    72. (0.00025) RY*( 5) C   5           s(  0.00%)p 1.00(  0.54%)d99.99( 99.46%)
                                            0.0000 -0.0000 -0.0000  0.0000 -0.0000
                                            0.0036  0.0625 -0.0022 -0.0385  0.6691
                                           -0.4110 -0.2779  0.2742  0.4749
    73. (0.00012) RY*( 6) C   5           s( 17.19%)p 2.04( 35.10%)d 2.78( 47.72%)
                                           -0.0000 -0.0207  0.4140  0.0122 -0.2471
                                           -0.0007 -0.2818 -0.0012 -0.4586  0.1516
                                            0.2468  0.0915 -0.5126  0.3495
    74. (0.00004) RY*( 7) C   5           s(  0.97%)p 8.57(  8.32%)d93.51( 90.71%)
    75. (0.00001) RY*( 8) C   5           s(  1.21%)p 0.40(  0.48%)d81.23( 98.31%)
    76. (0.00001) RY*( 9) C   5           s(  0.01%)p 1.00(  6.80%)d13.70( 93.19%)
    77. (0.00197) RY*( 1) N   6           s( 20.04%)p 3.67( 73.63%)d 0.32(  6.33%)
                                            0.0000 -0.0288  0.4467 -0.0114  0.8580
                                           -0.0000 -0.0000 -0.0000 -0.0000  0.0000
                                           -0.0000 -0.0000 -0.2179  0.1258
    78. (0.00033) RY*( 2) N   6           s(  0.00%)p 1.00( 18.14%)d 4.51( 81.86%)
                                            0.0000 -0.0000 -0.0000 -0.0000  0.0000
                                            0.0001 -0.0272  0.0022 -0.4251  0.0110
                                            0.1727  0.8879 -0.0080 -0.0138
    79. (0.00033) RY*( 3) N   6           s(  0.00%)p 1.00( 18.15%)d 4.51( 81.85%)
                                           -0.0000 -0.0000 -0.0001 -0.0000  0.0000
                                            0.0022 -0.4251 -0.0001  0.0272  0.1727
                                           -0.0110  0.0160  0.4439  0.7689
    80. (0.00020) RY*( 4) N   6           s(  0.00%)p 1.00( 81.20%)d 0.23( 18.80%)
                                            0.0000  0.0000  0.0002  0.0000 -0.0001
                                           -0.0135 -0.9009  0.0002  0.0123 -0.1694
                                            0.0023 -0.0272 -0.1991 -0.3449
    81. (0.00020) RY*( 5) N   6           s(  0.00%)p 1.00( 81.20%)d 0.23( 18.80%)
                                           -0.0000  0.0000  0.0001  0.0000 -0.0001
                                           -0.0002 -0.0123 -0.0135 -0.9009 -0.0023
                                           -0.1694 -0.3982  0.0136  0.0236
    82. (0.00015) RY*( 6) N   6           s( 79.67%)p 0.25( 19.96%)d 0.00(  0.37%)
                                           -0.0000  0.0174  0.8924  0.0275 -0.4459
                                            0.0000  0.0002  0.0000  0.0001  0.0001
                                           -0.0000  0.0001  0.0526 -0.0302
    83. (0.00011) RY*( 7) N   6           s(  0.00%)p 1.00(  0.74%)d99.99( 99.26%)
                                            0.0000 -0.0000 -0.0000 -0.0000  0.0000
                                           -0.0291 -0.0810  0.0001  0.0003  0.9699
                                           -0.0043 -0.0176 -0.1136 -0.1967
    84. (0.00011) RY*( 8) N   6           s(  0.00%)p 1.00(  0.74%)d99.99( 99.26%)
                                           -0.0000  0.0000  0.0001  0.0000 -0.0000
                                           -0.0001 -0.0004 -0.0291 -0.0810  0.0043
                                            0.9699 -0.2271  0.0088  0.0153
    85. (0.00002) RY*( 9) N   6           s(  0.37%)p17.33(  6.35%)d99.99( 93.28%)
    86. (0.00271) RY*( 1) C   7           s(  0.00%)p 1.00( 92.66%)d 0.08(  7.34%)
                                           -0.0000 -0.0000 -0.0000  0.0000 -0.0000
                                            0.0352  0.8457  0.0191  0.4580  0.0925
                                            0.0501 -0.1364 -0.1045 -0.1810
    87. (0.00113) RY*( 2) C   7           s(  4.46%)p20.56( 91.76%)d 0.85(  3.77%)
                                            0.0000  0.0178  0.2105 -0.0442  0.8385
                                            0.0203 -0.2187 -0.0375  0.4038 -0.0510
                                            0.0942  0.0679  0.0993 -0.1085
    88. (0.00093) RY*( 3) C   7           s(  1.83%)p29.08( 53.21%)d24.57( 44.96%)
                                           -0.0000  0.0271  0.1325  0.0132  0.4220
                                            0.0053  0.2833 -0.0099 -0.5230  0.2805
                                           -0.5179 -0.0101 -0.2741  0.1659
    89. (0.00075) RY*( 4) C   7           s( 74.48%)p 0.15( 11.28%)d 0.19( 14.24%)
                                           -0.0000 -0.0000  0.8630  0.0160 -0.1269
                                           -0.0066  0.1477  0.0123 -0.2727 -0.1457
                                            0.2691  0.0785  0.1475 -0.1443
    90. (0.00025) RY*( 5) C   7           s(  0.00%)p 1.00(  0.54%)d99.99( 99.46%)
                                           -0.0000 -0.0000 -0.0000  0.0000 -0.0000
                                            0.0037  0.0645  0.0020  0.0350  0.6905
                                            0.3739  0.3359  0.2574  0.4460
    91. (0.00012) RY*( 6) C   7           s( 17.19%)p 2.04( 35.10%)d 2.78( 47.71%)
                                           -0.0000 -0.0207  0.4141  0.0122 -0.2472
                                           -0.0007 -0.2563  0.0013  0.4733  0.1379
                                           -0.2547 -0.0859 -0.5078  0.3578
    92. (0.00004) RY*( 7) C   7           s(  0.97%)p 8.57(  8.32%)d93.53( 90.71%)
    93. (0.00001) RY*( 8) C   7           s(  0.83%)p 2.94(  2.45%)d99.99( 96.71%)
    94. (0.00001) RY*( 9) C   7           s(  0.38%)p12.64(  4.83%)d99.99( 94.79%)
    95. (0.00271) RY*( 1) C   8           s(  0.00%)p 1.00( 92.66%)d 0.08(  7.34%)
                                           -0.0000 -0.0000 -0.0000  0.0000  0.0000
                                            0.0352  0.8457  0.0191  0.4580 -0.0925
                                           -0.0501 -0.1364 -0.1045 -0.1810
    96. (0.00113) RY*( 2) C   8           s(  4.46%)p20.56( 91.76%)d 0.85(  3.77%)
                                            0.0000  0.0178  0.2105  0.0442 -0.8385
                                            0.0203 -0.2187 -0.0375  0.4038  0.0510
                                           -0.0942  0.0679  0.0994 -0.1085
    97. (0.00093) RY*( 3) C   8           s(  1.83%)p29.08( 53.21%)d24.57( 44.96%)
                                           -0.0000  0.0271  0.1325 -0.0132 -0.4220
                                            0.0053  0.2833 -0.0099 -0.5230 -0.2805
                                            0.5179 -0.0101 -0.2741  0.1659
    98. (0.00075) RY*( 4) C   8           s( 74.48%)p 0.15( 11.28%)d 0.19( 14.24%)
                                           -0.0000 -0.0000  0.8630 -0.0160  0.1269
                                           -0.0066  0.1477  0.0123 -0.2727  0.1457
                                           -0.2691  0.0785  0.1475 -0.1443
    99. (0.00025) RY*( 5) C   8           s(  0.00%)p 1.00(  0.54%)d99.99( 99.46%)
                                            0.0000  0.0000  0.0000  0.0000 -0.0000
                                           -0.0037 -0.0645 -0.0020 -0.0350  0.6905
                                            0.3739 -0.3359 -0.2574 -0.4460
   100. (0.00012) RY*( 6) C   8           s( 17.19%)p 2.04( 35.10%)d 2.78( 47.71%)
                                           -0.0000 -0.0207  0.4140 -0.0122  0.2471
                                           -0.0007 -0.2564  0.0013  0.4733 -0.1379
                                            0.2547 -0.0859 -0.5078  0.3578
   101. (0.00004) RY*( 7) C   8           s(  0.97%)p 8.57(  8.32%)d93.53( 90.71%)
   102. (0.00001) RY*( 8) C   8           s(  0.83%)p 2.94(  2.45%)d99.99( 96.71%)
   103. (0.00001) RY*( 9) C   8           s(  0.38%)p12.64(  4.83%)d99.99( 94.79%)
   104. (0.00083) RY*( 1) H   9           s( 99.44%)p 0.01(  0.56%)
                                            0.0023  0.9972  0.0503 -0.0456 -0.0312
   105. (0.00007) RY*( 2) H   9           s(  0.03%)p99.99( 99.97%)
   106. (0.00004) RY*( 3) H   9           s(  0.53%)p99.99( 99.47%)
   107. (0.00001) RY*( 4) H   9           s(  0.10%)p99.99( 99.90%)
   108. (0.00083) RY*( 1) H  10           s( 99.44%)p 0.01(  0.56%)
                                            0.0023  0.9972  0.0502 -0.0438  0.0337
   109. (0.00007) RY*( 2) H  10           s(  0.03%)p99.99( 99.97%)
   110. (0.00004) RY*( 3) H  10           s(  0.53%)p99.99( 99.47%)
   111. (0.00001) RY*( 4) H  10           s(  0.10%)p99.99( 99.90%)
   112. (0.00083) RY*( 1) H  11           s( 99.44%)p 0.01(  0.56%)
                                            0.0023  0.9972 -0.0503 -0.0456 -0.0312
   113. (0.00007) RY*( 2) H  11           s(  0.03%)p99.99( 99.97%)
   114. (0.00004) RY*( 3) H  11           s(  0.53%)p99.99( 99.47%)
   115. (0.00001) RY*( 4) H  11           s(  0.10%)p99.99( 99.90%)
   116. (0.00083) RY*( 1) H  12           s( 99.44%)p 0.01(  0.56%)
                                            0.0023  0.9972 -0.0502 -0.0438  0.0337
   117. (0.00007) RY*( 2) H  12           s(  0.03%)p99.99( 99.97%)
   118. (0.00004) RY*( 3) H  12           s(  0.53%)p99.99( 99.47%)
   119. (0.00001) RY*( 4) H  12           s(  0.10%)p99.99( 99.90%)
   120. (0.00083) RY*( 1) H  13           s( 99.44%)p 0.01(  0.56%)
                                            0.0023  0.9972  0.0503 -0.0042  0.0551
   121. (0.00007) RY*( 2) H  13           s(  0.03%)p99.99( 99.97%)
   122. (0.00004) RY*( 3) H  13           s(  0.53%)p99.99( 99.47%)
   123. (0.00001) RY*( 4) H  13           s(  0.10%)p99.99( 99.90%)
   124. (0.00083) RY*( 1) H  14           s( 99.44%)p 0.01(  0.56%)
                                            0.0023  0.9972  0.0503  0.0511  0.0211
   125. (0.00007) RY*( 2) H  14           s(  0.03%)p99.99( 99.97%)
   126. (0.00004) RY*( 3) H  14           s(  0.53%)p99.99( 99.47%)
   127. (0.00001) RY*( 4) H  14           s(  0.10%)p99.99( 99.90%)
   128. (0.00083) RY*( 1) H  15           s( 99.44%)p 0.01(  0.56%)
                                            0.0023  0.9972 -0.0503  0.0511  0.0211
   129. (0.00007) RY*( 2) H  15           s(  0.03%)p99.99( 99.97%)
   130. (0.00004) RY*( 3) H  15           s(  0.53%)p99.99( 99.47%)
   131. (0.00001) RY*( 4) H  15           s(  0.10%)p99.99( 99.90%)
   132. (0.00083) RY*( 1) H  16           s( 99.44%)p 0.01(  0.56%)
                                            0.0023  0.9972 -0.0503 -0.0042  0.0551
   133. (0.00007) RY*( 2) H  16           s(  0.03%)p99.99( 99.97%)
   134. (0.00004) RY*( 3) H  16           s(  0.53%)p99.99( 99.47%)
   135. (0.00001) RY*( 4) H  16           s(  0.10%)p99.99( 99.90%)
   136. (0.00083) RY*( 1) H  17           s( 99.44%)p 0.01(  0.56%)
                                            0.0023  0.9972 -0.0502 -0.0072 -0.0548
   137. (0.00007) RY*( 2) H  17           s(  0.03%)p99.99( 99.97%)
   138. (0.00004) RY*( 3) H  17           s(  0.53%)p99.99( 99.47%)
   139. (0.00001) RY*( 4) H  17           s(  0.10%)p99.99( 99.90%)
   140. (0.00083) RY*( 1) H  18           s( 99.44%)p 0.01(  0.56%)
                                            0.0023  0.9972 -0.0503  0.0499 -0.0239
   141. (0.00007) RY*( 2) H  18           s(  0.03%)p99.99( 99.97%)
   142. (0.00004) RY*( 3) H  18           s(  0.53%)p99.99( 99.47%)
   143. (0.00001) RY*( 4) H  18           s(  0.10%)p99.99( 99.90%)
   144. (0.00083) RY*( 1) H  19           s( 99.44%)p 0.01(  0.56%)
                                            0.0023  0.9972  0.0502 -0.0072 -0.0548
   145. (0.00007) RY*( 2) H  19           s(  0.03%)p99.99( 99.97%)
   146. (0.00004) RY*( 3) H  19           s(  0.53%)p99.99( 99.47%)
   147. (0.00001) RY*( 4) H  19           s(  0.10%)p99.99( 99.90%)
   148. (0.00083) RY*( 1) H  20           s( 99.44%)p 0.01(  0.56%)
                                            0.0023  0.9972  0.0503  0.0499 -0.0239
   149. (0.00007) RY*( 2) H  20           s(  0.03%)p99.99( 99.97%)
   150. (0.00004) RY*( 3) H  20           s(  0.53%)p99.99( 99.47%)
   151. (0.00001) RY*( 4) H  20           s(  0.10%)p99.99( 99.90%)
   152. (0.00981) BD*( 1) N   1 - C   2  
                ( 37.10%)   0.6091* N   1 s( 27.92%)p 2.58( 72.02%)d 0.00(  0.06%)
                                           -0.0001 -0.5284  0.0056  0.2314  0.0236
                                           -0.8158  0.0111  0.0222 -0.0003  0.0208
                                           -0.0006  0.0006  0.0061  0.0096
                ( 62.90%)  -0.7931* C   2 s( 22.18%)p 3.50( 77.66%)d 0.01(  0.16%)
                                           -0.0001 -0.4709 -0.0053 -0.2971 -0.0565
                                            0.8273  0.0169 -0.0226 -0.0005  0.0172
                                           -0.0005  0.0018  0.0289  0.0205
   153. (0.00981) BD*( 1) N   1 - C   4  
                ( 37.10%)   0.6091* N   1 s( 27.92%)p 2.58( 72.02%)d 0.00(  0.06%)
                                           -0.0001 -0.5284  0.0056  0.2314  0.0236
                                            0.4272 -0.0058  0.6954 -0.0094 -0.0109
                                           -0.0178 -0.0102 -0.0022 -0.0047
                ( 62.90%)  -0.7931* C   4 s( 22.18%)p 3.50( 77.66%)d 0.01(  0.16%)
                                           -0.0001 -0.4709 -0.0053 -0.2971 -0.0565
                                           -0.4332 -0.0088 -0.7051 -0.0144 -0.0090
                                           -0.0147 -0.0287  0.0055 -0.0200
   154. (0.00981) BD*( 1) N   1 - C   8  
                ( 37.10%)   0.6091* N   1 s( 27.92%)p 2.58( 72.02%)d 0.00(  0.06%)
                                           -0.0001 -0.5284  0.0056  0.2314  0.0236
                                            0.3886 -0.0053 -0.7176  0.0098 -0.0099
                                            0.0183  0.0096 -0.0027 -0.0057
                ( 62.90%)  -0.7931* C   8 s( 22.18%)p 3.50( 77.66%)d 0.01(  0.16%)
                                           -0.0001 -0.4709 -0.0053 -0.2971 -0.0565
                                           -0.3941 -0.0080  0.7277  0.0148 -0.0082
                                            0.0152  0.0270  0.0040 -0.0226
   155. (0.01635) BD*( 1) C   2 - C   3  
                ( 50.00%)   0.7071* C   2 s( 28.24%)p 2.54( 71.69%)d 0.00(  0.07%)
                                           -0.0002 -0.5314  0.0054  0.8458  0.0097
                                            0.0033 -0.0380 -0.0001  0.0010 -0.0033
                                            0.0001  0.0000 -0.0225  0.0134
                ( 50.00%)  -0.7071* C   3 s( 28.24%)p 2.54( 71.69%)d 0.00(  0.07%)
                                           -0.0002 -0.5314  0.0054 -0.8458 -0.0097
                                            0.0033 -0.0380 -0.0001  0.0010  0.0033
                                           -0.0001  0.0000 -0.0225  0.0134
   156. (0.00642) BD*( 1) C   2 - H   9  
                ( 37.07%)   0.6088* C   2 s( 24.71%)p 3.04( 75.24%)d 0.00(  0.04%)
                                            0.0002 -0.4971 -0.0030 -0.3108 -0.0118
                                           -0.3753 -0.0096  0.7170 -0.0252 -0.0046
                                            0.0102  0.0105  0.0002 -0.0135
                ( 62.93%)  -0.7933* H   9 s( 99.90%)p 0.00(  0.10%)
                                           -0.9995  0.0017  0.0134  0.0179 -0.0226
   157. (0.00642) BD*( 1) C   2 - H  10  
                ( 37.07%)   0.6088* C   2 s( 24.72%)p 3.04( 75.24%)d 0.00(  0.04%)
                                            0.0002 -0.4971 -0.0030 -0.3108 -0.0118
                                           -0.4139 -0.0082 -0.6954  0.0257 -0.0051
                                           -0.0100 -0.0117  0.0008 -0.0124
                ( 62.93%)  -0.7933* H  10 s( 99.90%)p 0.00(  0.10%)
                                           -0.9995  0.0017  0.0134  0.0191  0.0216
   158. (0.00981) BD*( 1) C   3 - N   6  
                ( 62.90%)   0.7931* C   3 s( 22.18%)p 3.50( 77.66%)d 0.01(  0.16%)
                                            0.0001  0.4709  0.0053 -0.2971 -0.0565
                                           -0.8273 -0.0169  0.0226  0.0005  0.0172
                                           -0.0005 -0.0018 -0.0289 -0.0205
                ( 37.10%)  -0.6091* N   6 s( 27.92%)p 2.58( 72.02%)d 0.00(  0.06%)
                                            0.0001  0.5284 -0.0056  0.2314  0.0236
                                            0.8158 -0.0111 -0.0222  0.0003  0.0208
                                           -0.0006 -0.0006 -0.0061 -0.0096
   159. (0.00642) BD*( 1) C   3 - H  11  
                ( 37.07%)   0.6088* C   3 s( 24.71%)p 3.04( 75.24%)d 0.00(  0.04%)
                                            0.0002 -0.4971 -0.0030  0.3108  0.0118
                                           -0.3753 -0.0096  0.7170 -0.0252  0.0046
                                           -0.0102  0.0105  0.0002 -0.0135
                ( 62.93%)  -0.7933* H  11 s( 99.90%)p 0.00(  0.10%)
                                           -0.9995  0.0017 -0.0134  0.0179 -0.0226
   160. (0.00642) BD*( 1) C   3 - H  12  
                ( 37.07%)   0.6088* C   3 s( 24.72%)p 3.04( 75.24%)d 0.00(  0.04%)
                                            0.0002 -0.4971 -0.0030  0.3108  0.0118
                                           -0.4139 -0.0082 -0.6954  0.0257  0.0051
                                            0.0100 -0.0117  0.0008 -0.0124
                ( 62.93%)  -0.7933* H  12 s( 99.90%)p 0.00(  0.10%)
                                           -0.9995  0.0017 -0.0134  0.0191  0.0216
   161. (0.01635) BD*( 1) C   4 - C   5  
                ( 50.00%)   0.7071* C   4 s( 28.24%)p 2.54( 71.69%)d 0.00(  0.07%)
                                           -0.0002 -0.5314  0.0054  0.8458  0.0097
                                           -0.0017  0.0199 -0.0028  0.0324  0.0017
                                            0.0028 -0.0003 -0.0227  0.0129
                ( 50.00%)  -0.7071* C   5 s( 28.24%)p 2.54( 71.69%)d 0.00(  0.07%)
                                           -0.0002 -0.5314  0.0054 -0.8458 -0.0097
                                           -0.0017  0.0199 -0.0028  0.0324 -0.0017
                                           -0.0028 -0.0003 -0.0227  0.0129
   162. (0.00642) BD*( 1) C   4 - H  13  
                ( 37.07%)   0.6088* C   4 s( 24.72%)p 3.04( 75.24%)d 0.00(  0.04%)
                                           -0.0002  0.4971  0.0030  0.3108  0.0118
                                           -0.8086  0.0170  0.0335 -0.0209 -0.0112
                                            0.0011 -0.0048 -0.0134 -0.0094
                ( 62.93%)  -0.7933* H  13 s( 99.90%)p 0.00(  0.10%)
                                            0.9995 -0.0017 -0.0134  0.0285  0.0042
   163. (0.00642) BD*( 1) C   4 - H  14  
                ( 37.07%)   0.6088* C   4 s( 24.72%)p 3.04( 75.24%)d 0.00(  0.04%)
                                           -0.0002  0.4971  0.0030  0.3108  0.0118
                                            0.3953 -0.0264 -0.7062  0.0057  0.0061
                                           -0.0094 -0.0148 -0.0035  0.0077
                ( 62.93%)  -0.7933* H  14 s( 99.90%)p 0.00(  0.10%)
                                            0.9995 -0.0017 -0.0134 -0.0091  0.0274
   164. (0.00981) BD*( 1) C   5 - N   6  
                ( 62.90%)   0.7931* C   5 s( 22.18%)p 3.50( 77.66%)d 0.01(  0.16%)
                                            0.0001  0.4709  0.0053 -0.2971 -0.0565
                                            0.4332  0.0088  0.7051  0.0144 -0.0090
                                           -0.0147  0.0287 -0.0055  0.0200
                ( 37.10%)  -0.6091* N   6 s( 27.92%)p 2.58( 72.02%)d 0.00(  0.06%)
                                            0.0001  0.5284 -0.0056  0.2314  0.0236
                                           -0.4272  0.0058 -0.6954  0.0094 -0.0109
                                           -0.0178  0.0102  0.0022  0.0047
   165. (0.00642) BD*( 1) C   5 - H  15  
                ( 37.07%)   0.6088* C   5 s( 24.72%)p 3.04( 75.24%)d 0.00(  0.04%)
                                           -0.0002  0.4971  0.0030 -0.3108 -0.0118
                                            0.3953 -0.0264 -0.7062  0.0057 -0.0061
                                            0.0094 -0.0148 -0.0035  0.0077
                ( 62.93%)  -0.7933* H  15 s( 99.90%)p 0.00(  0.10%)
                                            0.9995 -0.0017  0.0134 -0.0091  0.0274
   166. (0.00642) BD*( 1) C   5 - H  16  
                ( 37.07%)   0.6088* C   5 s( 24.72%)p 3.04( 75.24%)d 0.00(  0.04%)
                                           -0.0002  0.4971  0.0030 -0.3108 -0.0118
                                           -0.8086  0.0170  0.0335 -0.0209  0.0112
                                           -0.0011 -0.0048 -0.0134 -0.0094
                ( 62.93%)  -0.7933* H  16 s( 99.90%)p 0.00(  0.10%)
                                            0.9995 -0.0017  0.0134  0.0285  0.0042
   167. (0.00981) BD*( 1) N   6 - C   7  
                ( 37.10%)   0.6091* N   6 s( 27.92%)p 2.58( 72.02%)d 0.00(  0.06%)
                                           -0.0001 -0.5284  0.0056 -0.2314 -0.0236
                                            0.3886 -0.0053 -0.7176  0.0098  0.0099
                                           -0.0183  0.0096 -0.0027 -0.0057
                ( 62.90%)  -0.7931* C   7 s( 22.18%)p 3.50( 77.66%)d 0.01(  0.16%)
                                           -0.0001 -0.4709 -0.0053  0.2971  0.0565
                                           -0.3941 -0.0080  0.7277  0.0148  0.0082
                                           -0.0152  0.0270  0.0040 -0.0226
   168. (0.01635) BD*( 1) C   7 - C   8  
                ( 50.00%)   0.7071* C   7 s( 28.24%)p 2.54( 71.69%)d 0.00(  0.07%)
                                           -0.0002 -0.5313  0.0054 -0.8458 -0.0097
                                           -0.0016  0.0181  0.0029 -0.0335 -0.0016
                                            0.0029  0.0003 -0.0228  0.0129
                ( 50.00%)  -0.7071* C   8 s( 28.24%)p 2.54( 71.69%)d 0.00(  0.07%)
                                           -0.0002 -0.5313  0.0054  0.8458  0.0097
                                           -0.0016  0.0181  0.0029 -0.0335  0.0016
                                           -0.0029  0.0003 -0.0228  0.0129
   169. (0.00642) BD*( 1) C   7 - H  17  
                ( 37.07%)   0.6088* C   7 s( 24.72%)p 3.04( 75.24%)d 0.00(  0.04%)
                                           -0.0002  0.4971  0.0030 -0.3108 -0.0118
                                           -0.8092  0.0181  0.0107  0.0200  0.0112
                                            0.0005  0.0031 -0.0136 -0.0098
                ( 62.93%)  -0.7933* H  17 s( 99.90%)p 0.00(  0.10%)
                                            0.9995 -0.0017  0.0134  0.0283 -0.0058
   170. (0.00642) BD*( 1) C   7 - H  18  
                ( 37.07%)   0.6088* C   7 s( 24.72%)p 3.04( 75.24%)d 0.00(  0.04%)
                                            0.0002 -0.4971 -0.0030  0.3108  0.0118
                                           -0.4333  0.0266 -0.6836  0.0043  0.0066
                                            0.0091 -0.0152  0.0043 -0.0063
                ( 62.93%)  -0.7933* H  18 s( 99.90%)p 0.00(  0.10%)
                                           -0.9995  0.0017 -0.0134  0.0106  0.0268
   171. (0.00642) BD*( 1) C   8 - H  19  
                ( 37.07%)   0.6088* C   8 s( 24.72%)p 3.04( 75.24%)d 0.00(  0.04%)
                                           -0.0002  0.4971  0.0030  0.3108  0.0118
                                           -0.8092  0.0181  0.0107  0.0200 -0.0112
                                           -0.0005  0.0031 -0.0136 -0.0098
                ( 62.93%)  -0.7933* H  19 s( 99.90%)p 0.00(  0.10%)
                                            0.9995 -0.0017 -0.0134  0.0283 -0.0058
   172. (0.00642) BD*( 1) C   8 - H  20  
                ( 37.07%)   0.6088* C   8 s( 24.72%)p 3.04( 75.24%)d 0.00(  0.04%)
                                            0.0002 -0.4971 -0.0030 -0.3108 -0.0118
                                           -0.4332  0.0266 -0.6836  0.0043 -0.0066
                                           -0.0091 -0.0152  0.0043 -0.0063
                ( 62.93%)  -0.7933* H  20 s( 99.90%)p 0.00(  0.10%)
                                           -0.9995  0.0017  0.0134  0.0106  0.0268


 NHO Directionality and "Bond Bending" (deviations from line of nuclear centers)

         [Thresholds for printing:  angular deviation  >  1.0 degree]
                                    hybrid p-character > 25.0%
                                    orbital occupancy  >  0.10e

                                Line of Centers        Hybrid 1              Hybrid 2
                                ---------------  -------------------   ------------------
                NBO               Theta   Phi    Theta   Phi    Dev    Theta   Phi    Dev
 ========================================================================================
     1. BD (   1) N   1 - C   2    91.5  109.7    91.5  107.6   2.1     88.6  292.7   3.1
     2. BD (   1) N   1 - C   4   143.4  235.7   144.3  238.8   2.1     38.2   51.3   3.1
     3. BD (   1) N   1 - C   8    34.1  233.1    33.0  236.4   2.1    144.2   48.7   3.1
     4. BD (   1) C   2 - C   3    90.0  180.0    90.1  177.7   2.3     90.1    2.3   2.3
     7. BD (   1) C   3 - N   6    88.5  250.3    88.6  247.3   3.1     91.5   72.4   2.1
    10. BD (   1) C   4 - C   5    90.0  180.0    92.0  181.2   2.3     92.0  358.8   2.3
    13. BD (   1) C   5 - N   6    36.6  124.3    38.2  128.7   3.1    144.3  301.2   2.1
    16. BD (   1) N   6 - C   7    34.1  306.9    33.0  303.6   2.1    144.2  131.3   3.1
    17. BD (   1) C   7 - C   8    90.0    0.0    88.0  358.9   2.3     88.0  181.1   2.3
    30. LP (   1) N   1             --     --     90.0    0.0   --       --     --    --
    31. LP (   1) N   6             --     --     90.0  180.0   --       --     --    --


 Second Order Perturbation Theory Analysis of Fock Matrix in NBO Basis

     Threshold for printing:   0.25 kcal/mol
                                                                              E(2)  E(j)-E(i) F(i,j)
         Donor NBO (i)                     Acceptor NBO (j)                 kcal/mol   a.u.    a.u. 
 ===================================================================================================

 within unit  1
   1. BD (   1) N   1 - C   2        / 59. RY*(   1) C   4                    0.53    1.80    0.039
   1. BD (   1) N   1 - C   2        / 60. RY*(   2) C   4                    0.37    1.33    0.028
   1. BD (   1) N   1 - C   2        / 95. RY*(   1) C   8                    0.53    1.80    0.039
   1. BD (   1) N   1 - C   2        / 96. RY*(   2) C   8                    0.37    1.33    0.028
   1. BD (   1) N   1 - C   2        /153. BD*(   1) N   1 - C   4            0.43    1.04    0.027
   1. BD (   1) N   1 - C   2        /154. BD*(   1) N   1 - C   8            0.43    1.04    0.027
   1. BD (   1) N   1 - C   2        /158. BD*(   1) C   3 - N   6            0.28    1.04    0.022
   1. BD (   1) N   1 - C   2        /162. BD*(   1) C   4 - H  13            0.77    1.18    0.038
   1. BD (   1) N   1 - C   2        /171. BD*(   1) C   8 - H  19            0.77    1.18    0.038
   2. BD (   1) N   1 - C   4        / 41. RY*(   1) C   2                    0.53    1.80    0.039
   2. BD (   1) N   1 - C   4        / 42. RY*(   2) C   2                    0.37    1.33    0.028
   2. BD (   1) N   1 - C   4        / 95. RY*(   1) C   8                    0.53    1.80    0.039
   2. BD (   1) N   1 - C   4        / 96. RY*(   2) C   8                    0.37    1.33    0.028
   2. BD (   1) N   1 - C   4        /152. BD*(   1) N   1 - C   2            0.43    1.04    0.027
   2. BD (   1) N   1 - C   4        /154. BD*(   1) N   1 - C   8            0.43    1.04    0.027
   2. BD (   1) N   1 - C   4        /157. BD*(   1) C   2 - H  10            0.77    1.18    0.038
   2. BD (   1) N   1 - C   4        /164. BD*(   1) C   5 - N   6            0.28    1.04    0.022
   2. BD (   1) N   1 - C   4        /172. BD*(   1) C   8 - H  20            0.77    1.18    0.038
   3. BD (   1) N   1 - C   8        / 41. RY*(   1) C   2                    0.53    1.80    0.039
   3. BD (   1) N   1 - C   8        / 42. RY*(   2) C   2                    0.37    1.33    0.028
   3. BD (   1) N   1 - C   8        / 59. RY*(   1) C   4                    0.53    1.80    0.039
   3. BD (   1) N   1 - C   8        / 60. RY*(   2) C   4                    0.37    1.33    0.028
   3. BD (   1) N   1 - C   8        /152. BD*(   1) N   1 - C   2            0.43    1.04    0.027
   3. BD (   1) N   1 - C   8        /153. BD*(   1) N   1 - C   4            0.43    1.04    0.027
   3. BD (   1) N   1 - C   8        /156. BD*(   1) C   2 - H   9            0.77    1.18    0.038
   3. BD (   1) N   1 - C   8        /163. BD*(   1) C   4 - H  14            0.77    1.18    0.038
   3. BD (   1) N   1 - C   8        /167. BD*(   1) N   6 - C   7            0.28    1.04    0.022
   5. BD (   1) C   2 - H   9        /154. BD*(   1) N   1 - C   8            1.63    0.82    0.046
   5. BD (   1) C   2 - H   9        /158. BD*(   1) C   3 - N   6            0.46    0.82    0.025
   5. BD (   1) C   2 - H   9        /160. BD*(   1) C   3 - H  12            0.45    0.96    0.026
   6. BD (   1) C   2 - H  10        /153. BD*(   1) N   1 - C   4            1.63    0.82    0.046
   6. BD (   1) C   2 - H  10        /158. BD*(   1) C   3 - N   6            0.46    0.82    0.025
   6. BD (   1) C   2 - H  10        /159. BD*(   1) C   3 - H  11            0.45    0.96    0.026
   7. BD (   1) C   3 - N   6        / 68. RY*(   1) C   5                    0.53    1.80    0.039
   7. BD (   1) C   3 - N   6        / 69. RY*(   2) C   5                    0.37    1.33    0.028
   7. BD (   1) C   3 - N   6        / 86. RY*(   1) C   7                    0.53    1.80    0.039
   7. BD (   1) C   3 - N   6        / 87. RY*(   2) C   7                    0.37    1.33    0.028
   7. BD (   1) C   3 - N   6        /152. BD*(   1) N   1 - C   2            0.28    1.04    0.022
   7. BD (   1) C   3 - N   6        /164. BD*(   1) C   5 - N   6            0.43    1.04    0.027
   7. BD (   1) C   3 - N   6        /166. BD*(   1) C   5 - H  16            0.77    1.18    0.038
   7. BD (   1) C   3 - N   6        /167. BD*(   1) N   6 - C   7            0.43    1.04    0.027
   7. BD (   1) C   3 - N   6        /169. BD*(   1) C   7 - H  17            0.77    1.18    0.038
   8. BD (   1) C   3 - H  11        /152. BD*(   1) N   1 - C   2            0.46    0.82    0.025
   8. BD (   1) C   3 - H  11        /157. BD*(   1) C   2 - H  10            0.45    0.96    0.026
   8. BD (   1) C   3 - H  11        /167. BD*(   1) N   6 - C   7            1.63    0.82    0.046
   9. BD (   1) C   3 - H  12        /152. BD*(   1) N   1 - C   2            0.46    0.82    0.025
   9. BD (   1) C   3 - H  12        /156. BD*(   1) C   2 - H   9            0.45    0.96    0.026
   9. BD (   1) C   3 - H  12        /164. BD*(   1) C   5 - N   6            1.63    0.82    0.046
  11. BD (   1) C   4 - H  13        /152. BD*(   1) N   1 - C   2            1.63    0.82    0.046
  11. BD (   1) C   4 - H  13        /164. BD*(   1) C   5 - N   6            0.46    0.82    0.025
  11. BD (   1) C   4 - H  13        /165. BD*(   1) C   5 - H  15            0.45    0.96    0.026
  12. BD (   1) C   4 - H  14        /154. BD*(   1) N   1 - C   8            1.63    0.82    0.046
  12. BD (   1) C   4 - H  14        /164. BD*(   1) C   5 - N   6            0.46    0.82    0.025
  12. BD (   1) C   4 - H  14        /166. BD*(   1) C   5 - H  16            0.45    0.96    0.026
  13. BD (   1) C   5 - N   6        / 50. RY*(   1) C   3                    0.53    1.80    0.039
  13. BD (   1) C   5 - N   6        / 51. RY*(   2) C   3                    0.37    1.33    0.028
  13. BD (   1) C   5 - N   6        / 86. RY*(   1) C   7                    0.53    1.80    0.039
  13. BD (   1) C   5 - N   6        / 87. RY*(   2) C   7                    0.37    1.33    0.028
  13. BD (   1) C   5 - N   6        /153. BD*(   1) N   1 - C   4            0.28    1.04    0.022
  13. BD (   1) C   5 - N   6        /158. BD*(   1) C   3 - N   6            0.43    1.04    0.027
  13. BD (   1) C   5 - N   6        /160. BD*(   1) C   3 - H  12            0.77    1.18    0.038
  13. BD (   1) C   5 - N   6        /167. BD*(   1) N   6 - C   7            0.43    1.04    0.027
  13. BD (   1) C   5 - N   6        /170. BD*(   1) C   7 - H  18            0.77    1.18    0.038
  14. BD (   1) C   5 - H  15        /153. BD*(   1) N   1 - C   4            0.46    0.82    0.025
  14. BD (   1) C   5 - H  15        /162. BD*(   1) C   4 - H  13            0.45    0.96    0.026
  14. BD (   1) C   5 - H  15        /167. BD*(   1) N   6 - C   7            1.63    0.82    0.046
  15. BD (   1) C   5 - H  16        /153. BD*(   1) N   1 - C   4            0.46    0.82    0.025
  15. BD (   1) C   5 - H  16        /158. BD*(   1) C   3 - N   6            1.63    0.82    0.046
  15. BD (   1) C   5 - H  16        /163. BD*(   1) C   4 - H  14            0.45    0.96    0.026
  16. BD (   1) N   6 - C   7        / 50. RY*(   1) C   3                    0.53    1.80    0.039
  16. BD (   1) N   6 - C   7        / 51. RY*(   2) C   3                    0.37    1.33    0.028
  16. BD (   1) N   6 - C   7        / 68. RY*(   1) C   5                    0.53    1.80    0.039
  16. BD (   1) N   6 - C   7        / 69. RY*(   2) C   5                    0.37    1.33    0.028
  16. BD (   1) N   6 - C   7        /154. BD*(   1) N   1 - C   8            0.28    1.04    0.022
  16. BD (   1) N   6 - C   7        /158. BD*(   1) C   3 - N   6            0.43    1.04    0.027
  16. BD (   1) N   6 - C   7        /159. BD*(   1) C   3 - H  11            0.77    1.18    0.038
  16. BD (   1) N   6 - C   7        /164. BD*(   1) C   5 - N   6            0.43    1.04    0.027
  16. BD (   1) N   6 - C   7        /165. BD*(   1) C   5 - H  15            0.77    1.18    0.038
  18. BD (   1) C   7 - H  17        /154. BD*(   1) N   1 - C   8            0.46    0.82    0.025
  18. BD (   1) C   7 - H  17        /158. BD*(   1) C   3 - N   6            1.63    0.82    0.046
  18. BD (   1) C   7 - H  17        /172. BD*(   1) C   8 - H  20            0.45    0.96    0.026
  19. BD (   1) C   7 - H  18        /154. BD*(   1) N   1 - C   8            0.46    0.82    0.025
  19. BD (   1) C   7 - H  18        /164. BD*(   1) C   5 - N   6            1.63    0.82    0.046
  19. BD (   1) C   7 - H  18        /171. BD*(   1) C   8 - H  19            0.45    0.96    0.026
  20. BD (   1) C   8 - H  19        /152. BD*(   1) N   1 - C   2            1.63    0.82    0.046
  20. BD (   1) C   8 - H  19        /167. BD*(   1) N   6 - C   7            0.46    0.82    0.025
  20. BD (   1) C   8 - H  19        /170. BD*(   1) C   7 - H  18            0.45    0.96    0.026
  21. BD (   1) C   8 - H  20        /153. BD*(   1) N   1 - C   4            1.63    0.82    0.046
  21. BD (   1) C   8 - H  20        /167. BD*(   1) N   6 - C   7            0.46    0.82    0.025
  21. BD (   1) C   8 - H  20        /169. BD*(   1) C   7 - H  17            0.45    0.96    0.026
  22. CR (   1) N   1                / 42. RY*(   2) C   2                    0.53   14.84    0.112
  22. CR (   1) N   1                / 44. RY*(   4) C   2                    0.39   15.37    0.098
  22. CR (   1) N   1                / 60. RY*(   2) C   4                    0.53   14.84    0.112
  22. CR (   1) N   1                / 62. RY*(   4) C   4                    0.39   15.37    0.098
  22. CR (   1) N   1                / 96. RY*(   2) C   8                    0.53   14.84    0.112
  22. CR (   1) N   1                / 98. RY*(   4) C   8                    0.39   15.37    0.098
  23. CR (   1) C   2                / 35. RY*(   4) N   1                    0.32   11.44    0.076
  23. CR (   1) C   2                / 51. RY*(   2) C   3                    0.68   10.72    0.108
  23. CR (   1) C   2                /104. RY*(   1) H   9                    0.38   10.50    0.079
  23. CR (   1) C   2                /108. RY*(   1) H  10                    0.38   10.50    0.079
  23. CR (   1) C   2                /153. BD*(   1) N   1 - C   4            0.37   10.44    0.078
  23. CR (   1) C   2                /154. BD*(   1) N   1 - C   8            0.37   10.44    0.078
  24. CR (   1) C   3                / 42. RY*(   2) C   2                    0.68   10.72    0.108
  24. CR (   1) C   3                / 80. RY*(   4) N   6                    0.32   11.44    0.076
  24. CR (   1) C   3                /112. RY*(   1) H  11                    0.38   10.50    0.079
  24. CR (   1) C   3                /116. RY*(   1) H  12                    0.38   10.50    0.079
  24. CR (   1) C   3                /164. BD*(   1) C   5 - N   6            0.37   10.44    0.078
  24. CR (   1) C   3                /167. BD*(   1) N   6 - C   7            0.37   10.44    0.078
  25. CR (   1) C   4                / 69. RY*(   2) C   5                    0.68   10.72    0.108
  25. CR (   1) C   4                /120. RY*(   1) H  13                    0.38   10.50    0.079
  25. CR (   1) C   4                /124. RY*(   1) H  14                    0.38   10.50    0.079
  25. CR (   1) C   4                /152. BD*(   1) N   1 - C   2            0.37   10.44    0.078
  25. CR (   1) C   4                /154. BD*(   1) N   1 - C   8            0.37   10.44    0.078
  26. CR (   1) C   5                / 60. RY*(   2) C   4                    0.68   10.72    0.108
  26. CR (   1) C   5                /128. RY*(   1) H  15                    0.38   10.50    0.079
  26. CR (   1) C   5                /132. RY*(   1) H  16                    0.38   10.50    0.079
  26. CR (   1) C   5                /158. BD*(   1) C   3 - N   6            0.37   10.44    0.078
  26. CR (   1) C   5                /167. BD*(   1) N   6 - C   7            0.37   10.44    0.078
  27. CR (   1) N   6                / 51. RY*(   2) C   3                    0.53   14.84    0.112
  27. CR (   1) N   6                / 53. RY*(   4) C   3                    0.39   15.37    0.098
  27. CR (   1) N   6                / 69. RY*(   2) C   5                    0.53   14.84    0.112
  27. CR (   1) N   6                / 71. RY*(   4) C   5                    0.39   15.37    0.098
  27. CR (   1) N   6                / 87. RY*(   2) C   7                    0.53   14.84    0.112
  27. CR (   1) N   6                / 89. RY*(   4) C   7                    0.39   15.37    0.098
  28. CR (   1) C   7                / 96. RY*(   2) C   8                    0.68   10.72    0.108
  28. CR (   1) C   7                /136. RY*(   1) H  17                    0.38   10.50    0.079
  28. CR (   1) C   7                /140. RY*(   1) H  18                    0.38   10.50    0.079
  28. CR (   1) C   7                /158. BD*(   1) C   3 - N   6            0.37   10.44    0.078
  28. CR (   1) C   7                /164. BD*(   1) C   5 - N   6            0.37   10.44    0.078
  29. CR (   1) C   8                / 87. RY*(   2) C   7                    0.68   10.72    0.108
  29. CR (   1) C   8                /144. RY*(   1) H  19                    0.38   10.50    0.079
  29. CR (   1) C   8                /148. RY*(   1) H  20                    0.38   10.50    0.079
  29. CR (   1) C   8                /152. BD*(   1) N   1 - C   2            0.37   10.44    0.078
  29. CR (   1) C   8                /153. BD*(   1) N   1 - C   4            0.37   10.44    0.078
  30. LP (   1) N   1                / 43. RY*(   3) C   2                    0.64    1.64    0.042
  30. LP (   1) N   1                / 61. RY*(   3) C   4                    0.64    1.64    0.042
  30. LP (   1) N   1                / 97. RY*(   3) C   8                    0.64    1.64    0.042
  30. LP (   1) N   1                /155. BD*(   1) C   2 - C   3            3.23    0.70    0.061
  30. LP (   1) N   1                /156. BD*(   1) C   2 - H   9            0.43    0.82    0.024
  30. LP (   1) N   1                /157. BD*(   1) C   2 - H  10            0.43    0.82    0.024
  30. LP (   1) N   1                /161. BD*(   1) C   4 - C   5            3.23    0.70    0.061
  30. LP (   1) N   1                /162. BD*(   1) C   4 - H  13            0.43    0.82    0.024
  30. LP (   1) N   1                /163. BD*(   1) C   4 - H  14            0.43    0.82    0.024
  30. LP (   1) N   1                /168. BD*(   1) C   7 - C   8            3.23    0.70    0.061
  30. LP (   1) N   1                /171. BD*(   1) C   8 - H  19            0.43    0.82    0.024
  30. LP (   1) N   1                /172. BD*(   1) C   8 - H  20            0.43    0.82    0.024
  31. LP (   1) N   6                / 52. RY*(   3) C   3                    0.64    1.64    0.042
  31. LP (   1) N   6                / 70. RY*(   3) C   5                    0.64    1.64    0.042
  31. LP (   1) N   6                / 88. RY*(   3) C   7                    0.64    1.64    0.042
  31. LP (   1) N   6                /155. BD*(   1) C   2 - C   3            3.23    0.70    0.061
  31. LP (   1) N   6                /159. BD*(   1) C   3 - H  11            0.43    0.82    0.024
  31. LP (   1) N   6                /160. BD*(   1) C   3 - H  12            0.43    0.82    0.024
  31. LP (   1) N   6                /161. BD*(   1) C   4 - C   5            3.23    0.70    0.061
  31. LP (   1) N   6                /165. BD*(   1) C   5 - H  15            0.43    0.82    0.024
  31. LP (   1) N   6                /166. BD*(   1) C   5 - H  16            0.43    0.82    0.024
  31. LP (   1) N   6                /168. BD*(   1) C   7 - C   8            3.23    0.70    0.061
  31. LP (   1) N   6                /169. BD*(   1) C   7 - H  17            0.43    0.82    0.024
  31. LP (   1) N   6                /170. BD*(   1) C   7 - H  18            0.43    0.82    0.024


 Natural Bond Orbitals (Summary):

                                                            Principal Delocalizations
           NBO                        Occupancy    Energy   (geminal,vicinal,remote)
 ====================================================================================
 Molecular unit  1  (C6H12N2)
     1. BD (   1) N   1 - C   2          0.99117    -0.90176  162(v),171(v),59(v),95(v)
                                                    153(g),154(g),60(v),96(v)
                                                    158(v)
     2. BD (   1) N   1 - C   4          0.99117    -0.90174  157(v),172(v),41(v),95(v)
                                                    152(g),154(g),42(v),96(v)
                                                    164(v)
     3. BD (   1) N   1 - C   8          0.99117    -0.90174  163(v),156(v),41(v),59(v)
                                                    152(g),153(g),42(v),60(v)
                                                    167(v)
     4. BD (   1) C   2 - C   3          0.99748    -0.80202   
     5. BD (   1) C   2 - H   9          0.99185    -0.68427  154(v),158(v),160(v)
     6. BD (   1) C   2 - H  10          0.99185    -0.68428  153(v),158(v),159(v)
     7. BD (   1) C   3 - N   6          0.99117    -0.90176  166(v),169(v),68(v),86(v)
                                                    164(g),167(g),69(v),87(v)
                                                    152(v)
     8. BD (   1) C   3 - H  11          0.99185    -0.68427  167(v),152(v),157(v)
     9. BD (   1) C   3 - H  12          0.99185    -0.68428  164(v),152(v),156(v)
    10. BD (   1) C   4 - C   5          0.99748    -0.80202   
    11. BD (   1) C   4 - H  13          0.99185    -0.68428  152(v),164(v),165(v)
    12. BD (   1) C   4 - H  14          0.99185    -0.68428  154(v),164(v),166(v)
    13. BD (   1) C   5 - N   6          0.99117    -0.90174  160(v),170(v),50(v),86(v)
                                                    158(g),167(g),51(v),87(v)
                                                    153(v)
    14. BD (   1) C   5 - H  15          0.99185    -0.68428  167(v),153(v),162(v)
    15. BD (   1) C   5 - H  16          0.99185    -0.68428  158(v),153(v),163(v)
    16. BD (   1) N   6 - C   7          0.99117    -0.90174  165(v),159(v),50(v),68(v)
                                                    158(g),164(g),51(v),69(v)
                                                    154(v)
    17. BD (   1) C   7 - C   8          0.99748    -0.80201   
    18. BD (   1) C   7 - H  17          0.99185    -0.68428  158(v),154(v),172(v)
    19. BD (   1) C   7 - H  18          0.99185    -0.68428  164(v),154(v),171(v)
    20. BD (   1) C   8 - H  19          0.99185    -0.68428  152(v),167(v),170(v)
    21. BD (   1) C   8 - H  20          0.99185    -0.68428  153(v),167(v),169(v)
    22. CR (   1) N   1                  0.99967   -14.41166  42(v),60(v),96(v),44(v)
                                                    62(v),98(v)
    23. CR (   1) C   2                  0.99958   -10.29786  51(v),104(v),108(v),153(v)
                                                    154(v),35(v)
    24. CR (   1) C   3                  0.99958   -10.29786  42(v),112(v),116(v),164(v)
                                                    167(v),80(v)
    25. CR (   1) C   4                  0.99958   -10.29786  69(v),120(v),124(v),152(v)
                                                    154(v)
    26. CR (   1) C   5                  0.99958   -10.29786  60(v),128(v),132(v),158(v)
                                                    167(v)
    27. CR (   1) N   6                  0.99967   -14.41166  51(v),69(v),87(v),53(v)
                                                    71(v),89(v)
    28. CR (   1) C   7                  0.99958   -10.29786  96(v),136(v),140(v),158(v)
                                                    164(v)
    29. CR (   1) C   8                  0.99958   -10.29786  87(v),144(v),148(v),152(v)
                                                    153(v)
    30. LP (   1) N   1                  0.96123    -0.53927  155(v),161(v),168(v),43(v)
                                                    61(v),97(v),156(v),157(v)
                                                    162(v),163(v),171(v),172(v)
    31. LP (   1) N   6                  0.96123    -0.53927  155(v),161(v),168(v),52(v)
                                                    70(v),88(v),159(v),160(v)
                                                    165(v),166(v),169(v),170(v)
    32. RY*(   1) N   1                  0.00197     0.73416   
    33. RY*(   2) N   1                  0.00033     2.12640   
    34. RY*(   3) N   1                  0.00033     2.12632   
    35. RY*(   4) N   1                  0.00020     1.14560   
    36. RY*(   5) N   1                  0.00020     1.14556   
    37. RY*(   6) N   1                  0.00015     1.16434   
    38. RY*(   7) N   1                  0.00011     2.32459   
    39. RY*(   8) N   1                  0.00011     2.32454   
    40. RY*(   9) N   1                  0.00002     2.12289   
    41. RY*(   1) C   2                  0.00271     0.89637   
    42. RY*(   2) C   2                  0.00113     0.42567   
    43. RY*(   3) C   2                  0.00093     1.10027   
    44. RY*(   4) C   2                  0.00075     0.96218   
    45. RY*(   5) C   2                  0.00025     1.85211   
    46. RY*(   6) C   2                  0.00012     1.22620   
    47. RY*(   7) C   2                  0.00004     1.88912   
    48. RY*(   8) C   2                  0.00001     2.11865   
    49. RY*(   9) C   2                  0.00001     1.96408   
    50. RY*(   1) C   3                  0.00271     0.89637   
    51. RY*(   2) C   3                  0.00113     0.42567   
    52. RY*(   3) C   3                  0.00093     1.10027   
    53. RY*(   4) C   3                  0.00075     0.96218   
    54. RY*(   5) C   3                  0.00025     1.85211   
    55. RY*(   6) C   3                  0.00012     1.22620   
    56. RY*(   7) C   3                  0.00004     1.88912   
    57. RY*(   8) C   3                  0.00001     2.11865   
    58. RY*(   9) C   3                  0.00001     1.96408   
    59. RY*(   1) C   4                  0.00271     0.89638   
    60. RY*(   2) C   4                  0.00113     0.42569   
    61. RY*(   3) C   4                  0.00093     1.10005   
    62. RY*(   4) C   4                  0.00075     0.96240   
    63. RY*(   5) C   4                  0.00025     1.85212   
    64. RY*(   6) C   4                  0.00012     1.22622   
    65. RY*(   7) C   4                  0.00004     1.88910   
    66. RY*(   8) C   4                  0.00001     1.96472   
    67. RY*(   9) C   4                  0.00001     2.11799   
    68. RY*(   1) C   5                  0.00271     0.89638   
    69. RY*(   2) C   5                  0.00113     0.42569   
    70. RY*(   3) C   5                  0.00093     1.10005   
    71. RY*(   4) C   5                  0.00075     0.96240   
    72. RY*(   5) C   5                  0.00025     1.85212   
    73. RY*(   6) C   5                  0.00012     1.22622   
    74. RY*(   7) C   5                  0.00004     1.88910   
    75. RY*(   8) C   5                  0.00001     1.96472   
    76. RY*(   9) C   5                  0.00001     2.11799   
    77. RY*(   1) N   6                  0.00197     0.73416   
    78. RY*(   2) N   6                  0.00033     2.12640   
    79. RY*(   3) N   6                  0.00033     2.12632   
    80. RY*(   4) N   6                  0.00020     1.14560   
    81. RY*(   5) N   6                  0.00020     1.14556   
    82. RY*(   6) N   6                  0.00015     1.16434   
    83. RY*(   7) N   6                  0.00011     2.32459   
    84. RY*(   8) N   6                  0.00011     2.32454   
    85. RY*(   9) N   6                  0.00002     2.12289   
    86. RY*(   1) C   7                  0.00271     0.89640   
    87. RY*(   2) C   7                  0.00113     0.42571   
    88. RY*(   3) C   7                  0.00093     1.10003   
    89. RY*(   4) C   7                  0.00075     0.96241   
    90. RY*(   5) C   7                  0.00025     1.85211   
    91. RY*(   6) C   7                  0.00012     1.22616   
    92. RY*(   7) C   7                  0.00004     1.88912   
    93. RY*(   8) C   7                  0.00001     2.01255   
    94. RY*(   9) C   7                  0.00001     2.07018   
    95. RY*(   1) C   8                  0.00271     0.89640   
    96. RY*(   2) C   8                  0.00113     0.42571   
    97. RY*(   3) C   8                  0.00093     1.10003   
    98. RY*(   4) C   8                  0.00075     0.96241   
    99. RY*(   5) C   8                  0.00025     1.85211   
   100. RY*(   6) C   8                  0.00012     1.22616   
   101. RY*(   7) C   8                  0.00004     1.88911   
   102. RY*(   8) C   8                  0.00001     2.01254   
   103. RY*(   9) C   8                  0.00001     2.07018   
   104. RY*(   1) H   9                  0.00083     0.20269   
   105. RY*(   2) H   9                  0.00007     1.78420   
   106. RY*(   3) H   9                  0.00004     1.65651   
   107. RY*(   4) H   9                  0.00001     2.02005   
   108. RY*(   1) H  10                  0.00083     0.20268   
   109. RY*(   2) H  10                  0.00007     1.78419   
   110. RY*(   3) H  10                  0.00004     1.65656   
   111. RY*(   4) H  10                  0.00001     2.02001   
   112. RY*(   1) H  11                  0.00083     0.20269   
   113. RY*(   2) H  11                  0.00007     1.78420   
   114. RY*(   3) H  11                  0.00004     1.65651   
   115. RY*(   4) H  11                  0.00001     2.02005   
   116. RY*(   1) H  12                  0.00083     0.20268   
   117. RY*(   2) H  12                  0.00007     1.78419   
   118. RY*(   3) H  12                  0.00004     1.65656   
   119. RY*(   4) H  12                  0.00001     2.02002   
   120. RY*(   1) H  13                  0.00083     0.20270   
   121. RY*(   2) H  13                  0.00007     1.78418   
   122. RY*(   3) H  13                  0.00004     1.65655   
   123. RY*(   4) H  13                  0.00001     2.02002   
   124. RY*(   1) H  14                  0.00083     0.20269   
   125. RY*(   2) H  14                  0.00007     1.78416   
   126. RY*(   3) H  14                  0.00004     1.65658   
   127. RY*(   4) H  14                  0.00001     2.02002   
   128. RY*(   1) H  15                  0.00083     0.20269   
   129. RY*(   2) H  15                  0.00007     1.78416   
   130. RY*(   3) H  15                  0.00004     1.65658   
   131. RY*(   4) H  15                  0.00001     2.02002   
   132. RY*(   1) H  16                  0.00083     0.20270   
   133. RY*(   2) H  16                  0.00007     1.78418   
   134. RY*(   3) H  16                  0.00004     1.65655   
   135. RY*(   4) H  16                  0.00001     2.02002   
   136. RY*(   1) H  17                  0.00083     0.20269   
   137. RY*(   2) H  17                  0.00007     1.78421   
   138. RY*(   3) H  17                  0.00004     1.65653   
   139. RY*(   4) H  17                  0.00001     2.02003   
   140. RY*(   1) H  18                  0.00083     0.20269   
   141. RY*(   2) H  18                  0.00007     1.78419   
   142. RY*(   3) H  18                  0.00004     1.65653   
   143. RY*(   4) H  18                  0.00001     2.02003   
   144. RY*(   1) H  19                  0.00083     0.20269   
   145. RY*(   2) H  19                  0.00007     1.78421   
   146. RY*(   3) H  19                  0.00004     1.65653   
   147. RY*(   4) H  19                  0.00001     2.02003   
   148. RY*(   1) H  20                  0.00083     0.20269   
   149. RY*(   2) H  20                  0.00007     1.78419   
   150. RY*(   3) H  20                  0.00004     1.65653   
   151. RY*(   4) H  20                  0.00001     2.02003   
   152. BD*(   1) N   1 - C   2          0.00981     0.14066   
   153. BD*(   1) N   1 - C   4          0.00981     0.14064   
   154. BD*(   1) N   1 - C   8          0.00981     0.14064   
   155. BD*(   1) C   2 - C   3          0.01635     0.15648   
   156. BD*(   1) C   2 - H   9          0.00642     0.27832   
   157. BD*(   1) C   2 - H  10          0.00642     0.27832   
   158. BD*(   1) C   3 - N   6          0.00981     0.14066   
   159. BD*(   1) C   3 - H  11          0.00642     0.27832   
   160. BD*(   1) C   3 - H  12          0.00642     0.27832   
   161. BD*(   1) C   4 - C   5          0.01635     0.15649   
   162. BD*(   1) C   4 - H  13          0.00642     0.27832   
   163. BD*(   1) C   4 - H  14          0.00642     0.27832   
   164. BD*(   1) C   5 - N   6          0.00981     0.14064   
   165. BD*(   1) C   5 - H  15          0.00642     0.27832   
   166. BD*(   1) C   5 - H  16          0.00642     0.27832   
   167. BD*(   1) N   6 - C   7          0.00981     0.14064   
   168. BD*(   1) C   7 - C   8          0.01635     0.15647   
   169. BD*(   1) C   7 - H  17          0.00642     0.27833   
   170. BD*(   1) C   7 - H  18          0.00642     0.27832   
   171. BD*(   1) C   8 - H  19          0.00642     0.27833   
   172. BD*(   1) C   8 - H  20          0.00642     0.27832   
       -------------------------------
              Total Lewis   30.76091  ( 99.2287%)
        Valence non-Lewis    0.18499  (  0.5967%)
        Rydberg non-Lewis    0.05410  (  0.1745%)
       -------------------------------
            Total unit  1   31.00000  (100.0000%)
           Charge unit  1    0.00000


 ***************************************************
 *******         Beta  spin orbitals         *******
 ***************************************************


 NATURAL POPULATIONS:  Natural atomic orbital occupancies 
                                                          
   NAO  Atom  No  lang   Type(AO)    Occupancy      Energy
 ----------------------------------------------------------
     1    N    1  S      Cor( 1S)     0.99955     -14.40354
     2    N    1  S      Val( 2S)     0.61668      -0.70810
     3    N    1  S      Ryd( 3S)     0.00069       1.05805
     4    N    1  px     Val( 2p)     0.58864      -0.40883
     5    N    1  px     Ryd( 3p)     0.00161       0.79715
     6    N    1  py     Val( 2p)     0.63429      -0.41617
     7    N    1  py     Ryd( 3p)     0.00032       0.93869
     8    N    1  pz     Val( 2p)     0.63429      -0.41617
     9    N    1  pz     Ryd( 3p)     0.00032       0.93868
    10    N    1  dxy    Ryd( 3d)     0.00062       2.29212
    11    N    1  dxz    Ryd( 3d)     0.00062       2.29210
    12    N    1  dyz    Ryd( 3d)     0.00042       2.40887
    13    N    1  dx2y2  Ryd( 3d)     0.00056       2.27592
    14    N    1  dz2    Ryd( 3d)     0.00046       2.36453

    15    C    2  S      Cor( 1S)     0.99958     -10.29712
    16    C    2  S      Val( 2S)     0.51343      -0.41469
    17    C    2  S      Ryd( 3S)     0.00070       0.83420
    18    C    2  px     Val( 2p)     0.48678      -0.26613
    19    C    2  px     Ryd( 3p)     0.00222       0.37146
    20    C    2  py     Val( 2p)     0.46143      -0.25429
    21    C    2  py     Ryd( 3p)     0.00149       0.40418
    22    C    2  pz     Val( 2p)     0.63935      -0.29086
    23    C    2  pz     Ryd( 3p)     0.00315       0.72970
    24    C    2  dxy    Ryd( 3d)     0.00050       1.91672
    25    C    2  dxz    Ryd( 3d)     0.00030       2.01348
    26    C    2  dyz    Ryd( 3d)     0.00041       2.13278
    27    C    2  dx2y2  Ryd( 3d)     0.00049       2.02052
    28    C    2  dz2    Ryd( 3d)     0.00046       2.05454

    29    C    3  S      Cor( 1S)     0.99958     -10.29712
    30    C    3  S      Val( 2S)     0.51343      -0.41469
    31    C    3  S      Ryd( 3S)     0.00070       0.83420
    32    C    3  px     Val( 2p)     0.48678      -0.26613
    33    C    3  px     Ryd( 3p)     0.00222       0.37146
    34    C    3  py     Val( 2p)     0.46143      -0.25429
    35    C    3  py     Ryd( 3p)     0.00149       0.40418
    36    C    3  pz     Val( 2p)     0.63935      -0.29086
    37    C    3  pz     Ryd( 3p)     0.00315       0.72970
    38    C    3  dxy    Ryd( 3d)     0.00050       1.91672
    39    C    3  dxz    Ryd( 3d)     0.00030       2.01347
    40    C    3  dyz    Ryd( 3d)     0.00041       2.13278
    41    C    3  dx2y2  Ryd( 3d)     0.00049       2.02052
    42    C    3  dz2    Ryd( 3d)     0.00046       2.05454

    43    C    4  S      Cor( 1S)     0.99958     -10.29712
    44    C    4  S      Val( 2S)     0.51343      -0.41469
    45    C    4  S      Ryd( 3S)     0.00070       0.83421
    46    C    4  px     Val( 2p)     0.48678      -0.26613
    47    C    4  px     Ryd( 3p)     0.00222       0.37146
    48    C    4  py     Val( 2p)     0.59066      -0.28085
    49    C    4  py     Ryd( 3p)     0.00270       0.64063
    50    C    4  pz     Val( 2p)     0.51012      -0.26429
    51    C    4  pz     Ryd( 3p)     0.00195       0.49328
    52    C    4  dxy    Ryd( 3d)     0.00035       1.98698
    53    C    4  dxz    Ryd( 3d)     0.00044       1.94318
    54    C    4  dyz    Ryd( 3d)     0.00055       2.04553
    55    C    4  dx2y2  Ryd( 3d)     0.00035       2.07734
    56    C    4  dz2    Ryd( 3d)     0.00045       2.08499

    57    C    5  S      Cor( 1S)     0.99958     -10.29712
    58    C    5  S      Val( 2S)     0.51343      -0.41469
    59    C    5  S      Ryd( 3S)     0.00070       0.83421
    60    C    5  px     Val( 2p)     0.48678      -0.26613
    61    C    5  px     Ryd( 3p)     0.00222       0.37146
    62    C    5  py     Val( 2p)     0.59066      -0.28085
    63    C    5  py     Ryd( 3p)     0.00270       0.64062
    64    C    5  pz     Val( 2p)     0.51012      -0.26429
    65    C    5  pz     Ryd( 3p)     0.00195       0.49328
    66    C    5  dxy    Ryd( 3d)     0.00035       1.98699
    67    C    5  dxz    Ryd( 3d)     0.00044       1.94318
    68    C    5  dyz    Ryd( 3d)     0.00055       2.04553
    69    C    5  dx2y2  Ryd( 3d)     0.00035       2.07734
    70    C    5  dz2    Ryd( 3d)     0.00045       2.08499

    71    N    6  S      Cor( 1S)     0.99955     -14.40354
    72    N    6  S      Val( 2S)     0.61668      -0.70810
    73    N    6  S      Ryd( 3S)     0.00069       1.05805
    74    N    6  px     Val( 2p)     0.58864      -0.40883
    75    N    6  px     Ryd( 3p)     0.00161       0.79715
    76    N    6  py     Val( 2p)     0.63429      -0.41617
    77    N    6  py     Ryd( 3p)     0.00032       0.93869
    78    N    6  pz     Val( 2p)     0.63429      -0.41617
    79    N    6  pz     Ryd( 3p)     0.00032       0.93868
    80    N    6  dxy    Ryd( 3d)     0.00062       2.29213
    81    N    6  dxz    Ryd( 3d)     0.00062       2.29210
    82    N    6  dyz    Ryd( 3d)     0.00042       2.40887
    83    N    6  dx2y2  Ryd( 3d)     0.00056       2.27592
    84    N    6  dz2    Ryd( 3d)     0.00046       2.36453

    85    C    7  S      Cor( 1S)     0.99958     -10.29712
    86    C    7  S      Val( 2S)     0.51343      -0.41470
    87    C    7  S      Ryd( 3S)     0.00070       0.83420
    88    C    7  px     Val( 2p)     0.48678      -0.26613
    89    C    7  px     Ryd( 3p)     0.00222       0.37147
    90    C    7  py     Val( 2p)     0.59907      -0.28258
    91    C    7  py     Ryd( 3p)     0.00278       0.65603
    92    C    7  pz     Val( 2p)     0.50171      -0.26257
    93    C    7  pz     Ryd( 3p)     0.00187       0.47789
    94    C    7  dxy    Ryd( 3d)     0.00034       1.99158
    95    C    7  dxz    Ryd( 3d)     0.00045       1.93860
    96    C    7  dyz    Ryd( 3d)     0.00053       2.05592
    97    C    7  dx2y2  Ryd( 3d)     0.00035       2.07701
    98    C    7  dz2    Ryd( 3d)     0.00047       2.07491

    99    C    8  S      Cor( 1S)     0.99958     -10.29712
   100    C    8  S      Val( 2S)     0.51343      -0.41470
   101    C    8  S      Ryd( 3S)     0.00070       0.83420
   102    C    8  px     Val( 2p)     0.48678      -0.26613
   103    C    8  px     Ryd( 3p)     0.00222       0.37146
   104    C    8  py     Val( 2p)     0.59907      -0.28258
   105    C    8  py     Ryd( 3p)     0.00278       0.65603
   106    C    8  pz     Val( 2p)     0.50171      -0.26257
   107    C    8  pz     Ryd( 3p)     0.00187       0.47789
   108    C    8  dxy    Ryd( 3d)     0.00034       1.99157
   109    C    8  dxz    Ryd( 3d)     0.00045       1.93860
   110    C    8  dyz    Ryd( 3d)     0.00053       2.05591
   111    C    8  dx2y2  Ryd( 3d)     0.00035       2.07702
   112    C    8  dz2    Ryd( 3d)     0.00047       2.07491

   113    H    9  S      Val( 1S)     0.36383      -0.08799
   114    H    9  S      Ryd( 2S)     0.00067       0.19131
   115    H    9  px     Ryd( 2p)     0.00013       1.69375
   116    H    9  py     Ryd( 2p)     0.00014       1.75319
   117    H    9  pz     Ryd( 2p)     0.00024       2.03970

   118    H   10  S      Val( 1S)     0.36383      -0.08798
   119    H   10  S      Ryd( 2S)     0.00067       0.19130
   120    H   10  px     Ryd( 2p)     0.00013       1.69376
   121    H   10  py     Ryd( 2p)     0.00015       1.77334
   122    H   10  pz     Ryd( 2p)     0.00023       2.01955

   123    H   11  S      Val( 1S)     0.36383      -0.08799
   124    H   11  S      Ryd( 2S)     0.00067       0.19131
   125    H   11  px     Ryd( 2p)     0.00013       1.69375
   126    H   11  py     Ryd( 2p)     0.00014       1.75320
   127    H   11  pz     Ryd( 2p)     0.00024       2.03970

   128    H   12  S      Val( 1S)     0.36383      -0.08798
   129    H   12  S      Ryd( 2S)     0.00067       0.19130
   130    H   12  px     Ryd( 2p)     0.00013       1.69376
   131    H   12  py     Ryd( 2p)     0.00015       1.77334
   132    H   12  pz     Ryd( 2p)     0.00023       2.01955

   133    H   13  S      Val( 1S)     0.36383      -0.08799
   134    H   13  S      Ryd( 2S)     0.00067       0.19130
   135    H   13  px     Ryd( 2p)     0.00013       1.69374
   136    H   13  py     Ryd( 2p)     0.00033       2.12136
   137    H   13  pz     Ryd( 2p)     0.00005       1.67153

   138    H   14  S      Val( 1S)     0.36383      -0.08798
   139    H   14  S      Ryd( 2S)     0.00067       0.19130
   140    H   14  px     Ryd( 2p)     0.00013       1.69374
   141    H   14  py     Ryd( 2p)     0.00009       1.79211
   142    H   14  pz     Ryd( 2p)     0.00029       2.00079

   143    H   15  S      Val( 1S)     0.36383      -0.08798
   144    H   15  S      Ryd( 2S)     0.00067       0.19130
   145    H   15  px     Ryd( 2p)     0.00013       1.69374
   146    H   15  py     Ryd( 2p)     0.00009       1.79211
   147    H   15  pz     Ryd( 2p)     0.00029       2.00079

   148    H   16  S      Val( 1S)     0.36383      -0.08799
   149    H   16  S      Ryd( 2S)     0.00067       0.19130
   150    H   16  px     Ryd( 2p)     0.00013       1.69374
   151    H   16  py     Ryd( 2p)     0.00033       2.12135
   152    H   16  pz     Ryd( 2p)     0.00005       1.67153

   153    H   17  S      Val( 1S)     0.36383      -0.08798
   154    H   17  S      Ryd( 2S)     0.00067       0.19130
   155    H   17  px     Ryd( 2p)     0.00013       1.69376
   156    H   17  py     Ryd( 2p)     0.00033       2.12389
   157    H   17  pz     Ryd( 2p)     0.00006       1.66899

   158    H   18  S      Val( 1S)     0.36384      -0.08799
   159    H   18  S      Ryd( 2S)     0.00067       0.19130
   160    H   18  px     Ryd( 2p)     0.00013       1.69374
   161    H   18  py     Ryd( 2p)     0.00010       1.81477
   162    H   18  pz     Ryd( 2p)     0.00028       1.97812

   163    H   19  S      Val( 1S)     0.36383      -0.08798
   164    H   19  S      Ryd( 2S)     0.00067       0.19130
   165    H   19  px     Ryd( 2p)     0.00013       1.69375
   166    H   19  py     Ryd( 2p)     0.00033       2.12390
   167    H   19  pz     Ryd( 2p)     0.00006       1.66899

   168    H   20  S      Val( 1S)     0.36383      -0.08799
   169    H   20  S      Ryd( 2S)     0.00067       0.19130
   170    H   20  px     Ryd( 2p)     0.00013       1.69374
   171    H   20  py     Ryd( 2p)     0.00010       1.81477
   172    H   20  pz     Ryd( 2p)     0.00028       1.97812


 Summary of Natural Population Analysis:                  
                                                          
                                       Natural Population 
                Natural  -----------------------------------------------
    Atom  No    Charge         Core      Valence    Rydberg      Total
 -----------------------------------------------------------------------
      N    1    0.02092      0.99955     2.47391    0.00562     3.47908
      C    2   -0.11029      0.99958     2.10099    0.00972     3.11029
      C    3   -0.11029      0.99958     2.10099    0.00972     3.11029
      C    4   -0.11029      0.99958     2.10099    0.00972     3.11029
      C    5   -0.11029      0.99958     2.10099    0.00972     3.11029
      N    6    0.02092      0.99955     2.47391    0.00562     3.47908
      C    7   -0.11029      0.99958     2.10099    0.00972     3.11029
      C    8   -0.11029      0.99958     2.10099    0.00972     3.11029
      H    9    0.13499      0.00000     0.36383    0.00118     0.36501
      H   10    0.13499      0.00000     0.36383    0.00118     0.36501
      H   11    0.13499      0.00000     0.36383    0.00118     0.36501
      H   12    0.13499      0.00000     0.36383    0.00118     0.36501
      H   13    0.13499      0.00000     0.36383    0.00118     0.36501
      H   14    0.13499      0.00000     0.36383    0.00118     0.36501
      H   15    0.13499      0.00000     0.36383    0.00118     0.36501
      H   16    0.13499      0.00000     0.36383    0.00118     0.36501
      H   17    0.13499      0.00000     0.36383    0.00118     0.36501
      H   18    0.13499      0.00000     0.36384    0.00118     0.36501
      H   19    0.13499      0.00000     0.36383    0.00118     0.36501
      H   20    0.13499      0.00000     0.36383    0.00118     0.36501
 =======================================================================
   * Total *    1.00000      7.99657    21.91977    0.08365    30.00000

                                 Natural Population      
 --------------------------------------------------------
   Core                       7.99657 ( 99.9571% of   8)
   Valence                   21.91977 ( 99.6353% of  22)
   Natural Minimal Basis     29.91635 ( 99.7212% of  30)
   Natural Rydberg Basis      0.08365 (  0.2788% of  30)
 --------------------------------------------------------

    Atom  No          Natural Electron Configuration
 ----------------------------------------------------------------------------
      N    1      [core]2S( 0.62)2p( 1.86)
      C    2      [core]2S( 0.51)2p( 1.59)3p( 0.01)
      C    3      [core]2S( 0.51)2p( 1.59)3p( 0.01)
      C    4      [core]2S( 0.51)2p( 1.59)3p( 0.01)
      C    5      [core]2S( 0.51)2p( 1.59)3p( 0.01)
      N    6      [core]2S( 0.62)2p( 1.86)
      C    7      [core]2S( 0.51)2p( 1.59)3p( 0.01)
      C    8      [core]2S( 0.51)2p( 1.59)3p( 0.01)
      H    9            1S( 0.36)
      H   10            1S( 0.36)
      H   11            1S( 0.36)
      H   12            1S( 0.36)
      H   13            1S( 0.36)
      H   14            1S( 0.36)
      H   15            1S( 0.36)
      H   16            1S( 0.36)
      H   17            1S( 0.36)
      H   18            1S( 0.36)
      H   19            1S( 0.36)
      H   20            1S( 0.36)


 NATURAL BOND ORBITAL ANALYSIS, beta spin orbitals:

                       Occupancies       Lewis Structure    Low   High
           Occ.    -------------------  -----------------   occ   occ
  Cycle   Thresh.   Lewis   Non-Lewis     CR  BD  3C  LP    (L)   (NL)   Dev
 =============================================================================
   1(1)    0.90    29.46836   0.53164      8  22   0   0     0      0    0.01
 -----------------------------------------------------------------------------

 Structure accepted: No low occupancy Lewis orbitals

           --- Apparent excited state configuration ---
 The following "inverted" NBO labels reflect the actual hybrid overlap:

                 NBO   3 has been relabelled BD*

                 NBO 153 has been relabelled BD 

 --------------------------------------------------------
   Core                      7.99657 ( 99.957% of   8)
   Valence Lewis            20.84277 ( 94.740% of  22)
  ==================       ============================
   Total Lewis              28.83933 ( 96.131% of  30)
  -----------------------------------------------------
   Valence non-Lewis         1.11096 (  3.703% of  30)
   Rydberg non-Lewis         0.04971 (  0.166% of  30)
  ==================       ============================
   Total non-Lewis           1.16067 (  3.869% of  30)
 --------------------------------------------------------


       (Occupancy)   Bond orbital/ Coefficients/ Hybrids
 ---------------------------------------------------------------------------------
     1. (0.99149) BD ( 1) N   1 - C   2  
                ( 62.50%)   0.7905* N   1 s( 31.59%)p 2.16( 68.33%)d 0.00(  0.07%)
                                            0.0001  0.5621 -0.0038 -0.1300 -0.0211
                                            0.8157 -0.0106 -0.0222  0.0003 -0.0229
                                            0.0006 -0.0006 -0.0117 -0.0068
                ( 37.50%)   0.6124* C   2 s( 21.85%)p 3.57( 77.99%)d 0.01(  0.16%)
                                            0.0001  0.4674  0.0057  0.3351  0.0530
                                           -0.8149 -0.0147  0.0222  0.0004 -0.0219
                                            0.0006 -0.0017 -0.0270 -0.0208
     2. (0.99149) BD ( 1) N   1 - C   4  
                ( 62.50%)   0.7905* N   1 s( 31.59%)p 2.16( 68.34%)d 0.00(  0.07%)
                                            0.0001  0.5621 -0.0038 -0.1300 -0.0211
                                           -0.4271  0.0056 -0.6953  0.0091  0.0120
                                            0.0195  0.0105 -0.0031  0.0079
                ( 37.50%)   0.6124* C   4 s( 21.85%)p 3.57( 77.99%)d 0.01(  0.16%)
                                            0.0001  0.4674  0.0057  0.3351  0.0530
                                            0.4267  0.0077  0.6946  0.0125  0.0114
                                            0.0186  0.0282 -0.0041  0.0188
     3. (0.92209) BD*( 1) N   1 - N   6  
                ( 50.00%)   0.7071* N   1 s(  5.17%)p18.33( 94.79%)d 0.01(  0.04%)
                                           -0.0001  0.2263  0.0229  0.9730  0.0326
                                            0.0000  0.0000 -0.0000 -0.0000 -0.0000
                                            0.0000 -0.0000 -0.0175  0.0101
                ( 50.00%)  -0.7071* N   6 s(  5.17%)p18.33( 94.79%)d 0.01(  0.04%)
                                           -0.0001  0.2263  0.0229 -0.9730 -0.0326
                                            0.0000  0.0000 -0.0000 -0.0000  0.0000
                                           -0.0000 -0.0000 -0.0175  0.0101
     4. (0.99149) BD ( 1) N   1 - C   8  
                ( 62.50%)   0.7906* N   1 s( 31.59%)p 2.16( 68.34%)d 0.00(  0.07%)
                                            0.0001  0.5621 -0.0038 -0.1300 -0.0211
                                           -0.3886  0.0051  0.7176 -0.0094  0.0109
                                           -0.0201 -0.0098 -0.0026  0.0089
                ( 37.50%)   0.6124* C   8 s( 21.85%)p 3.57( 77.99%)d 0.01(  0.16%)
                                            0.0001  0.4674  0.0057  0.3351  0.0529
                                            0.3882  0.0070 -0.7168 -0.0129  0.0104
                                           -0.0192 -0.0264 -0.0026  0.0214
     5. (0.92802) BD ( 1) C   2 - C   3  
                ( 50.00%)   0.7071* C   2 s( 29.85%)p 2.35( 70.10%)d 0.00(  0.05%)
                                           -0.0003 -0.5463  0.0090  0.8358  0.0003
                                            0.0316 -0.0369 -0.0009  0.0010 -0.0115
                                            0.0003  0.0001 -0.0145  0.0111
                ( 50.00%)   0.7071* C   3 s( 29.85%)p 2.35( 70.10%)d 0.00(  0.05%)
                                           -0.0003 -0.5463  0.0090 -0.8358 -0.0003
                                            0.0316 -0.0369 -0.0009  0.0010  0.0115
                                           -0.0003  0.0001 -0.0145  0.0111
     6. (0.98473) BD ( 1) C   2 - H   9  
                ( 63.35%)   0.7960* C   2 s( 24.07%)p 3.15( 75.89%)d 0.00(  0.04%)
                                           -0.0002  0.4906  0.0031  0.3055  0.0107
                                            0.3876  0.0094 -0.7173  0.0256  0.0029
                                           -0.0102 -0.0102  0.0008  0.0137
                ( 36.65%)   0.6054* H   9 s( 99.90%)p 0.00(  0.10%)
                                            0.9995 -0.0034 -0.0151 -0.0179  0.0220
     7. (0.98473) BD ( 1) C   2 - H  10  
                ( 63.36%)   0.7960* C   2 s( 24.07%)p 3.15( 75.89%)d 0.00(  0.04%)
                                           -0.0002  0.4906  0.0031  0.3055  0.0107
                                            0.4261  0.0080  0.6951 -0.0261  0.0034
                                            0.0100  0.0115  0.0002  0.0127
                ( 36.64%)   0.6053* H  10 s( 99.90%)p 0.00(  0.10%)
                                            0.9995 -0.0034 -0.0151 -0.0191 -0.0210
     8. (0.99149) BD ( 1) C   3 - N   6  
                ( 37.50%)   0.6124* C   3 s( 21.85%)p 3.57( 77.99%)d 0.01(  0.16%)
                                            0.0001  0.4674  0.0057 -0.3351 -0.0530
                                           -0.8149 -0.0147  0.0222  0.0004  0.0219
                                           -0.0006 -0.0017 -0.0270 -0.0208
                ( 62.50%)   0.7905* N   6 s( 31.59%)p 2.16( 68.33%)d 0.00(  0.07%)
                                            0.0001  0.5621 -0.0038  0.1300  0.0211
                                            0.8157 -0.0106 -0.0222  0.0003  0.0229
                                           -0.0006 -0.0006 -0.0117 -0.0068
     9. (0.98473) BD ( 1) C   3 - H  11  
                ( 63.35%)   0.7960* C   3 s( 24.07%)p 3.15( 75.89%)d 0.00(  0.04%)
                                           -0.0002  0.4906  0.0031 -0.3055 -0.0107
                                            0.3876  0.0094 -0.7173  0.0256 -0.0029
                                            0.0102 -0.0102  0.0008  0.0137
                ( 36.65%)   0.6054* H  11 s( 99.90%)p 0.00(  0.10%)
                                            0.9995 -0.0034  0.0151 -0.0179  0.0220
    10. (0.98473) BD ( 1) C   3 - H  12  
                ( 63.36%)   0.7960* C   3 s( 24.07%)p 3.15( 75.89%)d 0.00(  0.04%)
                                           -0.0002  0.4906  0.0031 -0.3055 -0.0107
                                            0.4261  0.0080  0.6951 -0.0261 -0.0034
                                           -0.0100  0.0115  0.0002  0.0127
                ( 36.64%)   0.6053* H  12 s( 99.90%)p 0.00(  0.10%)
                                            0.9995 -0.0034  0.0151 -0.0191 -0.0210
    11. (0.92802) BD ( 1) C   4 - C   5  
                ( 50.00%)   0.7071* C   4 s( 29.85%)p 2.35( 70.10%)d 0.00(  0.05%)
                                            0.0003  0.5463 -0.0090 -0.8358 -0.0003
                                            0.0166 -0.0193  0.0269 -0.0314 -0.0060
                                           -0.0098  0.0021  0.0163 -0.0081
                ( 50.00%)   0.7071* C   5 s( 29.85%)p 2.35( 70.10%)d 0.00(  0.05%)
                                            0.0003  0.5463 -0.0090  0.8358  0.0003
                                            0.0165 -0.0193  0.0269 -0.0314  0.0060
                                            0.0098  0.0021  0.0163 -0.0081
    12. (0.98473) BD ( 1) C   4 - H  13  
                ( 63.35%)   0.7960* C   4 s( 24.07%)p 3.15( 75.89%)d 0.00(  0.04%)
                                            0.0002 -0.4906 -0.0031 -0.3055 -0.0107
                                            0.8150 -0.0175 -0.0230  0.0210  0.0103
                                           -0.0026  0.0055  0.0129  0.0099
                ( 36.65%)   0.6054* H  13 s( 99.90%)p 0.00(  0.10%)
                                           -0.9995  0.0034  0.0151 -0.0280 -0.0045
    13. (0.98473) BD ( 1) C   4 - H  14  
                ( 63.35%)   0.7960* C   4 s( 24.07%)p 3.15( 75.89%)d 0.00(  0.04%)
                                            0.0002 -0.4906 -0.0031 -0.3055 -0.0107
                                           -0.3889  0.0266  0.7166 -0.0061 -0.0070
                                            0.0080  0.0154  0.0032 -0.0069
                ( 36.65%)   0.6054* H  14 s( 99.90%)p 0.00(  0.10%)
                                           -0.9995  0.0034  0.0151  0.0086 -0.0270
    14. (0.99149) BD ( 1) C   5 - N   6  
                ( 37.50%)   0.6124* C   5 s( 21.85%)p 3.57( 77.99%)d 0.01(  0.16%)
                                            0.0001  0.4674  0.0057 -0.3351 -0.0530
                                            0.4267  0.0077  0.6946  0.0125 -0.0114
                                           -0.0186  0.0282 -0.0041  0.0188
                ( 62.50%)   0.7905* N   6 s( 31.59%)p 2.16( 68.34%)d 0.00(  0.07%)
                                            0.0001  0.5621 -0.0038  0.1300  0.0211
                                           -0.4271  0.0056 -0.6953  0.0091 -0.0120
                                           -0.0195  0.0105 -0.0031  0.0079
    15. (0.98473) BD ( 1) C   5 - H  15  
                ( 63.35%)   0.7960* C   5 s( 24.07%)p 3.15( 75.89%)d 0.00(  0.04%)
                                            0.0002 -0.4906 -0.0031  0.3055  0.0107
                                           -0.3889  0.0266  0.7166 -0.0061  0.0070
                                           -0.0080  0.0154  0.0032 -0.0069
                ( 36.65%)   0.6054* H  15 s( 99.90%)p 0.00(  0.10%)
                                           -0.9995  0.0034 -0.0151  0.0086 -0.0270
    16. (0.98473) BD ( 1) C   5 - H  16  
                ( 63.35%)   0.7960* C   5 s( 24.07%)p 3.15( 75.89%)d 0.00(  0.04%)
                                            0.0002 -0.4906 -0.0031  0.3055  0.0107
                                            0.8150 -0.0175 -0.0230  0.0210 -0.0103
                                            0.0026  0.0055  0.0129  0.0099
                ( 36.65%)   0.6054* H  16 s( 99.90%)p 0.00(  0.10%)
                                           -0.9995  0.0034 -0.0151 -0.0280 -0.0045
    17. (0.99149) BD ( 1) N   6 - C   7  
                ( 62.50%)   0.7906* N   6 s( 31.59%)p 2.16( 68.34%)d 0.00(  0.07%)
                                            0.0001  0.5621 -0.0038  0.1300  0.0211
                                           -0.3886  0.0051  0.7176 -0.0094 -0.0109
                                            0.0201 -0.0098 -0.0026  0.0089
                ( 37.50%)   0.6124* C   7 s( 21.85%)p 3.57( 77.99%)d 0.01(  0.16%)
                                            0.0001  0.4674  0.0057 -0.3351 -0.0529
                                            0.3882  0.0070 -0.7168 -0.0129 -0.0104
                                            0.0192 -0.0264 -0.0026  0.0214
    18. (0.92802) BD ( 1) C   7 - C   8  
                ( 50.00%)   0.7071* C   7 s( 29.85%)p 2.35( 70.10%)d 0.00(  0.05%)
                                            0.0003  0.5463 -0.0090  0.8358  0.0003
                                            0.0151 -0.0176 -0.0278  0.0324  0.0055
                                           -0.0101 -0.0020  0.0164 -0.0079
                ( 50.00%)   0.7071* C   8 s( 29.85%)p 2.35( 70.10%)d 0.00(  0.05%)
                                            0.0003  0.5463 -0.0090 -0.8358 -0.0003
                                            0.0151 -0.0176 -0.0278  0.0324 -0.0055
                                            0.0101 -0.0020  0.0164 -0.0079
    19. (0.98473) BD ( 1) C   7 - H  17  
                ( 63.35%)   0.7960* C   7 s( 24.07%)p 3.15( 75.89%)d 0.00(  0.04%)
                                            0.0002 -0.4906 -0.0031  0.3055  0.0107
                                            0.8150 -0.0186 -0.0214 -0.0200 -0.0104
                                           -0.0021 -0.0039  0.0131  0.0103
                ( 36.65%)   0.6054* H  17 s( 99.90%)p 0.00(  0.10%)
                                           -0.9995  0.0034 -0.0151 -0.0277  0.0060
    20. (0.98473) BD ( 1) C   7 - H  18  
                ( 63.35%)   0.7960* C   7 s( 24.07%)p 3.15( 75.89%)d 0.00(  0.04%)
                                           -0.0002  0.4906  0.0031 -0.3055 -0.0107
                                            0.4274 -0.0269  0.6943 -0.0047 -0.0074
                                           -0.0076  0.0157 -0.0040  0.0054
                ( 36.65%)   0.6054* H  18 s( 99.90%)p 0.00(  0.10%)
                                            0.9995 -0.0034  0.0151 -0.0101 -0.0265
    21. (0.98473) BD ( 1) C   8 - H  19  
                ( 63.35%)   0.7960* C   8 s( 24.07%)p 3.15( 75.89%)d 0.00(  0.04%)
                                            0.0002 -0.4906 -0.0031 -0.3055 -0.0107
                                            0.8150 -0.0186 -0.0214 -0.0200  0.0104
                                            0.0021 -0.0039  0.0131  0.0103
                ( 36.65%)   0.6054* H  19 s( 99.90%)p 0.00(  0.10%)
                                           -0.9995  0.0034  0.0151 -0.0277  0.0060
    22. (0.98473) BD ( 1) C   8 - H  20  
                ( 63.35%)   0.7960* C   8 s( 24.07%)p 3.15( 75.89%)d 0.00(  0.04%)
                                           -0.0002  0.4906  0.0031  0.3055  0.0107
                                            0.4274 -0.0269  0.6943 -0.0047  0.0074
                                            0.0076  0.0157 -0.0040  0.0054
                ( 36.65%)   0.6054* H  20 s( 99.90%)p 0.00(  0.10%)
                                            0.9995 -0.0034 -0.0151 -0.0101 -0.0265
    23. (0.99955) CR ( 1) N   1           s(100.00%)
                                            1.0000 -0.0002  0.0000  0.0001  0.0000
                                            0.0000  0.0000  0.0000 -0.0000 -0.0000
                                           -0.0000 -0.0000  0.0000 -0.0000
    24. (0.99958) CR ( 1) C   2           s(100.00%)p 0.00(  0.00%)
                                            1.0000  0.0000  0.0000  0.0003 -0.0000
                                            0.0003 -0.0000 -0.0000  0.0000  0.0000
                                           -0.0000  0.0000 -0.0000  0.0000
    25. (0.99958) CR ( 1) C   3           s(100.00%)p 0.00(  0.00%)
                                            1.0000  0.0000  0.0000 -0.0003  0.0000
                                            0.0003 -0.0000 -0.0000  0.0000 -0.0000
                                            0.0000  0.0000 -0.0000  0.0000
    26. (0.99958) CR ( 1) C   4           s(100.00%)p 0.00(  0.00%)
                                            1.0000  0.0000  0.0000  0.0003 -0.0000
                                           -0.0002  0.0000 -0.0002  0.0000 -0.0000
                                           -0.0000 -0.0000 -0.0000 -0.0000
    27. (0.99958) CR ( 1) C   5           s(100.00%)p 0.00(  0.00%)
                                            1.0000  0.0000  0.0000 -0.0003  0.0000
                                           -0.0002  0.0000 -0.0002  0.0000  0.0000
                                            0.0000 -0.0000 -0.0000 -0.0000
    28. (0.99955) CR ( 1) N   6           s(100.00%)
                                            1.0000 -0.0002  0.0000 -0.0001 -0.0000
                                            0.0000  0.0000  0.0000 -0.0000  0.0000
                                            0.0000 -0.0000  0.0000 -0.0000
    29. (0.99958) CR ( 1) C   7           s(100.00%)p 0.00(  0.00%)
                                            1.0000  0.0000  0.0000 -0.0003  0.0000
                                           -0.0001  0.0000  0.0003 -0.0000  0.0000
                                           -0.0000  0.0000 -0.0000 -0.0000
    30. (0.99958) CR ( 1) C   8           s(100.00%)p 0.00(  0.00%)
                                            1.0000  0.0000  0.0000  0.0003 -0.0000
                                           -0.0001  0.0000  0.0003 -0.0000 -0.0000
                                            0.0000  0.0000 -0.0000 -0.0000
    31. (0.00108) RY*( 1) N   1           s( 11.70%)p 6.65( 77.83%)d 0.90( 10.48%)
                                            0.0000 -0.0297  0.3407  0.0217 -0.8819
                                           -0.0000 -0.0000 -0.0000  0.0000  0.0000
                                           -0.0000 -0.0000 -0.2803  0.1618
    32. (0.00034) RY*( 2) N   1           s(  0.00%)p 1.00( 18.29%)d 4.47( 81.71%)
                                           -0.0000 -0.0000 -0.0001  0.0000 -0.0000
                                            0.0001 -0.0269  0.0013 -0.4269 -0.0130
                                           -0.2066  0.8797 -0.0083 -0.0144
    33. (0.00034) RY*( 3) N   1           s(  0.00%)p 1.00( 18.30%)d 4.46( 81.70%)
                                           -0.0000 -0.0000 -0.0001  0.0000 -0.0000
                                            0.0013 -0.4269 -0.0001  0.0269 -0.2066
                                            0.0130  0.0167  0.4398  0.7619
    34. (0.00019) RY*( 4) N   1           s(  0.00%)p 1.00( 81.33%)d 0.23( 18.67%)
                                            0.0000  0.0000  0.0002 -0.0000  0.0001
                                           -0.0171 -0.9015  0.0003  0.0140  0.0310
                                           -0.0005 -0.0285 -0.2150 -0.3725
    35. (0.00019) RY*( 5) N   1           s(  0.00%)p 1.00( 81.33%)d 0.23( 18.67%)
                                           -0.0000  0.0000  0.0001 -0.0000  0.0001
                                           -0.0003 -0.0140 -0.0171 -0.9016  0.0005
                                            0.0311 -0.4300  0.0143  0.0248
    36. (0.00014) RY*( 6) N   1           s( 86.97%)p 0.15( 13.03%)d 0.00(  0.00%)
                                           -0.0000  0.0112  0.9325 -0.0366  0.3591
                                           -0.0000  0.0002  0.0000  0.0001 -0.0002
                                            0.0001  0.0001 -0.0001  0.0002
    37. (0.00012) RY*( 7) N   1           s(  0.00%)p 1.00(  0.48%)d99.99( 99.52%)
                                           -0.0000  0.0000  0.0002 -0.0000  0.0001
                                            0.0295 -0.0623 -0.0001  0.0003  0.9774
                                           -0.0032  0.0157  0.0995  0.1723
    38. (0.00012) RY*( 8) N   1           s(  0.00%)p 1.00(  0.48%)d99.99( 99.52%)
                                            0.0000 -0.0000 -0.0001  0.0000 -0.0000
                                            0.0001 -0.0002  0.0295 -0.0623  0.0032
                                            0.9774  0.1990 -0.0078 -0.0136
    39. (0.00001) RY*( 9) N   1           s(  1.38%)p 6.64(  9.15%)d64.92( 89.47%)
    40. (0.00267) RY*( 1) C   2           s(  0.00%)p 1.00( 92.40%)d 0.08(  7.60%)
                                           -0.0000 -0.0000  0.0000  0.0000  0.0000
                                            0.0011  0.0262  0.0406  0.9600 -0.0028
                                           -0.1021 -0.2557  0.0070  0.0121
    41. (0.00141) RY*( 2) C   2           s(  4.61%)p19.91( 91.71%)d 0.80(  3.68%)
                                            0.0000  0.0190  0.2138  0.0348 -0.8257
                                           -0.0383  0.4822  0.0010 -0.0132 -0.0952
                                            0.0026  0.0041  0.1662 -0.0102
    42. (0.00088) RY*( 3) C   2           s( 29.94%)p 1.85( 55.28%)d 0.49( 14.78%)
                                           -0.0000  0.0255  0.5465 -0.0173 -0.3156
                                           -0.0057 -0.6727  0.0002  0.0184  0.3485
                                           -0.0095  0.0025 -0.1115  0.1179
    43. (0.00053) RY*( 4) C   2           s( 55.78%)p 0.28( 15.55%)d 0.51( 28.67%)
                                           -0.0000 -0.0163  0.7467 -0.0154  0.3703
                                            0.0186  0.1332 -0.0005 -0.0036 -0.4819
                                            0.0132  0.0026  0.2214 -0.0724
    44. (0.00024) RY*( 5) C   2           s(  0.00%)p 1.00(  0.69%)d99.99( 99.31%)
                                            0.0000  0.0000 -0.0000  0.0000 -0.0000
                                           -0.0001 -0.0023 -0.0046 -0.0829  0.0212
                                            0.7783 -0.6211  0.0169  0.0294
    45. (0.00007) RY*( 6) C   2           s(  4.91%)p 2.95( 14.50%)d16.40( 80.58%)
    46. (0.00003) RY*( 7) C   2           s(  3.05%)p 6.83( 20.84%)d24.94( 76.11%)
    47. (0.00001) RY*( 8) C   2           s(  0.00%)p 1.00(  6.95%)d13.39( 93.05%)
    48. (0.00001) RY*( 9) C   2           s(  1.87%)p 1.18(  2.21%)d51.20( 95.92%)
    49. (0.00267) RY*( 1) C   3           s(  0.00%)p 1.00( 92.40%)d 0.08(  7.60%)
                                           -0.0000 -0.0000  0.0000 -0.0000 -0.0000
                                            0.0011  0.0262  0.0406  0.9600  0.0028
                                            0.1021 -0.2557  0.0070  0.0121
    50. (0.00141) RY*( 2) C   3           s(  4.61%)p19.91( 91.71%)d 0.80(  3.68%)
                                            0.0000  0.0190  0.2138 -0.0348  0.8257
                                           -0.0383  0.4821  0.0010 -0.0132  0.0952
                                           -0.0026  0.0041  0.1662 -0.0102
    51. (0.00088) RY*( 3) C   3           s( 29.94%)p 1.85( 55.28%)d 0.49( 14.78%)
                                            0.0000  0.0255  0.5465  0.0173  0.3156
                                           -0.0057 -0.6727  0.0002  0.0184 -0.3484
                                            0.0095  0.0025 -0.1115  0.1179
    52. (0.00053) RY*( 4) C   3           s( 55.78%)p 0.28( 15.55%)d 0.51( 28.67%)
                                           -0.0000 -0.0163  0.7467  0.0154 -0.3703
                                            0.0186  0.1332 -0.0005 -0.0036  0.4819
                                           -0.0132  0.0026  0.2214 -0.0724
    53. (0.00024) RY*( 5) C   3           s(  0.00%)p 1.00(  0.69%)d99.99( 99.31%)
                                           -0.0000 -0.0000  0.0000  0.0000 -0.0000
                                            0.0001  0.0023  0.0046  0.0829  0.0212
                                            0.7783  0.6211 -0.0169 -0.0294
    54. (0.00007) RY*( 6) C   3           s(  4.91%)p 2.95( 14.50%)d16.40( 80.58%)
    55. (0.00003) RY*( 7) C   3           s(  3.05%)p 6.83( 20.84%)d24.94( 76.11%)
    56. (0.00001) RY*( 8) C   3           s(  0.00%)p 1.00(  6.95%)d13.39( 93.05%)
    57. (0.00001) RY*( 9) C   3           s(  1.87%)p 1.18(  2.21%)d51.20( 95.92%)
    58. (0.00267) RY*( 1) C   4           s(  0.00%)p 1.00( 92.40%)d 0.08(  7.60%)
                                           -0.0000 -0.0000 -0.0000  0.0000  0.0000
                                            0.0346  0.8183 -0.0213 -0.5027 -0.0870
                                            0.0535  0.1158 -0.1142 -0.1978
    59. (0.00141) RY*( 2) C   4           s(  4.61%)p19.90( 91.71%)d 0.80(  3.68%)
                                            0.0000  0.0190  0.2138  0.0348 -0.8257
                                            0.0201 -0.2524  0.0327 -0.4109  0.0498
                                            0.0811 -0.0664  0.1123 -0.1036
    60. (0.00088) RY*( 3) C   4           s( 29.94%)p 1.85( 55.28%)d 0.49( 14.78%)
                                           -0.0000  0.0255  0.5466 -0.0173 -0.3155
                                            0.0030  0.3523  0.0049  0.5734 -0.1825
                                           -0.2970 -0.0414 -0.1451  0.0596
    61. (0.00053) RY*( 4) C   4           s( 55.77%)p 0.28( 15.55%)d 0.51( 28.68%)
                                           -0.0000 -0.0163  0.7466 -0.0154  0.3704
                                           -0.0098 -0.0698 -0.0159 -0.1136  0.2524
                                            0.4108 -0.0429  0.1866 -0.1328
    62. (0.00024) RY*( 5) C   4           s(  0.00%)p 1.00(  0.69%)d99.99( 99.31%)
                                            0.0000  0.0000  0.0000 -0.0000  0.0000
                                           -0.0039 -0.0706  0.0024  0.0434  0.6634
                                           -0.4075  0.2812 -0.2774 -0.4805
    63. (0.00007) RY*( 6) C   4           s(  4.91%)p 2.95( 14.51%)d16.40( 80.58%)
    64. (0.00003) RY*( 7) C   4           s(  3.05%)p 6.83( 20.84%)d24.94( 76.11%)
    65. (0.00001) RY*( 8) C   4           s(  0.67%)p 7.86(  5.26%)d99.99( 94.07%)
    66. (0.00001) RY*( 9) C   4           s(  1.21%)p 3.23(  3.90%)d78.56( 94.89%)
    67. (0.00267) RY*( 1) C   5           s(  0.00%)p 1.00( 92.40%)d 0.08(  7.60%)
                                            0.0000 -0.0000 -0.0000 -0.0000  0.0000
                                            0.0346  0.8183 -0.0213 -0.5027  0.0870
                                           -0.0535  0.1158 -0.1142 -0.1978
    68. (0.00141) RY*( 2) C   5           s(  4.61%)p19.90( 91.71%)d 0.80(  3.68%)
                                            0.0000  0.0190  0.2138 -0.0348  0.8257
                                            0.0201 -0.2524  0.0327 -0.4109 -0.0498
                                           -0.0811 -0.0664  0.1123 -0.1036
    69. (0.00088) RY*( 3) C   5           s( 29.94%)p 1.85( 55.28%)d 0.49( 14.78%)
                                           -0.0000  0.0255  0.5466  0.0173  0.3155
                                            0.0030  0.3523  0.0049  0.5734  0.1825
                                            0.2970 -0.0414 -0.1451  0.0596
    70. (0.00053) RY*( 4) C   5           s( 55.77%)p 0.28( 15.55%)d 0.51( 28.68%)
                                           -0.0000 -0.0163  0.7466  0.0154 -0.3704
                                           -0.0098 -0.0698 -0.0159 -0.1136 -0.2524
                                           -0.4108 -0.0429  0.1866 -0.1328
    71. (0.00024) RY*( 5) C   5           s(  0.00%)p 1.00(  0.69%)d99.99( 99.31%)
                                            0.0000 -0.0000 -0.0000 -0.0000  0.0000
                                            0.0039  0.0706 -0.0024 -0.0434  0.6634
                                           -0.4075 -0.2812  0.2774  0.4805
    72. (0.00007) RY*( 6) C   5           s(  4.91%)p 2.95( 14.51%)d16.40( 80.58%)
    73. (0.00003) RY*( 7) C   5           s(  3.05%)p 6.83( 20.84%)d24.94( 76.11%)
    74. (0.00001) RY*( 8) C   5           s(  0.67%)p 7.86(  5.26%)d99.99( 94.07%)
    75. (0.00001) RY*( 9) C   5           s(  1.21%)p 3.23(  3.90%)d78.56( 94.89%)
    76. (0.00108) RY*( 1) N   6           s( 11.70%)p 6.65( 77.83%)d 0.90( 10.48%)
                                            0.0000 -0.0297  0.3407 -0.0217  0.8819
                                            0.0000 -0.0000 -0.0000  0.0000  0.0000
                                            0.0000 -0.0000 -0.2803  0.1618
    77. (0.00034) RY*( 2) N   6           s(  0.00%)p 1.00( 18.29%)d 4.47( 81.71%)
                                           -0.0000 -0.0000 -0.0000 -0.0000  0.0000
                                            0.0001 -0.0269  0.0013 -0.4269  0.0130
                                            0.2066  0.8797 -0.0083 -0.0144
    78. (0.00034) RY*( 3) N   6           s(  0.00%)p 1.00( 18.30%)d 4.46( 81.70%)
                                           -0.0000 -0.0000 -0.0001 -0.0000  0.0000
                                            0.0013 -0.4269 -0.0001  0.0269  0.2066
                                           -0.0130  0.0167  0.4398  0.7619
    79. (0.00019) RY*( 4) N   6           s(  0.00%)p 1.00( 81.33%)d 0.23( 18.67%)
                                            0.0000  0.0000  0.0002  0.0000 -0.0001
                                           -0.0171 -0.9015  0.0003  0.0140 -0.0310
                                            0.0005 -0.0286 -0.2150 -0.3725
    80. (0.00019) RY*( 5) N   6           s(  0.00%)p 1.00( 81.33%)d 0.23( 18.67%)
                                           -0.0000  0.0000  0.0001  0.0000 -0.0000
                                           -0.0003 -0.0140 -0.0171 -0.9016 -0.0005
                                           -0.0311 -0.4300  0.0143  0.0248
    81. (0.00014) RY*( 6) N   6           s( 86.97%)p 0.15( 13.03%)d 0.00(  0.00%)
                                           -0.0000  0.0112  0.9325  0.0366 -0.3591
                                           -0.0000  0.0002  0.0000  0.0001  0.0002
                                           -0.0001  0.0001 -0.0001  0.0002
    82. (0.00012) RY*( 7) N   6           s(  0.00%)p 1.00(  0.48%)d99.99( 99.52%)
                                           -0.0000  0.0000  0.0002  0.0000 -0.0001
                                            0.0295 -0.0623 -0.0001  0.0003 -0.9774
                                            0.0032  0.0157  0.0995  0.1723
    83. (0.00012) RY*( 8) N   6           s(  0.00%)p 1.00(  0.47%)d99.99( 99.53%)
                                           -0.0000  0.0000  0.0001  0.0000 -0.0000
                                           -0.0001  0.0002 -0.0295  0.0623  0.0032
                                            0.9774 -0.1990  0.0078  0.0136
    84. (0.00001) RY*( 9) N   6           s(  1.38%)p 6.64(  9.15%)d64.92( 89.47%)
    85. (0.00267) RY*( 1) C   7           s(  0.00%)p 1.00( 92.40%)d 0.08(  7.60%)
                                           -0.0000 -0.0000 -0.0000  0.0000 -0.0000
                                            0.0357  0.8445  0.0193  0.4574  0.0898
                                            0.0486 -0.1399 -0.1072 -0.1857
    86. (0.00141) RY*( 2) C   7           s(  4.61%)p19.90( 91.71%)d 0.80(  3.68%)
                                            0.0000  0.0190  0.2138 -0.0348  0.8257
                                            0.0183 -0.2297 -0.0337  0.4241 -0.0454
                                            0.0837  0.0623  0.1088 -0.1097
    87. (0.00088) RY*( 3) C   7           s( 29.95%)p 1.85( 55.28%)d 0.49( 14.78%)
                                           -0.0000  0.0255  0.5466  0.0173  0.3155
                                            0.0027  0.3205 -0.0050 -0.5918  0.1660
                                           -0.3065  0.0389 -0.1473  0.0558
    88. (0.00053) RY*( 4) C   7           s( 55.76%)p 0.28( 15.56%)d 0.51( 28.68%)
                                           -0.0000 -0.0163  0.7466  0.0154 -0.3704
                                           -0.0089 -0.0635  0.0164  0.1172 -0.2296
                                            0.4240  0.0402  0.1843 -0.1367
    89. (0.00024) RY*( 5) C   7           s(  0.00%)p 1.00(  0.69%)d99.99( 99.31%)
                                           -0.0000  0.0000 -0.0000 -0.0000  0.0000
                                            0.0041  0.0729  0.0022  0.0395  0.6846
                                            0.3708  0.3399  0.2605  0.4512
    90. (0.00007) RY*( 6) C   7           s(  4.91%)p 2.95( 14.51%)d16.40( 80.58%)
    91. (0.00003) RY*( 7) C   7           s(  3.05%)p 6.83( 20.84%)d24.94( 76.11%)
    92. (0.00001) RY*( 8) C   7           s(  0.92%)p 5.06(  4.64%)d99.99( 94.45%)
    93. (0.00001) RY*( 9) C   7           s(  0.96%)p 4.71(  4.52%)d98.42( 94.52%)
    94. (0.00267) RY*( 1) C   8           s(  0.00%)p 1.00( 92.40%)d 0.08(  7.60%)
                                           -0.0000 -0.0000 -0.0000 -0.0000  0.0000
                                            0.0357  0.8445  0.0193  0.4574 -0.0898
                                           -0.0486 -0.1399 -0.1072 -0.1857
    95. (0.00141) RY*( 2) C   8           s(  4.61%)p19.90( 91.71%)d 0.80(  3.68%)
                                            0.0000  0.0190  0.2138  0.0348 -0.8257
                                            0.0183 -0.2297 -0.0337  0.4241  0.0454
                                           -0.0837  0.0623  0.1088 -0.1097
    96. (0.00088) RY*( 3) C   8           s( 29.95%)p 1.85( 55.28%)d 0.49( 14.78%)
                                           -0.0000  0.0255  0.5466 -0.0173 -0.3155
                                            0.0027  0.3205 -0.0050 -0.5918 -0.1660
                                            0.3065  0.0389 -0.1473  0.0558
    97. (0.00053) RY*( 4) C   8           s( 55.76%)p 0.28( 15.56%)d 0.51( 28.68%)
                                           -0.0000 -0.0163  0.7466 -0.0154  0.3704
                                           -0.0089 -0.0635  0.0164  0.1172  0.2296
                                           -0.4240  0.0402  0.1843 -0.1367
    98. (0.00024) RY*( 5) C   8           s(  0.00%)p 1.00(  0.69%)d99.99( 99.31%)
                                            0.0000 -0.0000  0.0000 -0.0000  0.0000
                                           -0.0041 -0.0729 -0.0022 -0.0395  0.6846
                                            0.3708 -0.3399 -0.2605 -0.4512
    99. (0.00007) RY*( 6) C   8           s(  4.91%)p 2.95( 14.50%)d16.40( 80.58%)
   100. (0.00003) RY*( 7) C   8           s(  3.05%)p 6.83( 20.84%)d24.93( 76.11%)
   101. (0.00001) RY*( 8) C   8           s(  0.92%)p 5.06(  4.64%)d99.99( 94.45%)
   102. (0.00001) RY*( 9) C   8           s(  0.96%)p 4.71(  4.52%)d98.43( 94.52%)
   103. (0.00067) RY*( 1) H   9           s( 98.59%)p 0.01(  1.41%)
                                            0.0041  0.9929  0.0136 -0.0771 -0.0890
   104. (0.00005) RY*( 2) H   9           s(  0.07%)p99.99( 99.93%)
   105. (0.00005) RY*( 3) H   9           s(  1.25%)p79.26( 98.75%)
   106. (0.00001) RY*( 4) H   9           s(  0.20%)p99.99( 99.80%)
   107. (0.00067) RY*( 1) H  10           s( 98.59%)p 0.01(  1.41%)
                                            0.0041  0.9929  0.0135 -0.0721  0.0931
   108. (0.00005) RY*( 2) H  10           s(  0.07%)p99.99( 99.93%)
   109. (0.00005) RY*( 3) H  10           s(  1.25%)p79.25( 98.75%)
   110. (0.00001) RY*( 4) H  10           s(  0.20%)p99.99( 99.80%)
   111. (0.00067) RY*( 1) H  11           s( 98.59%)p 0.01(  1.41%)
                                            0.0041  0.9929 -0.0136 -0.0771 -0.0890
   112. (0.00005) RY*( 2) H  11           s(  0.07%)p99.99( 99.93%)
   113. (0.00005) RY*( 3) H  11           s(  1.25%)p79.26( 98.75%)
   114. (0.00001) RY*( 4) H  11           s(  0.20%)p99.99( 99.80%)
   115. (0.00067) RY*( 1) H  12           s( 98.59%)p 0.01(  1.41%)
                                            0.0041  0.9929 -0.0135 -0.0721  0.0931
   116. (0.00005) RY*( 2) H  12           s(  0.07%)p99.99( 99.93%)
   117. (0.00005) RY*( 3) H  12           s(  1.25%)p79.25( 98.75%)
   118. (0.00001) RY*( 4) H  12           s(  0.20%)p99.99( 99.80%)
   119. (0.00067) RY*( 1) H  13           s( 98.59%)p 0.01(  1.41%)
                                            0.0041  0.9929  0.0136 -0.0386  0.1113
   120. (0.00005) RY*( 2) H  13           s(  0.07%)p99.99( 99.93%)
   121. (0.00005) RY*( 3) H  13           s(  1.24%)p79.37( 98.76%)
   122. (0.00001) RY*( 4) H  13           s(  0.20%)p99.99( 99.80%)
   123. (0.00067) RY*( 1) H  14           s( 98.59%)p 0.01(  1.41%)
                                            0.0041  0.9929  0.0136  0.1167  0.0159
   124. (0.00005) RY*( 2) H  14           s(  0.03%)p99.99( 99.97%)
   125. (0.00005) RY*( 3) H  14           s(  1.28%)p77.18( 98.72%)
   126. (0.00001) RY*( 4) H  14           s(  0.20%)p99.99( 99.80%)
   127. (0.00067) RY*( 1) H  15           s( 98.59%)p 0.01(  1.41%)
                                            0.0041  0.9929 -0.0136  0.1167  0.0159
   128. (0.00005) RY*( 2) H  15           s(  0.03%)p99.99( 99.97%)
   129. (0.00005) RY*( 3) H  15           s(  1.28%)p77.18( 98.72%)
   130. (0.00001) RY*( 4) H  15           s(  0.20%)p99.99( 99.80%)
   131. (0.00067) RY*( 1) H  16           s( 98.59%)p 0.01(  1.41%)
                                            0.0041  0.9929 -0.0136 -0.0386  0.1113
   132. (0.00005) RY*( 2) H  16           s(  0.07%)p99.99( 99.93%)
   133. (0.00005) RY*( 3) H  16           s(  1.24%)p79.38( 98.76%)
   134. (0.00001) RY*( 4) H  16           s(  0.20%)p99.99( 99.80%)
   135. (0.00067) RY*( 1) H  17           s( 98.59%)p 0.01(  1.41%)
                                            0.0041  0.9929 -0.0135 -0.0446 -0.1090
   136. (0.00005) RY*( 2) H  17           s(  0.07%)p99.99( 99.93%)
   137. (0.00005) RY*( 3) H  17           s(  1.24%)p79.43( 98.76%)
   138. (0.00001) RY*( 4) H  17           s(  0.20%)p99.99( 99.80%)
   139. (0.00067) RY*( 1) H  18           s( 98.60%)p 0.01(  1.40%)
                                            0.0041  0.9929 -0.0136  0.1156 -0.0222
   140. (0.00005) RY*( 2) H  18           s(  0.04%)p99.99( 99.96%)
   141. (0.00005) RY*( 3) H  18           s(  1.27%)p77.64( 98.73%)
   142. (0.00001) RY*( 4) H  18           s(  0.20%)p99.99( 99.80%)
   143. (0.00067) RY*( 1) H  19           s( 98.60%)p 0.01(  1.40%)
                                            0.0041  0.9929  0.0135 -0.0446 -0.1090
   144. (0.00005) RY*( 2) H  19           s(  0.07%)p99.99( 99.93%)
   145. (0.00005) RY*( 3) H  19           s(  1.24%)p79.43( 98.76%)
   146. (0.00001) RY*( 4) H  19           s(  0.20%)p99.99( 99.80%)
   147. (0.00067) RY*( 1) H  20           s( 98.60%)p 0.01(  1.40%)
                                            0.0041  0.9929  0.0136  0.1156 -0.0222
   148. (0.00005) RY*( 2) H  20           s(  0.04%)p99.99( 99.96%)
   149. (0.00005) RY*( 3) H  20           s(  1.27%)p77.64( 98.73%)
   150. (0.00001) RY*( 4) H  20           s(  0.20%)p99.99( 99.80%)
   151. (0.00931) BD*( 1) N   1 - C   2  
                ( 37.50%)   0.6124* N   1 s( 31.59%)p 2.16( 68.33%)d 0.00(  0.07%)
                                           -0.0001 -0.5621  0.0038  0.1300  0.0211
                                           -0.8157  0.0106  0.0222 -0.0003  0.0229
                                           -0.0006  0.0006  0.0117  0.0068
                ( 62.50%)  -0.7905* C   2 s( 21.85%)p 3.57( 77.99%)d 0.01(  0.16%)
                                           -0.0001 -0.4674 -0.0057 -0.3351 -0.0530
                                            0.8149  0.0147 -0.0222 -0.0004  0.0219
                                           -0.0006  0.0017  0.0270  0.0208
   152. (0.00931) BD*( 1) N   1 - C   4  
                ( 37.50%)   0.6124* N   1 s( 31.59%)p 2.16( 68.34%)d 0.00(  0.07%)
                                           -0.0001 -0.5621  0.0038  0.1300  0.0211
                                            0.4271 -0.0056  0.6953 -0.0091 -0.0120
                                           -0.0195 -0.0105  0.0031 -0.0079
                ( 62.50%)  -0.7905* C   4 s( 21.85%)p 3.57( 77.99%)d 0.01(  0.16%)
                                           -0.0001 -0.4674 -0.0057 -0.3351 -0.0530
                                           -0.4267 -0.0077 -0.6946 -0.0125 -0.0114
                                           -0.0186 -0.0282  0.0041 -0.0188
   153. (0.29306) BD ( 1) N   1 - N   6  
                ( 50.00%)   0.7071* N   1 s(  5.17%)p18.33( 94.79%)d 0.01(  0.04%)
                                           -0.0001  0.2263  0.0229  0.9730  0.0326
                                            0.0000  0.0000 -0.0000 -0.0000 -0.0000
                                            0.0000 -0.0000 -0.0175  0.0101
                ( 50.00%)   0.7071* N   6 s(  5.17%)p18.33( 94.79%)d 0.01(  0.04%)
                                           -0.0001  0.2263  0.0229 -0.9730 -0.0326
                                            0.0000  0.0000 -0.0000 -0.0000  0.0000
                                           -0.0000 -0.0000 -0.0175  0.0101
   154. (0.00931) BD*( 1) N   1 - C   8  
                ( 37.50%)   0.6124* N   1 s( 31.59%)p 2.16( 68.34%)d 0.00(  0.07%)
                                           -0.0001 -0.5621  0.0038  0.1300  0.0211
                                            0.3886 -0.0051 -0.7176  0.0094 -0.0109
                                            0.0201  0.0098  0.0026 -0.0089
                ( 62.50%)  -0.7906* C   8 s( 21.85%)p 3.57( 77.99%)d 0.01(  0.16%)
                                           -0.0001 -0.4674 -0.0057 -0.3351 -0.0529
                                           -0.3882 -0.0070  0.7168  0.0129 -0.0104
                                            0.0192  0.0264  0.0026 -0.0214
   155. (0.02308) BD*( 1) C   2 - C   3  
                ( 50.00%)   0.7071* C   2 s( 29.85%)p 2.35( 70.10%)d 0.00(  0.05%)
                                           -0.0003 -0.5463  0.0090  0.8358  0.0003
                                            0.0316 -0.0369 -0.0009  0.0010 -0.0115
                                            0.0003  0.0001 -0.0145  0.0111
                ( 50.00%)  -0.7071* C   3 s( 29.85%)p 2.35( 70.10%)d 0.00(  0.05%)
                                           -0.0003 -0.5463  0.0090 -0.8358 -0.0003
                                            0.0316 -0.0369 -0.0009  0.0010  0.0115
                                           -0.0003  0.0001 -0.0145  0.0111
   156. (0.00531) BD*( 1) C   2 - H   9  
                ( 36.65%)   0.6054* C   2 s( 24.07%)p 3.15( 75.89%)d 0.00(  0.04%)
                                            0.0002 -0.4906 -0.0031 -0.3055 -0.0107
                                           -0.3876 -0.0094  0.7173 -0.0256 -0.0029
                                            0.0102  0.0102 -0.0008 -0.0137
                ( 63.35%)  -0.7960* H   9 s( 99.90%)p 0.00(  0.10%)
                                           -0.9995  0.0034  0.0151  0.0179 -0.0220
   157. (0.00531) BD*( 1) C   2 - H  10  
                ( 36.64%)   0.6053* C   2 s( 24.07%)p 3.15( 75.89%)d 0.00(  0.04%)
                                            0.0002 -0.4906 -0.0031 -0.3055 -0.0107
                                           -0.4261 -0.0080 -0.6951  0.0261 -0.0034
                                           -0.0100 -0.0115 -0.0002 -0.0127
                ( 63.36%)  -0.7960* H  10 s( 99.90%)p 0.00(  0.10%)
                                           -0.9995  0.0034  0.0151  0.0191  0.0210
   158. (0.00931) BD*( 1) C   3 - N   6  
                ( 62.50%)   0.7905* C   3 s( 21.85%)p 3.57( 77.99%)d 0.01(  0.16%)
                                            0.0001  0.4674  0.0057 -0.3351 -0.0530
                                           -0.8149 -0.0147  0.0222  0.0004  0.0219
                                           -0.0006 -0.0017 -0.0270 -0.0208
                ( 37.50%)  -0.6124* N   6 s( 31.59%)p 2.16( 68.33%)d 0.00(  0.07%)
                                            0.0001  0.5621 -0.0038  0.1300  0.0211
                                            0.8157 -0.0106 -0.0222  0.0003  0.0229
                                           -0.0006 -0.0006 -0.0117 -0.0068
   159. (0.00531) BD*( 1) C   3 - H  11  
                ( 36.65%)   0.6054* C   3 s( 24.07%)p 3.15( 75.89%)d 0.00(  0.04%)
                                            0.0002 -0.4906 -0.0031  0.3055  0.0107
                                           -0.3876 -0.0094  0.7173 -0.0256  0.0029
                                           -0.0102  0.0102 -0.0008 -0.0137
                ( 63.35%)  -0.7960* H  11 s( 99.90%)p 0.00(  0.10%)
                                           -0.9995  0.0034 -0.0151  0.0179 -0.0220
   160. (0.00531) BD*( 1) C   3 - H  12  
                ( 36.64%)   0.6053* C   3 s( 24.07%)p 3.15( 75.89%)d 0.00(  0.04%)
                                            0.0002 -0.4906 -0.0031  0.3055  0.0107
                                           -0.4261 -0.0080 -0.6951  0.0261  0.0034
                                            0.0100 -0.0115 -0.0002 -0.0127
                ( 63.36%)  -0.7960* H  12 s( 99.90%)p 0.00(  0.10%)
                                           -0.9995  0.0034 -0.0151  0.0191  0.0210
   161. (0.02308) BD*( 1) C   4 - C   5  
                ( 50.00%)   0.7071* C   4 s( 29.85%)p 2.35( 70.10%)d 0.00(  0.05%)
                                           -0.0003 -0.5463  0.0090  0.8358  0.0003
                                           -0.0166  0.0193 -0.0269  0.0314  0.0060
                                            0.0098 -0.0021 -0.0163  0.0081
                ( 50.00%)  -0.7071* C   5 s( 29.85%)p 2.35( 70.10%)d 0.00(  0.05%)
                                           -0.0003 -0.5463  0.0090 -0.8358 -0.0003
                                           -0.0165  0.0193 -0.0269  0.0314 -0.0060
                                           -0.0098 -0.0021 -0.0163  0.0081
   162. (0.00531) BD*( 1) C   4 - H  13  
                ( 36.65%)   0.6054* C   4 s( 24.07%)p 3.15( 75.89%)d 0.00(  0.04%)
                                           -0.0002  0.4906  0.0031  0.3055  0.0107
                                           -0.8150  0.0175  0.0230 -0.0210 -0.0103
                                            0.0026 -0.0055 -0.0129 -0.0099
                ( 63.35%)  -0.7960* H  13 s( 99.90%)p 0.00(  0.10%)
                                            0.9995 -0.0034 -0.0151  0.0280  0.0045
   163. (0.00531) BD*( 1) C   4 - H  14  
                ( 36.65%)   0.6054* C   4 s( 24.07%)p 3.15( 75.89%)d 0.00(  0.04%)
                                           -0.0002  0.4906  0.0031  0.3055  0.0107
                                            0.3889 -0.0266 -0.7166  0.0061  0.0070
                                           -0.0080 -0.0154 -0.0032  0.0069
                ( 63.35%)  -0.7960* H  14 s( 99.90%)p 0.00(  0.10%)
                                            0.9995 -0.0034 -0.0151 -0.0086  0.0270
   164. (0.00931) BD*( 1) C   5 - N   6  
                ( 62.50%)   0.7905* C   5 s( 21.85%)p 3.57( 77.99%)d 0.01(  0.16%)
                                            0.0001  0.4674  0.0057 -0.3351 -0.0530
                                            0.4267  0.0077  0.6946  0.0125 -0.0114
                                           -0.0186  0.0282 -0.0041  0.0188
                ( 37.50%)  -0.6124* N   6 s( 31.59%)p 2.16( 68.34%)d 0.00(  0.07%)
                                            0.0001  0.5621 -0.0038  0.1300  0.0211
                                           -0.4271  0.0056 -0.6953  0.0091 -0.0120
                                           -0.0195  0.0105 -0.0031  0.0079
   165. (0.00531) BD*( 1) C   5 - H  15  
                ( 36.65%)   0.6054* C   5 s( 24.07%)p 3.15( 75.89%)d 0.00(  0.04%)
                                           -0.0002  0.4906  0.0031 -0.3055 -0.0107
                                            0.3889 -0.0266 -0.7166  0.0061 -0.0070
                                            0.0080 -0.0154 -0.0032  0.0069
                ( 63.35%)  -0.7960* H  15 s( 99.90%)p 0.00(  0.10%)
                                            0.9995 -0.0034  0.0151 -0.0086  0.0270
   166. (0.00531) BD*( 1) C   5 - H  16  
                ( 36.65%)   0.6054* C   5 s( 24.07%)p 3.15( 75.89%)d 0.00(  0.04%)
                                           -0.0002  0.4906  0.0031 -0.3055 -0.0107
                                           -0.8150  0.0175  0.0230 -0.0210  0.0103
                                           -0.0026 -0.0055 -0.0129 -0.0099
                ( 63.35%)  -0.7960* H  16 s( 99.90%)p 0.00(  0.10%)
                                            0.9995 -0.0034  0.0151  0.0280  0.0045
   167. (0.00931) BD*( 1) N   6 - C   7  
                ( 37.50%)   0.6124* N   6 s( 31.59%)p 2.16( 68.34%)d 0.00(  0.07%)
                                           -0.0001 -0.5621  0.0038 -0.1300 -0.0211
                                            0.3886 -0.0051 -0.7176  0.0094  0.0109
                                           -0.0201  0.0098  0.0026 -0.0089
                ( 62.50%)  -0.7906* C   7 s( 21.85%)p 3.57( 77.99%)d 0.01(  0.16%)
                                           -0.0001 -0.4674 -0.0057  0.3351  0.0529
                                           -0.3882 -0.0070  0.7168  0.0129  0.0104
                                           -0.0192  0.0264  0.0026 -0.0214
   168. (0.02308) BD*( 1) C   7 - C   8  
                ( 50.00%)   0.7071* C   7 s( 29.85%)p 2.35( 70.10%)d 0.00(  0.05%)
                                           -0.0003 -0.5463  0.0090 -0.8358 -0.0003
                                           -0.0151  0.0176  0.0278 -0.0324 -0.0055
                                            0.0101  0.0020 -0.0164  0.0079
                ( 50.00%)  -0.7071* C   8 s( 29.85%)p 2.35( 70.10%)d 0.00(  0.05%)
                                           -0.0003 -0.5463  0.0090  0.8358  0.0003
                                           -0.0151  0.0176  0.0278 -0.0324  0.0055
                                           -0.0101  0.0020 -0.0164  0.0079
   169. (0.00531) BD*( 1) C   7 - H  17  
                ( 36.65%)   0.6054* C   7 s( 24.07%)p 3.15( 75.89%)d 0.00(  0.04%)
                                           -0.0002  0.4906  0.0031 -0.3055 -0.0107
                                           -0.8150  0.0186  0.0214  0.0200  0.0104
                                            0.0021  0.0039 -0.0131 -0.0103
                ( 63.35%)  -0.7960* H  17 s( 99.90%)p 0.00(  0.10%)
                                            0.9995 -0.0034  0.0151  0.0277 -0.0060
   170. (0.00531) BD*( 1) C   7 - H  18  
                ( 36.65%)   0.6054* C   7 s( 24.07%)p 3.15( 75.89%)d 0.00(  0.04%)
                                            0.0002 -0.4906 -0.0031  0.3055  0.0107
                                           -0.4274  0.0269 -0.6943  0.0047  0.0074
                                            0.0076 -0.0157  0.0040 -0.0054
                ( 63.35%)  -0.7960* H  18 s( 99.90%)p 0.00(  0.10%)
                                           -0.9995  0.0034 -0.0151  0.0101  0.0265
   171. (0.00531) BD*( 1) C   8 - H  19  
                ( 36.65%)   0.6054* C   8 s( 24.07%)p 3.15( 75.89%)d 0.00(  0.04%)
                                           -0.0002  0.4906  0.0031  0.3055  0.0107
                                           -0.8150  0.0186  0.0214  0.0200 -0.0104
                                           -0.0021  0.0039 -0.0131 -0.0103
                ( 63.35%)  -0.7960* H  19 s( 99.90%)p 0.00(  0.10%)
                                            0.9995 -0.0034 -0.0151  0.0277 -0.0060
   172. (0.00531) BD*( 1) C   8 - H  20  
                ( 36.65%)   0.6054* C   8 s( 24.07%)p 3.15( 75.89%)d 0.00(  0.04%)
                                            0.0002 -0.4906 -0.0031 -0.3055 -0.0107
                                           -0.4274  0.0269 -0.6943  0.0047 -0.0074
                                           -0.0076 -0.0157  0.0040 -0.0054
                ( 63.35%)  -0.7960* H  20 s( 99.90%)p 0.00(  0.10%)
                                           -0.9995  0.0034  0.0151  0.0101  0.0265


 NHO Directionality and "Bond Bending" (deviations from line of nuclear centers)

         [Thresholds for printing:  angular deviation  >  1.0 degree]
                                    hybrid p-character > 25.0%
                                    orbital occupancy  >  0.10e

                                Line of Centers        Hybrid 1              Hybrid 2
                                ---------------  -------------------   ------------------
                NBO               Theta   Phi    Theta   Phi    Dev    Theta   Phi    Dev
 ========================================================================================
     1. BD (   1) N   1 - C   2    91.5  109.7    91.5  100.6   9.0     88.6  295.1   5.4
     2. BD (   1) N   1 - C   4   143.4  235.7   146.9  250.3   9.0     39.5   48.2   5.4
     3. BD*(   1) N   1 - N   6    90.0  180.0    90.0    0.0 180.0     90.0  180.0 180.0
     4. BD (   1) N   1 - C   8    34.1  233.1    30.2  248.5   9.0    142.8   45.5   5.4
     6. BD (   1) C   2 - H   9   144.9   50.5   143.7   51.5   1.3      --     --    --
     7. BD (   1) C   2 - H  10    37.6   53.1    38.8   53.9   1.3      --     --    --
     8. BD (   1) C   3 - N   6    88.5  250.3    88.6  244.9   5.4     91.5   79.4   9.0
     9. BD (   1) C   3 - H  11   144.9  129.5   143.7  128.5   1.3      --     --    --
    10. BD (   1) C   3 - H  12    37.6  126.9    38.8  126.1   1.3      --     --    --
    12. BD (   1) C   4 - H  13    88.6  291.5    89.9  291.6   1.3      --     --    --
    13. BD (   1) C   4 - H  14   145.0   50.4   145.9   48.9   1.3      --     --    --
    14. BD (   1) C   5 - N   6    36.6  124.3    39.5  131.8   5.4    146.9  289.7   9.0
    15. BD (   1) C   5 - H  15   145.0  129.6   145.9  131.1   1.3      --     --    --
    16. BD (   1) C   5 - H  16    88.6  248.5    89.9  248.4   1.3      --     --    --
    17. BD (   1) N   6 - C   7    34.1  306.9    30.2  291.5   9.0    142.8  134.5   5.4
    19. BD (   1) C   7 - H  17    88.5  248.5    87.2  248.3   1.3      --     --    --
    20. BD (   1) C   7 - H  18    37.5  127.0    36.5  128.3   1.3      --     --    --
    21. BD (   1) C   8 - H  19    88.5  291.5    87.2  291.7   1.3      --     --    --
    22. BD (   1) C   8 - H  20    37.5   53.0    36.5   51.7   1.3      --     --    --
   153. BD (   1) N   1 - N   6    90.0  180.0    90.0    0.0 180.0     90.0  180.0 180.0


 Second Order Perturbation Theory Analysis of Fock Matrix in NBO Basis

     Threshold for printing:   0.25 kcal/mol
                                                                              E(2)  E(j)-E(i) F(i,j)
         Donor NBO (i)                     Acceptor NBO (j)                 kcal/mol   a.u.    a.u. 
 ===================================================================================================

 within unit  1
   1. BD (   1) N   1 - C   2        / 58. RY*(   1) C   4                    0.52    1.80    0.039
   1. BD (   1) N   1 - C   2        / 59. RY*(   2) C   4                    0.38    1.33    0.029
   1. BD (   1) N   1 - C   2        / 94. RY*(   1) C   8                    0.52    1.80    0.039
   1. BD (   1) N   1 - C   2        / 95. RY*(   2) C   8                    0.38    1.33    0.029
   1. BD (   1) N   1 - C   2        /152. BD*(   1) N   1 - C   4            0.31    1.05    0.023
   1. BD (   1) N   1 - C   2        /154. BD*(   1) N   1 - C   8            0.31    1.05    0.023
   1. BD (   1) N   1 - C   2        /162. BD*(   1) C   4 - H  13            0.69    1.18    0.036
   1. BD (   1) N   1 - C   2        /171. BD*(   1) C   8 - H  19            0.69    1.18    0.036
   2. BD (   1) N   1 - C   4        / 40. RY*(   1) C   2                    0.52    1.80    0.039
   2. BD (   1) N   1 - C   4        / 41. RY*(   2) C   2                    0.38    1.33    0.029
   2. BD (   1) N   1 - C   4        / 94. RY*(   1) C   8                    0.52    1.80    0.039
   2. BD (   1) N   1 - C   4        / 95. RY*(   2) C   8                    0.38    1.33    0.029
   2. BD (   1) N   1 - C   4        /151. BD*(   1) N   1 - C   2            0.31    1.05    0.023
   2. BD (   1) N   1 - C   4        /154. BD*(   1) N   1 - C   8            0.31    1.05    0.023
   2. BD (   1) N   1 - C   4        /157. BD*(   1) C   2 - H  10            0.69    1.18    0.036
   2. BD (   1) N   1 - C   4        /172. BD*(   1) C   8 - H  20            0.69    1.18    0.036
   3. BD*(   1) N   1 - N   6        / 42. RY*(   3) C   2                    0.33    1.20    0.026
   3. BD*(   1) N   1 - N   6        / 51. RY*(   3) C   3                    0.33    1.20    0.026
   3. BD*(   1) N   1 - N   6        / 60. RY*(   3) C   4                    0.33    1.20    0.026
   3. BD*(   1) N   1 - N   6        / 69. RY*(   3) C   5                    0.33    1.20    0.026
   3. BD*(   1) N   1 - N   6        / 87. RY*(   3) C   7                    0.33    1.20    0.026
   3. BD*(   1) N   1 - N   6        / 96. RY*(   3) C   8                    0.33    1.20    0.026
   3. BD*(   1) N   1 - N   6        /151. BD*(   1) N   1 - C   2            0.33    0.57    0.018
   3. BD*(   1) N   1 - N   6        /152. BD*(   1) N   1 - C   4            0.33    0.57    0.018
   3. BD*(   1) N   1 - N   6        /154. BD*(   1) N   1 - C   8            0.33    0.57    0.018
   3. BD*(   1) N   1 - N   6        /155. BD*(   1) C   2 - C   3            8.97    0.58    0.093
   3. BD*(   1) N   1 - N   6        /158. BD*(   1) C   3 - N   6            0.33    0.57    0.018
   3. BD*(   1) N   1 - N   6        /161. BD*(   1) C   4 - C   5            8.97    0.58    0.093
   3. BD*(   1) N   1 - N   6        /164. BD*(   1) C   5 - N   6            0.33    0.57    0.018
   3. BD*(   1) N   1 - N   6        /167. BD*(   1) N   6 - C   7            0.33    0.57    0.018
   3. BD*(   1) N   1 - N   6        /168. BD*(   1) C   7 - C   8            8.97    0.58    0.093
   4. BD (   1) N   1 - C   8        / 40. RY*(   1) C   2                    0.52    1.80    0.039
   4. BD (   1) N   1 - C   8        / 41. RY*(   2) C   2                    0.38    1.33    0.029
   4. BD (   1) N   1 - C   8        / 58. RY*(   1) C   4                    0.52    1.80    0.039
   4. BD (   1) N   1 - C   8        / 59. RY*(   2) C   4                    0.38    1.33    0.029
   4. BD (   1) N   1 - C   8        /151. BD*(   1) N   1 - C   2            0.31    1.05    0.023
   4. BD (   1) N   1 - C   8        /152. BD*(   1) N   1 - C   4            0.31    1.05    0.023
   4. BD (   1) N   1 - C   8        /156. BD*(   1) C   2 - H   9            0.69    1.18    0.036
   4. BD (   1) N   1 - C   8        /163. BD*(   1) C   4 - H  14            0.69    1.18    0.036
   5. BD (   1) C   2 - C   3        /153. BD (   1) N   1 - N   6           12.07    0.36    0.094
   5. BD (   1) C   2 - C   3        /156. BD*(   1) C   2 - H   9            0.32    1.07    0.024
   5. BD (   1) C   2 - C   3        /157. BD*(   1) C   2 - H  10            0.32    1.07    0.024
   5. BD (   1) C   2 - C   3        /159. BD*(   1) C   3 - H  11            0.32    1.07    0.024
   5. BD (   1) C   2 - C   3        /160. BD*(   1) C   3 - H  12            0.32    1.07    0.024
   6. BD (   1) C   2 - H   9        /153. BD (   1) N   1 - N   6            0.70    0.25    0.020
   6. BD (   1) C   2 - H   9        /154. BD*(   1) N   1 - C   8            1.56    0.83    0.046
   6. BD (   1) C   2 - H   9        /158. BD*(   1) C   3 - N   6            0.61    0.83    0.029
   6. BD (   1) C   2 - H   9        /160. BD*(   1) C   3 - H  12            0.42    0.96    0.026
   7. BD (   1) C   2 - H  10        /152. BD*(   1) N   1 - C   4            1.56    0.83    0.046
   7. BD (   1) C   2 - H  10        /153. BD (   1) N   1 - N   6            0.70    0.25    0.020
   7. BD (   1) C   2 - H  10        /158. BD*(   1) C   3 - N   6            0.61    0.83    0.029
   7. BD (   1) C   2 - H  10        /159. BD*(   1) C   3 - H  11            0.42    0.96    0.026
   8. BD (   1) C   3 - N   6        / 67. RY*(   1) C   5                    0.52    1.80    0.039
   8. BD (   1) C   3 - N   6        / 68. RY*(   2) C   5                    0.38    1.33    0.029
   8. BD (   1) C   3 - N   6        / 85. RY*(   1) C   7                    0.52    1.80    0.039
   8. BD (   1) C   3 - N   6        / 86. RY*(   2) C   7                    0.38    1.33    0.029
   8. BD (   1) C   3 - N   6        /164. BD*(   1) C   5 - N   6            0.31    1.05    0.023
   8. BD (   1) C   3 - N   6        /166. BD*(   1) C   5 - H  16            0.69    1.18    0.036
   8. BD (   1) C   3 - N   6        /167. BD*(   1) N   6 - C   7            0.31    1.05    0.023
   8. BD (   1) C   3 - N   6        /169. BD*(   1) C   7 - H  17            0.69    1.18    0.036
   9. BD (   1) C   3 - H  11        /151. BD*(   1) N   1 - C   2            0.61    0.83    0.029
   9. BD (   1) C   3 - H  11        /153. BD (   1) N   1 - N   6            0.70    0.25    0.020
   9. BD (   1) C   3 - H  11        /157. BD*(   1) C   2 - H  10            0.42    0.96    0.026
   9. BD (   1) C   3 - H  11        /167. BD*(   1) N   6 - C   7            1.56    0.83    0.046
  10. BD (   1) C   3 - H  12        /151. BD*(   1) N   1 - C   2            0.61    0.83    0.029
  10. BD (   1) C   3 - H  12        /153. BD (   1) N   1 - N   6            0.70    0.25    0.020
  10. BD (   1) C   3 - H  12        /156. BD*(   1) C   2 - H   9            0.42    0.96    0.026
  10. BD (   1) C   3 - H  12        /164. BD*(   1) C   5 - N   6            1.56    0.83    0.046
  11. BD (   1) C   4 - C   5        /153. BD (   1) N   1 - N   6           12.07    0.36    0.094
  11. BD (   1) C   4 - C   5        /162. BD*(   1) C   4 - H  13            0.32    1.07    0.024
  11. BD (   1) C   4 - C   5        /163. BD*(   1) C   4 - H  14            0.32    1.07    0.024
  11. BD (   1) C   4 - C   5        /165. BD*(   1) C   5 - H  15            0.32    1.07    0.024
  11. BD (   1) C   4 - C   5        /166. BD*(   1) C   5 - H  16            0.32    1.07    0.024
  12. BD (   1) C   4 - H  13        /151. BD*(   1) N   1 - C   2            1.56    0.83    0.046
  12. BD (   1) C   4 - H  13        /153. BD (   1) N   1 - N   6            0.70    0.25    0.020
  12. BD (   1) C   4 - H  13        /164. BD*(   1) C   5 - N   6            0.61    0.83    0.029
  12. BD (   1) C   4 - H  13        /165. BD*(   1) C   5 - H  15            0.42    0.96    0.026
  13. BD (   1) C   4 - H  14        /153. BD (   1) N   1 - N   6            0.70    0.25    0.020
  13. BD (   1) C   4 - H  14        /154. BD*(   1) N   1 - C   8            1.56    0.83    0.046
  13. BD (   1) C   4 - H  14        /164. BD*(   1) C   5 - N   6            0.61    0.83    0.029
  13. BD (   1) C   4 - H  14        /166. BD*(   1) C   5 - H  16            0.42    0.96    0.026
  14. BD (   1) C   5 - N   6        / 49. RY*(   1) C   3                    0.52    1.80    0.039
  14. BD (   1) C   5 - N   6        / 50. RY*(   2) C   3                    0.38    1.33    0.029
  14. BD (   1) C   5 - N   6        / 85. RY*(   1) C   7                    0.52    1.80    0.039
  14. BD (   1) C   5 - N   6        / 86. RY*(   2) C   7                    0.38    1.33    0.029
  14. BD (   1) C   5 - N   6        /158. BD*(   1) C   3 - N   6            0.31    1.05    0.023
  14. BD (   1) C   5 - N   6        /160. BD*(   1) C   3 - H  12            0.69    1.18    0.036
  14. BD (   1) C   5 - N   6        /167. BD*(   1) N   6 - C   7            0.31    1.05    0.023
  14. BD (   1) C   5 - N   6        /170. BD*(   1) C   7 - H  18            0.69    1.18    0.036
  15. BD (   1) C   5 - H  15        /152. BD*(   1) N   1 - C   4            0.61    0.83    0.029
  15. BD (   1) C   5 - H  15        /153. BD (   1) N   1 - N   6            0.70    0.25    0.020
  15. BD (   1) C   5 - H  15        /162. BD*(   1) C   4 - H  13            0.42    0.96    0.026
  15. BD (   1) C   5 - H  15        /167. BD*(   1) N   6 - C   7            1.56    0.83    0.046
  16. BD (   1) C   5 - H  16        /152. BD*(   1) N   1 - C   4            0.61    0.83    0.029
  16. BD (   1) C   5 - H  16        /153. BD (   1) N   1 - N   6            0.70    0.25    0.020
  16. BD (   1) C   5 - H  16        /158. BD*(   1) C   3 - N   6            1.56    0.83    0.046
  16. BD (   1) C   5 - H  16        /163. BD*(   1) C   4 - H  14            0.42    0.96    0.026
  17. BD (   1) N   6 - C   7        / 49. RY*(   1) C   3                    0.52    1.80    0.039
  17. BD (   1) N   6 - C   7        / 50. RY*(   2) C   3                    0.38    1.33    0.029
  17. BD (   1) N   6 - C   7        / 67. RY*(   1) C   5                    0.52    1.80    0.039
  17. BD (   1) N   6 - C   7        / 68. RY*(   2) C   5                    0.38    1.33    0.029
  17. BD (   1) N   6 - C   7        /158. BD*(   1) C   3 - N   6            0.31    1.05    0.023
  17. BD (   1) N   6 - C   7        /159. BD*(   1) C   3 - H  11            0.69    1.18    0.036
  17. BD (   1) N   6 - C   7        /164. BD*(   1) C   5 - N   6            0.31    1.05    0.023
  17. BD (   1) N   6 - C   7        /165. BD*(   1) C   5 - H  15            0.69    1.18    0.036
  18. BD (   1) C   7 - C   8        /153. BD (   1) N   1 - N   6           12.07    0.36    0.094
  18. BD (   1) C   7 - C   8        /169. BD*(   1) C   7 - H  17            0.32    1.07    0.024
  18. BD (   1) C   7 - C   8        /170. BD*(   1) C   7 - H  18            0.32    1.07    0.024
  18. BD (   1) C   7 - C   8        /171. BD*(   1) C   8 - H  19            0.32    1.07    0.024
  18. BD (   1) C   7 - C   8        /172. BD*(   1) C   8 - H  20            0.32    1.07    0.024
  19. BD (   1) C   7 - H  17        /153. BD (   1) N   1 - N   6            0.70    0.25    0.020
  19. BD (   1) C   7 - H  17        /154. BD*(   1) N   1 - C   8            0.61    0.83    0.029
  19. BD (   1) C   7 - H  17        /158. BD*(   1) C   3 - N   6            1.56    0.83    0.046
  19. BD (   1) C   7 - H  17        /172. BD*(   1) C   8 - H  20            0.42    0.96    0.026
  20. BD (   1) C   7 - H  18        /153. BD (   1) N   1 - N   6            0.70    0.25    0.020
  20. BD (   1) C   7 - H  18        /154. BD*(   1) N   1 - C   8            0.61    0.83    0.029
  20. BD (   1) C   7 - H  18        /164. BD*(   1) C   5 - N   6            1.56    0.83    0.046
  20. BD (   1) C   7 - H  18        /171. BD*(   1) C   8 - H  19            0.42    0.96    0.026
  21. BD (   1) C   8 - H  19        /151. BD*(   1) N   1 - C   2            1.56    0.83    0.046
  21. BD (   1) C   8 - H  19        /153. BD (   1) N   1 - N   6            0.70    0.25    0.020
  21. BD (   1) C   8 - H  19        /167. BD*(   1) N   6 - C   7            0.61    0.83    0.029
  21. BD (   1) C   8 - H  19        /170. BD*(   1) C   7 - H  18            0.42    0.96    0.026
  22. BD (   1) C   8 - H  20        /152. BD*(   1) N   1 - C   4            1.56    0.83    0.046
  22. BD (   1) C   8 - H  20        /153. BD (   1) N   1 - N   6            0.70    0.25    0.020
  22. BD (   1) C   8 - H  20        /167. BD*(   1) N   6 - C   7            0.61    0.83    0.029
  22. BD (   1) C   8 - H  20        /169. BD*(   1) C   7 - H  17            0.42    0.96    0.026
  23. CR (   1) N   1                / 41. RY*(   2) C   2                    0.52   14.83    0.111
  23. CR (   1) N   1                / 59. RY*(   2) C   4                    0.52   14.83    0.111
  23. CR (   1) N   1                / 95. RY*(   2) C   8                    0.52   14.83    0.111
  23. CR (   1) N   1                /153. BD (   1) N   1 - N   6            1.69   13.97    0.230
  24. CR (   1) C   2                / 34. RY*(   4) N   1                    0.35   11.44    0.079
  24. CR (   1) C   2                / 50. RY*(   2) C   3                    0.63   10.73    0.104
  24. CR (   1) C   2                /103. RY*(   1) H   9                    0.39   10.52    0.081
  24. CR (   1) C   2                /107. RY*(   1) H  10                    0.39   10.52    0.081
  24. CR (   1) C   2                /152. BD*(   1) N   1 - C   4            0.40   10.44    0.082
  24. CR (   1) C   2                /154. BD*(   1) N   1 - C   8            0.40   10.44    0.082
  25. CR (   1) C   3                / 41. RY*(   2) C   2                    0.63   10.73    0.104
  25. CR (   1) C   3                / 79. RY*(   4) N   6                    0.35   11.44    0.079
  25. CR (   1) C   3                /111. RY*(   1) H  11                    0.39   10.52    0.081
  25. CR (   1) C   3                /115. RY*(   1) H  12                    0.39   10.52    0.081
  25. CR (   1) C   3                /164. BD*(   1) C   5 - N   6            0.40   10.44    0.082
  25. CR (   1) C   3                /167. BD*(   1) N   6 - C   7            0.40   10.44    0.082
  26. CR (   1) C   4                / 35. RY*(   5) N   1                    0.26   11.43    0.068
  26. CR (   1) C   4                / 68. RY*(   2) C   5                    0.63   10.73    0.104
  26. CR (   1) C   4                /119. RY*(   1) H  13                    0.39   10.52    0.081
  26. CR (   1) C   4                /123. RY*(   1) H  14                    0.39   10.52    0.081
  26. CR (   1) C   4                /151. BD*(   1) N   1 - C   2            0.40   10.44    0.082
  26. CR (   1) C   4                /154. BD*(   1) N   1 - C   8            0.40   10.44    0.082
  27. CR (   1) C   5                / 59. RY*(   2) C   4                    0.63   10.73    0.104
  27. CR (   1) C   5                / 80. RY*(   5) N   6                    0.26   11.43    0.068
  27. CR (   1) C   5                /127. RY*(   1) H  15                    0.39   10.52    0.081
  27. CR (   1) C   5                /131. RY*(   1) H  16                    0.39   10.52    0.081
  27. CR (   1) C   5                /158. BD*(   1) C   3 - N   6            0.40   10.44    0.082
  27. CR (   1) C   5                /167. BD*(   1) N   6 - C   7            0.40   10.44    0.082
  28. CR (   1) N   6                / 50. RY*(   2) C   3                    0.52   14.83    0.111
  28. CR (   1) N   6                / 68. RY*(   2) C   5                    0.52   14.83    0.111
  28. CR (   1) N   6                / 86. RY*(   2) C   7                    0.52   14.83    0.111
  28. CR (   1) N   6                /153. BD (   1) N   1 - N   6            1.69   13.97    0.230
  29. CR (   1) C   7                / 80. RY*(   5) N   6                    0.26   11.43    0.069
  29. CR (   1) C   7                / 95. RY*(   2) C   8                    0.63   10.73    0.104
  29. CR (   1) C   7                /135. RY*(   1) H  17                    0.39   10.52    0.081
  29. CR (   1) C   7                /139. RY*(   1) H  18                    0.39   10.52    0.081
  29. CR (   1) C   7                /158. BD*(   1) C   3 - N   6            0.40   10.44    0.082
  29. CR (   1) C   7                /164. BD*(   1) C   5 - N   6            0.40   10.44    0.082
  30. CR (   1) C   8                / 35. RY*(   5) N   1                    0.26   11.43    0.069
  30. CR (   1) C   8                / 86. RY*(   2) C   7                    0.63   10.73    0.104
  30. CR (   1) C   8                /143. RY*(   1) H  19                    0.39   10.52    0.081
  30. CR (   1) C   8                /147. RY*(   1) H  20                    0.39   10.52    0.081
  30. CR (   1) C   8                /151. BD*(   1) N   1 - C   2            0.40   10.44    0.082
  30. CR (   1) C   8                /152. BD*(   1) N   1 - C   4            0.40   10.44    0.082


 Natural Bond Orbitals (Summary):

                                                            Principal Delocalizations
           NBO                        Occupancy    Energy   (geminal,vicinal,remote)
 ====================================================================================
 Molecular unit  1  (C6H12N2)
     1. BD (   1) N   1 - C   2          0.99149    -0.90202  162(v),171(v),58(v),94(v)
                                                    59(v),95(v),152(g),154(g)
                                                    3(g)
     2. BD (   1) N   1 - C   4          0.99149    -0.90201  157(v),172(v),40(v),94(v)
                                                    41(v),95(v),151(g),154(g)
                                                    3(g)
     3. BD*(   1) N   1 - N   6          0.92209    -0.41848  155(v),168(v),161(v),42(v)
                                                    51(v),60(v),69(v),87(v)
                                                    96(v),151(g),152(g),154(g)
                                                    158(g),164(g),167(g)
     4. BD (   1) N   1 - C   8          0.99149    -0.90201  163(v),156(v),40(v),58(v)
                                                    41(v),59(v),151(g),152(g)
                                                    3(g)
     5. BD (   1) C   2 - C   3          0.92802    -0.79048  153(v),156(g),157(g),159(g)
                                                    160(g)
     6. BD (   1) C   2 - H   9          0.98473    -0.68025  154(v),153(v),158(v),160(v)
     7. BD (   1) C   2 - H  10          0.98473    -0.68026  152(v),153(v),158(v),159(v)
     8. BD (   1) C   3 - N   6          0.99149    -0.90202  166(v),169(v),67(v),85(v)
                                                    68(v),86(v),164(g),167(g)
                                                    3(g)
     9. BD (   1) C   3 - H  11          0.98473    -0.68025  167(v),153(v),151(v),157(v)
    10. BD (   1) C   3 - H  12          0.98473    -0.68026  164(v),153(v),151(v),156(v)
    11. BD (   1) C   4 - C   5          0.92802    -0.79048  153(v),162(g),163(g),165(g)
                                                    166(g)
    12. BD (   1) C   4 - H  13          0.98473    -0.68026  151(v),153(v),164(v),165(v)
    13. BD (   1) C   4 - H  14          0.98473    -0.68026  154(v),153(v),164(v),166(v)
    14. BD (   1) C   5 - N   6          0.99149    -0.90201  160(v),170(v),49(v),85(v)
                                                    50(v),86(v),158(g),167(g)
                                                    3(g)
    15. BD (   1) C   5 - H  15          0.98473    -0.68026  167(v),153(v),152(v),162(v)
    16. BD (   1) C   5 - H  16          0.98473    -0.68026  158(v),153(v),152(v),163(v)
    17. BD (   1) N   6 - C   7          0.99149    -0.90201  165(v),159(v),49(v),67(v)
                                                    50(v),68(v),158(g),164(g)
                                                    3(g)
    18. BD (   1) C   7 - C   8          0.92802    -0.79047  153(v),169(g),170(g),171(g)
                                                    172(g)
    19. BD (   1) C   7 - H  17          0.98473    -0.68026  158(v),153(v),154(v),172(v)
    20. BD (   1) C   7 - H  18          0.98473    -0.68025  164(v),153(v),154(v),171(v)
    21. BD (   1) C   8 - H  19          0.98473    -0.68026  151(v),153(v),167(v),170(v)
    22. BD (   1) C   8 - H  20          0.98473    -0.68025  152(v),153(v),167(v),169(v)
    23. CR (   1) N   1                  0.99955   -14.40388  153(g),3(g),41(v),59(v)
                                                    95(v)
    24. CR (   1) C   2                  0.99958   -10.29717  50(v),152(v),154(v),103(v)
                                                    107(v),34(v),3(v)
    25. CR (   1) C   3                  0.99958   -10.29717  41(v),164(v),167(v),111(v)
                                                    115(v),79(v),3(v)
    26. CR (   1) C   4                  0.99958   -10.29717  68(v),151(v),154(v),119(v)
                                                    123(v),3(v),35(v)
    27. CR (   1) C   5                  0.99958   -10.29717  59(v),158(v),167(v),127(v)
                                                    131(v),3(v),80(v)
    28. CR (   1) N   6                  0.99955   -14.40388  153(g),3(g),50(v),68(v)
                                                    86(v)
    29. CR (   1) C   7                  0.99958   -10.29718  95(v),158(v),164(v),135(v)
                                                    139(v),80(v),3(v)
    30. CR (   1) C   8                  0.99958   -10.29718  86(v),151(v),152(v),143(v)
                                                    147(v),35(v),3(v)
    31. RY*(   1) N   1                  0.00108     0.82614   
    32. RY*(   2) N   1                  0.00034     2.11485   
    33. RY*(   3) N   1                  0.00034     2.11477   
    34. RY*(   4) N   1                  0.00019     1.13786   
    35. RY*(   5) N   1                  0.00019     1.13779   
    36. RY*(   6) N   1                  0.00014     1.14559   
    37. RY*(   7) N   1                  0.00012     2.38259   
    38. RY*(   8) N   1                  0.00012     2.38255   
    39. RY*(   9) N   1                  0.00001     2.12066   
    40. RY*(   1) C   2                  0.00267     0.90141   
    41. RY*(   2) C   2                  0.00141     0.42920   
    42. RY*(   3) C   2                  0.00088     0.77906   
    43. RY*(   4) C   2                  0.00053     1.07720   
    44. RY*(   5) C   2                  0.00024     1.85375   
    45. RY*(   6) C   2                  0.00007     1.73351   
    46. RY*(   7) C   2                  0.00003     1.66753   
    47. RY*(   8) C   2                  0.00001     2.11654   
    48. RY*(   9) C   2                  0.00001     1.89970   
    49. RY*(   1) C   3                  0.00267     0.90141   
    50. RY*(   2) C   3                  0.00141     0.42920   
    51. RY*(   3) C   3                  0.00088     0.77906   
    52. RY*(   4) C   3                  0.00053     1.07720   
    53. RY*(   5) C   3                  0.00024     1.85375   
    54. RY*(   6) C   3                  0.00007     1.73351   
    55. RY*(   7) C   3                  0.00003     1.66753   
    56. RY*(   8) C   3                  0.00001     2.11654   
    57. RY*(   9) C   3                  0.00001     1.89970   
    58. RY*(   1) C   4                  0.00267     0.90142   
    59. RY*(   2) C   4                  0.00141     0.42922   
    60. RY*(   3) C   4                  0.00088     0.77906   
    61. RY*(   4) C   4                  0.00053     1.07720   
    62. RY*(   5) C   4                  0.00024     1.85375   
    63. RY*(   6) C   4                  0.00007     1.73350   
    64. RY*(   7) C   4                  0.00003     1.66756   
    65. RY*(   8) C   4                  0.00001     2.03933   
    66. RY*(   9) C   4                  0.00001     1.97688   
    67. RY*(   1) C   5                  0.00267     0.90142   
    68. RY*(   2) C   5                  0.00141     0.42922   
    69. RY*(   3) C   5                  0.00088     0.77906   
    70. RY*(   4) C   5                  0.00053     1.07720   
    71. RY*(   5) C   5                  0.00024     1.85375   
    72. RY*(   6) C   5                  0.00007     1.73350   
    73. RY*(   7) C   5                  0.00003     1.66756   
    74. RY*(   8) C   5                  0.00001     2.03934   
    75. RY*(   9) C   5                  0.00001     1.97688   
    76. RY*(   1) N   6                  0.00108     0.82614   
    77. RY*(   2) N   6                  0.00034     2.11485   
    78. RY*(   3) N   6                  0.00034     2.11477   
    79. RY*(   4) N   6                  0.00019     1.13786   
    80. RY*(   5) N   6                  0.00019     1.13779   
    81. RY*(   6) N   6                  0.00014     1.14559   
    82. RY*(   7) N   6                  0.00012     2.38259   
    83. RY*(   8) N   6                  0.00012     2.38255   
    84. RY*(   9) N   6                  0.00001     2.12066   
    85. RY*(   1) C   7                  0.00267     0.90144   
    86. RY*(   2) C   7                  0.00141     0.42923   
    87. RY*(   3) C   7                  0.00088     0.77906   
    88. RY*(   4) C   7                  0.00053     1.07720   
    89. RY*(   5) C   7                  0.00024     1.85375   
    90. RY*(   6) C   7                  0.00007     1.73349   
    91. RY*(   7) C   7                  0.00003     1.66752   
    92. RY*(   8) C   7                  0.00001     2.01067   
    93. RY*(   9) C   7                  0.00001     2.00556   
    94. RY*(   1) C   8                  0.00267     0.90144   
    95. RY*(   2) C   8                  0.00141     0.42923   
    96. RY*(   3) C   8                  0.00088     0.77906   
    97. RY*(   4) C   8                  0.00053     1.07720   
    98. RY*(   5) C   8                  0.00024     1.85375   
    99. RY*(   6) C   8                  0.00007     1.73349   
   100. RY*(   7) C   8                  0.00003     1.66752   
   101. RY*(   8) C   8                  0.00001     2.01067   
   102. RY*(   9) C   8                  0.00001     2.00556   
   103. RY*(   1) H   9                  0.00067     0.21867   
   104. RY*(   2) H   9                  0.00005     1.60969   
   105. RY*(   3) H   9                  0.00005     1.84939   
   106. RY*(   4) H   9                  0.00001     1.99059   
   107. RY*(   1) H  10                  0.00067     0.21866   
   108. RY*(   2) H  10                  0.00005     1.60971   
   109. RY*(   3) H  10                  0.00005     1.84941   
   110. RY*(   4) H  10                  0.00001     1.99055   
   111. RY*(   1) H  11                  0.00067     0.21867   
   112. RY*(   2) H  11                  0.00005     1.60969   
   113. RY*(   3) H  11                  0.00005     1.84939   
   114. RY*(   4) H  11                  0.00001     1.99058   
   115. RY*(   1) H  12                  0.00067     0.21866   
   116. RY*(   2) H  12                  0.00005     1.60971   
   117. RY*(   3) H  12                  0.00005     1.84941   
   118. RY*(   4) H  12                  0.00001     1.99055   
   119. RY*(   1) H  13                  0.00067     0.21867   
   120. RY*(   2) H  13                  0.00005     1.60973   
   121. RY*(   3) H  13                  0.00005     1.84937   
   122. RY*(   4) H  13                  0.00001     1.99055   
   123. RY*(   1) H  14                  0.00067     0.21867   
   124. RY*(   2) H  14                  0.00005     1.61011   
   125. RY*(   3) H  14                  0.00005     1.84900   
   126. RY*(   4) H  14                  0.00001     1.99055   
   127. RY*(   1) H  15                  0.00067     0.21867   
   128. RY*(   2) H  15                  0.00005     1.61011   
   129. RY*(   3) H  15                  0.00005     1.84900   
   130. RY*(   4) H  15                  0.00001     1.99055   
   131. RY*(   1) H  16                  0.00067     0.21867   
   132. RY*(   2) H  16                  0.00005     1.60973   
   133. RY*(   3) H  16                  0.00005     1.84937   
   134. RY*(   4) H  16                  0.00001     1.99055   
   135. RY*(   1) H  17                  0.00067     0.21866   
   136. RY*(   2) H  17                  0.00005     1.60974   
   137. RY*(   3) H  17                  0.00005     1.84936   
   138. RY*(   4) H  17                  0.00001     1.99056   
   139. RY*(   1) H  18                  0.00067     0.21866   
   140. RY*(   2) H  18                  0.00005     1.60978   
   141. RY*(   3) H  18                  0.00005     1.84930   
   142. RY*(   4) H  18                  0.00001     1.99056   
   143. RY*(   1) H  19                  0.00067     0.21866   
   144. RY*(   2) H  19                  0.00005     1.60974   
   145. RY*(   3) H  19                  0.00005     1.84936   
   146. RY*(   4) H  19                  0.00001     1.99056   
   147. RY*(   1) H  20                  0.00067     0.21866   
   148. RY*(   2) H  20                  0.00005     1.60978   
   149. RY*(   3) H  20                  0.00005     1.84930   
   150. RY*(   4) H  20                  0.00001     1.99056   
   151. BD*(   1) N   1 - C   2          0.00931     0.14740   
   152. BD*(   1) N   1 - C   4          0.00931     0.14738   
   153. BD (   1) N   1 - N   6          0.29306    -0.43126   
   154. BD*(   1) N   1 - C   8          0.00931     0.14738   
   155. BD*(   1) C   2 - C   3          0.02308     0.15716   
   156. BD*(   1) C   2 - H   9          0.00531     0.28094   
   157. BD*(   1) C   2 - H  10          0.00531     0.28095   
   158. BD*(   1) C   3 - N   6          0.00931     0.14740   
   159. BD*(   1) C   3 - H  11          0.00531     0.28094   
   160. BD*(   1) C   3 - H  12          0.00531     0.28095   
   161. BD*(   1) C   4 - C   5          0.02308     0.15716   
   162. BD*(   1) C   4 - H  13          0.00531     0.28094   
   163. BD*(   1) C   4 - H  14          0.00531     0.28095   
   164. BD*(   1) C   5 - N   6          0.00931     0.14738   
   165. BD*(   1) C   5 - H  15          0.00531     0.28095   
   166. BD*(   1) C   5 - H  16          0.00531     0.28094   
   167. BD*(   1) N   6 - C   7          0.00931     0.14738   
   168. BD*(   1) C   7 - C   8          0.02308     0.15714   
   169. BD*(   1) C   7 - H  17          0.00531     0.28095   
   170. BD*(   1) C   7 - H  18          0.00531     0.28095   
   171. BD*(   1) C   8 - H  19          0.00531     0.28095   
   172. BD*(   1) C   8 - H  20          0.00531     0.28095   
       -------------------------------
              Total Lewis   28.83933  ( 96.1311%)
        Valence non-Lewis    1.11096  (  3.7032%)
        Rydberg non-Lewis    0.04971  (  0.1657%)
       -------------------------------
            Total unit  1   30.00000  (100.0000%)
           Charge unit  1    1.00000
 Unable to Open any file for archive entry.
 1\1\GINC-COMPUTE-0-9\SP\UB3LYP\def2SVP\C6H12N2(1+,2)\ZAHRT2\13-Mar-202
 1\0\\# b3lyp/def2svp geom=NewRedundant pop=NBO\\86\\1,2\N,0,0.48207729
 9,-1.0685836151,0.5017889082\C,0,-0.6133979694,-1.4037256515,-0.411729
 0532\C,0,-1.2049619322,-0.0924966308,-1.0274894434\C,0,-0.0267886167,-
 0.2073122677,1.5724054076\C,0,-0.618349854,1.1039143773,0.9566461887\N
 ,0,-0.4820984728,1.0685572577,-0.5018246916\C,0,0.9359842536,0.9554323
 814,-0.852815011\C,0,1.5275536912,-0.3558083563,-0.2370478778\H,0,-1.3
 766264627,-1.9652952843,0.1510373503\H,0,-0.2222859076,-2.0756414914,-
 1.1928438416\H,0,-2.2732852915,0.0221865069,-0.782300672\H,0,-1.118960
 3884,-0.088107962,-2.1261995901\H,0,0.8006561477,0.0106388203,2.266969
 032\H,0,-0.7893962821,-0.7675954781,2.1372875309\H,0,-1.6860419513,1.2
 198721369,1.2039661326\H,0,-0.0959986346,1.9981286822,1.3336287286\H,0
 ,1.4599590548,1.8494955744,-0.4777501039\H,0,1.0243328483,0.960928686,
 -1.9513369623\H,0,2.3566335677,-0.1380295309,0.4556071986\H,0,1.920994
 9011,-1.0265581548,-1.0179992306\\Version=ES64L-G16RevC.01\State=2-A\H
 F=-344.8145036\S2=0.754466\S2-1=0.\S2A=0.750011\RMSD=5.351e-09\Dipole=
 0.0000037,0.0000053,0.0000081\Quadrupole=1.1831984,-2.2923966,1.109198
 3,1.9688731,-0.9243857,2.0494754\PG=C01 [X(C6H12N2)]\\@
 The archive entry for this job was punched.


 We find comfort among those who agree with us -- growth among those who don't.
 -- Frank A. Clark
 File lengths (MBytes):  RWF=     34 Int=      0 D2E=      0 Chk=      3 Scr=      1
 Normal termination of Gaussian 16
