# Supplementary material for: Machine-Learning-Guided Discovery of Electrochemical Reactions
Source: J Am Chem Soc. 2022 Dec 2;144(49):22599–610. doi: 10.1021/jacs.2c08997 (PMC9756344; doi:10.1021/jacs.2c08997)
Supplement: Supplementary file 4 — ja2c08997_si_004.zip [file ja2c08997_si_004.zip › Reactivity Prediction/Ologs_notimes/89.log]

 Entering Gaussian System, Link 0=g16
 Input=89.com
 Output=89.log
 Initial command:
  
 Copyright (c) 1988-2019, Gaussian, Inc.  All Rights Reserved.
  
 This is part of the Gaussian(R) 16 program.  It is based on
 the Gaussian(R) 09 system (copyright 2009, Gaussian, Inc.),
 the Gaussian(R) 03 system (copyright 2003, Gaussian, Inc.),
 the Gaussian(R) 98 system (copyright 1998, Gaussian, Inc.),
 the Gaussian(R) 94 system (copyright 1995, Gaussian, Inc.),
 the Gaussian 92(TM) system (copyright 1992, Gaussian, Inc.),
 the Gaussian 90(TM) system (copyright 1990, Gaussian, Inc.),
 the Gaussian 88(TM) system (copyright 1988, Gaussian, Inc.),
 the Gaussian 86(TM) system (copyright 1986, Carnegie Mellon
 University), and the Gaussian 82(TM) system (copyright 1983,
 Carnegie Mellon University). Gaussian is a federally registered
 trademark of Gaussian, Inc.
  
 This software contains proprietary and confidential information,
 including trade secrets, belonging to Gaussian, Inc.
  
 This software is provided under written license and may be
 used, copied, transmitted, or stored only in accord with that
 written license.
  
 The following legend is applicable only to US Government
 contracts under FAR:
  
                    RESTRICTED RIGHTS LEGEND
  
 Use, reproduction and disclosure by the US Government is
 subject to restrictions as set forth in subparagraphs (a)
 and (c) of the Commercial Computer Software - Restricted
 Rights clause in FAR 52.227-19.
  
 Gaussian, Inc.
 340 Quinnipiac St., Bldg. 40, Wallingford CT 06492
  
  
 ---------------------------------------------------------------
 Warning -- This program may not be used in any manner that
 competes with the business of Gaussian, Inc. or will provide
 assistance to any competitor of Gaussian, Inc.  The licensee
 of this program is prohibited from giving any competitor of
 Gaussian, Inc. access to this program.  By using this program,
 the user acknowledges that Gaussian, Inc. is engaged in the
 business of creating and licensing software in the field of
 computational chemistry and represents and warrants to the
 licensee that it is not a competitor of Gaussian, Inc. and that
 it will not use this program in any manner prohibited above.
 ---------------------------------------------------------------
  

 Cite this work as:
 Gaussian 16, Revision C.01,
 M. J. Frisch, G. W. Trucks, H. B. Schlegel, G. E. Scuseria, 
 M. A. Robb, J. R. Cheeseman, G. Scalmani, V. Barone, 
 G. A. Petersson, H. Nakatsuji, X. Li, M. Caricato, A. V. Marenich, 
 J. Bloino, B. G. Janesko, R. Gomperts, B. Mennucci, H. P. Hratchian, 
 J. V. Ortiz, A. F. Izmaylov, J. L. Sonnenberg, D. Williams-Young, 
 F. Ding, F. Lipparini, F. Egidi, J. Goings, B. Peng, A. Petrone, 
 T. Henderson, D. Ranasinghe, V. G. Zakrzewski, J. Gao, N. Rega, 
 G. Zheng, W. Liang, M. Hada, M. Ehara, K. Toyota, R. Fukuda, 
 J. Hasegawa, M. Ishida, T. Nakajima, Y. Honda, O. Kitao, H. Nakai, 
 T. Vreven, K. Throssell, J. A. Montgomery, Jr., J. E. Peralta, 
 F. Ogliaro, M. J. Bearpark, J. J. Heyd, E. N. Brothers, K. N. Kudin, 
 V. N. Staroverov, T. A. Keith, R. Kobayashi, J. Normand, 
 K. Raghavachari, A. P. Rendell, J. C. Burant, S. S. Iyengar, 
 J. Tomasi, M. Cossi, J. M. Millam, M. Klene, C. Adamo, R. Cammi, 
 J. W. Ochterski, R. L. Martin, K. Morokuma, O. Farkas, 
 J. B. Foresman, and D. J. Fox, Gaussian, Inc., Wallingford CT, 2019.
 
 ******************************************
 Gaussian 16:  ES64L-G16RevC.01  3-Jul-2019
                13-Mar-2021 
 ******************************************
 %nprocshared=16
 Will use up to   16 processors via shared memory.
 %mem=7GB
 -----------------------------------------
 # b3lyp/def2svp geom=NewRedundant pop=NBO
 -----------------------------------------
 1/29=4000,38=1,172=1/1;
 2/12=2,17=6,18=5,40=1/2;
 3/5=43,7=101,11=2,25=1,30=1,74=-5/1,2,3;
 4//1;
 5/5=2,38=5/2;
 6/7=2,8=2,9=2,10=2,28=1,40=1/1,7;
 99/5=1,9=1/99;
 --
 89
 --
 Symbolic Z-matrix:
 Charge =  1 Multiplicity = 2
 Cl                    2.52544  -1.7243    0.05794 
 C                     1.08096  -0.75688   0.0243 
 C                     1.1493    0.64568   0.06448 
 Cl                    2.6808    1.46471   0.14929 
 C                    -0.02898   1.39917   0.03609 
 C                    -1.26828   0.7626   -0.03185 
 C                    -1.33626  -0.63274  -0.07182 
 C                    -0.16484  -1.3895   -0.0438 
 H                     0.04413   2.48714   0.06808 
 H                    -2.18135   1.36111  -0.05346 
 H                    -2.30309  -1.13751  -0.12504 
 H                    -0.19784  -2.47947  -0.0742 
 
                          Input orientation:                          
 ---------------------------------------------------------------------
 Center     Atomic      Atomic             Coordinates (Angstroms)
 Number     Number       Type             X           Y           Z
 ---------------------------------------------------------------------
      1         17           0        2.525436   -1.724298    0.057935
      2          6           0        1.080964   -0.756884    0.024296
      3          6           0        1.149297    0.645683    0.064476
      4         17           0        2.680805    1.464713    0.149291
      5          6           0       -0.028979    1.399167    0.036086
      6          6           0       -1.268276    0.762601   -0.031849
      7          6           0       -1.336257   -0.632738   -0.071821
      8          6           0       -0.164844   -1.389503   -0.043801
      9          1           0        0.044134    2.487135    0.068080
     10          1           0       -2.181353    1.361108   -0.053459
     11          1           0       -2.303086   -1.137512   -0.125037
     12          1           0       -0.197840   -2.479472   -0.074198
 ---------------------------------------------------------------------
                    Distance matrix (angstroms):
                    1          2          3          4          5
     1  Cl   0.000000
     2  C    1.738827   0.000000
     3  C    2.740549   1.404806   0.000000
     4  Cl   3.194100   2.740549   1.738827   0.000000
     5  C    4.035040   2.425009   1.398885   2.712940   0.000000
     6  C    4.537067   2.798377   2.422314   4.015098   1.394879
     7  C    4.015098   2.422314   2.798377   4.537067   2.418524
     8  C    2.712940   1.398885   2.425009   4.035040   2.793120
     9  H    4.888061   3.405965   2.147638   2.829130   1.090892
    10  H    5.629032   3.890327   3.408661   4.867486   2.154572
    11  H    4.867486   3.408661   3.890327   5.629032   3.410610
    12  H    2.829130   2.147638   3.405965   4.888061   3.883879
                    6          7          8          9         10
     6  C    0.000000
     7  C    1.397566   0.000000
     8  C    2.418524   1.394879   0.000000
     9  H    2.169429   3.414478   3.883879   0.000000
    10  H    1.091965   2.165628   3.410610   2.497099   0.000000
    11  H    2.165628   1.091965   2.154572   4.322592   2.502607
    12  H    3.414478   2.169429   1.090892   4.974533   4.322592
                   11         12
    11  H    0.000000
    12  H    2.497099   0.000000
 Stoichiometry    C6H4Cl2(1+,2)
 Framework group  C2V[SGV(C6H4Cl2)]
 Deg. of freedom    11
 Full point group                 C2V     NOp   4
 Largest Abelian subgroup         C2V     NOp   4
 Largest concise Abelian subgroup C2      NOp   2
                         Standard orientation:                         
 ---------------------------------------------------------------------
 Center     Atomic      Atomic             Coordinates (Angstroms)
 Number     Number       Type             X           Y           Z
 ---------------------------------------------------------------------
      1         17           0        0.000000   -1.597050   -1.518913
      2          6           0        0.000000   -0.702403   -0.027898
      3          6           0        0.000000    0.702403   -0.027898
      4         17           0        0.000000    1.597050   -1.518913
      5          6           0       -0.000000    1.396560    1.186608
      6          6           0       -0.000000    0.698783    2.394413
      7          6           0       -0.000000   -0.698783    2.394413
      8          6           0       -0.000000   -1.396560    1.186608
      9          1           0       -0.000000    2.487267    1.166509
     10          1           0       -0.000000    1.251304    3.336278
     11          1           0       -0.000000   -1.251304    3.336278
     12          1           0       -0.000000   -2.487267    1.166509
 ---------------------------------------------------------------------
 Rotational constants (GHZ):           1.9115922           1.4157316           0.8133568
 Standard basis: def2SVP (5D, 7F)
 There are    55 symmetry adapted cartesian basis functions of A1  symmetry.
 There are    19 symmetry adapted cartesian basis functions of A2  symmetry.
 There are    19 symmetry adapted cartesian basis functions of B1  symmetry.
 There are    55 symmetry adapted cartesian basis functions of B2  symmetry.
 There are    51 symmetry adapted basis functions of A1  symmetry.
 There are    19 symmetry adapted basis functions of A2  symmetry.
 There are    19 symmetry adapted basis functions of B1  symmetry.
 There are    51 symmetry adapted basis functions of B2  symmetry.
   140 basis functions,   252 primitive gaussians,   148 cartesian basis functions
    37 alpha electrons       36 beta electrons
       nuclear repulsion energy       467.9877705000 Hartrees.
 NAtoms=   12 NActive=   12 NUniq=    6 SFac= 4.00D+00 NAtFMM=   60 NAOKFM=F Big=F
 Integral buffers will be    131072 words long.
 Raffenetti 2 integral format.
 Two-electron integral symmetry is turned on.
 One-electron integrals computed using PRISM.
   4 Symmetry operations used in ECPInt.
 ECPInt:  NShTT=    2080 NPrTT=    8392 LenC2=    2044 LenP2D=    6363.
 LDataN:  DoStor=T MaxTD1= 4 Len=   56
 NBasis=   140 RedAO= T EigKep=  2.51D-04  NBF=    51    19    19    51
 NBsUse=   140 1.00D-06 EigRej= -1.00D+00 NBFU=    51    19    19    51
 ExpMin= 1.22D-01 ExpMax= 1.04D+04 ExpMxC= 1.57D+03 IAcc=3 IRadAn=         5 AccDes= 0.00D+00
 Harris functional with IExCor=  402 and IRadAn=       5 diagonalized for initial guess.
 HarFok:  IExCor=  402 AccDes= 0.00D+00 IRadAn=         5 IDoV= 1 UseB2=F ITyADJ=14
 ICtDFT=  3500011 ScaDFX=  1.000000  1.000000  1.000000  1.000000
 FoFCou: FMM=F IPFlag=           0 FMFlag=      100000 FMFlg1=           0
         NFxFlg=           0 DoJE=T BraDBF=F KetDBF=T FulRan=T
         wScrn=  0.000000 ICntrl=       500 IOpCl=  0 I1Cent=   200000004 NGrid=           0
         NMat0=    1 NMatS0=      1 NMatT0=    0 NMatD0=    1 NMtDS0=    0 NMtDT0=    0
 Petite list used in FoFCou.
 Initial guess orbital symmetries:
 Alpha Orbitals:
       Occupied  (B2) (A1) (A1) (B2) (B2) (A1) (A1) (B2) (B2) (A1)
                 (B2) (A1) (B2) (A2) (A1) (B1) (A1) (A1) (B2) (B2)
                 (A1) (A1) (B2) (A1) (A1) (B2) (B2) (A1) (B1) (A1)
                 (B2) (B1) (A2) (A1) (A2) (B2) (B1)
       Virtual   (B1) (A2) (A1) (A2) (A1) (B2) (B2) (A1) (B2) (B2)
                 (A1) (A1) (B2) (A1) (B2) (A1) (A1) (A1) (B2) (B1)
                 (B2) (B2) (A1) (A2) (B1) (A1) (B1) (A2) (B2) (A1)
                 (B2) (B2) (A2) (A1) (B2) (A1) (B2) (A1) (B2) (B1)
                 (B2) (A1) (A2) (B1) (B2) (A1) (A2) (B2) (A1) (B1)
                 (B2) (A2) (A1) (B2) (B1) (B1) (A2) (A1) (B1) (A1)
                 (B2) (A1) (B2) (A2) (B2) (B2) (B1) (A1) (A1) (A2)
                 (A1) (B2) (B1) (B2) (A1) (A1) (A2) (B1) (A1) (B2)
                 (A1) (B2) (B2) (A1) (A2) (B2) (B1) (A1) (A2) (B1)
                 (B2) (A2) (A1) (B2) (A2) (A1) (B2) (A1) (B2) (B2)
                 (A1) (B2) (B2)
 Beta  Orbitals:
       Occupied  (B2) (A1) (A1) (B2) (B2) (A1) (A1) (B2) (B2) (A1)
                 (B2) (A1) (B2) (A2) (A1) (B1) (A1) (A1) (B2) (B2)
                 (A1) (A1) (B2) (A1) (A1) (B2) (B2) (A1) (B1) (A1)
                 (B2) (B1) (A2) (A1) (A2) (B2)
       Virtual   (B1) (B1) (A2) (A1) (A2) (A1) (B2) (B2) (A1) (B2)
                 (B2) (A1) (A1) (B2) (A1) (B2) (A1) (A1) (A1) (B2)
                 (B1) (B2) (B2) (A1) (A2) (B1) (A1) (B1) (A2) (B2)
                 (A1) (B2) (B2) (A2) (A1) (B2) (A1) (B2) (A1) (B2)
                 (B1) (B2) (A1) (A2) (B1) (B2) (A1) (A2) (B2) (A1)
                 (B1) (B2) (A2) (A1) (B2) (B1) (B1) (A2) (A1) (B1)
                 (A1) (B2) (A1) (B2) (A2) (B2) (B2) (B1) (A1) (A1)
                 (A2) (A1) (B2) (B1) (B2) (A1) (A1) (A2) (B1) (A1)
                 (B2) (A1) (B2) (B2) (A1) (A2) (B2) (B1) (A1) (A2)
                 (B1) (B2) (A2) (A1) (B2) (A2) (A1) (B2) (A1) (B2)
                 (B2) (A1) (B2) (B2)
 The electronic state of the initial guess is 2-B1.
 Initial guess <Sx>= 0.0000 <Sy>= 0.0000 <Sz>= 0.5000 <S**2>= 0.7500 S= 0.5000
 Keep R1 and R2 ints in memory in symmetry-blocked form, NReq=64361793.
 Requested convergence on RMS density matrix=1.00D-08 within 128 cycles.
 Requested convergence on MAX density matrix=1.00D-06.
 Requested convergence on             energy=1.00D-06.
 No special actions if energy rises.
 Integral accuracy reduced to 1.0D-05 until final iterations.
 Initial convergence to 1.0D-05 achieved.  Increase integral accuracy.
 SCF Done:  E(UB3LYP) =  -1150.68629783     A.U. after   17 cycles
            NFock= 17  Conv=0.97D-08     -V/T= 2.0038
 <Sx>= 0.0000 <Sy>= 0.0000 <Sz>= 0.5000 <S**2>= 0.7595 S= 0.5047
 <L.S>= 0.000000000000E+00
 Annihilation of the first spin contaminant:
 S**2 before annihilation     0.7595,   after     0.7501

 **********************************************************************

            Population analysis using the SCF Density.

 **********************************************************************

 Orbital symmetries:
 Alpha Orbitals:
       Occupied  (B2) (A1) (A1) (B2) (A1) (B2) (B2) (A1) (B2) (A1)
                 (B2) (A1) (A2) (B1) (B2) (A1) (A1) (B2) (A1) (B2)
                 (A1) (A1) (B2) (A1) (A1) (B2) (A1) (B1) (B2) (B2)
                 (A1) (A2) (B1) (A1) (B2) (B1) (A2)
       Virtual   (A2) (B1) (A1) (B2) (A1) (A2) (B2) (A1) (B2) (A1)
                 (B2) (B2) (A1) (A1) (A1) (B2) (A1) (A1) (B1) (B2)
                 (B2) (A1) (B2) (B1) (A2) (A1) (A2) (B1) (B2) (B2)
                 (A2) (B2) (A1) (A1) (A1) (B2) (B1) (B2) (A1) (A2)
                 (B2) (B1) (A1) (B2) (A1) (A2) (B2) (B2) (B1) (A1)
                 (B2) (A2) (A1) (B2) (B1) (A1) (B1) (A1) (A2) (B2)
                 (B1) (A1) (B2) (B2) (A2) (B2) (B1) (A1) (A1) (A1)
                 (A2) (B2) (B1) (A1) (B2) (A1) (A2) (A1) (B1) (B2)
                 (A1) (B2) (B2) (A1) (A2) (B2) (A2) (B1) (A1) (B1)
                 (B2) (A2) (A1) (B2) (A2) (A1) (B2) (A1) (B2) (B2)
                 (A1) (B2) (B2)
 Beta  Orbitals:
       Occupied  (B2) (A1) (A1) (B2) (A1) (B2) (B2) (A1) (B2) (A1)
                 (B2) (A1) (A2) (B1) (B2) (A1) (A1) (B2) (A1) (B2)
                 (A1) (A1) (B2) (A1) (A1) (B2) (A1) (B2) (B1) (B2)
                 (A1) (A2) (B1) (A1) (B2) (A2)
       Virtual   (B1) (B1) (A2) (A1) (B2) (A1) (A2) (B2) (A1) (B2)
                 (A1) (B2) (B2) (A1) (A1) (A1) (B2) (A1) (A1) (B1)
                 (B2) (B2) (A1) (B2) (A2) (B1) (A1) (B1) (A2) (B2)
                 (B2) (B2) (A2) (A1) (A1) (A1) (B2) (B2) (B1) (A1)
                 (B2) (A2) (A1) (B1) (B2) (A1) (A2) (B2) (B2) (B1)
                 (A1) (B2) (A2) (A1) (B2) (A1) (B1) (B1) (A1) (A2)
                 (B2) (A1) (B1) (B2) (B2) (A2) (B2) (B1) (A1) (A1)
                 (A2) (A1) (B2) (B1) (A1) (B2) (A1) (A2) (A1) (B1)
                 (B2) (A1) (B2) (B2) (A1) (A2) (B2) (A2) (B1) (A1)
                 (B1) (B2) (A2) (A1) (B2) (A2) (A1) (B2) (A1) (B2)
                 (B2) (A1) (B2) (B2)
 The electronic state is 2-B1.
 Alpha  occ. eigenvalues -- -101.72939-101.72932 -10.48934 -10.48900 -10.42525
 Alpha  occ. eigenvalues --  -10.42489 -10.41131 -10.41125  -9.68292  -9.68286
 Alpha  occ. eigenvalues --   -7.45143  -7.45141  -7.44506  -7.44505  -7.43990
 Alpha  occ. eigenvalues --   -7.43987  -1.13114  -1.06920  -1.05032  -0.95340
 Alpha  occ. eigenvalues --   -0.94984  -0.83332  -0.80983  -0.72828  -0.70223
 Alpha  occ. eigenvalues --   -0.66909  -0.65145  -0.64058  -0.64017  -0.58365
 Alpha  occ. eigenvalues --   -0.57792  -0.55930  -0.55024  -0.52874  -0.50659
 Alpha  occ. eigenvalues --   -0.47280  -0.46859
 Alpha virt. eigenvalues --   -0.24850  -0.23097  -0.19062  -0.12163  -0.08845
 Alpha virt. eigenvalues --   -0.08275  -0.05776  -0.02739  -0.01538   0.05929
 Alpha virt. eigenvalues --    0.06266   0.08186   0.08565   0.12010   0.18430
 Alpha virt. eigenvalues --    0.19524   0.21454   0.22789   0.24863   0.25564
 Alpha virt. eigenvalues --    0.26750   0.28865   0.29662   0.31746   0.32848
 Alpha virt. eigenvalues --    0.35951   0.38135   0.38788   0.40789   0.44595
 Alpha virt. eigenvalues --    0.45074   0.45351   0.45823   0.47138   0.50337
 Alpha virt. eigenvalues --    0.50888   0.52549   0.52618   0.53629   0.56331
 Alpha virt. eigenvalues --    0.56754   0.57497   0.57850   0.59846   0.61284
 Alpha virt. eigenvalues --    0.61878   0.64862   0.67683   0.69087   0.70190
 Alpha virt. eigenvalues --    0.77832   0.78790   0.82765   0.89913   0.97934
 Alpha virt. eigenvalues --    0.98125   1.00212   1.02322   1.05207   1.05488
 Alpha virt. eigenvalues --    1.07422   1.07629   1.11936   1.25048   1.26283
 Alpha virt. eigenvalues --    1.32038   1.32085   1.44926   1.48803   1.49699
 Alpha virt. eigenvalues --    1.50279   1.55473   1.55577   1.59045   1.59586
 Alpha virt. eigenvalues --    1.63562   1.71108   1.71902   1.74067   1.76271
 Alpha virt. eigenvalues --    1.79529   1.85388   1.92600   1.94613   1.97389
 Alpha virt. eigenvalues --    2.03283   2.04501   2.05628   2.06664   2.10721
 Alpha virt. eigenvalues --    2.19394   2.28170   2.38008   2.38558   2.39900
 Alpha virt. eigenvalues --    2.51207   2.55303   2.60197   2.60351   2.73674
 Alpha virt. eigenvalues --    2.84538   2.93347   3.32480
  Beta  occ. eigenvalues -- -101.72804-101.72798 -10.48549 -10.48517 -10.42251
  Beta  occ. eigenvalues --  -10.42217 -10.41249 -10.41242  -9.68168  -9.68162
  Beta  occ. eigenvalues --   -7.45078  -7.45076  -7.44077  -7.44076  -7.43915
  Beta  occ. eigenvalues --   -7.43911  -1.12261  -1.06247  -1.04383  -0.95148
  Beta  occ. eigenvalues --   -0.93667  -0.82907  -0.80372  -0.72549  -0.69947
  Beta  occ. eigenvalues --   -0.66558  -0.64737  -0.63964  -0.61694  -0.58198
  Beta  occ. eigenvalues --   -0.57604  -0.54079  -0.52627  -0.52564  -0.50349
  Beta  occ. eigenvalues --   -0.46124
  Beta virt. eigenvalues --   -0.40178  -0.22203  -0.21977  -0.18528  -0.11493
  Beta virt. eigenvalues --   -0.08726  -0.06768  -0.05632  -0.02699  -0.01338
  Beta virt. eigenvalues --    0.06173   0.06833   0.08431   0.08822   0.12360
  Beta virt. eigenvalues --    0.18791   0.19556   0.21565   0.23008   0.25845
  Beta virt. eigenvalues --    0.25929   0.27266   0.29068   0.29835   0.33114
  Beta virt. eigenvalues --    0.33273   0.36382   0.39081   0.39491   0.41160
  Beta virt. eigenvalues --    0.45185   0.45568   0.45877   0.46101   0.47445
  Beta virt. eigenvalues --    0.50458   0.51112   0.52873   0.53575   0.53842
  Beta virt. eigenvalues --    0.57174   0.57360   0.58099   0.58526   0.60301
  Beta virt. eigenvalues --    0.62003   0.62691   0.65010   0.68487   0.70252
  Beta virt. eigenvalues --    0.70476   0.77891   0.79828   0.83222   0.90066
  Beta virt. eigenvalues --    0.98354   0.98480   1.01264   1.02745   1.05361
  Beta virt. eigenvalues --    1.05714   1.07877   1.08111   1.12036   1.25389
  Beta virt. eigenvalues --    1.26774   1.32121   1.33722   1.45027   1.49112
  Beta virt. eigenvalues --    1.50600   1.50732   1.55667   1.56412   1.59276
  Beta virt. eigenvalues --    1.59661   1.63663   1.71645   1.72793   1.74590
  Beta virt. eigenvalues --    1.76456   1.80143   1.85890   1.92873   1.95258
  Beta virt. eigenvalues --    1.98790   2.03492   2.05766   2.06051   2.06861
  Beta virt. eigenvalues --    2.10941   2.20272   2.28867   2.38130   2.39036
  Beta virt. eigenvalues --    2.40846   2.51288   2.55591   2.60248   2.60591
  Beta virt. eigenvalues --    2.73954   2.84544   2.93493   3.32620
          Condensed to atoms (all electrons):
               1          2          3          4          5          6
     1  Cl  16.634325   0.326682  -0.067249   0.002315   0.001328   0.000445
     2  C    0.326682   5.289449   0.097704  -0.067249   0.077571  -0.161974
     3  C   -0.067249   0.097704   5.289449   0.326682   0.269318   0.138835
     4  Cl   0.002315  -0.067249   0.326682  16.634325  -0.055851   0.002626
     5  C    0.001328   0.077571   0.269318  -0.055851   5.023422   0.241091
     6  C    0.000445  -0.161974   0.138835   0.002626   0.241091   5.106600
     7  C    0.002626   0.138835  -0.161974   0.000445   0.114710   0.132159
     8  C   -0.055851   0.269318   0.077571   0.001328  -0.119939   0.114710
     9  H   -0.000076   0.016686  -0.065413  -0.000173   0.445700  -0.056231
    10  H    0.000007  -0.001882   0.013787  -0.000086  -0.057712   0.448561
    11  H   -0.000086   0.013787  -0.001882   0.000007   0.012293  -0.064629
    12  H   -0.000173  -0.065413   0.016686  -0.000076  -0.002203   0.012824
               7          8          9         10         11         12
     1  Cl   0.002626  -0.055851  -0.000076   0.000007  -0.000086  -0.000173
     2  C    0.138835   0.269318   0.016686  -0.001882   0.013787  -0.065413
     3  C   -0.161974   0.077571  -0.065413   0.013787  -0.001882   0.016686
     4  Cl   0.000445   0.001328  -0.000173  -0.000086   0.000007  -0.000076
     5  C    0.114710  -0.119939   0.445700  -0.057712   0.012293  -0.002203
     6  C    0.132159   0.114710  -0.056231   0.448561  -0.064629   0.012824
     7  C    5.106600   0.241091   0.012824  -0.064629   0.448561  -0.056231
     8  C    0.241091   5.023422  -0.002203   0.012293  -0.057712   0.445700
     9  H    0.012824  -0.002203   0.598322  -0.010588  -0.000156   0.000008
    10  H   -0.064629   0.012293  -0.010588   0.588789  -0.009641  -0.000156
    11  H    0.448561  -0.057712  -0.000156  -0.009641   0.588789  -0.010588
    12  H   -0.056231   0.445700   0.000008  -0.000156  -0.010588   0.598322
          Atomic-Atomic Spin Densities.
               1          2          3          4          5          6
     1  Cl   0.226395  -0.047392  -0.005854   0.002235  -0.000002   0.000050
     2  C   -0.047392   0.251009   0.040778  -0.005854  -0.002569  -0.008015
     3  C   -0.005854   0.040778   0.251009  -0.047392   0.008539  -0.004032
     4  Cl   0.002235  -0.005854  -0.047392   0.226395   0.000974   0.000295
     5  C   -0.000002  -0.002569   0.008539   0.000974  -0.092396  -0.014964
     6  C    0.000050  -0.008015  -0.004032   0.000295  -0.014964   0.194539
     7  C    0.000295  -0.004032  -0.008015   0.000050  -0.000806   0.028695
     8  C    0.000974   0.008539  -0.002569  -0.000002   0.001412  -0.000806
     9  H    0.000001   0.000204  -0.000130  -0.000184   0.000255  -0.000270
    10  H    0.000000  -0.000055  -0.000057   0.000002  -0.000143   0.002469
    11  H    0.000002  -0.000057  -0.000055   0.000000  -0.000054  -0.000974
    12  H   -0.000184  -0.000130   0.000204   0.000001  -0.000102   0.000166
               7          8          9         10         11         12
     1  Cl   0.000295   0.000974   0.000001   0.000000   0.000002  -0.000184
     2  C   -0.004032   0.008539   0.000204  -0.000055  -0.000057  -0.000130
     3  C   -0.008015  -0.002569  -0.000130  -0.000057  -0.000055   0.000204
     4  Cl   0.000050  -0.000002  -0.000184   0.000002   0.000000   0.000001
     5  C   -0.000806   0.001412   0.000255  -0.000143  -0.000054  -0.000102
     6  C    0.028695  -0.000806  -0.000270   0.002469  -0.000974   0.000166
     7  C    0.194539  -0.014964   0.000166  -0.000974   0.002469  -0.000270
     8  C   -0.014964  -0.092396  -0.000102  -0.000054  -0.000143   0.000255
     9  H    0.000166  -0.000102   0.002216   0.000109   0.000002  -0.000002
    10  H   -0.000974  -0.000054   0.000109  -0.009959   0.000156   0.000002
    11  H    0.002469  -0.000143   0.000002   0.000156  -0.009959   0.000109
    12  H   -0.000270   0.000255  -0.000002   0.000002   0.000109   0.002216
 Mulliken charges and spin densities:
               1          2
     1  Cl   0.155707   0.176518
     2  C    0.066485   0.232426
     3  C    0.066485   0.232426
     4  Cl   0.155707   0.176518
     5  C    0.050272  -0.099856
     6  C    0.084982   0.197151
     7  C    0.084982   0.197151
     8  C    0.050272  -0.099856
     9  H    0.061298   0.002265
    10  H    0.081256  -0.008505
    11  H    0.081256  -0.008505
    12  H    0.061298   0.002265
 Sum of Mulliken charges =   1.00000   1.00000
 Mulliken charges and spin densities with hydrogens summed into heavy atoms:
               1          2
     1  Cl   0.155707   0.176518
     2  C    0.066485   0.232426
     3  C    0.066485   0.232426
     4  Cl   0.155707   0.176518
     5  C    0.111570  -0.097591
     6  C    0.166239   0.188647
     7  C    0.166239   0.188647
     8  C    0.111570  -0.097591
 Electronic spatial extent (au):  <R**2>=           1265.6333
 Charge=              1.0000 electrons
 Dipole moment (field-independent basis, Debye):
    X=             -0.0000    Y=             -0.0000    Z=              3.8150  Tot=              3.8150
 Quadrupole moment (field-independent basis, Debye-Ang):
   XX=            -57.6670   YY=            -42.4504   ZZ=            -33.7781
   XY=              0.0000   XZ=             -0.0000   YZ=             -0.0000
 Traceless Quadrupole moment (field-independent basis, Debye-Ang):
   XX=            -13.0351   YY=              2.1814   ZZ=             10.8537
   XY=              0.0000   XZ=             -0.0000   YZ=             -0.0000
 Octapole moment (field-independent basis, Debye-Ang**2):
  XXX=             -0.0000  YYY=              0.0000  ZZZ=             26.0818  XYY=             -0.0000
  XXY=             -0.0000  XXZ=             -8.3577  XZZ=             -0.0000  YZZ=             -0.0000
  YYZ=             -0.0779  XYZ=              0.0000
 Hexadecapole moment (field-independent basis, Debye-Ang**3):
 XXXX=            -58.7003 YYYY=           -578.6205 ZZZZ=           -686.9952 XXXY=             -0.0000
 XXXZ=              0.0000 YYYX=             -0.0000 YYYZ=             -0.0000 ZZZX=              0.0000
 ZZZY=              0.0000 XXYY=           -120.9169 XXZZ=           -163.9738 YYZZ=           -196.8357
 XXYZ=              0.0000 YYXZ=              0.0000 ZZXY=             -0.0000
 N-N= 4.679877705000D+02 E-N=-3.641912187633D+03  KE= 1.146285295994D+03
 Symmetry A1   KE= 5.271924109698D+02
 Symmetry A2   KE= 4.812791383619D+01
 Symmetry B1   KE= 4.850411325325D+01
 Symmetry B2   KE= 5.224608579352D+02
 Symmetry A1   SP= 1.099462318063D-15
 Symmetry A2   SP= 5.155733695875D-15
 Symmetry B1   SP= 1.000000000000D+00
 Symmetry B2   SP=-4.612832841123D-14
                          Isotropic Fermi Contact Couplings
        Atom                 a.u.       MegaHertz       Gauss      10(-4) cm-1
     1  Cl(35)             0.02943      12.90253       4.60394       4.30382
     2  C(13)              0.03722      41.84280      14.93055      13.95726
     3  C(13)              0.03722      41.84280      14.93055      13.95726
     4  Cl(35)             0.02943      12.90253       4.60394       4.30382
     5  C(13)             -0.02447     -27.51390      -9.81764      -9.17765
     6  C(13)              0.02673      30.05385      10.72396      10.02489
     7  C(13)              0.02673      30.05385      10.72396      10.02489
     8  C(13)             -0.02447     -27.51390      -9.81764      -9.17765
     9  H(1)               0.00070       3.11932       1.11305       1.04049
    10  H(1)              -0.00277     -12.35974      -4.41026      -4.12276
    11  H(1)              -0.00277     -12.35974      -4.41026      -4.12276
    12  H(1)               0.00070       3.11932       1.11305       1.04049
 --------------------------------------------------------
       Center         ----  Spin Dipole Couplings  ----
                      3XX-RR        3YY-RR        3ZZ-RR
 --------------------------------------------------------
     1   Atom        1.195135     -0.589351     -0.605785
     2   Atom        0.309672     -0.149289     -0.160383
     3   Atom        0.309672     -0.149289     -0.160383
     4   Atom        1.195135     -0.589351     -0.605785
     5   Atom       -0.074464      0.033924      0.040540
     6   Atom        0.214390     -0.105882     -0.108508
     7   Atom        0.214390     -0.105882     -0.108508
     8   Atom       -0.074464      0.033924      0.040540
     9   Atom       -0.005155      0.000863      0.004291
    10   Atom       -0.003891     -0.001844      0.005735
    11   Atom       -0.003891     -0.001844      0.005735
    12   Atom       -0.005155      0.000863      0.004291
 --------------------------------------------------------
                        XY            XZ            YZ
 --------------------------------------------------------
     1   Atom        0.000000      0.000000     -0.018478
     2   Atom        0.000000     -0.000000      0.004054
     3   Atom       -0.000000     -0.000000     -0.004054
     4   Atom       -0.000000      0.000000      0.018478
     5   Atom       -0.000000      0.000000      0.002260
     6   Atom       -0.000000     -0.000000      0.003288
     7   Atom        0.000000      0.000000     -0.003288
     8   Atom        0.000000      0.000000     -0.002260
     9   Atom       -0.000000     -0.000000      0.002725
    10   Atom       -0.000000     -0.000000      0.016465
    11   Atom       -0.000000      0.000000     -0.016465
    12   Atom        0.000000     -0.000000     -0.002725
 --------------------------------------------------------


 ---------------------------------------------------------------------------------
              Anisotropic Spin Dipole Couplings in Principal Axis System
 ---------------------------------------------------------------------------------

       Atom             a.u.   MegaHertz   Gauss  10(-4) cm-1        Axes

              Baa    -0.6178   -32.334   -11.537   -10.785 -0.0000  0.5448  0.8385
     1 Cl(35) Bbb    -0.5773   -30.217   -10.782   -10.079 -0.0000  0.8385 -0.5448
              Bcc     1.1951    62.551    22.320    20.865  1.0000  0.0000  0.0000
 
              Baa    -0.1617   -21.699    -7.743    -7.238  0.0000 -0.3103  0.9506
     2 C(13)  Bbb    -0.1480   -19.856    -7.085    -6.623 -0.0000  0.9506  0.3103
              Bcc     0.3097    41.555    14.828    13.861  1.0000  0.0000  0.0000
 
              Baa    -0.1617   -21.699    -7.743    -7.238  0.0000  0.3103  0.9506
     3 C(13)  Bbb    -0.1480   -19.856    -7.085    -6.623  0.0000  0.9506 -0.3103
              Bcc     0.3097    41.555    14.828    13.861  1.0000 -0.0000  0.0000
 
              Baa    -0.6178   -32.334   -11.537   -10.785 -0.0000 -0.5448  0.8385
     4 Cl(35) Bbb    -0.5773   -30.217   -10.782   -10.079  0.0000  0.8385  0.5448
              Bcc     1.1951    62.551    22.320    20.865  1.0000 -0.0000  0.0000
 
              Baa    -0.0745    -9.992    -3.566    -3.333  1.0000 -0.0000  0.0000
     5 C(13)  Bbb     0.0332     4.459     1.591     1.487  0.0000  0.9555 -0.2951
              Bcc     0.0412     5.534     1.975     1.846  0.0000  0.2951  0.9555
 
              Baa    -0.1107   -14.860    -5.302    -4.957  0.0000 -0.5609  0.8279
     6 C(13)  Bbb    -0.1037   -13.910    -4.963    -4.640 -0.0000  0.8279  0.5609
              Bcc     0.2144    28.769    10.266     9.596  1.0000  0.0000  0.0000
 
              Baa    -0.1107   -14.860    -5.302    -4.957 -0.0000  0.5609  0.8279
     7 C(13)  Bbb    -0.1037   -13.910    -4.963    -4.640 -0.0000  0.8279 -0.5609
              Bcc     0.2144    28.769    10.266     9.596  1.0000  0.0000  0.0000
 
              Baa    -0.0745    -9.992    -3.566    -3.333  1.0000  0.0000  0.0000
     8 C(13)  Bbb     0.0332     4.459     1.591     1.487 -0.0000  0.9555  0.2951
              Bcc     0.0412     5.534     1.975     1.846  0.0000 -0.2951  0.9555
 
              Baa    -0.0052    -2.750    -0.981    -0.917  1.0000  0.0000  0.0000
     9 H(1)   Bbb    -0.0006    -0.343    -0.122    -0.114 -0.0000  0.8753 -0.4835
              Bcc     0.0058     3.093     1.104     1.032 -0.0000  0.4835  0.8753
 
              Baa    -0.0150    -7.977    -2.846    -2.661 -0.0000  0.7824 -0.6228
    10 H(1)   Bbb    -0.0039    -2.076    -0.741    -0.693  1.0000  0.0000  0.0000
              Bcc     0.0188    10.053     3.587     3.353 -0.0000  0.6228  0.7824
 
              Baa    -0.0150    -7.977    -2.846    -2.661 -0.0000  0.7824  0.6228
    11 H(1)   Bbb    -0.0039    -2.076    -0.741    -0.693  1.0000  0.0000  0.0000
              Bcc     0.0188    10.053     3.587     3.353  0.0000 -0.6228  0.7824
 
              Baa    -0.0052    -2.750    -0.981    -0.917  1.0000 -0.0000 -0.0000
    12 H(1)   Bbb    -0.0006    -0.343    -0.122    -0.114  0.0000  0.8753  0.4835
              Bcc     0.0058     3.093     1.104     1.032 -0.0000 -0.4835  0.8753
 

 ---------------------------------------------------------------------------------

 ******************************Gaussian NBO Version 3.1******************************
             N A T U R A L   A T O M I C   O R B I T A L   A N D
          N A T U R A L   B O N D   O R B I T A L   A N A L Y S I S
 ******************************Gaussian NBO Version 3.1******************************
       /RESON  / : Allow strongly delocalized NBO set

 Analyzing the SCF density

 Job title: 89                                                              

 Storage needed:     59444 in NPA,     78982 in NBO ( 939523280 available)


 NATURAL POPULATIONS:  Natural atomic orbital occupancies 
                                                          
   NAO  Atom  No  lang   Type(AO)    Occupancy
 --------------------------------------------
     1   Cl    1  S      Cor( 1S)     2.00000
     2   Cl    1  S      Cor( 2S)     1.99972
     3   Cl    1  S      Val( 3S)     1.82965
     4   Cl    1  S      Ryd( 4S)     0.00200
     5   Cl    1  px     Cor( 2p)     1.99995
     6   Cl    1  px     Val( 3p)     1.73175
     7   Cl    1  px     Ryd( 4p)     0.00076
     8   Cl    1  py     Cor( 2p)     1.99996
     9   Cl    1  py     Val( 3p)     1.76670
    10   Cl    1  py     Ryd( 4p)     0.00123
    11   Cl    1  pz     Cor( 2p)     1.99991
    12   Cl    1  pz     Val( 3p)     1.43110
    13   Cl    1  pz     Ryd( 4p)     0.00121
    14   Cl    1  dxy    Ryd( 3d)     0.00092
    15   Cl    1  dxz    Ryd( 3d)     0.00246
    16   Cl    1  dyz    Ryd( 3d)     0.00414
    17   Cl    1  dx2y2  Ryd( 3d)     0.00072
    18   Cl    1  dz2    Ryd( 3d)     0.00310

    19    C    2  S      Cor( 1S)     1.99846
    20    C    2  S      Val( 2S)     0.92390
    21    C    2  S      Ryd( 3S)     0.00171
    22    C    2  px     Val( 2p)     0.95106
    23    C    2  px     Ryd( 3p)     0.00234
    24    C    2  py     Val( 2p)     1.06304
    25    C    2  py     Ryd( 3p)     0.00744
    26    C    2  pz     Val( 2p)     1.00173
    27    C    2  pz     Ryd( 3p)     0.00948
    28    C    2  dxy    Ryd( 3d)     0.00075
    29    C    2  dxz    Ryd( 3d)     0.00121
    30    C    2  dyz    Ryd( 3d)     0.00205
    31    C    2  dx2y2  Ryd( 3d)     0.00075
    32    C    2  dz2    Ryd( 3d)     0.00189

    33    C    3  S      Cor( 1S)     1.99846
    34    C    3  S      Val( 2S)     0.92390
    35    C    3  S      Ryd( 3S)     0.00171
    36    C    3  px     Val( 2p)     0.95106
    37    C    3  px     Ryd( 3p)     0.00234
    38    C    3  py     Val( 2p)     1.06304
    39    C    3  py     Ryd( 3p)     0.00744
    40    C    3  pz     Val( 2p)     1.00173
    41    C    3  pz     Ryd( 3p)     0.00948
    42    C    3  dxy    Ryd( 3d)     0.00075
    43    C    3  dxz    Ryd( 3d)     0.00121
    44    C    3  dyz    Ryd( 3d)     0.00205
    45    C    3  dx2y2  Ryd( 3d)     0.00075
    46    C    3  dz2    Ryd( 3d)     0.00189

    47   Cl    4  S      Cor( 1S)     2.00000
    48   Cl    4  S      Cor( 2S)     1.99972
    49   Cl    4  S      Val( 3S)     1.82965
    50   Cl    4  S      Ryd( 4S)     0.00200
    51   Cl    4  px     Cor( 2p)     1.99995
    52   Cl    4  px     Val( 3p)     1.73175
    53   Cl    4  px     Ryd( 4p)     0.00076
    54   Cl    4  py     Cor( 2p)     1.99996
    55   Cl    4  py     Val( 3p)     1.76670
    56   Cl    4  py     Ryd( 4p)     0.00123
    57   Cl    4  pz     Cor( 2p)     1.99991
    58   Cl    4  pz     Val( 3p)     1.43110
    59   Cl    4  pz     Ryd( 4p)     0.00121
    60   Cl    4  dxy    Ryd( 3d)     0.00092
    61   Cl    4  dxz    Ryd( 3d)     0.00246
    62   Cl    4  dyz    Ryd( 3d)     0.00414
    63   Cl    4  dx2y2  Ryd( 3d)     0.00072
    64   Cl    4  dz2    Ryd( 3d)     0.00310

    65    C    5  S      Cor( 1S)     1.99884
    66    C    5  S      Val( 2S)     0.95792
    67    C    5  S      Ryd( 3S)     0.00171
    68    C    5  px     Val( 2p)     0.96887
    69    C    5  px     Ryd( 3p)     0.00089
    70    C    5  py     Val( 2p)     1.22635
    71    C    5  py     Ryd( 3p)     0.00744
    72    C    5  pz     Val( 2p)     1.05153
    73    C    5  pz     Ryd( 3p)     0.00445
    74    C    5  dxy    Ryd( 3d)     0.00059
    75    C    5  dxz    Ryd( 3d)     0.00034
    76    C    5  dyz    Ryd( 3d)     0.00081
    77    C    5  dx2y2  Ryd( 3d)     0.00046
    78    C    5  dz2    Ryd( 3d)     0.00052

    79    C    6  S      Cor( 1S)     1.99895
    80    C    6  S      Val( 2S)     0.97352
    81    C    6  S      Ryd( 3S)     0.00112
    82    C    6  px     Val( 2p)     0.83632
    83    C    6  px     Ryd( 3p)     0.00049
    84    C    6  py     Val( 2p)     1.09293
    85    C    6  py     Ryd( 3p)     0.00427
    86    C    6  pz     Val( 2p)     1.17286
    87    C    6  pz     Ryd( 3p)     0.00570
    88    C    6  dxy    Ryd( 3d)     0.00053
    89    C    6  dxz    Ryd( 3d)     0.00057
    90    C    6  dyz    Ryd( 3d)     0.00076
    91    C    6  dx2y2  Ryd( 3d)     0.00053
    92    C    6  dz2    Ryd( 3d)     0.00072

    93    C    7  S      Cor( 1S)     1.99895
    94    C    7  S      Val( 2S)     0.97352
    95    C    7  S      Ryd( 3S)     0.00112
    96    C    7  px     Val( 2p)     0.83632
    97    C    7  px     Ryd( 3p)     0.00049
    98    C    7  py     Val( 2p)     1.09293
    99    C    7  py     Ryd( 3p)     0.00427
   100    C    7  pz     Val( 2p)     1.17286
   101    C    7  pz     Ryd( 3p)     0.00570
   102    C    7  dxy    Ryd( 3d)     0.00053
   103    C    7  dxz    Ryd( 3d)     0.00057
   104    C    7  dyz    Ryd( 3d)     0.00076
   105    C    7  dx2y2  Ryd( 3d)     0.00053
   106    C    7  dz2    Ryd( 3d)     0.00072

   107    C    8  S      Cor( 1S)     1.99884
   108    C    8  S      Val( 2S)     0.95792
   109    C    8  S      Ryd( 3S)     0.00171
   110    C    8  px     Val( 2p)     0.96887
   111    C    8  px     Ryd( 3p)     0.00089
   112    C    8  py     Val( 2p)     1.22635
   113    C    8  py     Ryd( 3p)     0.00744
   114    C    8  pz     Val( 2p)     1.05153
   115    C    8  pz     Ryd( 3p)     0.00445
   116    C    8  dxy    Ryd( 3d)     0.00059
   117    C    8  dxz    Ryd( 3d)     0.00034
   118    C    8  dyz    Ryd( 3d)     0.00081
   119    C    8  dx2y2  Ryd( 3d)     0.00046
   120    C    8  dz2    Ryd( 3d)     0.00052

   121    H    9  S      Val( 1S)     0.71587
   122    H    9  S      Ryd( 2S)     0.00167
   123    H    9  px     Ryd( 2p)     0.00012
   124    H    9  py     Ryd( 2p)     0.00087
   125    H    9  pz     Ryd( 2p)     0.00010

   126    H   10  S      Val( 1S)     0.72781
   127    H   10  S      Ryd( 2S)     0.00140
   128    H   10  px     Ryd( 2p)     0.00009
   129    H   10  py     Ryd( 2p)     0.00028
   130    H   10  pz     Ryd( 2p)     0.00069

   131    H   11  S      Val( 1S)     0.72781
   132    H   11  S      Ryd( 2S)     0.00140
   133    H   11  px     Ryd( 2p)     0.00009
   134    H   11  py     Ryd( 2p)     0.00028
   135    H   11  pz     Ryd( 2p)     0.00069

   136    H   12  S      Val( 1S)     0.71587
   137    H   12  S      Ryd( 2S)     0.00167
   138    H   12  px     Ryd( 2p)     0.00012
   139    H   12  py     Ryd( 2p)     0.00087
   140    H   12  pz     Ryd( 2p)     0.00010

 WARNING:  1 low occupancy (<1.9990e) core orbital  found on  C    2
           1 low occupancy (<1.9990e) core orbital  found on  C    3
           1 low occupancy (<1.9990e) core orbital  found on  C    5
           1 low occupancy (<1.9990e) core orbital  found on  C    6
           1 low occupancy (<1.9990e) core orbital  found on  C    7
           1 low occupancy (<1.9990e) core orbital  found on  C    8


 Summary of Natural Population Analysis:                  
                                                          
                                       Natural Population 
                Natural  -----------------------------------------------
    Atom  No    Charge         Core      Valence    Rydberg      Total
 -----------------------------------------------------------------------
     Cl    1    0.22470      9.99955     6.75921    0.01655    16.77530
      C    2    0.03419      1.99846     3.93973    0.02761     5.96581
      C    3    0.03419      1.99846     3.93973    0.02761     5.96581
     Cl    4    0.22470      9.99955     6.75921    0.01655    16.77530
      C    5   -0.22071      1.99884     4.20467    0.01721     6.22071
      C    6   -0.08927      1.99895     4.07563    0.01469     6.08927
      C    7   -0.08927      1.99895     4.07563    0.01469     6.08927
      C    8   -0.22071      1.99884     4.20467    0.01721     6.22071
      H    9    0.28137      0.00000     0.71587    0.00276     0.71863
      H   10    0.26973      0.00000     0.72781    0.00246     0.73027
      H   11    0.26973      0.00000     0.72781    0.00246     0.73027
      H   12    0.28137      0.00000     0.71587    0.00276     0.71863
 =======================================================================
   * Total *    1.00000     31.99159    40.84585    0.16257    73.00000

                                 Natural Population      
 --------------------------------------------------------
   Core                      31.99159 ( 99.9737% of  32)
   Valence                   40.84585 ( 99.6240% of  41)
   Natural Minimal Basis     72.83743 ( 99.7773% of  73)
   Natural Rydberg Basis      0.16257 (  0.2227% of  73)
 --------------------------------------------------------

    Atom  No          Natural Electron Configuration
 ----------------------------------------------------------------------------
     Cl    1      [core]3S( 1.83)3p( 4.93)3d( 0.01)
      C    2      [core]2S( 0.92)2p( 3.02)3p( 0.02)3d( 0.01)
      C    3      [core]2S( 0.92)2p( 3.02)3p( 0.02)3d( 0.01)
     Cl    4      [core]3S( 1.83)3p( 4.93)3d( 0.01)
      C    5      [core]2S( 0.96)2p( 3.25)3p( 0.01)
      C    6      [core]2S( 0.97)2p( 3.10)3p( 0.01)
      C    7      [core]2S( 0.97)2p( 3.10)3p( 0.01)
      C    8      [core]2S( 0.96)2p( 3.25)3p( 0.01)
      H    9            1S( 0.72)
      H   10            1S( 0.73)
      H   11            1S( 0.73)
      H   12            1S( 0.72)


 ***************************************************
 *******         Alpha spin orbitals         *******
 ***************************************************


 NATURAL POPULATIONS:  Natural atomic orbital occupancies 
                                                          
   NAO  Atom  No  lang   Type(AO)    Occupancy      Energy
 ----------------------------------------------------------
     1   Cl    1  S      Cor( 1S)     1.00000    -100.81160
     2   Cl    1  S      Cor( 2S)     0.99986     -10.27161
     3   Cl    1  S      Val( 3S)     0.91567      -1.20707
     4   Cl    1  S      Ryd( 4S)     0.00102       0.48858
     5   Cl    1  px     Cor( 2p)     1.00000      -7.44131
     6   Cl    1  px     Val( 3p)     0.95977      -0.52664
     7   Cl    1  px     Ryd( 4p)     0.00056       0.71254
     8   Cl    1  py     Cor( 2p)     0.99998      -7.43887
     9   Cl    1  py     Val( 3p)     0.88272      -0.50711
    10   Cl    1  py     Ryd( 4p)     0.00062       0.74922
    11   Cl    1  pz     Cor( 2p)     0.99996      -7.44304
    12   Cl    1  pz     Val( 3p)     0.71409      -0.48522
    13   Cl    1  pz     Ryd( 4p)     0.00062       0.75445
    14   Cl    1  dxy    Ryd( 3d)     0.00042       0.58314
    15   Cl    1  dxz    Ryd( 3d)     0.00116       0.61753
    16   Cl    1  dyz    Ryd( 3d)     0.00203       0.91661
    17   Cl    1  dx2y2  Ryd( 3d)     0.00038       0.65662
    18   Cl    1  dz2    Ryd( 3d)     0.00154       0.89825

    19    C    2  S      Cor( 1S)     0.99923     -10.36778
    20    C    2  S      Val( 2S)     0.46571      -0.44275
    21    C    2  S      Ryd( 3S)     0.00086       0.31850
    22    C    2  px     Val( 2p)     0.57424      -0.39281
    23    C    2  px     Ryd( 3p)     0.00112       0.36254
    24    C    2  py     Val( 2p)     0.53111      -0.34420
    25    C    2  py     Ryd( 3p)     0.00368       0.56983
    26    C    2  pz     Val( 2p)     0.50233      -0.37073
    27    C    2  pz     Ryd( 3p)     0.00473       0.65119
    28    C    2  dxy    Ryd( 3d)     0.00053       1.62431
    29    C    2  dxz    Ryd( 3d)     0.00061       1.56910
    30    C    2  dyz    Ryd( 3d)     0.00101       2.03745
    31    C    2  dx2y2  Ryd( 3d)     0.00031       1.98447
    32    C    2  dz2    Ryd( 3d)     0.00093       1.98657

    33    C    3  S      Cor( 1S)     0.99923     -10.36778
    34    C    3  S      Val( 2S)     0.46571      -0.44275
    35    C    3  S      Ryd( 3S)     0.00086       0.31850
    36    C    3  px     Val( 2p)     0.57424      -0.39281
    37    C    3  px     Ryd( 3p)     0.00112       0.36254
    38    C    3  py     Val( 2p)     0.53111      -0.34420
    39    C    3  py     Ryd( 3p)     0.00368       0.56983
    40    C    3  pz     Val( 2p)     0.50233      -0.37073
    41    C    3  pz     Ryd( 3p)     0.00473       0.65119
    42    C    3  dxy    Ryd( 3d)     0.00053       1.62431
    43    C    3  dxz    Ryd( 3d)     0.00061       1.56910
    44    C    3  dyz    Ryd( 3d)     0.00101       2.03745
    45    C    3  dx2y2  Ryd( 3d)     0.00031       1.98447
    46    C    3  dz2    Ryd( 3d)     0.00093       1.98657

    47   Cl    4  S      Cor( 1S)     1.00000    -100.81160
    48   Cl    4  S      Cor( 2S)     0.99986     -10.27161
    49   Cl    4  S      Val( 3S)     0.91567      -1.20707
    50   Cl    4  S      Ryd( 4S)     0.00102       0.48858
    51   Cl    4  px     Cor( 2p)     1.00000      -7.44131
    52   Cl    4  px     Val( 3p)     0.95977      -0.52664
    53   Cl    4  px     Ryd( 4p)     0.00056       0.71254
    54   Cl    4  py     Cor( 2p)     0.99998      -7.43887
    55   Cl    4  py     Val( 3p)     0.88272      -0.50711
    56   Cl    4  py     Ryd( 4p)     0.00062       0.74922
    57   Cl    4  pz     Cor( 2p)     0.99996      -7.44304
    58   Cl    4  pz     Val( 3p)     0.71409      -0.48522
    59   Cl    4  pz     Ryd( 4p)     0.00062       0.75445
    60   Cl    4  dxy    Ryd( 3d)     0.00042       0.58314
    61   Cl    4  dxz    Ryd( 3d)     0.00116       0.61753
    62   Cl    4  dyz    Ryd( 3d)     0.00203       0.91661
    63   Cl    4  dx2y2  Ryd( 3d)     0.00038       0.65662
    64   Cl    4  dz2    Ryd( 3d)     0.00154       0.89825

    65    C    5  S      Cor( 1S)     0.99942     -10.28025
    66    C    5  S      Val( 2S)     0.47683      -0.36162
    67    C    5  S      Ryd( 3S)     0.00086       0.36024
    68    C    5  px     Val( 2p)     0.45725      -0.31286
    69    C    5  px     Ryd( 3p)     0.00046       0.36039
    70    C    5  py     Val( 2p)     0.61178      -0.28367
    71    C    5  py     Ryd( 3p)     0.00376       0.81395
    72    C    5  pz     Val( 2p)     0.52278      -0.26082
    73    C    5  pz     Ryd( 3p)     0.00224       0.44979
    74    C    5  dxy    Ryd( 3d)     0.00029       1.69393
    75    C    5  dxz    Ryd( 3d)     0.00026       1.72166
    76    C    5  dyz    Ryd( 3d)     0.00040       2.20695
    77    C    5  dx2y2  Ryd( 3d)     0.00024       2.07144
    78    C    5  dz2    Ryd( 3d)     0.00026       2.23000

    79    C    6  S      Cor( 1S)     0.99948     -10.29594
    80    C    6  S      Val( 2S)     0.48988      -0.38094
    81    C    6  S      Ryd( 3S)     0.00057       0.37540
    82    C    6  px     Val( 2p)     0.50231      -0.33446
    83    C    6  px     Ryd( 3p)     0.00030       0.35258
    84    C    6  py     Val( 2p)     0.54629      -0.25935
    85    C    6  py     Ryd( 3p)     0.00213       0.54830
    86    C    6  pz     Val( 2p)     0.58842      -0.27166
    87    C    6  pz     Ryd( 3p)     0.00287       0.72126
    88    C    6  dxy    Ryd( 3d)     0.00035       1.69809
    89    C    6  dxz    Ryd( 3d)     0.00026       1.68471
    90    C    6  dyz    Ryd( 3d)     0.00038       2.27563
    91    C    6  dx2y2  Ryd( 3d)     0.00022       2.05223
    92    C    6  dz2    Ryd( 3d)     0.00036       2.15978

    93    C    7  S      Cor( 1S)     0.99948     -10.29594
    94    C    7  S      Val( 2S)     0.48988      -0.38094
    95    C    7  S      Ryd( 3S)     0.00057       0.37540
    96    C    7  px     Val( 2p)     0.50231      -0.33446
    97    C    7  px     Ryd( 3p)     0.00030       0.35258
    98    C    7  py     Val( 2p)     0.54629      -0.25935
    99    C    7  py     Ryd( 3p)     0.00213       0.54830
   100    C    7  pz     Val( 2p)     0.58842      -0.27166
   101    C    7  pz     Ryd( 3p)     0.00287       0.72126
   102    C    7  dxy    Ryd( 3d)     0.00035       1.69809
   103    C    7  dxz    Ryd( 3d)     0.00026       1.68471
   104    C    7  dyz    Ryd( 3d)     0.00038       2.27563
   105    C    7  dx2y2  Ryd( 3d)     0.00022       2.05223
   106    C    7  dz2    Ryd( 3d)     0.00036       2.15978

   107    C    8  S      Cor( 1S)     0.99942     -10.28025
   108    C    8  S      Val( 2S)     0.47683      -0.36162
   109    C    8  S      Ryd( 3S)     0.00086       0.36024
   110    C    8  px     Val( 2p)     0.45725      -0.31286
   111    C    8  px     Ryd( 3p)     0.00046       0.36039
   112    C    8  py     Val( 2p)     0.61178      -0.28367
   113    C    8  py     Ryd( 3p)     0.00376       0.81395
   114    C    8  pz     Val( 2p)     0.52278      -0.26082
   115    C    8  pz     Ryd( 3p)     0.00224       0.44979
   116    C    8  dxy    Ryd( 3d)     0.00029       1.69393
   117    C    8  dxz    Ryd( 3d)     0.00026       1.72166
   118    C    8  dyz    Ryd( 3d)     0.00040       2.20695
   119    C    8  dx2y2  Ryd( 3d)     0.00024       2.07144
   120    C    8  dz2    Ryd( 3d)     0.00026       2.23000

   121    H    9  S      Val( 1S)     0.35863      -0.09057
   122    H    9  S      Ryd( 2S)     0.00082       0.16073
   123    H    9  px     Ryd( 2p)     0.00006       1.46684
   124    H    9  py     Ryd( 2p)     0.00044       2.19741
   125    H    9  pz     Ryd( 2p)     0.00005       1.78539

   126    H   10  S      Val( 1S)     0.36136      -0.09318
   127    H   10  S      Ryd( 2S)     0.00070       0.15670
   128    H   10  px     Ryd( 2p)     0.00006       1.45912
   129    H   10  py     Ryd( 2p)     0.00014       1.88796
   130    H   10  pz     Ryd( 2p)     0.00034       2.08625

   131    H   11  S      Val( 1S)     0.36136      -0.09318
   132    H   11  S      Ryd( 2S)     0.00070       0.15670
   133    H   11  px     Ryd( 2p)     0.00006       1.45912
   134    H   11  py     Ryd( 2p)     0.00014       1.88796
   135    H   11  pz     Ryd( 2p)     0.00034       2.08625

   136    H   12  S      Val( 1S)     0.35863      -0.09057
   137    H   12  S      Ryd( 2S)     0.00082       0.16073
   138    H   12  px     Ryd( 2p)     0.00006       1.46684
   139    H   12  py     Ryd( 2p)     0.00044       2.19741
   140    H   12  pz     Ryd( 2p)     0.00005       1.78539


 Summary of Natural Population Analysis:                  
                                                          
                                       Natural Population 
                Natural  -----------------------------------------------
    Atom  No    Charge         Core      Valence    Rydberg      Total
 -----------------------------------------------------------------------
     Cl    1    0.01961      4.99980     3.47225    0.00834     8.48039
      C    2   -0.08642      0.99923     2.07340    0.01378     3.08642
      C    3   -0.08642      0.99923     2.07340    0.01378     3.08642
     Cl    4    0.01961      4.99980     3.47225    0.00834     8.48039
      C    5   -0.07681      0.99942     2.06864    0.00875     3.07681
      C    6   -0.13381      0.99948     2.12690    0.00744     3.13381
      C    7   -0.13381      0.99948     2.12690    0.00744     3.13381
      C    8   -0.07681      0.99942     2.06864    0.00875     3.07681
      H    9    0.14001      0.00000     0.35863    0.00136     0.35999
      H   10    0.13741      0.00000     0.36136    0.00123     0.36259
      H   11    0.13741      0.00000     0.36136    0.00123     0.36259
      H   12    0.14001      0.00000     0.35863    0.00136     0.35999
 =======================================================================
   * Total *   -0.00000     15.99585    20.92235    0.08180    37.00000

                                 Natural Population      
 --------------------------------------------------------
   Core                      15.99585 ( 99.9740% of  16)
   Valence                   20.92235 ( 99.6302% of  21)
   Natural Minimal Basis     36.91820 ( 99.7789% of  37)
   Natural Rydberg Basis      0.08180 (  0.2211% of  37)
 --------------------------------------------------------

    Atom  No          Natural Electron Configuration
 ----------------------------------------------------------------------------
     Cl    1      [core]3S( 0.92)3p( 2.56)3d( 0.01)
      C    2      [core]2S( 0.47)2p( 1.61)3p( 0.01)
      C    3      [core]2S( 0.47)2p( 1.61)3p( 0.01)
     Cl    4      [core]3S( 0.92)3p( 2.56)3d( 0.01)
      C    5      [core]2S( 0.48)2p( 1.59)3p( 0.01)
      C    6      [core]2S( 0.49)2p( 1.64)3p( 0.01)
      C    7      [core]2S( 0.49)2p( 1.64)3p( 0.01)
      C    8      [core]2S( 0.48)2p( 1.59)3p( 0.01)
      H    9            1S( 0.36)
      H   10            1S( 0.36)
      H   11            1S( 0.36)
      H   12            1S( 0.36)


 NATURAL BOND ORBITAL ANALYSIS, alpha spin orbitals:

                       Occupancies       Lewis Structure    Low   High
           Occ.    -------------------  -----------------   occ   occ
  Cycle   Thresh.   Lewis   Non-Lewis     CR  BD  3C  LP    (L)   (NL)   Dev
 =============================================================================
   1(1)    0.90    35.39644   1.60356     16  12   0   9     3      3    0.03
   2(2)    0.90    35.39644   1.60356     16  12   0   9     3      3    0.03
   3(1)    0.80    35.91491   1.08509     16  14   0   7     1      3    0.03
   4(2)    0.80    35.97341   1.02659     16  14   0   7     1      3    0.03
   5(3)    0.80    35.97341   1.02659     16  14   0   7     1      3    0.03
   6(1)    0.70    35.97341   1.02659     16  14   0   7     1      3    0.03
   7(2)    0.70    36.24538   0.75462     16  15   0   6     0      3    0.03
 -----------------------------------------------------------------------------

 Structure accepted: No low occupancy Lewis orbitals

 --------------------------------------------------------
   Core                     15.99586 ( 99.974% of  16)
   Valence Lewis            20.24953 ( 96.426% of  21)
  ==================       ============================
   Total Lewis              36.24538 ( 97.960% of  37)
  -----------------------------------------------------
   Valence non-Lewis         0.69924 (  1.890% of  37)
   Rydberg non-Lewis         0.05538 (  0.150% of  37)
  ==================       ============================
   Total non-Lewis           0.75462 (  2.040% of  37)
 --------------------------------------------------------


       (Occupancy)   Bond orbital/ Coefficients/ Hybrids
 ---------------------------------------------------------------------------------
     1. (0.99342) BD ( 1)Cl   1 - C   2  
                ( 53.38%)   0.7306*Cl   1 s( 17.66%)p 4.63( 81.82%)d 0.03(  0.53%)
                                           -0.0000  0.0001  0.4184 -0.0390  0.0000
                                            0.0000  0.0000 -0.0000  0.4714  0.0176
                                           -0.0001  0.7713  0.0281  0.0000  0.0000
                                            0.0567 -0.0162  0.0422
                ( 46.62%)   0.6828* C   2 s( 22.93%)p 3.35( 76.84%)d 0.01(  0.23%)
                                           -0.0002  0.4789 -0.0018  0.0000  0.0000
                                           -0.4465 -0.0047 -0.7543  0.0102  0.0000
                                            0.0000  0.0365 -0.0085  0.0305
     2. (0.99102) BD ( 1) C   2 - C   3  
                ( 50.00%)   0.7071* C   2 s( 37.44%)p 1.67( 62.52%)d 0.00(  0.04%)
                                           -0.0000  0.6118  0.0064  0.0000  0.0000
                                            0.7864  0.0018 -0.0778 -0.0282  0.0000
                                            0.0000 -0.0018 -0.0179 -0.0108
                ( 50.00%)   0.7071* C   3 s( 37.44%)p 1.67( 62.52%)d 0.00(  0.04%)
                                           -0.0000  0.6118  0.0064  0.0000  0.0000
                                           -0.7864 -0.0018 -0.0778 -0.0282  0.0000
                                            0.0000  0.0018 -0.0179 -0.0108
     3. (0.87673) BD ( 2) C   2 - C   3  
                ( 50.00%)   0.7071* C   2 s(  0.00%)p 1.00( 99.95%)d 0.00(  0.05%)
                                            0.0000  0.0000  0.0000  0.9994  0.0254
                                            0.0000  0.0000  0.0000  0.0000  0.0214
                                            0.0055  0.0000  0.0000  0.0000
                ( 50.00%)   0.7071* C   3 s(  0.00%)p 1.00( 99.95%)d 0.00(  0.05%)
                                            0.0000  0.0000  0.0000  0.9994  0.0254
                                            0.0000  0.0000  0.0000  0.0000 -0.0214
                                            0.0055  0.0000  0.0000  0.0000
     4. (0.98759) BD ( 1) C   2 - C   8  
                ( 52.23%)   0.7227* C   2 s( 39.49%)p 1.53( 60.48%)d 0.00(  0.03%)
                                           -0.0002  0.6284 -0.0055  0.0000  0.0000
                                           -0.4249 -0.0302  0.6505 -0.0133  0.0000
                                            0.0000 -0.0120 -0.0038  0.0129
                ( 47.77%)   0.6911* C   8 s( 34.13%)p 1.93( 65.82%)d 0.00(  0.05%)
                                            0.0001  0.5840  0.0155  0.0000  0.0000
                                            0.3838 -0.0294 -0.7138 -0.0240  0.0000
                                            0.0000 -0.0175 -0.0078  0.0129
     5. (0.99342) BD ( 1) C   3 -Cl   4  
                ( 46.62%)   0.6828* C   3 s( 22.93%)p 3.35( 76.84%)d 0.01(  0.23%)
                                           -0.0002  0.4789 -0.0018  0.0000  0.0000
                                            0.4465  0.0047 -0.7543  0.0102  0.0000
                                            0.0000 -0.0365 -0.0085  0.0305
                ( 53.38%)   0.7306*Cl   4 s( 17.66%)p 4.63( 81.82%)d 0.03(  0.53%)
                                           -0.0000  0.0001  0.4184 -0.0390  0.0000
                                            0.0000  0.0000  0.0000 -0.4714 -0.0176
                                           -0.0001  0.7713  0.0281  0.0000  0.0000
                                           -0.0567 -0.0162  0.0422
     6. (0.98759) BD ( 1) C   3 - C   5  
                ( 52.23%)   0.7227* C   3 s( 39.49%)p 1.53( 60.48%)d 0.00(  0.03%)
                                           -0.0002  0.6284 -0.0055  0.0000  0.0000
                                            0.4249  0.0302  0.6505 -0.0133  0.0000
                                            0.0000  0.0120 -0.0038  0.0129
                ( 47.77%)   0.6911* C   5 s( 34.13%)p 1.93( 65.82%)d 0.00(  0.05%)
                                            0.0001  0.5840  0.0155  0.0000  0.0000
                                           -0.3838  0.0294 -0.7138 -0.0240  0.0000
                                            0.0000  0.0175 -0.0078  0.0129
     7. (0.98692) BD ( 1) C   5 - C   6  
                ( 50.34%)   0.7095* C   5 s( 35.93%)p 1.78( 64.02%)d 0.00(  0.05%)
                                           -0.0001  0.5994  0.0086  0.0000  0.0000
                                           -0.3869  0.0346  0.6990  0.0283  0.0000
                                            0.0000 -0.0168 -0.0086  0.0103
                ( 49.66%)   0.7047* C   6 s( 35.35%)p 1.83( 64.60%)d 0.00(  0.05%)
                                            0.0001  0.5946  0.0049  0.0000  0.0000
                                            0.4150  0.0369 -0.6872  0.0146  0.0000
                                            0.0000 -0.0135 -0.0030  0.0162
     8. (0.81175) BD ( 2) C   5 - C   6  
                ( 46.60%)   0.6827* C   5 s(  0.00%)p 1.00( 99.93%)d 0.00(  0.07%)
                                            0.0000  0.0000  0.0000  0.9996  0.0017
                                            0.0000  0.0000  0.0000  0.0000 -0.0249
                                            0.0090  0.0000  0.0000  0.0000
                ( 53.40%)   0.7307* C   6 s(  0.00%)p 1.00( 99.94%)d 0.00(  0.06%)
                                            0.0000  0.0000  0.0000  0.9997 -0.0064
                                            0.0000  0.0000  0.0000  0.0000 -0.0057
                                           -0.0239  0.0000  0.0000  0.0000
     9. (0.98640) BD ( 1) C   5 - H   9  
                ( 64.01%)   0.8001* C   5 s( 29.84%)p 2.35( 70.13%)d 0.00(  0.02%)
                                           -0.0003  0.5461 -0.0154  0.0000  0.0000
                                            0.8373 -0.0118 -0.0046  0.0089  0.0000
                                            0.0000 -0.0021 -0.0145 -0.0055
                ( 35.99%)   0.5999* H   9 s( 99.89%)p 0.00(  0.11%)
                                            0.9995 -0.0021  0.0000 -0.0329  0.0002
    10. (0.99076) BD ( 1) C   6 - C   7  
                ( 50.00%)   0.7071* C   6 s( 34.90%)p 1.86( 65.05%)d 0.00(  0.05%)
                                            0.0000  0.5907  0.0084  0.0000  0.0000
                                           -0.8050 -0.0096  0.0251  0.0412  0.0000
                                            0.0000  0.0026 -0.0188 -0.0117
                ( 50.00%)   0.7071* C   7 s( 34.90%)p 1.86( 65.05%)d 0.00(  0.05%)
                                            0.0000  0.5907  0.0084  0.0000  0.0000
                                            0.8050  0.0096  0.0251  0.0412  0.0000
                                            0.0000 -0.0026 -0.0188 -0.0117
    11. (0.98885) BD ( 1) C   6 - H  10  
                ( 63.81%)   0.7988* C   6 s( 29.65%)p 2.37( 70.33%)d 0.00(  0.02%)
                                           -0.0003  0.5443 -0.0139  0.0000  0.0000
                                            0.4214 -0.0043  0.7250 -0.0102  0.0000
                                            0.0000  0.0113 -0.0033  0.0099
                ( 36.19%)   0.6015* H  10 s( 99.89%)p 0.00(  0.11%)
                                            0.9995 -0.0037  0.0000 -0.0168 -0.0281
    12. (0.98692) BD ( 1) C   7 - C   8  
                ( 49.66%)   0.7047* C   7 s( 35.35%)p 1.83( 64.60%)d 0.00(  0.05%)
                                            0.0001  0.5946  0.0049  0.0000  0.0000
                                           -0.4150 -0.0369 -0.6872  0.0146  0.0000
                                            0.0000  0.0135 -0.0030  0.0162
                ( 50.34%)   0.7095* C   8 s( 35.93%)p 1.78( 64.02%)d 0.00(  0.05%)
                                           -0.0001  0.5994  0.0086  0.0000  0.0000
                                            0.3869 -0.0346  0.6990  0.0283  0.0000
                                            0.0000  0.0168 -0.0086  0.0103
    13. (0.81175) BD ( 2) C   7 - C   8  
                ( 53.40%)   0.7307* C   7 s(  0.00%)p 1.00( 99.94%)d 0.00(  0.06%)
                                            0.0000  0.0000  0.0000  0.9997 -0.0064
                                            0.0000  0.0000  0.0000  0.0000  0.0057
                                           -0.0239  0.0000  0.0000  0.0000
                ( 46.60%)   0.6827* C   8 s(  0.00%)p 1.00( 99.93%)d 0.00(  0.07%)
                                            0.0000  0.0000  0.0000  0.9996  0.0017
                                            0.0000  0.0000  0.0000  0.0000  0.0249
                                            0.0090  0.0000  0.0000  0.0000
    14. (0.98885) BD ( 1) C   7 - H  11  
                ( 63.81%)   0.7988* C   7 s( 29.65%)p 2.37( 70.33%)d 0.00(  0.02%)
                                           -0.0003  0.5443 -0.0139  0.0000  0.0000
                                           -0.4214  0.0043  0.7250 -0.0102  0.0000
                                            0.0000 -0.0113 -0.0033  0.0099
                ( 36.19%)   0.6015* H  11 s( 99.89%)p 0.00(  0.11%)
                                            0.9995 -0.0037  0.0000  0.0168 -0.0281
    15. (0.98640) BD ( 1) C   8 - H  12  
                ( 64.01%)   0.8001* C   8 s( 29.84%)p 2.35( 70.13%)d 0.00(  0.02%)
                                            0.0003 -0.5461  0.0154  0.0000  0.0000
                                            0.8373 -0.0118  0.0046 -0.0089  0.0000
                                            0.0000 -0.0021  0.0145  0.0055
                ( 35.99%)   0.5999* H  12 s( 99.89%)p 0.00(  0.11%)
                                           -0.9995  0.0021  0.0000 -0.0329 -0.0002
    16. (1.00000) CR ( 1)Cl   1           s(100.00%)
                                            1.0000 -0.0000  0.0000 -0.0000  0.0000
                                            0.0000  0.0000  0.0000 -0.0000  0.0000
                                            0.0000  0.0000  0.0000  0.0000  0.0000
                                            0.0000 -0.0000  0.0000
    17. (0.99986) CR ( 2)Cl   1           s(100.00%)p 0.00(  0.00%)
                                           -0.0000  1.0000  0.0002  0.0000  0.0000
                                            0.0000  0.0000  0.0000 -0.0002 -0.0000
                                            0.0000 -0.0002 -0.0000  0.0000  0.0000
                                           -0.0000  0.0000 -0.0000
    18. (1.00000) CR ( 3)Cl   1           s(  0.00%)p 1.00(100.00%)
                                            0.0000  0.0000  0.0000  0.0000  1.0000
                                           -0.0000  0.0000  0.0000  0.0000  0.0000
                                            0.0000  0.0000  0.0000 -0.0000 -0.0000
                                            0.0000  0.0000  0.0000
    19. (0.99998) CR ( 4)Cl   1           s(  0.00%)p 1.00(100.00%)
                                            0.0000  0.0000 -0.0001 -0.0000  0.0000
                                            0.0000  0.0000  1.0000 -0.0000  0.0000
                                           -0.0000  0.0001  0.0000  0.0000  0.0000
                                            0.0000 -0.0000  0.0000
    20. (0.99996) CR ( 5)Cl   1           s(  0.00%)p 1.00(100.00%)
                                           -0.0000 -0.0000  0.0001  0.0000 -0.0000
                                           -0.0000 -0.0000  0.0000 -0.0002 -0.0000
                                           -1.0000 -0.0001 -0.0000 -0.0000 -0.0000
                                           -0.0000  0.0000 -0.0000
    21. (0.99924) CR ( 1) C   2           s(100.00%)p 0.00(  0.00%)
                                            1.0000  0.0002 -0.0000  0.0000  0.0000
                                           -0.0002 -0.0000 -0.0001 -0.0000  0.0000
                                            0.0000  0.0000 -0.0000  0.0000
    22. (0.99924) CR ( 1) C   3           s(100.00%)p 0.00(  0.00%)
                                            1.0000  0.0002 -0.0000  0.0000  0.0000
                                            0.0002  0.0000 -0.0001 -0.0000  0.0000
                                            0.0000 -0.0000 -0.0000  0.0000
    23. (1.00000) CR ( 1)Cl   4           s(100.00%)
                                            1.0000 -0.0000  0.0000 -0.0000  0.0000
                                            0.0000  0.0000 -0.0000  0.0000 -0.0000
                                            0.0000  0.0000  0.0000  0.0000  0.0000
                                           -0.0000 -0.0000  0.0000
    24. (0.99986) CR ( 2)Cl   4           s(100.00%)p 0.00(  0.00%)
                                           -0.0000  1.0000  0.0002  0.0000  0.0000
                                            0.0000  0.0000 -0.0000  0.0002  0.0000
                                            0.0000 -0.0002 -0.0000  0.0000  0.0000
                                            0.0000  0.0000 -0.0000
    25. (1.00000) CR ( 3)Cl   4           s(  0.00%)p 1.00(100.00%)
                                            0.0000  0.0000  0.0000  0.0000  1.0000
                                           -0.0000  0.0000  0.0000  0.0000  0.0000
                                            0.0000  0.0000  0.0000  0.0000 -0.0000
                                            0.0000  0.0000  0.0000
    26. (0.99998) CR ( 4)Cl   4           s(  0.00%)p 1.00(100.00%)
                                           -0.0000 -0.0000  0.0001  0.0000  0.0000
                                            0.0000  0.0000  1.0000 -0.0000  0.0000
                                            0.0000 -0.0001 -0.0000  0.0000  0.0000
                                            0.0000  0.0000 -0.0000
    27. (0.99996) CR ( 5)Cl   4           s(  0.00%)p 1.00(100.00%)
                                           -0.0000 -0.0000  0.0001  0.0000 -0.0000
                                           -0.0000 -0.0000 -0.0000  0.0002  0.0000
                                           -1.0000 -0.0001 -0.0000 -0.0000 -0.0000
                                            0.0000  0.0000 -0.0000
    28. (0.99942) CR ( 1) C   5           s(100.00%)p 0.00(  0.00%)
                                            1.0000  0.0002 -0.0000  0.0000  0.0000
                                            0.0003 -0.0000  0.0002  0.0000  0.0000
                                            0.0000 -0.0000 -0.0000 -0.0000
    29. (0.99948) CR ( 1) C   6           s(100.00%)p 0.00(  0.00%)
                                            1.0000  0.0001 -0.0000  0.0000  0.0000
                                            0.0001 -0.0000  0.0003 -0.0000  0.0000
                                            0.0000  0.0000 -0.0000  0.0000
    30. (0.99948) CR ( 1) C   7           s(100.00%)p 0.00(  0.00%)
                                            1.0000  0.0001 -0.0000  0.0000  0.0000
                                           -0.0001  0.0000  0.0003 -0.0000  0.0000
                                            0.0000 -0.0000 -0.0000  0.0000
    31. (0.99942) CR ( 1) C   8           s(100.00%)p 0.00(  0.00%)
                                            1.0000  0.0002 -0.0000  0.0000  0.0000
                                           -0.0003  0.0000  0.0002  0.0000  0.0000
                                            0.0000  0.0000 -0.0000 -0.0000
    32. (0.99596) LP ( 1)Cl   1           s( 82.20%)p 0.22( 17.78%)d 0.00(  0.02%)
                                           -0.0000 -0.0003  0.9066  0.0097  0.0000
                                            0.0000  0.0000  0.0001 -0.1700 -0.0047
                                            0.0002 -0.3857 -0.0064  0.0000  0.0000
                                           -0.0082  0.0067 -0.0101
    33. (0.98428) LP ( 2)Cl   1           s(  0.26%)p99.99( 99.71%)d 0.14(  0.04%)
                                           -0.0000 -0.0000  0.0510 -0.0003 -0.0000
                                           -0.0000 -0.0000 -0.0001 -0.8640  0.0091
                                            0.0001  0.5005 -0.0056 -0.0000 -0.0000
                                           -0.0087  0.0090  0.0140
    34. (0.96033) LP ( 3)Cl   1           s(  0.00%)p 1.00( 99.95%)d 0.00(  0.05%)
                                            0.0000  0.0000  0.0000  0.0000  0.0000
                                            0.9997 -0.0099  0.0000  0.0000  0.0000
                                            0.0000  0.0000  0.0000  0.0121  0.0184
                                            0.0000  0.0000  0.0000
    35. (0.99596) LP ( 1)Cl   4           s( 82.20%)p 0.22( 17.78%)d 0.00(  0.02%)
                                           -0.0000 -0.0003  0.9066  0.0097  0.0000
                                            0.0000  0.0000 -0.0001  0.1700  0.0047
                                            0.0002 -0.3857 -0.0064  0.0000  0.0000
                                            0.0082  0.0067 -0.0101
    36. (0.98428) LP ( 2)Cl   4           s(  0.26%)p99.99( 99.71%)d 0.14(  0.04%)
                                           -0.0000 -0.0000  0.0510 -0.0003  0.0000
                                            0.0000  0.0000  0.0001  0.8640 -0.0091
                                            0.0001  0.5005 -0.0056  0.0000  0.0000
                                            0.0087  0.0090  0.0140
    37. (0.96033) LP ( 3)Cl   4           s(  0.00%)p 1.00( 99.95%)d 0.00(  0.05%)
                                            0.0000  0.0000  0.0000  0.0000  0.0000
                                            0.9997 -0.0099  0.0000  0.0000  0.0000
                                            0.0000  0.0000  0.0000 -0.0121  0.0184
                                            0.0000  0.0000  0.0000
    38. (0.00155) RY*( 1)Cl   1           s(  0.00%)p 1.00( 29.55%)d 2.38( 70.45%)
                                            0.0000  0.0000  0.0000  0.0000  0.0000
                                           -0.0130  0.5434  0.0000  0.0000  0.0000
                                            0.0000  0.0000  0.0000  0.4105  0.7321
                                            0.0000  0.0000  0.0000
    39. (0.00083) RY*( 2)Cl   1           s(  1.17%)p43.92( 51.58%)d40.24( 47.25%)
                                           -0.0000  0.0000  0.0020  0.1083 -0.0000
                                           -0.0000 -0.0000  0.0000  0.0087 -0.6378
                                            0.0000  0.0045  0.3300 -0.0000 -0.0000
                                           -0.3493  0.2789  0.5222
    40. (0.00028) RY*( 3)Cl   1           s( 49.01%)p 0.33( 16.29%)d 0.71( 34.69%)
                                            0.0000  0.0000  0.0172  0.6999  0.0000
                                            0.0000  0.0000  0.0000  0.0321 -0.2935
                                            0.0000  0.0668 -0.2670  0.0000  0.0000
                                           -0.3268 -0.2073 -0.4440
    41. (0.00010) RY*( 4)Cl   1           s( 13.16%)p 2.06( 27.10%)d 4.54( 59.74%)
    42. (0.00004) RY*( 5)Cl   1           s(  7.47%)p 1.07(  7.96%)d11.32( 84.57%)
    43. (0.00002) RY*( 6)Cl   1           s(  0.00%)p 1.00( 25.01%)d 3.00( 74.99%)
    44. (0.00000) RY*( 7)Cl   1           s( 10.79%)p 4.03( 43.54%)d 4.23( 45.66%)
    45. (0.00001) RY*( 8)Cl   1           s(  0.00%)p 1.00( 45.49%)d 1.20( 54.51%)
    46. (0.00001) RY*( 9)Cl   1           s( 18.27%)p 2.97( 54.23%)d 1.50( 27.50%)
    47. (0.00455) RY*( 1) C   2           s(  0.19%)p99.99( 96.24%)d18.89(  3.57%)
                                           -0.0000 -0.0158  0.0405 -0.0000 -0.0000
                                           -0.0288  0.1176 -0.0162 -0.9734 -0.0000
                                           -0.0000 -0.0734 -0.0720 -0.1586
    48. (0.00350) RY*( 2) C   2           s(  0.81%)p99.99( 95.23%)d 4.87(  3.96%)
                                            0.0000  0.0208  0.0877  0.0000  0.0000
                                           -0.0149  0.9671  0.0227  0.1278  0.0000
                                            0.0000  0.1620 -0.0758 -0.0870
    49. (0.00190) RY*( 3) C   2           s(  0.00%)p 1.00( 64.84%)d 0.54( 35.16%)
                                            0.0000  0.0000  0.0000 -0.0327  0.8045
                                            0.0000  0.0000  0.0000  0.0000  0.4869
                                            0.3385  0.0000  0.0000  0.0000
    50. (0.00083) RY*( 4) C   2           s( 95.72%)p 0.01(  1.15%)d 0.03(  3.13%)
                                            0.0000 -0.0056  0.9784  0.0000  0.0000
                                           -0.0023 -0.1065  0.0071  0.0075  0.0000
                                            0.0000  0.1199 -0.0774  0.1046
    51. (0.00050) RY*( 5) C   2           s(  0.00%)p 1.00(  0.08%)d99.99( 99.92%)
                                            0.0000  0.0000  0.0000  0.0076 -0.0275
                                            0.0000  0.0000  0.0000  0.0000 -0.5392
                                            0.8417  0.0000  0.0000  0.0000
    52. (0.00036) RY*( 6) C   2           s(  1.08%)p 3.75(  4.05%)d87.82( 94.87%)
                                            0.0000  0.0140  0.1030 -0.0000 -0.0000
                                           -0.0265 -0.0706 -0.0216  0.1854 -0.0000
                                           -0.0000 -0.3788 -0.3094 -0.8423
    53. (0.00032) RY*( 7) C   2           s(  1.40%)p 2.50(  3.49%)d68.06( 95.12%)
                                           -0.0000  0.0119  0.1176 -0.0000 -0.0000
                                           -0.0039  0.1834 -0.0249  0.0246 -0.0000
                                           -0.0000 -0.8860  0.2718  0.3039
    54. (0.00005) RY*( 8) C   2           s(  0.00%)p 1.00( 35.13%)d 1.85( 64.87%)
    55. (0.00002) RY*( 9) C   2           s(  0.94%)p 0.02(  0.01%)d99.99( 99.05%)
    56. (0.00455) RY*( 1) C   3           s(  0.19%)p99.99( 96.24%)d18.89(  3.57%)
                                           -0.0000 -0.0158  0.0405 -0.0000 -0.0000
                                            0.0288 -0.1176 -0.0162 -0.9734 -0.0000
                                           -0.0000  0.0734 -0.0720 -0.1586
    57. (0.00350) RY*( 2) C   3           s(  0.81%)p99.99( 95.23%)d 4.87(  3.96%)
                                            0.0000  0.0208  0.0877 -0.0000 -0.0000
                                            0.0149 -0.9671  0.0227  0.1278 -0.0000
                                           -0.0000 -0.1620 -0.0758 -0.0870
    58. (0.00190) RY*( 3) C   3           s(  0.00%)p 1.00( 64.84%)d 0.54( 35.16%)
                                            0.0000  0.0000  0.0000 -0.0327  0.8045
                                            0.0000  0.0000  0.0000  0.0000 -0.4869
                                            0.3385  0.0000  0.0000  0.0000
    59. (0.00083) RY*( 4) C   3           s( 95.72%)p 0.01(  1.15%)d 0.03(  3.13%)
                                            0.0000 -0.0056  0.9784  0.0000  0.0000
                                            0.0023  0.1065  0.0071  0.0075  0.0000
                                            0.0000 -0.1199 -0.0774  0.1046
    60. (0.00050) RY*( 5) C   3           s(  0.00%)p 1.00(  0.08%)d99.99( 99.92%)
                                            0.0000  0.0000  0.0000  0.0076 -0.0275
                                            0.0000  0.0000  0.0000  0.0000  0.5392
                                            0.8417  0.0000  0.0000  0.0000
    61. (0.00036) RY*( 6) C   3           s(  1.08%)p 3.75(  4.05%)d87.82( 94.87%)
                                            0.0000  0.0140  0.1030 -0.0000 -0.0000
                                            0.0265  0.0706 -0.0216  0.1854 -0.0000
                                           -0.0000  0.3788 -0.3094 -0.8423
    62. (0.00032) RY*( 7) C   3           s(  1.40%)p 2.50(  3.49%)d68.06( 95.12%)
                                           -0.0000  0.0119  0.1176  0.0000  0.0000
                                            0.0039 -0.1834 -0.0249  0.0246  0.0000
                                            0.0000  0.8860  0.2718  0.3039
    63. (0.00005) RY*( 8) C   3           s(  0.00%)p 1.00( 35.13%)d 1.85( 64.87%)
    64. (0.00002) RY*( 9) C   3           s(  0.94%)p 0.02(  0.01%)d99.99( 99.05%)
    65. (0.00155) RY*( 1)Cl   4           s(  0.00%)p 1.00( 29.55%)d 2.38( 70.45%)
                                            0.0000  0.0000  0.0000  0.0000 -0.0000
                                           -0.0130  0.5434  0.0000  0.0000  0.0000
                                            0.0000  0.0000  0.0000 -0.4105  0.7321
                                            0.0000  0.0000  0.0000
    66. (0.00083) RY*( 2)Cl   4           s(  1.17%)p43.92( 51.58%)d40.24( 47.25%)
                                           -0.0000  0.0000  0.0020  0.1083  0.0000
                                            0.0000  0.0000 -0.0000 -0.0087  0.6378
                                            0.0000  0.0045  0.3300  0.0000  0.0000
                                            0.3493  0.2789  0.5222
    67. (0.00028) RY*( 3)Cl   4           s( 49.01%)p 0.33( 16.29%)d 0.71( 34.69%)
                                            0.0000  0.0000  0.0172  0.6999  0.0000
                                            0.0000  0.0000 -0.0000 -0.0321  0.2935
                                            0.0000  0.0668 -0.2670  0.0000  0.0000
                                            0.3268 -0.2073 -0.4440
    68. (0.00010) RY*( 4)Cl   4           s( 13.16%)p 2.06( 27.10%)d 4.54( 59.74%)
    69. (0.00004) RY*( 5)Cl   4           s(  7.47%)p 1.07(  7.96%)d11.32( 84.57%)
    70. (0.00002) RY*( 6)Cl   4           s(  0.00%)p 1.00( 25.01%)d 3.00( 74.99%)
    71. (0.00000) RY*( 7)Cl   4           s( 10.79%)p 4.03( 43.54%)d 4.23( 45.66%)
    72. (0.00001) RY*( 8)Cl   4           s(  0.00%)p 1.00( 45.49%)d 1.20( 54.51%)
    73. (0.00001) RY*( 9)Cl   4           s( 18.27%)p 2.97( 54.23%)d 1.50( 27.50%)
    74. (0.00315) RY*( 1) C   5           s(  0.52%)p99.99( 95.99%)d 6.76(  3.50%)
                                           -0.0000  0.0266  0.0668 -0.0000 -0.0000
                                           -0.0353 -0.9374 -0.0078  0.2826 -0.0000
                                           -0.0000 -0.0163 -0.1138 -0.1475
    75. (0.00145) RY*( 2) C   5           s(  0.06%)p99.99( 98.25%)d28.83(  1.69%)
                                           -0.0000 -0.0155  0.0186  0.0000  0.0000
                                            0.0056  0.2705 -0.0335  0.9530  0.0000
                                            0.0000  0.1009  0.0606  0.0553
    76. (0.00060) RY*( 3) C   5           s( 95.44%)p 0.00(  0.23%)d 0.05(  4.32%)
                                            0.0000 -0.0073  0.9769  0.0000  0.0000
                                            0.0255  0.0221  0.0052 -0.0344  0.0000
                                            0.0000 -0.0533  0.0527  0.1939
    77. (0.00054) RY*( 4) C   5           s(  0.00%)p 1.00( 74.72%)d 0.34( 25.28%)
                                            0.0000  0.0000  0.0000  0.0006  0.8644
                                            0.0000  0.0000  0.0000  0.0000 -0.0957
                                           -0.4936  0.0000  0.0000  0.0000
    78. (0.00024) RY*( 5) C   5           s(  0.00%)p 1.00( 22.53%)d 3.44( 77.47%)
                                            0.0000  0.0000  0.0000 -0.0129  0.4745
                                            0.0000  0.0000  0.0000  0.0000 -0.1691
                                            0.8638  0.0000  0.0000  0.0000
    79. (0.00008) RY*( 6) C   5           s(  0.09%)p24.67(  2.17%)d99.99( 97.74%)
    80. (0.00001) RY*( 7) C   5           s(  0.00%)p 1.00(  2.82%)d34.48( 97.18%)
    81. (0.00002) RY*( 8) C   5           s(  3.83%)p 0.78(  3.01%)d24.33( 93.17%)
    82. (0.00001) RY*( 9) C   5           s(  0.16%)p 2.38(  0.38%)d99.99( 99.46%)
    83. (0.00248) RY*( 1) C   6           s(  0.21%)p99.99( 91.68%)d38.60(  8.11%)
                                           -0.0000  0.0290  0.0355 -0.0000 -0.0000
                                           -0.0185 -0.4651 -0.0304 -0.8362 -0.0000
                                           -0.0000  0.2474  0.0344  0.1367
    84. (0.00128) RY*( 2) C   6           s(  0.51%)p99.99( 98.03%)d 2.83(  1.46%)
                                           -0.0000 -0.0012  0.0716 -0.0000 -0.0000
                                            0.0318 -0.8667 -0.0144  0.4774 -0.0000
                                           -0.0000 -0.0770  0.0418  0.0829
    85. (0.00042) RY*( 3) C   6           s( 91.01%)p 0.01(  0.74%)d 0.09(  8.25%)
                                            0.0000 -0.0010  0.9540  0.0000  0.0000
                                            0.0097  0.0462  0.0164 -0.0697  0.0000
                                            0.0000 -0.2239 -0.1684 -0.0638
    86. (0.00040) RY*( 4) C   6           s(  0.00%)p 1.00( 21.48%)d 3.65( 78.52%)
                                            0.0000  0.0000  0.0000 -0.0066 -0.4635
                                            0.0000  0.0000  0.0000  0.0000  0.8155
                                           -0.3466  0.0000  0.0000  0.0000
    87. (0.00026) RY*( 5) C   6           s(  0.00%)p 1.00( 70.93%)d 0.41( 29.07%)
                                            0.0000  0.0000  0.0000 -0.0040  0.8422
                                            0.0000  0.0000  0.0000  0.0000  0.2837
                                           -0.4585  0.0000  0.0000  0.0000
    88. (0.00007) RY*( 6) C   6           s(  0.00%)p 1.00(  1.49%)d66.19( 98.51%)
    89. (0.00003) RY*( 7) C   6           s(  8.32%)p 0.73(  6.09%)d10.29( 85.60%)
    90. (0.00000) RY*( 8) C   6           s(  0.04%)p47.28(  2.00%)d99.99( 97.96%)
    91. (0.00000) RY*( 9) C   6           s(  0.00%)p 1.00(  7.65%)d12.08( 92.35%)
    92. (0.00248) RY*( 1) C   7           s(  0.21%)p99.99( 91.68%)d38.60(  8.11%)
                                           -0.0000  0.0290  0.0355 -0.0000 -0.0000
                                            0.0185  0.4651 -0.0304 -0.8362 -0.0000
                                           -0.0000 -0.2474  0.0344  0.1367
    93. (0.00128) RY*( 2) C   7           s(  0.51%)p99.99( 98.03%)d 2.83(  1.46%)
                                           -0.0000 -0.0012  0.0716  0.0000  0.0000
                                           -0.0318  0.8667 -0.0144  0.4774  0.0000
                                            0.0000  0.0770  0.0418  0.0829
    94. (0.00042) RY*( 3) C   7           s( 91.01%)p 0.01(  0.74%)d 0.09(  8.25%)
                                            0.0000 -0.0010  0.9540  0.0000  0.0000
                                           -0.0097 -0.0462  0.0164 -0.0697  0.0000
                                            0.0000  0.2239 -0.1684 -0.0638
    95. (0.00040) RY*( 4) C   7           s(  0.00%)p 1.00( 21.48%)d 3.65( 78.52%)
                                            0.0000  0.0000  0.0000  0.0066  0.4635
                                            0.0000  0.0000  0.0000  0.0000  0.8155
                                            0.3466  0.0000  0.0000  0.0000
    96. (0.00026) RY*( 5) C   7           s(  0.00%)p 1.00( 70.93%)d 0.41( 29.07%)
                                            0.0000  0.0000  0.0000 -0.0040  0.8422
                                            0.0000  0.0000  0.0000  0.0000 -0.2837
                                           -0.4585  0.0000  0.0000  0.0000
    97. (0.00007) RY*( 6) C   7           s(  0.00%)p 1.00(  1.49%)d66.19( 98.51%)
    98. (0.00003) RY*( 7) C   7           s(  8.32%)p 0.73(  6.09%)d10.29( 85.60%)
    99. (0.00000) RY*( 8) C   7           s(  0.04%)p47.28(  2.00%)d99.99( 97.96%)
   100. (0.00000) RY*( 9) C   7           s(  0.00%)p 1.00(  7.65%)d12.08( 92.35%)
   101. (0.00315) RY*( 1) C   8           s(  0.52%)p99.99( 95.99%)d 6.76(  3.50%)
                                           -0.0000  0.0266  0.0668  0.0000  0.0000
                                            0.0353  0.9374 -0.0078  0.2826  0.0000
                                            0.0000  0.0163 -0.1138 -0.1475
   102. (0.00145) RY*( 2) C   8           s(  0.06%)p99.99( 98.25%)d28.83(  1.69%)
                                           -0.0000 -0.0155  0.0186  0.0000  0.0000
                                           -0.0056 -0.2705 -0.0335  0.9530  0.0000
                                            0.0000 -0.1009  0.0606  0.0553
   103. (0.00060) RY*( 3) C   8           s( 95.44%)p 0.00(  0.23%)d 0.05(  4.32%)
                                            0.0000 -0.0073  0.9769  0.0000  0.0000
                                           -0.0255 -0.0221  0.0052 -0.0344  0.0000
                                            0.0000  0.0533  0.0527  0.1939
   104. (0.00054) RY*( 4) C   8           s(  0.00%)p 1.00( 74.72%)d 0.34( 25.28%)
                                            0.0000  0.0000  0.0000  0.0006  0.8644
                                            0.0000  0.0000  0.0000  0.0000  0.0957
                                           -0.4936  0.0000  0.0000  0.0000
   105. (0.00024) RY*( 5) C   8           s(  0.00%)p 1.00( 22.53%)d 3.44( 77.47%)
                                            0.0000  0.0000  0.0000 -0.0129  0.4745
                                            0.0000  0.0000  0.0000  0.0000  0.1691
                                            0.8638  0.0000  0.0000  0.0000
   106. (0.00008) RY*( 6) C   8           s(  0.09%)p24.67(  2.17%)d99.99( 97.74%)
   107. (0.00001) RY*( 7) C   8           s(  0.00%)p 1.00(  2.82%)d34.48( 97.18%)
   108. (0.00002) RY*( 8) C   8           s(  3.83%)p 0.78(  3.01%)d24.33( 93.17%)
   109. (0.00001) RY*( 9) C   8           s(  0.16%)p 2.38(  0.38%)d99.99( 99.46%)
   110. (0.00082) RY*( 1) H   9           s( 99.58%)p 0.00(  0.42%)
                                            0.0042  0.9979  0.0000  0.0641  0.0094
   111. (0.00006) RY*( 2) H   9           s(  0.00%)p 1.00(100.00%)
   112. (0.00005) RY*( 3) H   9           s(  0.03%)p99.99( 99.97%)
   113. (0.00003) RY*( 4) H   9           s(  0.50%)p99.99( 99.50%)
   114. (0.00070) RY*( 1) H  10           s( 99.82%)p 0.00(  0.18%)
                                            0.0051  0.9991  0.0000  0.0214  0.0365
   115. (0.00006) RY*( 2) H  10           s(  0.00%)p 1.00(100.00%)
   116. (0.00003) RY*( 3) H  10           s(  0.07%)p99.99( 99.93%)
   117. (0.00004) RY*( 4) H  10           s(  0.21%)p99.99( 99.79%)
   118. (0.00070) RY*( 1) H  11           s( 99.82%)p 0.00(  0.18%)
                                            0.0051  0.9991  0.0000 -0.0214  0.0365
   119. (0.00006) RY*( 2) H  11           s(  0.00%)p 1.00(100.00%)
   120. (0.00003) RY*( 3) H  11           s(  0.07%)p99.99( 99.93%)
   121. (0.00004) RY*( 4) H  11           s(  0.21%)p99.99( 99.79%)
   122. (0.00082) RY*( 1) H  12           s( 99.58%)p 0.00(  0.42%)
                                            0.0042  0.9979  0.0000 -0.0641  0.0094
   123. (0.00006) RY*( 2) H  12           s(  0.00%)p 1.00(100.00%)
   124. (0.00005) RY*( 3) H  12           s(  0.03%)p99.99( 99.97%)
   125. (0.00003) RY*( 4) H  12           s(  0.50%)p99.99( 99.50%)
   126. (0.01486) BD*( 1)Cl   1 - C   2  
                ( 46.62%)   0.6828*Cl   1 s( 17.66%)p 4.63( 81.82%)d 0.03(  0.53%)
                                            0.0000 -0.0001 -0.4184  0.0390 -0.0000
                                           -0.0000 -0.0000  0.0000 -0.4714 -0.0176
                                            0.0001 -0.7713 -0.0281 -0.0000 -0.0000
                                           -0.0567  0.0162 -0.0422
                ( 53.38%)  -0.7306* C   2 s( 22.93%)p 3.35( 76.84%)d 0.01(  0.23%)
                                            0.0002 -0.4789  0.0018 -0.0000 -0.0000
                                            0.4465  0.0047  0.7543 -0.0102 -0.0000
                                           -0.0000 -0.0365  0.0085 -0.0305
   127. (0.02390) BD*( 1) C   2 - C   3  
                ( 50.00%)   0.7071* C   2 s( 37.44%)p 1.67( 62.52%)d 0.00(  0.04%)
                                           -0.0000  0.6118  0.0064  0.0000  0.0000
                                            0.7864  0.0018 -0.0778 -0.0282  0.0000
                                            0.0000 -0.0018 -0.0179 -0.0108
                ( 50.00%)  -0.7071* C   3 s( 37.44%)p 1.67( 62.52%)d 0.00(  0.04%)
                                           -0.0000  0.6118  0.0064  0.0000  0.0000
                                           -0.7864 -0.0018 -0.0778 -0.0282  0.0000
                                            0.0000  0.0018 -0.0179 -0.0108
   128. (0.27138) BD*( 2) C   2 - C   3  
                ( 50.00%)   0.7071* C   2 s(  0.00%)p 1.00( 99.95%)d 0.00(  0.05%)
                                            0.0000  0.0000  0.0000  0.9994  0.0254
                                            0.0000  0.0000  0.0000  0.0000  0.0214
                                            0.0055  0.0000  0.0000  0.0000
                ( 50.00%)  -0.7071* C   3 s(  0.00%)p 1.00( 99.95%)d 0.00(  0.05%)
                                            0.0000  0.0000  0.0000  0.9994  0.0254
                                            0.0000  0.0000  0.0000  0.0000 -0.0214
                                            0.0055  0.0000  0.0000  0.0000
   129. (0.01403) BD*( 1) C   2 - C   8  
                ( 47.77%)   0.6911* C   2 s( 39.49%)p 1.53( 60.48%)d 0.00(  0.03%)
                                            0.0002 -0.6284  0.0055 -0.0000 -0.0000
                                            0.4249  0.0302 -0.6505  0.0133 -0.0000
                                           -0.0000  0.0120  0.0038 -0.0129
                ( 52.23%)  -0.7227* C   8 s( 34.13%)p 1.93( 65.82%)d 0.00(  0.05%)
                                           -0.0001 -0.5840 -0.0155 -0.0000 -0.0000
                                           -0.3838  0.0294  0.7138  0.0240 -0.0000
                                           -0.0000  0.0175  0.0078 -0.0129
   130. (0.01486) BD*( 1) C   3 -Cl   4  
                ( 53.38%)   0.7306* C   3 s( 22.93%)p 3.35( 76.84%)d 0.01(  0.23%)
                                           -0.0002  0.4789 -0.0018  0.0000  0.0000
                                            0.4465  0.0047 -0.7543  0.0102  0.0000
                                            0.0000 -0.0365 -0.0085  0.0305
                ( 46.62%)  -0.6828*Cl   4 s( 17.66%)p 4.63( 81.82%)d 0.03(  0.53%)
                                           -0.0000  0.0001  0.4184 -0.0390  0.0000
                                            0.0000  0.0000  0.0000 -0.4714 -0.0176
                                           -0.0001  0.7713  0.0281  0.0000  0.0000
                                           -0.0567 -0.0162  0.0422
   131. (0.01403) BD*( 1) C   3 - C   5  
                ( 47.77%)   0.6911* C   3 s( 39.49%)p 1.53( 60.48%)d 0.00(  0.03%)
                                            0.0002 -0.6284  0.0055 -0.0000 -0.0000
                                           -0.4249 -0.0302 -0.6505  0.0133 -0.0000
                                           -0.0000 -0.0120  0.0038 -0.0129
                ( 52.23%)  -0.7227* C   5 s( 34.13%)p 1.93( 65.82%)d 0.00(  0.05%)
                                           -0.0001 -0.5840 -0.0155 -0.0000 -0.0000
                                            0.3838 -0.0294  0.7138  0.0240 -0.0000
                                           -0.0000 -0.0175  0.0078 -0.0129
   132. (0.00858) BD*( 1) C   5 - C   6  
                ( 49.66%)   0.7047* C   5 s( 35.93%)p 1.78( 64.02%)d 0.00(  0.05%)
                                            0.0001 -0.5994 -0.0086 -0.0000 -0.0000
                                            0.3869 -0.0346 -0.6990 -0.0283 -0.0000
                                           -0.0000  0.0168  0.0086 -0.0103
                ( 50.34%)  -0.7095* C   6 s( 35.35%)p 1.83( 64.60%)d 0.00(  0.05%)
                                           -0.0001 -0.5946 -0.0049 -0.0000 -0.0000
                                           -0.4150 -0.0369  0.6872 -0.0146 -0.0000
                                           -0.0000  0.0135  0.0030 -0.0162
   133. (0.14828) BD*( 2) C   5 - C   6  
                ( 53.40%)   0.7307* C   5 s(  0.00%)p 1.00( 99.93%)d 0.00(  0.07%)
                                            0.0000  0.0000  0.0000  0.9996  0.0017
                                            0.0000  0.0000  0.0000  0.0000 -0.0249
                                            0.0090  0.0000  0.0000  0.0000
                ( 46.60%)  -0.6827* C   6 s(  0.00%)p 1.00( 99.94%)d 0.00(  0.06%)
                                            0.0000  0.0000  0.0000  0.9997 -0.0064
                                            0.0000  0.0000  0.0000  0.0000 -0.0057
                                           -0.0239  0.0000  0.0000  0.0000
   134. (0.00631) BD*( 1) C   5 - H   9  
                ( 35.99%)   0.5999* C   5 s( 29.84%)p 2.35( 70.13%)d 0.00(  0.02%)
                                            0.0003 -0.5461  0.0154 -0.0000 -0.0000
                                           -0.8373  0.0118  0.0046 -0.0089 -0.0000
                                           -0.0000  0.0021  0.0145  0.0055
                ( 64.01%)  -0.8001* H   9 s( 99.89%)p 0.00(  0.11%)
                                           -0.9995  0.0021 -0.0000  0.0329 -0.0002
   135. (0.00749) BD*( 1) C   6 - C   7  
                ( 50.00%)   0.7071* C   6 s( 34.90%)p 1.86( 65.05%)d 0.00(  0.05%)
                                            0.0000  0.5907  0.0084  0.0000  0.0000
                                           -0.8050 -0.0096  0.0251  0.0412  0.0000
                                            0.0000  0.0026 -0.0188 -0.0117
                ( 50.00%)  -0.7071* C   7 s( 34.90%)p 1.86( 65.05%)d 0.00(  0.05%)
                                            0.0000  0.5907  0.0084  0.0000  0.0000
                                            0.8050  0.0096  0.0251  0.0412  0.0000
                                            0.0000 -0.0026 -0.0188 -0.0117
   136. (0.00617) BD*( 1) C   6 - H  10  
                ( 36.19%)   0.6015* C   6 s( 29.65%)p 2.37( 70.33%)d 0.00(  0.02%)
                                            0.0003 -0.5443  0.0139 -0.0000 -0.0000
                                           -0.4214  0.0043 -0.7250  0.0102 -0.0000
                                           -0.0000 -0.0113  0.0033 -0.0099
                ( 63.81%)  -0.7988* H  10 s( 99.89%)p 0.00(  0.11%)
                                           -0.9995  0.0037 -0.0000  0.0168  0.0281
   137. (0.00858) BD*( 1) C   7 - C   8  
                ( 50.34%)   0.7095* C   7 s( 35.35%)p 1.83( 64.60%)d 0.00(  0.05%)
                                            0.0001  0.5946  0.0049  0.0000  0.0000
                                           -0.4150 -0.0369 -0.6872  0.0146  0.0000
                                            0.0000  0.0135 -0.0030  0.0162
                ( 49.66%)  -0.7047* C   8 s( 35.93%)p 1.78( 64.02%)d 0.00(  0.05%)
                                           -0.0001  0.5994  0.0086  0.0000  0.0000
                                            0.3869 -0.0346  0.6990  0.0283  0.0000
                                            0.0000  0.0168 -0.0086  0.0103
   138. (0.14828) BD*( 2) C   7 - C   8  
                ( 46.60%)   0.6827* C   7 s(  0.00%)p 1.00( 99.94%)d 0.00(  0.06%)
                                           -0.0000 -0.0000 -0.0000 -0.9997  0.0064
                                           -0.0000 -0.0000 -0.0000 -0.0000 -0.0057
                                            0.0239 -0.0000 -0.0000 -0.0000
                ( 53.40%)  -0.7307* C   8 s(  0.00%)p 1.00( 99.93%)d 0.00(  0.07%)
                                           -0.0000 -0.0000 -0.0000 -0.9996 -0.0017
                                           -0.0000 -0.0000 -0.0000 -0.0000 -0.0249
                                           -0.0090 -0.0000 -0.0000 -0.0000
   139. (0.00617) BD*( 1) C   7 - H  11  
                ( 36.19%)   0.6015* C   7 s( 29.65%)p 2.37( 70.33%)d 0.00(  0.02%)
                                            0.0003 -0.5443  0.0139 -0.0000 -0.0000
                                            0.4214 -0.0043 -0.7250  0.0102 -0.0000
                                           -0.0000  0.0113  0.0033 -0.0099
                ( 63.81%)  -0.7988* H  11 s( 99.89%)p 0.00(  0.11%)
                                           -0.9995  0.0037 -0.0000 -0.0168  0.0281
   140. (0.00631) BD*( 1) C   8 - H  12  
                ( 35.99%)   0.5999* C   8 s( 29.84%)p 2.35( 70.13%)d 0.00(  0.02%)
                                           -0.0003  0.5461 -0.0154 -0.0000 -0.0000
                                           -0.8373  0.0118 -0.0046  0.0089 -0.0000
                                           -0.0000  0.0021 -0.0145 -0.0055
                ( 64.01%)  -0.8001* H  12 s( 99.89%)p 0.00(  0.11%)
                                            0.9995 -0.0021 -0.0000  0.0329  0.0002


 NHO Directionality and "Bond Bending" (deviations from line of nuclear centers)

         [Thresholds for printing:  angular deviation  >  1.0 degree]
                                    hybrid p-character > 25.0%
                                    orbital occupancy  >  0.10e

                                Line of Centers        Hybrid 1              Hybrid 2
                                ---------------  -------------------   ------------------
                NBO               Theta   Phi    Theta   Phi    Dev    Theta   Phi    Dev
 ========================================================================================
     2. BD (   1) C   2 - C   3    90.0   90.0    97.7   90.0   7.7     97.7  270.0   7.7
     3. BD (   2) C   2 - C   3    90.0   90.0    90.0    0.0  90.0     90.0    0.0  90.0
     4. BD (   1) C   2 - C   8    29.8  270.0    35.5  270.0   5.8    154.3   90.0   4.1
     6. BD (   1) C   3 - C   5    29.8   90.0    35.5   90.0   5.8    154.3  270.0   4.1
     7. BD (   1) C   5 - C   6    30.0  270.0    25.8  270.0   4.2    146.1   90.0   3.9
     8. BD (   2) C   5 - C   6    30.0  270.0    90.0    0.0  90.0     90.0    0.0  90.0
     9. BD (   1) C   5 - H   9    91.1   90.0    89.7   90.0   1.4      --     --    --
    10. BD (   1) C   6 - C   7    90.0  270.0    85.3  270.0   4.7     85.3   90.0   4.7
    12. BD (   1) C   7 - C   8   150.0  270.0   146.1  270.0   3.9     25.8   90.0   4.2
    13. BD (   2) C   7 - C   8   150.0  270.0    90.0    0.0  90.0     90.0    0.0  90.0
    15. BD (   1) C   8 - H  12    91.1  270.0    89.7  270.0   1.4      --     --    --
    33. LP (   2)Cl   1             --     --     59.9  270.0   --       --     --    --
    34. LP (   3)Cl   1             --     --     90.0    0.0   --       --     --    --
    36. LP (   2)Cl   4             --     --     59.9   90.0   --       --     --    --
    37. LP (   3)Cl   4             --     --     90.0    0.0   --       --     --    --
   128. BD*(   2) C   2 - C   3    90.0   90.0    90.0    0.0  90.0     90.0    0.0  90.0
   133. BD*(   2) C   5 - C   6    30.0  270.0    90.0    0.0  90.0     90.0    0.0  90.0
   138. BD*(   2) C   7 - C   8   150.0  270.0    90.0    0.0  90.0     90.0    0.0  90.0


 Second Order Perturbation Theory Analysis of Fock Matrix in NBO Basis

     Threshold for printing:   0.25 kcal/mol
                                                                              E(2)  E(j)-E(i) F(i,j)
         Donor NBO (i)                     Acceptor NBO (j)                 kcal/mol   a.u.    a.u. 
 ===================================================================================================

 within unit  1
   1. BD (   1)Cl   1 - C   2        / 56. RY*(   1) C   3                    0.46    1.62    0.035
   1. BD (   1)Cl   1 - C   2        / 57. RY*(   2) C   3                    0.31    1.59    0.028
   1. BD (   1)Cl   1 - C   2        /101. RY*(   1) C   8                    0.50    1.83    0.038
   1. BD (   1)Cl   1 - C   2        /129. BD*(   1) C   2 - C   8            0.26    1.27    0.023
   1. BD (   1)Cl   1 - C   2        /131. BD*(   1) C   3 - C   5            1.35    1.27    0.053
   1. BD (   1)Cl   1 - C   2        /137. BD*(   1) C   7 - C   8            1.28    1.30    0.052
   2. BD (   1) C   2 - C   3        / 74. RY*(   1) C   5                    0.73    1.87    0.047
   2. BD (   1) C   2 - C   3        /101. RY*(   1) C   8                    0.73    1.87    0.047
   2. BD (   1) C   2 - C   3        /129. BD*(   1) C   2 - C   8            1.81    1.31    0.062
   2. BD (   1) C   2 - C   3        /131. BD*(   1) C   3 - C   5            1.81    1.31    0.062
   2. BD (   1) C   2 - C   3        /134. BD*(   1) C   5 - H   9            0.89    1.26    0.042
   2. BD (   1) C   2 - C   3        /140. BD*(   1) C   8 - H  12            0.89    1.26    0.042
   3. BD (   2) C   2 - C   3        / 38. RY*(   1)Cl   1                    0.85    1.12    0.041
   3. BD (   2) C   2 - C   3        / 65. RY*(   1)Cl   4                    0.85    1.12    0.041
   3. BD (   2) C   2 - C   3        / 77. RY*(   4) C   5                    1.09    1.23    0.049
   3. BD (   2) C   2 - C   3        /104. RY*(   4) C   8                    1.09    1.23    0.049
   3. BD (   2) C   2 - C   3        /133. BD*(   2) C   5 - C   6            8.41    0.35    0.070
   3. BD (   2) C   2 - C   3        /138. BD*(   2) C   7 - C   8            8.41    0.35    0.070
   4. BD (   1) C   2 - C   8        / 56. RY*(   1) C   3                    0.83    1.62    0.047
   4. BD (   1) C   2 - C   8        / 92. RY*(   1) C   7                    0.49    1.93    0.039
   4. BD (   1) C   2 - C   8        / 93. RY*(   2) C   7                    0.61    1.40    0.037
   4. BD (   1) C   2 - C   8        /127. BD*(   1) C   2 - C   3            2.21    1.22    0.066
   4. BD (   1) C   2 - C   8        /130. BD*(   1) C   3 -Cl   4            2.20    0.87    0.055
   4. BD (   1) C   2 - C   8        /137. BD*(   1) C   7 - C   8            1.26    1.29    0.051
   4. BD (   1) C   2 - C   8        /139. BD*(   1) C   7 - H  11            0.91    1.22    0.042
   4. BD (   1) C   2 - C   8        /140. BD*(   1) C   8 - H  12            0.74    1.22    0.038
   5. BD (   1) C   3 -Cl   4        / 47. RY*(   1) C   2                    0.46    1.62    0.035
   5. BD (   1) C   3 -Cl   4        / 48. RY*(   2) C   2                    0.31    1.59    0.028
   5. BD (   1) C   3 -Cl   4        / 74. RY*(   1) C   5                    0.50    1.83    0.038
   5. BD (   1) C   3 -Cl   4        /129. BD*(   1) C   2 - C   8            1.35    1.27    0.053
   5. BD (   1) C   3 -Cl   4        /131. BD*(   1) C   3 - C   5            0.26    1.27    0.023
   5. BD (   1) C   3 -Cl   4        /132. BD*(   1) C   5 - C   6            1.28    1.30    0.052
   6. BD (   1) C   3 - C   5        / 47. RY*(   1) C   2                    0.83    1.62    0.047
   6. BD (   1) C   3 - C   5        / 83. RY*(   1) C   6                    0.49    1.93    0.039
   6. BD (   1) C   3 - C   5        / 84. RY*(   2) C   6                    0.61    1.40    0.037
   6. BD (   1) C   3 - C   5        /126. BD*(   1)Cl   1 - C   2            2.20    0.87    0.055
   6. BD (   1) C   3 - C   5        /127. BD*(   1) C   2 - C   3            2.21    1.22    0.066
   6. BD (   1) C   3 - C   5        /132. BD*(   1) C   5 - C   6            1.26    1.29    0.051
   6. BD (   1) C   3 - C   5        /134. BD*(   1) C   5 - H   9            0.74    1.22    0.038
   6. BD (   1) C   3 - C   5        /136. BD*(   1) C   6 - H  10            0.91    1.22    0.042
   7. BD (   1) C   5 - C   6        / 57. RY*(   2) C   3                    1.00    1.55    0.050
   7. BD (   1) C   5 - C   6        / 92. RY*(   1) C   7                    0.46    1.90    0.037
   7. BD (   1) C   5 - C   6        / 93. RY*(   2) C   7                    0.63    1.37    0.037
   7. BD (   1) C   5 - C   6        /130. BD*(   1) C   3 -Cl   4            2.16    0.84    0.054
   7. BD (   1) C   5 - C   6        /131. BD*(   1) C   3 - C   5            1.51    1.23    0.054
   7. BD (   1) C   5 - C   6        /134. BD*(   1) C   5 - H   9            0.79    1.19    0.039
   7. BD (   1) C   5 - C   6        /135. BD*(   1) C   6 - C   7            1.00    1.25    0.045
   7. BD (   1) C   5 - C   6        /136. BD*(   1) C   6 - H  10            0.56    1.19    0.033
   7. BD (   1) C   5 - C   6        /139. BD*(   1) C   7 - H  11            1.19    1.19    0.048
   8. BD (   2) C   5 - C   6        / 60. RY*(   5) C   3                    0.38    2.09    0.039
   8. BD (   2) C   5 - C   6        / 77. RY*(   4) C   5                    0.36    1.16    0.029
   8. BD (   2) C   5 - C   6        / 86. RY*(   4) C   6                    0.25    1.88    0.031
   8. BD (   2) C   5 - C   6        / 95. RY*(   4) C   7                    0.61    1.88    0.047
   8. BD (   2) C   5 - C   6        /128. BD*(   2) C   2 - C   3           11.72    0.22    0.067
   8. BD (   2) C   5 - C   6        /138. BD*(   2) C   7 - C   8           10.23    0.29    0.070
   9. BD (   1) C   5 - H   9        / 56. RY*(   1) C   3                    0.57    1.39    0.036
   9. BD (   1) C   5 - H   9        / 83. RY*(   1) C   6                    0.30    1.70    0.029
   9. BD (   1) C   5 - H   9        /127. BD*(   1) C   2 - C   3            2.48    1.00    0.063
   9. BD (   1) C   5 - H   9        /130. BD*(   1) C   3 -Cl   4            0.35    0.65    0.019
   9. BD (   1) C   5 - H   9        /131. BD*(   1) C   3 - C   5            0.46    1.04    0.028
   9. BD (   1) C   5 - H   9        /132. BD*(   1) C   5 - C   6            0.54    1.07    0.030
   9. BD (   1) C   5 - H   9        /135. BD*(   1) C   6 - C   7            1.81    1.06    0.055
  10. BD (   1) C   6 - C   7        / 74. RY*(   1) C   5                    0.27    1.80    0.028
  10. BD (   1) C   6 - C   7        / 75. RY*(   2) C   5                    1.00    1.40    0.047
  10. BD (   1) C   6 - C   7        /101. RY*(   1) C   8                    0.27    1.80    0.028
  10. BD (   1) C   6 - C   7        /102. RY*(   2) C   8                    1.00    1.40    0.047
  10. BD (   1) C   6 - C   7        /132. BD*(   1) C   5 - C   6            1.04    1.27    0.046
  10. BD (   1) C   6 - C   7        /134. BD*(   1) C   5 - H   9            1.24    1.20    0.049
  10. BD (   1) C   6 - C   7        /136. BD*(   1) C   6 - H  10            0.51    1.20    0.031
  10. BD (   1) C   6 - C   7        /137. BD*(   1) C   7 - C   8            1.04    1.27    0.046
  10. BD (   1) C   6 - C   7        /139. BD*(   1) C   7 - H  11            0.51    1.20    0.031
  10. BD (   1) C   6 - C   7        /140. BD*(   1) C   8 - H  12            1.24    1.20    0.049
  11. BD (   1) C   6 - H  10        / 74. RY*(   1) C   5                    0.32    1.61    0.029
  11. BD (   1) C   6 - H  10        / 92. RY*(   1) C   7                    0.33    1.71    0.030
  11. BD (   1) C   6 - H  10        /131. BD*(   1) C   3 - C   5            2.27    1.04    0.061
  11. BD (   1) C   6 - H  10        /132. BD*(   1) C   5 - C   6            0.41    1.07    0.026
  11. BD (   1) C   6 - H  10        /135. BD*(   1) C   6 - C   7            0.27    1.06    0.021
  11. BD (   1) C   6 - H  10        /137. BD*(   1) C   7 - C   8            1.92    1.07    0.057
  12. BD (   1) C   7 - C   8        / 48. RY*(   2) C   2                    1.00    1.55    0.050
  12. BD (   1) C   7 - C   8        / 83. RY*(   1) C   6                    0.46    1.90    0.037
  12. BD (   1) C   7 - C   8        / 84. RY*(   2) C   6                    0.63    1.37    0.037
  12. BD (   1) C   7 - C   8        /126. BD*(   1)Cl   1 - C   2            2.16    0.84    0.054
  12. BD (   1) C   7 - C   8        /129. BD*(   1) C   2 - C   8            1.51    1.23    0.054
  12. BD (   1) C   7 - C   8        /135. BD*(   1) C   6 - C   7            1.00    1.25    0.045
  12. BD (   1) C   7 - C   8        /136. BD*(   1) C   6 - H  10            1.19    1.19    0.048
  12. BD (   1) C   7 - C   8        /139. BD*(   1) C   7 - H  11            0.56    1.19    0.033
  12. BD (   1) C   7 - C   8        /140. BD*(   1) C   8 - H  12            0.79    1.19    0.039
  13. BD (   2) C   7 - C   8        / 51. RY*(   5) C   2                    0.38    2.09    0.039
  13. BD (   2) C   7 - C   8        / 86. RY*(   4) C   6                    0.61    1.88    0.047
  13. BD (   2) C   7 - C   8        / 95. RY*(   4) C   7                    0.25    1.88    0.031
  13. BD (   2) C   7 - C   8        /104. RY*(   4) C   8                    0.36    1.16    0.029
  13. BD (   2) C   7 - C   8        /128. BD*(   2) C   2 - C   3           11.72    0.22    0.067
  13. BD (   2) C   7 - C   8        /133. BD*(   2) C   5 - C   6           10.23    0.29    0.070
  14. BD (   1) C   7 - H  11        / 83. RY*(   1) C   6                    0.33    1.71    0.030
  14. BD (   1) C   7 - H  11        /101. RY*(   1) C   8                    0.32    1.61    0.029
  14. BD (   1) C   7 - H  11        /129. BD*(   1) C   2 - C   8            2.27    1.04    0.061
  14. BD (   1) C   7 - H  11        /132. BD*(   1) C   5 - C   6            1.92    1.07    0.057
  14. BD (   1) C   7 - H  11        /135. BD*(   1) C   6 - C   7            0.27    1.06    0.021
  14. BD (   1) C   7 - H  11        /137. BD*(   1) C   7 - C   8            0.41    1.07    0.026
  15. BD (   1) C   8 - H  12        / 47. RY*(   1) C   2                    0.57    1.39    0.036
  15. BD (   1) C   8 - H  12        / 92. RY*(   1) C   7                    0.30    1.70    0.029
  15. BD (   1) C   8 - H  12        /126. BD*(   1)Cl   1 - C   2            0.35    0.65    0.019
  15. BD (   1) C   8 - H  12        /127. BD*(   1) C   2 - C   3            2.48    1.00    0.063
  15. BD (   1) C   8 - H  12        /129. BD*(   1) C   2 - C   8            0.46    1.04    0.028
  15. BD (   1) C   8 - H  12        /135. BD*(   1) C   6 - C   7            1.81    1.06    0.055
  15. BD (   1) C   8 - H  12        /137. BD*(   1) C   7 - C   8            0.54    1.07    0.030
  17. CR (   2)Cl   1                / 47. RY*(   1) C   2                    0.64   10.96    0.106
  17. CR (   2)Cl   1                / 48. RY*(   2) C   2                    0.42   10.92    0.086
  17. CR (   2)Cl   1                /127. BD*(   1) C   2 - C   3            0.50   10.56    0.092
  17. CR (   2)Cl   1                /129. BD*(   1) C   2 - C   8            0.47   10.60    0.090
  21. CR (   1) C   2                / 57. RY*(   2) C   3                    1.27   11.01    0.150
  21. CR (   1) C   2                /102. RY*(   2) C   8                    0.83   10.86    0.120
  21. CR (   1) C   2                /103. RY*(   3) C   8                    0.29   10.80    0.071
  21. CR (   1) C   2                /126. BD*(   1)Cl   1 - C   2            0.90   10.31    0.123
  21. CR (   1) C   2                /127. BD*(   1) C   2 - C   3            0.35   10.66    0.078
  21. CR (   1) C   2                /129. BD*(   1) C   2 - C   8            0.35   10.70    0.078
  21. CR (   1) C   2                /130. BD*(   1) C   3 -Cl   4            0.43   10.31    0.085
  21. CR (   1) C   2                /131. BD*(   1) C   3 - C   5            0.50   10.70    0.093
  21. CR (   1) C   2                /137. BD*(   1) C   7 - C   8            0.40   10.73    0.083
  21. CR (   1) C   2                /140. BD*(   1) C   8 - H  12            0.28   10.65    0.069
  22. CR (   1) C   3                / 48. RY*(   2) C   2                    1.27   11.01    0.150
  22. CR (   1) C   3                / 75. RY*(   2) C   5                    0.83   10.86    0.120
  22. CR (   1) C   3                / 76. RY*(   3) C   5                    0.29   10.80    0.071
  22. CR (   1) C   3                /126. BD*(   1)Cl   1 - C   2            0.43   10.31    0.085
  22. CR (   1) C   3                /127. BD*(   1) C   2 - C   3            0.35   10.66    0.078
  22. CR (   1) C   3                /129. BD*(   1) C   2 - C   8            0.50   10.70    0.093
  22. CR (   1) C   3                /130. BD*(   1) C   3 -Cl   4            0.90   10.31    0.123
  22. CR (   1) C   3                /131. BD*(   1) C   3 - C   5            0.35   10.70    0.078
  22. CR (   1) C   3                /132. BD*(   1) C   5 - C   6            0.40   10.73    0.083
  22. CR (   1) C   3                /134. BD*(   1) C   5 - H   9            0.28   10.65    0.069
  24. CR (   2)Cl   4                / 56. RY*(   1) C   3                    0.64   10.96    0.106
  24. CR (   2)Cl   4                / 57. RY*(   2) C   3                    0.42   10.92    0.086
  24. CR (   2)Cl   4                /127. BD*(   1) C   2 - C   3            0.50   10.56    0.092
  24. CR (   2)Cl   4                /131. BD*(   1) C   3 - C   5            0.47   10.60    0.090
  28. CR (   1) C   5                / 56. RY*(   1) C   3                    0.83   10.96    0.121
  28. CR (   1) C   5                / 57. RY*(   2) C   3                    0.30   10.93    0.072
  28. CR (   1) C   5                / 59. RY*(   4) C   3                    0.29   10.62    0.070
  28. CR (   1) C   5                / 84. RY*(   2) C   6                    0.63   10.75    0.104
  28. CR (   1) C   5                / 85. RY*(   3) C   6                    0.30   10.80    0.072
  28. CR (   1) C   5                /110. RY*(   1) H   9                    0.43   10.46    0.085
  28. CR (   1) C   5                /127. BD*(   1) C   2 - C   3            0.72   10.57    0.111
  28. CR (   1) C   5                /130. BD*(   1) C   3 -Cl   4            0.39   10.22    0.080
  28. CR (   1) C   5                /135. BD*(   1) C   6 - C   7            0.44   10.63    0.087
  28. CR (   1) C   5                /136. BD*(   1) C   6 - H  10            0.26   10.56    0.066
  29. CR (   1) C   6                / 74. RY*(   1) C   5                    0.27   11.19    0.070
  29. CR (   1) C   6                / 75. RY*(   2) C   5                    0.57   10.79    0.099
  29. CR (   1) C   6                / 93. RY*(   2) C   7                    0.78   10.76    0.116
  29. CR (   1) C   6                /114. RY*(   1) H  10                    0.42   10.46    0.084
  29. CR (   1) C   6                /131. BD*(   1) C   3 - C   5            0.53   10.63    0.096
  29. CR (   1) C   6                /134. BD*(   1) C   5 - H   9            0.32   10.58    0.073
  29. CR (   1) C   6                /137. BD*(   1) C   7 - C   8            0.42   10.66    0.085
  29. CR (   1) C   6                /139. BD*(   1) C   7 - H  11            0.28   10.58    0.068
  30. CR (   1) C   7                / 84. RY*(   2) C   6                    0.78   10.76    0.116
  30. CR (   1) C   7                /101. RY*(   1) C   8                    0.27   11.19    0.070
  30. CR (   1) C   7                /102. RY*(   2) C   8                    0.57   10.79    0.099
  30. CR (   1) C   7                /118. RY*(   1) H  11                    0.42   10.46    0.084
  30. CR (   1) C   7                /129. BD*(   1) C   2 - C   8            0.53   10.63    0.096
  30. CR (   1) C   7                /132. BD*(   1) C   5 - C   6            0.42   10.66    0.085
  30. CR (   1) C   7                /136. BD*(   1) C   6 - H  10            0.28   10.58    0.068
  30. CR (   1) C   7                /140. BD*(   1) C   8 - H  12            0.32   10.58    0.073
  31. CR (   1) C   8                / 47. RY*(   1) C   2                    0.83   10.96    0.121
  31. CR (   1) C   8                / 48. RY*(   2) C   2                    0.30   10.93    0.072
  31. CR (   1) C   8                / 50. RY*(   4) C   2                    0.29   10.62    0.070
  31. CR (   1) C   8                / 93. RY*(   2) C   7                    0.63   10.75    0.104
  31. CR (   1) C   8                / 94. RY*(   3) C   7                    0.30   10.80    0.072
  31. CR (   1) C   8                /122. RY*(   1) H  12                    0.43   10.46    0.085
  31. CR (   1) C   8                /126. BD*(   1)Cl   1 - C   2            0.39   10.22    0.080
  31. CR (   1) C   8                /127. BD*(   1) C   2 - C   3            0.72   10.57    0.111
  31. CR (   1) C   8                /135. BD*(   1) C   6 - C   7            0.44   10.63    0.087
  31. CR (   1) C   8                /139. BD*(   1) C   7 - H  11            0.26   10.56    0.066
  32. LP (   1)Cl   1                / 47. RY*(   1) C   2                    1.21    1.82    0.059
  32. LP (   1)Cl   1                / 48. RY*(   2) C   2                    0.74    1.78    0.046
  32. LP (   1)Cl   1                /127. BD*(   1) C   2 - C   3            0.83    1.42    0.044
  32. LP (   1)Cl   1                /129. BD*(   1) C   2 - C   8            0.97    1.46    0.048
  33. LP (   2)Cl   1                / 48. RY*(   2) C   2                    0.41    1.17    0.028
  33. LP (   2)Cl   1                /127. BD*(   1) C   2 - C   3            2.55    0.81    0.058
  33. LP (   2)Cl   1                /129. BD*(   1) C   2 - C   8            1.74    0.85    0.049
  34. LP (   3)Cl   1                / 49. RY*(   3) C   2                    0.50    1.29    0.033
  34. LP (   3)Cl   1                /128. BD*(   2) C   2 - C   3            7.16    0.28    0.064
  35. LP (   1)Cl   4                / 56. RY*(   1) C   3                    1.21    1.82    0.059
  35. LP (   1)Cl   4                / 57. RY*(   2) C   3                    0.74    1.78    0.046
  35. LP (   1)Cl   4                /127. BD*(   1) C   2 - C   3            0.83    1.42    0.044
  35. LP (   1)Cl   4                /131. BD*(   1) C   3 - C   5            0.97    1.46    0.048
  36. LP (   2)Cl   4                / 57. RY*(   2) C   3                    0.41    1.17    0.028
  36. LP (   2)Cl   4                /127. BD*(   1) C   2 - C   3            2.55    0.81    0.058
  36. LP (   2)Cl   4                /131. BD*(   1) C   3 - C   5            1.74    0.85    0.049
  37. LP (   3)Cl   4                / 58. RY*(   3) C   3                    0.50    1.29    0.033
  37. LP (   3)Cl   4                /128. BD*(   2) C   2 - C   3            7.16    0.28    0.064
 128. BD*(   2) C   2 - C   3        / 38. RY*(   1)Cl   1                    0.44    0.84    0.047
 128. BD*(   2) C   2 - C   3        / 49. RY*(   3) C   2                    1.60    1.01    0.097
 128. BD*(   2) C   2 - C   3        / 58. RY*(   3) C   3                    1.60    1.01    0.097
 128. BD*(   2) C   2 - C   3        / 65. RY*(   1)Cl   4                    0.44    0.84    0.047
 128. BD*(   2) C   2 - C   3        / 77. RY*(   4) C   5                    0.58    0.94    0.057
 128. BD*(   2) C   2 - C   3        /104. RY*(   4) C   8                    0.58    0.94    0.057
 128. BD*(   2) C   2 - C   3        /133. BD*(   2) C   5 - C   6           27.72    0.07    0.085
 128. BD*(   2) C   2 - C   3        /138. BD*(   2) C   7 - C   8           27.72    0.07    0.085
 133. BD*(   2) C   5 - C   6        / 77. RY*(   4) C   5                    0.30    0.87    0.053
 133. BD*(   2) C   5 - C   6        / 78. RY*(   5) C   5                    0.55    1.59    0.097
 133. BD*(   2) C   5 - C   6        / 87. RY*(   5) C   6                    1.11    0.90    0.104
 138. BD*(   2) C   7 - C   8        / 96. RY*(   5) C   7                    1.11    0.90    0.104
 138. BD*(   2) C   7 - C   8        /104. RY*(   4) C   8                    0.30    0.87    0.053
 138. BD*(   2) C   7 - C   8        /105. RY*(   5) C   8                    0.55    1.59    0.097


 Natural Bond Orbitals (Summary):

                                                            Principal Delocalizations
           NBO                        Occupancy    Energy   (geminal,vicinal,remote)
 ====================================================================================
 Molecular unit  1  (C6H4Cl2)
     1. BD (   1)Cl   1 - C   2          0.99342    -0.94114  131(v),137(v),101(v),56(v)
                                                    57(v),129(g)
     2. BD (   1) C   2 - C   3          0.99102    -0.97607  129(g),131(g),134(v),140(v)
                                                    74(v),101(v)
     3. BD (   2) C   2 - C   3          0.87673    -0.53146  133(v),138(v),77(v),104(v)
                                                    38(v),65(v)
     4. BD (   1) C   2 - C   8          0.98759    -0.93431  127(g),130(v),137(g),139(v)
                                                    56(v),140(g),93(v),92(v)
     5. BD (   1) C   3 -Cl   4          0.99342    -0.94114  129(v),132(v),74(v),47(v)
                                                    48(v),131(g)
     6. BD (   1) C   3 - C   5          0.98759    -0.93431  127(g),126(v),132(g),136(v)
                                                    47(v),134(g),84(v),83(v)
     7. BD (   1) C   5 - C   6          0.98692    -0.90223  130(v),131(g),139(v),57(v)
                                                    135(g),134(g),93(v),136(g)
                                                    92(v)
     8. BD (   2) C   5 - C   6          0.81175    -0.46739  128(v),138(v),95(v),60(v)
                                                    77(g),86(g)
     9. BD (   1) C   5 - H   9          0.98640    -0.70675  127(v),135(v),56(v),132(g)
                                                    131(g),130(v),83(v)
    10. BD (   1) C   6 - C   7          0.99076    -0.91230  134(v),140(v),132(g),137(g)
                                                    75(v),102(v),136(g),139(g)
                                                    74(v),101(v)
    11. BD (   1) C   6 - H  10          0.98885    -0.71387  131(v),137(v),132(g),92(v)
                                                    74(v),135(g)
    12. BD (   1) C   7 - C   8          0.98692    -0.90223  126(v),129(g),136(v),48(v)
                                                    135(g),140(g),84(v),139(g)
                                                    83(v)
    13. BD (   2) C   7 - C   8          0.81175    -0.46739  128(v),133(v),86(v),51(v)
                                                    104(g),95(g)
    14. BD (   1) C   7 - H  11          0.98885    -0.71387  129(v),132(v),137(g),83(v)
                                                    101(v),135(g)
    15. BD (   1) C   8 - H  12          0.98640    -0.70675  127(v),135(v),47(v),137(g)
                                                    129(g),126(v),92(v)
    16. CR (   1)Cl   1                  1.00000  -100.81162   
    17. CR (   2)Cl   1                  0.99986   -10.27244  47(v),127(v),129(v),48(v)
    18. CR (   3)Cl   1                  1.00000    -7.44131   
    19. CR (   4)Cl   1                  0.99998    -7.43888   
    20. CR (   5)Cl   1                  0.99996    -7.44301   
    21. CR (   1) C   2                  0.99924   -10.36812  57(v),126(g),102(v),131(v)
                                                    130(v),137(v),127(g),129(g)
                                                    103(v),140(v)
    22. CR (   1) C   3                  0.99924   -10.36812  48(v),130(g),75(v),129(v)
                                                    126(v),132(v),127(g),131(g)
                                                    76(v),134(v)
    23. CR (   1)Cl   4                  1.00000  -100.81162   
    24. CR (   2)Cl   4                  0.99986   -10.27244  56(v),127(v),131(v),57(v)
    25. CR (   3)Cl   4                  1.00000    -7.44131   
    26. CR (   4)Cl   4                  0.99998    -7.43888   
    27. CR (   5)Cl   4                  0.99996    -7.44301   
    28. CR (   1) C   5                  0.99942   -10.28057  56(v),127(v),84(v),135(v)
                                                    110(v),130(v),85(v),57(v)
                                                    59(v),136(v)
    29. CR (   1) C   6                  0.99948   -10.29611  93(v),75(v),131(v),114(v)
                                                    137(v),134(v),139(v),74(v)
    30. CR (   1) C   7                  0.99948   -10.29611  84(v),102(v),129(v),118(v)
                                                    132(v),140(v),136(v),101(v)
    31. CR (   1) C   8                  0.99942   -10.28057  47(v),127(v),93(v),135(v)
                                                    122(v),126(v),94(v),48(v)
                                                    50(v),139(v)
    32. LP (   1)Cl   1                  0.99596    -1.13282  47(v),129(v),127(v),48(v)
    33. LP (   2)Cl   1                  0.98428    -0.52005  127(v),129(v),48(v)
    34. LP (   3)Cl   1                  0.96033    -0.52677  128(v),49(v)
    35. LP (   1)Cl   4                  0.99596    -1.13282  56(v),131(v),127(v),57(v)
    36. LP (   2)Cl   4                  0.98428    -0.52005  127(v),131(v),57(v)
    37. LP (   3)Cl   4                  0.96033    -0.52677  128(v),58(v)
    38. RY*(   1)Cl   1                  0.00155     0.59023   
    39. RY*(   2)Cl   1                  0.00083     0.66866   
    40. RY*(   3)Cl   1                  0.00028     0.54498   
    41. RY*(   4)Cl   1                  0.00010     0.97244   
    42. RY*(   5)Cl   1                  0.00004     0.81601   
    43. RY*(   6)Cl   1                  0.00002     0.63565   
    44. RY*(   7)Cl   1                  0.00000     0.80636   
    45. RY*(   8)Cl   1                  0.00001     0.68747   
    46. RY*(   9)Cl   1                  0.00001     0.63736   
    47. RY*(   1) C   2                  0.00455     0.68301   
    48. RY*(   2) C   2                  0.00350     0.64676   
    49. RY*(   3) C   2                  0.00190     0.76341   
    50. RY*(   4) C   2                  0.00083     0.33489   
    51. RY*(   5) C   2                  0.00050     1.62714   
    52. RY*(   6) C   2                  0.00036     1.94265   
    53. RY*(   7) C   2                  0.00032     2.00390   
    54. RY*(   8) C   2                  0.00005     1.16211   
    55. RY*(   9) C   2                  0.00002     1.92508   
    56. RY*(   1) C   3                  0.00455     0.68301   
    57. RY*(   2) C   3                  0.00350     0.64676   
    58. RY*(   3) C   3                  0.00190     0.76341   
    59. RY*(   4) C   3                  0.00083     0.33489   
    60. RY*(   5) C   3                  0.00050     1.62714   
    61. RY*(   6) C   3                  0.00036     1.94265   
    62. RY*(   7) C   3                  0.00032     2.00390   
    63. RY*(   8) C   3                  0.00005     1.16211   
    64. RY*(   9) C   3                  0.00002     1.92508   
    65. RY*(   1)Cl   4                  0.00155     0.59023   
    66. RY*(   2)Cl   4                  0.00083     0.66866   
    67. RY*(   3)Cl   4                  0.00028     0.54498   
    68. RY*(   4)Cl   4                  0.00010     0.97244   
    69. RY*(   5)Cl   4                  0.00004     0.81601   
    70. RY*(   6)Cl   4                  0.00002     0.63565   
    71. RY*(   7)Cl   4                  0.00000     0.80636   
    72. RY*(   8)Cl   4                  0.00001     0.68747   
    73. RY*(   9)Cl   4                  0.00001     0.63736   
    74. RY*(   1) C   5                  0.00315     0.89237   
    75. RY*(   2) C   5                  0.00145     0.48944   
    76. RY*(   3) C   5                  0.00060     0.43242   
    77. RY*(   4) C   5                  0.00054     0.69512   
    78. RY*(   5) C   5                  0.00024     1.40728   
    79. RY*(   6) C   5                  0.00008     2.17036   
    80. RY*(   7) C   5                  0.00001     1.67219   
    81. RY*(   8) C   5                  0.00002     2.13010   
    82. RY*(   9) C   5                  0.00001     2.00165   
    83. RY*(   1) C   6                  0.00248     0.99668   
    84. RY*(   2) C   6                  0.00128     0.46846   
    85. RY*(   3) C   6                  0.00042     0.52246   
    86. RY*(   4) C   6                  0.00040     1.40935   
    87. RY*(   5) C   6                  0.00026     0.72504   
    88. RY*(   6) C   6                  0.00007     2.16775   
    89. RY*(   7) C   6                  0.00003     1.97118   
    90. RY*(   8) C   6                  0.00000     1.99102   
    91. RY*(   9) C   6                  0.00000     1.60078   
    92. RY*(   1) C   7                  0.00248     0.99668   
    93. RY*(   2) C   7                  0.00128     0.46846   
    94. RY*(   3) C   7                  0.00042     0.52246   
    95. RY*(   4) C   7                  0.00040     1.40935   
    96. RY*(   5) C   7                  0.00026     0.72504   
    97. RY*(   6) C   7                  0.00007     2.16775   
    98. RY*(   7) C   7                  0.00003     1.97118   
    99. RY*(   8) C   7                  0.00000     1.99102   
   100. RY*(   9) C   7                  0.00000     1.60078   
   101. RY*(   1) C   8                  0.00315     0.89237   
   102. RY*(   2) C   8                  0.00145     0.48944   
   103. RY*(   3) C   8                  0.00060     0.43242   
   104. RY*(   4) C   8                  0.00054     0.69512   
   105. RY*(   5) C   8                  0.00024     1.40728   
   106. RY*(   6) C   8                  0.00008     2.17036   
   107. RY*(   7) C   8                  0.00001     1.67219   
   108. RY*(   8) C   8                  0.00002     2.13010   
   109. RY*(   9) C   8                  0.00001     2.00165   
   110. RY*(   1) H   9                  0.00082     0.18114   
   111. RY*(   2) H   9                  0.00006     1.46684   
   112. RY*(   3) H   9                  0.00005     1.83407   
   113. RY*(   4) H   9                  0.00003     2.11871   
   114. RY*(   1) H  10                  0.00070     0.16721   
   115. RY*(   2) H  10                  0.00006     1.45912   
   116. RY*(   3) H  10                  0.00003     1.88279   
   117. RY*(   4) H  10                  0.00004     2.07089   
   118. RY*(   1) H  11                  0.00070     0.16721   
   119. RY*(   2) H  11                  0.00006     1.45912   
   120. RY*(   3) H  11                  0.00003     1.88279   
   121. RY*(   4) H  11                  0.00004     2.07089   
   122. RY*(   1) H  12                  0.00082     0.18114   
   123. RY*(   2) H  12                  0.00006     1.46684   
   124. RY*(   3) H  12                  0.00005     1.83407   
   125. RY*(   4) H  12                  0.00003     2.11871   
   126. BD*(   1)Cl   1 - C   2          0.01486    -0.05988   
   127. BD*(   1) C   2 - C   3          0.02390     0.29005   
   128. BD*(   2) C   2 - C   3          0.27138    -0.24760  133(v),138(v),49(g),58(g)
                                                    77(v),104(v),38(v),65(v)
   129. BD*(   1) C   2 - C   8          0.01403     0.32992   
   130. BD*(   1) C   3 -Cl   4          0.01486    -0.05988   
   131. BD*(   1) C   3 - C   5          0.01403     0.32992   
   132. BD*(   1) C   5 - C   6          0.00858     0.36049   
   133. BD*(   2) C   5 - C   6          0.14828    -0.17832  138(v),128(v),87(g),78(g)
                                                    77(g)
   134. BD*(   1) C   5 - H   9          0.00631     0.28424   
   135. BD*(   1) C   6 - C   7          0.00749     0.34962   
   136. BD*(   1) C   6 - H  10          0.00617     0.28387   
   137. BD*(   1) C   7 - C   8          0.00858     0.36049   
   138. BD*(   2) C   7 - C   8          0.14828    -0.17832  133(v),128(v),96(g),105(g)
                                                    104(g)
   139. BD*(   1) C   7 - H  11          0.00617     0.28387   
   140. BD*(   1) C   8 - H  12          0.00631     0.28424   
       -------------------------------
              Total Lewis   36.24538  ( 97.9605%)
        Valence non-Lewis    0.69924  (  1.8898%)
        Rydberg non-Lewis    0.05538  (  0.1497%)
       -------------------------------
            Total unit  1   37.00000  (100.0000%)
           Charge unit  1    0.00000


 ***************************************************
 *******         Beta  spin orbitals         *******
 ***************************************************


 NATURAL POPULATIONS:  Natural atomic orbital occupancies 
                                                          
   NAO  Atom  No  lang   Type(AO)    Occupancy      Energy
 ----------------------------------------------------------
     1   Cl    1  S      Cor( 1S)     1.00000    -100.81034
     2   Cl    1  S      Cor( 2S)     0.99986     -10.27031
     3   Cl    1  S      Val( 3S)     0.91399      -1.19700
     4   Cl    1  S      Ryd( 4S)     0.00098       0.49253
     5   Cl    1  px     Cor( 2p)     0.99995      -7.43702
     6   Cl    1  px     Val( 3p)     0.77197      -0.49614
     7   Cl    1  px     Ryd( 4p)     0.00020       0.72297
     8   Cl    1  py     Cor( 2p)     0.99998      -7.43816
     9   Cl    1  py     Val( 3p)     0.88398      -0.50423
    10   Cl    1  py     Ryd( 4p)     0.00061       0.75116
    11   Cl    1  pz     Cor( 2p)     0.99996      -7.44236
    12   Cl    1  pz     Val( 3p)     0.71702      -0.48258
    13   Cl    1  pz     Ryd( 4p)     0.00060       0.75635
    14   Cl    1  dxy    Ryd( 3d)     0.00050       0.59389
    15   Cl    1  dxz    Ryd( 3d)     0.00130       0.62813
    16   Cl    1  dyz    Ryd( 3d)     0.00211       0.91822
    17   Cl    1  dx2y2  Ryd( 3d)     0.00035       0.66757
    18   Cl    1  dz2    Ryd( 3d)     0.00156       0.90265

    19    C    2  S      Cor( 1S)     0.99923     -10.36429
    20    C    2  S      Val( 2S)     0.45819      -0.42419
    21    C    2  S      Ryd( 3S)     0.00084       0.32489
    22    C    2  px     Val( 2p)     0.37681      -0.34614
    23    C    2  px     Ryd( 3p)     0.00121       0.37623
    24    C    2  py     Val( 2p)     0.53193      -0.33787
    25    C    2  py     Ryd( 3p)     0.00376       0.57229
    26    C    2  pz     Val( 2p)     0.49940      -0.36472
    27    C    2  pz     Ryd( 3p)     0.00475       0.65314
    28    C    2  dxy    Ryd( 3d)     0.00023       1.64379
    29    C    2  dxz    Ryd( 3d)     0.00061       1.58628
    30    C    2  dyz    Ryd( 3d)     0.00103       2.04001
    31    C    2  dx2y2  Ryd( 3d)     0.00044       2.00156
    32    C    2  dz2    Ryd( 3d)     0.00096       1.99509

    33    C    3  S      Cor( 1S)     0.99923     -10.36429
    34    C    3  S      Val( 2S)     0.45819      -0.42419
    35    C    3  S      Ryd( 3S)     0.00084       0.32489
    36    C    3  px     Val( 2p)     0.37681      -0.34614
    37    C    3  px     Ryd( 3p)     0.00121       0.37623
    38    C    3  py     Val( 2p)     0.53193      -0.33787
    39    C    3  py     Ryd( 3p)     0.00376       0.57229
    40    C    3  pz     Val( 2p)     0.49940      -0.36472
    41    C    3  pz     Ryd( 3p)     0.00475       0.65314
    42    C    3  dxy    Ryd( 3d)     0.00023       1.64379
    43    C    3  dxz    Ryd( 3d)     0.00061       1.58628
    44    C    3  dyz    Ryd( 3d)     0.00103       2.04001
    45    C    3  dx2y2  Ryd( 3d)     0.00044       2.00156
    46    C    3  dz2    Ryd( 3d)     0.00096       1.99509

    47   Cl    4  S      Cor( 1S)     1.00000    -100.81034
    48   Cl    4  S      Cor( 2S)     0.99986     -10.27031
    49   Cl    4  S      Val( 3S)     0.91399      -1.19700
    50   Cl    4  S      Ryd( 4S)     0.00098       0.49253
    51   Cl    4  px     Cor( 2p)     0.99995      -7.43702
    52   Cl    4  px     Val( 3p)     0.77197      -0.49614
    53   Cl    4  px     Ryd( 4p)     0.00020       0.72297
    54   Cl    4  py     Cor( 2p)     0.99998      -7.43816
    55   Cl    4  py     Val( 3p)     0.88398      -0.50423
    56   Cl    4  py     Ryd( 4p)     0.00061       0.75116
    57   Cl    4  pz     Cor( 2p)     0.99996      -7.44236
    58   Cl    4  pz     Val( 3p)     0.71702      -0.48258
    59   Cl    4  pz     Ryd( 4p)     0.00060       0.75635
    60   Cl    4  dxy    Ryd( 3d)     0.00050       0.59389
    61   Cl    4  dxz    Ryd( 3d)     0.00130       0.62813
    62   Cl    4  dyz    Ryd( 3d)     0.00211       0.91822
    63   Cl    4  dx2y2  Ryd( 3d)     0.00035       0.66757
    64   Cl    4  dz2    Ryd( 3d)     0.00156       0.90265

    65    C    5  S      Cor( 1S)     0.99942     -10.28128
    66    C    5  S      Val( 2S)     0.48108      -0.36664
    67    C    5  S      Ryd( 3S)     0.00085       0.35832
    68    C    5  px     Val( 2p)     0.51162      -0.32393
    69    C    5  px     Ryd( 3p)     0.00043       0.35783
    70    C    5  py     Val( 2p)     0.61457      -0.28599
    71    C    5  py     Ryd( 3p)     0.00369       0.81392
    72    C    5  pz     Val( 2p)     0.52875      -0.26331
    73    C    5  pz     Ryd( 3p)     0.00222       0.45003
    74    C    5  dxy    Ryd( 3d)     0.00030       1.68968
    75    C    5  dxz    Ryd( 3d)     0.00008       1.71854
    76    C    5  dyz    Ryd( 3d)     0.00042       2.20617
    77    C    5  dx2y2  Ryd( 3d)     0.00022       2.06702
    78    C    5  dz2    Ryd( 3d)     0.00026       2.22766

    79    C    6  S      Cor( 1S)     0.99947     -10.29347
    80    C    6  S      Val( 2S)     0.48365      -0.36617
    81    C    6  S      Ryd( 3S)     0.00055       0.38157
    82    C    6  px     Val( 2p)     0.33401      -0.29764
    83    C    6  px     Ryd( 3p)     0.00019       0.36263
    84    C    6  py     Val( 2p)     0.54664      -0.25439
    85    C    6  py     Ryd( 3p)     0.00214       0.55005
    86    C    6  pz     Val( 2p)     0.58444      -0.26642
    87    C    6  pz     Ryd( 3p)     0.00283       0.72284
    88    C    6  dxy    Ryd( 3d)     0.00018       1.71299
    89    C    6  dxz    Ryd( 3d)     0.00031       1.69816
    90    C    6  dyz    Ryd( 3d)     0.00038       2.27789
    91    C    6  dx2y2  Ryd( 3d)     0.00031       2.06547
    92    C    6  dz2    Ryd( 3d)     0.00036       2.16646

    93    C    7  S      Cor( 1S)     0.99947     -10.29347
    94    C    7  S      Val( 2S)     0.48365      -0.36617
    95    C    7  S      Ryd( 3S)     0.00055       0.38157
    96    C    7  px     Val( 2p)     0.33401      -0.29764
    97    C    7  px     Ryd( 3p)     0.00019       0.36263
    98    C    7  py     Val( 2p)     0.54664      -0.25439
    99    C    7  py     Ryd( 3p)     0.00214       0.55005
   100    C    7  pz     Val( 2p)     0.58444      -0.26642
   101    C    7  pz     Ryd( 3p)     0.00283       0.72284
   102    C    7  dxy    Ryd( 3d)     0.00018       1.71299
   103    C    7  dxz    Ryd( 3d)     0.00031       1.69816
   104    C    7  dyz    Ryd( 3d)     0.00038       2.27789
   105    C    7  dx2y2  Ryd( 3d)     0.00031       2.06547
   106    C    7  dz2    Ryd( 3d)     0.00036       2.16646

   107    C    8  S      Cor( 1S)     0.99942     -10.28128
   108    C    8  S      Val( 2S)     0.48108      -0.36664
   109    C    8  S      Ryd( 3S)     0.00085       0.35832
   110    C    8  px     Val( 2p)     0.51162      -0.32393
   111    C    8  px     Ryd( 3p)     0.00043       0.35783
   112    C    8  py     Val( 2p)     0.61457      -0.28599
   113    C    8  py     Ryd( 3p)     0.00369       0.81392
   114    C    8  pz     Val( 2p)     0.52875      -0.26331
   115    C    8  pz     Ryd( 3p)     0.00222       0.45003
   116    C    8  dxy    Ryd( 3d)     0.00030       1.68968
   117    C    8  dxz    Ryd( 3d)     0.00008       1.71854
   118    C    8  dyz    Ryd( 3d)     0.00042       2.20617
   119    C    8  dx2y2  Ryd( 3d)     0.00022       2.06702
   120    C    8  dz2    Ryd( 3d)     0.00026       2.22766

   121    H    9  S      Val( 1S)     0.35724      -0.09027
   122    H    9  S      Ryd( 2S)     0.00085       0.16084
   123    H    9  px     Ryd( 2p)     0.00007       1.46654
   124    H    9  py     Ryd( 2p)     0.00043       2.19732
   125    H    9  pz     Ryd( 2p)     0.00005       1.78555

   126    H   10  S      Val( 1S)     0.36645      -0.09477
   127    H   10  S      Ryd( 2S)     0.00071       0.15650
   128    H   10  px     Ryd( 2p)     0.00003       1.45985
   129    H   10  py     Ryd( 2p)     0.00015       1.88766
   130    H   10  pz     Ryd( 2p)     0.00035       2.08598

   131    H   11  S      Val( 1S)     0.36645      -0.09477
   132    H   11  S      Ryd( 2S)     0.00071       0.15650
   133    H   11  px     Ryd( 2p)     0.00003       1.45985
   134    H   11  py     Ryd( 2p)     0.00015       1.88766
   135    H   11  pz     Ryd( 2p)     0.00035       2.08598

   136    H   12  S      Val( 1S)     0.35724      -0.09027
   137    H   12  S      Ryd( 2S)     0.00085       0.16084
   138    H   12  px     Ryd( 2p)     0.00007       1.46654
   139    H   12  py     Ryd( 2p)     0.00043       2.19732
   140    H   12  pz     Ryd( 2p)     0.00005       1.78555


 Summary of Natural Population Analysis:                  
                                                          
                                       Natural Population 
                Natural  -----------------------------------------------
    Atom  No    Charge         Core      Valence    Rydberg      Total
 -----------------------------------------------------------------------
     Cl    1    0.20509      4.99975     3.28696    0.00820     8.29491
      C    2    0.12061      0.99923     1.86633    0.01383     2.87939
      C    3    0.12061      0.99923     1.86633    0.01383     2.87939
     Cl    4    0.20509      4.99975     3.28696    0.00820     8.29491
      C    5   -0.14390      0.99942     2.13603    0.00846     3.14390
      C    6    0.04453      0.99947     1.94874    0.00726     2.95547
      C    7    0.04453      0.99947     1.94874    0.00726     2.95547
      C    8   -0.14390      0.99942     2.13603    0.00846     3.14390
      H    9    0.14136      0.00000     0.35724    0.00140     0.35864
      H   10    0.13232      0.00000     0.36645    0.00123     0.36768
      H   11    0.13232      0.00000     0.36645    0.00123     0.36768
      H   12    0.14136      0.00000     0.35724    0.00140     0.35864
 =======================================================================
   * Total *    1.00000     15.99574    19.92349    0.08076    36.00000

                                 Natural Population      
 --------------------------------------------------------
   Core                      15.99574 ( 99.9734% of  16)
   Valence                   19.92349 ( 99.6175% of  20)
   Natural Minimal Basis     35.91924 ( 99.7757% of  36)
   Natural Rydberg Basis      0.08076 (  0.2243% of  36)
 --------------------------------------------------------

    Atom  No          Natural Electron Configuration
 ----------------------------------------------------------------------------
     Cl    1      [core]3S( 0.91)3p( 2.37)3d( 0.01)
      C    2      [core]2S( 0.46)2p( 1.41)3p( 0.01)
      C    3      [core]2S( 0.46)2p( 1.41)3p( 0.01)
     Cl    4      [core]3S( 0.91)3p( 2.37)3d( 0.01)
      C    5      [core]2S( 0.48)2p( 1.65)3p( 0.01)
      C    6      [core]2S( 0.48)2p( 1.47)3p( 0.01)
      C    7      [core]2S( 0.48)2p( 1.47)3p( 0.01)
      C    8      [core]2S( 0.48)2p( 1.65)3p( 0.01)
      H    9            1S( 0.36)
      H   10            1S( 0.37)
      H   11            1S( 0.37)
      H   12            1S( 0.36)


 NATURAL BOND ORBITAL ANALYSIS, beta spin orbitals:

                       Occupancies       Lewis Structure    Low   High
           Occ.    -------------------  -----------------   occ   occ
  Cycle   Thresh.   Lewis   Non-Lewis     CR  BD  3C  LP    (L)   (NL)   Dev
 =============================================================================
   1(1)    0.90    34.74657   1.25343     16  14   0   6     2      0    0.04
   2(2)    0.90    34.39396   1.60604     16  14   0   6     3      0    0.04
   3(3)    0.90    34.39396   1.60604     16  14   0   6     3      0    0.04
   4(4)    0.90    34.39396   1.60604     16  14   0   6     3      0    0.04
   5(5)    0.90    34.39396   1.60604     16  14   0   6     3      0    0.04
   6(6)    0.90    34.39396   1.60604     16  14   0   6     3      0    0.04
   7(7)    0.90    34.39396   1.60604     16  14   0   6     3      0    0.04
   8(8)    0.90    34.39396   1.60604     16  14   0   6     3      0    0.04
   9(9)    0.90    34.39396   1.60604     16  14   0   6     3      0    0.04
  10(1)    0.80    34.74657   1.25343     16  14   0   6     2      0    0.04
  11(2)    0.80    34.63387   1.36613     16  14   0   6     2      0    0.04
  12(3)    0.80    34.52117   1.47883     16  14   0   6     2      0    0.03
  13(4)    0.80    34.52117   1.47883     16  14   0   6     2      0    0.03
  14(5)    0.80    34.63387   1.36613     16  14   0   6     2      0    0.04
  15(6)    0.80    34.52117   1.47883     16  14   0   6     2      0    0.03
  16(7)    0.80    34.52117   1.47883     16  14   0   6     2      0    0.03
  17(8)    0.80    34.63387   1.36613     16  14   0   6     2      0    0.04
  18(9)    0.80    34.52117   1.47883     16  14   0   6     2      0    0.03
  19(1)    0.70    34.91206   1.08794     16  14   0   6     0      0    0.04
 -----------------------------------------------------------------------------

 Structure accepted: No low occupancy Lewis orbitals

 --------------------------------------------------------
   Core                     15.99573 ( 99.973% of  16)
   Valence Lewis            18.91633 ( 94.582% of  20)
  ==================       ============================
   Total Lewis              34.91206 ( 96.978% of  36)
  -----------------------------------------------------
   Valence non-Lewis         1.03638 (  2.879% of  36)
   Rydberg non-Lewis         0.05156 (  0.143% of  36)
  ==================       ============================
   Total non-Lewis           1.08794 (  3.022% of  36)
 --------------------------------------------------------


       (Occupancy)   Bond orbital/ Coefficients/ Hybrids
 ---------------------------------------------------------------------------------
     1. (0.99346) BD ( 1)Cl   1 - C   2  
                ( 53.66%)   0.7326*Cl   1 s( 18.09%)p 4.50( 81.36%)d 0.03(  0.54%)
                                           -0.0000  0.0001  0.4236 -0.0383  0.0000
                                            0.0000  0.0000 -0.0000  0.4696  0.0172
                                           -0.0001  0.7694  0.0277  0.0000  0.0000
                                            0.0573 -0.0170  0.0431
                ( 46.34%)   0.6807* C   2 s( 23.05%)p 3.33( 76.70%)d 0.01(  0.25%)
                                           -0.0002  0.4801 -0.0015  0.0000  0.0000
                                           -0.4471 -0.0039 -0.7529  0.0114  0.0000
                                            0.0000  0.0371 -0.0105  0.0320
     2. (0.99051) BD ( 1) C   2 - C   3  
                ( 50.00%)   0.7071* C   2 s( 37.59%)p 1.66( 62.35%)d 0.00(  0.06%)
                                           -0.0000  0.6130  0.0099  0.0000  0.0000
                                            0.7855  0.0034 -0.0760 -0.0269  0.0000
                                            0.0000 -0.0016 -0.0229 -0.0074
                ( 50.00%)   0.7071* C   3 s( 37.59%)p 1.66( 62.35%)d 0.00(  0.06%)
                                           -0.0000  0.6130  0.0099  0.0000  0.0000
                                           -0.7855 -0.0034 -0.0760 -0.0269  0.0000
                                            0.0000  0.0016 -0.0229 -0.0074
     3. (0.98752) BD ( 1) C   2 - C   8  
                ( 51.58%)   0.7182* C   2 s( 39.19%)p 1.55( 60.77%)d 0.00(  0.04%)
                                           -0.0002  0.6260 -0.0016  0.0000  0.0000
                                           -0.4258 -0.0297  0.6522 -0.0127  0.0000
                                            0.0000 -0.0119 -0.0078  0.0150
                ( 48.42%)   0.6959* C   8 s( 34.28%)p 1.92( 65.66%)d 0.00(  0.05%)
                                            0.0001  0.5853  0.0141  0.0000  0.0000
                                            0.3826 -0.0292 -0.7133 -0.0242  0.0000
                                            0.0000 -0.0178 -0.0076  0.0128
     4. (0.74658) BD ( 2) C   2 - C   8  
                ( 38.82%)   0.6231* C   2 s(  0.00%)p 1.00( 99.95%)d 0.00(  0.05%)
                                            0.0000  0.0000  0.0000  0.9997 -0.0043
                                            0.0000  0.0000  0.0000  0.0000 -0.0145
                                            0.0175  0.0000  0.0000  0.0000
                ( 61.18%)   0.7822* C   8 s(  0.00%)p 1.00( 99.95%)d 0.00(  0.05%)
                                            0.0000  0.0000  0.0000  0.9997 -0.0007
                                            0.0000  0.0000  0.0000  0.0000  0.0227
                                           -0.0019  0.0000  0.0000  0.0000
     5. (0.99346) BD ( 1) C   3 -Cl   4  
                ( 46.34%)   0.6807* C   3 s( 23.05%)p 3.33( 76.70%)d 0.01(  0.25%)
                                           -0.0002  0.4801 -0.0015  0.0000  0.0000
                                            0.4471  0.0039 -0.7529  0.0114  0.0000
                                            0.0000 -0.0371 -0.0105  0.0320
                ( 53.66%)   0.7326*Cl   4 s( 18.09%)p 4.50( 81.36%)d 0.03(  0.54%)
                                           -0.0000  0.0001  0.4236 -0.0383  0.0000
                                            0.0000  0.0000  0.0000 -0.4696 -0.0172
                                           -0.0001  0.7694  0.0277  0.0000  0.0000
                                           -0.0573 -0.0170  0.0431
     6. (0.98752) BD ( 1) C   3 - C   5  
                ( 51.58%)   0.7182* C   3 s( 39.19%)p 1.55( 60.77%)d 0.00(  0.04%)
                                           -0.0002  0.6260 -0.0016  0.0000  0.0000
                                            0.4258  0.0297  0.6522 -0.0127  0.0000
                                            0.0000  0.0119 -0.0078  0.0150
                ( 48.42%)   0.6959* C   5 s( 34.28%)p 1.92( 65.66%)d 0.00(  0.05%)
                                            0.0001  0.5853  0.0141  0.0000  0.0000
                                           -0.3826  0.0292 -0.7133 -0.0242  0.0000
                                            0.0000  0.0178 -0.0076  0.0128
     7. (0.98696) BD ( 1) C   5 - C   6  
                ( 50.83%)   0.7129* C   5 s( 35.98%)p 1.78( 63.98%)d 0.00(  0.05%)
                                           -0.0001  0.5998  0.0073  0.0000  0.0000
                                           -0.3855  0.0345  0.6994  0.0281  0.0000
                                            0.0000 -0.0171 -0.0079  0.0100
                ( 49.17%)   0.7012* C   6 s( 35.21%)p 1.84( 64.73%)d 0.00(  0.05%)
                                            0.0001  0.5934  0.0072  0.0000  0.0000
                                            0.4162  0.0369 -0.6874  0.0145  0.0000
                                            0.0000 -0.0135 -0.0054  0.0175
     8. (0.79528) BD ( 2) C   5 - C   6  
                ( 61.93%)   0.7870* C   5 s(  0.00%)p 1.00( 99.94%)d 0.00(  0.06%)
                                            0.0000  0.0000  0.0000  0.9997 -0.0088
                                            0.0000  0.0000  0.0000  0.0000 -0.0243
                                            0.0038  0.0000  0.0000  0.0000
                ( 38.07%)   0.6170* C   6 s(  0.00%)p 1.00( 99.90%)d 0.00(  0.10%)
                                            0.0000  0.0000  0.0000  0.9995 -0.0070
                                            0.0000  0.0000  0.0000  0.0000  0.0037
                                           -0.0319  0.0000  0.0000  0.0000
     9. (0.98662) BD ( 1) C   5 - H   9  
                ( 64.17%)   0.8010* C   5 s( 29.65%)p 2.37( 70.33%)d 0.00(  0.02%)
                                           -0.0003  0.5442 -0.0159  0.0000  0.0000
                                            0.8385 -0.0117 -0.0042  0.0088  0.0000
                                            0.0000 -0.0020 -0.0137 -0.0059
                ( 35.83%)   0.5986* H   9 s( 99.89%)p 0.00(  0.11%)
                                            0.9995 -0.0028  0.0000 -0.0327  0.0002
    10. (0.99037) BD ( 1) C   6 - C   7  
                ( 50.00%)   0.7071* C   6 s( 35.02%)p 1.85( 64.92%)d 0.00(  0.06%)
                                            0.0000  0.5917  0.0114  0.0000  0.0000
                                           -0.8043 -0.0106  0.0241  0.0405  0.0000
                                            0.0000  0.0029 -0.0224 -0.0092
                ( 50.00%)   0.7071* C   7 s( 35.02%)p 1.85( 64.92%)d 0.00(  0.06%)
                                            0.0000  0.5917  0.0114  0.0000  0.0000
                                            0.8043  0.0106  0.0241  0.0405  0.0000
                                            0.0000 -0.0029 -0.0224 -0.0092
    11. (0.98883) BD ( 1) C   6 - H  10  
                ( 63.30%)   0.7956* C   6 s( 29.66%)p 2.37( 70.31%)d 0.00(  0.03%)
                                           -0.0003  0.5445 -0.0118  0.0000  0.0000
                                            0.4216 -0.0048  0.7247 -0.0101  0.0000
                                            0.0000  0.0114 -0.0056  0.0111
                ( 36.70%)   0.6058* H  10 s( 99.89%)p 0.00(  0.11%)
                                            0.9994 -0.0016  0.0000 -0.0170 -0.0285
    12. (0.98696) BD ( 1) C   7 - C   8  
                ( 49.17%)   0.7012* C   7 s( 35.21%)p 1.84( 64.73%)d 0.00(  0.05%)
                                            0.0001  0.5934  0.0072  0.0000  0.0000
                                           -0.4162 -0.0369 -0.6874  0.0145  0.0000
                                            0.0000  0.0135 -0.0054  0.0175
                ( 50.83%)   0.7129* C   8 s( 35.98%)p 1.78( 63.98%)d 0.00(  0.05%)
                                           -0.0001  0.5998  0.0073  0.0000  0.0000
                                            0.3855 -0.0345  0.6994  0.0281  0.0000
                                            0.0000  0.0171 -0.0079  0.0100
    13. (0.98883) BD ( 1) C   7 - H  11  
                ( 63.30%)   0.7956* C   7 s( 29.66%)p 2.37( 70.31%)d 0.00(  0.03%)
                                           -0.0003  0.5445 -0.0118  0.0000  0.0000
                                           -0.4216  0.0048  0.7247 -0.0101  0.0000
                                            0.0000 -0.0114 -0.0056  0.0111
                ( 36.70%)   0.6058* H  11 s( 99.89%)p 0.00(  0.11%)
                                            0.9994 -0.0016  0.0000  0.0170 -0.0285
    14. (0.98662) BD ( 1) C   8 - H  12  
                ( 64.17%)   0.8010* C   8 s( 29.65%)p 2.37( 70.33%)d 0.00(  0.02%)
                                            0.0003 -0.5442  0.0159  0.0000  0.0000
                                            0.8385 -0.0117  0.0042 -0.0088  0.0000
                                            0.0000 -0.0020  0.0137  0.0059
                ( 35.83%)   0.5986* H  12 s( 99.89%)p 0.00(  0.11%)
                                           -0.9995  0.0028  0.0000 -0.0327 -0.0002
    15. (1.00000) CR ( 1)Cl   1           s(100.00%)
                                            1.0000 -0.0000  0.0000 -0.0000  0.0000
                                            0.0000  0.0000  0.0000 -0.0000  0.0000
                                            0.0000  0.0000  0.0000  0.0000  0.0000
                                            0.0000 -0.0000  0.0000
    16. (0.99986) CR ( 2)Cl   1           s(100.00%)p 0.00(  0.00%)
                                           -0.0000  1.0000  0.0002  0.0000  0.0000
                                            0.0000  0.0000  0.0000 -0.0002 -0.0000
                                            0.0000 -0.0002 -0.0000  0.0000  0.0000
                                           -0.0000  0.0000 -0.0000
    17. (0.99994) CR ( 3)Cl   1           s(  0.00%)p 1.00(100.00%)
                                            0.0000  0.0000  0.0000  0.0000  1.0000
                                            0.0018 -0.0000  0.0000  0.0000  0.0000
                                            0.0000  0.0000  0.0000  0.0000  0.0001
                                            0.0000  0.0000  0.0000
    18. (0.99998) CR ( 4)Cl   1           s(  0.00%)p 1.00(100.00%)
                                            0.0000  0.0000 -0.0001 -0.0000  0.0000
                                            0.0000  0.0000  1.0000 -0.0000  0.0000
                                           -0.0000  0.0001  0.0000  0.0000  0.0000
                                            0.0000 -0.0000  0.0000
    19. (0.99996) CR ( 5)Cl   1           s(  0.00%)p 1.00(100.00%)
                                           -0.0000 -0.0000  0.0001  0.0000 -0.0000
                                           -0.0000 -0.0000  0.0000 -0.0002 -0.0000
                                           -1.0000 -0.0001 -0.0000 -0.0000 -0.0000
                                           -0.0000  0.0000 -0.0000
    20. (0.99923) CR ( 1) C   2           s(100.00%)p 0.00(  0.00%)
                                            1.0000  0.0002 -0.0000  0.0000  0.0000
                                           -0.0001 -0.0000 -0.0001 -0.0000  0.0000
                                            0.0000  0.0000 -0.0000  0.0000
    21. (0.99923) CR ( 1) C   3           s(100.00%)p 0.00(  0.00%)
                                            1.0000  0.0002 -0.0000  0.0000  0.0000
                                            0.0001  0.0000 -0.0001 -0.0000  0.0000
                                            0.0000 -0.0000 -0.0000  0.0000
    22. (1.00000) CR ( 1)Cl   4           s(100.00%)
                                            1.0000 -0.0000  0.0000 -0.0000  0.0000
                                            0.0000  0.0000 -0.0000  0.0000 -0.0000
                                            0.0000  0.0000  0.0000  0.0000  0.0000
                                           -0.0000 -0.0000  0.0000
    23. (0.99986) CR ( 2)Cl   4           s(100.00%)p 0.00(  0.00%)
                                           -0.0000  1.0000  0.0002  0.0000  0.0000
                                            0.0000  0.0000 -0.0000  0.0002  0.0000
                                            0.0000 -0.0002 -0.0000  0.0000  0.0000
                                            0.0000  0.0000 -0.0000
    24. (0.99994) CR ( 3)Cl   4           s(  0.00%)p 1.00(100.00%)
                                            0.0000  0.0000  0.0000  0.0000  1.0000
                                            0.0018 -0.0000  0.0000  0.0000  0.0000
                                            0.0000  0.0000  0.0000 -0.0000  0.0001
                                            0.0000  0.0000  0.0000
    25. (0.99998) CR ( 4)Cl   4           s(  0.00%)p 1.00(100.00%)
                                           -0.0000 -0.0000  0.0001  0.0000  0.0000
                                            0.0000  0.0000  1.0000 -0.0000  0.0000
                                            0.0000 -0.0001 -0.0000  0.0000  0.0000
                                            0.0000  0.0000 -0.0000
    26. (0.99996) CR ( 5)Cl   4           s(  0.00%)p 1.00(100.00%)
                                           -0.0000 -0.0000  0.0001  0.0000 -0.0000
                                           -0.0000 -0.0000 -0.0000  0.0002  0.0000
                                           -1.0000 -0.0001 -0.0000 -0.0000 -0.0000
                                            0.0000  0.0000 -0.0000
    27. (0.99942) CR ( 1) C   5           s(100.00%)p 0.00(  0.00%)
                                            1.0000  0.0002 -0.0000  0.0000  0.0000
                                            0.0003 -0.0000  0.0001  0.0000  0.0000
                                            0.0000 -0.0000 -0.0000 -0.0000
    28. (0.99947) CR ( 1) C   6           s(100.00%)p 0.00(  0.00%)
                                            1.0000  0.0001 -0.0000  0.0000  0.0000
                                            0.0001 -0.0000  0.0003 -0.0000  0.0000
                                            0.0000  0.0000 -0.0000  0.0000
    29. (0.99947) CR ( 1) C   7           s(100.00%)p 0.00(  0.00%)
                                            1.0000  0.0001 -0.0000  0.0000  0.0000
                                           -0.0001  0.0000  0.0003 -0.0000  0.0000
                                            0.0000 -0.0000 -0.0000  0.0000
    30. (0.99942) CR ( 1) C   8           s(100.00%)p 0.00(  0.00%)
                                            1.0000  0.0002 -0.0000  0.0000  0.0000
                                           -0.0003  0.0000  0.0001  0.0000  0.0000
                                            0.0000  0.0000 -0.0000 -0.0000
    31. (0.99597) LP ( 1)Cl   1           s( 81.79%)p 0.22( 18.20%)d 0.00(  0.01%)
                                           -0.0000 -0.0003  0.9043  0.0092  0.0000
                                            0.0000  0.0000  0.0001 -0.1770 -0.0038
                                            0.0002 -0.3881 -0.0049  0.0000  0.0000
                                           -0.0089  0.0006 -0.0069
    32. (0.98407) LP ( 2)Cl   1           s(  0.21%)p99.99( 99.75%)d 0.17(  0.04%)
                                           -0.0000 -0.0000  0.0462 -0.0003 -0.0000
                                           -0.0000 -0.0000 -0.0001 -0.8636  0.0097
                                            0.0001  0.5016 -0.0058 -0.0000 -0.0000
                                           -0.0089  0.0089  0.0146
    33. (0.77336) LP ( 3)Cl   1           s(  0.00%)p 1.00( 99.83%)d 0.00(  0.17%)
                                            0.0000  0.0000  0.0000  0.0000 -0.0018
                                            0.9991 -0.0073  0.0000  0.0000  0.0000
                                            0.0000  0.0000  0.0000  0.0226  0.0349
                                            0.0000  0.0000  0.0000
    34. (0.37702) LP*( 1) C   3           s(  0.00%)p 1.00( 99.99%)d 0.00(  0.01%)
                                            0.0000  0.0000  0.0000  0.9997 -0.0200
                                            0.0000  0.0000  0.0000  0.0000  0.0114
                                           -0.0035  0.0000  0.0000  0.0000
    35. (0.99597) LP ( 1)Cl   4           s( 81.79%)p 0.22( 18.20%)d 0.00(  0.01%)
                                           -0.0000 -0.0003  0.9043  0.0092  0.0000
                                            0.0000  0.0000 -0.0001  0.1770  0.0038
                                            0.0002 -0.3881 -0.0049  0.0000  0.0000
                                            0.0089  0.0006 -0.0069
    36. (0.98407) LP ( 2)Cl   4           s(  0.21%)p99.99( 99.75%)d 0.17(  0.04%)
                                           -0.0000 -0.0000  0.0462 -0.0003  0.0000
                                            0.0000  0.0000  0.0001  0.8636 -0.0097
                                            0.0001  0.5016 -0.0058  0.0000  0.0000
                                            0.0089  0.0089  0.0146
    37. (0.77336) LP ( 3)Cl   4           s(  0.00%)p 1.00( 99.83%)d 0.00(  0.17%)
                                            0.0000  0.0000  0.0000  0.0000 -0.0018
                                            0.9991 -0.0073  0.0000  0.0000  0.0000
                                            0.0000  0.0000  0.0000 -0.0226  0.0349
                                            0.0000  0.0000  0.0000
    38. (0.33430) LP*( 1) C   7           s(  0.00%)p 1.00( 99.92%)d 0.00(  0.08%)
                                            0.0000  0.0000  0.0000  0.9996 -0.0051
                                            0.0000  0.0000  0.0000  0.0000  0.0030
                                           -0.0288  0.0000  0.0000  0.0000
    39. (0.00083) RY*( 1)Cl   1           s(  0.89%)p56.60( 50.49%)d54.51( 48.62%)
                                            0.0000 -0.0000  0.0018  0.0944 -0.0000
                                           -0.0000 -0.0000  0.0000  0.0085 -0.6272
                                            0.0000  0.0037  0.3337 -0.0000 -0.0000
                                           -0.3557  0.2843  0.5281
    40. (0.00059) RY*( 2)Cl   1           s(  0.00%)p 1.00( 24.34%)d 3.11( 75.66%)
                                            0.0000  0.0000  0.0000  0.0000  0.0000
                                           -0.0324  0.4923  0.0000  0.0000  0.0000
                                            0.0000  0.0000  0.0000  0.3839  0.7805
                                            0.0000  0.0000  0.0000
    41. (0.00027) RY*( 3)Cl   1           s( 48.80%)p 0.33( 16.30%)d 0.72( 34.90%)
                                           -0.0000 -0.0000  0.0183  0.6984 -0.0000
                                           -0.0000 -0.0000  0.0000  0.0314 -0.3042
                                            0.0000  0.0662 -0.2550 -0.0000 -0.0000
                                           -0.3354 -0.2143 -0.4366
    42. (0.00010) RY*( 4)Cl   1           s( 15.01%)p 1.79( 26.84%)d 3.88( 58.15%)
    43. (0.00004) RY*( 5)Cl   1           s(  5.19%)p 1.96( 10.15%)d16.32( 84.67%)
    44. (0.00003) RY*( 6)Cl   1           s(  0.00%)p 1.00( 39.83%)d 1.51( 60.17%)
    45. (0.00001) RY*( 7)Cl   1           s(  1.56%)p23.69( 37.06%)d39.23( 61.38%)
    46. (0.00001) RY*( 8)Cl   1           s( 28.45%)p 2.10( 59.86%)d 0.41( 11.69%)
    47. (0.00000) RY*( 9)Cl   1           s(  0.00%)p 1.00( 36.00%)d 1.78( 64.00%)
    48. (0.00460) RY*( 1) C   2           s(  0.21%)p99.99( 96.25%)d16.55(  3.54%)
                                           -0.0000 -0.0141  0.0440 -0.0000 -0.0000
                                           -0.0288  0.1374 -0.0163 -0.9708 -0.0000
                                           -0.0000 -0.0679 -0.0759 -0.1581
    49. (0.00361) RY*( 2) C   2           s(  0.66%)p99.99( 95.37%)d 6.01(  3.97%)
                                            0.0000  0.0187  0.0791  0.0000  0.0000
                                           -0.0149  0.9649  0.0234  0.1478  0.0000
                                            0.0000  0.1656 -0.0709 -0.0852
    50. (0.00174) RY*( 3) C   2           s(  0.00%)p 1.00( 63.28%)d 0.58( 36.72%)
                                            0.0000  0.0000  0.0000 -0.0050  0.7954
                                            0.0000  0.0000  0.0000  0.0000  0.1314
                                            0.5916  0.0000  0.0000  0.0000
    51. (0.00081) RY*( 4) C   2           s( 96.18%)p 0.01(  1.01%)d 0.03(  2.82%)
                                           -0.0000 -0.0107  0.9806  0.0000  0.0000
                                           -0.0037 -0.0992  0.0050  0.0128  0.0000
                                            0.0000  0.1158 -0.0748  0.0957
    52. (0.00036) RY*( 5) C   2           s(  0.00%)p 1.00( 14.86%)d 5.73( 85.14%)
                                            0.0000  0.0000  0.0000 -0.0226 -0.3848
                                            0.0000  0.0000  0.0000  0.0000 -0.6445
                                            0.6604  0.0000  0.0000  0.0000
    53. (0.00035) RY*( 6) C   2           s(  1.04%)p 3.71(  3.87%)d91.11( 95.09%)
                                           -0.0000  0.0159  0.1009 -0.0000 -0.0000
                                           -0.0264 -0.0582 -0.0234  0.1846 -0.0000
                                           -0.0000 -0.4242 -0.2885 -0.8293
    54. (0.00032) RY*( 7) C   2           s(  1.26%)p 2.90(  3.66%)d75.16( 95.07%)
                                            0.0000  0.0120  0.1118 -0.0000 -0.0000
                                           -0.0030  0.1894 -0.0241  0.0133 -0.0000
                                           -0.0000 -0.8605  0.3119  0.3360
    55. (0.00001) RY*( 8) C   2           s(  0.81%)p 0.03(  0.03%)d99.99( 99.17%)
    56. (0.00000) RY*( 9) C   2           s(  0.00%)p 1.00( 21.92%)d 3.56( 78.08%)
    57. (0.00460) RY*( 1) C   3           s(  0.21%)p99.99( 96.25%)d16.55(  3.54%)
                                           -0.0000 -0.0141  0.0440 -0.0000 -0.0000
                                            0.0288 -0.1374 -0.0163 -0.9708 -0.0000
                                           -0.0000  0.0679 -0.0759 -0.1581
    58. (0.00361) RY*( 2) C   3           s(  0.66%)p99.99( 95.37%)d 6.01(  3.97%)
                                            0.0000  0.0187  0.0791 -0.0000 -0.0000
                                            0.0149 -0.9649  0.0234  0.1478 -0.0000
                                           -0.0000 -0.1656 -0.0709 -0.0852
    59. (0.00152) RY*( 3) C   3           s(  0.00%)p 1.00( 67.61%)d 0.48( 32.39%)
                                            0.0000  0.0000  0.0000  0.0204  0.8220
                                            0.0000  0.0000  0.0000  0.0000 -0.1794
                                            0.5401  0.0000  0.0000  0.0000
    60. (0.00081) RY*( 4) C   3           s( 96.18%)p 0.01(  1.01%)d 0.03(  2.82%)
                                            0.0000 -0.0107  0.9806  0.0000  0.0000
                                            0.0037  0.0992  0.0050  0.0128  0.0000
                                            0.0000 -0.1158 -0.0748  0.0957
    61. (0.00035) RY*( 5) C   3           s(  1.04%)p 3.71(  3.87%)d91.11( 95.09%)
                                            0.0000  0.0159  0.1009 -0.0000 -0.0000
                                            0.0264  0.0582 -0.0234  0.1846 -0.0000
                                           -0.0000  0.4242 -0.2885 -0.8293
    62. (0.00032) RY*( 6) C   3           s(  1.26%)p 2.90(  3.66%)d75.16( 95.07%)
                                           -0.0000  0.0120  0.1118  0.0000  0.0000
                                            0.0030 -0.1894 -0.0241  0.0133  0.0000
                                            0.0000  0.8605  0.3119  0.3360
    63. (0.00032) RY*( 7) C   3           s(  0.00%)p 1.00( 10.48%)d 8.54( 89.52%)
                                            0.0000  0.0000  0.0000 -0.0112 -0.3236
                                            0.0000  0.0000  0.0000  0.0000  0.6330
                                            0.7031  0.0000  0.0000  0.0000
    64. (0.00001) RY*( 8) C   3           s(  0.81%)p 0.03(  0.03%)d99.99( 99.17%)
    65. (0.00000) RY*( 9) C   3           s(  0.00%)p 1.00( 21.92%)d 3.56( 78.08%)
    66. (0.00083) RY*( 1)Cl   4           s(  0.89%)p56.60( 50.49%)d54.51( 48.62%)
                                            0.0000  0.0000  0.0018  0.0944  0.0000
                                            0.0000  0.0000 -0.0000 -0.0085  0.6272
                                            0.0000  0.0037  0.3337  0.0000  0.0000
                                            0.3557  0.2843  0.5281
    67. (0.00059) RY*( 2)Cl   4           s(  0.00%)p 1.00( 24.34%)d 3.11( 75.66%)
                                            0.0000  0.0000  0.0000  0.0000  0.0000
                                           -0.0324  0.4923  0.0000  0.0000  0.0000
                                            0.0000  0.0000  0.0000 -0.3839  0.7805
                                            0.0000  0.0000  0.0000
    68. (0.00027) RY*( 3)Cl   4           s( 48.80%)p 0.33( 16.30%)d 0.72( 34.90%)
                                           -0.0000  0.0000  0.0183  0.6984 -0.0000
                                           -0.0000 -0.0000 -0.0000 -0.0314  0.3042
                                            0.0000  0.0662 -0.2550 -0.0000 -0.0000
                                            0.3354 -0.2143 -0.4366
    69. (0.00010) RY*( 4)Cl   4           s( 15.01%)p 1.79( 26.84%)d 3.88( 58.15%)
    70. (0.00004) RY*( 5)Cl   4           s(  5.19%)p 1.96( 10.15%)d16.32( 84.67%)
    71. (0.00003) RY*( 6)Cl   4           s(  0.00%)p 1.00( 39.83%)d 1.51( 60.17%)
    72. (0.00001) RY*( 7)Cl   4           s(  1.56%)p23.69( 37.06%)d39.23( 61.38%)
    73. (0.00001) RY*( 8)Cl   4           s( 28.45%)p 2.10( 59.86%)d 0.41( 11.69%)
    74. (0.00000) RY*( 9)Cl   4           s(  0.00%)p 1.00( 36.00%)d 1.78( 64.00%)
    75. (0.00309) RY*( 1) C   5           s(  0.36%)p99.99( 95.92%)d10.46(  3.73%)
                                           -0.0000  0.0266  0.0534 -0.0000 -0.0000
                                           -0.0354 -0.9349 -0.0080  0.2896 -0.0000
                                           -0.0000 -0.0150 -0.1198 -0.1507
    76. (0.00143) RY*( 2) C   5           s(  0.09%)p99.99( 98.03%)d21.75(  1.88%)
                                           -0.0000 -0.0154  0.0251  0.0000  0.0000
                                            0.0058  0.2764 -0.0332  0.9501  0.0000
                                            0.0000  0.1077  0.0641  0.0557
    77. (0.00061) RY*( 3) C   5           s( 95.46%)p 0.00(  0.19%)d 0.05(  4.34%)
                                            0.0000 -0.0051  0.9770  0.0000  0.0000
                                            0.0244  0.0073  0.0050 -0.0357  0.0000
                                            0.0000 -0.0609  0.0479  0.1935
    78. (0.00042) RY*( 4) C   5           s(  0.00%)p 1.00( 92.94%)d 0.08(  7.06%)
                                            0.0000  0.0000  0.0000  0.0076  0.9640
                                            0.0000  0.0000  0.0000  0.0000 -0.0764
                                           -0.2546  0.0000  0.0000  0.0000
    79. (0.00007) RY*( 5) C   5           s(  0.00%)p 1.00(  2.93%)d33.10( 97.07%)
    80. (0.00008) RY*( 6) C   5           s(  0.07%)p32.07(  2.30%)d99.99( 97.63%)
    81. (0.00002) RY*( 7) C   5           s(  4.02%)p 0.72(  2.91%)d23.14( 93.07%)
    82. (0.00001) RY*( 8) C   5           s(  0.10%)p 6.98(  0.68%)d99.99( 99.23%)
    83. (0.00000) RY*( 9) C   5           s(  0.00%)p 1.00(  4.19%)d22.86( 95.81%)
    84. (0.00246) RY*( 1) C   6           s(  0.15%)p99.99( 91.68%)d53.62(  8.17%)
                                           -0.0000  0.0278  0.0273 -0.0000 -0.0000
                                           -0.0174 -0.4729 -0.0308 -0.8318 -0.0000
                                           -0.0000  0.2480  0.0359  0.1374
    85. (0.00128) RY*( 2) C   6           s(  0.33%)p99.99( 98.22%)d 4.47(  1.46%)
                                           -0.0000 -0.0022  0.0570 -0.0000 -0.0000
                                            0.0321 -0.8630 -0.0148  0.4859 -0.0000
                                           -0.0000 -0.0742  0.0465  0.0831
    86. (0.00041) RY*( 3) C   6           s( 91.38%)p 0.01(  0.59%)d 0.09(  8.03%)
                                            0.0000 -0.0053  0.9559  0.0000  0.0000
                                            0.0109  0.0271  0.0157 -0.0693  0.0000
                                            0.0000 -0.2183 -0.1652 -0.0733
    87. (0.00033) RY*( 4) C   6           s(  0.00%)p 1.00( 42.50%)d 1.35( 57.50%)
                                            0.0000  0.0000  0.0000 -0.0141 -0.6518
                                            0.0000  0.0000  0.0000  0.0000  0.7274
                                           -0.2142  0.0000  0.0000  0.0000
    88. (0.00009) RY*( 5) C   6           s(  0.00%)p 1.00( 52.23%)d 0.91( 47.77%)
    89. (0.00007) RY*( 6) C   6           s(  0.00%)p 1.00(  1.52%)d64.71( 98.48%)
    90. (0.00003) RY*( 7) C   6           s(  8.17%)p 0.78(  6.40%)d10.45( 85.43%)
    91. (0.00000) RY*( 8) C   6           s(  0.08%)p19.72(  1.62%)d99.99( 98.30%)
    92. (0.00000) RY*( 9) C   6           s(  0.00%)p 1.00(  5.37%)d17.62( 94.63%)
    93. (0.00246) RY*( 1) C   7           s(  0.15%)p99.99( 91.68%)d53.62(  8.17%)
                                           -0.0000  0.0278  0.0273 -0.0000 -0.0000
                                            0.0174  0.4729 -0.0308 -0.8318 -0.0000
                                           -0.0000 -0.2480  0.0359  0.1374
    94. (0.00128) RY*( 2) C   7           s(  0.33%)p99.99( 98.22%)d 4.47(  1.46%)
                                           -0.0000 -0.0022  0.0570  0.0000  0.0000
                                           -0.0321  0.8630 -0.0148  0.4859  0.0000
                                            0.0000  0.0742  0.0465  0.0831
    95. (0.00041) RY*( 3) C   7           s( 91.38%)p 0.01(  0.59%)d 0.09(  8.03%)
                                            0.0000 -0.0053  0.9559  0.0000  0.0000
                                           -0.0109 -0.0271  0.0157 -0.0693  0.0000
                                            0.0000  0.2183 -0.1652 -0.0733
    96. (0.00031) RY*( 4) C   7           s(  0.00%)p 1.00( 45.82%)d 1.18( 54.18%)
                                            0.0000  0.0000  0.0000  0.0070  0.6768
                                            0.0000  0.0000  0.0000  0.0000  0.7090
                                            0.1980  0.0000  0.0000  0.0000
    97. (0.00008) RY*( 5) C   7           s(  0.00%)p 1.00( 48.89%)d 1.05( 51.11%)
    98. (0.00007) RY*( 6) C   7           s(  0.00%)p 1.00(  1.52%)d64.71( 98.48%)
    99. (0.00003) RY*( 7) C   7           s(  8.17%)p 0.78(  6.40%)d10.45( 85.43%)
   100. (0.00000) RY*( 8) C   7           s(  0.08%)p19.72(  1.62%)d99.99( 98.30%)
   101. (0.00000) RY*( 9) C   7           s(  0.00%)p 1.00(  5.38%)d17.60( 94.62%)
   102. (0.00309) RY*( 1) C   8           s(  0.36%)p99.99( 95.92%)d10.46(  3.73%)
                                            0.0000  0.0266  0.0534  0.0000  0.0000
                                            0.0354  0.9349 -0.0080  0.2896  0.0000
                                            0.0000  0.0150 -0.1198 -0.1507
   103. (0.00143) RY*( 2) C   8           s(  0.09%)p99.99( 98.03%)d21.75(  1.88%)
                                           -0.0000 -0.0154  0.0251  0.0000  0.0000
                                           -0.0058 -0.2764 -0.0332  0.9501  0.0000
                                            0.0000 -0.1077  0.0641  0.0557
   104. (0.00061) RY*( 3) C   8           s( 95.46%)p 0.00(  0.19%)d 0.05(  4.34%)
                                            0.0000 -0.0051  0.9770  0.0000  0.0000
                                           -0.0244 -0.0073  0.0050 -0.0357  0.0000
                                            0.0000  0.0609  0.0479  0.1935
   105. (0.00046) RY*( 4) C   8           s(  0.00%)p 1.00( 92.22%)d 0.08(  7.78%)
                                            0.0000  0.0000  0.0000 -0.0013  0.9603
                                            0.0000  0.0000  0.0000  0.0000  0.0648
                                           -0.2713  0.0000  0.0000  0.0000
   106. (0.00008) RY*( 5) C   8           s(  0.07%)p32.07(  2.30%)d99.99( 97.63%)
   107. (0.00007) RY*( 6) C   8           s(  0.00%)p 1.00(  3.63%)d26.55( 96.37%)
   108. (0.00002) RY*( 7) C   8           s(  4.02%)p 0.72(  2.91%)d23.14( 93.07%)
   109. (0.00001) RY*( 8) C   8           s(  0.10%)p 6.98(  0.68%)d99.99( 99.23%)
   110. (0.00000) RY*( 9) C   8           s(  0.00%)p 1.00(  4.20%)d22.81( 95.80%)
   111. (0.00085) RY*( 1) H   9           s( 99.66%)p 0.00(  0.34%)
                                            0.0046  0.9983  0.0000  0.0578  0.0107
   112. (0.00007) RY*( 2) H   9           s(  0.00%)p 1.00(100.00%)
   113. (0.00005) RY*( 3) H   9           s(  0.02%)p99.99( 99.98%)
   114. (0.00003) RY*( 4) H   9           s(  0.43%)p99.99( 99.57%)
   115. (0.00071) RY*( 1) H  10           s( 99.74%)p 0.00(  0.26%)
                                            0.0033  0.9987  0.0000  0.0238  0.0454
   116. (0.00003) RY*( 2) H  10           s(  0.00%)p 1.00(100.00%)
   117. (0.00004) RY*( 3) H  10           s(  0.09%)p99.99( 99.91%)
   118. (0.00004) RY*( 4) H  10           s(  0.29%)p99.99( 99.71%)
   119. (0.00071) RY*( 1) H  11           s( 99.74%)p 0.00(  0.26%)
                                            0.0033  0.9987  0.0000 -0.0238  0.0454
   120. (0.00003) RY*( 2) H  11           s(  0.00%)p 1.00(100.00%)
   121. (0.00004) RY*( 3) H  11           s(  0.09%)p99.99( 99.91%)
   122. (0.00004) RY*( 4) H  11           s(  0.29%)p99.99( 99.71%)
   123. (0.00085) RY*( 1) H  12           s( 99.66%)p 0.00(  0.34%)
                                            0.0046  0.9983  0.0000 -0.0578  0.0107
   124. (0.00007) RY*( 2) H  12           s(  0.00%)p 1.00(100.00%)
   125. (0.00005) RY*( 3) H  12           s(  0.02%)p99.99( 99.98%)
   126. (0.00003) RY*( 4) H  12           s(  0.43%)p99.99( 99.57%)
   127. (0.01460) BD*( 1)Cl   1 - C   2  
                ( 46.34%)   0.6807*Cl   1 s( 18.09%)p 4.50( 81.36%)d 0.03(  0.54%)
                                            0.0000 -0.0001 -0.4236  0.0383 -0.0000
                                           -0.0000 -0.0000  0.0000 -0.4696 -0.0172
                                            0.0001 -0.7694 -0.0277 -0.0000 -0.0000
                                           -0.0573  0.0170 -0.0431
                ( 53.66%)  -0.7326* C   2 s( 23.05%)p 3.33( 76.70%)d 0.01(  0.25%)
                                            0.0002 -0.4801  0.0015 -0.0000 -0.0000
                                            0.4471  0.0039  0.7529 -0.0114 -0.0000
                                           -0.0000 -0.0371  0.0105 -0.0320
   128. (0.02376) BD*( 1) C   2 - C   3  
                ( 50.00%)   0.7071* C   2 s( 37.59%)p 1.66( 62.35%)d 0.00(  0.06%)
                                           -0.0000  0.6130  0.0099  0.0000  0.0000
                                            0.7855  0.0034 -0.0760 -0.0269  0.0000
                                            0.0000 -0.0016 -0.0229 -0.0074
                ( 50.00%)  -0.7071* C   3 s( 37.59%)p 1.66( 62.35%)d 0.00(  0.06%)
                                           -0.0000  0.6130  0.0099  0.0000  0.0000
                                           -0.7855 -0.0034 -0.0760 -0.0269  0.0000
                                            0.0000  0.0016 -0.0229 -0.0074
   129. (0.01432) BD*( 1) C   2 - C   8  
                ( 48.42%)   0.6959* C   2 s( 39.19%)p 1.55( 60.77%)d 0.00(  0.04%)
                                            0.0002 -0.6260  0.0016 -0.0000 -0.0000
                                            0.4258  0.0297 -0.6522  0.0127 -0.0000
                                           -0.0000  0.0119  0.0078 -0.0150
                ( 51.58%)  -0.7182* C   8 s( 34.28%)p 1.92( 65.66%)d 0.00(  0.05%)
                                           -0.0001 -0.5853 -0.0141 -0.0000 -0.0000
                                           -0.3826  0.0292  0.7133  0.0242 -0.0000
                                           -0.0000  0.0178  0.0076 -0.0128
   130. (0.14207) BD*( 2) C   2 - C   8  
                ( 61.18%)   0.7822* C   2 s(  0.00%)p 1.00( 99.95%)d 0.00(  0.05%)
                                            0.0000  0.0000  0.0000  0.9997 -0.0043
                                            0.0000  0.0000  0.0000  0.0000 -0.0145
                                            0.0175  0.0000  0.0000  0.0000
                ( 38.82%)  -0.6231* C   8 s(  0.00%)p 1.00( 99.95%)d 0.00(  0.05%)
                                            0.0000  0.0000  0.0000  0.9997 -0.0007
                                            0.0000  0.0000  0.0000  0.0000  0.0227
                                           -0.0019  0.0000  0.0000  0.0000
   131. (0.01460) BD*( 1) C   3 -Cl   4  
                ( 53.66%)   0.7326* C   3 s( 23.05%)p 3.33( 76.70%)d 0.01(  0.25%)
                                           -0.0002  0.4801 -0.0015  0.0000  0.0000
                                            0.4471  0.0039 -0.7529  0.0114  0.0000
                                            0.0000 -0.0371 -0.0105  0.0320
                ( 46.34%)  -0.6807*Cl   4 s( 18.09%)p 4.50( 81.36%)d 0.03(  0.54%)
                                           -0.0000  0.0001  0.4236 -0.0383  0.0000
                                            0.0000  0.0000  0.0000 -0.4696 -0.0172
                                           -0.0001  0.7694  0.0277  0.0000  0.0000
                                           -0.0573 -0.0170  0.0431
   132. (0.01432) BD*( 1) C   3 - C   5  
                ( 48.42%)   0.6959* C   3 s( 39.19%)p 1.55( 60.77%)d 0.00(  0.04%)
                                            0.0002 -0.6260  0.0016 -0.0000 -0.0000
                                           -0.4258 -0.0297 -0.6522  0.0127 -0.0000
                                           -0.0000 -0.0119  0.0078 -0.0150
                ( 51.58%)  -0.7182* C   5 s( 34.28%)p 1.92( 65.66%)d 0.00(  0.05%)
                                           -0.0001 -0.5853 -0.0141 -0.0000 -0.0000
                                            0.3826 -0.0292  0.7133  0.0242 -0.0000
                                           -0.0000 -0.0178  0.0076 -0.0128
   133. (0.00869) BD*( 1) C   5 - C   6  
                ( 49.17%)   0.7012* C   5 s( 35.98%)p 1.78( 63.98%)d 0.00(  0.05%)
                                            0.0001 -0.5998 -0.0073 -0.0000 -0.0000
                                            0.3855 -0.0345 -0.6994 -0.0281 -0.0000
                                           -0.0000  0.0171  0.0079 -0.0100
                ( 50.83%)  -0.7129* C   6 s( 35.21%)p 1.84( 64.73%)d 0.00(  0.05%)
                                           -0.0001 -0.5934 -0.0072 -0.0000 -0.0000
                                           -0.4162 -0.0369  0.6874 -0.0145 -0.0000
                                           -0.0000  0.0135  0.0054 -0.0175
   134. (0.05093) BD*( 2) C   5 - C   6  
                ( 38.07%)   0.6170* C   5 s(  0.00%)p 1.00( 99.94%)d 0.00(  0.06%)
                                           -0.0000 -0.0000 -0.0000 -0.9997  0.0088
                                           -0.0000 -0.0000 -0.0000 -0.0000  0.0243
                                           -0.0038 -0.0000 -0.0000 -0.0000
                ( 61.93%)  -0.7870* C   6 s(  0.00%)p 1.00( 99.90%)d 0.00(  0.10%)
                                           -0.0000 -0.0000 -0.0000 -0.9995  0.0070
                                           -0.0000 -0.0000 -0.0000 -0.0000 -0.0037
                                            0.0319 -0.0000 -0.0000 -0.0000
   135. (0.00639) BD*( 1) C   5 - H   9  
                ( 35.83%)   0.5986* C   5 s( 29.65%)p 2.37( 70.33%)d 0.00(  0.02%)
                                            0.0003 -0.5442  0.0159 -0.0000 -0.0000
                                           -0.8385  0.0117  0.0042 -0.0088 -0.0000
                                           -0.0000  0.0020  0.0137  0.0059
                ( 64.17%)  -0.8010* H   9 s( 99.89%)p 0.00(  0.11%)
                                           -0.9995  0.0028 -0.0000  0.0327 -0.0002
   136. (0.00770) BD*( 1) C   6 - C   7  
                ( 50.00%)   0.7071* C   6 s( 35.02%)p 1.85( 64.92%)d 0.00(  0.06%)
                                            0.0000  0.5917  0.0114  0.0000  0.0000
                                           -0.8043 -0.0106  0.0241  0.0405  0.0000
                                            0.0000  0.0029 -0.0224 -0.0092
                ( 50.00%)  -0.7071* C   7 s( 35.02%)p 1.85( 64.92%)d 0.00(  0.06%)
                                            0.0000  0.5917  0.0114  0.0000  0.0000
                                            0.8043  0.0106  0.0241  0.0405  0.0000
                                            0.0000 -0.0029 -0.0224 -0.0092
   137. (0.00630) BD*( 1) C   6 - H  10  
                ( 36.70%)   0.6058* C   6 s( 29.66%)p 2.37( 70.31%)d 0.00(  0.03%)
                                            0.0003 -0.5445  0.0118 -0.0000 -0.0000
                                           -0.4216  0.0048 -0.7247  0.0101 -0.0000
                                           -0.0000 -0.0114  0.0056 -0.0111
                ( 63.30%)  -0.7956* H  10 s( 99.89%)p 0.00(  0.11%)
                                           -0.9994  0.0016 -0.0000  0.0170  0.0285
   138. (0.00869) BD*( 1) C   7 - C   8  
                ( 50.83%)   0.7129* C   7 s( 35.21%)p 1.84( 64.73%)d 0.00(  0.05%)
                                            0.0001  0.5934  0.0072  0.0000  0.0000
                                           -0.4162 -0.0369 -0.6874  0.0145  0.0000
                                            0.0000  0.0135 -0.0054  0.0175
                ( 49.17%)  -0.7012* C   8 s( 35.98%)p 1.78( 63.98%)d 0.00(  0.05%)
                                           -0.0001  0.5998  0.0073  0.0000  0.0000
                                            0.3855 -0.0345  0.6994  0.0281  0.0000
                                            0.0000  0.0171 -0.0079  0.0100
   139. (0.00630) BD*( 1) C   7 - H  11  
                ( 36.70%)   0.6058* C   7 s( 29.66%)p 2.37( 70.31%)d 0.00(  0.03%)
                                            0.0003 -0.5445  0.0118 -0.0000 -0.0000
                                            0.4216 -0.0048 -0.7247  0.0101 -0.0000
                                           -0.0000  0.0114  0.0056 -0.0111
                ( 63.30%)  -0.7956* H  11 s( 99.89%)p 0.00(  0.11%)
                                           -0.9994  0.0016 -0.0000 -0.0170  0.0285
   140. (0.00639) BD*( 1) C   8 - H  12  
                ( 35.83%)   0.5986* C   8 s( 29.65%)p 2.37( 70.33%)d 0.00(  0.02%)
                                           -0.0003  0.5442 -0.0159 -0.0000 -0.0000
                                           -0.8385  0.0117 -0.0042  0.0088 -0.0000
                                           -0.0000  0.0020 -0.0137 -0.0059
                ( 64.17%)  -0.8010* H  12 s( 99.89%)p 0.00(  0.11%)
                                            0.9995 -0.0028 -0.0000  0.0327  0.0002


 NHO Directionality and "Bond Bending" (deviations from line of nuclear centers)

         [Thresholds for printing:  angular deviation  >  1.0 degree]
                                    hybrid p-character > 25.0%
                                    orbital occupancy  >  0.10e

                                Line of Centers        Hybrid 1              Hybrid 2
                                ---------------  -------------------   ------------------
                NBO               Theta   Phi    Theta   Phi    Dev    Theta   Phi    Dev
 ========================================================================================
     2. BD (   1) C   2 - C   3    90.0   90.0    97.4   90.0   7.4     97.4  270.0   7.4
     3. BD (   1) C   2 - C   8    29.8  270.0    35.5  270.0   5.7    154.4   90.0   4.1
     4. BD (   2) C   2 - C   8    29.8  270.0    90.0    0.0  90.0     90.0    0.0  90.0
     6. BD (   1) C   3 - C   5    29.8   90.0    35.5   90.0   5.7    154.4  270.0   4.1
     7. BD (   1) C   5 - C   6    30.0  270.0    25.8  270.0   4.3    146.0   90.0   3.9
     8. BD (   2) C   5 - C   6    30.0  270.0    90.0    0.0  90.0     90.0    0.0  90.0
     9. BD (   1) C   5 - H   9    91.1   90.0    89.7   90.0   1.4      --     --    --
    10. BD (   1) C   6 - C   7    90.0  270.0    85.5  270.0   4.5     85.5   90.0   4.5
    12. BD (   1) C   7 - C   8   150.0  270.0   146.0  270.0   3.9     25.8   90.0   4.3
    14. BD (   1) C   8 - H  12    91.1  270.0    89.7  270.0   1.4      --     --    --
    32. LP (   2)Cl   1             --     --     59.9  270.0   --       --     --    --
    33. LP (   3)Cl   1             --     --     90.0    0.0   --       --     --    --
    34. LP*(   1) C   3             --     --     90.0    0.0   --       --     --    --
    36. LP (   2)Cl   4             --     --     59.9   90.0   --       --     --    --
    37. LP (   3)Cl   4             --     --     90.0    0.0   --       --     --    --
    38. LP*(   1) C   7             --     --     90.0    0.0   --       --     --    --
   130. BD*(   2) C   2 - C   8    29.8  270.0    90.0    0.0  90.0     90.0    0.0  90.0


 Second Order Perturbation Theory Analysis of Fock Matrix in NBO Basis

     Threshold for printing:   0.25 kcal/mol
                                                                              E(2)  E(j)-E(i) F(i,j)
         Donor NBO (i)                     Acceptor NBO (j)                 kcal/mol   a.u.    a.u. 
 ===================================================================================================

 within unit  1
   1. BD (   1)Cl   1 - C   2        / 57. RY*(   1) C   3                    0.45    1.62    0.034
   1. BD (   1)Cl   1 - C   2        / 58. RY*(   2) C   3                    0.33    1.59    0.029
   1. BD (   1)Cl   1 - C   2        /102. RY*(   1) C   8                    0.50    1.84    0.038
   1. BD (   1)Cl   1 - C   2        /129. BD*(   1) C   2 - C   8            0.30    1.28    0.025
   1. BD (   1)Cl   1 - C   2        /132. BD*(   1) C   3 - C   5            1.34    1.28    0.052
   1. BD (   1)Cl   1 - C   2        /138. BD*(   1) C   7 - C   8            1.27    1.30    0.051
   2. BD (   1) C   2 - C   3        / 75. RY*(   1) C   5                    0.70    1.86    0.046
   2. BD (   1) C   2 - C   3        /102. RY*(   1) C   8                    0.70    1.86    0.046
   2. BD (   1) C   2 - C   3        /129. BD*(   1) C   2 - C   8            2.01    1.30    0.065
   2. BD (   1) C   2 - C   3        /132. BD*(   1) C   3 - C   5            2.01    1.30    0.065
   2. BD (   1) C   2 - C   3        /135. BD*(   1) C   5 - H   9            0.90    1.25    0.042
   2. BD (   1) C   2 - C   3        /140. BD*(   1) C   8 - H  12            0.90    1.25    0.042
   3. BD (   1) C   2 - C   8        / 57. RY*(   1) C   3                    0.81    1.61    0.046
   3. BD (   1) C   2 - C   8        / 93. RY*(   1) C   7                    0.48    1.93    0.039
   3. BD (   1) C   2 - C   8        / 94. RY*(   2) C   7                    0.61    1.40    0.037
   3. BD (   1) C   2 - C   8        /128. BD*(   1) C   2 - C   3            2.39    1.23    0.069
   3. BD (   1) C   2 - C   8        /131. BD*(   1) C   3 -Cl   4            2.15    0.88    0.055
   3. BD (   1) C   2 - C   8        /138. BD*(   1) C   7 - C   8            1.27    1.29    0.051
   3. BD (   1) C   2 - C   8        /139. BD*(   1) C   7 - H  11            0.94    1.22    0.043
   3. BD (   1) C   2 - C   8        /140. BD*(   1) C   8 - H  12            0.74    1.21    0.038
   4. BD (   2) C   2 - C   8        / 34. LP*(   1) C   3                   21.00    0.12    0.068
   4. BD (   2) C   2 - C   8        / 38. LP*(   1) C   7                   41.55    0.17    0.111
   4. BD (   2) C   2 - C   8        / 40. RY*(   2)Cl   1                    0.62    1.07    0.038
   4. BD (   2) C   2 - C   8        / 59. RY*(   3) C   3                    0.34    1.22    0.030
   4. BD (   2) C   2 - C   8        / 97. RY*(   5) C   7                    0.91    1.52    0.054
   4. BD (   2) C   2 - C   8        /107. RY*(   6) C   8                    0.34    2.12    0.039
   4. BD (   2) C   2 - C   8        /130. BD*(   2) C   2 - C   8            3.67    0.27    0.042
   5. BD (   1) C   3 -Cl   4        / 48. RY*(   1) C   2                    0.45    1.62    0.034
   5. BD (   1) C   3 -Cl   4        / 49. RY*(   2) C   2                    0.33    1.59    0.029
   5. BD (   1) C   3 -Cl   4        / 75. RY*(   1) C   5                    0.50    1.84    0.038
   5. BD (   1) C   3 -Cl   4        /129. BD*(   1) C   2 - C   8            1.34    1.28    0.052
   5. BD (   1) C   3 -Cl   4        /132. BD*(   1) C   3 - C   5            0.30    1.28    0.025
   5. BD (   1) C   3 -Cl   4        /133. BD*(   1) C   5 - C   6            1.27    1.30    0.051
   6. BD (   1) C   3 - C   5        / 48. RY*(   1) C   2                    0.81    1.61    0.046
   6. BD (   1) C   3 - C   5        / 84. RY*(   1) C   6                    0.48    1.93    0.039
   6. BD (   1) C   3 - C   5        / 85. RY*(   2) C   6                    0.61    1.40    0.037
   6. BD (   1) C   3 - C   5        /127. BD*(   1)Cl   1 - C   2            2.15    0.88    0.055
   6. BD (   1) C   3 - C   5        /128. BD*(   1) C   2 - C   3            2.39    1.23    0.069
   6. BD (   1) C   3 - C   5        /133. BD*(   1) C   5 - C   6            1.27    1.29    0.051
   6. BD (   1) C   3 - C   5        /135. BD*(   1) C   5 - H   9            0.74    1.21    0.038
   6. BD (   1) C   3 - C   5        /137. BD*(   1) C   6 - H  10            0.94    1.22    0.043
   7. BD (   1) C   5 - C   6        / 58. RY*(   2) C   3                    1.00    1.55    0.050
   7. BD (   1) C   5 - C   6        / 93. RY*(   1) C   7                    0.46    1.90    0.037
   7. BD (   1) C   5 - C   6        / 94. RY*(   2) C   7                    0.63    1.37    0.037
   7. BD (   1) C   5 - C   6        /131. BD*(   1) C   3 -Cl   4            2.16    0.85    0.054
   7. BD (   1) C   5 - C   6        /132. BD*(   1) C   3 - C   5            1.51    1.23    0.055
   7. BD (   1) C   5 - C   6        /135. BD*(   1) C   5 - H   9            0.79    1.18    0.039
   7. BD (   1) C   5 - C   6        /136. BD*(   1) C   6 - C   7            1.07    1.26    0.046
   7. BD (   1) C   5 - C   6        /137. BD*(   1) C   6 - H  10            0.59    1.19    0.034
   7. BD (   1) C   5 - C   6        /139. BD*(   1) C   7 - H  11            1.16    1.19    0.047
   8. BD (   2) C   5 - C   6        / 34. LP*(   1) C   3                   53.27    0.11    0.106
   8. BD (   2) C   5 - C   6        / 38. LP*(   1) C   7                   19.01    0.16    0.075
   8. BD (   2) C   5 - C   6        / 59. RY*(   3) C   3                    0.87    1.20    0.046
   8. BD (   2) C   5 - C   6        / 63. RY*(   7) C   3                    0.26    1.98    0.032
   8. BD (   2) C   5 - C   6        / 78. RY*(   4) C   5                    0.56    0.90    0.032
   8. BD (   2) C   5 - C   6        / 96. RY*(   4) C   7                    0.48    1.54    0.039
   8. BD (   2) C   5 - C   6        /134. BD*(   2) C   5 - C   6            0.86    0.29    0.022
   9. BD (   1) C   5 - H   9        / 57. RY*(   1) C   3                    0.57    1.39    0.036
   9. BD (   1) C   5 - H   9        / 84. RY*(   1) C   6                    0.31    1.71    0.029
   9. BD (   1) C   5 - H   9        /128. BD*(   1) C   2 - C   3            2.43    1.01    0.063
   9. BD (   1) C   5 - H   9        /131. BD*(   1) C   3 -Cl   4            0.36    0.65    0.019
   9. BD (   1) C   5 - H   9        /132. BD*(   1) C   3 - C   5            0.46    1.04    0.028
   9. BD (   1) C   5 - H   9        /133. BD*(   1) C   5 - C   6            0.53    1.07    0.030
   9. BD (   1) C   5 - H   9        /136. BD*(   1) C   6 - C   7            1.79    1.07    0.055
  10. BD (   1) C   6 - C   7        / 75. RY*(   1) C   5                    0.26    1.80    0.027
  10. BD (   1) C   6 - C   7        / 76. RY*(   2) C   5                    0.99    1.40    0.047
  10. BD (   1) C   6 - C   7        /102. RY*(   1) C   8                    0.26    1.80    0.027
  10. BD (   1) C   6 - C   7        /103. RY*(   2) C   8                    0.99    1.40    0.047
  10. BD (   1) C   6 - C   7        /133. BD*(   1) C   5 - C   6            1.12    1.26    0.047
  10. BD (   1) C   6 - C   7        /135. BD*(   1) C   5 - H   9            1.25    1.18    0.049
  10. BD (   1) C   6 - C   7        /137. BD*(   1) C   6 - H  10            0.57    1.19    0.033
  10. BD (   1) C   6 - C   7        /138. BD*(   1) C   7 - C   8            1.12    1.26    0.047
  10. BD (   1) C   6 - C   7        /139. BD*(   1) C   7 - H  11            0.57    1.19    0.033
  10. BD (   1) C   6 - C   7        /140. BD*(   1) C   8 - H  12            1.25    1.18    0.049
  11. BD (   1) C   6 - H  10        / 75. RY*(   1) C   5                    0.31    1.61    0.028
  11. BD (   1) C   6 - H  10        / 93. RY*(   1) C   7                    0.32    1.71    0.030
  11. BD (   1) C   6 - H  10        /132. BD*(   1) C   3 - C   5            2.22    1.04    0.061
  11. BD (   1) C   6 - H  10        /133. BD*(   1) C   5 - C   6            0.44    1.07    0.027
  11. BD (   1) C   6 - H  10        /136. BD*(   1) C   6 - C   7            0.33    1.07    0.024
  11. BD (   1) C   6 - H  10        /138. BD*(   1) C   7 - C   8            1.90    1.07    0.057
  12. BD (   1) C   7 - C   8        / 49. RY*(   2) C   2                    1.00    1.55    0.050
  12. BD (   1) C   7 - C   8        / 84. RY*(   1) C   6                    0.46    1.90    0.037
  12. BD (   1) C   7 - C   8        / 85. RY*(   2) C   6                    0.63    1.37    0.037
  12. BD (   1) C   7 - C   8        /127. BD*(   1)Cl   1 - C   2            2.16    0.85    0.054
  12. BD (   1) C   7 - C   8        /129. BD*(   1) C   2 - C   8            1.51    1.23    0.055
  12. BD (   1) C   7 - C   8        /136. BD*(   1) C   6 - C   7            1.07    1.26    0.046
  12. BD (   1) C   7 - C   8        /137. BD*(   1) C   6 - H  10            1.16    1.19    0.047
  12. BD (   1) C   7 - C   8        /139. BD*(   1) C   7 - H  11            0.59    1.19    0.034
  12. BD (   1) C   7 - C   8        /140. BD*(   1) C   8 - H  12            0.79    1.18    0.039
  13. BD (   1) C   7 - H  11        / 84. RY*(   1) C   6                    0.32    1.71    0.030
  13. BD (   1) C   7 - H  11        /102. RY*(   1) C   8                    0.31    1.61    0.028
  13. BD (   1) C   7 - H  11        /129. BD*(   1) C   2 - C   8            2.22    1.04    0.061
  13. BD (   1) C   7 - H  11        /133. BD*(   1) C   5 - C   6            1.90    1.07    0.057
  13. BD (   1) C   7 - H  11        /136. BD*(   1) C   6 - C   7            0.33    1.07    0.024
  13. BD (   1) C   7 - H  11        /138. BD*(   1) C   7 - C   8            0.44    1.07    0.027
  14. BD (   1) C   8 - H  12        / 48. RY*(   1) C   2                    0.57    1.39    0.036
  14. BD (   1) C   8 - H  12        / 93. RY*(   1) C   7                    0.31    1.71    0.029
  14. BD (   1) C   8 - H  12        /127. BD*(   1)Cl   1 - C   2            0.36    0.65    0.019
  14. BD (   1) C   8 - H  12        /128. BD*(   1) C   2 - C   3            2.43    1.01    0.063
  14. BD (   1) C   8 - H  12        /129. BD*(   1) C   2 - C   8            0.46    1.04    0.028
  14. BD (   1) C   8 - H  12        /136. BD*(   1) C   6 - C   7            1.79    1.07    0.055
  14. BD (   1) C   8 - H  12        /138. BD*(   1) C   7 - C   8            0.53    1.07    0.030
  16. CR (   2)Cl   1                / 48. RY*(   1) C   2                    0.62   10.95    0.104
  16. CR (   2)Cl   1                / 49. RY*(   2) C   2                    0.44   10.92    0.088
  16. CR (   2)Cl   1                /128. BD*(   1) C   2 - C   3            0.50   10.57    0.093
  16. CR (   2)Cl   1                /129. BD*(   1) C   2 - C   8            0.48   10.61    0.090
  20. CR (   1) C   2                / 58. RY*(   2) C   3                    1.26   11.02    0.149
  20. CR (   1) C   2                /103. RY*(   2) C   8                    0.82   10.86    0.119
  20. CR (   1) C   2                /104. RY*(   3) C   8                    0.30   10.80    0.071
  20. CR (   1) C   2                /127. BD*(   1)Cl   1 - C   2            0.92   10.31    0.124
  20. CR (   1) C   2                /128. BD*(   1) C   2 - C   3            0.35   10.67    0.078
  20. CR (   1) C   2                /129. BD*(   1) C   2 - C   8            0.33   10.70    0.075
  20. CR (   1) C   2                /131. BD*(   1) C   3 -Cl   4            0.43   10.31    0.085
  20. CR (   1) C   2                /132. BD*(   1) C   3 - C   5            0.51   10.70    0.094
  20. CR (   1) C   2                /138. BD*(   1) C   7 - C   8            0.40   10.73    0.084
  20. CR (   1) C   2                /140. BD*(   1) C   8 - H  12            0.28   10.65    0.069
  21. CR (   1) C   3                / 49. RY*(   2) C   2                    1.26   11.02    0.149
  21. CR (   1) C   3                / 76. RY*(   2) C   5                    0.82   10.86    0.119
  21. CR (   1) C   3                / 77. RY*(   3) C   5                    0.30   10.80    0.071
  21. CR (   1) C   3                /127. BD*(   1)Cl   1 - C   2            0.43   10.31    0.085
  21. CR (   1) C   3                /128. BD*(   1) C   2 - C   3            0.35   10.67    0.078
  21. CR (   1) C   3                /129. BD*(   1) C   2 - C   8            0.51   10.70    0.094
  21. CR (   1) C   3                /131. BD*(   1) C   3 -Cl   4            0.92   10.31    0.124
  21. CR (   1) C   3                /132. BD*(   1) C   3 - C   5            0.33   10.70    0.075
  21. CR (   1) C   3                /133. BD*(   1) C   5 - C   6            0.40   10.73    0.084
  21. CR (   1) C   3                /135. BD*(   1) C   5 - H   9            0.28   10.65    0.069
  23. CR (   2)Cl   4                / 57. RY*(   1) C   3                    0.62   10.95    0.104
  23. CR (   2)Cl   4                / 58. RY*(   2) C   3                    0.44   10.92    0.088
  23. CR (   2)Cl   4                /128. BD*(   1) C   2 - C   3            0.50   10.57    0.093
  23. CR (   2)Cl   4                /132. BD*(   1) C   3 - C   5            0.48   10.61    0.090
  27. CR (   1) C   5                / 57. RY*(   1) C   3                    0.85   10.96    0.122
  27. CR (   1) C   5                / 58. RY*(   2) C   3                    0.28   10.94    0.070
  27. CR (   1) C   5                / 60. RY*(   4) C   3                    0.30   10.62    0.072
  27. CR (   1) C   5                / 85. RY*(   2) C   6                    0.64   10.75    0.105
  27. CR (   1) C   5                / 86. RY*(   3) C   6                    0.29   10.81    0.071
  27. CR (   1) C   5                /111. RY*(   1) H   9                    0.43   10.46    0.085
  27. CR (   1) C   5                /128. BD*(   1) C   2 - C   3            0.71   10.59    0.111
  27. CR (   1) C   5                /131. BD*(   1) C   3 -Cl   4            0.39   10.23    0.080
  27. CR (   1) C   5                /136. BD*(   1) C   6 - C   7            0.43   10.64    0.086
  27. CR (   1) C   5                /137. BD*(   1) C   6 - H  10            0.26   10.57    0.066
  28. CR (   1) C   6                / 75. RY*(   1) C   5                    0.27   11.19    0.070
  28. CR (   1) C   6                / 76. RY*(   2) C   5                    0.57   10.79    0.099
  28. CR (   1) C   6                / 94. RY*(   2) C   7                    0.77   10.76    0.115
  28. CR (   1) C   6                /115. RY*(   1) H  10                    0.42   10.46    0.084
  28. CR (   1) C   6                /132. BD*(   1) C   3 - C   5            0.53   10.63    0.095
  28. CR (   1) C   6                /135. BD*(   1) C   5 - H   9            0.32   10.58    0.073
  28. CR (   1) C   6                /138. BD*(   1) C   7 - C   8            0.42   10.66    0.085
  28. CR (   1) C   6                /139. BD*(   1) C   7 - H  11            0.28   10.58    0.069
  29. CR (   1) C   7                / 85. RY*(   2) C   6                    0.77   10.76    0.115
  29. CR (   1) C   7                /102. RY*(   1) C   8                    0.27   11.19    0.070
  29. CR (   1) C   7                /103. RY*(   2) C   8                    0.57   10.79    0.099
  29. CR (   1) C   7                /119. RY*(   1) H  11                    0.42   10.46    0.084
  29. CR (   1) C   7                /129. BD*(   1) C   2 - C   8            0.53   10.63    0.095
  29. CR (   1) C   7                /133. BD*(   1) C   5 - C   6            0.42   10.66    0.085
  29. CR (   1) C   7                /137. BD*(   1) C   6 - H  10            0.28   10.58    0.069
  29. CR (   1) C   7                /140. BD*(   1) C   8 - H  12            0.32   10.58    0.073
  30. CR (   1) C   8                / 48. RY*(   1) C   2                    0.85   10.96    0.122
  30. CR (   1) C   8                / 49. RY*(   2) C   2                    0.28   10.94    0.070
  30. CR (   1) C   8                / 51. RY*(   4) C   2                    0.30   10.62    0.072
  30. CR (   1) C   8                / 94. RY*(   2) C   7                    0.64   10.75    0.105
  30. CR (   1) C   8                / 95. RY*(   3) C   7                    0.29   10.81    0.071
  30. CR (   1) C   8                /123. RY*(   1) H  12                    0.43   10.46    0.085
  30. CR (   1) C   8                /127. BD*(   1)Cl   1 - C   2            0.39   10.23    0.080
  30. CR (   1) C   8                /128. BD*(   1) C   2 - C   3            0.71   10.59    0.111
  30. CR (   1) C   8                /136. BD*(   1) C   6 - C   7            0.43   10.64    0.086
  30. CR (   1) C   8                /139. BD*(   1) C   7 - H  11            0.26   10.57    0.066
  31. LP (   1)Cl   1                / 48. RY*(   1) C   2                    1.19    1.80    0.059
  31. LP (   1)Cl   1                / 49. RY*(   2) C   2                    0.80    1.77    0.048
  31. LP (   1)Cl   1                /128. BD*(   1) C   2 - C   3            0.81    1.42    0.043
  31. LP (   1)Cl   1                /129. BD*(   1) C   2 - C   8            0.94    1.45    0.047
  32. LP (   2)Cl   1                / 49. RY*(   2) C   2                    0.42    1.17    0.028
  32. LP (   2)Cl   1                /128. BD*(   1) C   2 - C   3            2.50    0.82    0.057
  32. LP (   2)Cl   1                /129. BD*(   1) C   2 - C   8            1.80    0.85    0.050
  33. LP (   3)Cl   1                / 40. RY*(   2)Cl   1                    0.50    1.10    0.034
  33. LP (   3)Cl   1                / 50. RY*(   3) C   2                    0.54    1.29    0.038
  33. LP (   3)Cl   1                /130. BD*(   2) C   2 - C   8           12.47    0.30    0.080
  34. LP*(   1) C   3                / 38. LP*(   1) C   7                    0.73    0.05    0.009
  34. LP*(   1) C   3                / 50. RY*(   3) C   2                    0.32    1.15    0.039
  34. LP*(   1) C   3                / 52. RY*(   5) C   2                    0.37    1.82    0.053
  34. LP*(   1) C   3                / 67. RY*(   2)Cl   4                    1.20    0.95    0.069
  34. LP*(   1) C   3                / 78. RY*(   4) C   5                    1.34    0.79    0.067
  34. LP*(   1) C   3                /130. BD*(   2) C   2 - C   8           24.32    0.15    0.105
  34. LP*(   1) C   3                /134. BD*(   2) C   5 - C   6           11.72    0.18    0.089
  35. LP (   1)Cl   4                / 57. RY*(   1) C   3                    1.19    1.80    0.059
  35. LP (   1)Cl   4                / 58. RY*(   2) C   3                    0.80    1.77    0.048
  35. LP (   1)Cl   4                /128. BD*(   1) C   2 - C   3            0.81    1.42    0.043
  35. LP (   1)Cl   4                /132. BD*(   1) C   3 - C   5            0.94    1.45    0.047
  36. LP (   2)Cl   4                / 58. RY*(   2) C   3                    0.42    1.17    0.028
  36. LP (   2)Cl   4                /128. BD*(   1) C   2 - C   3            2.50    0.82    0.057
  36. LP (   2)Cl   4                /132. BD*(   1) C   3 - C   5            1.80    0.85    0.050
  37. LP (   3)Cl   4                / 34. LP*(   1) C   3                   33.38    0.15    0.096
  37. LP (   3)Cl   4                / 59. RY*(   3) C   3                    0.48    1.24    0.035
  37. LP (   3)Cl   4                / 67. RY*(   2)Cl   4                    0.50    1.10    0.034
  38. LP*(   1) C   7                / 87. RY*(   4) C   6                    0.78    1.43    0.073
  38. LP*(   1) C   7                / 96. RY*(   4) C   7                    0.25    1.38    0.041
  38. LP*(   1) C   7                / 97. RY*(   5) C   7                    0.85    1.34    0.074
  38. LP*(   1) C   7                /107. RY*(   6) C   8                    0.63    1.95    0.076
  38. LP*(   1) C   7                /130. BD*(   2) C   2 - C   8           27.92    0.10    0.095
  38. LP*(   1) C   7                /134. BD*(   2) C   5 - C   6           21.97    0.13    0.110
 130. BD*(   2) C   2 - C   8        / 40. RY*(   2)Cl   1                    0.32    0.80    0.053
 130. BD*(   2) C   2 - C   8        / 50. RY*(   3) C   2                    0.68    1.00    0.086
 130. BD*(   2) C   2 - C   8        /105. RY*(   4) C   8                    1.33    0.66    0.099
 130. BD*(   2) C   2 - C   8        /134. BD*(   2) C   5 - C   6            1.03    0.03    0.017
 134. BD*(   2) C   5 - C   6        / 88. RY*(   5) C   6                    0.35    1.16    0.112


 Natural Bond Orbitals (Summary):

                                                            Principal Delocalizations
           NBO                        Occupancy    Energy   (geminal,vicinal,remote)
 ====================================================================================
 Molecular unit  1  (C6H4Cl2)
     1. BD (   1)Cl   1 - C   2          0.99346    -0.94117  132(v),138(v),102(v),57(v)
                                                    58(v),129(g)
     2. BD (   1) C   2 - C   3          0.99051    -0.96198  129(g),132(g),135(v),140(v)
                                                    75(v),102(v)
     3. BD (   1) C   2 - C   8          0.98752    -0.92953  128(g),131(v),138(g),139(v)
                                                    57(v),140(g),94(v),93(v)
     4. BD (   2) C   2 - C   8          0.74658    -0.46912  38(v),34(v),130(g),97(v)
                                                    40(v),59(v),107(g)
     5. BD (   1) C   3 -Cl   4          0.99346    -0.94117  129(v),133(v),75(v),48(v)
                                                    49(v),132(g)
     6. BD (   1) C   3 - C   5          0.98752    -0.92953  128(g),127(v),133(g),137(v)
                                                    48(v),135(g),85(v),84(v)
     7. BD (   1) C   5 - C   6          0.98696    -0.90073  131(v),132(g),139(v),136(g)
                                                    58(v),135(g),94(v),137(g)
                                                    93(v)
     8. BD (   2) C   5 - C   6          0.79528    -0.45650  34(v),38(v),59(v),134(g)
                                                    78(g),96(v),63(v)
     9. BD (   1) C   5 - H   9          0.98662    -0.70769  128(v),136(v),57(v),133(g)
                                                    132(g),131(v),84(v)
    10. BD (   1) C   6 - C   7          0.99037    -0.90157  135(v),140(v),133(g),138(g)
                                                    76(v),103(v),137(g),139(g)
                                                    75(v),102(v)
    11. BD (   1) C   6 - H  10          0.98883    -0.71051  132(v),138(v),133(g),136(g)
                                                    93(v),75(v)
    12. BD (   1) C   7 - C   8          0.98696    -0.90073  127(v),129(g),137(v),136(g)
                                                    49(v),140(g),85(v),139(g)
                                                    84(v)
    13. BD (   1) C   7 - H  11          0.98883    -0.71051  129(v),133(v),138(g),136(g)
                                                    84(v),102(v)
    14. BD (   1) C   8 - H  12          0.98662    -0.70769  128(v),136(v),48(v),138(g)
                                                    129(g),127(v),93(v)
    15. CR (   1)Cl   1                  1.00000  -100.81037   
    16. CR (   2)Cl   1                  0.99986   -10.27112  48(v),128(v),129(v),49(v)
    17. CR (   3)Cl   1                  0.99994    -7.43644   
    18. CR (   4)Cl   1                  0.99998    -7.43817   
    19. CR (   5)Cl   1                  0.99996    -7.44233   
    20. CR (   1) C   2                  0.99923   -10.36463  58(v),127(g),103(v),132(v)
                                                    131(v),138(v),128(g),129(g)
                                                    104(v),140(v)
    21. CR (   1) C   3                  0.99923   -10.36463  49(v),131(g),76(v),129(v)
                                                    127(v),133(v),128(g),132(g)
                                                    77(v),135(v)
    22. CR (   1)Cl   4                  1.00000  -100.81037   
    23. CR (   2)Cl   4                  0.99986   -10.27112  57(v),128(v),132(v),58(v)
    24. CR (   3)Cl   4                  0.99994    -7.43644   
    25. CR (   4)Cl   4                  0.99998    -7.43817   
    26. CR (   5)Cl   4                  0.99996    -7.44233   
    27. CR (   1) C   5                  0.99942   -10.28160  57(v),128(v),85(v),136(v)
                                                    111(v),131(v),60(v),86(v)
                                                    58(v),137(v)
    28. CR (   1) C   6                  0.99947   -10.29364  94(v),76(v),132(v),138(v)
                                                    115(v),135(v),139(v),75(v)
    29. CR (   1) C   7                  0.99947   -10.29364  85(v),103(v),129(v),133(v)
                                                    119(v),140(v),137(v),102(v)
    30. CR (   1) C   8                  0.99942   -10.28160  48(v),128(v),94(v),136(v)
                                                    123(v),127(v),51(v),95(v)
                                                    49(v),139(v)
    31. LP (   1)Cl   1                  0.99597    -1.12067  48(v),129(v),128(v),49(v)
    32. LP (   2)Cl   1                  0.98407    -0.51657  128(v),129(v),49(v)
    33. LP (   3)Cl   1                  0.77336    -0.49634  130(v),50(v),40(g)
    34. LP*(   1) C   3                  0.37702    -0.34781  130(v),134(v),78(v),67(v)
                                                    38(r),52(v),50(v)
    35. LP (   1)Cl   4                  0.99597    -1.12067  57(v),132(v),128(v),58(v)
    36. LP (   2)Cl   4                  0.98407    -0.51657  128(v),132(v),58(v)
    37. LP (   3)Cl   4                  0.77336    -0.49634  34(v),67(g),59(v)
    38. LP*(   1) C   7                  0.33430    -0.29696  130(v),134(v),97(g),87(v)
                                                    107(v),34(r),96(g)
    39. RY*(   1)Cl   1                  0.00083     0.67151   
    40. RY*(   2)Cl   1                  0.00059     0.59908   
    41. RY*(   3)Cl   1                  0.00027     0.54770   
    42. RY*(   4)Cl   1                  0.00010     1.01684   
    43. RY*(   5)Cl   1                  0.00004     0.79647   
    44. RY*(   6)Cl   1                  0.00003     0.68533   
    45. RY*(   7)Cl   1                  0.00001     0.82827   
    46. RY*(   8)Cl   1                  0.00001     0.60985   
    47. RY*(   9)Cl   1                  0.00000     0.66022   
    48. RY*(   1) C   2                  0.00460     0.67960   
    49. RY*(   2) C   2                  0.00361     0.65381   
    50. RY*(   3) C   2                  0.00174     0.79814   
    51. RY*(   4) C   2                  0.00081     0.33863   
    52. RY*(   5) C   2                  0.00036     1.47225   
    53. RY*(   6) C   2                  0.00035     1.93908   
    54. RY*(   7) C   2                  0.00032     2.01189   
    55. RY*(   8) C   2                  0.00001     1.95051   
    56. RY*(   9) C   2                  0.00000     1.33491   
    57. RY*(   1) C   3                  0.00460     0.67960   
    58. RY*(   2) C   3                  0.00361     0.65381   
    59. RY*(   3) C   3                  0.00152     0.74684   
    60. RY*(   4) C   3                  0.00081     0.33863   
    61. RY*(   5) C   3                  0.00035     1.93908   
    62. RY*(   6) C   3                  0.00032     2.01189   
    63. RY*(   7) C   3                  0.00032     1.52625   
    64. RY*(   8) C   3                  0.00001     1.95051   
    65. RY*(   9) C   3                  0.00000     1.33489   
    66. RY*(   1)Cl   4                  0.00083     0.67151   
    67. RY*(   2)Cl   4                  0.00059     0.59908   
    68. RY*(   3)Cl   4                  0.00027     0.54770   
    69. RY*(   4)Cl   4                  0.00010     1.01684   
    70. RY*(   5)Cl   4                  0.00004     0.79647   
    71. RY*(   6)Cl   4                  0.00003     0.68533   
    72. RY*(   7)Cl   4                  0.00001     0.82827   
    73. RY*(   8)Cl   4                  0.00001     0.60985   
    74. RY*(   9)Cl   4                  0.00000     0.66022   
    75. RY*(   1) C   5                  0.00309     0.89494   
    76. RY*(   2) C   5                  0.00143     0.49423   
    77. RY*(   3) C   5                  0.00061     0.43136   
    78. RY*(   4) C   5                  0.00042     0.44717   
    79. RY*(   5) C   5                  0.00007     1.66092   
    80. RY*(   6) C   5                  0.00008     2.16547   
    81. RY*(   7) C   5                  0.00002     2.12437   
    82. RY*(   8) C   5                  0.00001     1.99718   
    83. RY*(   9) C   5                  0.00000     1.65828   
    84. RY*(   1) C   6                  0.00246     0.99889   
    85. RY*(   2) C   6                  0.00128     0.46962   
    86. RY*(   3) C   6                  0.00041     0.52563   
    87. RY*(   4) C   6                  0.00033     1.13295   
    88. RY*(   5) C   6                  0.00009     0.99954   
    89. RY*(   6) C   6                  0.00007     2.16985   
    90. RY*(   7) C   6                  0.00003     1.97984   
    91. RY*(   8) C   6                  0.00000     2.00371   
    92. RY*(   9) C   6                  0.00000     1.64049   
    93. RY*(   1) C   7                  0.00246     0.99889   
    94. RY*(   2) C   7                  0.00128     0.46962   
    95. RY*(   3) C   7                  0.00041     0.52563   
    96. RY*(   4) C   7                  0.00031     1.08670   
    97. RY*(   5) C   7                  0.00008     1.04596   
    98. RY*(   6) C   7                  0.00007     2.16985   
    99. RY*(   7) C   7                  0.00003     1.97984   
   100. RY*(   8) C   7                  0.00000     2.00371   
   101. RY*(   9) C   7                  0.00000     1.64045   
   102. RY*(   1) C   8                  0.00309     0.89494   
   103. RY*(   2) C   8                  0.00143     0.49423   
   104. RY*(   3) C   8                  0.00061     0.43136   
   105. RY*(   4) C   8                  0.00046     0.45676   
   106. RY*(   5) C   8                  0.00008     2.16547   
   107. RY*(   6) C   8                  0.00007     1.65050   
   108. RY*(   7) C   8                  0.00002     2.12437   
   109. RY*(   8) C   8                  0.00001     1.99718   
   110. RY*(   9) C   8                  0.00000     1.65819   
   111. RY*(   1) H   9                  0.00085     0.17823   
   112. RY*(   2) H   9                  0.00007     1.46654   
   113. RY*(   3) H   9                  0.00005     1.82984   
   114. RY*(   4) H   9                  0.00003     2.12587   
   115. RY*(   1) H  10                  0.00071     0.17118   
   116. RY*(   2) H  10                  0.00003     1.45985   
   117. RY*(   3) H  10                  0.00004     1.88202   
   118. RY*(   4) H  10                  0.00004     2.06751   
   119. RY*(   1) H  11                  0.00071     0.17118   
   120. RY*(   2) H  11                  0.00003     1.45985   
   121. RY*(   3) H  11                  0.00004     1.88202   
   122. RY*(   4) H  11                  0.00004     2.06751   
   123. RY*(   1) H  12                  0.00085     0.17823   
   124. RY*(   2) H  12                  0.00007     1.46654   
   125. RY*(   3) H  12                  0.00005     1.82984   
   126. RY*(   4) H  12                  0.00003     2.12587   
   127. BD*(   1)Cl   1 - C   2          0.01460    -0.05365   
   128. BD*(   1) C   2 - C   3          0.02376     0.30351   
   129. BD*(   1) C   2 - C   8          0.01432     0.33415   
   130. BD*(   2) C   2 - C   8          0.14207    -0.19935  38(v),34(v),105(g),134(r)
                                                    50(g),40(v)
   131. BD*(   1) C   3 -Cl   4          0.01460    -0.05365   
   132. BD*(   1) C   3 - C   5          0.01432     0.33415   
   133. BD*(   1) C   5 - C   6          0.00869     0.36278   
   134. BD*(   2) C   5 - C   6          0.05093    -0.16460   
   135. BD*(   1) C   5 - H   9          0.00639     0.28305   
   136. BD*(   1) C   6 - C   7          0.00770     0.35968   
   137. BD*(   1) C   6 - H  10          0.00630     0.28666   
   138. BD*(   1) C   7 - C   8          0.00869     0.36278   
   139. BD*(   1) C   7 - H  11          0.00630     0.28666   
   140. BD*(   1) C   8 - H  12          0.00639     0.28305   
       -------------------------------
              Total Lewis   34.91206  ( 96.9779%)
        Valence non-Lewis    1.03638  (  2.8788%)
        Rydberg non-Lewis    0.05156  (  0.1432%)
       -------------------------------
            Total unit  1   36.00000  (100.0000%)
           Charge unit  1    1.00000
 Unable to Open any file for archive entry.
 1\1\GINC-COMPUTE-0-7\SP\UB3LYP\def2SVP\C6H4Cl2(1+,2)\ZAHRT2\13-Mar-202
 1\0\\# b3lyp/def2svp geom=NewRedundant pop=NBO\\89\\1,2\Cl,0,2.5254356
 443,-1.7242982871,0.0579352234\C,0,1.0809636794,-0.7568844901,0.024296
 2849\C,0,1.1492970217,0.6456827067,0.0644755638\Cl,0,2.6808048744,1.46
 47128476,0.1492907481\C,0,-0.0289791682,1.3991670489,0.0360860061\C,0,
 -1.2682755422,0.7626013019,-0.0318485417\C,0,-1.3362567472,-0.63273819
 08,-0.0718208214\C,0,-0.1648437036,-1.3895029644,-0.0438009318\H,0,0.0
 44133668,2.4871354173,0.0680800327\H,0,-2.1813530173,1.3611078007,-0.0
 534590891\H,0,-2.3030862363,-1.1375117056,-0.1250369678\H,0,-0.1978403
 71,-2.4794715425,-0.0741981983\\Version=ES64L-G16RevC.01\State=2-B1\HF
 =-1150.6862978\S2=0.759517\S2-1=0.\S2A=0.75006\RMSD=9.702e-09\Dipole=-
 1.49791,0.0746864,-0.0596219\Quadrupole=8.0242578,1.6297772,-9.654035,
 -0.3325483,0.7198139,0.2879497\PG=C02V [SGV(C6H4Cl2)]\\@
 The archive entry for this job was punched.


 IF NO USE IS MADE OF THE LABOR OF PAST AGES,
 THE WORLD MUST REMAIN ALWAYS IN THE INFANCY OF KNOWLEDGE.

                          -- CICERO
 File lengths (MBytes):  RWF=     19 Int=      0 D2E=      0 Chk=      2 Scr=      1
 Normal termination of Gaussian 16
