# Supplementary material for: Machine-Learning-Guided Discovery of Electrochemical Reactions
Source: J Am Chem Soc. 2022 Dec 2;144(49):22599–610. doi: 10.1021/jacs.2c08997 (PMC9756344; doi:10.1021/jacs.2c08997)
Supplement: Supplementary file 4 — ja2c08997_si_004.zip [file ja2c08997_si_004.zip › Reactivity Prediction/Ologs_notimes/18.log]

 Entering Gaussian System, Link 0=g16
 Input=18.com
 Output=18.log
 Initial command:
  
 Copyright (c) 1988-2019, Gaussian, Inc.  All Rights Reserved.
  
 This is part of the Gaussian(R) 16 program.  It is based on
 the Gaussian(R) 09 system (copyright 2009, Gaussian, Inc.),
 the Gaussian(R) 03 system (copyright 2003, Gaussian, Inc.),
 the Gaussian(R) 98 system (copyright 1998, Gaussian, Inc.),
 the Gaussian(R) 94 system (copyright 1995, Gaussian, Inc.),
 the Gaussian 92(TM) system (copyright 1992, Gaussian, Inc.),
 the Gaussian 90(TM) system (copyright 1990, Gaussian, Inc.),
 the Gaussian 88(TM) system (copyright 1988, Gaussian, Inc.),
 the Gaussian 86(TM) system (copyright 1986, Carnegie Mellon
 University), and the Gaussian 82(TM) system (copyright 1983,
 Carnegie Mellon University). Gaussian is a federally registered
 trademark of Gaussian, Inc.
  
 This software contains proprietary and confidential information,
 including trade secrets, belonging to Gaussian, Inc.
  
 This software is provided under written license and may be
 used, copied, transmitted, or stored only in accord with that
 written license.
  
 The following legend is applicable only to US Government
 contracts under FAR:
  
                    RESTRICTED RIGHTS LEGEND
  
 Use, reproduction and disclosure by the US Government is
 subject to restrictions as set forth in subparagraphs (a)
 and (c) of the Commercial Computer Software - Restricted
 Rights clause in FAR 52.227-19.
  
 Gaussian, Inc.
 340 Quinnipiac St., Bldg. 40, Wallingford CT 06492
  
  
 ---------------------------------------------------------------
 Warning -- This program may not be used in any manner that
 competes with the business of Gaussian, Inc. or will provide
 assistance to any competitor of Gaussian, Inc.  The licensee
 of this program is prohibited from giving any competitor of
 Gaussian, Inc. access to this program.  By using this program,
 the user acknowledges that Gaussian, Inc. is engaged in the
 business of creating and licensing software in the field of
 computational chemistry and represents and warrants to the
 licensee that it is not a competitor of Gaussian, Inc. and that
 it will not use this program in any manner prohibited above.
 ---------------------------------------------------------------
  

 Cite this work as:
 Gaussian 16, Revision C.01,
 M. J. Frisch, G. W. Trucks, H. B. Schlegel, G. E. Scuseria, 
 M. A. Robb, J. R. Cheeseman, G. Scalmani, V. Barone, 
 G. A. Petersson, H. Nakatsuji, X. Li, M. Caricato, A. V. Marenich, 
 J. Bloino, B. G. Janesko, R. Gomperts, B. Mennucci, H. P. Hratchian, 
 J. V. Ortiz, A. F. Izmaylov, J. L. Sonnenberg, D. Williams-Young, 
 F. Ding, F. Lipparini, F. Egidi, J. Goings, B. Peng, A. Petrone, 
 T. Henderson, D. Ranasinghe, V. G. Zakrzewski, J. Gao, N. Rega, 
 G. Zheng, W. Liang, M. Hada, M. Ehara, K. Toyota, R. Fukuda, 
 J. Hasegawa, M. Ishida, T. Nakajima, Y. Honda, O. Kitao, H. Nakai, 
 T. Vreven, K. Throssell, J. A. Montgomery, Jr., J. E. Peralta, 
 F. Ogliaro, M. J. Bearpark, J. J. Heyd, E. N. Brothers, K. N. Kudin, 
 V. N. Staroverov, T. A. Keith, R. Kobayashi, J. Normand, 
 K. Raghavachari, A. P. Rendell, J. C. Burant, S. S. Iyengar, 
 J. Tomasi, M. Cossi, J. M. Millam, M. Klene, C. Adamo, R. Cammi, 
 J. W. Ochterski, R. L. Martin, K. Morokuma, O. Farkas, 
 J. B. Foresman, and D. J. Fox, Gaussian, Inc., Wallingford CT, 2019.
 
 ******************************************
 Gaussian 16:  ES64L-G16RevC.01  3-Jul-2019
                13-Mar-2021 
 ******************************************
 %nprocshared=16
 Will use up to   16 processors via shared memory.
 %mem=7GB
 -----------------------------------------
 # b3lyp/def2svp geom=NewRedundant pop=NBO
 -----------------------------------------
 1/29=4000,38=1,172=1/1;
 2/12=2,17=6,18=5,40=1/2;
 3/5=43,7=101,11=2,25=1,30=1,74=-5/1,2,3;
 4//1;
 5/5=2,38=5/2;
 6/7=2,8=2,9=2,10=2,28=1,40=1/1,7;
 99/5=1,9=1/99;
 --
 18
 --
 Symbolic Z-matrix:
 Charge =  1 Multiplicity = 2
 O                     2.08117   0.29065  -1.61476 
 B                     1.74651  -0.01106  -0.32267 
 O                     2.65357  -0.30045   0.65835 
 C                     0.22686  -0.0244    0.05106 
 C                    -0.20708  -0.32408   1.35598 
 N                    -1.4854   -0.35256   1.74027 
 C                    -2.4132   -0.07702   0.8196 
 C                    -2.11139   0.23563  -0.51002 
 C                    -0.77181   0.26106  -0.89482 
 H                     3.02378   0.2917   -1.81735 
 H                     3.58109  -0.28386   0.39603 
 H                     0.53605  -0.55334   2.12808 
 H                    -3.45741  -0.10546   1.15448 
 H                    -2.91219   0.45273  -1.22072 
 H                    -0.49058   0.50047  -1.92353 
 
                          Input orientation:                          
 ---------------------------------------------------------------------
 Center     Atomic      Atomic             Coordinates (Angstroms)
 Number     Number       Type             X           Y           Z
 ---------------------------------------------------------------------
      1          8           0        2.081172    0.290646   -1.614757
      2          5           0        1.746512   -0.011055   -0.322667
      3          8           0        2.653573   -0.300450    0.658348
      4          6           0        0.226864   -0.024395    0.051064
      5          6           0       -0.207080   -0.324079    1.355984
      6          7           0       -1.485396   -0.352562    1.740274
      7          6           0       -2.413199   -0.077020    0.819604
      8          6           0       -2.111392    0.235627   -0.510015
      9          6           0       -0.771806    0.261055   -0.894817
     10          1           0        3.023778    0.291700   -1.817354
     11          1           0        3.581093   -0.283855    0.396029
     12          1           0        0.536054   -0.553341    2.128083
     13          1           0       -3.457406   -0.105464    1.154477
     14          1           0       -2.912191    0.452725   -1.220723
     15          1           0       -0.490576    0.500467   -1.923528
 ---------------------------------------------------------------------
                    Distance matrix (angstroms):
                    1          2          3          4          5
     1  O    0.000000
     2  B    1.368399   0.000000
     3  O    2.417445   1.367077   0.000000
     4  C    2.512503   1.564986   2.516726   0.000000
     5  C    3.799906   2.594682   2.944586   1.407456   0.000000
     6  N    4.938659   3.849361   4.278357   2.427541   1.335133
     7  C    5.124516   4.314201   5.074259   2.750156   2.283792
     8  C    4.336021   3.870319   4.935315   2.418649   2.724266
     9  C    2.942563   2.596792   3.802740   1.404819   2.393199
    10  H    0.964132   1.989260   2.572313   3.378406   4.570306
    11  H    2.573534   1.989129   0.964044   3.381889   3.908118
    12  H    4.136249   2.786657   2.589973   2.165499   1.095877
    13  H    6.204951   5.410327   6.134185   3.846810   3.263896
    14  H    5.011508   4.767086   5.922492   3.420345   3.815818
    15  H    2.598702   2.798030   4.146471   2.165460   3.393441
                    6          7          8          9         10
     6  N    0.000000
     7  C    1.335806   0.000000
     8  C    2.408659   1.398829   0.000000
     9  C    2.798114   2.397437   1.393990   0.000000
    10  H    5.779657   6.053942   5.299268   3.906209   0.000000
    11  H    5.242235   6.012798   5.787501   4.572849   2.353918
    12  H    2.068083   3.261456   3.819817   3.392884   4.740183
    13  H    2.071966   1.096958   2.167633   3.397998   7.141097
    14  H    3.384042   2.166231   1.092482   2.173522   5.968050
    15  H    3.891114   3.399227   2.166842   1.093003   3.522149
                   11         12         13         14         15
    11  H    0.000000
    12  H    3.513530   0.000000
    13  H    7.081493   4.134759   0.000000
    14  H    6.731953   4.910913   2.500082   0.000000
    15  H    4.751210   4.310456   4.317795   2.521990   0.000000
 Stoichiometry    C5H6BNO2(1+,2)
 Framework group  C1[X(C5H6BNO2)]
 Deg. of freedom    39
 Full point group                 C1      NOp   1
 Largest Abelian subgroup         C1      NOp   1
 Largest concise Abelian subgroup C1      NOp   1
                         Standard orientation:                         
 ---------------------------------------------------------------------
 Center     Atomic      Atomic             Coordinates (Angstroms)
 Number     Number       Type             X           Y           Z
 ---------------------------------------------------------------------
      1          8           0       -2.366237    1.214543   -0.000018
      2          5           0       -1.724331    0.006043    0.000000
      3          8           0       -2.362577   -1.202899    0.000018
      4          6           0       -0.159363    0.013555    0.000000
      5          6           0        0.581941   -1.182857   -0.000009
      6          7           0        1.915558   -1.246469   -0.000010
      7          6           0        2.588741   -0.092691   -0.000001
      8          6           0        1.969460    1.161587    0.000009
      9          6           0        0.576323    1.210336    0.000009
     10          1           0       -3.329774    1.180654   -0.000014
     11          1           0       -3.326165   -1.173262    0.000013
     12          1           0        0.051270   -2.141676   -0.000016
     13          1           0        3.683272   -0.165622   -0.000001
     14          1           0        2.571116    2.073468    0.000016
     15          1           0        0.050928    2.168779    0.000016
 ---------------------------------------------------------------------
 Rotational constants (GHZ):           3.7276944           1.1460044           0.8765323
 Standard basis: def2SVP (5D, 7F)
 There are   165 symmetry adapted cartesian basis functions of A   symmetry.
 There are   156 symmetry adapted basis functions of A   symmetry.
   156 basis functions,   267 primitive gaussians,   165 cartesian basis functions
    32 alpha electrons       31 beta electrons
       nuclear repulsion energy       396.1260615275 Hartrees.
 NAtoms=   15 NActive=   15 NUniq=   15 SFac= 1.00D+00 NAtFMM=   60 NAOKFM=F Big=F
 Integral buffers will be    131072 words long.
 Raffenetti 2 integral format.
 Two-electron integral symmetry is turned on.
 One-electron integrals computed using PRISM.
   1 Symmetry operations used in ECPInt.
 ECPInt:  NShTT=    2628 NPrTT=    9726 LenC2=    2574 LenP2D=    7479.
 LDataN:  DoStor=T MaxTD1= 4 Len=   56
 NBasis=   156 RedAO= T EigKep=  6.96D-04  NBF=   156
 NBsUse=   156 1.00D-06 EigRej= -1.00D+00 NBFU=   156
 ExpMin= 8.36D-02 ExpMax= 2.27D+03 ExpMxC= 3.41D+02 IAcc=3 IRadAn=         5 AccDes= 0.00D+00
 Harris functional with IExCor=  402 and IRadAn=       5 diagonalized for initial guess.
 HarFok:  IExCor=  402 AccDes= 0.00D+00 IRadAn=         5 IDoV= 1 UseB2=F ITyADJ=14
 ICtDFT=  3500011 ScaDFX=  1.000000  1.000000  1.000000  1.000000
 FoFCou: FMM=F IPFlag=           0 FMFlag=      100000 FMFlg1=           0
         NFxFlg=           0 DoJE=T BraDBF=F KetDBF=T FulRan=T
         wScrn=  0.000000 ICntrl=       500 IOpCl=  0 I1Cent=   200000004 NGrid=           0
         NMat0=    1 NMatS0=      1 NMatT0=    0 NMatD0=    1 NMtDS0=    0 NMtDT0=    0
 Petite list used in FoFCou.
 Initial guess <Sx>= 0.0000 <Sy>= 0.0000 <Sz>= 0.5000 <S**2>= 0.7500 S= 0.5000
 Requested convergence on RMS density matrix=1.00D-08 within 128 cycles.
 Requested convergence on MAX density matrix=1.00D-06.
 Requested convergence on             energy=1.00D-06.
 No special actions if energy rises.
 Integral accuracy reduced to 1.0D-05 until final iterations.
 Initial convergence to 1.0D-05 achieved.  Increase integral accuracy.
 SCF Done:  E(UB3LYP) =  -423.667449967     A.U. after   21 cycles
            NFock= 21  Conv=0.47D-08     -V/T= 2.0097
 <Sx>= 0.0000 <Sy>= 0.0000 <Sz>= 0.5000 <S**2>= 0.7569 S= 0.5035
 <L.S>= 0.000000000000E+00
 Annihilation of the first spin contaminant:
 S**2 before annihilation     0.7569,   after     0.7500

 **********************************************************************

            Population analysis using the SCF Density.

 **********************************************************************

 Orbital symmetries:
 Alpha Orbitals:
       Occupied  (A) (A) (A) (A) (A) (A) (A) (A) (A) (A) (A) (A)
                 (A) (A) (A) (A) (A) (A) (A) (A) (A) (A) (A) (A)
                 (A) (A) (A) (A) (A) (A) (A) (A)
       Virtual   (A) (A) (A) (A) (A) (A) (A) (A) (A) (A) (A) (A)
                 (A) (A) (A) (A) (A) (A) (A) (A) (A) (A) (A) (A)
                 (A) (A) (A) (A) (A) (A) (A) (A) (A) (A) (A) (A)
                 (A) (A) (A) (A) (A) (A) (A) (A) (A) (A) (A) (A)
                 (A) (A) (A) (A) (A) (A) (A) (A) (A) (A) (A) (A)
                 (A) (A) (A) (A) (A) (A) (A) (A) (A) (A) (A) (A)
                 (A) (A) (A) (A) (A) (A) (A) (A) (A) (A) (A) (A)
                 (A) (A) (A) (A) (A) (A) (A) (A) (A) (A) (A) (A)
                 (A) (A) (A) (A) (A) (A) (A) (A) (A) (A) (A) (A)
                 (A) (A) (A) (A) (A) (A) (A) (A) (A) (A) (A) (A)
                 (A) (A) (A) (A)
 Beta  Orbitals:
       Occupied  (A) (A) (A) (A) (A) (A) (A) (A) (A) (A) (A) (A)
                 (A) (A) (A) (A) (A) (A) (A) (A) (A) (A) (A) (A)
                 (A) (A) (A) (A) (A) (A) (A)
       Virtual   (A) (A) (A) (A) (A) (A) (A) (A) (A) (A) (A) (A)
                 (A) (A) (A) (A) (A) (A) (A) (A) (A) (A) (A) (A)
                 (A) (A) (A) (A) (A) (A) (A) (A) (A) (A) (A) (A)
                 (A) (A) (A) (A) (A) (A) (A) (A) (A) (A) (A) (A)
                 (A) (A) (A) (A) (A) (A) (A) (A) (A) (A) (A) (A)
                 (A) (A) (A) (A) (A) (A) (A) (A) (A) (A) (A) (A)
                 (A) (A) (A) (A) (A) (A) (A) (A) (A) (A) (A) (A)
                 (A) (A) (A) (A) (A) (A) (A) (A) (A) (A) (A) (A)
                 (A) (A) (A) (A) (A) (A) (A) (A) (A) (A) (A) (A)
                 (A) (A) (A) (A) (A) (A) (A) (A) (A) (A) (A) (A)
                 (A) (A) (A) (A) (A)
 The electronic state is 2-A.
 Alpha  occ. eigenvalues --  -19.30265 -19.30244 -14.64727 -10.46153 -10.45932
 Alpha  occ. eigenvalues --  -10.41498 -10.41307 -10.39734  -6.96834  -1.20554
 Alpha  occ. eigenvalues --   -1.18212  -1.14682  -1.01562  -0.98250  -0.86054
 Alpha  occ. eigenvalues --   -0.84086  -0.76057  -0.72913  -0.72002  -0.69020
 Alpha  occ. eigenvalues --   -0.65538  -0.64676  -0.63964  -0.62744  -0.57968
 Alpha  occ. eigenvalues --   -0.55555  -0.55422  -0.53906  -0.51004  -0.49776
 Alpha  occ. eigenvalues --   -0.47929  -0.47572
 Alpha virt. eigenvalues --   -0.25845  -0.23744  -0.11631  -0.11049  -0.08745
 Alpha virt. eigenvalues --   -0.05277  -0.04716  -0.03976  -0.03415  -0.01065
 Alpha virt. eigenvalues --    0.00102   0.01249   0.07117   0.08549   0.09460
 Alpha virt. eigenvalues --    0.10704   0.12813   0.14287   0.16667   0.19505
 Alpha virt. eigenvalues --    0.20378   0.24354   0.26377   0.27246   0.28230
 Alpha virt. eigenvalues --    0.29413   0.30870   0.33837   0.34968   0.36343
 Alpha virt. eigenvalues --    0.38024   0.41626   0.42929   0.44769   0.45643
 Alpha virt. eigenvalues --    0.47392   0.48655   0.49361   0.50003   0.52065
 Alpha virt. eigenvalues --    0.54153   0.55600   0.56636   0.58940   0.61067
 Alpha virt. eigenvalues --    0.64210   0.67501   0.77569   0.78832   0.82859
 Alpha virt. eigenvalues --    0.84412   0.85930   0.91516   0.91992   0.93285
 Alpha virt. eigenvalues --    0.94233   0.98031   1.00214   1.03819   1.04834
 Alpha virt. eigenvalues --    1.07484   1.07994   1.11303   1.11599   1.15465
 Alpha virt. eigenvalues --    1.15680   1.21767   1.24566   1.25169   1.31490
 Alpha virt. eigenvalues --    1.37638   1.42797   1.43166   1.44750   1.45977
 Alpha virt. eigenvalues --    1.47213   1.54343   1.55188   1.55428   1.57634
 Alpha virt. eigenvalues --    1.59837   1.62701   1.66167   1.68533   1.71818
 Alpha virt. eigenvalues --    1.72041   1.74461   1.76438   1.81473   1.86377
 Alpha virt. eigenvalues --    1.91229   1.95807   2.02575   2.06540   2.07735
 Alpha virt. eigenvalues --    2.08828   2.09279   2.11077   2.17813   2.20177
 Alpha virt. eigenvalues --    2.24875   2.26692   2.34998   2.37305   2.47833
 Alpha virt. eigenvalues --    2.50655   2.55466   2.61538   2.65572   2.68554
 Alpha virt. eigenvalues --    2.69312   2.73021   2.79271   2.79952   2.87726
 Alpha virt. eigenvalues --    2.89809   2.93107   3.01298   3.05518   3.11553
 Alpha virt. eigenvalues --    3.26561   3.38133   3.56029   3.65916
  Beta  occ. eigenvalues --  -19.30252 -19.30229 -14.62882 -10.46113 -10.45886
  Beta  occ. eigenvalues --  -10.41374 -10.41321 -10.39539  -6.96804  -1.18326
  Beta  occ. eigenvalues --   -1.17988  -1.14649  -1.00700  -0.97549  -0.85125
  Beta  occ. eigenvalues --   -0.82992  -0.74654  -0.72002  -0.71493  -0.68571
  Beta  occ. eigenvalues --   -0.64935  -0.63512  -0.62051  -0.59675  -0.57768
  Beta  occ. eigenvalues --   -0.55261  -0.54417  -0.50491  -0.49759  -0.47903
  Beta  occ. eigenvalues --   -0.47546
  Beta virt. eigenvalues --   -0.41560  -0.25187  -0.23677  -0.11297  -0.10982
  Beta virt. eigenvalues --   -0.08560  -0.05119  -0.04568  -0.03802  -0.03196
  Beta virt. eigenvalues --   -0.00931   0.00186   0.01712   0.07783   0.08971
  Beta virt. eigenvalues --    0.09849   0.11016   0.13182   0.14296   0.16913
  Beta virt. eigenvalues --    0.19778   0.20774   0.24787   0.26737   0.27207
  Beta virt. eigenvalues --    0.28814   0.29482   0.31400   0.33754   0.36201
  Beta virt. eigenvalues --    0.36915   0.39061   0.41704   0.43114   0.45202
  Beta virt. eigenvalues --    0.45929   0.47646   0.48876   0.49806   0.50768
  Beta virt. eigenvalues --    0.52350   0.54336   0.56044   0.56908   0.59279
  Beta virt. eigenvalues --    0.63922   0.65594   0.68345   0.77949   0.78849
  Beta virt. eigenvalues --    0.83233   0.84611   0.86322   0.91586   0.92424
  Beta virt. eigenvalues --    0.93328   0.94729   0.98597   1.00486   1.03965
  Beta virt. eigenvalues --    1.05112   1.07807   1.08436   1.11581   1.11946
  Beta virt. eigenvalues --    1.15589   1.16076   1.21808   1.24715   1.26341
  Beta virt. eigenvalues --    1.31575   1.37665   1.43451   1.43516   1.45043
  Beta virt. eigenvalues --    1.46262   1.48104   1.54871   1.55444   1.56758
  Beta virt. eigenvalues --    1.58036   1.60279   1.63014   1.66600   1.69090
  Beta virt. eigenvalues --    1.72000   1.73239   1.74754   1.76859   1.82042
  Beta virt. eigenvalues --    1.87108   1.91760   1.96509   2.03183   2.06843
  Beta virt. eigenvalues --    2.07955   2.08875   2.09474   2.11836   2.18263
  Beta virt. eigenvalues --    2.21235   2.26453   2.28120   2.37439   2.37871
  Beta virt. eigenvalues --    2.48526   2.50991   2.56598   2.61911   2.65621
  Beta virt. eigenvalues --    2.68583   2.70450   2.74297   2.79877   2.79980
  Beta virt. eigenvalues --    2.88821   2.90977   2.93138   3.01468   3.07351
  Beta virt. eigenvalues --    3.11871   3.26863   3.39133   3.56080   3.65975
          Condensed to atoms (all electrons):
               1          2          3          4          5          6
     1  O    7.318227   0.553770  -0.027427  -0.071406   0.000234  -0.000006
     2  B    0.553770   3.749060   0.551415   0.283952  -0.033533   0.006462
     3  O   -0.027427   0.551415   7.321316  -0.073882   0.010921   0.000100
     4  C   -0.071406   0.283952  -0.073882   5.271726   0.337666  -0.015430
     5  C    0.000234  -0.033533   0.010921   0.337666   4.863809   0.422048
     6  N   -0.000006   0.006462   0.000100  -0.015430   0.422048   6.171804
     7  C    0.000001   0.000057  -0.000003  -0.074279  -0.039474   0.434643
     8  C    0.000458   0.014118  -0.000053   0.031994  -0.084087  -0.017391
     9  C    0.009106  -0.034321   0.000202   0.324171   0.017463  -0.041411
    10  H    0.336253  -0.020103  -0.003296   0.006594  -0.000107   0.000003
    11  H   -0.003158  -0.020386   0.336216   0.006897  -0.000893   0.000002
    12  H    0.000225  -0.006947   0.010807  -0.040134   0.399068  -0.035383
    13  H    0.000000   0.000035   0.000000   0.001227   0.003276  -0.029693
    14  H   -0.000003  -0.000356   0.000000   0.008904   0.000532   0.003499
    15  H    0.009185  -0.006551   0.000202  -0.057161   0.012380   0.000027
               7          8          9         10         11         12
     1  O    0.000001   0.000458   0.009106   0.336253  -0.003158   0.000225
     2  B    0.000057   0.014118  -0.034321  -0.020103  -0.020386  -0.006947
     3  O   -0.000003  -0.000053   0.000202  -0.003296   0.336216   0.010807
     4  C   -0.074279   0.031994   0.324171   0.006594   0.006897  -0.040134
     5  C   -0.039474  -0.084087   0.017463  -0.000107  -0.000893   0.399068
     6  N    0.434643  -0.017391  -0.041411   0.000003   0.000002  -0.035383
     7  C    4.777297   0.427325   0.009057   0.000001   0.000000   0.003495
     8  C    0.427325   4.898182   0.354550   0.000002   0.000016   0.000524
     9  C    0.009057   0.354550   4.873790  -0.000705  -0.000106   0.009851
    10  H    0.000001   0.000002  -0.000705   0.472074   0.001081  -0.000040
    11  H    0.000000   0.000016  -0.000106   0.001081   0.472713  -0.000652
    12  H    0.003495   0.000524   0.009851  -0.000040  -0.000652   0.544712
    13  H    0.396420  -0.026244   0.006592  -0.000000  -0.000000  -0.000364
    14  H   -0.043701   0.426017  -0.040060  -0.000001  -0.000000   0.000030
    15  H    0.009446  -0.057459   0.431571  -0.000492  -0.000033  -0.000058
              13         14         15
     1  O    0.000000  -0.000003   0.009185
     2  B    0.000035  -0.000356  -0.006551
     3  O    0.000000   0.000000   0.000202
     4  C    0.001227   0.008904  -0.057161
     5  C    0.003276   0.000532   0.012380
     6  N   -0.029693   0.003499   0.000027
     7  C    0.396420  -0.043701   0.009446
     8  C   -0.026244   0.426017  -0.057459
     9  C    0.006592  -0.040060   0.431571
    10  H   -0.000000  -0.000001  -0.000492
    11  H   -0.000000  -0.000000  -0.000033
    12  H   -0.000364   0.000030  -0.000058
    13  H    0.541794  -0.008569  -0.000121
    14  H   -0.008569   0.572944  -0.007088
    15  H   -0.000121  -0.007088   0.575512
          Atomic-Atomic Spin Densities.
               1          2          3          4          5          6
     1  O    0.004859  -0.000932  -0.000053  -0.001526   0.000011  -0.000002
     2  B   -0.000932   0.013950  -0.001360   0.008893  -0.001434   0.000465
     3  O   -0.000053  -0.001360   0.005359   0.001130  -0.000372  -0.000008
     4  C   -0.001526   0.008893   0.001130   0.073507   0.035927  -0.004401
     5  C    0.000011  -0.001434  -0.000372   0.035927  -0.031947  -0.040480
     6  N   -0.000002   0.000465  -0.000008  -0.004401  -0.040480   0.867712
     7  C    0.000001  -0.000181   0.000001   0.002599   0.000683  -0.033272
     8  C   -0.000034   0.000527  -0.000001   0.002834   0.003154  -0.004923
     9  C    0.000554  -0.002861   0.000046  -0.014128   0.009751  -0.003348
    10  H   -0.000194   0.000030   0.000057   0.000164   0.000001   0.000001
    11  H   -0.000067   0.000093  -0.000188  -0.000092   0.000031   0.000001
    12  H   -0.000016   0.000926  -0.000559  -0.002755   0.012321  -0.004562
    13  H   -0.000000   0.000011  -0.000000   0.000082  -0.000465  -0.005865
    14  H   -0.000001   0.000037  -0.000000   0.000510  -0.000296   0.000531
    15  H    0.000398  -0.001452   0.000001  -0.006524   0.000167  -0.000476
               7          8          9         10         11         12
     1  O    0.000001  -0.000034   0.000554  -0.000194  -0.000067  -0.000016
     2  B   -0.000181   0.000527  -0.002861   0.000030   0.000093   0.000926
     3  O    0.000001  -0.000001   0.000046   0.000057  -0.000188  -0.000559
     4  C    0.002599   0.002834  -0.014128   0.000164  -0.000092  -0.002755
     5  C    0.000683   0.003154   0.009751   0.000001   0.000031   0.012321
     6  N   -0.033272  -0.004923  -0.003348   0.000001   0.000001  -0.004562
     7  C   -0.032312   0.026040   0.007151  -0.000000  -0.000000  -0.000253
     8  C    0.026040   0.074937  -0.011164   0.000005   0.000001   0.000048
     9  C    0.007151  -0.011164  -0.036237  -0.000073  -0.000014  -0.000361
    10  H   -0.000000   0.000005  -0.000073   0.001495   0.000101   0.000005
    11  H   -0.000000   0.000001  -0.000014   0.000101   0.000747   0.000048
    12  H   -0.000253   0.000048  -0.000361   0.000005   0.000048   0.028084
    13  H    0.013051  -0.005916  -0.000462   0.000000   0.000000   0.000044
    14  H   -0.000667   0.001798  -0.002286   0.000000   0.000000   0.000006
    15  H   -0.000062  -0.005742   0.012627  -0.000082  -0.000004  -0.000045
              13         14         15
     1  O   -0.000000  -0.000001   0.000398
     2  B    0.000011   0.000037  -0.001452
     3  O   -0.000000  -0.000000   0.000001
     4  C    0.000082   0.000510  -0.006524
     5  C   -0.000465  -0.000296   0.000167
     6  N   -0.005865   0.000531  -0.000476
     7  C    0.013051  -0.000667  -0.000062
     8  C   -0.005916   0.001798  -0.005742
     9  C   -0.000462  -0.002286   0.012627
    10  H    0.000000   0.000000  -0.000082
    11  H    0.000000   0.000000  -0.000004
    12  H    0.000044   0.000006  -0.000045
    13  H    0.032574   0.001081  -0.000060
    14  H    0.001081   0.008931  -0.001303
    15  H   -0.000060  -0.001303   0.023095
 Mulliken charges and spin densities:
               1          2
     1  O   -0.125458   0.002998
     2  B   -0.036672   0.016711
     3  O   -0.126519   0.004052
     4  C    0.059162   0.096220
     5  C    0.090696  -0.012948
     6  N    0.100726   0.771373
     7  C    0.099717  -0.017220
     8  C    0.032049   0.081562
     9  C    0.080252  -0.040804
    10  H    0.208736   0.001509
    11  H    0.208303   0.000657
    12  H    0.114866   0.032933
    13  H    0.115649   0.034075
    14  H    0.087853   0.008341
    15  H    0.090641   0.020539
 Sum of Mulliken charges =   1.00000   1.00000
 Mulliken charges and spin densities with hydrogens summed into heavy atoms:
               1          2
     1  O    0.083278   0.004507
     2  B   -0.036672   0.016711
     3  O    0.081784   0.004710
     4  C    0.059162   0.096220
     5  C    0.205562   0.019985
     6  N    0.100726   0.771373
     7  C    0.215365   0.016855
     8  C    0.119902   0.089904
     9  C    0.170894  -0.020265
 Electronic spatial extent (au):  <R**2>=           1202.1972
 Charge=              1.0000 electrons
 Dipole moment (field-independent basis, Debye):
    X=              1.6721    Y=              0.1073    Z=              0.0000  Tot=              1.6756
 Quadrupole moment (field-independent basis, Debye-Ang):
   XX=             -8.7124   YY=            -40.0876   ZZ=            -50.5554
   XY=              1.1235   XZ=              0.0000   YZ=              0.0002
 Traceless Quadrupole moment (field-independent basis, Debye-Ang):
   XX=             24.4060   YY=             -6.9691   ZZ=            -17.4369
   XY=              1.1235   XZ=              0.0000   YZ=              0.0002
 Octapole moment (field-independent basis, Debye-Ang**2):
  XXX=            -47.0903  YYY=              1.7110  ZZZ=             -0.0000  XYY=              5.7730
  XXY=              3.1102  XXZ=              0.0000  XZZ=             -6.7590  YZZ=             -1.2451
  YYZ=              0.0000  XYZ=              0.0000
 Hexadecapole moment (field-independent basis, Debye-Ang**3):
 XXXX=           -506.7608 YYYY=           -322.0771 ZZZZ=            -48.0900 XXXY=              4.5238
 XXXZ=              0.0001 YYYX=             10.2203 YYYZ=              0.0005 ZZZX=             -0.0001
 ZZZY=             -0.0001 XXYY=           -196.2310 XXZZ=           -192.0808 YYZZ=            -72.6314
 XXYZ=              0.0001 YYXZ=              0.0001 ZZXY=             -2.4586
 N-N= 3.961260615275D+02 E-N=-1.768143087003D+03  KE= 4.195844075785D+02
                          Isotropic Fermi Contact Couplings
        Atom                 a.u.       MegaHertz       Gauss      10(-4) cm-1
     1  O(17)              0.00932      -5.64726      -2.01508      -1.88372
     2  B(11)              0.01357      19.46092       6.94414       6.49147
     3  O(17)              0.00805      -4.88205      -1.74204      -1.62848
     4  C(13)              0.01877      21.10621       7.53122       7.04028
     5  C(13)             -0.01323     -14.86878      -5.30555      -4.95969
     6  N(14)              0.77404     250.09622      89.24055      83.42312
     7  C(13)             -0.00085      -0.95208      -0.33973      -0.31758
     8  C(13)              0.02786      31.31800      11.17504      10.44656
     9  C(13)             -0.01819     -20.44440      -7.29507      -6.81952
    10  H(1)               0.00059       2.64749       0.94469       0.88311
    11  H(1)               0.00034       1.52466       0.54403       0.50857
    12  H(1)               0.01626      72.69327      25.93877      24.24787
    13  H(1)               0.01609      71.90873      25.65882      23.98617
    14  H(1)               0.00357      15.95598       5.69349       5.32234
    15  H(1)               0.00926      41.37130      14.76231      13.79998
 --------------------------------------------------------
       Center         ----  Spin Dipole Couplings  ----
                      3XX-RR        3YY-RR        3ZZ-RR
 --------------------------------------------------------
     1   Atom        0.005333      0.004214     -0.009547
     2   Atom        0.020153     -0.009243     -0.010910
     3   Atom        0.005175      0.002050     -0.007225
     4   Atom        0.016799      0.046632     -0.063431
     5   Atom        0.088485      0.041497     -0.129982
     6   Atom       -0.290733      0.934839     -0.644105
     7   Atom       -0.041943      0.160791     -0.118848
     8   Atom       -0.030080      0.076513     -0.046433
     9   Atom        0.020500      0.030017     -0.050517
    10   Atom        0.002566     -0.000849     -0.001717
    11   Atom        0.003206     -0.001366     -0.001840
    12   Atom        0.020889     -0.003185     -0.017704
    13   Atom        0.019764     -0.003047     -0.016717
    14   Atom        0.000586      0.008204     -0.008790
    15   Atom       -0.000014      0.004603     -0.004589
 --------------------------------------------------------
                        XY            XZ            YZ
 --------------------------------------------------------
     1   Atom       -0.014916      0.000001     -0.000001
     2   Atom       -0.000707      0.000000     -0.000000
     3   Atom       -0.010191      0.000000     -0.000000
     4   Atom       -0.120886     -0.000001      0.000001
     5   Atom       -0.112366     -0.000001      0.000001
     6   Atom       -0.989694     -0.000008      0.000012
     7   Atom       -0.007921     -0.000000      0.000002
     8   Atom       -0.075950     -0.000001      0.000001
     9   Atom       -0.012087     -0.000000      0.000001
    10   Atom       -0.000835     -0.000000     -0.000000
    11   Atom        0.000528     -0.000000     -0.000000
    12   Atom        0.019069      0.000000      0.000000
    13   Atom        0.018605      0.000000      0.000000
    14   Atom        0.008216      0.000000      0.000000
    15   Atom       -0.002494     -0.000000      0.000000
 --------------------------------------------------------


 ---------------------------------------------------------------------------------
              Anisotropic Spin Dipole Couplings in Principal Axis System
 ---------------------------------------------------------------------------------

       Atom             a.u.   MegaHertz   Gauss  10(-4) cm-1        Axes

              Baa    -0.0102     0.735     0.262     0.245  0.6937  0.7202  0.0000
     1 O(17)  Bbb    -0.0095     0.691     0.247     0.230 -0.0000  0.0000  1.0000
              Bcc     0.0197    -1.425    -0.509    -0.475  0.7202 -0.6937  0.0000
 
              Baa    -0.0109    -1.868    -0.667    -0.623 -0.0000  0.0000  1.0000
     2 B(11)  Bbb    -0.0093    -1.585    -0.566    -0.529  0.0240  0.9997 -0.0000
              Bcc     0.0202     3.453     1.232     1.152  0.9997 -0.0240  0.0000
 
              Baa    -0.0072     0.523     0.187     0.174 -0.0000 -0.0000  1.0000
     3 O(17)  Bbb    -0.0067     0.485     0.173     0.162  0.6513  0.7588  0.0000
              Bcc     0.0139    -1.007    -0.359    -0.336  0.7588 -0.6513  0.0000
 
              Baa    -0.0901   -12.089    -4.314    -4.032  0.7492  0.6624  0.0000
     4 C(13)  Bbb    -0.0634    -8.512    -3.037    -2.839 -0.0000 -0.0000  1.0000
              Bcc     0.1535    20.601     7.351     6.872 -0.6624  0.7492  0.0000
 
              Baa    -0.1300   -17.442    -6.224    -5.818  0.0000 -0.0000  1.0000
     5 C(13)  Bbb    -0.0498    -6.683    -2.385    -2.229  0.6306  0.7761  0.0000
              Bcc     0.1798    24.126     8.609     8.047  0.7761 -0.6306 -0.0000
 
              Baa    -0.8420   -32.474   -11.587   -10.832  0.8736  0.4866  0.0000
     6 N(14)  Bbb    -0.6441   -24.842    -8.864    -8.286  0.0000 -0.0000  1.0000
              Bcc     1.4861    57.315    20.452    19.118 -0.4866  0.8736  0.0000
 
              Baa    -0.1188   -15.948    -5.691    -5.320  0.0000 -0.0000  1.0000
     7 C(13)  Bbb    -0.0423    -5.670    -2.023    -1.891  0.9992  0.0390  0.0000
              Bcc     0.1611    21.618     7.714     7.211 -0.0390  0.9992  0.0000
 
              Baa    -0.0696    -9.335    -3.331    -3.114  0.8872  0.4613  0.0000
     8 C(13)  Bbb    -0.0464    -6.231    -2.223    -2.078 -0.0000 -0.0000  1.0000
              Bcc     0.1160    15.566     5.554     5.192 -0.4613  0.8872  0.0000
 
              Baa    -0.0505    -6.779    -2.419    -2.261 -0.0000 -0.0000  1.0000
     9 C(13)  Bbb     0.0123     1.646     0.587     0.549  0.8265  0.5629  0.0000
              Bcc     0.0382     5.133     1.831     1.712 -0.5629  0.8265  0.0000
 
              Baa    -0.0017    -0.916    -0.327    -0.306  0.0000  0.0000  1.0000
    10 H(1)   Bbb    -0.0010    -0.556    -0.198    -0.186  0.2255  0.9743 -0.0000
              Bcc     0.0028     1.472     0.525     0.491  0.9743 -0.2255 -0.0000
 
              Baa    -0.0018    -0.982    -0.350    -0.328  0.0000 -0.0000  1.0000
    11 H(1)   Bbb    -0.0014    -0.761    -0.271    -0.254 -0.1132  0.9936  0.0000
              Bcc     0.0033     1.743     0.622     0.581  0.9936  0.1132 -0.0000
 
              Baa    -0.0177    -9.446    -3.371    -3.151  0.0000 -0.0000  1.0000
    12 H(1)   Bbb    -0.0137    -7.309    -2.608    -2.438 -0.4828  0.8757  0.0000
              Bcc     0.0314    16.755     5.978     5.589  0.8757  0.4828  0.0000
 
              Baa    -0.0167    -8.919    -3.183    -2.975 -0.0000 -0.0000  1.0000
    13 H(1)   Bbb    -0.0135    -7.184    -2.563    -2.396 -0.4885  0.8725  0.0000
              Bcc     0.0302    16.103     5.746     5.371  0.8725  0.4885  0.0000
 
              Baa    -0.0088    -4.690    -1.673    -1.564 -0.0000 -0.0000  1.0000
    14 H(1)   Bbb    -0.0047    -2.487    -0.887    -0.829  0.8428 -0.5382 -0.0000
              Bcc     0.0135     7.177     2.561     2.394  0.5382  0.8428  0.0000
 
              Baa    -0.0046    -2.449    -0.874    -0.817 -0.0000 -0.0000  1.0000
    15 H(1)   Bbb    -0.0011    -0.589    -0.210    -0.196  0.9163  0.4005  0.0000
              Bcc     0.0057     3.038     1.084     1.013 -0.4005  0.9163  0.0000
 

 ---------------------------------------------------------------------------------

 ******************************Gaussian NBO Version 3.1******************************
             N A T U R A L   A T O M I C   O R B I T A L   A N D
          N A T U R A L   B O N D   O R B I T A L   A N A L Y S I S
 ******************************Gaussian NBO Version 3.1******************************
       /RESON  / : Allow strongly delocalized NBO set

 Analyzing the SCF density

 Job title: 18                                                              

 Storage needed:     73854 in NPA,     98051 in NBO ( 939522851 available)
 GSVD:  LWork=       15366 too small for GESVD, short by        1989 words or        1989 for optimal perf.


 NATURAL POPULATIONS:  Natural atomic orbital occupancies 
                                                          
   NAO  Atom  No  lang   Type(AO)    Occupancy
 --------------------------------------------
     1    O    1  S      Cor( 1S)     1.99971
     2    O    1  S      Val( 2S)     1.68620
     3    O    1  S      Ryd( 3S)     0.00099
     4    O    1  px     Val( 2p)     1.55776
     5    O    1  px     Ryd( 3p)     0.00196
     6    O    1  py     Val( 2p)     1.81428
     7    O    1  py     Ryd( 3p)     0.00142
     8    O    1  pz     Val( 2p)     1.80797
     9    O    1  pz     Ryd( 3p)     0.00045
    10    O    1  dxy    Ryd( 3d)     0.00094
    11    O    1  dxz    Ryd( 3d)     0.00010
    12    O    1  dyz    Ryd( 3d)     0.00094
    13    O    1  dx2y2  Ryd( 3d)     0.00127
    14    O    1  dz2    Ryd( 3d)     0.00090

    15    B    2  S      Cor( 1S)     1.99915
    16    B    2  S      Val( 2S)     0.46633
    17    B    2  S      Ryd( 3S)     0.00151
    18    B    2  px     Val( 2p)     0.53822
    19    B    2  px     Ryd( 3p)     0.00221
    20    B    2  py     Val( 2p)     0.39772
    21    B    2  py     Ryd( 3p)     0.00944
    22    B    2  pz     Val( 2p)     0.39065
    23    B    2  pz     Ryd( 3p)     0.00222
    24    B    2  dxy    Ryd( 3d)     0.00319
    25    B    2  dxz    Ryd( 3d)     0.00116
    26    B    2  dyz    Ryd( 3d)     0.00334
    27    B    2  dx2y2  Ryd( 3d)     0.00398
    28    B    2  dz2    Ryd( 3d)     0.00106

    29    O    3  S      Cor( 1S)     1.99971
    30    O    3  S      Val( 2S)     1.68555
    31    O    3  S      Ryd( 3S)     0.00100
    32    O    3  px     Val( 2p)     1.55936
    33    O    3  px     Ryd( 3p)     0.00198
    34    O    3  py     Val( 2p)     1.81390
    35    O    3  py     Ryd( 3p)     0.00143
    36    O    3  pz     Val( 2p)     1.80883
    37    O    3  pz     Ryd( 3p)     0.00045
    38    O    3  dxy    Ryd( 3d)     0.00092
    39    O    3  dxz    Ryd( 3d)     0.00010
    40    O    3  dyz    Ryd( 3d)     0.00092
    41    O    3  dx2y2  Ryd( 3d)     0.00127
    42    O    3  dz2    Ryd( 3d)     0.00089

    43    C    4  S      Cor( 1S)     1.99889
    44    C    4  S      Val( 2S)     1.01158
    45    C    4  S      Ryd( 3S)     0.00223
    46    C    4  px     Val( 2p)     1.30191
    47    C    4  px     Ryd( 3p)     0.00617
    48    C    4  py     Val( 2p)     1.05246
    49    C    4  py     Ryd( 3p)     0.00660
    50    C    4  pz     Val( 2p)     0.99452
    51    C    4  pz     Ryd( 3p)     0.00033
    52    C    4  dxy    Ryd( 3d)     0.00077
    53    C    4  dxz    Ryd( 3d)     0.00050
    54    C    4  dyz    Ryd( 3d)     0.00037
    55    C    4  dx2y2  Ryd( 3d)     0.00056
    56    C    4  dz2    Ryd( 3d)     0.00040

    57    C    5  S      Cor( 1S)     1.99898
    58    C    5  S      Val( 2S)     0.93278
    59    C    5  S      Ryd( 3S)     0.00192
    60    C    5  px     Val( 2p)     0.90470
    61    C    5  px     Ryd( 3p)     0.00535
    62    C    5  py     Val( 2p)     1.17139
    63    C    5  py     Ryd( 3p)     0.00685
    64    C    5  pz     Val( 2p)     0.89015
    65    C    5  pz     Ryd( 3p)     0.00123
    66    C    5  dxy    Ryd( 3d)     0.00109
    67    C    5  dxz    Ryd( 3d)     0.00132
    68    C    5  dyz    Ryd( 3d)     0.00051
    69    C    5  dx2y2  Ryd( 3d)     0.00153
    70    C    5  dz2    Ryd( 3d)     0.00057

    71    N    6  S      Cor( 1S)     1.99874
    72    N    6  S      Val( 2S)     1.27639
    73    N    6  S      Ryd( 3S)     0.00063
    74    N    6  px     Val( 2p)     1.23701
    75    N    6  px     Ryd( 3p)     0.00254
    76    N    6  py     Val( 2p)     1.15358
    77    N    6  py     Ryd( 3p)     0.00326
    78    N    6  pz     Val( 2p)     1.35793
    79    N    6  pz     Ryd( 3p)     0.00047
    80    N    6  dxy    Ryd( 3d)     0.00103
    81    N    6  dxz    Ryd( 3d)     0.00078
    82    N    6  dyz    Ryd( 3d)     0.00100
    83    N    6  dx2y2  Ryd( 3d)     0.00109
    84    N    6  dz2    Ryd( 3d)     0.00041

    85    C    7  S      Cor( 1S)     1.99898
    86    C    7  S      Val( 2S)     0.94236
    87    C    7  S      Ryd( 3S)     0.00157
    88    C    7  px     Val( 2p)     1.16338
    89    C    7  px     Ryd( 3p)     0.00577
    90    C    7  py     Val( 2p)     0.91302
    91    C    7  py     Ryd( 3p)     0.00603
    92    C    7  pz     Val( 2p)     0.91422
    93    C    7  pz     Ryd( 3p)     0.00136
    94    C    7  dxy    Ryd( 3d)     0.00122
    95    C    7  dxz    Ryd( 3d)     0.00070
    96    C    7  dyz    Ryd( 3d)     0.00118
    97    C    7  dx2y2  Ryd( 3d)     0.00125
    98    C    7  dz2    Ryd( 3d)     0.00057

    99    C    8  S      Cor( 1S)     1.99893
   100    C    8  S      Val( 2S)     0.97795
   101    C    8  S      Ryd( 3S)     0.00142
   102    C    8  px     Val( 2p)     1.11028
   103    C    8  px     Ryd( 3p)     0.00437
   104    C    8  py     Val( 2p)     1.13485
   105    C    8  py     Ryd( 3p)     0.00538
   106    C    8  pz     Val( 2p)     0.97968
   107    C    8  pz     Ryd( 3p)     0.00037
   108    C    8  dxy    Ryd( 3d)     0.00074
   109    C    8  dxz    Ryd( 3d)     0.00042
   110    C    8  dyz    Ryd( 3d)     0.00057
   111    C    8  dx2y2  Ryd( 3d)     0.00070
   112    C    8  dz2    Ryd( 3d)     0.00042

   113    C    9  S      Cor( 1S)     1.99893
   114    C    9  S      Val( 2S)     0.96158
   115    C    9  S      Ryd( 3S)     0.00132
   116    C    9  px     Val( 2p)     1.09178
   117    C    9  px     Ryd( 3p)     0.00397
   118    C    9  py     Val( 2p)     1.18155
   119    C    9  py     Ryd( 3p)     0.00592
   120    C    9  pz     Val( 2p)     0.83109
   121    C    9  pz     Ryd( 3p)     0.00033
   122    C    9  dxy    Ryd( 3d)     0.00074
   123    C    9  dxz    Ryd( 3d)     0.00056
   124    C    9  dyz    Ryd( 3d)     0.00049
   125    C    9  dx2y2  Ryd( 3d)     0.00085
   126    C    9  dz2    Ryd( 3d)     0.00041

   127    H   10  S      Val( 1S)     0.49179
   128    H   10  S      Ryd( 2S)     0.00153
   129    H   10  px     Ryd( 2p)     0.00189
   130    H   10  py     Ryd( 2p)     0.00131
   131    H   10  pz     Ryd( 2p)     0.00117

   132    H   11  S      Val( 1S)     0.49244
   133    H   11  S      Ryd( 2S)     0.00165
   134    H   11  px     Ryd( 2p)     0.00189
   135    H   11  py     Ryd( 2p)     0.00130
   136    H   11  pz     Ryd( 2p)     0.00116

   137    H   12  S      Val( 1S)     0.70821
   138    H   12  S      Ryd( 2S)     0.00240
   139    H   12  px     Ryd( 2p)     0.00029
   140    H   12  py     Ryd( 2p)     0.00071
   141    H   12  pz     Ryd( 2p)     0.00011

   142    H   13  S      Val( 1S)     0.71434
   143    H   13  S      Ryd( 2S)     0.00110
   144    H   13  px     Ryd( 2p)     0.00093
   145    H   13  py     Ryd( 2p)     0.00004
   146    H   13  pz     Ryd( 2p)     0.00012

   147    H   14  S      Val( 1S)     0.71253
   148    H   14  S      Ryd( 2S)     0.00120
   149    H   14  px     Ryd( 2p)     0.00030
   150    H   14  py     Ryd( 2p)     0.00066
   151    H   14  pz     Ryd( 2p)     0.00011

   152    H   15  S      Val( 1S)     0.70841
   153    H   15  S      Ryd( 2S)     0.00220
   154    H   15  px     Ryd( 2p)     0.00031
   155    H   15  py     Ryd( 2p)     0.00071
   156    H   15  pz     Ryd( 2p)     0.00009

 WARNING:  1 low occupancy (<1.9990e) core orbital  found on  C    4
           1 low occupancy (<1.9990e) core orbital  found on  C    5
           1 low occupancy (<1.9990e) core orbital  found on  N    6
           1 low occupancy (<1.9990e) core orbital  found on  C    7
           1 low occupancy (<1.9990e) core orbital  found on  C    8
           1 low occupancy (<1.9990e) core orbital  found on  C    9


 Summary of Natural Population Analysis:                  
                                                          
                                       Natural Population 
                Natural  -----------------------------------------------
    Atom  No    Charge         Core      Valence    Rydberg      Total
 -----------------------------------------------------------------------
      O    1   -0.87489      1.99971     6.86621    0.00897     8.87489
      B    2    1.17983      1.99915     1.79292    0.02810     3.82017
      O    3   -0.87632      1.99971     6.86764    0.00897     8.87632
      C    4   -0.37728      1.99889     4.36047    0.01792     6.37728
      C    5    0.08162      1.99898     3.89903    0.02037     5.91838
      N    6   -0.03486      1.99874     5.02492    0.01121     7.03486
      C    7    0.04839      1.99898     3.93298    0.01965     5.95161
      C    8   -0.21608      1.99893     4.20276    0.01439     6.21608
      C    9   -0.07953      1.99893     4.06600    0.01459     6.07953
      H   10    0.50231      0.00000     0.49179    0.00591     0.49769
      H   11    0.50156      0.00000     0.49244    0.00600     0.49844
      H   12    0.28828      0.00000     0.70821    0.00351     0.71172
      H   13    0.28348      0.00000     0.71434    0.00218     0.71652
      H   14    0.28520      0.00000     0.71253    0.00228     0.71480
      H   15    0.28829      0.00000     0.70841    0.00331     0.71171
 =======================================================================
   * Total *    1.00000     17.99203    44.84064    0.16733    63.00000

                                 Natural Population      
 --------------------------------------------------------
   Core                      17.99203 ( 99.9557% of  18)
   Valence                   44.84064 ( 99.6459% of  45)
   Natural Minimal Basis     62.83267 ( 99.7344% of  63)
   Natural Rydberg Basis      0.16733 (  0.2656% of  63)
 --------------------------------------------------------

    Atom  No          Natural Electron Configuration
 ----------------------------------------------------------------------------
      O    1      [core]2S( 1.69)2p( 5.18)
      B    2      [core]2S( 0.47)2p( 1.33)3p( 0.01)3d( 0.01)
      O    3      [core]2S( 1.69)2p( 5.18)
      C    4      [core]2S( 1.01)2p( 3.35)3p( 0.01)
      C    5      [core]2S( 0.93)2p( 2.97)3p( 0.01)3d( 0.01)
      N    6      [core]2S( 1.28)2p( 3.75)3p( 0.01)
      C    7      [core]2S( 0.94)2p( 2.99)3p( 0.01)
      C    8      [core]2S( 0.98)2p( 3.22)3p( 0.01)
      C    9      [core]2S( 0.96)2p( 3.10)3p( 0.01)
      H   10            1S( 0.49)
      H   11            1S( 0.49)
      H   12            1S( 0.71)
      H   13            1S( 0.71)
      H   14            1S( 0.71)
      H   15            1S( 0.71)


 ***************************************************
 *******         Alpha spin orbitals         *******
 ***************************************************


 NATURAL POPULATIONS:  Natural atomic orbital occupancies 
                                                          
   NAO  Atom  No  lang   Type(AO)    Occupancy      Energy
 ----------------------------------------------------------
     1    O    1  S      Cor( 1S)     0.99986     -19.10845
     2    O    1  S      Val( 2S)     0.84339      -1.05903
     3    O    1  S      Ryd( 3S)     0.00050       1.31641
     4    O    1  px     Val( 2p)     0.77971      -0.46248
     5    O    1  px     Ryd( 3p)     0.00099       1.12117
     6    O    1  py     Val( 2p)     0.90784      -0.50820
     7    O    1  py     Ryd( 3p)     0.00071       0.89713
     8    O    1  pz     Val( 2p)     0.90409      -0.46409
     9    O    1  pz     Ryd( 3p)     0.00023       0.85995
    10    O    1  dxy    Ryd( 3d)     0.00047       2.88694
    11    O    1  dxz    Ryd( 3d)     0.00005       2.63306
    12    O    1  dyz    Ryd( 3d)     0.00047       2.59397
    13    O    1  dx2y2  Ryd( 3d)     0.00064       3.14131
    14    O    1  dz2    Ryd( 3d)     0.00045       2.83478

    15    B    2  S      Cor( 1S)     0.99962      -6.88969
    16    B    2  S      Val( 2S)     0.23412      -0.06356
    17    B    2  S      Ryd( 3S)     0.00077       0.21609
    18    B    2  px     Val( 2p)     0.27186      -0.00872
    19    B    2  px     Ryd( 3p)     0.00111       0.23756
    20    B    2  py     Val( 2p)     0.19883       0.05179
    21    B    2  py     Ryd( 3p)     0.00473       0.29290
    22    B    2  pz     Val( 2p)     0.19541      -0.15214
    23    B    2  pz     Ryd( 3p)     0.00112       0.14644
    24    B    2  dxy    Ryd( 3d)     0.00160       1.74093
    25    B    2  dxz    Ryd( 3d)     0.00058       1.10765
    26    B    2  dyz    Ryd( 3d)     0.00167       1.17986
    27    B    2  dx2y2  Ryd( 3d)     0.00202       1.68621
    28    B    2  dz2    Ryd( 3d)     0.00053       1.30984

    29    O    3  S      Cor( 1S)     0.99986     -19.10838
    30    O    3  S      Val( 2S)     0.84306      -1.05943
    31    O    3  S      Ryd( 3S)     0.00050       1.31453
    32    O    3  px     Val( 2p)     0.78028      -0.46305
    33    O    3  px     Ryd( 3p)     0.00100       1.11937
    34    O    3  py     Val( 2p)     0.90785      -0.50905
    35    O    3  py     Ryd( 3p)     0.00072       0.89626
    36    O    3  pz     Val( 2p)     0.90465      -0.46474
    37    O    3  pz     Ryd( 3p)     0.00023       0.85991
    38    O    3  dxy    Ryd( 3d)     0.00046       2.88550
    39    O    3  dxz    Ryd( 3d)     0.00005       2.63251
    40    O    3  dyz    Ryd( 3d)     0.00046       2.59422
    41    O    3  dx2y2  Ryd( 3d)     0.00063       3.14277
    42    O    3  dz2    Ryd( 3d)     0.00045       2.83444

    43    C    4  S      Cor( 1S)     0.99945     -10.26478
    44    C    4  S      Val( 2S)     0.50644      -0.38821
    45    C    4  S      Ryd( 3S)     0.00109       0.40589
    46    C    4  px     Val( 2p)     0.66871      -0.33835
    47    C    4  px     Ryd( 3p)     0.00311       0.84781
    48    C    4  py     Val( 2p)     0.54563      -0.27204
    49    C    4  py     Ryd( 3p)     0.00335       0.70932
    50    C    4  pz     Val( 2p)     0.50515      -0.31324
    51    C    4  pz     Ryd( 3p)     0.00016       0.46233
    52    C    4  dxy    Ryd( 3d)     0.00042       2.28236
    53    C    4  dxz    Ryd( 3d)     0.00026       1.69795
    54    C    4  dyz    Ryd( 3d)     0.00018       1.71422
    55    C    4  dx2y2  Ryd( 3d)     0.00029       2.15580
    56    C    4  dz2    Ryd( 3d)     0.00021       1.98830

    57    C    5  S      Cor( 1S)     0.99951     -10.33839
    58    C    5  S      Val( 2S)     0.46347      -0.37876
    59    C    5  S      Ryd( 3S)     0.00097       0.32608
    60    C    5  px     Val( 2p)     0.45039      -0.24543
    61    C    5  px     Ryd( 3p)     0.00308       0.49228
    62    C    5  py     Val( 2p)     0.59517      -0.29188
    63    C    5  py     Ryd( 3p)     0.00341       0.62286
    64    C    5  pz     Val( 2p)     0.43036      -0.33269
    65    C    5  pz     Ryd( 3p)     0.00065       0.33127
    66    C    5  dxy    Ryd( 3d)     0.00074       2.23004
    67    C    5  dxz    Ryd( 3d)     0.00064       1.70143
    68    C    5  dyz    Ryd( 3d)     0.00026       1.67048
    69    C    5  dx2y2  Ryd( 3d)     0.00079       2.21552
    70    C    5  dz2    Ryd( 3d)     0.00031       1.96491

    71    N    6  S      Cor( 1S)     0.99960     -14.49857
    72    N    6  S      Val( 2S)     0.69209      -0.76719
    73    N    6  S      Ryd( 3S)     0.00046       0.89456
    74    N    6  px     Val( 2p)     0.69790      -0.48497
    75    N    6  px     Ryd( 3p)     0.00150       0.87602
    76    N    6  py     Val( 2p)     0.82170      -0.53579
    77    N    6  py     Ryd( 3p)     0.00245       0.72652
    78    N    6  pz     Val( 2p)     0.70584      -0.48196
    79    N    6  pz     Ryd( 3p)     0.00023       0.62106
    80    N    6  dxy    Ryd( 3d)     0.00035       2.39516
    81    N    6  dxz    Ryd( 3d)     0.00034       2.05012
    82    N    6  dyz    Ryd( 3d)     0.00035       1.97835
    83    N    6  dx2y2  Ryd( 3d)     0.00042       2.53932
    84    N    6  dz2    Ryd( 3d)     0.00027       2.27457

    85    C    7  S      Cor( 1S)     0.99952     -10.34360
    86    C    7  S      Val( 2S)     0.46866      -0.39022
    87    C    7  S      Ryd( 3S)     0.00079       0.29588
    88    C    7  px     Val( 2p)     0.57941      -0.29458
    89    C    7  px     Ryd( 3p)     0.00309       0.73011
    90    C    7  py     Val( 2p)     0.46318      -0.24743
    91    C    7  py     Ryd( 3p)     0.00345       0.34382
    92    C    7  pz     Val( 2p)     0.44317      -0.33669
    93    C    7  pz     Ryd( 3p)     0.00071       0.32600
    94    C    7  dxy    Ryd( 3d)     0.00072       2.14733
    95    C    7  dxz    Ryd( 3d)     0.00034       1.65455
    96    C    7  dyz    Ryd( 3d)     0.00059       1.70661
    97    C    7  dx2y2  Ryd( 3d)     0.00074       2.27055
    98    C    7  dz2    Ryd( 3d)     0.00030       1.95907

    99    C    8  S      Cor( 1S)     0.99948     -10.28802
   100    C    8  S      Val( 2S)     0.49027      -0.37595
   101    C    8  S      Ryd( 3S)     0.00069       0.35761
   102    C    8  px     Val( 2p)     0.56107      -0.26406
   103    C    8  px     Ryd( 3p)     0.00227       0.54033
   104    C    8  py     Val( 2p)     0.58824      -0.28013
   105    C    8  py     Ryd( 3p)     0.00270       0.69968
   106    C    8  pz     Val( 2p)     0.49747      -0.31891
   107    C    8  pz     Ryd( 3p)     0.00018       0.36138
   108    C    8  dxy    Ryd( 3d)     0.00040       2.27899
   109    C    8  dxz    Ryd( 3d)     0.00020       1.71152
   110    C    8  dyz    Ryd( 3d)     0.00030       1.69852
   111    C    8  dx2y2  Ryd( 3d)     0.00035       2.22409
   112    C    8  dz2    Ryd( 3d)     0.00022       1.99947

   113    C    9  S      Cor( 1S)     0.99947     -10.28112
   114    C    9  S      Val( 2S)     0.47916      -0.35369
   115    C    9  S      Ryd( 3S)     0.00068       0.37730
   116    C    9  px     Val( 2p)     0.54578      -0.25154
   117    C    9  px     Ryd( 3p)     0.00213       0.57789
   118    C    9  py     Val( 2p)     0.59267      -0.26520
   119    C    9  py     Ryd( 3p)     0.00336       0.72870
   120    C    9  pz     Val( 2p)     0.40156      -0.30222
   121    C    9  pz     Ryd( 3p)     0.00017       0.36744
   122    C    9  dxy    Ryd( 3d)     0.00040       2.27632
   123    C    9  dxz    Ryd( 3d)     0.00028       1.71893
   124    C    9  dyz    Ryd( 3d)     0.00024       1.70800
   125    C    9  dx2y2  Ryd( 3d)     0.00044       2.26742
   126    C    9  dz2    Ryd( 3d)     0.00021       2.01271

   127    H   10  S      Val( 1S)     0.24644      -0.03741
   128    H   10  S      Ryd( 2S)     0.00079       0.28269
   129    H   10  px     Ryd( 2p)     0.00095       2.31653
   130    H   10  py     Ryd( 2p)     0.00066       1.58593
   131    H   10  pz     Ryd( 2p)     0.00058       1.47027

   132    H   11  S      Val( 1S)     0.24649      -0.03763
   133    H   11  S      Ryd( 2S)     0.00084       0.28228
   134    H   11  px     Ryd( 2p)     0.00095       2.31675
   135    H   11  py     Ryd( 2p)     0.00065       1.58644
   136    H   11  pz     Ryd( 2p)     0.00058       1.47024

   137    H   12  S      Val( 1S)     0.36703      -0.10627
   138    H   12  S      Ryd( 2S)     0.00118       0.17286
   139    H   12  px     Ryd( 2p)     0.00016       1.87350
   140    H   12  py     Ryd( 2p)     0.00037       2.06525
   141    H   12  pz     Ryd( 2p)     0.00006       1.44891

   142    H   13  S      Val( 1S)     0.37075      -0.11720
   143    H   13  S      Ryd( 2S)     0.00060       0.14151
   144    H   13  px     Ryd( 2p)     0.00050       2.16284
   145    H   13  py     Ryd( 2p)     0.00002       1.72021
   146    H   13  pz     Ryd( 2p)     0.00006       1.43441

   147    H   14  S      Val( 1S)     0.35876      -0.08766
   148    H   14  S      Ryd( 2S)     0.00062       0.15798
   149    H   14  px     Ryd( 2p)     0.00016       1.90203
   150    H   14  py     Ryd( 2p)     0.00032       2.06209
   151    H   14  pz     Ryd( 2p)     0.00006       1.46341

   152    H   15  S      Val( 1S)     0.36243      -0.08185
   153    H   15  S      Ryd( 2S)     0.00118       0.18535
   154    H   15  px     Ryd( 2p)     0.00016       1.90127
   155    H   15  py     Ryd( 2p)     0.00036       2.10517
   156    H   15  pz     Ryd( 2p)     0.00004       1.47067


 Summary of Natural Population Analysis:                  
                                                          
                                       Natural Population 
                Natural  -----------------------------------------------
    Atom  No    Charge         Core      Valence    Rydberg      Total
 -----------------------------------------------------------------------
      O    1   -0.43939      0.99986     3.43503    0.00451     4.43939
      B    2    0.58601      0.99962     0.90023    0.01413     1.91399
      O    3   -0.44017      0.99986     3.43583    0.00449     4.44017
      C    4   -0.23444      0.99945     2.22592    0.00907     3.23444
      C    5    0.05026      0.99951     1.93939    0.01084     2.94974
      N    6   -0.42350      0.99960     2.91753    0.00637     3.92350
      C    7    0.03534      0.99952     1.95441    0.01073     2.96466
      C    8   -0.14383      0.99948     2.13706    0.00729     3.14383
      C    9   -0.02655      0.99947     2.01917    0.00791     3.02655
      H   10    0.25058      0.00000     0.24644    0.00298     0.24942
      H   11    0.25050      0.00000     0.24649    0.00301     0.24950
      H   12    0.13121      0.00000     0.36703    0.00177     0.36879
      H   13    0.12808      0.00000     0.37075    0.00118     0.37192
      H   14    0.14008      0.00000     0.35876    0.00116     0.35992
      H   15    0.13583      0.00000     0.36243    0.00174     0.36417
 =======================================================================
   * Total *   -0.00000      8.99636    22.91647    0.08718    32.00000

                                 Natural Population      
 --------------------------------------------------------
   Core                       8.99636 ( 99.9595% of   9)
   Valence                   22.91647 ( 99.6368% of  23)
   Natural Minimal Basis     31.91282 ( 99.7276% of  32)
   Natural Rydberg Basis      0.08718 (  0.2724% of  32)
 --------------------------------------------------------

    Atom  No          Natural Electron Configuration
 ----------------------------------------------------------------------------
      O    1      [core]2S( 0.84)2p( 2.59)
      B    2      [core]2S( 0.23)2p( 0.67)3p( 0.01)3d( 0.01)
      O    3      [core]2S( 0.84)2p( 2.59)
      C    4      [core]2S( 0.51)2p( 1.72)3p( 0.01)
      C    5      [core]2S( 0.46)2p( 1.48)3p( 0.01)
      N    6      [core]2S( 0.69)2p( 2.23)
      C    7      [core]2S( 0.47)2p( 1.49)3p( 0.01)
      C    8      [core]2S( 0.49)2p( 1.65)3p( 0.01)
      C    9      [core]2S( 0.48)2p( 1.54)3p( 0.01)
      H   10            1S( 0.25)
      H   11            1S( 0.25)
      H   12            1S( 0.37)
      H   13            1S( 0.37)
      H   14            1S( 0.36)
      H   15            1S( 0.36)


 NATURAL BOND ORBITAL ANALYSIS, alpha spin orbitals:

                       Occupancies       Lewis Structure    Low   High
           Occ.    -------------------  -----------------   occ   occ
  Cycle   Thresh.   Lewis   Non-Lewis     CR  BD  3C  LP    (L)   (NL)   Dev
 =============================================================================
   1(1)    0.90    30.52304   1.47696      9  16   0   7     2      4    0.02
   2(2)    0.90    30.52304   1.47696      9  16   0   7     2      4    0.02
   3(1)    0.80    30.55225   1.44775      9  15   0   8     1      6    0.24
   4(2)    0.80    30.55225   1.44775      9  15   0   8     1      6    0.24
   5(1)    0.70    29.79468   2.20532      9  12   0  11     0      9    0.24
   6(2)    0.70    29.79468   2.20532      9  12   0  11     0      9    0.24
   7(1)    0.60    27.90930   4.09070      9   7   0  16     0     14    0.33
   8(2)    0.60    27.91334   4.08666      9   7   0  16     0     14    0.33
   9(3)    0.60    27.87074   4.12926      9   8   0  15     0     14    0.33
  10(4)    0.60    27.96736   4.03264      9   8   0  15     0     13    0.33
  11(5)    0.60    27.87074   4.12926      9   8   0  15     0     14    0.33
  12(6)    0.60    27.96736   4.03264      9   8   0  15     0     13    0.33
  13(7)    0.60    27.87074   4.12926      9   8   0  15     0     14    0.33
  14(8)    0.60    27.96736   4.03264      9   8   0  15     0     13    0.33
  15(9)    0.60    27.87074   4.12926      9   8   0  15     0     14    0.33

    The hybrids on atom  4 are linearly dependent.  An eigenvalue (  0.000039)
    of the hybrid overlap matrix is too small (<0.00010).

    PRJTHR will be raised from  0.200 to 0.250 and the NBO search repeated.


    The hybrids on atom  4 are linearly dependent.  An eigenvalue (  0.000039)
    of the hybrid overlap matrix is too small (<0.00010).

    PRJTHR will be raised from  0.250 to 0.300 and the NBO search repeated.


    The hybrids on atom  4 are linearly dependent.  An eigenvalue (  0.000039)
    of the hybrid overlap matrix is too small (<0.00010).

    PRJTHR will be raised from  0.300 to 0.350 and the NBO search repeated.

  16(1)    0.50    26.14755   5.85245      9   3   0  20     0     18    0.35
  17(2)    0.50    25.78894   6.21106      9   2   0  21     0     19    0.36
  18(3)    0.50    26.14755   5.85245      9   3   0  20     0     18    0.35
  19(1)    0.80    30.55225   1.44775      9  15   0   8     1      6    0.24
 -----------------------------------------------------------------------------

 Structure accepted: RESONANCE keyword permits strongly delocalized structure

 --------------------------------------------------------
   Core                      8.99636 ( 99.960% of   9)
   Valence Lewis            21.55589 ( 93.721% of  23)
  ==================       ============================
   Total Lewis              30.55225 ( 95.476% of  32)
  -----------------------------------------------------
   Valence non-Lewis         1.39098 (  4.347% of  32)
   Rydberg non-Lewis         0.05677 (  0.177% of  32)
  ==================       ============================
   Total non-Lewis           1.44775 (  4.524% of  32)
 --------------------------------------------------------


       (Occupancy)   Bond orbital/ Coefficients/ Hybrids
 ---------------------------------------------------------------------------------
     1. (0.99005) BD ( 1) O   1 - H  10  
                ( 75.43%)   0.8685* O   1 s( 29.47%)p 2.39( 70.46%)d 0.00(  0.07%)
                                           -0.0002 -0.5427 -0.0121  0.8358  0.0267
                                            0.0687 -0.0241 -0.0000  0.0000 -0.0109
                                            0.0000  0.0000 -0.0157  0.0175
                ( 24.57%)   0.4957* H  10 s( 99.62%)p 0.00(  0.38%)
                                           -0.9981  0.0062 -0.0613  0.0038  0.0000
     2. (0.97685) BD ( 1) B   2 - C   4  
                ( 28.71%)   0.5358* B   2 s( 37.46%)p 1.67( 62.39%)d 0.00(  0.14%)
                                            0.0000 -0.6117 -0.0205  0.7898  0.0097
                                           -0.0001 -0.0005  0.0000 -0.0000 -0.0007
                                           -0.0000 -0.0000 -0.0341  0.0164
                ( 71.29%)   0.8444* C   4 s( 34.92%)p 1.86( 65.07%)d 0.00(  0.01%)
                                           -0.0000 -0.5907  0.0166  0.8059 -0.0310
                                            0.0133  0.0006 -0.0000  0.0000 -0.0003
                                           -0.0000 -0.0000 -0.0076  0.0063
     3. (0.99006) BD ( 1) O   3 - H  11  
                ( 75.44%)   0.8686* O   3 s( 29.65%)p 2.37( 70.29%)d 0.00(  0.07%)
                                           -0.0002 -0.5444 -0.0121  0.8350  0.0265
                                           -0.0658  0.0242  0.0000 -0.0000  0.0106
                                           -0.0000  0.0000 -0.0158  0.0175
                ( 24.56%)   0.4956* H  11 s( 99.62%)p 0.00(  0.38%)
                                           -0.9981  0.0068 -0.0612 -0.0040 -0.0000
     4. (0.99124) BD ( 1) C   4 - C   5  
                ( 50.94%)   0.7137* C   4 s( 31.96%)p 2.13( 67.98%)d 0.00(  0.06%)
                                           -0.0001  0.5650  0.0192  0.4252 -0.0092
                                           -0.7058 -0.0273 -0.0000 -0.0000 -0.0199
                                           -0.0000  0.0000 -0.0043 -0.0140
                ( 49.06%)   0.7004* C   5 s( 39.70%)p 1.52( 60.25%)d 0.00(  0.05%)
                                            0.0001  0.6301  0.0024 -0.3834 -0.0227
                                            0.6743 -0.0155  0.0000 -0.0000 -0.0148
                                           -0.0000  0.0000 -0.0126 -0.0129
     5. (0.80549) BD ( 2) C   4 - C   5  
                ( 55.55%)   0.7453* C   4 s(  0.00%)p 1.00( 99.95%)d 0.00(  0.05%)
                                            0.0000 -0.0000  0.0000  0.0000 -0.0000
                                           -0.0000 -0.0000  0.9997  0.0121 -0.0000
                                            0.0205 -0.0091 -0.0000 -0.0000
                ( 44.45%)   0.6667* C   5 s(  0.00%)p 1.00( 99.93%)d 0.00(  0.07%)
                                            0.0000  0.0000  0.0000  0.0000 -0.0000
                                           -0.0000  0.0000  0.9997 -0.0015 -0.0000
                                            0.0033  0.0257  0.0000  0.0000
     6. (0.98771) BD ( 1) C   4 - C   9  
                ( 51.07%)   0.7146* C   4 s( 33.14%)p 2.02( 66.81%)d 0.00(  0.04%)
                                           -0.0001  0.5756  0.0116  0.4095 -0.0147
                                            0.7070  0.0207  0.0000  0.0000  0.0157
                                            0.0000  0.0000 -0.0030 -0.0131
                ( 48.93%)   0.6995* C   9 s( 34.93%)p 1.86( 65.02%)d 0.00(  0.05%)
                                            0.0000  0.5910  0.0063 -0.4392 -0.0242
                                           -0.6757  0.0148 -0.0000  0.0000  0.0140
                                            0.0000  0.0000 -0.0112 -0.0130
     7. (0.99386) BD ( 1) C   5 - N   6  
                ( 38.28%)   0.6187* C   5 s( 29.48%)p 2.39( 70.36%)d 0.01(  0.16%)
                                           -0.0000 -0.5422  0.0286 -0.8355 -0.0412
                                            0.0311  0.0541  0.0000  0.0000  0.0002
                                            0.0000 -0.0000 -0.0334  0.0214
                ( 61.72%)   0.7856* N   6 s( 37.20%)p 1.69( 62.75%)d 0.00(  0.05%)
                                           -0.0001 -0.6099  0.0061  0.7915 -0.0037
                                            0.0203 -0.0233 -0.0000 -0.0000  0.0107
                                            0.0000 -0.0000 -0.0138  0.0142
     8. (0.99038) BD ( 1) C   5 - H  12  
                ( 63.48%)   0.7968* C   5 s( 30.70%)p 2.26( 69.27%)d 0.00(  0.03%)
                                            0.0005 -0.5540 -0.0103  0.3865 -0.0170
                                            0.7368 -0.0102  0.0000 -0.0000 -0.0109
                                           -0.0000 -0.0000  0.0114  0.0091
                ( 36.52%)   0.6043* H  12 s( 99.88%)p 0.00(  0.12%)
                                           -0.9994  0.0054 -0.0188 -0.0292 -0.0000
     9. (0.99369) BD ( 1) N   6 - C   7  
                ( 61.66%)   0.7852* N   6 s( 36.61%)p 1.73( 63.34%)d 0.00(  0.05%)
                                            0.0001  0.6050 -0.0069  0.4495 -0.0228
                                            0.6563  0.0098  0.0000  0.0000  0.0087
                                            0.0000  0.0000 -0.0151 -0.0144
                ( 38.34%)   0.6192* C   7 s( 29.53%)p 2.38( 70.31%)d 0.01(  0.16%)
                                           -0.0000  0.5429 -0.0251 -0.4249  0.0202
                                           -0.7196 -0.0659 -0.0000 -0.0000  0.0303
                                            0.0000  0.0000 -0.0135 -0.0216
    10. (0.99310) BD ( 1) C   7 - C   8  
                ( 49.79%)   0.7056* C   7 s( 39.65%)p 1.52( 60.29%)d 0.00(  0.05%)
                                            0.0001  0.6297 -0.0002 -0.3605  0.0328
                                            0.6866  0.0219  0.0000  0.0000 -0.0173
                                           -0.0000  0.0000 -0.0086 -0.0125
                ( 50.21%)   0.7086* C   8 s( 33.72%)p 1.96( 66.22%)d 0.00(  0.06%)
                                           -0.0000  0.5805  0.0150  0.3784  0.0417
                                           -0.7192  0.0026 -0.0000  0.0000 -0.0143
                                           -0.0000  0.0000 -0.0158 -0.0135
    11. (0.81652) BD ( 2) C   7 - C   8  
                ( 46.07%)   0.6787* C   7 s(  0.00%)p 1.00( 99.93%)d 0.00(  0.07%)
                                           -0.0000 -0.0000 -0.0000 -0.0000  0.0000
                                           -0.0000  0.0000  0.9996 -0.0117  0.0000
                                           -0.0239  0.0121  0.0000  0.0000
                ( 53.93%)   0.7344* C   8 s(  0.00%)p 1.00( 99.93%)d 0.00(  0.07%)
                                            0.0000 -0.0000 -0.0000 -0.0000 -0.0000
                                           -0.0000  0.0000  0.9996 -0.0075  0.0000
                                           -0.0051 -0.0259 -0.0000 -0.0000
    12. (0.99103) BD ( 1) C   7 - H  13  
                ( 63.07%)   0.7942* C   7 s( 30.70%)p 2.26( 69.27%)d 0.00(  0.03%)
                                           -0.0005  0.5540  0.0102  0.8289 -0.0169
                                           -0.0719 -0.0065 -0.0000 -0.0000 -0.0055
                                           -0.0000  0.0000  0.0145 -0.0090
                ( 36.93%)   0.6077* H  13 s( 99.88%)p 0.00(  0.12%)
                                            0.9994 -0.0020 -0.0344  0.0008 -0.0000
    13. (0.99027) BD ( 1) C   8 - C   9  
                ( 50.32%)   0.7093* C   8 s( 35.38%)p 1.83( 64.57%)d 0.00(  0.05%)
                                            0.0000  0.5948  0.0056 -0.8004 -0.0049
                                            0.0587  0.0398  0.0000  0.0000  0.0026
                                            0.0000  0.0000  0.0171 -0.0126
                ( 49.68%)   0.7049* C   9 s( 35.13%)p 1.85( 64.82%)d 0.00(  0.05%)
                                            0.0001  0.5925  0.0129  0.8040  0.0059
                                           -0.0036  0.0421  0.0000  0.0000 -0.0038
                                           -0.0000  0.0000  0.0187 -0.0125
    14. (0.98876) BD ( 1) C   8 - H  14  
                ( 64.06%)   0.8004* C   8 s( 30.83%)p 2.24( 69.15%)d 0.00(  0.02%)
                                           -0.0003  0.5551 -0.0144  0.4627 -0.0067
                                            0.6908 -0.0089  0.0000 -0.0000  0.0113
                                            0.0000  0.0000 -0.0036 -0.0094
                ( 35.94%)   0.5995* H  14 s( 99.89%)p 0.00(  0.11%)
                                            0.9995 -0.0020 -0.0182 -0.0276 -0.0000
    15. (0.98951) BD ( 1) C   9 - H  15  
                ( 63.81%)   0.7988* C   9 s( 29.86%)p 2.35( 70.11%)d 0.00(  0.03%)
                                           -0.0003  0.5463 -0.0148 -0.3985  0.0092
                                            0.7362 -0.0110  0.0000 -0.0000 -0.0118
                                           -0.0000  0.0000 -0.0078 -0.0096
                ( 36.19%)   0.6016* H  15 s( 99.89%)p 0.00(  0.11%)
                                            0.9994 -0.0020  0.0169 -0.0294 -0.0000
    16. (0.99986) CR ( 1) O   1           s(100.00%)p 0.00(  0.00%)
                                            1.0000 -0.0005 -0.0000 -0.0001  0.0000
                                            0.0004 -0.0000 -0.0000  0.0000  0.0000
                                           -0.0000  0.0000  0.0000  0.0000
    17. (0.99962) CR ( 1) B   2           s(100.00%)
                                            1.0000  0.0000  0.0000 -0.0000 -0.0000
                                            0.0000  0.0000 -0.0000  0.0000  0.0000
                                            0.0000  0.0000  0.0000 -0.0000
    18. (0.99986) CR ( 1) O   3           s(100.00%)p 0.00(  0.00%)
                                            1.0000 -0.0005 -0.0000 -0.0001  0.0000
                                           -0.0004  0.0000  0.0000 -0.0000 -0.0000
                                           -0.0000  0.0000  0.0000  0.0000
    19. (0.99945) CR ( 1) C   4           s(100.00%)p 0.00(  0.00%)
                                            1.0000  0.0001  0.0000  0.0001 -0.0000
                                           -0.0000 -0.0000 -0.0000 -0.0000 -0.0000
                                           -0.0000  0.0000 -0.0000 -0.0000
    20. (0.99951) CR ( 1) C   5           s(100.00%)p 0.00(  0.00%)
                                            1.0000  0.0002  0.0000 -0.0002  0.0000
                                           -0.0005  0.0000 -0.0000  0.0000  0.0000
                                            0.0000  0.0000 -0.0000 -0.0000
    21. (0.99960) CR ( 1) N   6           s(100.00%)p 0.00(  0.00%)
                                            1.0000 -0.0003 -0.0000 -0.0001  0.0000
                                            0.0002 -0.0000  0.0000  0.0000 -0.0000
                                           -0.0000 -0.0000 -0.0000  0.0000
    22. (0.99952) CR ( 1) C   7           s(100.00%)p 0.00(  0.00%)
                                            1.0000  0.0002  0.0000  0.0004 -0.0000
                                           -0.0002 -0.0000  0.0000 -0.0000  0.0000
                                           -0.0000  0.0000  0.0000 -0.0000
    23. (0.99948) CR ( 1) C   8           s(100.00%)p 0.00(  0.00%)
                                            1.0000  0.0002 -0.0000  0.0002 -0.0000
                                            0.0002 -0.0000 -0.0000 -0.0000  0.0000
                                            0.0000  0.0000 -0.0000 -0.0000
    24. (0.99947) CR ( 1) C   9           s(100.00%)p 0.00(  0.00%)
                                            1.0000  0.0001 -0.0000 -0.0002  0.0000
                                            0.0003 -0.0000  0.0000 -0.0000 -0.0000
                                           -0.0000  0.0000 -0.0000 -0.0000
    25. (0.98176) LP ( 1) O   1           s( 31.67%)p 2.16( 68.28%)d 0.00(  0.05%)
                                           -0.0000  0.5625 -0.0150  0.3018 -0.0086
                                            0.7692 -0.0085 -0.0000  0.0000 -0.0152
                                            0.0000  0.0000  0.0144  0.0071
    26. (0.90472) LP ( 2) O   1           s(  0.00%)p 1.00( 99.94%)d 0.00(  0.06%)
                                            0.0000 -0.0000  0.0000  0.0000 -0.0000
                                            0.0000 -0.0000  0.9996 -0.0115 -0.0000
                                           -0.0072 -0.0227  0.0000  0.0000
    27. (0.80406) LP ( 3) O   1           s( 38.84%)p 1.57( 61.09%)d 0.00(  0.07%)
                                            0.0006  0.6232  0.0070  0.4564  0.0068
                                           -0.6345 -0.0022  0.0000  0.0000 -0.0134
                                            0.0000 -0.0000 -0.0171 -0.0143
    28. (0.21429) LP*( 1) B   2           s( 62.44%)p 0.60( 37.32%)d 0.00(  0.24%)
                                           -0.0000  0.7898 -0.0245  0.6106  0.0191
                                           -0.0006 -0.0001 -0.0000  0.0000 -0.0003
                                            0.0000 -0.0000 -0.0249 -0.0421
    29. (0.19968) LP*( 2) B   2           s(  0.00%)p 1.00( 99.68%)d 0.00(  0.32%)
                                           -0.0000  0.0005 -0.0004  0.0005 -0.0004
                                            0.9978  0.0340 -0.0000 -0.0000  0.0563
                                           -0.0000  0.0000 -0.0002  0.0004
    30. (0.19605) LP*( 3) B   2           s(  0.00%)p 1.00( 99.88%)d 0.00(  0.12%)
                                           -0.0000  0.0000  0.0000  0.0000  0.0000
                                            0.0000 -0.0000  0.9984 -0.0447  0.0000
                                            0.0351 -0.0003 -0.0000  0.0000
    31. (0.98165) LP ( 1) O   3           s( 31.50%)p 2.17( 68.45%)d 0.00(  0.05%)
                                           -0.0000  0.5610 -0.0151  0.3049 -0.0088
                                           -0.7691  0.0085  0.0000 -0.0000  0.0150
                                           -0.0000  0.0000  0.0141  0.0070
    32. (0.90527) LP ( 2) O   3           s(  0.00%)p 1.00( 99.94%)d 0.00(  0.06%)
                                           -0.0000  0.0000 -0.0000 -0.0000  0.0000
                                            0.0000 -0.0000  0.9997 -0.0115 -0.0000
                                           -0.0072  0.0225 -0.0000 -0.0000
    33. (0.80424) LP ( 3) O   3           s( 38.83%)p 1.57( 61.10%)d 0.00(  0.07%)
                                            0.0006  0.6231  0.0070  0.4559  0.0069
                                            0.6349  0.0023 -0.0000  0.0000  0.0132
                                           -0.0000 -0.0000 -0.0171 -0.0142
    34. (0.97949) LP ( 1) N   6           s( 26.16%)p 2.82( 73.84%)d 0.00(  0.00%)
                                            0.0003  0.5113  0.0092  0.4128  0.0073
                                           -0.7535 -0.0129 -0.0000 -0.0000  0.0047
                                            0.0000 -0.0000  0.0035  0.0034
    35. (0.70618) LP ( 2) N   6           s(  0.00%)p 1.00( 99.95%)d 0.00(  0.05%)
                                            0.0000 -0.0000 -0.0000  0.0000 -0.0000
                                           -0.0000 -0.0000  0.9998  0.0036  0.0000
                                           -0.0101  0.0189  0.0000  0.0000
    36. (0.40183) LP*( 1) C   9           s(  0.00%)p 1.00( 99.94%)d 0.00(  0.06%)
                                           -0.0000  0.0000 -0.0000 -0.0000 -0.0000
                                           -0.0000 -0.0000  0.9997  0.0063 -0.0000
                                            0.0133 -0.0213 -0.0000 -0.0000
    37. (0.00053) RY*( 1) O   1           s(  6.01%)p15.23( 91.45%)d 0.42(  2.54%)
                                            0.0000  0.0045  0.2450  0.0034  0.7443
                                            0.0137  0.6003 -0.0000 -0.0000  0.0129
                                           -0.0000 -0.0000  0.1306 -0.0906
    38. (0.00012) RY*( 2) O   1           s( 79.40%)p 0.21( 16.46%)d 0.05(  4.14%)
                                            0.0000 -0.0074  0.8910  0.0219 -0.3813
                                            0.0171  0.1358 -0.0000 -0.0000  0.1049
                                           -0.0000 -0.0000 -0.1679 -0.0467
    39. (0.00011) RY*( 3) O   1           s(  0.00%)p 1.00( 97.89%)d 0.02(  2.11%)
                                           -0.0000  0.0000 -0.0000  0.0000 -0.0000
                                            0.0000  0.0000  0.0081  0.9894  0.0000
                                           -0.0074 -0.1449 -0.0000  0.0000
    40. (0.00005) RY*( 4) O   1           s(  9.62%)p 8.64( 83.14%)d 0.75(  7.25%)
    41. (0.00001) RY*( 5) O   1           s(  3.20%)p 1.18(  3.79%)d29.07( 93.01%)
    42. (0.00000) RY*( 6) O   1           s(  0.00%)p 1.00(  0.01%)d99.99( 99.99%)
    43. (0.00000) RY*( 7) O   1           s(  0.00%)p 1.00(  2.15%)d45.46( 97.85%)
    44. (0.00001) RY*( 8) O   1           s(  1.72%)p 1.73(  2.98%)d55.50( 95.31%)
    45. (0.00000) RY*( 9) O   1           s(  0.08%)p29.36(  2.35%)d99.99( 97.57%)
    46. (0.00495) RY*( 1) B   2           s(  0.00%)p 1.00( 90.04%)d 0.11(  9.96%)
                                            0.0000  0.0002  0.0022 -0.0008  0.0082
                                            0.0501 -0.9475 -0.0000  0.0000 -0.3157
                                            0.0000 -0.0000 -0.0022 -0.0006
    47. (0.00285) RY*( 2) B   2           s(  6.48%)p 5.06( 32.76%)d 9.38( 60.76%)
                                            0.0000 -0.0055  0.2544 -0.0368  0.5712
                                           -0.0002  0.0058 -0.0000 -0.0000  0.0049
                                           -0.0000 -0.0000 -0.7766 -0.0671
    48. (0.00167) RY*( 3) B   2           s(  0.00%)p 0.00(  0.00%)d 1.00(100.00%)
                                            0.0000  0.0000 -0.0000 -0.0000 -0.0000
                                            0.0000  0.0000  0.0006  0.0023 -0.0000
                                           -0.0058  1.0000 -0.0000 -0.0000
    49. (0.00105) RY*( 4) B   2           s(  0.00%)p 1.00( 68.62%)d 0.46( 31.38%)
                                           -0.0000  0.0000  0.0000  0.0000 -0.0000
                                            0.0000  0.0000  0.0568  0.8264 -0.0000
                                           -0.5601 -0.0052  0.0000  0.0000
    50. (0.00053) RY*( 5) B   2           s(  0.20%)p51.14( 10.33%)d99.99( 89.47%)
                                           -0.0000  0.0010  0.0449  0.0011 -0.0285
                                            0.0425  0.3172 -0.0000 -0.0000 -0.9458
                                            0.0000  0.0000 -0.0105  0.0063
    51. (0.00032) RY*( 6) B   2           s( 88.40%)p 0.02(  1.87%)d 0.11(  9.72%)
                                           -0.0000  0.0180  0.9401  0.0430 -0.1292
                                           -0.0017 -0.0141 -0.0000 -0.0000  0.0433
                                           -0.0000  0.0000  0.1900  0.2434
    52. (0.00020) RY*( 7) B   2           s(  0.49%)p99.99( 63.00%)d74.02( 36.51%)
                                            0.0000 -0.0037  0.0701 -0.0086 -0.7935
                                           -0.0013 -0.0141 -0.0000  0.0000  0.0265
                                           -0.0000 -0.0000 -0.5362 -0.2773
    53. (0.00001) RY*( 8) B   2           s(  0.00%)p 1.00( 31.50%)d 2.17( 68.50%)
    54. (0.00002) RY*( 9) B   2           s(  4.52%)p 0.58(  2.61%)d20.53( 92.87%)
    55. (0.00054) RY*( 1) O   3           s(  6.11%)p14.95( 91.28%)d 0.43(  2.61%)
                                            0.0000  0.0046  0.2471  0.0035  0.7483
                                           -0.0139 -0.5939  0.0000  0.0000 -0.0115
                                            0.0000 -0.0000  0.1331 -0.0910
    56. (0.00012) RY*( 2) O   3           s( 80.02%)p 0.20( 15.74%)d 0.05(  4.25%)
                                            0.0000 -0.0072  0.8945  0.0217 -0.3745
                                           -0.0170 -0.1278  0.0000  0.0000 -0.1089
                                            0.0000 -0.0000 -0.1687 -0.0466
    57. (0.00011) RY*( 3) O   3           s(  0.00%)p 1.00( 97.89%)d 0.02(  2.11%)
                                            0.0000 -0.0000  0.0000 -0.0000  0.0000
                                            0.0000  0.0000  0.0081  0.9894  0.0000
                                           -0.0085  0.1448  0.0000 -0.0000
    58. (0.00005) RY*( 4) O   3           s(  9.23%)p 9.13( 84.30%)d 0.70(  6.47%)
    59. (0.00001) RY*( 5) O   3           s(  3.04%)p 1.06(  3.24%)d30.79( 93.72%)
    60. (0.00000) RY*( 6) O   3           s(  0.00%)p 1.00(  0.01%)d99.99( 99.99%)
    61. (0.00000) RY*( 7) O   3           s(  0.00%)p 1.00(  2.15%)d45.54( 97.85%)
    62. (0.00001) RY*( 8) O   3           s(  1.54%)p 2.08(  3.20%)d61.74( 95.26%)
    63. (0.00000) RY*( 9) O   3           s(  0.08%)p28.38(  2.40%)d99.99( 97.51%)
    64. (0.00278) RY*( 1) C   4           s(  0.06%)p99.99( 99.05%)d14.06(  0.88%)
                                           -0.0000 -0.0052  0.0245  0.0056  0.2337
                                            0.0323 -0.9669 -0.0000  0.0000  0.0673
                                            0.0000  0.0000  0.0642 -0.0129
    65. (0.00246) RY*( 2) C   4           s(  0.39%)p99.99( 93.88%)d14.73(  5.73%)
                                            0.0000 -0.0042  0.0622  0.0339  0.9368
                                           -0.0045  0.2452  0.0000 -0.0000  0.0161
                                            0.0000 -0.0000  0.2383 -0.0153
    66. (0.00064) RY*( 3) C   4           s( 94.40%)p 0.00(  0.09%)d 0.06(  5.51%)
                                           -0.0000 -0.0075  0.9716 -0.0280 -0.0056
                                            0.0053  0.0069  0.0000 -0.0000 -0.0137
                                           -0.0000  0.0000 -0.2342 -0.0042
    67. (0.00020) RY*( 4) C   4           s(  0.00%)p 1.00(  6.35%)d14.76( 93.65%)
                                            0.0000 -0.0000 -0.0000  0.0000 -0.0000
                                           -0.0000  0.0000  0.0030  0.2519 -0.0000
                                            0.1289  0.9591  0.0000  0.0000
    68. (0.00008) RY*( 5) C   4           s(  0.77%)p 2.32(  1.78%)d99.99( 97.46%)
    69. (0.00009) RY*( 6) C   4           s(  0.00%)p 1.00( 89.11%)d 0.12( 10.89%)
    70. (0.00006) RY*( 7) C   4           s(  0.00%)p 1.00(  4.59%)d20.77( 95.41%)
    71. (0.00005) RY*( 8) C   4           s(  4.08%)p 1.17(  4.76%)d22.33( 91.16%)
    72. (0.00002) RY*( 9) C   4           s(  0.27%)p 2.21(  0.59%)d99.99( 99.15%)
    73. (0.00341) RY*( 1) C   5           s(  0.99%)p84.91( 84.45%)d14.63( 14.55%)
                                            0.0000 -0.0155  0.0985 -0.0145 -0.5466
                                           -0.0335 -0.7379 -0.0000 -0.0000 -0.3433
                                           -0.0000 -0.0000  0.1639  0.0276
    74. (0.00163) RY*( 2) C   5           s(  0.48%)p99.99( 99.07%)d 0.93(  0.45%)
                                            0.0000  0.0352  0.0598  0.0592 -0.7928
                                           -0.0137  0.5988 -0.0000  0.0000 -0.0347
                                           -0.0000  0.0000 -0.0539  0.0188
    75. (0.00097) RY*( 3) C   5           s(  0.00%)p 1.00( 47.74%)d 1.09( 52.26%)
                                            0.0000  0.0000 -0.0000  0.0000 -0.0000
                                            0.0000 -0.0000  0.0035  0.6910 -0.0000
                                            0.6987 -0.1853 -0.0000 -0.0000
    76. (0.00065) RY*( 4) C   5           s( 87.08%)p 0.01(  0.87%)d 0.14( 12.04%)
                                            0.0000  0.0098  0.9331  0.0365  0.0839
                                            0.0070 -0.0179 -0.0000  0.0000  0.0208
                                           -0.0000  0.0000 -0.3303  0.1044
    77. (0.00040) RY*( 5) C   5           s(  0.00%)p 1.00( 46.61%)d 1.15( 53.39%)
                                            0.0000  0.0000  0.0000  0.0000  0.0000
                                           -0.0000  0.0000  0.0097 -0.6827 -0.0000
                                            0.5464 -0.4851 -0.0000 -0.0000
    78. (0.00028) RY*( 6) C   5           s(  3.28%)p 1.19(  3.88%)d28.33( 92.84%)
                                           -0.0000  0.0003  0.1810 -0.0153 -0.1524
                                            0.0096 -0.1236  0.0000 -0.0000  0.8086
                                            0.0000 -0.0000  0.5237 -0.0163
    79. (0.00003) RY*( 7) C   5           s(  6.80%)p 1.74( 11.82%)d11.96( 81.38%)
    80. (0.00000) RY*( 8) C   5           s(  0.00%)p 1.00(  5.71%)d16.51( 94.29%)
    81. (0.00001) RY*( 9) C   5           s(  1.48%)p 0.02(  0.02%)d66.40( 98.49%)
    82. (0.00276) RY*( 1) N   6           s(  9.28%)p 8.90( 82.65%)d 0.87(  8.07%)
                                           -0.0000  0.0158  0.3043 -0.0120  0.4235
                                            0.0236 -0.8040  0.0000 -0.0000 -0.2418
                                           -0.0000  0.0000 -0.1484  0.0124
    83. (0.00089) RY*( 2) N   6           s(  0.00%)p 1.00( 97.25%)d 0.03(  2.74%)
                                           -0.0000 -0.0005  0.0062 -0.0143 -0.8722
                                           -0.0086 -0.4600 -0.0000 -0.0000 -0.0796
                                           -0.0000 -0.0000  0.1452  0.0014
    84. (0.00035) RY*( 3) N   6           s(  0.00%)p 1.00(  2.81%)d34.55( 97.19%)
                                           -0.0000  0.0000 -0.0000 -0.0000 -0.0000
                                            0.0000  0.0000 -0.0005 -0.1677 -0.0000
                                            0.8449  0.5080  0.0000  0.0000
    85. (0.00025) RY*( 4) N   6           s(  0.00%)p 1.00( 86.63%)d 0.15( 13.37%)
                                            0.0000 -0.0000  0.0000 -0.0000  0.0000
                                           -0.0000 -0.0000  0.0036  0.9307 -0.0000
                                            0.3056 -0.2009 -0.0000 -0.0000
    86. (0.00011) RY*( 5) N   6           s( 75.32%)p 0.16( 11.73%)d 0.17( 12.95%)
                                           -0.0000  0.0012  0.8679  0.0044 -0.1189
                                            0.0072  0.3211  0.0000  0.0000 -0.2500
                                           -0.0000 -0.0000  0.1273  0.2253
    87. (0.00008) RY*( 6) N   6           s(  4.47%)p 0.74(  3.31%)d20.64( 92.22%)
    88. (0.00003) RY*( 7) N   6           s(  9.70%)p 0.29(  2.84%)d 9.02( 87.47%)
    89. (0.00000) RY*( 8) N   6           s(  0.00%)p 1.00( 10.61%)d 8.43( 89.39%)
    90. (0.00001) RY*( 9) N   6           s(  1.26%)p 1.81(  2.29%)d76.35( 96.45%)
    91. (0.00301) RY*( 1) C   7           s(  3.16%)p25.80( 81.44%)d 4.88( 15.41%)
                                            0.0000 -0.0171  0.1768  0.0339  0.8978
                                           -0.0168  0.0828 -0.0000  0.0000 -0.0295
                                           -0.0000  0.0000 -0.3887  0.0463
    92. (0.00176) RY*( 2) C   7           s(  0.23%)p99.99( 99.30%)d 2.02(  0.47%)
                                            0.0000  0.0289  0.0385 -0.0200 -0.0933
                                           -0.0647  0.9898 -0.0000  0.0000 -0.0582
                                           -0.0000 -0.0000  0.0207  0.0295
    93. (0.00108) RY*( 3) C   7           s(  0.00%)p 1.00( 49.07%)d 1.04( 50.93%)
                                           -0.0000 -0.0000 -0.0000  0.0000  0.0000
                                           -0.0000 -0.0000  0.0114  0.7004  0.0000
                                           -0.2106 -0.6818 -0.0000 -0.0000
    94. (0.00046) RY*( 4) C   7           s( 85.47%)p 0.01(  0.75%)d 0.16( 13.78%)
                                           -0.0000  0.0118  0.9244 -0.0278 -0.0498
                                           -0.0187 -0.0621 -0.0000  0.0000 -0.1598
                                           -0.0000 -0.0000  0.3157  0.1123
    95. (0.00034) RY*( 5) C   7           s(  0.00%)p 1.00( 43.74%)d 1.29( 56.26%)
                                            0.0000 -0.0000 -0.0000  0.0000  0.0000
                                            0.0000 -0.0000 -0.0051  0.6614  0.0000
                                           -0.1676  0.7311  0.0000  0.0000
    96. (0.00026) RY*( 6) C   7           s(  0.01%)p 1.00(  5.38%)d17.59( 94.61%)
                                           -0.0000 -0.0037  0.0088  0.0067  0.2220
                                            0.0212  0.0634  0.0000 -0.0000  0.8552
                                            0.0000 -0.0000  0.4630 -0.0188
    97. (0.00003) RY*( 7) C   7           s( 10.91%)p 1.12( 12.26%)d 7.04( 76.83%)
    98. (0.00000) RY*( 8) C   7           s(  0.00%)p 1.00(  7.26%)d12.78( 92.74%)
    99. (0.00000) RY*( 9) C   7           s(  0.33%)p 3.03(  1.01%)d99.99( 98.66%)
   100. (0.00237) RY*( 1) C   8           s(  0.06%)p99.99( 92.49%)d99.99(  7.44%)
                                           -0.0000  0.0247  0.0041 -0.0232 -0.4456
                                           -0.0245 -0.8516 -0.0000 -0.0000  0.2643
                                            0.0000  0.0000 -0.0633 -0.0235
   101. (0.00120) RY*( 2) C   8           s(  0.37%)p99.99( 99.00%)d 1.69(  0.63%)
                                           -0.0000 -0.0069  0.0606 -0.0288  0.8826
                                            0.0284 -0.4576  0.0000 -0.0000  0.0278
                                            0.0000 -0.0000  0.0703 -0.0240
   102. (0.00046) RY*( 3) C   8           s( 92.95%)p 0.01(  0.76%)d 0.07(  6.29%)
                                           -0.0000 -0.0042  0.9641  0.0072 -0.0811
                                            0.0201 -0.0228  0.0000 -0.0000 -0.2125
                                           -0.0000  0.0000  0.0812 -0.1059
   103. (0.00021) RY*( 4) C   8           s(  0.00%)p 1.00( 17.51%)d 4.71( 82.49%)
                                            0.0000 -0.0000 -0.0000 -0.0000  0.0000
                                            0.0000  0.0000 -0.0072 -0.4184 -0.0000
                                            0.8489 -0.3229 -0.0000 -0.0000
   104. (0.00014) RY*( 5) C   8           s(  0.00%)p 1.00( 73.98%)d 0.35( 26.02%)
                                            0.0000  0.0000  0.0000  0.0000 -0.0000
                                            0.0000 -0.0000 -0.0036  0.8601 -0.0000
                                            0.2560 -0.4412 -0.0000 -0.0000
   105. (0.00006) RY*( 6) C   8           s(  0.27%)p 6.40(  1.75%)d99.99( 97.97%)
   106. (0.00003) RY*( 7) C   8           s(  6.16%)p 0.86(  5.32%)d14.37( 88.51%)
   107. (0.00000) RY*( 8) C   8           s(  0.00%)p 1.00(  8.58%)d10.66( 91.42%)
   108. (0.00000) RY*( 9) C   8           s(  0.25%)p 2.95(  0.74%)d99.99( 99.01%)
   109. (0.00332) RY*( 1) C   9           s(  0.11%)p99.99( 92.31%)d69.72(  7.58%)
                                           -0.0000  0.0246  0.0219  0.0215  0.5403
                                           -0.0303 -0.7936 -0.0000 -0.0000 -0.2174
                                           -0.0000  0.0000 -0.1676 -0.0209
   110. (0.00126) RY*( 2) C   9           s(  0.62%)p99.99( 98.01%)d 2.20(  1.37%)
                                           -0.0000  0.0098  0.0782  0.0237 -0.8177
                                            0.0087 -0.5575  0.0000 -0.0000 -0.0582
                                           -0.0000 -0.0000  0.0964 -0.0314
   111. (0.00046) RY*( 3) C   9           s( 91.66%)p 0.01(  0.98%)d 0.08(  7.36%)
                                            0.0000 -0.0050  0.9574 -0.0173  0.0958
                                            0.0158  0.0077  0.0000  0.0000  0.1879
                                           -0.0000 -0.0000  0.1622 -0.1095
   112. (0.00028) RY*( 4) C   9           s(  0.00%)p 1.00(  9.91%)d 9.09( 90.09%)
                                            0.0000 -0.0000  0.0000 -0.0000  0.0000
                                            0.0000  0.0000  0.0008 -0.3148 -0.0000
                                            0.8284  0.4633  0.0000  0.0000
   113. (0.00014) RY*( 5) C   9           s(  0.00%)p 1.00( 86.49%)d 0.16( 13.51%)
                                           -0.0000  0.0000 -0.0000  0.0000 -0.0000
                                            0.0000 -0.0000 -0.0112  0.9299 -0.0000
                                            0.3668 -0.0239  0.0000  0.0000
   114. (0.00007) RY*( 6) C   9           s(  0.10%)p12.46(  1.26%)d99.99( 98.64%)
   115. (0.00002) RY*( 7) C   9           s(  6.64%)p 1.09(  7.23%)d12.97( 86.13%)
   116. (0.00000) RY*( 8) C   9           s(  0.00%)p 1.00(  3.66%)d26.31( 96.34%)
   117. (0.00001) RY*( 9) C   9           s(  0.94%)p 0.28(  0.26%)d99.99( 98.79%)
   118. (0.00096) RY*( 1) H  10           s( 67.16%)p 0.49( 32.84%)
                                            0.0102  0.8195 -0.0475  0.5711 -0.0000
   119. (0.00058) RY*( 2) H  10           s(  0.00%)p 1.00(100.00%)
                                           -0.0000 -0.0000  0.0000  0.0000  1.0000
   120. (0.00053) RY*( 3) H  10           s( 30.47%)p 2.28( 69.53%)
                                            0.0128  0.5518 -0.2024 -0.8089  0.0000
   121. (0.00002) RY*( 4) H  10           s(  2.75%)p35.41( 97.25%)
   122. (0.00099) RY*( 1) H  11           s( 72.01%)p 0.39( 27.99%)
                                            0.0112  0.8485 -0.0544 -0.5263  0.0000
   123. (0.00058) RY*( 2) H  11           s(  0.00%)p 1.00(100.00%)
                                            0.0000  0.0000 -0.0000  0.0000  1.0000
   124. (0.00053) RY*( 3) H  11           s( 25.68%)p 2.89( 74.32%)
                                            0.0125  0.5066 -0.2024  0.8380 -0.0000
   125. (0.00002) RY*( 4) H  11           s(  2.69%)p36.22( 97.31%)
   126. (0.00119) RY*( 1) H  12           s( 99.86%)p 0.00(  0.14%)
                                            0.0055  0.9993 -0.0322  0.0196  0.0000
   127. (0.00006) RY*( 2) H  12           s(  0.00%)p 1.00(100.00%)
   128. (0.00004) RY*( 3) H  12           s(  0.12%)p99.99( 99.88%)
   129. (0.00003) RY*( 4) H  12           s(  0.14%)p99.99( 99.86%)
   130. (0.00061) RY*( 1) H  13           s( 99.78%)p 0.00(  0.22%)
                                            0.0015  0.9989 -0.0137 -0.0449 -0.0000
   131. (0.00006) RY*( 2) H  13           s(  0.00%)p 1.00(100.00%)
   132. (0.00004) RY*( 3) H  13           s(  0.10%)p99.99( 99.90%)
   133. (0.00001) RY*( 4) H  13           s(  0.23%)p99.99( 99.77%)
   134. (0.00062) RY*( 1) H  14           s( 99.72%)p 0.00(  0.28%)
                                            0.0036  0.9986  0.0408  0.0342  0.0000
   135. (0.00006) RY*( 2) H  14           s(  0.00%)p 1.00(100.00%)
   136. (0.00004) RY*( 3) H  14           s(  0.19%)p99.99( 99.81%)
   137. (0.00003) RY*( 4) H  14           s(  0.20%)p99.99( 99.80%)
   138. (0.00119) RY*( 1) H  15           s( 99.43%)p 0.01(  0.57%)
                                            0.0032  0.9972 -0.0751 -0.0041 -0.0000
   139. (0.00004) RY*( 2) H  15           s(  0.59%)p99.99( 99.41%)
   140. (0.00004) RY*( 3) H  15           s(  0.09%)p99.99( 99.91%)
   141. (0.00004) RY*( 4) H  15           s(  0.00%)p 1.00(100.00%)
   142. (0.00545) BD*( 1) O   1 - H  10  
                ( 24.57%)   0.4957* O   1 s( 29.47%)p 2.39( 70.46%)d 0.00(  0.07%)
                                            0.0002  0.5427  0.0121 -0.8358 -0.0267
                                           -0.0687  0.0241  0.0000 -0.0000  0.0109
                                           -0.0000 -0.0000  0.0157 -0.0175
                ( 75.43%)  -0.8685* H  10 s( 99.62%)p 0.00(  0.38%)
                                            0.9981 -0.0062  0.0613 -0.0038 -0.0000
   143. (0.01728) BD*( 1) B   2 - C   4  
                ( 71.29%)   0.8444* B   2 s( 37.46%)p 1.67( 62.39%)d 0.00(  0.14%)
                                            0.0000 -0.6117 -0.0205  0.7898  0.0097
                                           -0.0001 -0.0005  0.0000 -0.0000 -0.0007
                                           -0.0000 -0.0000 -0.0341  0.0164
                ( 28.71%)  -0.5358* C   4 s( 34.92%)p 1.86( 65.07%)d 0.00(  0.01%)
                                           -0.0000 -0.5907  0.0166  0.8059 -0.0310
                                            0.0133  0.0006 -0.0000  0.0000 -0.0003
                                           -0.0000 -0.0000 -0.0076  0.0063
   144. (0.00564) BD*( 1) O   3 - H  11  
                ( 24.56%)   0.4956* O   3 s( 29.65%)p 2.37( 70.29%)d 0.00(  0.07%)
                                            0.0002  0.5444  0.0121 -0.8350 -0.0265
                                            0.0658 -0.0242 -0.0000  0.0000 -0.0106
                                            0.0000 -0.0000  0.0158 -0.0175
                ( 75.44%)  -0.8686* H  11 s( 99.62%)p 0.00(  0.38%)
                                            0.9981 -0.0068  0.0612  0.0040  0.0000
   145. (0.01391) BD*( 1) C   4 - C   5  
                ( 49.06%)   0.7004* C   4 s( 31.96%)p 2.13( 67.98%)d 0.00(  0.06%)
                                            0.0001 -0.5650 -0.0192 -0.4252  0.0092
                                            0.7058  0.0273  0.0000  0.0000  0.0199
                                            0.0000 -0.0000  0.0043  0.0140
                ( 50.94%)  -0.7137* C   5 s( 39.70%)p 1.52( 60.25%)d 0.00(  0.05%)
                                           -0.0001 -0.6301 -0.0024  0.3834  0.0227
                                           -0.6743  0.0155 -0.0000  0.0000  0.0148
                                            0.0000 -0.0000  0.0126  0.0129
   146. (0.13044) BD*( 2) C   4 - C   5  
                ( 44.45%)   0.6667* C   4 s(  0.00%)p 1.00( 99.95%)d 0.00(  0.05%)
                                           -0.0000  0.0000 -0.0000 -0.0000  0.0000
                                            0.0000  0.0000 -0.9997 -0.0121  0.0000
                                           -0.0205  0.0091  0.0000  0.0000
                ( 55.55%)  -0.7453* C   5 s(  0.00%)p 1.00( 99.93%)d 0.00(  0.07%)
                                           -0.0000 -0.0000 -0.0000 -0.0000  0.0000
                                            0.0000 -0.0000 -0.9997  0.0015  0.0000
                                           -0.0033 -0.0257 -0.0000 -0.0000
   147. (0.01148) BD*( 1) C   4 - C   9  
                ( 48.93%)   0.6995* C   4 s( 33.14%)p 2.02( 66.81%)d 0.00(  0.04%)
                                            0.0001 -0.5756 -0.0116 -0.4095  0.0147
                                           -0.7070 -0.0207 -0.0000 -0.0000 -0.0157
                                           -0.0000 -0.0000  0.0030  0.0131
                ( 51.07%)  -0.7146* C   9 s( 34.93%)p 1.86( 65.02%)d 0.00(  0.05%)
                                           -0.0000 -0.5910 -0.0063  0.4392  0.0242
                                            0.6757 -0.0148  0.0000 -0.0000 -0.0140
                                           -0.0000 -0.0000  0.0112  0.0130
   148. (0.01038) BD*( 1) C   5 - N   6  
                ( 61.72%)   0.7856* C   5 s( 29.48%)p 2.39( 70.36%)d 0.01(  0.16%)
                                           -0.0000 -0.5422  0.0286 -0.8355 -0.0412
                                            0.0311  0.0541  0.0000  0.0000  0.0002
                                            0.0000 -0.0000 -0.0334  0.0214
                ( 38.28%)  -0.6187* N   6 s( 37.20%)p 1.69( 62.75%)d 0.00(  0.05%)
                                           -0.0001 -0.6099  0.0061  0.7915 -0.0037
                                            0.0203 -0.0233 -0.0000 -0.0000  0.0107
                                            0.0000 -0.0000 -0.0138  0.0142
   149. (0.00915) BD*( 1) C   5 - H  12  
                ( 36.52%)   0.6043* C   5 s( 30.70%)p 2.26( 69.27%)d 0.00(  0.03%)
                                           -0.0005  0.5540  0.0103 -0.3865  0.0170
                                           -0.7368  0.0102 -0.0000  0.0000  0.0109
                                            0.0000  0.0000 -0.0114 -0.0091
                ( 63.48%)  -0.7968* H  12 s( 99.88%)p 0.00(  0.12%)
                                            0.9994 -0.0054  0.0188  0.0292  0.0000
   150. (0.00961) BD*( 1) N   6 - C   7  
                ( 38.34%)   0.6192* N   6 s( 36.61%)p 1.73( 63.34%)d 0.00(  0.05%)
                                           -0.0001 -0.6050  0.0069 -0.4495  0.0228
                                           -0.6563 -0.0098 -0.0000 -0.0000 -0.0087
                                           -0.0000 -0.0000  0.0151  0.0144
                ( 61.66%)  -0.7852* C   7 s( 29.53%)p 2.38( 70.31%)d 0.01(  0.16%)
                                            0.0000 -0.5429  0.0251  0.4249 -0.0202
                                            0.7196  0.0659  0.0000  0.0000 -0.0303
                                           -0.0000 -0.0000  0.0135  0.0216
   151. (0.01059) BD*( 1) C   7 - C   8  
                ( 50.21%)   0.7086* C   7 s( 39.65%)p 1.52( 60.29%)d 0.00(  0.05%)
                                            0.0001  0.6297 -0.0002 -0.3605  0.0328
                                            0.6866  0.0219  0.0000  0.0000 -0.0173
                                           -0.0000  0.0000 -0.0086 -0.0125
                ( 49.79%)  -0.7056* C   8 s( 33.72%)p 1.96( 66.22%)d 0.00(  0.06%)
                                           -0.0000  0.5805  0.0150  0.3784  0.0417
                                           -0.7192  0.0026 -0.0000  0.0000 -0.0143
                                           -0.0000  0.0000 -0.0158 -0.0135
   152. (0.12467) BD*( 2) C   7 - C   8  
                ( 53.93%)   0.7344* C   7 s(  0.00%)p 1.00( 99.93%)d 0.00(  0.07%)
                                           -0.0000 -0.0000 -0.0000 -0.0000  0.0000
                                           -0.0000  0.0000  0.9996 -0.0117  0.0000
                                           -0.0239  0.0121  0.0000  0.0000
                ( 46.07%)  -0.6787* C   8 s(  0.00%)p 1.00( 99.93%)d 0.00(  0.07%)
                                            0.0000 -0.0000 -0.0000 -0.0000 -0.0000
                                           -0.0000  0.0000  0.9996 -0.0075  0.0000
                                           -0.0051 -0.0259 -0.0000 -0.0000
   153. (0.00835) BD*( 1) C   7 - H  13  
                ( 36.93%)   0.6077* C   7 s( 30.70%)p 2.26( 69.27%)d 0.00(  0.03%)
                                            0.0005 -0.5540 -0.0102 -0.8289  0.0169
                                            0.0719  0.0065  0.0000  0.0000  0.0055
                                            0.0000 -0.0000 -0.0145  0.0090
                ( 63.07%)  -0.7942* H  13 s( 99.88%)p 0.00(  0.12%)
                                           -0.9994  0.0020  0.0344 -0.0008  0.0000
   154. (0.00870) BD*( 1) C   8 - C   9  
                ( 49.68%)   0.7049* C   8 s( 35.38%)p 1.83( 64.57%)d 0.00(  0.05%)
                                           -0.0000 -0.5948 -0.0056  0.8004  0.0049
                                           -0.0587 -0.0398 -0.0000 -0.0000 -0.0026
                                           -0.0000 -0.0000 -0.0171  0.0126
                ( 50.32%)  -0.7093* C   9 s( 35.13%)p 1.85( 64.82%)d 0.00(  0.05%)
                                           -0.0001 -0.5925 -0.0129 -0.8040 -0.0059
                                            0.0036 -0.0421 -0.0000 -0.0000  0.0038
                                            0.0000 -0.0000 -0.0187  0.0125
   155. (0.00598) BD*( 1) C   8 - H  14  
                ( 35.94%)   0.5995* C   8 s( 30.83%)p 2.24( 69.15%)d 0.00(  0.02%)
                                            0.0003 -0.5551  0.0144 -0.4627  0.0067
                                           -0.6908  0.0089 -0.0000  0.0000 -0.0113
                                           -0.0000 -0.0000  0.0036  0.0094
                ( 64.06%)  -0.8004* H  14 s( 99.89%)p 0.00(  0.11%)
                                           -0.9995  0.0020  0.0182  0.0276  0.0000
   156. (0.00751) BD*( 1) C   9 - H  15  
                ( 36.19%)   0.6016* C   9 s( 29.86%)p 2.35( 70.11%)d 0.00(  0.03%)
                                            0.0003 -0.5463  0.0148  0.3985 -0.0092
                                           -0.7362  0.0110 -0.0000  0.0000  0.0118
                                            0.0000 -0.0000  0.0078  0.0096
                ( 63.81%)  -0.7988* H  15 s( 99.89%)p 0.00(  0.11%)
                                           -0.9994  0.0020 -0.0169  0.0294  0.0000


 NHO Directionality and "Bond Bending" (deviations from line of nuclear centers)

         [Thresholds for printing:  angular deviation  >  1.0 degree]
                                    hybrid p-character > 25.0%
                                    orbital occupancy  >  0.10e

                                Line of Centers        Hybrid 1              Hybrid 2
                                ---------------  -------------------   ------------------
                NBO               Theta   Phi    Theta   Phi    Dev    Theta   Phi    Dev
 ========================================================================================
     2. BD (   1) B   2 - C   4    90.0    0.3    90.0  180.0 179.7      --     --    --
     3. BD (   1) O   3 - H  11    90.0  178.2    90.0  177.2   1.0      --     --    --
     4. BD (   1) C   4 - C   5    90.0  301.8    90.0  299.6   2.2      --     --    --
     5. BD (   2) C   4 - C   5    90.0  301.8     0.0    0.0  90.0      0.0    0.0  90.0
     6. BD (   1) C   4 - C   9    90.0   58.4    90.0   61.5   3.1     90.0  235.0   3.5
     7. BD (   1) C   5 - N   6    90.0  357.3    90.0  354.5   2.8     90.0  179.8   2.5
     8. BD (   1) C   5 - H  12    90.0  241.0    90.0  243.0   2.0      --     --    --
     9. BD (   1) N   6 - C   7    90.0   59.7    90.0   57.4   2.4     90.0  242.7   3.0
    10. BD (   1) C   7 - C   8    90.0  116.3    90.0  114.8   1.5     90.0  300.4   4.1
    11. BD (   2) C   7 - C   8    90.0  116.3     0.0    0.0  90.0      0.0    0.0  90.0
    12. BD (   1) C   7 - H  13    90.0  356.2    90.0  354.5   1.7      --     --    --
    13. BD (   1) C   8 - C   9    90.0  178.0    90.0  173.0   5.0     90.0    2.7   4.7
    25. LP (   1) O   1             --     --     90.0   68.9   --       --     --    --
    26. LP (   2) O   1             --     --      0.0    0.0   --       --     --    --
    27. LP (   3) O   1             --     --     90.0  306.0   --       --     --    --
    28. LP*(   1) B   2             --     --     90.0  359.9   --       --     --    --
    29. LP*(   2) B   2             --     --     90.0   90.0   --       --     --    --
    30. LP*(   3) B   2             --     --      0.0    0.0   --       --     --    --
    31. LP (   1) O   3             --     --     90.0  291.3   --       --     --    --
    32. LP (   2) O   3             --     --      0.0    0.0   --       --     --    --
    33. LP (   3) O   3             --     --     90.0   54.0   --       --     --    --
    34. LP (   1) N   6             --     --     90.0  298.7   --       --     --    --
    35. LP (   2) N   6             --     --      0.0    0.0   --       --     --    --
    36. LP*(   1) C   9             --     --      0.0    0.0   --       --     --    --
   146. BD*(   2) C   4 - C   5    90.0  301.8     0.0    0.0  90.0      0.0    0.0  90.0
   152. BD*(   2) C   7 - C   8    90.0  116.3     0.0    0.0  90.0      0.0    0.0  90.0


 Second Order Perturbation Theory Analysis of Fock Matrix in NBO Basis

     Threshold for printing:   0.25 kcal/mol
    (Intermolecular threshold: 0.03 kcal/mol)
                                                                              E(2)  E(j)-E(i) F(i,j)
         Donor NBO (i)                     Acceptor NBO (j)                 kcal/mol   a.u.    a.u. 
 ===================================================================================================

 within unit  1
  25. LP (   1) O   1                /118. RY*(   1) H  10                    0.37    1.36    0.029
  25. LP (   1) O   1                /120. RY*(   3) H  10                    0.47    1.93    0.038
  26. LP (   2) O   1                /119. RY*(   2) H  10                    0.90    1.94    0.055
  27. LP (   3) O   1                / 40. RY*(   4) O   1                    0.33    1.97    0.036
  27. LP (   3) O   1                / 41. RY*(   5) O   1                    0.54    3.40    0.060
  27. LP (   3) O   1                /120. RY*(   3) H  10                    0.26    2.00    0.032
  27. LP (   3) O   1                /142. BD*(   1) O   1 - H  10            2.78    1.00    0.074

 from unit  1 to unit  2
   1. BD (   1) O   1 - H  10        / 28. LP*(   1) B   2                   12.27    0.89    0.148
   1. BD (   1) O   1 - H  10        / 29. LP*(   2) B   2                    5.64    1.00    0.105
   1. BD (   1) O   1 - H  10        / 46. RY*(   1) B   2                    0.07    1.36    0.012
   1. BD (   1) O   1 - H  10        / 47. RY*(   2) B   2                    0.19    2.07    0.025
   1. BD (   1) O   1 - H  10        / 50. RY*(   5) B   2                    0.04    2.49    0.013
   1. BD (   1) O   1 - H  10        / 52. RY*(   7) B   2                    0.18    1.65    0.022
   1. BD (   1) O   1 - H  10        / 64. RY*(   1) C   4                    0.11    1.66    0.017
   1. BD (   1) O   1 - H  10        /143. BD*(   1) B   2 - C   4            1.67    1.21    0.057
   1. BD (   1) O   1 - H  10        /145. BD*(   1) C   4 - C   5            0.03    1.26    0.007
   1. BD (   1) O   1 - H  10        /147. BD*(   1) C   4 - C   9            0.03    1.28    0.008
  16. CR (   1) O   1                / 28. LP*(   1) B   2                    4.36   19.08    0.411
  16. CR (   1) O   1                / 29. LP*(   2) B   2                    5.71   19.18    0.467
  16. CR (   1) O   1                / 46. RY*(   1) B   2                    0.94   19.55    0.171
  16. CR (   1) O   1                / 47. RY*(   2) B   2                    0.11   20.26    0.061
  16. CR (   1) O   1                / 51. RY*(   6) B   2                    0.18   19.45    0.074
  16. CR (   1) O   1                / 52. RY*(   7) B   2                    0.08   19.84    0.051
  25. LP (   1) O   1                / 28. LP*(   1) B   2                    0.13    0.62    0.013
  25. LP (   1) O   1                / 29. LP*(   2) B   2                   11.67    0.73    0.129
  25. LP (   1) O   1                / 46. RY*(   1) B   2                    1.01    1.10    0.042
  25. LP (   1) O   1                / 47. RY*(   2) B   2                    0.18    1.81    0.023
  25. LP (   1) O   1                / 50. RY*(   5) B   2                    0.08    2.23    0.017
  25. LP (   1) O   1                / 51. RY*(   6) B   2                    0.10    1.00    0.013
  25. LP (   1) O   1                / 52. RY*(   7) B   2                    0.09    1.39    0.014
  25. LP (   1) O   1                / 54. RY*(   9) B   2                    0.05    1.86    0.012
  25. LP (   1) O   1                / 64. RY*(   1) C   4                    0.03    1.40    0.009
  25. LP (   1) O   1                / 66. RY*(   3) C   4                    0.04    1.17    0.009
  25. LP (   1) O   1                /143. BD*(   1) B   2 - C   4            0.90    0.95    0.037
  25. LP (   1) O   1                /145. BD*(   1) C   4 - C   5            0.04    0.99    0.008
  25. LP (   1) O   1                /147. BD*(   1) C   4 - C   9            0.03    1.02    0.008
  25. LP (   1) O   1                /154. BD*(   1) C   8 - C   9            0.06    1.03    0.010
  25. LP (   1) O   1                /156. BD*(   1) C   9 - H  15            0.08    0.95    0.011
  26. LP (   2) O   1                / 30. LP*(   3) B   2                   29.31    0.31    0.127
  26. LP (   2) O   1                / 48. RY*(   3) B   2                    0.86    1.64    0.050
  26. LP (   2) O   1                / 53. RY*(   8) B   2                    0.31    1.27    0.026
  26. LP (   2) O   1                / 69. RY*(   6) C   4                    0.03    1.06    0.007
  27. LP (   3) O   1                / 28. LP*(   1) B   2                  122.83    0.69    0.372
  27. LP (   3) O   1                / 29. LP*(   2) B   2                  113.29    0.80    0.380
  27. LP (   3) O   1                / 46. RY*(   1) B   2                    0.71    1.17    0.040
  27. LP (   3) O   1                / 47. RY*(   2) B   2                    0.93    1.87    0.059
  27. LP (   3) O   1                / 50. RY*(   5) B   2                    0.80    2.29    0.060
  27. LP (   3) O   1                / 51. RY*(   6) B   2                    1.50    1.07    0.056
  27. LP (   3) O   1                / 52. RY*(   7) B   2                    0.22    1.46    0.025
  27. LP (   3) O   1                / 54. RY*(   9) B   2                    0.20    1.93    0.027
  27. LP (   3) O   1                / 64. RY*(   1) C   4                    1.54    1.47    0.067
  27. LP (   3) O   1                / 65. RY*(   2) C   4                    0.07    1.67    0.016
  27. LP (   3) O   1                / 68. RY*(   5) C   4                    0.03    2.94    0.014
  27. LP (   3) O   1                / 73. RY*(   1) C   5                    0.03    1.73    0.010
  27. LP (   3) O   1                / 76. RY*(   4) C   5                    0.06    1.30    0.013
  27. LP (   3) O   1                /111. RY*(   3) C   9                    0.07    1.24    0.013
  27. LP (   3) O   1                /126. RY*(   1) H  12                    0.06    0.90    0.010
  27. LP (   3) O   1                /138. RY*(   1) H  15                    0.12    0.93    0.015
  27. LP (   3) O   1                /145. BD*(   1) C   4 - C   5            0.22    1.06    0.022
  27. LP (   3) O   1                /147. BD*(   1) C   4 - C   9            0.16    1.08    0.018
  27. LP (   3) O   1                /148. BD*(   1) C   5 - N   6            0.04    1.00    0.009
  27. LP (   3) O   1                /149. BD*(   1) C   5 - H  12            0.03    1.00    0.007

 from unit  1 to unit  3
   1. BD (   1) O   1 - H  10        / 55. RY*(   1) O   3                    0.09    2.05    0.017
   1. BD (   1) O   1 - H  10        /144. BD*(   1) O   3 - H  11            0.06    1.20    0.011
  25. LP (   1) O   1                /144. BD*(   1) O   3 - H  11            0.03    0.93    0.006
  27. LP (   3) O   1                / 55. RY*(   1) O   3                    0.12    1.86    0.021
  27. LP (   3) O   1                / 56. RY*(   2) O   3                    0.08    2.07    0.018
  27. LP (   3) O   1                / 58. RY*(   4) O   3                    0.05    1.95    0.014
  27. LP (   3) O   1                / 59. RY*(   5) O   3                    0.04    3.42    0.016
  27. LP (   3) O   1                /144. BD*(   1) O   3 - H  11            0.07    1.00    0.011

 from unit  2 to unit  1
   2. BD (   1) B   2 - C   4        / 37. RY*(   1) O   1                    0.26    1.85    0.028
   2. BD (   1) B   2 - C   4        /118. RY*(   1) H  10                    0.03    1.42    0.008
   2. BD (   1) B   2 - C   4        /142. BD*(   1) O   1 - H  10            0.95    0.99    0.039
  17. CR (   1) B   2                / 40. RY*(   4) O   1                    0.05    8.13    0.026
  17. CR (   1) B   2                /142. BD*(   1) O   1 - H  10            0.19    7.16    0.047
  28. LP*(   1) B   2                / 37. RY*(   1) O   1                    0.03    1.16    0.017
  28. LP*(   1) B   2                / 38. RY*(   2) O   1                    0.03    1.37    0.018
  28. LP*(   1) B   2                / 40. RY*(   4) O   1                    0.28    1.28    0.052
  28. LP*(   1) B   2                / 41. RY*(   5) O   1                    0.20    2.71    0.063
  28. LP*(   1) B   2                / 44. RY*(   8) O   1                    0.14    3.06    0.057
  28. LP*(   1) B   2                / 45. RY*(   9) O   1                    0.09    2.82    0.044
  28. LP*(   1) B   2                /118. RY*(   1) H  10                    0.04    0.73    0.014
  29. LP*(   2) B   2                / 38. RY*(   2) O   1                    0.28    1.26    0.053
  29. LP*(   2) B   2                / 40. RY*(   4) O   1                    0.25    1.17    0.049
  29. LP*(   2) B   2                / 41. RY*(   5) O   1                    0.47    2.60    0.098
  29. LP*(   2) B   2                / 45. RY*(   9) O   1                    0.09    2.71    0.044
  29. LP*(   2) B   2                /118. RY*(   1) H  10                    0.06    0.63    0.017
  29. LP*(   2) B   2                /120. RY*(   3) H  10                    0.04    1.20    0.019
  29. LP*(   2) B   2                /142. BD*(   1) O   1 - H  10            2.16    0.20    0.058
  30. LP*(   3) B   2                / 39. RY*(   3) O   1                    0.24    1.04    0.045
  30. LP*(   3) B   2                / 42. RY*(   6) O   1                    0.03    2.79    0.028
  30. LP*(   3) B   2                / 43. RY*(   7) O   1                    0.10    2.73    0.047

 within unit  2
   2. BD (   1) B   2 - C   4        / 28. LP*(   1) B   2                    1.26    0.69    0.041
   2. BD (   1) B   2 - C   4        / 73. RY*(   1) C   5                    0.60    1.72    0.041
   2. BD (   1) B   2 - C   4        /109. RY*(   1) C   9                    0.68    1.70    0.043
   2. BD (   1) B   2 - C   4        /145. BD*(   1) C   4 - C   5            1.42    1.05    0.049
   2. BD (   1) B   2 - C   4        /147. BD*(   1) C   4 - C   9            1.54    1.08    0.052
   2. BD (   1) B   2 - C   4        /148. BD*(   1) C   5 - N   6            2.66    1.00    0.065
   2. BD (   1) B   2 - C   4        /154. BD*(   1) C   8 - C   9            1.86    1.09    0.057
   4. BD (   1) C   4 - C   5        / 28. LP*(   1) B   2                    0.28    0.88    0.022
   4. BD (   1) C   4 - C   5        / 82. RY*(   1) N   6                    0.33    1.60    0.029
   4. BD (   1) C   4 - C   5        / 83. RY*(   2) N   6                    0.57    1.95    0.042
   4. BD (   1) C   4 - C   5        /109. RY*(   1) C   9                    0.44    1.90    0.036
   4. BD (   1) C   4 - C   5        /110. RY*(   2) C   9                    0.25    1.43    0.024
   4. BD (   1) C   4 - C   5        /143. BD*(   1) B   2 - C   4            1.33    1.20    0.051
   4. BD (   1) C   4 - C   5        /147. BD*(   1) C   4 - C   9            1.57    1.27    0.056
   4. BD (   1) C   4 - C   5        /148. BD*(   1) C   5 - N   6            0.61    1.19    0.034
   4. BD (   1) C   4 - C   5        /149. BD*(   1) C   5 - H  12            0.72    1.18    0.037
   4. BD (   1) C   4 - C   5        /156. BD*(   1) C   9 - H  15            1.34    1.21    0.051
   5. BD (   2) C   4 - C   5        / 30. LP*(   3) B   2                    9.13    0.31    0.067
   5. BD (   2) C   4 - C   5        / 36. LP*(   1) C   9                   30.23    0.16    0.099
   5. BD (   2) C   4 - C   5        / 49. RY*(   4) B   2                    0.61    0.92    0.033
   5. BD (   2) C   4 - C   5        / 85. RY*(   4) N   6                    0.62    1.23    0.039
   5. BD (   2) C   4 - C   5        /112. RY*(   4) C   9                    0.44    2.05    0.042
   5. BD (   2) C   4 - C   5        /113. RY*(   5) C   9                    0.34    1.00    0.026
   5. BD (   2) C   4 - C   5        /146. BD*(   2) C   4 - C   5            1.40    0.28    0.026
   6. BD (   1) C   4 - C   9        / 28. LP*(   1) B   2                    0.27    0.85    0.021
   6. BD (   1) C   4 - C   9        / 73. RY*(   1) C   5                    0.37    1.89    0.034
   6. BD (   1) C   4 - C   9        /100. RY*(   1) C   8                    0.61    1.84    0.042
   6. BD (   1) C   4 - C   9        /101. RY*(   2) C   8                    0.49    1.33    0.033
   6. BD (   1) C   4 - C   9        /143. BD*(   1) B   2 - C   4            1.44    1.18    0.052
   6. BD (   1) C   4 - C   9        /145. BD*(   1) C   4 - C   5            1.41    1.22    0.052
   6. BD (   1) C   4 - C   9        /149. BD*(   1) C   5 - H  12            1.30    1.16    0.049
   6. BD (   1) C   4 - C   9        /154. BD*(   1) C   8 - C   9            1.27    1.26    0.050
   6. BD (   1) C   4 - C   9        /155. BD*(   1) C   8 - H  14            1.25    1.17    0.049
   6. BD (   1) C   4 - C   9        /156. BD*(   1) C   9 - H  15            0.62    1.18    0.034
   7. BD (   1) C   5 - N   6        / 65. RY*(   2) C   4                    0.58    2.02    0.043
   7. BD (   1) C   5 - N   6        / 91. RY*(   1) C   7                    0.51    2.06    0.041
   7. BD (   1) C   5 - N   6        / 92. RY*(   2) C   7                    1.04    1.41    0.048
   7. BD (   1) C   5 - N   6        /143. BD*(   1) B   2 - C   4            0.77    1.36    0.041
   7. BD (   1) C   5 - N   6        /145. BD*(   1) C   4 - C   5            0.73    1.41    0.041
   7. BD (   1) C   5 - N   6        /150. BD*(   1) N   6 - C   7            1.22    1.34    0.051
   7. BD (   1) C   5 - N   6        /153. BD*(   1) C   7 - H  13            1.05    1.33    0.047
   8. BD (   1) C   5 - H  12        / 65. RY*(   2) C   4                    0.34    1.67    0.030
   8. BD (   1) C   5 - H  12        / 82. RY*(   1) N   6                    0.65    1.41    0.038
   8. BD (   1) C   5 - H  12        /145. BD*(   1) C   4 - C   5            0.58    1.06    0.031
   8. BD (   1) C   5 - H  12        /147. BD*(   1) C   4 - C   9            2.08    1.08    0.060
   8. BD (   1) C   5 - H  12        /150. BD*(   1) N   6 - C   7            2.33    1.00    0.061
   9. BD (   1) N   6 - C   7        / 73. RY*(   1) C   5                    0.58    2.07    0.044
   9. BD (   1) N   6 - C   7        / 74. RY*(   2) C   5                    1.00    1.44    0.048
   9. BD (   1) N   6 - C   7        /101. RY*(   2) C   8                    0.62    1.52    0.039
   9. BD (   1) N   6 - C   7        /148. BD*(   1) C   5 - N   6            1.22    1.35    0.051
   9. BD (   1) N   6 - C   7        /149. BD*(   1) C   5 - H  12            1.05    1.34    0.047
   9. BD (   1) N   6 - C   7        /151. BD*(   1) C   7 - C   8            0.63    1.41    0.038
   9. BD (   1) N   6 - C   7        /155. BD*(   1) C   8 - H  14            0.67    1.36    0.038
  10. BD (   1) C   7 - C   8        / 82. RY*(   1) N   6                    0.29    1.61    0.027
  10. BD (   1) C   7 - C   8        / 83. RY*(   2) N   6                    0.57    1.96    0.042
  10. BD (   1) C   7 - C   8        /109. RY*(   1) C   9                    0.40    1.90    0.035
  10. BD (   1) C   7 - C   8        /110. RY*(   2) C   9                    0.75    1.44    0.042
  10. BD (   1) C   7 - C   8        /150. BD*(   1) N   6 - C   7            0.53    1.20    0.032
  10. BD (   1) C   7 - C   8        /153. BD*(   1) C   7 - H  13            0.68    1.18    0.036
  10. BD (   1) C   7 - C   8        /154. BD*(   1) C   8 - C   9            1.21    1.29    0.050
  10. BD (   1) C   7 - C   8        /155. BD*(   1) C   8 - H  14            0.59    1.21    0.034
  10. BD (   1) C   7 - C   8        /156. BD*(   1) C   9 - H  15            1.30    1.22    0.050
  11. BD (   2) C   7 - C   8        / 36. LP*(   1) C   9                   28.62    0.17    0.100
  11. BD (   2) C   7 - C   8        / 84. RY*(   3) N   6                    0.29    2.51    0.037
  11. BD (   2) C   7 - C   8        / 85. RY*(   4) N   6                    0.33    1.24    0.028
  11. BD (   2) C   7 - C   8        /103. RY*(   4) C   8                    0.28    1.94    0.033
  11. BD (   2) C   7 - C   8        /113. RY*(   5) C   9                    1.03    1.00    0.045
  11. BD (   2) C   7 - C   8        /152. BD*(   2) C   7 - C   8            0.85    0.29    0.020
  12. BD (   1) C   7 - H  13        / 82. RY*(   1) N   6                    0.63    1.42    0.038
  12. BD (   1) C   7 - H  13        /100. RY*(   1) C   8                    0.35    1.69    0.031
  12. BD (   1) C   7 - H  13        /148. BD*(   1) C   5 - N   6            2.28    1.01    0.061
  12. BD (   1) C   7 - H  13        /151. BD*(   1) C   7 - C   8            0.44    1.07    0.027
  12. BD (   1) C   7 - H  13        /154. BD*(   1) C   8 - C   9            1.88    1.10    0.057
  13. BD (   1) C   8 - C   9        / 64. RY*(   1) C   4                    0.75    1.64    0.044
  13. BD (   1) C   8 - C   9        / 65. RY*(   2) C   4                    0.39    1.84    0.034
  13. BD (   1) C   8 - C   9        / 91. RY*(   1) C   7                    0.48    1.89    0.038
  13. BD (   1) C   8 - C   9        / 92. RY*(   2) C   7                    0.35    1.24    0.026
  13. BD (   1) C   8 - C   9        /143. BD*(   1) B   2 - C   4            1.37    1.19    0.051
  13. BD (   1) C   8 - C   9        /147. BD*(   1) C   4 - C   9            1.38    1.26    0.053
  13. BD (   1) C   8 - C   9        /151. BD*(   1) C   7 - C   8            1.07    1.24    0.046
  13. BD (   1) C   8 - C   9        /153. BD*(   1) C   7 - H  13            1.23    1.16    0.048
  13. BD (   1) C   8 - C   9        /155. BD*(   1) C   8 - H  14            0.74    1.19    0.037
  13. BD (   1) C   8 - C   9        /156. BD*(   1) C   9 - H  15            0.61    1.19    0.034
  14. BD (   1) C   8 - H  14        / 91. RY*(   1) C   7                    0.28    1.70    0.028
  14. BD (   1) C   8 - H  14        /109. RY*(   1) C   9                    0.35    1.69    0.031
  14. BD (   1) C   8 - H  14        /147. BD*(   1) C   4 - C   9            1.87    1.07    0.057
  14. BD (   1) C   8 - H  14        /150. BD*(   1) N   6 - C   7            2.48    0.99    0.062
  14. BD (   1) C   8 - H  14        /151. BD*(   1) C   7 - C   8            0.40    1.05    0.026
  14. BD (   1) C   8 - H  14        /154. BD*(   1) C   8 - C   9            0.55    1.08    0.031
  15. BD (   1) C   9 - H  15        / 65. RY*(   2) C   4                    0.41    1.65    0.033
  15. BD (   1) C   9 - H  15        /100. RY*(   1) C   8                    0.33    1.66    0.030
  15. BD (   1) C   9 - H  15        /145. BD*(   1) C   4 - C   5            2.05    1.04    0.058
  15. BD (   1) C   9 - H  15        /147. BD*(   1) C   4 - C   9            0.52    1.06    0.030
  15. BD (   1) C   9 - H  15        /151. BD*(   1) C   7 - C   8            1.89    1.04    0.056
  15. BD (   1) C   9 - H  15        /154. BD*(   1) C   8 - C   9            0.43    1.07    0.027
  17. CR (   1) B   2                / 28. LP*(   1) B   2                    4.93    6.86    0.262
  17. CR (   1) B   2                /145. BD*(   1) C   4 - C   5            0.53    7.23    0.079
  17. CR (   1) B   2                /147. BD*(   1) C   4 - C   9            0.51    7.25    0.077
  19. CR (   1) C   4                / 47. RY*(   2) B   2                    0.49   11.41    0.095
  19. CR (   1) C   4                / 52. RY*(   7) B   2                    0.28   11.00    0.070
  19. CR (   1) C   4                / 74. RY*(   2) C   5                    0.78   10.63    0.115
  19. CR (   1) C   4                /110. RY*(   2) C   9                    0.84   10.78    0.120
  19. CR (   1) C   4                /148. BD*(   1) C   5 - N   6            0.37   10.54    0.079
  19. CR (   1) C   4                /149. BD*(   1) C   5 - H  12            0.27   10.54    0.068
  19. CR (   1) C   4                /154. BD*(   1) C   8 - C   9            0.43   10.63    0.086
  19. CR (   1) C   4                /156. BD*(   1) C   9 - H  15            0.29   10.56    0.070
  20. CR (   1) C   5                / 64. RY*(   1) C   4                    0.84   11.08    0.122
  20. CR (   1) C   5                / 83. RY*(   2) N   6                    0.30   11.38    0.073
  20. CR (   1) C   5                /126. RY*(   1) H  12                    0.47   10.51    0.089
  20. CR (   1) C   5                /143. BD*(   1) B   2 - C   4            0.52   10.63    0.095
  20. CR (   1) C   5                /147. BD*(   1) C   4 - C   9            0.45   10.70    0.088
  20. CR (   1) C   5                /150. BD*(   1) N   6 - C   7            0.82   10.61    0.119
  21. CR (   1) N   6                / 74. RY*(   2) C   5                    1.34   14.87    0.179
  21. CR (   1) N   6                / 76. RY*(   4) C   5                    0.30   15.07    0.084
  21. CR (   1) N   6                / 92. RY*(   2) C   7                    1.29   14.84    0.175
  21. CR (   1) N   6                / 94. RY*(   4) C   7                    0.29   15.08    0.084
  21. CR (   1) N   6                /145. BD*(   1) C   4 - C   5            0.34   14.84    0.090
  21. CR (   1) N   6                /148. BD*(   1) C   5 - N   6            0.31   14.78    0.085
  21. CR (   1) N   6                /150. BD*(   1) N   6 - C   7            0.29   14.77    0.084
  21. CR (   1) N   6                /151. BD*(   1) C   7 - C   8            0.30   14.84    0.085
  22. CR (   1) C   7                / 83. RY*(   2) N   6                    0.30   11.38    0.074
  22. CR (   1) C   7                /101. RY*(   2) C   8                    0.85   10.79    0.121
  22. CR (   1) C   7                /130. RY*(   1) H  13                    0.44   10.49    0.086
  22. CR (   1) C   7                /148. BD*(   1) C   5 - N   6            0.83   10.62    0.119
  22. CR (   1) C   7                /154. BD*(   1) C   8 - C   9            0.42   10.71    0.085
  22. CR (   1) C   7                /155. BD*(   1) C   8 - H  14            0.28   10.63    0.069
  23. CR (   1) C   8                / 92. RY*(   2) C   7                    0.81   10.63    0.117
  23. CR (   1) C   8                /110. RY*(   2) C   9                    0.63   10.80    0.104
  23. CR (   1) C   8                /111. RY*(   3) C   9                    0.37   10.80    0.079
  23. CR (   1) C   8                /134. RY*(   1) H  14                    0.45   10.46    0.086
  23. CR (   1) C   8                /147. BD*(   1) C   4 - C   9            0.48   10.65    0.091
  23. CR (   1) C   8                /150. BD*(   1) N   6 - C   7            0.34   10.56    0.076
  23. CR (   1) C   8                /153. BD*(   1) C   7 - H  13            0.28   10.55    0.069
  23. CR (   1) C   8                /156. BD*(   1) C   9 - H  15            0.31   10.58    0.073
  24. CR (   1) C   9                / 64. RY*(   1) C   4                    0.46   11.02    0.090
  24. CR (   1) C   9                / 65. RY*(   2) C   4                    0.32   11.23    0.075
  24. CR (   1) C   9                /101. RY*(   2) C   8                    0.73   10.73    0.112
  24. CR (   1) C   9                /102. RY*(   3) C   8                    0.30   10.75    0.072
  24. CR (   1) C   9                /138. RY*(   1) H  15                    0.45   10.48    0.086
  24. CR (   1) C   9                /143. BD*(   1) B   2 - C   4            0.56   10.57    0.098
  24. CR (   1) C   9                /145. BD*(   1) C   4 - C   5            0.42   10.62    0.085
  24. CR (   1) C   9                /151. BD*(   1) C   7 - C   8            0.40   10.62    0.083
  24. CR (   1) C   9                /155. BD*(   1) C   8 - H  14            0.33   10.57    0.074
  28. LP*(   1) B   2                / 47. RY*(   2) B   2                    1.80    1.18    0.125
  28. LP*(   1) B   2                / 51. RY*(   6) B   2                    8.14    0.38    0.151
  28. LP*(   1) B   2                / 54. RY*(   9) B   2                    0.95    1.24    0.094
  28. LP*(   1) B   2                / 66. RY*(   3) C   4                    0.36    0.55    0.038
  29. LP*(   2) B   2                / 46. RY*(   1) B   2                    6.23    0.37    0.134
  29. LP*(   2) B   2                / 50. RY*(   5) B   2                    1.96    1.50    0.153
  29. LP*(   2) B   2                / 64. RY*(   1) C   4                    1.35    0.67    0.084
  29. LP*(   2) B   2                /126. RY*(   1) H  12                    0.32    0.10    0.016
  29. LP*(   2) B   2                /145. BD*(   1) C   4 - C   5            3.12    0.26    0.078
  29. LP*(   2) B   2                /147. BD*(   1) C   4 - C   9            2.78    0.29    0.077
  29. LP*(   2) B   2                /148. BD*(   1) C   5 - N   6            0.33    0.20    0.023
  29. LP*(   2) B   2                /154. BD*(   1) C   8 - C   9            0.27    0.30    0.025
  30. LP*(   3) B   2                / 53. RY*(   8) B   2                    0.50    0.96    0.062
  34. LP (   1) N   6                / 73. RY*(   1) C   5                    0.66    1.69    0.043
  34. LP (   1) N   6                / 74. RY*(   2) C   5                    0.28    1.05    0.022
  34. LP (   1) N   6                / 91. RY*(   1) C   7                    0.75    1.67    0.045
  34. LP (   1) N   6                / 92. RY*(   2) C   7                    0.26    1.03    0.021
  34. LP (   1) N   6                /145. BD*(   1) C   4 - C   5            3.60    1.02    0.077
  34. LP (   1) N   6                /149. BD*(   1) C   5 - H  12            1.16    0.95    0.042
  34. LP (   1) N   6                /151. BD*(   1) C   7 - C   8            3.52    1.02    0.076
  34. LP (   1) N   6                /153. BD*(   1) C   7 - H  13            1.21    0.95    0.043
  35. LP (   2) N   6                / 75. RY*(   3) C   5                    1.73    1.52    0.077
  35. LP (   2) N   6                / 85. RY*(   4) N   6                    0.88    1.25    0.050
  35. LP (   2) N   6                / 93. RY*(   3) C   7                    1.78    1.50    0.078
  35. LP (   2) N   6                /146. BD*(   2) C   4 - C   5           22.92    0.30    0.115
  35. LP (   2) N   6                /152. BD*(   2) C   7 - C   8           22.44    0.30    0.113
  36. LP*(   1) C   9                / 67. RY*(   4) C   4                    0.58    1.94    0.067
  36. LP*(   1) C   9                /103. RY*(   4) C   8                    0.83    1.77    0.077
  36. LP*(   1) C   9                /113. RY*(   5) C   9                    1.94    0.83    0.080
  36. LP*(   1) C   9                /146. BD*(   2) C   4 - C   5           27.45    0.12    0.099
  36. LP*(   1) C   9                /152. BD*(   2) C   7 - C   8           29.65    0.12    0.102
 146. BD*(   2) C   4 - C   5        / 30. LP*(   3) B   2                   43.00    0.02    0.072
 146. BD*(   2) C   4 - C   5        / 69. RY*(   6) C   4                    0.76    0.77    0.085
 146. BD*(   2) C   4 - C   5        / 77. RY*(   5) C   5                    0.72    1.24    0.104
 152. BD*(   2) C   7 - C   8        / 95. RY*(   5) C   7                    0.68    1.27    0.105
 152. BD*(   2) C   7 - C   8        /104. RY*(   5) C   8                    0.92    0.87    0.102

 from unit  2 to unit  3
   2. BD (   1) B   2 - C   4        / 55. RY*(   1) O   3                    0.26    1.85    0.028
   2. BD (   1) B   2 - C   4        /122. RY*(   1) H  11                    0.03    1.36    0.009
   2. BD (   1) B   2 - C   4        /144. BD*(   1) O   3 - H  11            0.96    0.99    0.039
  17. CR (   1) B   2                / 58. RY*(   4) O   3                    0.05    8.11    0.026
  17. CR (   1) B   2                /144. BD*(   1) O   3 - H  11            0.19    7.16    0.047
  28. LP*(   1) B   2                / 55. RY*(   1) O   3                    0.03    1.16    0.017
  28. LP*(   1) B   2                / 56. RY*(   2) O   3                    0.04    1.37    0.019
  28. LP*(   1) B   2                / 58. RY*(   4) O   3                    0.28    1.26    0.052
  28. LP*(   1) B   2                / 59. RY*(   5) O   3                    0.19    2.72    0.062
  28. LP*(   1) B   2                / 62. RY*(   8) O   3                    0.15    3.06    0.058
  28. LP*(   1) B   2                / 63. RY*(   9) O   3                    0.09    2.82    0.044
  28. LP*(   1) B   2                /122. RY*(   1) H  11                    0.04    0.67    0.015
  29. LP*(   2) B   2                / 56. RY*(   2) O   3                    0.29    1.27    0.054
  29. LP*(   2) B   2                / 58. RY*(   4) O   3                    0.27    1.15    0.050
  29. LP*(   2) B   2                / 59. RY*(   5) O   3                    0.46    2.62    0.098
  29. LP*(   2) B   2                / 63. RY*(   9) O   3                    0.09    2.71    0.044
  29. LP*(   2) B   2                /122. RY*(   1) H  11                    0.06    0.57    0.016
  29. LP*(   2) B   2                /124. RY*(   3) H  11                    0.04    1.26    0.020
  29. LP*(   2) B   2                /144. BD*(   1) O   3 - H  11            2.18    0.20    0.058
  30. LP*(   3) B   2                / 57. RY*(   3) O   3                    0.24    1.04    0.046
  30. LP*(   3) B   2                / 60. RY*(   6) O   3                    0.03    2.79    0.027
  30. LP*(   3) B   2                / 61. RY*(   7) O   3                    0.10    2.73    0.047

 from unit  3 to unit  1
   3. BD (   1) O   3 - H  11        / 37. RY*(   1) O   1                    0.09    2.05    0.017
   3. BD (   1) O   3 - H  11        /142. BD*(   1) O   1 - H  10            0.06    1.20    0.011
  31. LP (   1) O   3                /142. BD*(   1) O   1 - H  10            0.03    0.93    0.006
  33. LP (   3) O   3                / 37. RY*(   1) O   1                    0.12    1.86    0.021
  33. LP (   3) O   3                / 38. RY*(   2) O   1                    0.08    2.06    0.018
  33. LP (   3) O   3                / 40. RY*(   4) O   1                    0.05    1.97    0.014
  33. LP (   3) O   3                / 41. RY*(   5) O   1                    0.04    3.40    0.016
  33. LP (   3) O   3                /142. BD*(   1) O   1 - H  10            0.07    1.00    0.011

 from unit  3 to unit  2
   3. BD (   1) O   3 - H  11        / 28. LP*(   1) B   2                   12.33    0.89    0.148
   3. BD (   1) O   3 - H  11        / 29. LP*(   2) B   2                    5.78    1.00    0.106
   3. BD (   1) O   3 - H  11        / 46. RY*(   1) B   2                    0.07    1.37    0.012
   3. BD (   1) O   3 - H  11        / 47. RY*(   2) B   2                    0.19    2.07    0.025
   3. BD (   1) O   3 - H  11        / 50. RY*(   5) B   2                    0.06    2.49    0.015
   3. BD (   1) O   3 - H  11        / 52. RY*(   7) B   2                    0.17    1.65    0.021
   3. BD (   1) O   3 - H  11        / 64. RY*(   1) C   4                    0.06    1.66    0.013
   3. BD (   1) O   3 - H  11        / 65. RY*(   2) C   4                    0.04    1.87    0.012
   3. BD (   1) O   3 - H  11        /143. BD*(   1) B   2 - C   4            1.65    1.22    0.057
   3. BD (   1) O   3 - H  11        /145. BD*(   1) C   4 - C   5            0.04    1.26    0.009
   3. BD (   1) O   3 - H  11        /147. BD*(   1) C   4 - C   9            0.03    1.28    0.007
  18. CR (   1) O   3                / 28. LP*(   1) B   2                    4.36   19.08    0.411
  18. CR (   1) O   3                / 29. LP*(   2) B   2                    5.76   19.18    0.469
  18. CR (   1) O   3                / 46. RY*(   1) B   2                    0.93   19.55    0.171
  18. CR (   1) O   3                / 47. RY*(   2) B   2                    0.12   20.26    0.063
  18. CR (   1) O   3                / 51. RY*(   6) B   2                    0.18   19.45    0.074
  18. CR (   1) O   3                / 52. RY*(   7) B   2                    0.09   19.84    0.053
  31. LP (   1) O   3                / 28. LP*(   1) B   2                    0.12    0.63    0.012
  31. LP (   1) O   3                / 29. LP*(   2) B   2                   11.67    0.73    0.129
  31. LP (   1) O   3                / 46. RY*(   1) B   2                    1.02    1.10    0.043
  31. LP (   1) O   3                / 47. RY*(   2) B   2                    0.17    1.81    0.022
  31. LP (   1) O   3                / 50. RY*(   5) B   2                    0.10    2.23    0.019
  31. LP (   1) O   3                / 51. RY*(   6) B   2                    0.08    1.00    0.011
  31. LP (   1) O   3                / 52. RY*(   7) B   2                    0.08    1.39    0.013
  31. LP (   1) O   3                / 54. RY*(   9) B   2                    0.05    1.86    0.012
  31. LP (   1) O   3                / 64. RY*(   1) C   4                    0.05    1.40    0.010
  31. LP (   1) O   3                / 66. RY*(   3) C   4                    0.05    1.17    0.010
  31. LP (   1) O   3                /143. BD*(   1) B   2 - C   4            0.93    0.95    0.037
  31. LP (   1) O   3                /145. BD*(   1) C   4 - C   5            0.03    0.99    0.007
  31. LP (   1) O   3                /147. BD*(   1) C   4 - C   9            0.03    1.02    0.007
  31. LP (   1) O   3                /148. BD*(   1) C   5 - N   6            0.07    0.94    0.011
  31. LP (   1) O   3                /149. BD*(   1) C   5 - H  12            0.10    0.93    0.012
  32. LP (   2) O   3                / 30. LP*(   3) B   2                   29.30    0.31    0.127
  32. LP (   2) O   3                / 36. LP*(   1) C   9                    0.03    0.17    0.003
  32. LP (   2) O   3                / 48. RY*(   3) B   2                    0.85    1.65    0.050
  32. LP (   2) O   3                / 53. RY*(   8) B   2                    0.32    1.27    0.027
  32. LP (   2) O   3                / 69. RY*(   6) C   4                    0.03    1.06    0.007
  33. LP (   3) O   3                / 28. LP*(   1) B   2                  122.49    0.69    0.371
  33. LP (   3) O   3                / 29. LP*(   2) B   2                  114.24    0.80    0.382
  33. LP (   3) O   3                / 46. RY*(   1) B   2                    0.69    1.17    0.040
  33. LP (   3) O   3                / 47. RY*(   2) B   2                    0.98    1.87    0.060
  33. LP (   3) O   3                / 50. RY*(   5) B   2                    0.88    2.29    0.063
  33. LP (   3) O   3                / 51. RY*(   6) B   2                    1.26    1.07    0.052
  33. LP (   3) O   3                / 52. RY*(   7) B   2                    0.29    1.46    0.029
  33. LP (   3) O   3                / 54. RY*(   9) B   2                    0.19    1.93    0.027
  33. LP (   3) O   3                / 64. RY*(   1) C   4                    1.52    1.47    0.066
  33. LP (   3) O   3                / 65. RY*(   2) C   4                    0.11    1.67    0.019
  33. LP (   3) O   3                / 71. RY*(   8) C   4                    0.03    2.73    0.012
  33. LP (   3) O   3                / 76. RY*(   4) C   5                    0.08    1.30    0.014
  33. LP (   3) O   3                /109. RY*(   1) C   9                    0.03    1.71    0.010
  33. LP (   3) O   3                /111. RY*(   3) C   9                    0.04    1.24    0.010
  33. LP (   3) O   3                /126. RY*(   1) H  12                    0.12    0.90    0.015
  33. LP (   3) O   3                /138. RY*(   1) H  15                    0.06    0.93    0.011
  33. LP (   3) O   3                /145. BD*(   1) C   4 - C   5            0.16    1.06    0.018
  33. LP (   3) O   3                /147. BD*(   1) C   4 - C   9            0.20    1.08    0.021
  33. LP (   3) O   3                /154. BD*(   1) C   8 - C   9            0.06    1.09    0.012

 within unit  3
  31. LP (   1) O   3                /122. RY*(   1) H  11                    0.33    1.30    0.026
  31. LP (   1) O   3                /124. RY*(   3) H  11                    0.49    1.99    0.040
  32. LP (   2) O   3                /123. RY*(   2) H  11                    0.89    1.94    0.055
  33. LP (   3) O   3                / 58. RY*(   4) O   3                    0.34    1.95    0.036
  33. LP (   3) O   3                / 59. RY*(   5) O   3                    0.52    3.42    0.059
  33. LP (   3) O   3                /124. RY*(   3) H  11                    0.27    2.06    0.033
  33. LP (   3) O   3                /144. BD*(   1) O   3 - H  11            2.85    1.00    0.075


 Natural Bond Orbitals (Summary):

                                                            Principal Delocalizations
           NBO                        Occupancy    Energy   (geminal,vicinal,remote)
 ====================================================================================
 Molecular unit  1  (HO)
     1. BD (   1) O   1 - H  10          0.99005    -0.92317  28(r),29(r),143(r),47(r)
                                                    52(r),64(r),55(r),46(r)
                                                    144(r),50(r),147(r),145(r)
    16. CR (   1) O   1                  0.99986   -19.11000  29(r),28(r),46(r),51(r)
                                                    47(r),52(r)
    25. LP (   1) O   1                  0.98176    -0.65834  29(r),46(r),143(r),120(v)
                                                    118(v),47(r),28(r),51(r)
                                                    52(r),50(r),156(r),154(r)
                                                    54(r),66(r),145(r),147(r)
                                                    64(r),144(r)
    26. LP (   2) O   1                  0.90472    -0.46494  30(r),119(v),48(r),53(r)
                                                    69(r)
    27. LP (   3) O   1                  0.80406    -0.72598  28(r),29(r),142(g),64(r)
                                                    51(r),47(r),50(r),46(r)
                                                    41(g),40(g),120(v),145(r)
                                                    52(r),54(r),147(r),55(r)
                                                    138(r),56(r),65(r),144(r)
                                                    111(r),76(r),126(r),58(r)
                                                    148(r),59(r),68(r),73(r)
                                                    149(r)
    37. RY*(   1) O   1                  0.00053     1.12998   
    38. RY*(   2) O   1                  0.00012     1.33327   
    39. RY*(   3) O   1                  0.00011     0.88485   
    40. RY*(   4) O   1                  0.00005     1.24325   
    41. RY*(   5) O   1                  0.00001     2.67502   
    42. RY*(   6) O   1                  0.00000     2.63310   
    43. RY*(   7) O   1                  0.00000     2.56989   
    44. RY*(   8) O   1                  0.00001     3.02624   
    45. RY*(   9) O   1                  0.00000     2.78683   
   118. RY*(   1) H  10                  0.00096     0.69968   
   119. RY*(   2) H  10                  0.00058     1.47027   
   120. RY*(   3) H  10                  0.00053     1.27237   
   121. RY*(   4) H  10                  0.00002     2.18394   
   142. BD*(   1) O   1 - H  10          0.00545     0.27420   
       -------------------------------
              Total Lewis    4.68045  ( 99.8216%)
        Valence non-Lewis    0.00545  (  0.1163%)
        Rydberg non-Lewis    0.00291  (  0.0621%)
       -------------------------------
            Total unit  1    4.68882  (100.0000%)
           Charge unit  1   -0.18882

 Molecular unit  2  (C5H4BN)
     2. BD (   1) B   2 - C   4          0.97685    -0.71854  148(v),154(v),147(g),28(g)
                                                    145(g),144(r),142(r),109(v)
                                                    73(v),37(r),55(r),122(r)
                                                    118(r)
     4. BD (   1) C   4 - C   5          0.99124    -0.91366  147(g),143(g),156(v),149(g)
                                                    148(g),83(v),109(v),28(v)
                                                    82(v),110(v)
     5. BD (   2) C   4 - C   5          0.80549    -0.46305  36(v),30(v),146(g),85(v)
                                                    49(v),112(v),113(v)
     6. BD (   1) C   4 - C   9          0.98771    -0.88718  143(g),145(g),149(v),154(g)
                                                    155(v),156(g),100(v),101(v)
                                                    73(v),28(v),29(v)
     7. BD (   1) C   5 - N   6          0.99386    -1.07097  150(g),153(v),92(v),143(v)
                                                    145(g),65(v),91(v)
     8. BD (   1) C   5 - H  12          0.99038    -0.72642  150(v),147(v),82(v),145(g)
                                                    65(v)
     9. BD (   1) N   6 - C   7          0.99369    -1.07034  148(g),149(v),74(v),155(v)
                                                    151(g),101(v),73(v)
    10. BD (   1) C   7 - C   8          0.99310    -0.92241  156(v),154(g),110(v),153(g)
                                                    155(g),83(v),150(g),109(v)
                                                    82(v)
    11. BD (   2) C   7 - C   8          0.81652    -0.47164  36(v),113(v),152(g),85(v)
                                                    84(v),103(g)
    12. BD (   1) C   7 - H  13          0.99103    -0.73353  148(v),154(v),82(v),151(g)
                                                    100(v)
    13. BD (   1) C   8 - C   9          0.99027    -0.89802  147(g),143(v),153(v),151(g)
                                                    64(v),155(g),156(g),91(v)
                                                    65(v),92(v)
    14. BD (   1) C   8 - H  14          0.98876    -0.71131  150(v),147(v),154(g),151(g)
                                                    109(v),91(v)
    15. BD (   1) C   9 - H  15          0.98951    -0.70390  145(v),151(v),147(g),154(g)
                                                    65(v),100(v)
    17. CR (   1) B   2                  0.99962    -6.88968  28(g),145(v),147(v),144(r)
                                                    142(r),58(r),40(r)
    19. CR (   1) C   4                  0.99945   -10.26491  110(v),74(v),47(v),154(v)
                                                    148(v),156(v),52(v),149(v)
    20. CR (   1) C   5                  0.99951   -10.33873  64(v),150(v),143(v),126(v)
                                                    147(v),83(v)
    21. CR (   1) N   6                  0.99960   -14.49928  74(v),92(v),145(v),148(g)
                                                    151(v),150(g),76(v),94(v)
    22. CR (   1) C   7                  0.99952   -10.34388  101(v),148(v),130(v),154(v)
                                                    83(v),155(v)
    23. CR (   1) C   8                  0.99948   -10.28829  92(v),110(v),147(v),134(v)
                                                    111(v),150(v),156(v),153(v)
    24. CR (   1) C   9                  0.99947   -10.28134  101(v),143(v),64(v),138(v)
                                                    145(v),151(v),155(v),65(v)
                                                    102(v)
    28. LP*(   1) B   2                  0.21429    -0.03335  51(g),47(g),54(g),66(v)
                                                    58(r),40(r),41(r),59(r)
                                                    62(r),44(r),63(r),45(r)
                                                    122(r),118(r),56(r),37(r)
                                                    38(r),55(r)
    29. LP*(   2) B   2                  0.19968     0.07263  46(g),145(v),147(v),144(r)
                                                    142(r),50(g),64(v),41(r)
                                                    59(r),126(r),148(r),56(r)
                                                    38(r),58(r),154(r),40(r)
                                                    45(r),63(r),118(r),122(r)
                                                    124(r),120(r)
    30. LP*(   3) B   2                  0.19605    -0.15542  146(v),53(g),57(r),39(r)
                                                    61(r),43(r),42(r),60(r)
    34. LP (   1) N   6                  0.97949    -0.68374  145(v),151(v),153(v),149(v)
                                                    91(v),73(v),74(v),92(v)
    35. LP (   2) N   6                  0.70618    -0.48152  146(v),152(v),93(v),75(v)
                                                    85(g)
    36. LP*(   1) C   9                  0.40183    -0.30026  152(v),146(v),113(g),103(v)
                                                    67(v)
    46. RY*(   1) B   2                  0.00495     0.44106   
    47. RY*(   2) B   2                  0.00285     1.14675   
    48. RY*(   3) B   2                  0.00167     1.17985   
    49. RY*(   4) B   2                  0.00105     0.45352   
    50. RY*(   5) B   2                  0.00053     1.56830   
    51. RY*(   6) B   2                  0.00032     0.34337   
    52. RY*(   7) B   2                  0.00020     0.73054   
    53. RY*(   8) B   2                  0.00001     0.80385   
    54. RY*(   9) B   2                  0.00002     1.20452   
    64. RY*(   1) C   4                  0.00278     0.73968   
    65. RY*(   2) C   4                  0.00246     0.94640   
    66. RY*(   3) C   4                  0.00064     0.51529   
    67. RY*(   4) C   4                  0.00020     1.63596   
    68. RY*(   5) C   4                  0.00008     2.21008   
    69. RY*(   6) C   4                  0.00009     0.59138   
    70. RY*(   7) C   4                  0.00006     1.64541   
    71. RY*(   8) C   4                  0.00005     2.00788   
    72. RY*(   9) C   4                  0.00002     1.95754   
    73. RY*(   1) C   5                  0.00341     1.00168   
    74. RY*(   2) C   5                  0.00163     0.36758   
    75. RY*(   3) C   5                  0.00097     1.03985   
    76. RY*(   4) C   5                  0.00065     0.57061   
    77. RY*(   5) C   5                  0.00040     1.05802   
    78. RY*(   6) C   5                  0.00028     2.03430   
    79. RY*(   7) C   5                  0.00003     1.90377   
    80. RY*(   8) C   5                  0.00000     1.60439   
    81. RY*(   9) C   5                  0.00001     1.94792   
    82. RY*(   1) N   6                  0.00276     0.68356   
    83. RY*(   2) N   6                  0.00089     1.04033   
    84. RY*(   3) N   6                  0.00035     2.03821   
    85. RY*(   4) N   6                  0.00025     0.77158   
    86. RY*(   5) N   6                  0.00011     1.11300   
    87. RY*(   6) N   6                  0.00008     2.44566   
    88. RY*(   7) N   6                  0.00003     2.28452   
    89. RY*(   8) N   6                  0.00000     1.83931   
    90. RY*(   9) N   6                  0.00001     2.13035   
    91. RY*(   1) C   7                  0.00301     0.99018   
    92. RY*(   2) C   7                  0.00176     0.34219   
    93. RY*(   3) C   7                  0.00108     1.01711   
    94. RY*(   4) C   7                  0.00046     0.58026   
    95. RY*(   5) C   7                  0.00034     1.08881   
    96. RY*(   6) C   7                  0.00026     2.05621   
    97. RY*(   7) C   7                  0.00003     1.79973   
    98. RY*(   8) C   7                  0.00000     1.58146   
    99. RY*(   9) C   7                  0.00000     1.95056   
   100. RY*(   1) C   8                  0.00237     0.95666   
   101. RY*(   2) C   8                  0.00120     0.44629   
   102. RY*(   3) C   8                  0.00046     0.46662   
   103. RY*(   4) C   8                  0.00021     1.47234   
   104. RY*(   5) C   8                  0.00014     0.69057   
   105. RY*(   6) C   8                  0.00006     2.17441   
   106. RY*(   7) C   8                  0.00003     2.03283   
   107. RY*(   8) C   8                  0.00000     1.60855   
   108. RY*(   9) C   8                  0.00000     2.00611   
   109. RY*(   1) C   9                  0.00332     0.98255   
   110. RY*(   2) C   9                  0.00126     0.51335   
   111. RY*(   3) C   9                  0.00046     0.50945   
   112. RY*(   4) C   9                  0.00028     1.59082   
   113. RY*(   5) C   9                  0.00014     0.53242   
   114. RY*(   6) C   9                  0.00007     2.20183   
   115. RY*(   7) C   9                  0.00002     2.01438   
   116. RY*(   8) C   9                  0.00000     1.66917   
   117. RY*(   9) C   9                  0.00001     2.00404   
   126. RY*(   1) H  12                  0.00119     0.17174   
   127. RY*(   2) H  12                  0.00006     1.44891   
   128. RY*(   3) H  12                  0.00004     2.06130   
   129. RY*(   4) H  12                  0.00003     1.86773   
   130. RY*(   1) H  13                  0.00061     0.14315   
   131. RY*(   2) H  13                  0.00006     1.43441   
   132. RY*(   3) H  13                  0.00004     2.10152   
   133. RY*(   4) H  13                  0.00001     1.77018   
   134. RY*(   1) H  14                  0.00062     0.17277   
   135. RY*(   2) H  14                  0.00006     1.46341   
   136. RY*(   3) H  14                  0.00004     2.04753   
   137. RY*(   4) H  14                  0.00003     1.89217   
   138. RY*(   1) H  15                  0.00119     0.19940   
   139. RY*(   2) H  15                  0.00004     1.88358   
   140. RY*(   3) H  15                  0.00004     2.09911   
   141. RY*(   4) H  15                  0.00004     1.47067   
   143. BD*(   1) B   2 - C   4          0.01728     0.29102   
   145. BD*(   1) C   4 - C   5          0.01391     0.33574   
   146. BD*(   2) C   4 - C   5          0.13044    -0.18021  30(v),36(v),152(r),69(g)
                                                    77(g)
   147. BD*(   1) C   4 - C   9          0.01148     0.35854   
   148. BD*(   1) C   5 - N   6          0.01038     0.27742   
   149. BD*(   1) C   5 - H  12          0.00915     0.27071   
   150. BD*(   1) N   6 - C   7          0.00961     0.27399   
   151. BD*(   1) C   7 - C   8          0.01059     0.34013   
   152. BD*(   2) C   7 - C   8          0.12467    -0.18421  36(v),146(r),104(g),95(g)
   153. BD*(   1) C   7 - H  13          0.00835     0.26219   
   154. BD*(   1) C   8 - C   9          0.00870     0.36883   
   155. BD*(   1) C   8 - H  14          0.00598     0.28725   
   156. BD*(   1) C   9 - H  15          0.00751     0.29368   
       -------------------------------
              Total Lewis   21.19072  ( 93.6751%)
        Valence non-Lewis    1.37989  (  6.0999%)
        Rydberg non-Lewis    0.05090  (  0.2250%)
       -------------------------------
            Total unit  2   22.62151  (100.0000%)
           Charge unit  2    0.37849

 Molecular unit  3  (HO)
     3. BD (   1) O   3 - H  11          0.99006    -0.92440  28(r),29(r),143(r),47(r)
                                                    52(r),37(r),46(r),64(r)
                                                    142(r),50(r),65(r),145(r)
                                                    147(r)
    18. CR (   1) O   3                  0.99986   -19.10994  29(r),28(r),46(r),51(r)
                                                    47(r),52(r)
    31. LP (   1) O   3                  0.98165    -0.65904  29(r),46(r),143(r),124(v)
                                                    122(v),47(r),28(r),50(r)
                                                    149(r),52(r),51(r),148(r)
                                                    54(r),66(r),64(r),147(r)
                                                    145(r),142(r)
    32. LP (   2) O   3                  0.90527    -0.46557  30(r),123(v),48(r),53(r)
                                                    36(r),69(r)
    33. LP (   3) O   3                  0.80424    -0.72565  28(r),29(r),144(g),64(r)
                                                    51(r),47(r),50(r),46(r)
                                                    59(g),58(g),52(r),124(v)
                                                    147(r),54(r),145(r),37(r)
                                                    126(r),65(r),38(r),76(r)
                                                    142(r),138(r),154(r),40(r)
                                                    111(r),41(r),109(r),71(r)
    55. RY*(   1) O   3                  0.00054     1.12924   
    56. RY*(   2) O   3                  0.00012     1.34025   
    57. RY*(   3) O   3                  0.00011     0.88484   
    58. RY*(   4) O   3                  0.00005     1.22267   
    59. RY*(   5) O   3                  0.00001     2.68997   
    60. RY*(   6) O   3                  0.00000     2.63251   
    61. RY*(   7) O   3                  0.00000     2.57012   
    62. RY*(   8) O   3                  0.00001     3.02168   
    63. RY*(   9) O   3                  0.00000     2.78586   
   122. RY*(   1) H  11                  0.00099     0.64036   
   123. RY*(   2) H  11                  0.00058     1.47024   
   124. RY*(   3) H  11                  0.00053     1.32972   
   125. RY*(   4) H  11                  0.00002     2.18600   
   144. BD*(   1) O   3 - H  11          0.00564     0.27408   
       -------------------------------
              Total Lewis    4.68108  ( 99.8168%)
        Valence non-Lewis    0.00564  (  0.1202%)
        Rydberg non-Lewis    0.00296  (  0.0630%)
       -------------------------------
            Total unit  3    4.68967  (100.0000%)
           Charge unit  3   -0.18967


 ***************************************************
 *******         Beta  spin orbitals         *******
 ***************************************************


 NATURAL POPULATIONS:  Natural atomic orbital occupancies 
                                                          
   NAO  Atom  No  lang   Type(AO)    Occupancy      Energy
 ----------------------------------------------------------
     1    O    1  S      Cor( 1S)     0.99986     -19.10832
     2    O    1  S      Val( 2S)     0.84281      -1.05852
     3    O    1  S      Ryd( 3S)     0.00049       1.31655
     4    O    1  px     Val( 2p)     0.77805      -0.46191
     5    O    1  px     Ryd( 3p)     0.00097       1.12141
     6    O    1  py     Val( 2p)     0.90644      -0.50759
     7    O    1  py     Ryd( 3p)     0.00070       0.89730
     8    O    1  pz     Val( 2p)     0.90389      -0.46390
     9    O    1  pz     Ryd( 3p)     0.00023       0.86005
    10    O    1  dxy    Ryd( 3d)     0.00047       2.88730
    11    O    1  dxz    Ryd( 3d)     0.00005       2.63328
    12    O    1  dyz    Ryd( 3d)     0.00047       2.59422
    13    O    1  dx2y2  Ryd( 3d)     0.00063       3.14169
    14    O    1  dz2    Ryd( 3d)     0.00045       2.83499

    15    B    2  S      Cor( 1S)     0.99953      -6.88938
    16    B    2  S      Val( 2S)     0.23221      -0.06207
    17    B    2  S      Ryd( 3S)     0.00075       0.21629
    18    B    2  px     Val( 2p)     0.26635      -0.00634
    19    B    2  px     Ryd( 3p)     0.00110       0.23778
    20    B    2  py     Val( 2p)     0.19889       0.05253
    21    B    2  py     Ryd( 3p)     0.00471       0.29303
    22    B    2  pz     Val( 2p)     0.19524      -0.15149
    23    B    2  pz     Ryd( 3p)     0.00110       0.14658
    24    B    2  dxy    Ryd( 3d)     0.00159       1.74221
    25    B    2  dxz    Ryd( 3d)     0.00058       1.10891
    26    B    2  dyz    Ryd( 3d)     0.00167       1.18018
    27    B    2  dx2y2  Ryd( 3d)     0.00196       1.68735
    28    B    2  dz2    Ryd( 3d)     0.00053       1.31056

    29    O    3  S      Cor( 1S)     0.99986     -19.10825
    30    O    3  S      Val( 2S)     0.84249      -1.05901
    31    O    3  S      Ryd( 3S)     0.00050       1.31463
    32    O    3  px     Val( 2p)     0.77909      -0.46258
    33    O    3  px     Ryd( 3p)     0.00099       1.11959
    34    O    3  py     Val( 2p)     0.90605      -0.50849
    35    O    3  py     Ryd( 3p)     0.00071       0.89651
    36    O    3  pz     Val( 2p)     0.90419      -0.46448
    37    O    3  pz     Ryd( 3p)     0.00023       0.86004
    38    O    3  dxy    Ryd( 3d)     0.00046       2.88581
    39    O    3  dxz    Ryd( 3d)     0.00005       2.63273
    40    O    3  dyz    Ryd( 3d)     0.00046       2.59447
    41    O    3  dx2y2  Ryd( 3d)     0.00064       3.14309
    42    O    3  dz2    Ryd( 3d)     0.00044       2.83467

    43    C    4  S      Cor( 1S)     0.99944     -10.26304
    44    C    4  S      Val( 2S)     0.50515      -0.38054
    45    C    4  S      Ryd( 3S)     0.00114       0.40745
    46    C    4  px     Val( 2p)     0.63320      -0.32775
    47    C    4  px     Ryd( 3p)     0.00305       0.84966
    48    C    4  py     Val( 2p)     0.50683      -0.25880
    49    C    4  py     Ryd( 3p)     0.00324       0.71186
    50    C    4  pz     Val( 2p)     0.48937      -0.30806
    51    C    4  pz     Ryd( 3p)     0.00017       0.46392
    52    C    4  dxy    Ryd( 3d)     0.00035       2.28941
    53    C    4  dxz    Ryd( 3d)     0.00025       1.70266
    54    C    4  dyz    Ryd( 3d)     0.00019       1.72001
    55    C    4  dx2y2  Ryd( 3d)     0.00027       2.16315
    56    C    4  dz2    Ryd( 3d)     0.00019       1.99268

    57    C    5  S      Cor( 1S)     0.99947     -10.33793
    58    C    5  S      Val( 2S)     0.46931      -0.37704
    59    C    5  S      Ryd( 3S)     0.00095       0.32594
    60    C    5  px     Val( 2p)     0.45431      -0.24031
    61    C    5  px     Ryd( 3p)     0.00227       0.49417
    62    C    5  py     Val( 2p)     0.57623      -0.28462
    63    C    5  py     Ryd( 3p)     0.00344       0.62684
    64    C    5  pz     Val( 2p)     0.45980      -0.33788
    65    C    5  pz     Ryd( 3p)     0.00058       0.33036
    66    C    5  dxy    Ryd( 3d)     0.00035       2.23574
    67    C    5  dxz    Ryd( 3d)     0.00068       1.70148
    68    C    5  dyz    Ryd( 3d)     0.00025       1.67069
    69    C    5  dx2y2  Ryd( 3d)     0.00074       2.22115
    70    C    5  dz2    Ryd( 3d)     0.00026       1.96375

    71    N    6  S      Cor( 1S)     0.99914     -14.48138
    72    N    6  S      Val( 2S)     0.58430      -0.69479
    73    N    6  S      Ryd( 3S)     0.00017       0.90936
    74    N    6  px     Val( 2p)     0.53911      -0.42401
    75    N    6  px     Ryd( 3p)     0.00103       0.89946
    76    N    6  py     Val( 2p)     0.33189      -0.40496
    77    N    6  py     Ryd( 3p)     0.00081       0.76981
    78    N    6  pz     Val( 2p)     0.65209      -0.44430
    79    N    6  pz     Ryd( 3p)     0.00024       0.63572
    80    N    6  dxy    Ryd( 3d)     0.00068       2.45430
    81    N    6  dxz    Ryd( 3d)     0.00044       2.07919
    82    N    6  dyz    Ryd( 3d)     0.00065       2.03058
    83    N    6  dx2y2  Ryd( 3d)     0.00066       2.59686
    84    N    6  dz2    Ryd( 3d)     0.00015       2.31053

    85    C    7  S      Cor( 1S)     0.99946     -10.34318
    86    C    7  S      Val( 2S)     0.47370      -0.38871
    87    C    7  S      Ryd( 3S)     0.00078       0.29573
    88    C    7  px     Val( 2p)     0.58397      -0.29362
    89    C    7  px     Ryd( 3p)     0.00268       0.73233
    90    C    7  py     Val( 2p)     0.44983      -0.23799
    91    C    7  py     Ryd( 3p)     0.00258       0.34715
    92    C    7  pz     Val( 2p)     0.47106      -0.34161
    93    C    7  pz     Ryd( 3p)     0.00065       0.32513
    94    C    7  dxy    Ryd( 3d)     0.00050       2.15298
    95    C    7  dxz    Ryd( 3d)     0.00037       1.65288
    96    C    7  dyz    Ryd( 3d)     0.00059       1.70822
    97    C    7  dx2y2  Ryd( 3d)     0.00051       2.27514
    98    C    7  dz2    Ryd( 3d)     0.00027       1.95799

    99    C    8  S      Cor( 1S)     0.99945     -10.28651
   100    C    8  S      Val( 2S)     0.48768      -0.36954
   101    C    8  S      Ryd( 3S)     0.00073       0.35890
   102    C    8  px     Val( 2p)     0.54921      -0.25834
   103    C    8  px     Ryd( 3p)     0.00211       0.54186
   104    C    8  py     Val( 2p)     0.54661      -0.26743
   105    C    8  py     Ryd( 3p)     0.00268       0.70196
   106    C    8  pz     Val( 2p)     0.48221      -0.31409
   107    C    8  pz     Ryd( 3p)     0.00019       0.36287
   108    C    8  dxy    Ryd( 3d)     0.00034       2.28508
   109    C    8  dxz    Ryd( 3d)     0.00022       1.71473
   110    C    8  dyz    Ryd( 3d)     0.00027       1.70411
   111    C    8  dx2y2  Ryd( 3d)     0.00035       2.22955
   112    C    8  dz2    Ryd( 3d)     0.00020       2.00342

   113    C    9  S      Cor( 1S)     0.99947     -10.28163
   114    C    9  S      Val( 2S)     0.48242      -0.35620
   115    C    9  S      Ryd( 3S)     0.00064       0.37655
   116    C    9  px     Val( 2p)     0.54601      -0.25226
   117    C    9  px     Ryd( 3p)     0.00183       0.57845
   118    C    9  py     Val( 2p)     0.58888      -0.26542
   119    C    9  py     Ryd( 3p)     0.00256       0.72970
   120    C    9  pz     Val( 2p)     0.42953      -0.30836
   121    C    9  pz     Ryd( 3p)     0.00016       0.36591
   122    C    9  dxy    Ryd( 3d)     0.00035       2.27649
   123    C    9  dxz    Ryd( 3d)     0.00028       1.71654
   124    C    9  dyz    Ryd( 3d)     0.00025       1.70579
   125    C    9  dx2y2  Ryd( 3d)     0.00041       2.26740
   126    C    9  dz2    Ryd( 3d)     0.00020       2.00974

   127    H   10  S      Val( 1S)     0.24534      -0.03689
   128    H   10  S      Ryd( 2S)     0.00074       0.28279
   129    H   10  px     Ryd( 2p)     0.00095       2.31680
   130    H   10  py     Ryd( 2p)     0.00066       1.58619
   131    H   10  pz     Ryd( 2p)     0.00058       1.47052

   132    H   11  S      Val( 1S)     0.24596      -0.03735
   133    H   11  S      Ryd( 2S)     0.00081       0.28233
   134    H   11  px     Ryd( 2p)     0.00095       2.31690
   135    H   11  py     Ryd( 2p)     0.00065       1.58657
   136    H   11  pz     Ryd( 2p)     0.00058       1.47037

   137    H   12  S      Val( 1S)     0.34119      -0.09424
   138    H   12  S      Ryd( 2S)     0.00122       0.17444
   139    H   12  px     Ryd( 2p)     0.00012       1.87962
   140    H   12  py     Ryd( 2p)     0.00034       2.07091
   141    H   12  pz     Ryd( 2p)     0.00005       1.45483

   142    H   13  S      Val( 1S)     0.34360      -0.10516
   143    H   13  S      Ryd( 2S)     0.00049       0.14300
   144    H   13  px     Ryd( 2p)     0.00043       2.16907
   145    H   13  py     Ryd( 2p)     0.00002       1.72565
   146    H   13  pz     Ryd( 2p)     0.00006       1.44027

   147    H   14  S      Val( 1S)     0.35376      -0.08474
   148    H   14  S      Ryd( 2S)     0.00058       0.15835
   149    H   14  px     Ryd( 2p)     0.00014       1.90395
   150    H   14  py     Ryd( 2p)     0.00034       2.06356
   151    H   14  pz     Ryd( 2p)     0.00006       1.46492

   152    H   15  S      Val( 1S)     0.34598      -0.07487
   153    H   15  S      Ryd( 2S)     0.00102       0.18626
   154    H   15  px     Ryd( 2p)     0.00015       1.90437
   155    H   15  py     Ryd( 2p)     0.00034       2.10849
   156    H   15  pz     Ryd( 2p)     0.00005       1.47388


 Summary of Natural Population Analysis:                  
                                                          
                                       Natural Population 
                Natural  -----------------------------------------------
    Atom  No    Charge         Core      Valence    Rydberg      Total
 -----------------------------------------------------------------------
      O    1   -0.43550      0.99986     3.43118    0.00446     4.43550
      B    2    0.59381      0.99953     0.89269    0.01397     1.90619
      O    3   -0.43615      0.99986     3.43181    0.00448     4.43615
      C    4   -0.14284      0.99944     2.13455    0.00885     3.14284
      C    5    0.03136      0.99947     1.95964    0.00953     2.96864
      N    6    0.38865      0.99914     2.10739    0.00483     3.11135
      C    7    0.01305      0.99946     1.97857    0.00892     2.98695
      C    8   -0.07225      0.99945     2.06570    0.00709     3.07225
      C    9   -0.05297      0.99947     2.04683    0.00668     3.05297
      H   10    0.25173      0.00000     0.24534    0.00292     0.24827
      H   11    0.25106      0.00000     0.24596    0.00299     0.24894
      H   12    0.15707      0.00000     0.34119    0.00174     0.34293
      H   13    0.15540      0.00000     0.34360    0.00100     0.34460
      H   14    0.14512      0.00000     0.35376    0.00112     0.35488
      H   15    0.15246      0.00000     0.34598    0.00157     0.34754
 =======================================================================
   * Total *    1.00000      8.99567    21.92417    0.08015    31.00000

                                 Natural Population      
 --------------------------------------------------------
   Core                       8.99567 ( 99.9519% of   9)
   Valence                   21.92417 ( 99.6553% of  22)
   Natural Minimal Basis     30.91985 ( 99.7414% of  31)
   Natural Rydberg Basis      0.08015 (  0.2586% of  31)
 --------------------------------------------------------

    Atom  No          Natural Electron Configuration
 ----------------------------------------------------------------------------
      O    1      [core]2S( 0.84)2p( 2.59)
      B    2      [core]2S( 0.23)2p( 0.66)3p( 0.01)3d( 0.01)
      O    3      [core]2S( 0.84)2p( 2.59)
      C    4      [core]2S( 0.51)2p( 1.63)3p( 0.01)
      C    5      [core]2S( 0.47)2p( 1.49)3p( 0.01)
      N    6      [core]2S( 0.58)2p( 1.52)
      C    7      [core]2S( 0.47)2p( 1.50)3p( 0.01)
      C    8      [core]2S( 0.49)2p( 1.58)
      C    9      [core]2S( 0.48)2p( 1.56)
      H   10            1S( 0.25)
      H   11            1S( 0.25)
      H   12            1S( 0.34)
      H   13            1S( 0.34)
      H   14            1S( 0.35)
      H   15            1S( 0.35)


 NATURAL BOND ORBITAL ANALYSIS, beta spin orbitals:

                       Occupancies       Lewis Structure    Low   High
           Occ.    -------------------  -----------------   occ   occ
  Cycle   Thresh.   Lewis   Non-Lewis     CR  BD  3C  LP    (L)   (NL)   Dev
 =============================================================================
   1(1)    0.90    29.03093   1.96907      9  15   0   7     3      0    0.03
   2(2)    0.90    29.03093   1.96907      9  15   0   7     3      0    0.03
   3(1)    0.80    29.20810   1.79190      9  15   0   7     1      0    0.24
   4(2)    0.80    29.20810   1.79190      9  15   0   7     1      0    0.24
   5(1)    0.70    29.01659   1.98341      9  14   0   8     0      0    0.24
   6(2)    0.70    29.01659   1.98341      9  14   0   8     0      0    0.24

    The hybrids on atom  4 are linearly dependent.  An eigenvalue (  0.000019)
    of the hybrid overlap matrix is too small (<0.00010).

    PRJTHR will be raised from  0.200 to 0.250 and the NBO search repeated.


    The hybrids on atom  4 are linearly dependent.  An eigenvalue (  0.000019)
    of the hybrid overlap matrix is too small (<0.00010).

    PRJTHR will be raised from  0.250 to 0.300 and the NBO search repeated.


    The hybrids on atom  4 are linearly dependent.  An eigenvalue (  0.000019)
    of the hybrid overlap matrix is too small (<0.00010).

    PRJTHR will be raised from  0.300 to 0.350 and the NBO search repeated.


    The hybrids on atom  4 are linearly dependent.  An eigenvalue (  0.000019)
    of the hybrid overlap matrix is too small (<0.00010).

    PRJTHR will be raised from  0.350 to 0.400 and the NBO search repeated.


    The hybrids on atom  4 are linearly dependent.  An eigenvalue (  0.000019)
    of the hybrid overlap matrix is too small (<0.00010).

    PRJTHR will be raised from  0.400 to 0.450 and the NBO search repeated.


    The hybrids on atom  4 are linearly dependent.  An eigenvalue (  0.000019)
    of the hybrid overlap matrix is too small (<0.00010).

    PRJTHR will be raised from  0.450 to 0.500 and the NBO search repeated.

   7(1)    0.60    26.02787   4.97213      9   7   0  15     0      0    0.37
   8(2)    0.60    26.39931   4.60069      9   7   0  15     0      0    0.38
   9(3)    0.60    26.02787   4.97213      9   7   0  15     0      0    0.37
  10(4)    0.60    26.39931   4.60069      9   7   0  15     0      0    0.38
  11(5)    0.60    26.02787   4.97213      9   7   0  15     0      0    0.37
  12(6)    0.60    26.39931   4.60069      9   7   0  15     0      0    0.38
  13(7)    0.60    26.02787   4.97213      9   7   0  15     0      0    0.37
  14(8)    0.60    26.39931   4.60069      9   7   0  15     0      0    0.38
  15(9)    0.60    26.02787   4.97213      9   7   0  15     0      0    0.37
  16(1)    0.50    24.59057   6.40943      9   5   0  17     0      1    0.37
  17(2)    0.50    24.65906   6.34094      9   5   0  17     0      1    0.38
  18(3)    0.50    24.90903   6.09097      9   5   0  17     0      1    0.37
  19(4)    0.50    24.65906   6.34094      9   5   0  17     0      1    0.38
  20(5)    0.50    24.90903   6.09097      9   5   0  17     0      1    0.37
  21(1)    0.80    29.20810   1.79190      9  15   0   7     1      0    0.24
 -----------------------------------------------------------------------------

 Structure accepted: RESONANCE keyword permits strongly delocalized structure

 --------------------------------------------------------
   Core                      8.99566 ( 99.952% of   9)
   Valence Lewis            20.21244 ( 91.875% of  22)
  ==================       ============================
   Total Lewis              29.20810 ( 94.220% of  31)
  -----------------------------------------------------
   Valence non-Lewis         1.74024 (  5.614% of  31)
   Rydberg non-Lewis         0.05166 (  0.167% of  31)
  ==================       ============================
   Total non-Lewis           1.79190 (  5.780% of  31)
 --------------------------------------------------------


       (Occupancy)   Bond orbital/ Coefficients/ Hybrids
 ---------------------------------------------------------------------------------
     1. (0.98962) BD ( 1) O   1 - H  10  
                ( 75.47%)   0.8687* O   1 s( 28.36%)p 2.52( 71.58%)d 0.00(  0.07%)
                                           -0.0002 -0.5324 -0.0118  0.8432  0.0268
                                            0.0584 -0.0240 -0.0000  0.0000 -0.0111
                                            0.0000  0.0000 -0.0160  0.0173
                ( 24.53%)   0.4953* H  10 s( 99.62%)p 0.00(  0.38%)
                                           -0.9981  0.0064 -0.0614  0.0038  0.0000
     2. (0.95052) BD ( 1) B   2 - C   4  
                ( 28.61%)   0.5349* B   2 s( 37.66%)p 1.65( 62.22%)d 0.00(  0.13%)
                                            0.0011 -0.6133 -0.0195  0.7887  0.0080
                                           -0.0038 -0.0065 -0.0000 -0.0000  0.0029
                                            0.0000 -0.0000 -0.0320  0.0161
                ( 71.39%)   0.8449* C   4 s( 32.72%)p 2.06( 67.28%)d 0.00(  0.01%)
                                            0.0003 -0.5716  0.0196  0.8195 -0.0321
                                           -0.0119 -0.0013  0.0000 -0.0000 -0.0022
                                           -0.0000 -0.0000 -0.0069  0.0052
     3. (0.98927) BD ( 1) O   3 - H  11  
                ( 75.47%)   0.8687* O   3 s( 29.32%)p 2.41( 70.61%)d 0.00(  0.07%)
                                           -0.0003 -0.5414 -0.0121  0.8368  0.0264
                                           -0.0677  0.0242  0.0000 -0.0000  0.0106
                                           -0.0000  0.0000 -0.0158  0.0175
                ( 24.53%)   0.4953* H  11 s( 99.62%)p 0.00(  0.38%)
                                           -0.9981  0.0070 -0.0612 -0.0040 -0.0000
     4. (0.93501) BD ( 1) C   4 - C   5  
                ( 48.56%)   0.6969* C   4 s( 33.27%)p 2.00( 66.69%)d 0.00(  0.05%)
                                            0.0004  0.5765  0.0183  0.3909 -0.0104
                                           -0.7165 -0.0238 -0.0000 -0.0000 -0.0171
                                           -0.0000  0.0000 -0.0018 -0.0130
                ( 51.44%)   0.7172* C   5 s( 44.32%)p 1.26( 55.65%)d 0.00(  0.03%)
                                           -0.0013  0.6658  0.0019 -0.3642 -0.0107
                                            0.6504 -0.0267  0.0000 -0.0000 -0.0048
                                           -0.0000  0.0000 -0.0093 -0.0127
     5. (0.98501) BD ( 1) C   4 - C   9  
                ( 50.65%)   0.7117* C   4 s( 34.06%)p 1.93( 65.89%)d 0.00(  0.05%)
                                           -0.0002  0.5835  0.0116  0.4164 -0.0152
                                            0.6963  0.0206  0.0000  0.0000  0.0165
                                            0.0000  0.0000 -0.0038 -0.0129
                ( 49.35%)   0.7025* C   9 s( 35.19%)p 1.84( 64.76%)d 0.00(  0.05%)
                                            0.0001  0.5932  0.0047 -0.4392 -0.0216
                                           -0.6739  0.0122 -0.0000  0.0000  0.0134
                                            0.0000  0.0000 -0.0121 -0.0126
     6. (0.99529) BD ( 1) C   5 - N   6  
                ( 38.38%)   0.6195* C   5 s( 29.26%)p 2.41( 70.58%)d 0.01(  0.15%)
                                           -0.0001  0.5405 -0.0235  0.8336  0.0290
                                           -0.0878 -0.0482 -0.0000 -0.0000 -0.0081
                                           -0.0000  0.0000  0.0328 -0.0201
                ( 61.62%)   0.7850* N   6 s( 47.86%)p 1.09( 52.08%)d 0.00(  0.06%)
                                            0.0001  0.6918 -0.0014 -0.6936  0.0071
                                           -0.1983  0.0183 -0.0000  0.0000 -0.0026
                                           -0.0000 -0.0000  0.0234 -0.0082
     7. (0.89015) BD ( 2) C   5 - N   6  
                ( 35.55%)   0.5962* C   5 s(  0.00%)p 1.00( 99.82%)d 0.00(  0.18%)
                                            0.0000  0.0000 -0.0000  0.0000  0.0000
                                           -0.0000 -0.0000  0.9991  0.0072 -0.0000
                                            0.0413  0.0108  0.0000  0.0000
                ( 64.45%)   0.8028* N   6 s(  0.00%)p 1.00( 99.88%)d 0.00(  0.12%)
                                            0.0000 -0.0000 -0.0000  0.0000 -0.0000
                                           -0.0000 -0.0000  0.9994  0.0055  0.0000
                                           -0.0233  0.0260  0.0000  0.0000
     8. (0.95982) BD ( 1) C   5 - H  12  
                ( 65.04%)   0.8065* C   5 s( 26.28%)p 2.80( 73.70%)d 0.00(  0.02%)
                                           -0.0001 -0.5125 -0.0140  0.4103 -0.0101
                                            0.7538 -0.0167  0.0000 -0.0000 -0.0061
                                           -0.0000 -0.0000  0.0112  0.0068
                ( 34.96%)   0.5913* H  12 s( 99.89%)p 0.00(  0.11%)
                                           -0.9994  0.0043 -0.0164 -0.0292 -0.0000
     9. (0.99518) BD ( 1) N   6 - C   7  
                ( 61.46%)   0.7840* N   6 s( 46.87%)p 1.13( 53.07%)d 0.00(  0.06%)
                                            0.0001  0.6846 -0.0022  0.5440 -0.0204
                                            0.4841  0.0044  0.0000  0.0000  0.0206
                                            0.0000  0.0000 -0.0121 -0.0084
                ( 38.54%)   0.6208* C   7 s( 29.07%)p 2.44( 70.78%)d 0.01(  0.15%)
                                           -0.0001  0.5388 -0.0199 -0.3764  0.0217
                                           -0.7502 -0.0530 -0.0000 -0.0000  0.0265
                                            0.0000  0.0000 -0.0206 -0.0203
    10. (0.94718) BD ( 1) C   7 - C   8  
                ( 51.91%)   0.7205* C   7 s( 43.69%)p 1.29( 56.28%)d 0.00(  0.03%)
                                           -0.0012  0.6610  0.0011 -0.3617  0.0304
                                            0.6565  0.0053  0.0000  0.0000 -0.0123
                                           -0.0000  0.0000  0.0001 -0.0123
                ( 48.09%)   0.6934* C   8 s( 33.17%)p 2.01( 66.78%)d 0.00(  0.05%)
                                            0.0007  0.5757  0.0149  0.3841  0.0399
                                           -0.7202  0.0055 -0.0000  0.0000 -0.0109
                                           -0.0000  0.0000 -0.0154 -0.0128
    11. (0.81482) BD ( 2) C   7 - C   8  
                ( 49.18%)   0.7013* C   7 s(  0.00%)p 1.00( 99.93%)d 0.00(  0.07%)
                                           -0.0000  0.0000 -0.0000 -0.0000  0.0000
                                           -0.0000  0.0000  0.9996 -0.0133  0.0000
                                           -0.0242  0.0090  0.0000  0.0000
                ( 50.82%)   0.7129* C   8 s(  0.00%)p 1.00( 99.93%)d 0.00(  0.07%)
                                            0.0000  0.0000  0.0000  0.0000  0.0000
                                           -0.0000  0.0000  0.9996 -0.0063  0.0000
                                           -0.0055 -0.0256 -0.0000 -0.0000
    12. (0.96297) BD ( 1) C   7 - H  13  
                ( 64.74%)   0.8046* C   7 s( 27.14%)p 2.68( 72.84%)d 0.00(  0.02%)
                                            0.0003  0.5208  0.0133  0.8515 -0.0173
                                           -0.0547  0.0028 -0.0000  0.0000 -0.0072
                                           -0.0000  0.0000  0.0099 -0.0071
                ( 35.26%)   0.5938* H  13 s( 99.89%)p 0.00(  0.11%)
                                            0.9994 -0.0037 -0.0332  0.0024  0.0000
    13. (0.98519) BD ( 1) C   8 - C   9  
                ( 49.88%)   0.7063* C   8 s( 35.89%)p 1.78( 64.06%)d 0.00(  0.05%)
                                           -0.0003  0.5991  0.0055 -0.7976 -0.0046
                                            0.0535  0.0404  0.0000  0.0000  0.0022
                                            0.0000  0.0000  0.0179 -0.0124
                ( 50.12%)   0.7079* C   9 s( 35.29%)p 1.83( 64.66%)d 0.00(  0.05%)
                                            0.0001  0.5940  0.0112  0.8032  0.0068
                                           -0.0003  0.0377  0.0000  0.0000 -0.0049
                                           -0.0000  0.0000  0.0180 -0.0122
    14. (0.97916) BD ( 1) C   8 - H  14  
                ( 64.22%)   0.8013* C   8 s( 30.88%)p 2.24( 69.10%)d 0.00(  0.02%)
                                           -0.0006  0.5554 -0.0157  0.4631 -0.0078
                                            0.6902 -0.0087  0.0000 -0.0000  0.0117
                                            0.0000  0.0000 -0.0032 -0.0091
                ( 35.78%)   0.5982* H  14 s( 99.89%)p 0.00(  0.11%)
                                            0.9994 -0.0024 -0.0171 -0.0286 -0.0000
    15. (0.96920) BD ( 1) C   9 - H  15  
                ( 64.70%)   0.8044* C   9 s( 29.45%)p 2.39( 70.52%)d 0.00(  0.02%)
                                           -0.0004  0.5425 -0.0144 -0.4004  0.0073
                                            0.7381 -0.0079  0.0000 -0.0000 -0.0103
                                           -0.0000  0.0000 -0.0068 -0.0088
                ( 35.30%)   0.5941* H  15 s( 99.89%)p 0.00(  0.11%)
                                            0.9994 -0.0051  0.0168 -0.0292 -0.0000
    16. (0.99986) CR ( 1) O   1           s(100.00%)p 0.00(  0.00%)
                                            1.0000 -0.0004 -0.0000 -0.0000  0.0000
                                            0.0004 -0.0000 -0.0000  0.0000  0.0000
                                            0.0000  0.0000  0.0000  0.0000
    17. (0.99954) CR ( 1) B   2           s(100.00%)p 0.00(  0.00%)
                                            1.0000  0.0007  0.0000 -0.0009 -0.0000
                                            0.0000  0.0000  0.0000  0.0000 -0.0000
                                           -0.0000  0.0000  0.0000 -0.0000
    18. (0.99985) CR ( 1) O   3           s(100.00%)p 0.00(  0.00%)
                                            1.0000 -0.0005 -0.0000 -0.0000  0.0000
                                           -0.0004  0.0000  0.0000 -0.0000 -0.0000
                                           -0.0000  0.0000  0.0000  0.0000
    19. (0.99944) CR ( 1) C   4           s(100.00%)p 0.00(  0.00%)
                                            1.0000  0.0001 -0.0000 -0.0003  0.0000
                                            0.0004  0.0000  0.0000  0.0000  0.0000
                                            0.0000 -0.0000  0.0000  0.0000
    20. (0.99946) CR ( 1) C   5           s(100.00%)p 0.00(  0.00%)
                                            1.0000  0.0009 -0.0000 -0.0004 -0.0000
                                            0.0009 -0.0000  0.0000 -0.0000 -0.0000
                                           -0.0000  0.0000 -0.0000 -0.0000
    21. (0.99913) CR ( 1) N   6           s(100.00%)
                                            1.0000 -0.0002  0.0000  0.0000  0.0000
                                           -0.0000 -0.0000 -0.0000 -0.0000 -0.0000
                                            0.0000 -0.0000 -0.0000  0.0000
    22. (0.99945) CR ( 1) C   7           s(100.00%)p 0.00(  0.00%)
                                            1.0000  0.0007 -0.0000 -0.0007  0.0000
                                            0.0007  0.0000  0.0000 -0.0000 -0.0000
                                           -0.0000  0.0000 -0.0000 -0.0000
    23. (0.99946) CR ( 1) C   8           s(100.00%)p 0.00(  0.00%)
                                            1.0000  0.0001 -0.0000 -0.0002 -0.0000
                                            0.0009  0.0000  0.0000  0.0000  0.0000
                                            0.0000 -0.0000  0.0000 -0.0000
    24. (0.99947) CR ( 1) C   9           s(100.00%)p 0.00(  0.00%)
                                            1.0000  0.0001 -0.0000 -0.0002  0.0000
                                            0.0004 -0.0000  0.0000 -0.0000 -0.0000
                                           -0.0000  0.0000 -0.0000 -0.0000
    25. (0.98178) LP ( 1) O   1           s( 31.73%)p 2.15( 68.22%)d 0.00(  0.05%)
                                           -0.0000  0.5631 -0.0151  0.3020 -0.0086
                                            0.7687 -0.0085 -0.0000  0.0000 -0.0152
                                            0.0000  0.0000  0.0143  0.0071
    26. (0.90452) LP ( 2) O   1           s(  0.00%)p 1.00( 99.94%)d 0.00(  0.06%)
                                            0.0000 -0.0000  0.0000  0.0000 -0.0000
                                            0.0000 -0.0000  0.9996 -0.0116 -0.0000
                                           -0.0072 -0.0227  0.0000  0.0000
    27. (0.80061) LP ( 3) O   1           s( 39.89%)p 1.51( 60.04%)d 0.00(  0.07%)
                                            0.0005  0.6316  0.0073  0.4425  0.0065
                                           -0.6361 -0.0015  0.0000 -0.0000 -0.0132
                                            0.0000 -0.0000 -0.0167 -0.0146
    28. (0.21443) LP*( 1) B   2           s( 62.23%)p 0.60( 37.53%)d 0.00(  0.24%)
                                            0.0000  0.7885 -0.0244  0.6122  0.0188
                                           -0.0124 -0.0006 -0.0000  0.0000 -0.0007
                                            0.0000 -0.0000 -0.0248 -0.0420
    29. (0.19974) LP*( 2) B   2           s(  0.01%)p 1.00( 99.68%)d 0.00(  0.32%)
                                            0.0000  0.0074 -0.0014  0.0106 -0.0001
                                            0.9977  0.0344 -0.0000 -0.0000  0.0562
                                           -0.0000 -0.0000 -0.0005 -0.0003
    30. (0.19590) LP*( 3) B   2           s(  0.00%)p 1.00( 99.87%)d 0.00(  0.13%)
                                            0.0000  0.0000  0.0000  0.0000  0.0000
                                            0.0000 -0.0000  0.9983 -0.0457  0.0000
                                            0.0359 -0.0001 -0.0000 -0.0000
    31. (0.97831) LP ( 1) O   3           s( 31.63%)p 2.16( 68.33%)d 0.00(  0.05%)
                                           -0.0001  0.5622 -0.0151  0.3012 -0.0089
                                           -0.7697  0.0085  0.0000 -0.0000  0.0151
                                           -0.0000  0.0000  0.0143  0.0070
    32. (0.90482) LP ( 2) O   3           s(  0.00%)p 1.00( 99.94%)d 0.00(  0.06%)
                                           -0.0000  0.0000 -0.0000 -0.0000  0.0000
                                            0.0000 -0.0000  0.9997 -0.0116 -0.0000
                                           -0.0072  0.0225 -0.0000 -0.0000
    33. (0.80438) LP ( 3) O   3           s( 39.03%)p 1.56( 60.91%)d 0.00(  0.07%)
                                            0.0006  0.6247  0.0069  0.4551  0.0068
                                            0.6340  0.0023 -0.0000  0.0000  0.0132
                                           -0.0000 -0.0000 -0.0171 -0.0142
    34. (0.48962) LP ( 1) C   4           s(  0.00%)p 1.00( 99.96%)d 0.00(  0.04%)
                                           -0.0000 -0.0000 -0.0000 -0.0000  0.0000
                                           -0.0000 -0.0000  0.9997  0.0116 -0.0000
                                            0.0195 -0.0020 -0.0000 -0.0000
    35. (0.22406) LP*( 1) N   6           s(  5.15%)p18.36( 94.62%)d 0.04(  0.23%)
                                           -0.0000  0.2270  0.0020  0.4705 -0.0083
                                           -0.8511  0.0183 -0.0000  0.0000  0.0383
                                            0.0000 -0.0000  0.0232  0.0158
    36. (0.42979) LP*( 1) C   9           s(  0.00%)p 1.00( 99.94%)d 0.00(  0.06%)
                                           -0.0000  0.0000 -0.0000 -0.0000  0.0000
                                           -0.0000 -0.0000  0.9997  0.0032 -0.0000
                                            0.0129 -0.0206 -0.0000 -0.0000
    37. (0.00050) RY*( 1) O   1           s(  5.20%)p17.74( 92.32%)d 0.48(  2.47%)
                                            0.0000  0.0044  0.2281  0.0032  0.7431
                                            0.0138  0.6089 -0.0000 -0.0000  0.0160
                                           -0.0000 -0.0000  0.1264 -0.0921
    38. (0.00012) RY*( 2) O   1           s( 79.16%)p 0.21( 16.25%)d 0.06(  4.59%)
                                            0.0000 -0.0072  0.8897  0.0220 -0.3738
                                            0.0175  0.1484 -0.0000 -0.0000  0.1141
                                           -0.0000 -0.0000 -0.1747 -0.0484
    39. (0.00011) RY*( 3) O   1           s(  0.00%)p 1.00( 97.87%)d 0.02(  2.13%)
                                            0.0000  0.0000 -0.0000  0.0000 -0.0000
                                            0.0000  0.0000  0.0082  0.9892  0.0000
                                           -0.0077 -0.1458 -0.0000  0.0000
    40. (0.00005) RY*( 4) O   1           s(  9.60%)p 8.54( 81.97%)d 0.88(  8.43%)
    41. (0.00001) RY*( 5) O   1           s(  3.86%)p 1.15(  4.42%)d23.77( 91.72%)
    42. (0.00000) RY*( 6) O   1           s(  0.00%)p 1.00(  0.01%)d99.99( 99.99%)
    43. (0.00000) RY*( 7) O   1           s(  0.00%)p 1.00(  2.18%)d44.91( 97.82%)
    44. (0.00000) RY*( 8) O   1           s(  2.13%)p 1.31(  2.78%)d44.67( 95.09%)
    45. (0.00000) RY*( 9) O   1           s(  0.08%)p31.68(  2.41%)d99.99( 97.51%)
    46. (0.00495) RY*( 1) B   2           s(  0.01%)p 1.00( 89.60%)d 0.12( 10.40%)
                                           -0.0000  0.0027  0.0073 -0.0051  0.0208
                                            0.0507 -0.9450 -0.0000  0.0000 -0.3217
                                            0.0000 -0.0000 -0.0217 -0.0022
    47. (0.00282) RY*( 2) B   2           s(  6.96%)p 4.68( 32.58%)d 8.68( 60.45%)
                                           -0.0000 -0.0067  0.2638 -0.0344  0.5694
                                           -0.0022  0.0212 -0.0000 -0.0000  0.0332
                                           -0.0000 -0.0000 -0.7739 -0.0673
    48. (0.00167) RY*( 3) B   2           s(  0.00%)p 0.00(  0.00%)d 1.00(100.00%)
                                           -0.0000 -0.0000 -0.0000 -0.0000 -0.0000
                                           -0.0000 -0.0000  0.0005  0.0028  0.0000
                                           -0.0064  1.0000 -0.0000 -0.0000
    49. (0.00100) RY*( 4) B   2           s(  0.00%)p 1.00( 68.70%)d 0.46( 31.30%)
                                            0.0000 -0.0000  0.0000  0.0000  0.0000
                                            0.0000  0.0000  0.0580  0.8268 -0.0000
                                           -0.5594 -0.0060 -0.0000  0.0000
    50. (0.00050) RY*( 5) B   2           s(  4.08%)p 2.54( 10.36%)d20.95( 85.56%)
                                            0.0000  0.0004  0.2021  0.0116 -0.0325
                                            0.0413  0.3173 -0.0000 -0.0000 -0.9242
                                            0.0000  0.0000  0.0102  0.0365
    51. (0.00029) RY*( 6) B   2           s( 83.92%)p 0.04(  2.95%)d 0.16( 13.13%)
                                            0.0000  0.0194  0.9158  0.0404 -0.1525
                                           -0.0078 -0.0677 -0.0000 -0.0000  0.1942
                                           -0.0000  0.0000  0.1833  0.2450
    52. (0.00020) RY*( 7) B   2           s(  0.22%)p99.99( 62.68%)d99.99( 37.09%)
                                           -0.0000 -0.0037  0.0472 -0.0101 -0.7916
                                           -0.0009 -0.0100  0.0000  0.0000  0.0175
                                            0.0000 -0.0000 -0.5411 -0.2790
    53. (0.00001) RY*( 8) B   2           s(  0.00%)p 1.00( 31.43%)d 2.18( 68.57%)
    54. (0.00002) RY*( 9) B   2           s(  4.91%)p 0.49(  2.41%)d18.87( 92.68%)
    55. (0.00053) RY*( 1) O   3           s(  6.38%)p14.25( 90.96%)d 0.42(  2.66%)
                                            0.0000  0.0046  0.2526  0.0037  0.7458
                                           -0.0139 -0.5943  0.0000  0.0000 -0.0085
                                            0.0000 -0.0000  0.1367 -0.0884
    56. (0.00012) RY*( 2) O   3           s( 79.99%)p 0.20( 15.70%)d 0.05(  4.31%)
                                            0.0000 -0.0072  0.8943  0.0215 -0.3760
                                           -0.0170 -0.1220  0.0000  0.0000 -0.1090
                                            0.0000 -0.0000 -0.1704 -0.0471
    57. (0.00011) RY*( 3) O   3           s(  0.00%)p 1.00( 97.86%)d 0.02(  2.14%)
                                           -0.0000 -0.0000  0.0000 -0.0000  0.0000
                                            0.0000  0.0000  0.0081  0.9892  0.0000
                                           -0.0088  0.1460  0.0000 -0.0000
    58. (0.00005) RY*( 4) O   3           s(  8.94%)p 9.44( 84.36%)d 0.75(  6.70%)
    59. (0.00001) RY*( 5) O   3           s(  3.06%)p 1.14(  3.48%)d30.59( 93.46%)
    60. (0.00000) RY*( 6) O   3           s(  0.00%)p 1.00(  0.01%)d99.99( 99.99%)
    61. (0.00000) RY*( 7) O   3           s(  0.00%)p 1.00(  2.18%)d44.79( 97.82%)
    62. (0.00001) RY*( 8) O   3           s(  1.57%)p 2.12(  3.33%)d60.49( 95.10%)
    63. (0.00000) RY*( 9) O   3           s(  0.09%)p25.66(  2.32%)d99.99( 97.59%)
    64. (0.00278) RY*( 1) C   4           s(  0.05%)p99.99( 99.33%)d13.68(  0.63%)
                                            0.0000 -0.0020  0.0213  0.0040  0.1637
                                            0.0301 -0.9826 -0.0000  0.0000  0.0639
                                            0.0000  0.0000  0.0453 -0.0121
    65. (0.00241) RY*( 2) C   4           s(  0.20%)p99.99( 93.89%)d29.12(  5.90%)
                                           -0.0000 -0.0039  0.0449  0.0359  0.9529
                                           -0.0027  0.1723  0.0000 -0.0000  0.0185
                                            0.0000 -0.0000  0.2418 -0.0160
    66. (0.00068) RY*( 3) C   4           s( 95.64%)p 0.00(  0.10%)d 0.04(  4.26%)
                                            0.0000 -0.0059  0.9779 -0.0290  0.0054
                                            0.0052  0.0112  0.0000 -0.0000 -0.0239
                                           -0.0000  0.0000 -0.2049 -0.0047
    67. (0.00020) RY*( 4) C   4           s(  0.00%)p 1.00(  4.44%)d21.51( 95.56%)
                                           -0.0000 -0.0000 -0.0000  0.0000 -0.0000
                                           -0.0000  0.0000 -0.0034  0.2107 -0.0000
                                            0.1485  0.9662  0.0000  0.0000
    68. (0.00010) RY*( 5) C   4           s(  0.00%)p 1.00( 90.88%)d 0.10(  9.12%)
                                           -0.0000  0.0000 -0.0000  0.0000  0.0000
                                            0.0000  0.0000 -0.0152  0.9532 -0.0000
                                            0.1875 -0.2368 -0.0000  0.0000
    69. (0.00007) RY*( 6) C   4           s(  0.43%)p 2.59(  1.11%)d99.99( 98.47%)
    70. (0.00005) RY*( 7) C   4           s(  0.00%)p 1.00(  4.72%)d20.20( 95.28%)
    71. (0.00006) RY*( 8) C   4           s(  3.48%)p 1.51(  5.24%)d26.25( 91.29%)
    72. (0.00002) RY*( 9) C   4           s(  0.16%)p 3.03(  0.48%)d99.99( 99.36%)
    73. (0.00292) RY*( 1) C   5           s(  0.70%)p99.99( 87.35%)d16.96( 11.95%)
                                           -0.0000 -0.0243  0.0803 -0.0272 -0.4568
                                           -0.0300 -0.8144 -0.0000 -0.0000 -0.2664
                                           -0.0000 -0.0000  0.2196  0.0175
    74. (0.00166) RY*( 2) C   5           s(  0.28%)p99.99( 99.17%)d 2.01(  0.55%)
                                           -0.0000 -0.0290  0.0437 -0.0359  0.8579
                                            0.0022 -0.5044 -0.0000 -0.0000  0.0373
                                            0.0000 -0.0000 -0.0643  0.0005
    75. (0.00108) RY*( 3) C   5           s(  0.00%)p 1.00( 37.30%)d 1.68( 62.70%)
                                            0.0000  0.0000 -0.0000  0.0000 -0.0000
                                            0.0000 -0.0000 -0.0340  0.6098 -0.0000
                                            0.7676 -0.1942 -0.0000 -0.0000
    76. (0.00070) RY*( 4) C   5           s( 89.16%)p 0.01(  0.60%)d 0.11( 10.23%)
                                           -0.0000  0.0100  0.9442  0.0380 -0.0667
                                            0.0071  0.0096  0.0000  0.0000  0.1604
                                            0.0000  0.0000 -0.2558  0.1056
    77. (0.00042) RY*( 5) C   5           s(  0.00%)p 1.00( 56.81%)d 0.76( 43.19%)
                                           -0.0000 -0.0000 -0.0000 -0.0000  0.0000
                                           -0.0000 -0.0000  0.0099  0.7537  0.0000
                                           -0.4866  0.4418  0.0000  0.0000
    78. (0.00012) RY*( 6) C   5           s(  0.02%)p70.25(  1.59%)d99.99( 98.39%)
                                           -0.0000  0.0014  0.0150  0.0140  0.0629
                                           -0.0023  0.1084 -0.0000  0.0000 -0.8537
                                           -0.0000  0.0000 -0.5040 -0.0332
    79. (0.00004) RY*( 7) C   5           s(  8.85%)p 1.28( 11.30%)d 9.02( 79.84%)
    80. (0.00000) RY*( 8) C   5           s(  0.00%)p 1.00(  6.07%)d15.49( 93.93%)
    81. (0.00001) RY*( 9) C   5           s(  1.11%)p 0.05(  0.05%)d89.18( 98.84%)
    82. (0.00086) RY*( 1) N   6           s(  0.00%)p 1.00( 98.63%)d 0.01(  1.36%)
                                           -0.0000  0.0016  0.0050  0.0159  0.8937
                                            0.0090  0.4329  0.0000  0.0000  0.0472
                                            0.0000  0.0000 -0.1068  0.0014
    83. (0.00060) RY*( 2) N   6           s( 15.35%)p 4.92( 75.51%)d 0.60(  9.14%)
                                           -0.0000  0.0283  0.3908  0.0107  0.3706
                                           -0.0205 -0.7856 -0.0000 -0.0000 -0.2415
                                           -0.0000 -0.0000 -0.1706  0.0630
    84. (0.00039) RY*( 3) N   6           s(  0.00%)p 1.00(  0.13%)d99.99( 99.87%)
                                           -0.0000  0.0000  0.0000  0.0000  0.0000
                                           -0.0000 -0.0000  0.0083 -0.0346 -0.0000
                                            0.8793  0.4749  0.0000  0.0000
    85. (0.00022) RY*( 4) N   6           s(  0.00%)p 1.00( 92.14%)d 0.09(  7.86%)
                                            0.0000 -0.0000  0.0000 -0.0000  0.0000
                                           -0.0000 -0.0000  0.0044  0.9599 -0.0000
                                            0.1615 -0.2291 -0.0000 -0.0000
    86. (0.00009) RY*( 5) N   6           s( 75.90%)p 0.24( 18.50%)d 0.07(  5.60%)
    87. (0.00010) RY*( 6) N   6           s(  0.00%)p 1.00(  1.45%)d67.97( 98.55%)
    88. (0.00002) RY*( 7) N   6           s(  3.42%)p 1.75(  5.96%)d26.54( 90.62%)
    89. (0.00000) RY*( 8) N   6           s(  0.00%)p 1.00(  7.85%)d11.73( 92.15%)
    90. (0.00001) RY*( 9) N   6           s(  5.45%)p 0.03(  0.18%)d17.32( 94.37%)
    91. (0.00244) RY*( 1) C   7           s(  3.82%)p22.81( 87.20%)d 2.35(  8.98%)
                                           -0.0000 -0.0282  0.1935  0.0381  0.8756
                                            0.0130 -0.3221  0.0000 -0.0000  0.0663
                                            0.0000  0.0000 -0.2904  0.0324
    92. (0.00151) RY*( 2) C   7           s(  3.50%)p27.28( 95.56%)d 0.27(  0.93%)
                                           -0.0000  0.0170  0.1864 -0.0119  0.2764
                                           -0.0426  0.9366 -0.0000  0.0000  0.0475
                                            0.0000  0.0000 -0.0705  0.0459
    93. (0.00091) RY*( 3) C   7           s(  0.00%)p 1.00( 40.68%)d 1.46( 59.32%)
                                           -0.0000  0.0000  0.0000 -0.0000 -0.0000
                                            0.0000  0.0000 -0.0093 -0.6377 -0.0000
                                            0.2398  0.7319  0.0000  0.0000
    94. (0.00047) RY*( 4) C   7           s( 80.19%)p 0.04(  3.00%)d 0.21( 16.81%)
                                            0.0000  0.0080  0.8954 -0.0270 -0.1273
                                           -0.0207 -0.1125 -0.0000  0.0000 -0.2744
                                           -0.0000 -0.0000  0.2824  0.1143
    95. (0.00040) RY*( 5) C   7           s(  0.00%)p 1.00( 51.75%)d 0.93( 48.25%)
                                           -0.0000 -0.0000 -0.0000  0.0000  0.0000
                                            0.0000 -0.0000 -0.0003  0.7194  0.0000
                                           -0.1541  0.6773  0.0000  0.0000
    96. (0.00014) RY*( 6) C   7           s(  0.01%)p99.99(  3.30%)d99.99( 96.69%)
                                           -0.0000  0.0009  0.0115 -0.0026 -0.1786
                                           -0.0077  0.0319 -0.0000  0.0000 -0.6621
                                           -0.0000  0.0000 -0.7246 -0.0586
    97. (0.00004) RY*( 7) C   7           s( 12.08%)p 0.85( 10.26%)d 6.43( 77.66%)
    98. (0.00000) RY*( 8) C   7           s(  0.00%)p 1.00(  7.64%)d12.10( 92.36%)
    99. (0.00000) RY*( 9) C   7           s(  0.51%)p 1.53(  0.77%)d99.99( 98.72%)
   100. (0.00235) RY*( 1) C   8           s(  0.08%)p99.99( 92.56%)d95.16(  7.36%)
                                           -0.0000  0.0256 -0.0110 -0.0235 -0.4478
                                           -0.0258 -0.8508 -0.0000 -0.0000  0.2623
                                            0.0000  0.0000 -0.0654 -0.0235
   101. (0.00121) RY*( 2) C   8           s(  0.90%)p99.99( 98.50%)d 0.67(  0.60%)
                                            0.0000 -0.0044  0.0947 -0.0272  0.8787
                                            0.0276 -0.4597  0.0000 -0.0000  0.0285
                                            0.0000 -0.0000  0.0680 -0.0243
   102. (0.00050) RY*( 3) C   8           s( 94.11%)p 0.01(  1.30%)d 0.05(  4.59%)
                                            0.0000 -0.0027  0.9701  0.0080 -0.1116
                                            0.0195 -0.0122  0.0000 -0.0000 -0.1845
                                           -0.0000  0.0000  0.0447 -0.0994
   103. (0.00023) RY*( 4) C   8           s(  0.00%)p 1.00(  3.47%)d27.80( 96.53%)
                                           -0.0000  0.0000 -0.0000 -0.0000  0.0000
                                            0.0000  0.0000 -0.0071 -0.1862 -0.0000
                                            0.8878 -0.4208 -0.0000 -0.0000
   104. (0.00017) RY*( 5) C   8           s(  0.00%)p 1.00( 88.89%)d 0.13( 11.11%)
                                           -0.0000  0.0000  0.0000  0.0000 -0.0000
                                            0.0000 -0.0000 -0.0023  0.9428 -0.0000
                                            0.0409 -0.3308 -0.0000 -0.0000
   105. (0.00006) RY*( 6) C   8           s(  0.03%)p26.13(  0.87%)d99.99( 99.10%)
   106. (0.00004) RY*( 7) C   8           s(  4.61%)p 1.33(  6.14%)d19.36( 89.25%)
   107. (0.00000) RY*( 8) C   8           s(  0.00%)p 1.00(  7.71%)d11.97( 92.29%)
   108. (0.00000) RY*( 9) C   8           s(  0.34%)p 2.00(  0.69%)d99.99( 98.97%)
   109. (0.00243) RY*( 1) C   9           s(  0.99%)p91.27( 90.78%)d 8.27(  8.23%)
                                           -0.0000  0.0214  0.0974  0.0157  0.5800
                                           -0.0241 -0.7554 -0.0000 -0.0000 -0.2253
                                           -0.0000  0.0000 -0.1766 -0.0177
   110. (0.00117) RY*( 2) C   9           s(  1.20%)p81.38( 97.32%)d 1.24(  1.49%)
                                           -0.0000  0.0103  0.1089  0.0222 -0.7899
                                            0.0075 -0.5905  0.0000 -0.0000 -0.0734
                                           -0.0000  0.0000  0.0909 -0.0350
   111. (0.00043) RY*( 3) C   9           s( 90.22%)p 0.01(  1.28%)d 0.09(  8.50%)
                                            0.0000 -0.0054  0.9498 -0.0179  0.0752
                                            0.0160  0.0811  0.0000  0.0000  0.2068
                                           -0.0000 -0.0000  0.1674 -0.1191
   112. (0.00027) RY*( 4) C   9           s(  0.00%)p 1.00( 11.12%)d 7.99( 88.88%)
                                            0.0000 -0.0000  0.0000 -0.0000  0.0000
                                            0.0000  0.0000  0.0002 -0.3335 -0.0000
                                            0.8183  0.4681  0.0000  0.0000
   113. (0.00015) RY*( 5) C   9           s(  0.00%)p 1.00( 84.45%)d 0.18( 15.55%)
                                           -0.0000  0.0000 -0.0000  0.0000 -0.0000
                                            0.0000 -0.0000 -0.0086  0.9189 -0.0000
                                            0.3930 -0.0323  0.0000  0.0000
   114. (0.00008) RY*( 6) C   9           s(  0.15%)p 9.38(  1.40%)d99.99( 98.45%)
   115. (0.00002) RY*( 7) C   9           s(  5.99%)p 1.53(  9.17%)d14.15( 84.83%)
   116. (0.00000) RY*( 8) C   9           s(  0.00%)p 1.00(  4.49%)d21.29( 95.51%)
   117. (0.00001) RY*( 9) C   9           s(  1.51%)p 0.07(  0.10%)d65.03( 98.39%)
   118. (0.00091) RY*( 1) H  10           s( 61.74%)p 0.62( 38.26%)
                                            0.0096  0.7857 -0.0360  0.6175 -0.0000
   119. (0.00058) RY*( 2) H  10           s(  0.00%)p 1.00(100.00%)
                                           -0.0000 -0.0000  0.0000  0.0000  1.0000
   120. (0.00051) RY*( 3) H  10           s( 35.88%)p 1.79( 64.12%)
                                            0.0135  0.5988 -0.2050 -0.7741  0.0000
   121. (0.00002) RY*( 4) H  10           s(  2.76%)p35.23( 97.24%)
   122. (0.00098) RY*( 1) H  11           s( 69.01%)p 0.45( 30.99%)
                                            0.0109  0.8307 -0.0469 -0.5547  0.0000
   123. (0.00058) RY*( 2) H  11           s(  0.00%)p 1.00(100.00%)
                                            0.0000  0.0000 -0.0000  0.0000  1.0000
   124. (0.00052) RY*( 3) H  11           s( 28.69%)p 2.49( 71.31%)
                                            0.0130  0.5355 -0.2043  0.8194 -0.0000
   125. (0.00002) RY*( 4) H  11           s(  2.68%)p36.36( 97.32%)
   126. (0.00123) RY*( 1) H  12           s( 99.88%)p 0.00(  0.12%)
                                            0.0040  0.9994 -0.0266  0.0228  0.0000
   127. (0.00005) RY*( 2) H  12           s(  0.00%)p 1.00(100.00%)
   128. (0.00004) RY*( 3) H  12           s(  0.12%)p99.99( 99.88%)
   129. (0.00002) RY*( 4) H  12           s(  0.11%)p99.99( 99.89%)
   130. (0.00050) RY*( 1) H  13           s( 99.84%)p 0.00(  0.16%)
                                            0.0040  0.9992  0.0069 -0.0389 -0.0000
   131. (0.00006) RY*( 2) H  13           s(  0.00%)p 1.00(100.00%)
   132. (0.00004) RY*( 3) H  13           s(  0.15%)p99.99( 99.85%)
   133. (0.00001) RY*( 4) H  13           s(  0.12%)p99.99( 99.88%)
   134. (0.00058) RY*( 1) H  14           s( 99.63%)p 0.00(  0.37%)
                                            0.0039  0.9982  0.0573  0.0195  0.0000
   135. (0.00006) RY*( 2) H  14           s(  0.00%)p 1.00(100.00%)
   136. (0.00004) RY*( 3) H  14           s(  0.12%)p99.99( 99.88%)
   137. (0.00003) RY*( 4) H  14           s(  0.36%)p99.99( 99.64%)
   138. (0.00103) RY*( 1) H  15           s( 99.27%)p 0.01(  0.73%)
                                            0.0062  0.9963 -0.0853 -0.0086 -0.0000
   139. (0.00004) RY*( 2) H  15           s(  0.76%)p99.99( 99.24%)
   140. (0.00005) RY*( 3) H  15           s(  0.00%)p 1.00(100.00%)
   141. (0.00003) RY*( 4) H  15           s(  0.09%)p99.99( 99.91%)
   142. (0.00457) BD*( 1) O   1 - H  10  
                ( 24.53%)   0.4953* O   1 s( 28.36%)p 2.52( 71.58%)d 0.00(  0.07%)
                                            0.0002  0.5324  0.0118 -0.8432 -0.0268
                                           -0.0584  0.0240  0.0000 -0.0000  0.0111
                                           -0.0000 -0.0000  0.0160 -0.0173
                ( 75.47%)  -0.8687* H  10 s( 99.62%)p 0.00(  0.38%)
                                            0.9981 -0.0064  0.0614 -0.0038 -0.0000
   143. (0.01841) BD*( 1) B   2 - C   4  
                ( 71.39%)   0.8449* B   2 s( 37.66%)p 1.65( 62.22%)d 0.00(  0.13%)
                                            0.0011 -0.6133 -0.0195  0.7887  0.0080
                                           -0.0038 -0.0065 -0.0000 -0.0000  0.0029
                                            0.0000 -0.0000 -0.0320  0.0161
                ( 28.61%)  -0.5349* C   4 s( 32.72%)p 2.06( 67.28%)d 0.00(  0.01%)
                                            0.0003 -0.5716  0.0196  0.8195 -0.0321
                                           -0.0119 -0.0013  0.0000 -0.0000 -0.0022
                                           -0.0000 -0.0000 -0.0069  0.0052
   144. (0.00554) BD*( 1) O   3 - H  11  
                ( 24.53%)   0.4953* O   3 s( 29.32%)p 2.41( 70.61%)d 0.00(  0.07%)
                                            0.0003  0.5414  0.0121 -0.8368 -0.0264
                                            0.0677 -0.0242 -0.0000  0.0000 -0.0106
                                            0.0000 -0.0000  0.0158 -0.0175
                ( 75.47%)  -0.8687* H  11 s( 99.62%)p 0.00(  0.38%)
                                            0.9981 -0.0070  0.0612  0.0040  0.0000
   145. (0.00987) BD*( 1) C   4 - C   5  
                ( 51.44%)   0.7172* C   4 s( 33.27%)p 2.00( 66.69%)d 0.00(  0.05%)
                                            0.0004  0.5765  0.0183  0.3909 -0.0104
                                           -0.7165 -0.0238 -0.0000 -0.0000 -0.0171
                                           -0.0000  0.0000 -0.0018 -0.0130
                ( 48.56%)  -0.6969* C   5 s( 44.32%)p 1.26( 55.65%)d 0.00(  0.03%)
                                           -0.0013  0.6658  0.0019 -0.3642 -0.0107
                                            0.6504 -0.0267  0.0000 -0.0000 -0.0048
                                           -0.0000  0.0000 -0.0093 -0.0127
   146. (0.01122) BD*( 1) C   4 - C   9  
                ( 49.35%)   0.7025* C   4 s( 34.06%)p 1.93( 65.89%)d 0.00(  0.05%)
                                            0.0002 -0.5835 -0.0116 -0.4164  0.0152
                                           -0.6963 -0.0206 -0.0000 -0.0000 -0.0165
                                           -0.0000 -0.0000  0.0038  0.0129
                ( 50.65%)  -0.7117* C   9 s( 35.19%)p 1.84( 64.76%)d 0.00(  0.05%)
                                           -0.0001 -0.5932 -0.0047  0.4392  0.0216
                                            0.6739 -0.0122  0.0000 -0.0000 -0.0134
                                           -0.0000 -0.0000  0.0121  0.0126
   147. (0.01171) BD*( 1) C   5 - N   6  
                ( 61.62%)   0.7850* C   5 s( 29.26%)p 2.41( 70.58%)d 0.01(  0.15%)
                                           -0.0001  0.5405 -0.0235  0.8336  0.0290
                                           -0.0878 -0.0482 -0.0000 -0.0000 -0.0081
                                           -0.0000  0.0000  0.0328 -0.0201
                ( 38.38%)  -0.6195* N   6 s( 47.86%)p 1.09( 52.08%)d 0.00(  0.06%)
                                            0.0001  0.6918 -0.0014 -0.6936  0.0071
                                           -0.1983  0.0183 -0.0000  0.0000 -0.0026
                                           -0.0000 -0.0000  0.0234 -0.0082
   148. (0.22245) BD*( 2) C   5 - N   6  
                ( 64.45%)   0.8028* C   5 s(  0.00%)p 1.00( 99.82%)d 0.00(  0.18%)
                                            0.0000  0.0000 -0.0000  0.0000  0.0000
                                           -0.0000 -0.0000  0.9991  0.0072 -0.0000
                                            0.0413  0.0108  0.0000  0.0000
                ( 35.55%)  -0.5962* N   6 s(  0.00%)p 1.00( 99.88%)d 0.00(  0.12%)
                                            0.0000 -0.0000 -0.0000  0.0000 -0.0000
                                           -0.0000 -0.0000  0.9994  0.0055  0.0000
                                           -0.0233  0.0260  0.0000  0.0000
   149. (0.00924) BD*( 1) C   5 - H  12  
                ( 34.96%)   0.5913* C   5 s( 26.28%)p 2.80( 73.70%)d 0.00(  0.02%)
                                            0.0001  0.5125  0.0140 -0.4103  0.0101
                                           -0.7538  0.0167 -0.0000  0.0000  0.0061
                                            0.0000  0.0000 -0.0112 -0.0068
                ( 65.04%)  -0.8065* H  12 s( 99.89%)p 0.00(  0.11%)
                                            0.9994 -0.0043  0.0164  0.0292  0.0000
   150. (0.00936) BD*( 1) N   6 - C   7  
                ( 38.54%)   0.6208* N   6 s( 46.87%)p 1.13( 53.07%)d 0.00(  0.06%)
                                           -0.0001 -0.6846  0.0022 -0.5440  0.0204
                                           -0.4841 -0.0044 -0.0000 -0.0000 -0.0206
                                           -0.0000 -0.0000  0.0121  0.0084
                ( 61.46%)  -0.7840* C   7 s( 29.07%)p 2.44( 70.78%)d 0.01(  0.15%)
                                            0.0001 -0.5388  0.0199  0.3764 -0.0217
                                            0.7502  0.0530  0.0000  0.0000 -0.0265
                                           -0.0000 -0.0000  0.0206  0.0203
   151. (0.00719) BD*( 1) C   7 - C   8  
                ( 48.09%)   0.6934* C   7 s( 43.69%)p 1.29( 56.28%)d 0.00(  0.03%)
                                            0.0012 -0.6610 -0.0011  0.3617 -0.0304
                                           -0.6565 -0.0053 -0.0000 -0.0000  0.0123
                                            0.0000 -0.0000 -0.0001  0.0123
                ( 51.91%)  -0.7205* C   8 s( 33.17%)p 2.01( 66.78%)d 0.00(  0.05%)
                                           -0.0007 -0.5757 -0.0149 -0.3841 -0.0399
                                            0.7202 -0.0055  0.0000 -0.0000  0.0109
                                            0.0000 -0.0000  0.0154  0.0128
   152. (0.13905) BD*( 2) C   7 - C   8  
                ( 50.82%)   0.7129* C   7 s(  0.00%)p 1.00( 99.93%)d 0.00(  0.07%)
                                           -0.0000  0.0000 -0.0000 -0.0000  0.0000
                                           -0.0000  0.0000  0.9996 -0.0133  0.0000
                                           -0.0242  0.0090  0.0000  0.0000
                ( 49.18%)  -0.7013* C   8 s(  0.00%)p 1.00( 99.93%)d 0.00(  0.07%)
                                            0.0000  0.0000  0.0000  0.0000  0.0000
                                           -0.0000  0.0000  0.9996 -0.0063  0.0000
                                           -0.0055 -0.0256 -0.0000 -0.0000
   153. (0.00680) BD*( 1) C   7 - H  13  
                ( 35.26%)   0.5938* C   7 s( 27.14%)p 2.68( 72.84%)d 0.00(  0.02%)
                                           -0.0003 -0.5208 -0.0133 -0.8515  0.0173
                                            0.0547 -0.0028  0.0000 -0.0000  0.0072
                                            0.0000 -0.0000 -0.0099  0.0071
                ( 64.74%)  -0.8046* H  13 s( 99.89%)p 0.00(  0.11%)
                                           -0.9994  0.0037  0.0332 -0.0024 -0.0000
   154. (0.00844) BD*( 1) C   8 - C   9  
                ( 50.12%)   0.7079* C   8 s( 35.89%)p 1.78( 64.06%)d 0.00(  0.05%)
                                           -0.0003  0.5991  0.0055 -0.7976 -0.0046
                                            0.0535  0.0404  0.0000  0.0000  0.0022
                                            0.0000  0.0000  0.0179 -0.0124
                ( 49.88%)  -0.7063* C   9 s( 35.29%)p 1.83( 64.66%)d 0.00(  0.05%)
                                            0.0001  0.5940  0.0112  0.8032  0.0068
                                           -0.0003  0.0377  0.0000  0.0000 -0.0049
                                           -0.0000  0.0000  0.0180 -0.0122
   155. (0.00589) BD*( 1) C   8 - H  14  
                ( 35.78%)   0.5982* C   8 s( 30.88%)p 2.24( 69.10%)d 0.00(  0.02%)
                                            0.0006 -0.5554  0.0157 -0.4631  0.0078
                                           -0.6902  0.0087 -0.0000  0.0000 -0.0117
                                           -0.0000 -0.0000  0.0032  0.0091
                ( 64.22%)  -0.8013* H  14 s( 99.89%)p 0.00(  0.11%)
                                           -0.9994  0.0024  0.0171  0.0286  0.0000
   156. (0.00658) BD*( 1) C   9 - H  15  
                ( 35.30%)   0.5941* C   9 s( 29.45%)p 2.39( 70.52%)d 0.00(  0.02%)
                                            0.0004 -0.5425  0.0144  0.4004 -0.0073
                                           -0.7381  0.0079 -0.0000  0.0000  0.0103
                                            0.0000 -0.0000  0.0068  0.0088
                ( 64.70%)  -0.8044* H  15 s( 99.89%)p 0.00(  0.11%)
                                           -0.9994  0.0051 -0.0168  0.0292  0.0000


 NHO Directionality and "Bond Bending" (deviations from line of nuclear centers)

         [Thresholds for printing:  angular deviation  >  1.0 degree]
                                    hybrid p-character > 25.0%
                                    orbital occupancy  >  0.10e

                                Line of Centers        Hybrid 1              Hybrid 2
                                ---------------  -------------------   ------------------
                NBO               Theta   Phi    Theta   Phi    Dev    Theta   Phi    Dev
 ========================================================================================
     2. BD (   1) B   2 - C   4    90.0    0.3    90.0  179.3 179.0     90.0  179.0   1.2
     3. BD (   1) O   3 - H  11    90.0  178.2    90.0  177.1   1.1      --     --    --
     4. BD (   1) C   4 - C   5    90.0  301.8    90.0  297.2   4.6      --     --    --
     5. BD (   1) C   4 - C   9    90.0   58.4    90.0   60.8   2.4     90.0  235.1   3.3
     6. BD (   1) C   5 - N   6    90.0  357.3    90.0  351.0   6.2     90.0  194.7  17.4
     7. BD (   2) C   5 - N   6    90.0  357.3     0.0    0.0  90.0      0.0    0.0  90.0
     9. BD (   1) N   6 - C   7    90.0   59.7    90.0   43.0  16.7     90.0  246.2   6.4
    10. BD (   1) C   7 - C   8    90.0  116.3     --     --    --      90.0  300.7   4.4
    11. BD (   2) C   7 - C   8    90.0  116.3     0.0    0.0  90.0      0.0    0.0  90.0
    13. BD (   1) C   8 - C   9    90.0  178.0    90.0  173.3   4.7     90.0    2.6   4.6
    25. LP (   1) O   1             --     --     90.0   68.9   --       --     --    --
    26. LP (   2) O   1             --     --      0.0    0.0   --       --     --    --
    27. LP (   3) O   1             --     --     90.0  305.2   --       --     --    --
    28. LP*(   1) B   2             --     --     90.0  358.8   --       --     --    --
    29. LP*(   2) B   2             --     --     90.0   89.4   --       --     --    --
    30. LP*(   3) B   2             --     --      0.0    0.0   --       --     --    --
    31. LP (   1) O   3             --     --     90.0  291.0   --       --     --    --
    32. LP (   2) O   3             --     --      0.0    0.0   --       --     --    --
    33. LP (   3) O   3             --     --     90.0   54.0   --       --     --    --
    34. LP (   1) C   4             --     --      0.0    0.0   --       --     --    --
    35. LP*(   1) N   6             --     --     90.0  299.0   --       --     --    --
    36. LP*(   1) C   9             --     --      0.0    0.0   --       --     --    --
   148. BD*(   2) C   5 - N   6    90.0  357.3     0.0    0.0  90.0      0.0    0.0  90.0
   152. BD*(   2) C   7 - C   8    90.0  116.3     0.0    0.0  90.0      0.0    0.0  90.0


 Second Order Perturbation Theory Analysis of Fock Matrix in NBO Basis

     Threshold for printing:   0.25 kcal/mol
    (Intermolecular threshold: 0.03 kcal/mol)
                                                                              E(2)  E(j)-E(i) F(i,j)
         Donor NBO (i)                     Acceptor NBO (j)                 kcal/mol   a.u.    a.u. 
 ===================================================================================================

 within unit  1
  25. LP (   1) O   1                /118. RY*(   1) H  10                    0.41    1.42    0.031
  25. LP (   1) O   1                /120. RY*(   3) H  10                    0.44    1.86    0.037
  26. LP (   2) O   1                /119. RY*(   2) H  10                    0.90    1.94    0.055
  27. LP (   3) O   1                / 40. RY*(   4) O   1                    0.31    2.00    0.035
  27. LP (   3) O   1                / 41. RY*(   5) O   1                    0.56    3.38    0.061
  27. LP (   3) O   1                /118. RY*(   1) H  10                    0.27    1.50    0.029
  27. LP (   3) O   1                /142. BD*(   1) O   1 - H  10            2.18    1.01    0.066

 from unit  1 to unit  2
   1. BD (   1) O   1 - H  10        / 28. LP*(   1) B   2                   11.69    0.88    0.144
   1. BD (   1) O   1 - H  10        / 29. LP*(   2) B   2                    4.90    0.99    0.098
   1. BD (   1) O   1 - H  10        / 46. RY*(   1) B   2                    0.09    1.36    0.014
   1. BD (   1) O   1 - H  10        / 47. RY*(   2) B   2                    0.21    2.06    0.026
   1. BD (   1) O   1 - H  10        / 50. RY*(   5) B   2                    0.04    2.43    0.013
   1. BD (   1) O   1 - H  10        / 52. RY*(   7) B   2                    0.19    1.66    0.022
   1. BD (   1) O   1 - H  10        / 64. RY*(   1) C   4                    0.12    1.65    0.018
   1. BD (   1) O   1 - H  10        /143. BD*(   1) B   2 - C   4            1.66    1.21    0.057
   1. BD (   1) O   1 - H  10        /145. BD*(   1) C   4 - C   5            0.04    1.25    0.009
   1. BD (   1) O   1 - H  10        /146. BD*(   1) C   4 - C   9            0.03    1.28    0.008
  16. CR (   1) O   1                / 28. LP*(   1) B   2                    4.48   19.08    0.416
  16. CR (   1) O   1                / 29. LP*(   2) B   2                    5.59   19.18    0.462
  16. CR (   1) O   1                / 46. RY*(   1) B   2                    0.96   19.56    0.173
  16. CR (   1) O   1                / 47. RY*(   2) B   2                    0.10   20.25    0.056
  16. CR (   1) O   1                / 51. RY*(   6) B   2                    0.17   19.50    0.073
  16. CR (   1) O   1                / 52. RY*(   7) B   2                    0.08   19.85    0.050
  25. LP (   1) O   1                / 28. LP*(   1) B   2                    0.17    0.63    0.014
  25. LP (   1) O   1                / 29. LP*(   2) B   2                   11.71    0.73    0.129
  25. LP (   1) O   1                / 46. RY*(   1) B   2                    0.97    1.11    0.042
  25. LP (   1) O   1                / 47. RY*(   2) B   2                    0.20    1.80    0.024
  25. LP (   1) O   1                / 50. RY*(   5) B   2                    0.06    2.17    0.015
  25. LP (   1) O   1                / 51. RY*(   6) B   2                    0.14    1.05    0.015
  25. LP (   1) O   1                / 52. RY*(   7) B   2                    0.08    1.40    0.014
  25. LP (   1) O   1                / 54. RY*(   9) B   2                    0.05    1.86    0.012
  25. LP (   1) O   1                / 64. RY*(   1) C   4                    0.04    1.39    0.009
  25. LP (   1) O   1                / 66. RY*(   3) C   4                    0.04    1.15    0.009
  25. LP (   1) O   1                /143. BD*(   1) B   2 - C   4            0.87    0.95    0.036
  25. LP (   1) O   1                /145. BD*(   1) C   4 - C   5            0.04    1.00    0.008
  25. LP (   1) O   1                /146. BD*(   1) C   4 - C   9            0.04    1.02    0.008
  25. LP (   1) O   1                /154. BD*(   1) C   8 - C   9            0.06    1.03    0.010
  25. LP (   1) O   1                /156. BD*(   1) C   9 - H  15            0.08    0.96    0.011
  26. LP (   2) O   1                / 30. LP*(   3) B   2                   29.32    0.31    0.127
  26. LP (   2) O   1                / 48. RY*(   3) B   2                    0.86    1.64    0.050
  26. LP (   2) O   1                / 53. RY*(   8) B   2                    0.31    1.27    0.026
  26. LP (   2) O   1                / 68. RY*(   5) C   4                    0.03    1.04    0.007
  27. LP (   3) O   1                / 28. LP*(   1) B   2                  126.54    0.70    0.378
  27. LP (   3) O   1                / 29. LP*(   2) B   2                  110.91    0.80    0.377
  27. LP (   3) O   1                / 35. LP*(   1) N   6                    0.03    0.32    0.004
  27. LP (   3) O   1                / 46. RY*(   1) B   2                    0.77    1.18    0.042
  27. LP (   3) O   1                / 47. RY*(   2) B   2                    0.84    1.88    0.056
  27. LP (   3) O   1                / 50. RY*(   5) B   2                    0.60    2.24    0.052
  27. LP (   3) O   1                / 51. RY*(   6) B   2                    1.94    1.13    0.066
  27. LP (   3) O   1                / 52. RY*(   7) B   2                    0.22    1.47    0.026
  27. LP (   3) O   1                / 54. RY*(   9) B   2                    0.18    1.93    0.026
  27. LP (   3) O   1                / 64. RY*(   1) C   4                    1.58    1.46    0.068
  27. LP (   3) O   1                / 65. RY*(   2) C   4                    0.03    1.69    0.010
  27. LP (   3) O   1                / 66. RY*(   3) C   4                    0.03    1.22    0.009
  27. LP (   3) O   1                / 69. RY*(   6) C   4                    0.03    2.98    0.012
  27. LP (   3) O   1                / 73. RY*(   1) C   5                    0.03    1.69    0.009
  27. LP (   3) O   1                / 76. RY*(   4) C   5                    0.07    1.26    0.013
  27. LP (   3) O   1                /109. RY*(   1) C   9                    0.03    1.73    0.009
  27. LP (   3) O   1                /111. RY*(   3) C   9                    0.06    1.26    0.012
  27. LP (   3) O   1                /126. RY*(   1) H  12                    0.06    0.90    0.010
  27. LP (   3) O   1                /138. RY*(   1) H  15                    0.12    0.93    0.015
  27. LP (   3) O   1                /143. BD*(   1) B   2 - C   4            0.03    1.02    0.007
  27. LP (   3) O   1                /145. BD*(   1) C   4 - C   5            0.18    1.07    0.020
  27. LP (   3) O   1                /146. BD*(   1) C   4 - C   9            0.16    1.09    0.019
  27. LP (   3) O   1                /147. BD*(   1) C   5 - N   6            0.04    1.01    0.009
  27. LP (   3) O   1                /149. BD*(   1) C   5 - H  12            0.03    1.00    0.008

 from unit  1 to unit  3
   1. BD (   1) O   1 - H  10        / 55. RY*(   1) O   3                    0.09    2.05    0.017
   1. BD (   1) O   1 - H  10        /144. BD*(   1) O   3 - H  11            0.06    1.19    0.011
  25. LP (   1) O   1                /144. BD*(   1) O   3 - H  11            0.03    0.93    0.006
  27. LP (   3) O   1                / 55. RY*(   1) O   3                    0.12    1.86    0.021
  27. LP (   3) O   1                / 56. RY*(   2) O   3                    0.08    2.07    0.019
  27. LP (   3) O   1                / 58. RY*(   4) O   3                    0.05    1.96    0.014
  27. LP (   3) O   1                / 59. RY*(   5) O   3                    0.04    3.42    0.016
  27. LP (   3) O   1                /144. BD*(   1) O   3 - H  11            0.07    1.01    0.012

 from unit  2 to unit  1
   2. BD (   1) B   2 - C   4        / 37. RY*(   1) O   1                    0.26    1.83    0.028
   2. BD (   1) B   2 - C   4        /118. RY*(   1) H  10                    0.03    1.47    0.008
   2. BD (   1) B   2 - C   4        /142. BD*(   1) O   1 - H  10            0.97    0.98    0.040
  17. CR (   1) B   2                / 40. RY*(   4) O   1                    0.05    8.16    0.026
  17. CR (   1) B   2                /142. BD*(   1) O   1 - H  10            0.21    7.16    0.049
  28. LP*(   1) B   2                / 37. RY*(   1) O   1                    0.03    1.16    0.016
  28. LP*(   1) B   2                / 38. RY*(   2) O   1                    0.03    1.37    0.019
  28. LP*(   1) B   2                / 40. RY*(   4) O   1                    0.28    1.30    0.052
  28. LP*(   1) B   2                / 41. RY*(   5) O   1                    0.22    2.68    0.066
  28. LP*(   1) B   2                / 44. RY*(   8) O   1                    0.14    3.06    0.056
  28. LP*(   1) B   2                / 45. RY*(   9) O   1                    0.09    2.82    0.044
  28. LP*(   1) B   2                /118. RY*(   1) H  10                    0.04    0.80    0.015
  28. LP*(   1) B   2                /142. BD*(   1) O   1 - H  10            0.03    0.31    0.008
  29. LP*(   2) B   2                / 38. RY*(   2) O   1                    0.27    1.27    0.052
  29. LP*(   2) B   2                / 40. RY*(   4) O   1                    0.22    1.20    0.046
  29. LP*(   2) B   2                / 41. RY*(   5) O   1                    0.48    2.57    0.099
  29. LP*(   2) B   2                / 45. RY*(   9) O   1                    0.09    2.71    0.044
  29. LP*(   2) B   2                /118. RY*(   1) H  10                    0.06    0.69    0.018
  29. LP*(   2) B   2                /120. RY*(   3) H  10                    0.04    1.13    0.018
  29. LP*(   2) B   2                /142. BD*(   1) O   1 - H  10            2.39    0.20    0.061
  30. LP*(   3) B   2                / 39. RY*(   3) O   1                    0.24    1.04    0.045
  30. LP*(   3) B   2                / 42. RY*(   6) O   1                    0.03    2.79    0.028
  30. LP*(   3) B   2                / 43. RY*(   7) O   1                    0.10    2.72    0.047

 within unit  2
   2. BD (   1) B   2 - C   4        / 28. LP*(   1) B   2                    1.37    0.67    0.042
   2. BD (   1) B   2 - C   4        / 35. LP*(   1) N   6                    0.56    0.29    0.018
   2. BD (   1) B   2 - C   4        / 73. RY*(   1) C   5                    0.62    1.67    0.042
   2. BD (   1) B   2 - C   4        /109. RY*(   1) C   9                    0.65    1.71    0.043
   2. BD (   1) B   2 - C   4        /146. BD*(   1) C   4 - C   9            1.55    1.07    0.052
   2. BD (   1) B   2 - C   4        /147. BD*(   1) C   5 - N   6            2.95    0.99    0.070
   2. BD (   1) B   2 - C   4        /154. BD*(   1) C   8 - C   9            1.93    1.08    0.059
   4. BD (   1) C   4 - C   5        / 28. LP*(   1) B   2                    0.29    0.87    0.022
   4. BD (   1) C   4 - C   5        / 35. LP*(   1) N   6                    7.91    0.49    0.086
   4. BD (   1) C   4 - C   5        / 82. RY*(   1) N   6                    0.44    1.92    0.038
   4. BD (   1) C   4 - C   5        /109. RY*(   1) C   9                    0.35    1.90    0.034
   4. BD (   1) C   4 - C   5        /143. BD*(   1) B   2 - C   4            2.26    1.20    0.067
   4. BD (   1) C   4 - C   5        /146. BD*(   1) C   4 - C   9            1.05    1.26    0.047
   4. BD (   1) C   4 - C   5        /147. BD*(   1) C   5 - N   6            1.09    1.18    0.047
   4. BD (   1) C   4 - C   5        /149. BD*(   1) C   5 - H  12            1.44    1.18    0.053
   4. BD (   1) C   4 - C   5        /150. BD*(   1) N   6 - C   7            0.41    1.18    0.028
   4. BD (   1) C   4 - C   5        /156. BD*(   1) C   9 - H  15            1.18    1.20    0.049
   5. BD (   1) C   4 - C   9        / 28. LP*(   1) B   2                    0.27    0.85    0.022
   5. BD (   1) C   4 - C   9        / 73. RY*(   1) C   5                    0.35    1.85    0.032
   5. BD (   1) C   4 - C   9        /100. RY*(   1) C   8                    0.62    1.84    0.043
   5. BD (   1) C   4 - C   9        /101. RY*(   2) C   8                    0.51    1.33    0.033
   5. BD (   1) C   4 - C   9        /143. BD*(   1) B   2 - C   4            1.54    1.18    0.054
   5. BD (   1) C   4 - C   9        /145. BD*(   1) C   4 - C   5            1.55    1.23    0.055
   5. BD (   1) C   4 - C   9        /149. BD*(   1) C   5 - H  12            1.41    1.16    0.051
   5. BD (   1) C   4 - C   9        /154. BD*(   1) C   8 - C   9            1.28    1.26    0.051
   5. BD (   1) C   4 - C   9        /155. BD*(   1) C   8 - H  14            1.26    1.18    0.049
   5. BD (   1) C   4 - C   9        /156. BD*(   1) C   9 - H  15            0.73    1.18    0.037
   6. BD (   1) C   5 - N   6        / 64. RY*(   1) C   4                    0.28    1.80    0.028
   6. BD (   1) C   5 - N   6        / 65. RY*(   2) C   4                    0.47    2.03    0.039
   6. BD (   1) C   5 - N   6        / 91. RY*(   1) C   7                    0.84    1.93    0.051
   6. BD (   1) C   5 - N   6        / 92. RY*(   2) C   7                    0.59    1.44    0.037
   6. BD (   1) C   5 - N   6        /143. BD*(   1) B   2 - C   4            0.72    1.37    0.040
   6. BD (   1) C   5 - N   6        /145. BD*(   1) C   4 - C   5            0.46    1.41    0.032
   6. BD (   1) C   5 - N   6        /149. BD*(   1) C   5 - H  12            0.43    1.35    0.031
   6. BD (   1) C   5 - N   6        /150. BD*(   1) N   6 - C   7            0.60    1.35    0.036
   6. BD (   1) C   5 - N   6        /153. BD*(   1) C   7 - H  13            0.72    1.34    0.039
   7. BD (   2) C   5 - N   6        / 34. LP (   1) C   4                    8.76    0.24    0.074
   7. BD (   2) C   5 - N   6        / 68. RY*(   5) C   4                    0.42    1.12    0.029
   7. BD (   2) C   5 - N   6        / 93. RY*(   3) C   7                    1.27    1.68    0.062
   7. BD (   2) C   5 - N   6        /152. BD*(   2) C   7 - C   8           12.20    0.36    0.085
   8. BD (   1) C   5 - H  12        / 35. LP*(   1) N   6                    2.70    0.30    0.040
   8. BD (   1) C   5 - H  12        / 65. RY*(   2) C   4                    0.37    1.67    0.032
   8. BD (   1) C   5 - H  12        / 83. RY*(   2) N   6                    0.52    1.46    0.036
   8. BD (   1) C   5 - H  12        /146. BD*(   1) C   4 - C   9            2.13    1.07    0.061
   8. BD (   1) C   5 - H  12        /150. BD*(   1) N   6 - C   7            1.98    0.99    0.057
   9. BD (   1) N   6 - C   7        / 73. RY*(   1) C   5                    0.56    2.03    0.043
   9. BD (   1) N   6 - C   7        / 74. RY*(   2) C   5                    0.99    1.46    0.048
   9. BD (   1) N   6 - C   7        /101. RY*(   2) C   8                    0.64    1.52    0.039
   9. BD (   1) N   6 - C   7        /147. BD*(   1) C   5 - N   6            0.59    1.35    0.036
   9. BD (   1) N   6 - C   7        /149. BD*(   1) C   5 - H  12            0.74    1.34    0.040
   9. BD (   1) N   6 - C   7        /151. BD*(   1) C   7 - C   8            0.36    1.41    0.029
   9. BD (   1) N   6 - C   7        /153. BD*(   1) C   7 - H  13            0.40    1.34    0.029
   9. BD (   1) N   6 - C   7        /155. BD*(   1) C   8 - H  14            0.54    1.36    0.034
  10. BD (   1) C   7 - C   8        / 35. LP*(   1) N   6                    7.33    0.50    0.084
  10. BD (   1) C   7 - C   8        / 82. RY*(   1) N   6                    0.50    1.92    0.040
  10. BD (   1) C   7 - C   8        /109. RY*(   1) C   9                    0.28    1.91    0.030
  10. BD (   1) C   7 - C   8        /110. RY*(   2) C   9                    0.73    1.43    0.042
  10. BD (   1) C   7 - C   8        /147. BD*(   1) C   5 - N   6            0.42    1.19    0.029
  10. BD (   1) C   7 - C   8        /150. BD*(   1) N   6 - C   7            1.03    1.19    0.045
  10. BD (   1) C   7 - C   8        /153. BD*(   1) C   7 - H  13            1.21    1.18    0.049
  10. BD (   1) C   7 - C   8        /154. BD*(   1) C   8 - C   9            0.87    1.28    0.043
  10. BD (   1) C   7 - C   8        /155. BD*(   1) C   8 - H  14            0.64    1.20    0.036
  10. BD (   1) C   7 - C   8        /156. BD*(   1) C   9 - H  15            1.23    1.21    0.050
  11. BD (   2) C   7 - C   8        / 36. LP*(   1) C   9                   26.85    0.16    0.097
  11. BD (   2) C   7 - C   8        / 84. RY*(   3) N   6                    0.25    2.57    0.036
  11. BD (   2) C   7 - C   8        / 85. RY*(   4) N   6                    0.49    1.19    0.034
  11. BD (   2) C   7 - C   8        /113. RY*(   5) C   9                    0.97    1.03    0.044
  11. BD (   2) C   7 - C   8        /148. BD*(   2) C   5 - N   6            8.37    0.24    0.058
  11. BD (   2) C   7 - C   8        /152. BD*(   2) C   7 - C   8            0.57    0.29    0.017
  12. BD (   1) C   7 - H  13        / 35. LP*(   1) N   6                    2.55    0.31    0.039
  12. BD (   1) C   7 - H  13        / 83. RY*(   2) N   6                    0.55    1.47    0.036
  12. BD (   1) C   7 - H  13        /100. RY*(   1) C   8                    0.37    1.67    0.032
  12. BD (   1) C   7 - H  13        /147. BD*(   1) C   5 - N   6            1.94    1.00    0.056
  12. BD (   1) C   7 - H  13        /154. BD*(   1) C   8 - C   9            1.99    1.09    0.060
  13. BD (   1) C   8 - C   9        / 64. RY*(   1) C   4                    0.69    1.63    0.043
  13. BD (   1) C   8 - C   9        / 65. RY*(   2) C   4                    0.47    1.85    0.037
  13. BD (   1) C   8 - C   9        / 92. RY*(   2) C   7                    0.71    1.26    0.038
  13. BD (   1) C   8 - C   9        /143. BD*(   1) B   2 - C   4            1.40    1.19    0.052
  13. BD (   1) C   8 - C   9        /146. BD*(   1) C   4 - C   9            1.35    1.26    0.052
  13. BD (   1) C   8 - C   9        /151. BD*(   1) C   7 - C   8            1.08    1.24    0.046
  13. BD (   1) C   8 - C   9        /153. BD*(   1) C   7 - H  13            1.28    1.16    0.049
  13. BD (   1) C   8 - C   9        /155. BD*(   1) C   8 - H  14            0.76    1.19    0.038
  13. BD (   1) C   8 - C   9        /156. BD*(   1) C   9 - H  15            0.73    1.19    0.037
  14. BD (   1) C   8 - H  14        / 35. LP*(   1) N   6                    0.38    0.29    0.015
  14. BD (   1) C   8 - H  14        / 91. RY*(   1) C   7                    0.34    1.56    0.030
  14. BD (   1) C   8 - H  14        /109. RY*(   1) C   9                    0.34    1.70    0.031
  14. BD (   1) C   8 - H  14        /146. BD*(   1) C   4 - C   9            1.84    1.07    0.056
  14. BD (   1) C   8 - H  14        /150. BD*(   1) N   6 - C   7            2.86    0.99    0.067
  14. BD (   1) C   8 - H  14        /154. BD*(   1) C   8 - C   9            0.56    1.08    0.031
  15. BD (   1) C   9 - H  15        / 65. RY*(   2) C   4                    0.41    1.66    0.033
  15. BD (   1) C   9 - H  15        /100. RY*(   1) C   8                    0.34    1.65    0.030
  15. BD (   1) C   9 - H  15        /145. BD*(   1) C   4 - C   5            2.25    1.04    0.062
  15. BD (   1) C   9 - H  15        /146. BD*(   1) C   4 - C   9            0.44    1.06    0.028
  15. BD (   1) C   9 - H  15        /151. BD*(   1) C   7 - C   8            2.04    1.04    0.059
  15. BD (   1) C   9 - H  15        /154. BD*(   1) C   8 - C   9            0.35    1.07    0.025
  17. CR (   1) B   2                / 28. LP*(   1) B   2                    4.91    6.86    0.261
  17. CR (   1) B   2                /145. BD*(   1) C   4 - C   5            0.42    7.23    0.070
  17. CR (   1) B   2                /146. BD*(   1) C   4 - C   9            0.52    7.25    0.078
  19. CR (   1) C   4                / 47. RY*(   2) B   2                    0.48   11.41    0.094
  19. CR (   1) C   4                / 52. RY*(   7) B   2                    0.29   11.00    0.071
  19. CR (   1) C   4                / 74. RY*(   2) C   5                    0.67   10.66    0.107
  19. CR (   1) C   4                /110. RY*(   2) C   9                    0.86   10.78    0.122
  19. CR (   1) C   4                /147. BD*(   1) C   5 - N   6            0.57   10.54    0.098
  19. CR (   1) C   4                /149. BD*(   1) C   5 - H  12            0.32   10.54    0.074
  19. CR (   1) C   4                /154. BD*(   1) C   8 - C   9            0.44   10.63    0.087
  19. CR (   1) C   4                /156. BD*(   1) C   9 - H  15            0.29   10.56    0.070
  20. CR (   1) C   5                / 35. LP*(   1) N   6                    1.31    9.92    0.163
  20. CR (   1) C   5                / 64. RY*(   1) C   4                    0.79   11.07    0.118
  20. CR (   1) C   5                / 82. RY*(   1) N   6                    0.32   11.35    0.076
  20. CR (   1) C   5                /126. RY*(   1) H  12                    0.46   10.51    0.088
  20. CR (   1) C   5                /143. BD*(   1) B   2 - C   4            0.63   10.63    0.105
  20. CR (   1) C   5                /145. BD*(   1) C   4 - C   5            0.31   10.68    0.073
  20. CR (   1) C   5                /146. BD*(   1) C   4 - C   9            0.40   10.70    0.083
  20. CR (   1) C   5                /150. BD*(   1) N   6 - C   7            1.06   10.62    0.135
  21. CR (   1) N   6                / 35. LP*(   1) N   6                    3.61   14.07    0.323
  21. CR (   1) N   6                / 74. RY*(   2) C   5                    1.11   14.88    0.162
  21. CR (   1) N   6                / 76. RY*(   4) C   5                    0.49   15.01    0.109
  21. CR (   1) N   6                / 92. RY*(   2) C   7                    1.45   14.85    0.185
  21. CR (   1) N   6                /145. BD*(   1) C   4 - C   5            0.25   14.82    0.077
  22. CR (   1) C   7                / 35. LP*(   1) N   6                    1.23    9.93    0.158
  22. CR (   1) C   7                / 82. RY*(   1) N   6                    0.31   11.36    0.075
  22. CR (   1) C   7                /101. RY*(   2) C   8                    0.86   10.79    0.121
  22. CR (   1) C   7                /130. RY*(   1) H  13                    0.46   10.49    0.088
  22. CR (   1) C   7                /147. BD*(   1) C   5 - N   6            1.07   10.62    0.136
  22. CR (   1) C   7                /151. BD*(   1) C   7 - C   8            0.27   10.68    0.068
  22. CR (   1) C   7                /154. BD*(   1) C   8 - C   9            0.40   10.71    0.083
  22. CR (   1) C   7                /155. BD*(   1) C   8 - H  14            0.28   10.63    0.069
  23. CR (   1) C   8                / 91. RY*(   1) C   7                    0.32   11.14    0.076
  23. CR (   1) C   8                / 92. RY*(   2) C   7                    0.38   10.65    0.081
  23. CR (   1) C   8                /110. RY*(   2) C   9                    0.56   10.80    0.098
  23. CR (   1) C   8                /111. RY*(   3) C   9                    0.34   10.81    0.077
  23. CR (   1) C   8                /134. RY*(   1) H  14                    0.44   10.46    0.086
  23. CR (   1) C   8                /146. BD*(   1) C   4 - C   9            0.48   10.65    0.091
  23. CR (   1) C   8                /150. BD*(   1) N   6 - C   7            0.55   10.56    0.097
  23. CR (   1) C   8                /153. BD*(   1) C   7 - H  13            0.31   10.55    0.072
  23. CR (   1) C   8                /156. BD*(   1) C   9 - H  15            0.32   10.58    0.074
  24. CR (   1) C   9                / 64. RY*(   1) C   4                    0.51   11.01    0.095
  24. CR (   1) C   9                /101. RY*(   2) C   8                    0.70   10.73    0.109
  24. CR (   1) C   9                /102. RY*(   3) C   8                    0.33   10.72    0.075
  24. CR (   1) C   9                /138. RY*(   1) H  15                    0.45   10.48    0.087
  24. CR (   1) C   9                /143. BD*(   1) B   2 - C   4            0.54   10.58    0.096
  24. CR (   1) C   9                /145. BD*(   1) C   4 - C   5            0.50   10.62    0.092
  24. CR (   1) C   9                /151. BD*(   1) C   7 - C   8            0.43   10.62    0.085
  24. CR (   1) C   9                /155. BD*(   1) C   8 - H  14            0.33   10.57    0.074
  28. LP*(   1) B   2                / 47. RY*(   2) B   2                    1.77    1.18    0.124
  28. LP*(   1) B   2                / 51. RY*(   6) B   2                    7.12    0.43    0.150
  28. LP*(   1) B   2                / 54. RY*(   9) B   2                    0.91    1.24    0.092
  28. LP*(   1) B   2                / 66. RY*(   3) C   4                    0.37    0.53    0.038
  29. LP*(   2) B   2                / 46. RY*(   1) B   2                    6.21    0.37    0.134
  29. LP*(   2) B   2                / 50. RY*(   5) B   2                    1.92    1.44    0.148
  29. LP*(   2) B   2                / 51. RY*(   6) B   2                    0.32    0.32    0.029
  29. LP*(   2) B   2                / 64. RY*(   1) C   4                    1.38    0.66    0.084
  29. LP*(   2) B   2                /126. RY*(   1) H  12                    0.32    0.10    0.016
  29. LP*(   2) B   2                /145. BD*(   1) C   4 - C   5            3.23    0.26    0.081
  29. LP*(   2) B   2                /146. BD*(   1) C   4 - C   9            2.74    0.29    0.077
  29. LP*(   2) B   2                /147. BD*(   1) C   5 - N   6            0.31    0.21    0.022
  29. LP*(   2) B   2                /154. BD*(   1) C   8 - C   9            0.27    0.30    0.025
  30. LP*(   3) B   2                / 53. RY*(   8) B   2                    0.50    0.96    0.062
  34. LP (   1) C   4                / 30. LP*(   3) B   2                   27.34    0.15    0.098
  34. LP (   1) C   4                / 49. RY*(   4) B   2                    0.89    0.76    0.047
  34. LP (   1) C   4                / 68. RY*(   5) C   4                    1.28    0.88    0.061
  34. LP (   1) C   4                / 77. RY*(   5) C   5                    1.45    1.23    0.076
  34. LP (   1) C   4                /112. RY*(   4) C   9                    0.73    1.88    0.067
  34. LP (   1) C   4                /113. RY*(   5) C   9                    0.33    0.86    0.030
  34. LP (   1) C   4                /148. BD*(   2) C   5 - N   6           84.17    0.08    0.120
  35. LP*(   1) N   6                / 78. RY*(   6) C   5                    0.28    2.56    0.072
  35. LP*(   1) N   6                / 83. RY*(   2) N   6                    1.25    1.16    0.102
  35. LP*(   1) N   6                / 92. RY*(   2) C   7                    0.36    0.78    0.045
  35. LP*(   1) N   6                / 96. RY*(   6) C   7                    0.26    2.54    0.069
  35. LP*(   1) N   6                /145. BD*(   1) C   4 - C   5            1.07    0.75    0.074
  35. LP*(   1) N   6                /147. BD*(   1) C   5 - N   6            2.14    0.69    0.100
  35. LP*(   1) N   6                /149. BD*(   1) C   5 - H  12            0.97    0.69    0.067
  35. LP*(   1) N   6                /150. BD*(   1) N   6 - C   7            1.89    0.69    0.094
  35. LP*(   1) N   6                /151. BD*(   1) C   7 - C   8            1.05    0.75    0.074
  35. LP*(   1) N   6                /153. BD*(   1) C   7 - H  13            0.97    0.68    0.067
  36. LP*(   1) C   9                / 67. RY*(   4) C   4                    0.57    1.97    0.065
  36. LP*(   1) C   9                / 68. RY*(   5) C   4                    0.29    0.88    0.031
  36. LP*(   1) C   9                /103. RY*(   4) C   8                    0.63    1.98    0.068
  36. LP*(   1) C   9                /104. RY*(   5) C   8                    0.53    0.80    0.040
  36. LP*(   1) C   9                /113. RY*(   5) C   9                    1.82    0.86    0.076
  36. LP*(   1) C   9                /148. BD*(   2) C   5 - N   6            0.27    0.08    0.007
  36. LP*(   1) C   9                /152. BD*(   2) C   7 - C   8           32.59    0.12    0.106
 148. BD*(   2) C   5 - N   6        / 68. RY*(   5) C   4                    0.34    0.80    0.044
 148. BD*(   2) C   5 - N   6        / 75. RY*(   3) C   5                    1.44    1.41    0.120
 148. BD*(   2) C   5 - N   6        / 84. RY*(   3) N   6                    0.27    2.33    0.067
 148. BD*(   2) C   5 - N   6        / 85. RY*(   4) N   6                    0.95    0.94    0.080
 148. BD*(   2) C   5 - N   6        /152. BD*(   2) C   7 - C   8           27.31    0.05    0.074
 152. BD*(   2) C   7 - C   8        / 95. RY*(   5) C   7                    0.76    1.16    0.100
 152. BD*(   2) C   7 - C   8        /104. RY*(   5) C   8                    1.26    0.67    0.099

 from unit  2 to unit  3
   2. BD (   1) B   2 - C   4        / 55. RY*(   1) O   3                    0.25    1.84    0.028
   2. BD (   1) B   2 - C   4        /122. RY*(   1) H  11                    0.03    1.38    0.009
   2. BD (   1) B   2 - C   4        /144. BD*(   1) O   3 - H  11            0.96    0.98    0.040
  17. CR (   1) B   2                / 58. RY*(   4) O   3                    0.05    8.11    0.026
  17. CR (   1) B   2                /144. BD*(   1) O   3 - H  11            0.19    7.16    0.047
  28. LP*(   1) B   2                / 55. RY*(   1) O   3                    0.03    1.16    0.017
  28. LP*(   1) B   2                / 56. RY*(   2) O   3                    0.03    1.38    0.019
  28. LP*(   1) B   2                / 58. RY*(   4) O   3                    0.28    1.26    0.051
  28. LP*(   1) B   2                / 59. RY*(   5) O   3                    0.19    2.72    0.061
  28. LP*(   1) B   2                / 62. RY*(   8) O   3                    0.15    3.05    0.058
  28. LP*(   1) B   2                / 63. RY*(   9) O   3                    0.09    2.82    0.043
  28. LP*(   1) B   2                /122. RY*(   1) H  11                    0.04    0.71    0.015
  29. LP*(   2) B   2                / 56. RY*(   2) O   3                    0.30    1.27    0.055
  29. LP*(   2) B   2                / 58. RY*(   4) O   3                    0.27    1.15    0.050
  29. LP*(   2) B   2                / 59. RY*(   5) O   3                    0.47    2.61    0.099
  29. LP*(   2) B   2                / 62. RY*(   8) O   3                    0.03    2.95    0.024
  29. LP*(   2) B   2                / 63. RY*(   9) O   3                    0.09    2.72    0.045
  29. LP*(   2) B   2                /122. RY*(   1) H  11                    0.06    0.60    0.017
  29. LP*(   2) B   2                /124. RY*(   3) H  11                    0.04    1.22    0.020
  29. LP*(   2) B   2                /144. BD*(   1) O   3 - H  11            2.22    0.20    0.059
  30. LP*(   3) B   2                / 57. RY*(   3) O   3                    0.24    1.04    0.045
  30. LP*(   3) B   2                / 60. RY*(   6) O   3                    0.03    2.79    0.028
  30. LP*(   3) B   2                / 61. RY*(   7) O   3                    0.10    2.72    0.047

 from unit  3 to unit  1
   3. BD (   1) O   3 - H  11        / 37. RY*(   1) O   1                    0.09    2.05    0.017
   3. BD (   1) O   3 - H  11        /142. BD*(   1) O   1 - H  10            0.06    1.20    0.011
  31. LP (   1) O   3                /142. BD*(   1) O   1 - H  10            0.03    0.93    0.006
  33. LP (   3) O   3                / 37. RY*(   1) O   1                    0.12    1.85    0.021
  33. LP (   3) O   3                / 38. RY*(   2) O   1                    0.08    2.07    0.018
  33. LP (   3) O   3                / 40. RY*(   4) O   1                    0.05    2.00    0.014
  33. LP (   3) O   3                / 41. RY*(   5) O   1                    0.04    3.37    0.016
  33. LP (   3) O   3                /142. BD*(   1) O   1 - H  10            0.07    1.00    0.012

 from unit  3 to unit  2
   3. BD (   1) O   3 - H  11        / 28. LP*(   1) B   2                   12.10    0.89    0.147
   3. BD (   1) O   3 - H  11        / 29. LP*(   2) B   2                    5.91    1.00    0.107
   3. BD (   1) O   3 - H  11        / 46. RY*(   1) B   2                    0.06    1.37    0.011
   3. BD (   1) O   3 - H  11        / 47. RY*(   2) B   2                    0.19    2.07    0.025
   3. BD (   1) O   3 - H  11        / 50. RY*(   5) B   2                    0.05    2.43    0.014
   3. BD (   1) O   3 - H  11        / 52. RY*(   7) B   2                    0.17    1.66    0.021
   3. BD (   1) O   3 - H  11        / 64. RY*(   1) C   4                    0.07    1.66    0.014
   3. BD (   1) O   3 - H  11        / 65. RY*(   2) C   4                    0.04    1.88    0.010
   3. BD (   1) O   3 - H  11        /143. BD*(   1) B   2 - C   4            1.64    1.22    0.057
   3. BD (   1) O   3 - H  11        /145. BD*(   1) C   4 - C   5            0.03    1.26    0.008
   3. BD (   1) O   3 - H  11        /146. BD*(   1) C   4 - C   9            0.03    1.28    0.007
  18. CR (   1) O   3                / 28. LP*(   1) B   2                    4.24   19.08    0.405
  18. CR (   1) O   3                / 29. LP*(   2) B   2                    5.88   19.18    0.474
  18. CR (   1) O   3                / 46. RY*(   1) B   2                    0.91   19.56    0.169
  18. CR (   1) O   3                / 47. RY*(   2) B   2                    0.13   20.25    0.066
  18. CR (   1) O   3                / 51. RY*(   6) B   2                    0.19   19.50    0.076
  18. CR (   1) O   3                / 52. RY*(   7) B   2                    0.08   19.85    0.051
  31. LP (   1) O   3                / 28. LP*(   1) B   2                    0.09    0.63    0.011
  31. LP (   1) O   3                / 29. LP*(   2) B   2                   11.67    0.73    0.129
  31. LP (   1) O   3                / 46. RY*(   1) B   2                    1.06    1.11    0.044
  31. LP (   1) O   3                / 47. RY*(   2) B   2                    0.15    1.80    0.021
  31. LP (   1) O   3                / 50. RY*(   5) B   2                    0.12    2.17    0.021
  31. LP (   1) O   3                / 51. RY*(   6) B   2                    0.04    1.05    0.008
  31. LP (   1) O   3                / 52. RY*(   7) B   2                    0.07    1.40    0.013
  31. LP (   1) O   3                / 54. RY*(   9) B   2                    0.05    1.86    0.012
  31. LP (   1) O   3                / 64. RY*(   1) C   4                    0.05    1.39    0.010
  31. LP (   1) O   3                / 66. RY*(   3) C   4                    0.05    1.15    0.010
  31. LP (   1) O   3                /143. BD*(   1) B   2 - C   4            0.93    0.95    0.038
  31. LP (   1) O   3                /145. BD*(   1) C   4 - C   5            0.03    1.00    0.007
  31. LP (   1) O   3                /146. BD*(   1) C   4 - C   9            0.03    1.02    0.007
  31. LP (   1) O   3                /147. BD*(   1) C   5 - N   6            0.07    0.94    0.010
  31. LP (   1) O   3                /149. BD*(   1) C   5 - H  12            0.10    0.93    0.012
  32. LP (   2) O   3                / 30. LP*(   3) B   2                   29.34    0.31    0.127
  32. LP (   2) O   3                / 36. LP*(   1) C   9                    0.03    0.16    0.003
  32. LP (   2) O   3                / 48. RY*(   3) B   2                    0.85    1.65    0.050
  32. LP (   2) O   3                / 53. RY*(   8) B   2                    0.31    1.27    0.027
  32. LP (   2) O   3                / 68. RY*(   5) C   4                    0.03    1.04    0.007
  33. LP (   3) O   3                / 28. LP*(   1) B   2                  119.38    0.69    0.367
  33. LP (   3) O   3                / 29. LP*(   2) B   2                  116.71    0.80    0.387
  33. LP (   3) O   3                / 46. RY*(   1) B   2                    0.64    1.17    0.038
  33. LP (   3) O   3                / 47. RY*(   2) B   2                    1.04    1.87    0.062
  33. LP (   3) O   3                / 50. RY*(   5) B   2                    1.09    2.24    0.069
  33. LP (   3) O   3                / 51. RY*(   6) B   2                    0.76    1.12    0.041
  33. LP (   3) O   3                / 52. RY*(   7) B   2                    0.30    1.47    0.029
  33. LP (   3) O   3                / 54. RY*(   9) B   2                    0.19    1.93    0.027
  33. LP (   3) O   3                / 64. RY*(   1) C   4                    1.58    1.46    0.068
  33. LP (   3) O   3                / 65. RY*(   2) C   4                    0.06    1.68    0.014
  33. LP (   3) O   3                / 71. RY*(   8) C   4                    0.03    2.73    0.012
  33. LP (   3) O   3                / 76. RY*(   4) C   5                    0.08    1.25    0.014
  33. LP (   3) O   3                /109. RY*(   1) C   9                    0.04    1.72    0.011
  33. LP (   3) O   3                /111. RY*(   3) C   9                    0.03    1.25    0.009
  33. LP (   3) O   3                /126. RY*(   1) H  12                    0.12    0.90    0.015
  33. LP (   3) O   3                /138. RY*(   1) H  15                    0.06    0.93    0.011
  33. LP (   3) O   3                /145. BD*(   1) C   4 - C   5            0.13    1.06    0.016
  33. LP (   3) O   3                /146. BD*(   1) C   4 - C   9            0.20    1.09    0.021
  33. LP (   3) O   3                /154. BD*(   1) C   8 - C   9            0.06    1.10    0.012

 within unit  3
  31. LP (   1) O   3                /122. RY*(   1) H  11                    0.34    1.34    0.027
  31. LP (   1) O   3                /124. RY*(   3) H  11                    0.48    1.95    0.039
  32. LP (   2) O   3                /123. RY*(   2) H  11                    0.89    1.94    0.055
  33. LP (   3) O   3                / 58. RY*(   4) O   3                    0.33    1.95    0.036
  33. LP (   3) O   3                / 59. RY*(   5) O   3                    0.53    3.41    0.060
  33. LP (   3) O   3                /124. RY*(   3) H  11                    0.26    2.02    0.032
  33. LP (   3) O   3                /144. BD*(   1) O   3 - H  11            2.77    1.00    0.074


 Natural Bond Orbitals (Summary):

                                                            Principal Delocalizations
           NBO                        Occupancy    Energy   (geminal,vicinal,remote)
 ====================================================================================
 Molecular unit  1  (HO)
     1. BD (   1) O   1 - H  10          0.98962    -0.91706  28(r),29(r),143(r),47(r)
                                                    52(r),64(r),55(r),46(r)
                                                    144(r),50(r),145(r),146(r)
    16. CR (   1) O   1                  0.99986   -19.10979  29(r),28(r),46(r),51(r)
                                                    47(r),52(r)
    25. LP (   1) O   1                  0.98178    -0.65850  29(r),46(r),143(r),120(v)
                                                    118(v),28(r),47(r),51(r)
                                                    156(r),52(r),50(r),154(r)
                                                    54(r),66(r),145(r),64(r)
                                                    146(r),144(r)
    26. LP (   2) O   1                  0.90452    -0.46475  30(r),119(v),48(r),53(r)
                                                    68(r)
    27. LP (   3) O   1                  0.80061    -0.73133  28(r),29(r),142(g),51(r)
                                                    64(r),47(r),46(r),50(r)
                                                    41(g),40(g),118(v),52(r)
                                                    54(r),145(r),146(r),55(r)
                                                    138(r),56(r),76(r),144(r)
                                                    126(r),111(r),58(r),147(r)
                                                    59(r),66(r),65(r),149(r)
                                                    69(r),73(r),143(r),109(r)
    37. RY*(   1) O   1                  0.00050     1.12661   
    38. RY*(   2) O   1                  0.00012     1.34092   
    39. RY*(   3) O   1                  0.00011     0.88537   
    40. RY*(   4) O   1                  0.00005     1.27169   
    41. RY*(   5) O   1                  0.00001     2.64578   
    42. RY*(   6) O   1                  0.00000     2.63330   
    43. RY*(   7) O   1                  0.00000     2.56973   
    44. RY*(   8) O   1                  0.00000     3.02582   
    45. RY*(   9) O   1                  0.00000     2.78527   
   118. RY*(   1) H  10                  0.00091     0.76627   
   119. RY*(   2) H  10                  0.00058     1.47052   
   120. RY*(   3) H  10                  0.00051     1.20640   
   121. RY*(   4) H  10                  0.00002     2.18381   
   142. BD*(   1) O   1 - H  10          0.00457     0.27589   
       -------------------------------
              Total Lewis    4.67639  ( 99.8424%)
        Valence non-Lewis    0.00457  (  0.0975%)
        Rydberg non-Lewis    0.00281  (  0.0601%)
       -------------------------------
            Total unit  1    4.68377  (100.0000%)
           Charge unit  1   -0.18377

 Molecular unit  2  (C5H4BN)
     2. BD (   1) B   2 - C   4          0.95052    -0.70805  147(v),154(v),28(g),146(g)
                                                    142(r),144(r),109(v),35(r)
                                                    73(v),37(r),55(r),122(r)
                                                    118(r)
     4. BD (   1) C   4 - C   5          0.93501    -0.90342  35(v),143(g),149(g),156(v)
                                                    147(g),146(g),82(v),150(v)
                                                    109(v),28(v)
     5. BD (   1) C   4 - C   9          0.98501    -0.88747  145(g),143(g),149(v),154(g)
                                                    155(v),156(g),100(v),101(v)
                                                    73(v),28(v)
     6. BD (   1) C   5 - N   6          0.99529    -1.07183  91(v),143(v),153(v),150(g)
                                                    92(v),65(v),145(g),149(g)
                                                    64(v)
     7. BD (   2) C   5 - N   6          0.89015    -0.54913  34(v),152(v),93(v),68(v)
     8. BD (   1) C   5 - H  12          0.95982    -0.71017  35(v),146(v),150(v),83(v)
                                                    65(v)
     9. BD (   1) N   6 - C   7          0.99518    -1.07068  74(v),149(v),101(v),147(g)
                                                    73(v),155(v),153(g),151(g)
    10. BD (   1) C   7 - C   8          0.94718    -0.91165  35(v),156(v),153(g),150(g)
                                                    154(g),110(v),155(g),82(v)
                                                    147(v),109(v)
    11. BD (   2) C   7 - C   8          0.81482    -0.47176  36(v),148(v),113(v),85(v)
                                                    152(g),84(v)
    12. BD (   1) C   7 - H  13          0.96297    -0.71929  35(v),154(v),147(v),83(v)
                                                    100(v)
    13. BD (   1) C   8 - C   9          0.98519    -0.89734  143(v),146(g),153(v),151(g)
                                                    155(g),156(g),92(v),64(v)
                                                    65(v)
    14. BD (   1) C   8 - H  14          0.97916    -0.70744  150(v),146(v),154(g),35(r)
                                                    91(v),109(v)
    15. BD (   1) C   9 - H  15          0.96920    -0.69901  145(v),151(v),146(g),65(v)
                                                    154(g),100(v)
    17. CR (   1) B   2                  0.99954    -6.88896  28(g),146(v),145(v),142(r)
                                                    144(r),58(r),40(r)
    19. CR (   1) C   4                  0.99944   -10.26316  110(v),74(v),147(v),47(v)
                                                    154(v),149(v),156(v),52(v)
    20. CR (   1) C   5                  0.99946   -10.33905  35(v),150(v),64(v),143(v)
                                                    126(v),146(v),82(v),145(g)
    21. CR (   1) N   6                  0.99913   -14.48173  35(g),92(v),74(v),76(v)
                                                    145(v)
    22. CR (   1) C   7                  0.99945   -10.34410  35(v),147(v),101(v),130(v)
                                                    154(v),82(v),155(v),151(g)
    23. CR (   1) C   8                  0.99946   -10.28670  110(v),150(v),146(v),134(v)
                                                    92(v),111(v),91(v),156(v)
                                                    153(v)
    24. CR (   1) C   9                  0.99947   -10.28186  101(v),143(v),64(v),145(v)
                                                    138(v),151(v),102(v),155(v)
    28. LP*(   1) B   2                  0.21443    -0.03316  51(g),47(g),54(g),66(v)
                                                    40(r),58(r),41(r),59(r)
                                                    62(r),44(r),45(r),63(r)
                                                    122(r),118(r),56(r),38(r)
                                                    55(r),37(r),142(r)
    29. LP*(   2) B   2                  0.19974     0.07333  46(g),145(v),146(v),142(r)
                                                    144(r),50(g),64(v),41(r)
                                                    59(r),126(r),51(g),56(r)
                                                    147(r),58(r),38(r),154(r)
                                                    40(r),63(r),45(r),122(r)
                                                    118(r),124(r),120(r),62(r)
    30. LP*(   3) B   2                  0.19590    -0.15487  34(v),53(g),57(r),39(r)
                                                    61(r),43(r),42(r),60(r)
    34. LP (   1) C   4                  0.48962    -0.30644  36(v),148(v),30(v),77(v)
                                                    68(g),49(v),112(v),113(v)
    35. LP*(   1) N   6                  0.22406    -0.41408  147(g),150(g),83(g),145(v)
                                                    151(v),153(v),149(v),92(v)
                                                    78(v),96(v)
    36. LP*(   1) C   9                  0.42979    -0.30694  34(v),152(v),113(g),103(v)
                                                    67(v),104(v),68(v)
    46. RY*(   1) B   2                  0.00495     0.44743   
    47. RY*(   2) B   2                  0.00282     1.14405   
    48. RY*(   3) B   2                  0.00167     1.18016   
    49. RY*(   4) B   2                  0.00100     0.45375   
    50. RY*(   5) B   2                  0.00050     1.51087   
    51. RY*(   6) B   2                  0.00029     0.39450   
    52. RY*(   7) B   2                  0.00020     0.73923   
    53. RY*(   8) B   2                  0.00001     0.80514   
    54. RY*(   9) B   2                  0.00002     1.20280   
    64. RY*(   1) C   4                  0.00278     0.73283   
    65. RY*(   2) C   4                  0.00241     0.95739   
    66. RY*(   3) C   4                  0.00068     0.49333   
    67. RY*(   4) C   4                  0.00020     1.66387   
    68. RY*(   5) C   4                  0.00010     0.57231   
    69. RY*(   6) C   4                  0.00007     2.24393   
    70. RY*(   7) C   4                  0.00005     1.64880   
    71. RY*(   8) C   4                  0.00006     2.00799   
    72. RY*(   9) C   4                  0.00002     1.96715   
    73. RY*(   1) C   5                  0.00292     0.96222   
    74. RY*(   2) C   5                  0.00166     0.39406   
    75. RY*(   3) C   5                  0.00108     1.18089   
    76. RY*(   4) C   5                  0.00070     0.52519   
    77. RY*(   5) C   5                  0.00042     0.91912   
    78. RY*(   6) C   5                  0.00012     2.14425   
    79. RY*(   7) C   5                  0.00004     1.87699   
    80. RY*(   8) C   5                  0.00000     1.59903   
    81. RY*(   9) C   5                  0.00001     1.94662   
    82. RY*(   1) N   6                  0.00086     1.01277   
    83. RY*(   2) N   6                  0.00060     0.74792   
    84. RY*(   3) N   6                  0.00039     2.09681   
    85. RY*(   4) N   6                  0.00022     0.71354   
    86. RY*(   5) N   6                  0.00009     1.00850   
    87. RY*(   6) N   6                  0.00010     2.62881   
    88. RY*(   7) N   6                  0.00002     2.24048   
    89. RY*(   8) N   6                  0.00000     1.93535   
    90. RY*(   9) N   6                  0.00001     2.28847   
    91. RY*(   1) C   7                  0.00244     0.85470   
    92. RY*(   2) C   7                  0.00151     0.36440   
    93. RY*(   3) C   7                  0.00091     1.13241   
    94. RY*(   4) C   7                  0.00047     0.65186   
    95. RY*(   5) C   7                  0.00040     0.97913   
    96. RY*(   6) C   7                  0.00014     2.12913   
    97. RY*(   7) C   7                  0.00004     1.79421   
    98. RY*(   8) C   7                  0.00000     1.57527   
    99. RY*(   9) C   7                  0.00000     1.94684   
   100. RY*(   1) C   8                  0.00235     0.95550   
   101. RY*(   2) C   8                  0.00121     0.44731   
   102. RY*(   3) C   8                  0.00050     0.43885   
   103. RY*(   4) C   8                  0.00023     1.67102   
   104. RY*(   5) C   8                  0.00017     0.48896   
   105. RY*(   6) C   8                  0.00006     2.19620   
   106. RY*(   7) C   8                  0.00004     2.05981   
   107. RY*(   8) C   8                  0.00000     1.62157   
   108. RY*(   9) C   8                  0.00000     2.00664   
   109. RY*(   1) C   9                  0.00243     0.99700   
   110. RY*(   2) C   9                  0.00117     0.51824   
   111. RY*(   3) C   9                  0.00043     0.52451   
   112. RY*(   4) C   9                  0.00027     1.57162   
   113. RY*(   5) C   9                  0.00015     0.55718   
   114. RY*(   6) C   9                  0.00008     2.19863   
   115. RY*(   7) C   9                  0.00002     1.99201   
   116. RY*(   8) C   9                  0.00000     1.65804   
   117. RY*(   9) C   9                  0.00001     1.99456   
   126. RY*(   1) H  12                  0.00123     0.17261   
   127. RY*(   2) H  12                  0.00005     1.45483   
   128. RY*(   3) H  12                  0.00004     2.17288   
   129. RY*(   4) H  12                  0.00002     1.76936   
   130. RY*(   1) H  13                  0.00050     0.14643   
   131. RY*(   2) H  13                  0.00006     1.44027   
   132. RY*(   3) H  13                  0.00004     2.09228   
   133. RY*(   4) H  13                  0.00001     1.78893   
   134. RY*(   1) H  14                  0.00058     0.17356   
   135. RY*(   2) H  14                  0.00006     1.46492   
   136. RY*(   3) H  14                  0.00004     2.05275   
   137. RY*(   4) H  14                  0.00003     1.88965   
   138. RY*(   1) H  15                  0.00103     0.20209   
   139. RY*(   2) H  15                  0.00004     1.88302   
   140. RY*(   3) H  15                  0.00005     1.47388   
   141. RY*(   4) H  15                  0.00003     2.10324   
   143. BD*(   1) B   2 - C   4          0.01841     0.29324   
   145. BD*(   1) C   4 - C   5          0.00987     0.33773   
   146. BD*(   1) C   4 - C   9          0.01122     0.36072   
   147. BD*(   1) C   5 - N   6          0.01171     0.28028   
   148. BD*(   2) C   5 - N   6          0.22245    -0.22977  34(v),152(v),75(g),85(g)
                                                    68(v),84(g)
   149. BD*(   1) C   5 - H  12          0.00924     0.27348   
   150. BD*(   1) N   6 - C   7          0.00936     0.27824   
   151. BD*(   1) C   7 - C   8          0.00719     0.34039   
   152. BD*(   2) C   7 - C   8          0.13905    -0.18436  148(v),36(v),104(g),95(g)
   153. BD*(   1) C   7 - H  13          0.00680     0.26639   
   154. BD*(   1) C   8 - C   9          0.00844     0.37030   
   155. BD*(   1) C   8 - H  14          0.00589     0.29064   
   156. BD*(   1) C   9 - H  15          0.00658     0.29659   
       -------------------------------
              Total Lewis   19.85507  ( 91.7893%)
        Valence non-Lewis    1.73014  (  7.9984%)
        Rydberg non-Lewis    0.04593  (  0.2123%)
       -------------------------------
            Total unit  2   21.63114  (100.0000%)
           Charge unit  2    1.36886

 Molecular unit  3  (HO)
     3. BD (   1) O   3 - H  11          0.98927    -0.92227  28(r),29(r),143(r),47(r)
                                                    52(r),37(r),64(r),142(r)
                                                    46(r),50(r),65(r),145(r)
                                                    146(r)
    18. CR (   1) O   3                  0.99985   -19.10977  29(r),28(r),46(r),51(r)
                                                    47(r),52(r)
    31. LP (   1) O   3                  0.97831    -0.65890  29(r),46(r),143(r),124(v)
                                                    122(v),47(r),50(r),28(r)
                                                    149(r),52(r),147(r),66(r)
                                                    54(r),64(r),51(r),146(r)
                                                    145(r),142(r)
    32. LP (   2) O   3                  0.90482    -0.46532  30(r),123(v),48(r),53(r)
                                                    36(r),68(r)
    33. LP (   3) O   3                  0.80438    -0.72665  28(r),29(r),144(g),64(r)
                                                    50(r),47(r),51(r),46(r)
                                                    59(g),58(g),52(r),124(v)
                                                    146(r),54(r),145(r),37(r)
                                                    126(r),76(r),38(r),142(r)
                                                    138(r),65(r),154(r),40(r)
                                                    109(r),41(r),111(r),71(r)
    55. RY*(   1) O   3                  0.00053     1.13012   
    56. RY*(   2) O   3                  0.00012     1.34222   
    57. RY*(   3) O   3                  0.00011     0.88547   
    58. RY*(   4) O   3                  0.00005     1.22560   
    59. RY*(   5) O   3                  0.00001     2.68485   
    60. RY*(   6) O   3                  0.00000     2.63271   
    61. RY*(   7) O   3                  0.00000     2.56989   
    62. RY*(   8) O   3                  0.00001     3.01938   
    63. RY*(   9) O   3                  0.00000     2.78895   
   122. RY*(   1) H  11                  0.00098     0.67644   
   123. RY*(   2) H  11                  0.00058     1.47037   
   124. RY*(   3) H  11                  0.00052     1.29350   
   125. RY*(   4) H  11                  0.00002     2.18635   
   144. BD*(   1) O   3 - H  11          0.00554     0.27460   
       -------------------------------
              Total Lewis    4.67663  ( 99.8195%)
        Valence non-Lewis    0.00554  (  0.1182%)
        Rydberg non-Lewis    0.00292  (  0.0623%)
       -------------------------------
            Total unit  3    4.68509  (100.0000%)
           Charge unit  3   -0.18509
 Unable to Open any file for archive entry.
 1\1\GINC-COMPUTE-0-8\SP\UB3LYP\def2SVP\C5H6B1N1O2(1+,2)\ZAHRT2\13-Mar-
 2021\0\\# b3lyp/def2svp geom=NewRedundant pop=NBO\\18\\1,2\O,0,2.08117
 2472,0.2906459511,-1.6147569609\B,0,1.7465119867,-0.011055187,-0.32266
 74921\O,0,2.653572659,-0.3004499623,0.6583476342\C,0,0.2268644142,-0.0
 243951813,0.0510644657\C,0,-0.2070800914,-0.3240786362,1.3559836144\N,
 0,-1.4853956624,-0.352562437,1.740273939\C,0,-2.4131994477,-0.07701959
 63,0.8196035846\C,0,-2.1113915345,0.2356269224,-0.510015333\C,0,-0.771
 806495,0.2610550598,-0.8948172757\H,0,3.0237775672,0.2917004383,-1.817
 3540909\H,0,3.5810934613,-0.2838551013,0.3960294661\H,0,0.5360540129,-
 0.5533410881,2.1280826551\H,0,-3.4574064749,-0.1054640398,1.1544770558
 \H,0,-2.9121911737,0.4527253697,-1.2207234035\H,0,-0.4905756938,0.5004
 674881,-1.9235278587\\Version=ES64L-G16RevC.01\State=2-A\HF=-423.66745
 \S2=0.756944\S2-1=0.\S2A=0.750033\RMSD=4.650e-09\Dipole=-0.6481231,0.0
 039429,0.1203878\Quadrupole=17.1283064,-12.4998367,-4.6284697,-0.35681
 23,-4.8858541,-1.8044168\PG=C01 [X(C5H6B1N1O2)]\\@
 The archive entry for this job was punched.


 HO!  SUCH BUGS AND GOBLINS IN MY LIFE!

                            -- HAMLET, ACT 5, SCENE 2
 File lengths (MBytes):  RWF=     29 Int=      0 D2E=      0 Chk=      3 Scr=      1
 Normal termination of Gaussian 16
