# Supplementary material for: Machine-Learning-Guided Discovery of Electrochemical Reactions
Source: J Am Chem Soc. 2022 Dec 2;144(49):22599–610. doi: 10.1021/jacs.2c08997 (PMC9756344; doi:10.1021/jacs.2c08997)
Supplement: Supplementary file 4 — ja2c08997_si_004.zip [file ja2c08997_si_004.zip › Reactivity Prediction/Ologs_notimes/43.log]

 Entering Gaussian System, Link 0=g16
 Input=43.com
 Output=43.log
 Initial command:
  
 Copyright (c) 1988-2019, Gaussian, Inc.  All Rights Reserved.
  
 This is part of the Gaussian(R) 16 program.  It is based on
 the Gaussian(R) 09 system (copyright 2009, Gaussian, Inc.),
 the Gaussian(R) 03 system (copyright 2003, Gaussian, Inc.),
 the Gaussian(R) 98 system (copyright 1998, Gaussian, Inc.),
 the Gaussian(R) 94 system (copyright 1995, Gaussian, Inc.),
 the Gaussian 92(TM) system (copyright 1992, Gaussian, Inc.),
 the Gaussian 90(TM) system (copyright 1990, Gaussian, Inc.),
 the Gaussian 88(TM) system (copyright 1988, Gaussian, Inc.),
 the Gaussian 86(TM) system (copyright 1986, Carnegie Mellon
 University), and the Gaussian 82(TM) system (copyright 1983,
 Carnegie Mellon University). Gaussian is a federally registered
 trademark of Gaussian, Inc.
  
 This software contains proprietary and confidential information,
 including trade secrets, belonging to Gaussian, Inc.
  
 This software is provided under written license and may be
 used, copied, transmitted, or stored only in accord with that
 written license.
  
 The following legend is applicable only to US Government
 contracts under FAR:
  
                    RESTRICTED RIGHTS LEGEND
  
 Use, reproduction and disclosure by the US Government is
 subject to restrictions as set forth in subparagraphs (a)
 and (c) of the Commercial Computer Software - Restricted
 Rights clause in FAR 52.227-19.
  
 Gaussian, Inc.
 340 Quinnipiac St., Bldg. 40, Wallingford CT 06492
  
  
 ---------------------------------------------------------------
 Warning -- This program may not be used in any manner that
 competes with the business of Gaussian, Inc. or will provide
 assistance to any competitor of Gaussian, Inc.  The licensee
 of this program is prohibited from giving any competitor of
 Gaussian, Inc. access to this program.  By using this program,
 the user acknowledges that Gaussian, Inc. is engaged in the
 business of creating and licensing software in the field of
 computational chemistry and represents and warrants to the
 licensee that it is not a competitor of Gaussian, Inc. and that
 it will not use this program in any manner prohibited above.
 ---------------------------------------------------------------
  

 Cite this work as:
 Gaussian 16, Revision C.01,
 M. J. Frisch, G. W. Trucks, H. B. Schlegel, G. E. Scuseria, 
 M. A. Robb, J. R. Cheeseman, G. Scalmani, V. Barone, 
 G. A. Petersson, H. Nakatsuji, X. Li, M. Caricato, A. V. Marenich, 
 J. Bloino, B. G. Janesko, R. Gomperts, B. Mennucci, H. P. Hratchian, 
 J. V. Ortiz, A. F. Izmaylov, J. L. Sonnenberg, D. Williams-Young, 
 F. Ding, F. Lipparini, F. Egidi, J. Goings, B. Peng, A. Petrone, 
 T. Henderson, D. Ranasinghe, V. G. Zakrzewski, J. Gao, N. Rega, 
 G. Zheng, W. Liang, M. Hada, M. Ehara, K. Toyota, R. Fukuda, 
 J. Hasegawa, M. Ishida, T. Nakajima, Y. Honda, O. Kitao, H. Nakai, 
 T. Vreven, K. Throssell, J. A. Montgomery, Jr., J. E. Peralta, 
 F. Ogliaro, M. J. Bearpark, J. J. Heyd, E. N. Brothers, K. N. Kudin, 
 V. N. Staroverov, T. A. Keith, R. Kobayashi, J. Normand, 
 K. Raghavachari, A. P. Rendell, J. C. Burant, S. S. Iyengar, 
 J. Tomasi, M. Cossi, J. M. Millam, M. Klene, C. Adamo, R. Cammi, 
 J. W. Ochterski, R. L. Martin, K. Morokuma, O. Farkas, 
 J. B. Foresman, and D. J. Fox, Gaussian, Inc., Wallingford CT, 2019.
 
 ******************************************
 Gaussian 16:  ES64L-G16RevC.01  3-Jul-2019
                13-Mar-2021 
 ******************************************
 %nprocshared=16
 Will use up to   16 processors via shared memory.
 %mem=7GB
 -----------------------------------------
 # b3lyp/def2svp geom=NewRedundant pop=NBO
 -----------------------------------------
 1/29=4000,38=1,172=1/1;
 2/12=2,17=6,18=5,40=1/2;
 3/5=43,7=101,11=2,25=1,30=1,74=-5/1,2,3;
 4//1;
 5/5=2,38=5/2;
 6/7=2,8=2,9=2,10=2,28=1,40=1/1,7;
 99/5=1,9=1/99;
 --
 43
 --
 Symbolic Z-matrix:
 Charge =  1 Multiplicity = 2
 C                    -2.01441   0.66105  -0.49378 
 S                    -1.22408  -0.38128   0.73306 
 N                     0.42226  -0.33613   0.23175 
 C                     1.36388   0.62275   0.59131 
 C                     2.49584   0.27528  -0.10148 
 N                     2.27783  -0.85438  -0.86591 
 C                     1.03772  -1.20414  -0.6547 
 O                    -1.66218  -1.75491   0.5325 
 O                    -1.27748   0.29345   2.0217 
 H                    -3.0796    0.68597  -0.22569 
 H                    -1.87067   0.20806  -1.48247 
 H                    -1.57441   1.6644   -0.43724 
 H                     1.13243   1.40675   1.3064 
 H                     3.4646    0.7727   -0.08329 
 H                     0.50827  -2.05956  -1.07217 
 
                          Input orientation:                          
 ---------------------------------------------------------------------
 Center     Atomic      Atomic             Coordinates (Angstroms)
 Number     Number       Type             X           Y           Z
 ---------------------------------------------------------------------
      1          6           0       -2.014406    0.661054   -0.493778
      2         16           0       -1.224079   -0.381282    0.733064
      3          7           0        0.422259   -0.336130    0.231750
      4          6           0        1.363876    0.622749    0.591309
      5          6           0        2.495838    0.275279   -0.101483
      6          7           0        2.277831   -0.854383   -0.865908
      7          6           0        1.037724   -1.204142   -0.654699
      8          8           0       -1.662185   -1.754914    0.532495
      9          8           0       -1.277483    0.293448    2.021704
     10          1           0       -3.079598    0.685974   -0.225685
     11          1           0       -1.870670    0.208059   -1.482472
     12          1           0       -1.574406    1.664396   -0.437242
     13          1           0        1.132433    1.406749    1.306403
     14          1           0        3.464601    0.772701   -0.083290
     15          1           0        0.508266   -2.059557   -1.072168
 ---------------------------------------------------------------------
                    Distance matrix (angstroms):
                    1          2          3          4          5
     1  C    0.000000
     2  S    1.793383   0.000000
     3  N    2.730953   1.721564   0.000000
     4  C    3.548475   2.779512   1.391178   0.000000
     5  C    4.543679   3.868504   2.187372   1.371872   0.000000
     6  N    4.567092   3.878649   2.217338   2.267314   1.381307
     7  C    3.580551   2.778262   1.384931   2.235272   2.149611
     8  O    2.648433   1.455689   2.539350   3.848868   4.670414
     9  O    2.646854   1.455576   2.547435   3.021796   4.329688
    10  H    1.098694   2.345461   3.676540   4.518401   5.591921
    11  H    1.096987   2.382017   2.914141   3.864560   4.580178
    12  H    1.097038   2.382675   2.904535   3.282750   4.313845
    13  H    3.701258   3.013125   2.167223   1.086086   2.263016
    14  H    5.495497   4.897125   3.253399   2.211473   1.089156
    15  H    3.755014   3.012722   2.162822   3.270167   3.216229
                    6          7          8          9         10
     6  N    0.000000
     7  C    1.305683   0.000000
     8  O    4.276706   3.000381   0.000000
     9  O    4.721872   3.842667   2.561547   0.000000
    10  H    5.611117   4.550707   2.922642   2.907310   0.000000
    11  H    4.326545   3.337405   2.820784   3.555054   1.808155
    12  H    4.622524   3.885745   3.555247   2.830914   1.807670
    13  H    3.338202   3.266748   4.290098   2.749326   4.539606
    14  H    2.160628   3.181846   5.749084   5.210378   6.546322
    15  H    2.150896   1.089194   2.716359   4.277566   4.596438
                   11         12         13         14         15
    11  H    0.000000
    12  H    1.816919   0.000000
    13  H    4.270048   3.230117   0.000000
    14  H    5.544514   5.129521   2.787879   0.000000
    15  H    3.312064   4.313754   4.249996   4.211826   0.000000
 Stoichiometry    C4H6N2O2S(1+,2)
 Framework group  C1[X(C4H6N2O2S)]
 Deg. of freedom    39
 Full point group                 C1      NOp   1
 Largest Abelian subgroup         C1      NOp   1
 Largest concise Abelian subgroup C1      NOp   1
                         Standard orientation:                         
 ---------------------------------------------------------------------
 Center     Atomic      Atomic             Coordinates (Angstroms)
 Number     Number       Type             X           Y           Z
 ---------------------------------------------------------------------
      1          6           0       -1.641865   -0.066861    1.556868
      2         16           0       -1.191722    0.002244   -0.177727
      3          7           0        0.528081   -0.002450   -0.100023
      4          6           0        1.344067   -1.127602   -0.040226
      5          6           0        2.616638   -0.628365    0.075355
      6          7           0        2.604296    0.752825    0.088343
      7          6           0        1.352141    1.107534   -0.017003
      8          8           0       -1.561298    1.307542   -0.705592
      9          8           0       -1.575665   -1.251878   -0.808970
     10          1           0       -2.740217   -0.077543    1.582098
     11          1           0       -1.248085    0.826971    2.056250
     12          1           0       -1.232828   -0.988630    1.988750
     13          1           0        0.935309   -2.131014   -0.115484
     14          1           0        3.547358   -1.190462    0.139136
     15          1           0        0.949182    2.118582   -0.058821
 ---------------------------------------------------------------------
 Rotational constants (GHZ):           3.0353208           1.0850537           0.9836069
 Standard basis: def2SVP (5D, 7F)
 There are   169 symmetry adapted cartesian basis functions of A   symmetry.
 There are   160 symmetry adapted basis functions of A   symmetry.
   160 basis functions,   279 primitive gaussians,   169 cartesian basis functions
    38 alpha electrons       37 beta electrons
       nuclear repulsion energy       570.8323302267 Hartrees.
 NAtoms=   15 NActive=   15 NUniq=   15 SFac= 1.00D+00 NAtFMM=   60 NAOKFM=F Big=F
 Integral buffers will be    131072 words long.
 Raffenetti 2 integral format.
 Two-electron integral symmetry is turned on.
 One-electron integrals computed using PRISM.
   1 Symmetry operations used in ECPInt.
 ECPInt:  NShTT=    2775 NPrTT=   10585 LenC2=    2736 LenP2D=    8107.
 LDataN:  DoStor=T MaxTD1= 4 Len=   56
 NBasis=   160 RedAO= T EigKep=  1.76D-03  NBF=   160
 NBsUse=   160 1.00D-06 EigRej= -1.00D+00 NBFU=   160
 ExpMin= 1.22D-01 ExpMax= 9.18D+03 ExpMxC= 1.38D+03 IAcc=3 IRadAn=         5 AccDes= 0.00D+00
 Harris functional with IExCor=  402 and IRadAn=       5 diagonalized for initial guess.
 HarFok:  IExCor=  402 AccDes= 0.00D+00 IRadAn=         5 IDoV= 1 UseB2=F ITyADJ=14
 ICtDFT=  3500011 ScaDFX=  1.000000  1.000000  1.000000  1.000000
 FoFCou: FMM=F IPFlag=           0 FMFlag=      100000 FMFlg1=           0
         NFxFlg=           0 DoJE=T BraDBF=F KetDBF=T FulRan=T
         wScrn=  0.000000 ICntrl=       500 IOpCl=  0 I1Cent=   200000004 NGrid=           0
         NMat0=    1 NMatS0=      1 NMatT0=    0 NMatD0=    1 NMtDS0=    0 NMtDT0=    0
 Petite list used in FoFCou.
 Initial guess <Sx>= 0.0000 <Sy>= 0.0000 <Sz>= 0.5000 <S**2>= 0.7500 S= 0.5000
 Requested convergence on RMS density matrix=1.00D-08 within 128 cycles.
 Requested convergence on MAX density matrix=1.00D-06.
 Requested convergence on             energy=1.00D-06.
 No special actions if energy rises.
 Integral accuracy reduced to 1.0D-05 until final iterations.
 Initial convergence to 1.0D-05 achieved.  Increase integral accuracy.
 SCF Done:  E(UB3LYP) =  -813.323635170     A.U. after   25 cycles
            NFock= 25  Conv=0.20D-08     -V/T= 2.0056
 <Sx>= 0.0000 <Sy>= 0.0000 <Sz>= 0.5000 <S**2>= 0.7610 S= 0.5055
 <L.S>= 0.000000000000E+00
 Annihilation of the first spin contaminant:
 S**2 before annihilation     0.7610,   after     0.7501

 **********************************************************************

            Population analysis using the SCF Density.

 **********************************************************************

 Orbital symmetries:
 Alpha Orbitals:
       Occupied  (A) (A) (A) (A) (A) (A) (A) (A) (A) (A) (A) (A)
                 (A) (A) (A) (A) (A) (A) (A) (A) (A) (A) (A) (A)
                 (A) (A) (A) (A) (A) (A) (A) (A) (A) (A) (A) (A)
                 (A) (A)
       Virtual   (A) (A) (A) (A) (A) (A) (A) (A) (A) (A) (A) (A)
                 (A) (A) (A) (A) (A) (A) (A) (A) (A) (A) (A) (A)
                 (A) (A) (A) (A) (A) (A) (A) (A) (A) (A) (A) (A)
                 (A) (A) (A) (A) (A) (A) (A) (A) (A) (A) (A) (A)
                 (A) (A) (A) (A) (A) (A) (A) (A) (A) (A) (A) (A)
                 (A) (A) (A) (A) (A) (A) (A) (A) (A) (A) (A) (A)
                 (A) (A) (A) (A) (A) (A) (A) (A) (A) (A) (A) (A)
                 (A) (A) (A) (A) (A) (A) (A) (A) (A) (A) (A) (A)
                 (A) (A) (A) (A) (A) (A) (A) (A) (A) (A) (A) (A)
                 (A) (A) (A) (A) (A) (A) (A) (A) (A) (A) (A) (A)
                 (A) (A)
 Beta  Orbitals:
       Occupied  (A) (A) (A) (A) (A) (A) (A) (A) (A) (A) (A) (A)
                 (A) (A) (A) (A) (A) (A) (A) (A) (A) (A) (A) (A)
                 (A) (A) (A) (A) (A) (A) (A) (A) (A) (A) (A) (A)
                 (A)
       Virtual   (A) (A) (A) (A) (A) (A) (A) (A) (A) (A) (A) (A)
                 (A) (A) (A) (A) (A) (A) (A) (A) (A) (A) (A) (A)
                 (A) (A) (A) (A) (A) (A) (A) (A) (A) (A) (A) (A)
                 (A) (A) (A) (A) (A) (A) (A) (A) (A) (A) (A) (A)
                 (A) (A) (A) (A) (A) (A) (A) (A) (A) (A) (A) (A)
                 (A) (A) (A) (A) (A) (A) (A) (A) (A) (A) (A) (A)
                 (A) (A) (A) (A) (A) (A) (A) (A) (A) (A) (A) (A)
                 (A) (A) (A) (A) (A) (A) (A) (A) (A) (A) (A) (A)
                 (A) (A) (A) (A) (A) (A) (A) (A) (A) (A) (A) (A)
                 (A) (A) (A) (A) (A) (A) (A) (A) (A) (A) (A) (A)
                 (A) (A) (A)
 The electronic state is 2-A.
 Alpha  occ. eigenvalues --  -89.27481 -19.31827 -19.31774 -14.63888 -14.56419
 Alpha  occ. eigenvalues --  -10.52773 -10.52409 -10.49472 -10.40489  -8.33848
 Alpha  occ. eigenvalues --   -6.30879  -6.30555  -6.30400  -1.31656  -1.27093
 Alpha  occ. eigenvalues --   -1.18897  -1.12662  -1.02837  -0.95989  -0.88637
 Alpha  occ. eigenvalues --   -0.86187  -0.82979  -0.75433  -0.72132  -0.70640
 Alpha  occ. eigenvalues --   -0.70220  -0.67256  -0.66131  -0.64678  -0.61568
 Alpha  occ. eigenvalues --   -0.60680  -0.55457  -0.53933  -0.53336  -0.51687
 Alpha  occ. eigenvalues --   -0.50755  -0.49611  -0.49324
 Alpha virt. eigenvalues --   -0.26843  -0.20944  -0.15619  -0.11921  -0.10292
 Alpha virt. eigenvalues --   -0.09754  -0.09402  -0.08337  -0.07629  -0.06739
 Alpha virt. eigenvalues --   -0.04875  -0.03165  -0.02191  -0.01529   0.01100
 Alpha virt. eigenvalues --    0.08817   0.11592   0.14497   0.18183   0.20824
 Alpha virt. eigenvalues --    0.21859   0.23605   0.25352   0.25882   0.27731
 Alpha virt. eigenvalues --    0.28543   0.31127   0.33350   0.36834   0.37650
 Alpha virt. eigenvalues --    0.40395   0.43018   0.43746   0.45273   0.45642
 Alpha virt. eigenvalues --    0.46661   0.47724   0.48576   0.49127   0.52528
 Alpha virt. eigenvalues --    0.53670   0.57274   0.61292   0.63495   0.65849
 Alpha virt. eigenvalues --    0.67448   0.69025   0.69638   0.71629   0.76927
 Alpha virt. eigenvalues --    0.83612   0.85283   0.87373   0.88351   0.89287
 Alpha virt. eigenvalues --    0.92650   0.94042   0.95399   0.98660   1.00256
 Alpha virt. eigenvalues --    1.02836   1.04264   1.06847   1.08160   1.11187
 Alpha virt. eigenvalues --    1.12652   1.21509   1.23983   1.30131   1.31272
 Alpha virt. eigenvalues --    1.38323   1.39446   1.46077   1.47544   1.50426
 Alpha virt. eigenvalues --    1.54473   1.55149   1.55662   1.59115   1.62103
 Alpha virt. eigenvalues --    1.63637   1.65203   1.68438   1.73848   1.74555
 Alpha virt. eigenvalues --    1.77877   1.78819   1.80305   1.94586   1.99190
 Alpha virt. eigenvalues --    2.03783   2.08791   2.19301   2.19611   2.21037
 Alpha virt. eigenvalues --    2.21158   2.22555   2.26760   2.31352   2.40882
 Alpha virt. eigenvalues --    2.43502   2.44685   2.45459   2.46423   2.49763
 Alpha virt. eigenvalues --    2.50446   2.51230   2.52895   2.54548   2.59692
 Alpha virt. eigenvalues --    2.60524   2.63523   2.65076   2.70170   2.71455
 Alpha virt. eigenvalues --    2.77396   2.83993   3.03096   3.04287   3.13969
 Alpha virt. eigenvalues --    3.17072   3.24332
  Beta  occ. eigenvalues --  -89.27481 -19.31814 -19.31773 -14.63972 -14.56538
  Beta  occ. eigenvalues --  -10.52154 -10.51686 -10.48983 -10.40488  -8.33848
  Beta  occ. eigenvalues --   -6.30880  -6.30555  -6.30400  -1.31501  -1.26492
  Beta  occ. eigenvalues --   -1.18879  -1.12529  -1.00745  -0.95878  -0.88370
  Beta  occ. eigenvalues --   -0.85395  -0.82122  -0.75167  -0.70818  -0.69844
  Beta  occ. eigenvalues --   -0.69632  -0.66895  -0.65346  -0.64653  -0.61454
  Beta  occ. eigenvalues --   -0.60667  -0.55157  -0.53534  -0.51702  -0.50735
  Beta  occ. eigenvalues --   -0.49601  -0.49306
  Beta virt. eigenvalues --   -0.42790  -0.23068  -0.18067  -0.15578  -0.11756
  Beta virt. eigenvalues --   -0.10003  -0.09350  -0.09258  -0.08010  -0.07494
  Beta virt. eigenvalues --   -0.06446  -0.04644  -0.03133  -0.01941  -0.01149
  Beta virt. eigenvalues --    0.01793   0.09972   0.12005   0.15678   0.19364
  Beta virt. eigenvalues --    0.21409   0.22610   0.23683   0.25877   0.27059
  Beta virt. eigenvalues --    0.28285   0.30664   0.31495   0.35157   0.37117
  Beta virt. eigenvalues --    0.38264   0.40821   0.43187   0.44007   0.45601
  Beta virt. eigenvalues --    0.45963   0.46890   0.47814   0.48793   0.49198
  Beta virt. eigenvalues --    0.52638   0.53995   0.57601   0.61335   0.63429
  Beta virt. eigenvalues --    0.65877   0.67464   0.69216   0.69817   0.71767
  Beta virt. eigenvalues --    0.77029   0.83677   0.85322   0.87494   0.88413
  Beta virt. eigenvalues --    0.89398   0.93478   0.94507   0.95600   0.98731
  Beta virt. eigenvalues --    1.00420   1.03355   1.04779   1.07125   1.08872
  Beta virt. eigenvalues --    1.12274   1.12916   1.21639   1.25479   1.30305
  Beta virt. eigenvalues --    1.31285   1.38621   1.40454   1.46219   1.47546
  Beta virt. eigenvalues --    1.50905   1.54499   1.55361   1.56767   1.60801
  Beta virt. eigenvalues --    1.62946   1.64255   1.66206   1.69030   1.75183
  Beta virt. eigenvalues --    1.75724   1.78316   1.78853   1.82063   1.95610
  Beta virt. eigenvalues --    1.99238   2.04467   2.10885   2.19648   2.20300
  Beta virt. eigenvalues --    2.21180   2.21252   2.22674   2.26983   2.32695
  Beta virt. eigenvalues --    2.41679   2.43529   2.44717   2.45529   2.46474
  Beta virt. eigenvalues --    2.50136   2.51132   2.51362   2.53142   2.54908
  Beta virt. eigenvalues --    2.59721   2.60618   2.63886   2.65266   2.70176
  Beta virt. eigenvalues --    2.71498   2.77405   2.84119   3.03375   3.04493
  Beta virt. eigenvalues --    3.14086   3.17394   3.24342
          Condensed to atoms (all electrons):
               1          2          3          4          5          6
     1  C    4.737651   0.328983  -0.056649   0.000449  -0.001535  -0.000357
     2  S    0.328983  14.070661  -0.030613  -0.005598   0.001923   0.001681
     3  N   -0.056649  -0.030613   7.080559   0.341197  -0.061792  -0.077993
     4  C    0.000449  -0.005598   0.341197   4.914211   0.267950  -0.049051
     5  C   -0.001535   0.001923  -0.061792   0.267950   4.814673   0.487399
     6  N   -0.000357   0.001681  -0.077993  -0.049051   0.487399   6.276295
     7  C   -0.000632  -0.003735   0.298350  -0.080624  -0.062966   0.489038
     8  O   -0.050841   0.421497  -0.044725   0.001699  -0.000091   0.000236
     9  O   -0.050229   0.419524  -0.044425   0.009210   0.000848  -0.000032
    10  H    0.388118  -0.010718   0.003543  -0.000113   0.000008   0.000002
    11  H    0.361916  -0.009119   0.002099  -0.000561   0.000151   0.000020
    12  H    0.360967  -0.009240   0.001679   0.001868   0.000098   0.000030
    13  H   -0.000446   0.003737  -0.028514   0.404804  -0.024891   0.003377
    14  H    0.000002   0.000013   0.002999  -0.055874   0.431049  -0.025761
    15  H   -0.000337   0.003007  -0.036307   0.003066   0.003907  -0.017719
               7          8          9         10         11         12
     1  C   -0.000632  -0.050841  -0.050229   0.388118   0.361916   0.360967
     2  S   -0.003735   0.421497   0.419524  -0.010718  -0.009119  -0.009240
     3  N    0.298350  -0.044725  -0.044425   0.003543   0.002099   0.001679
     4  C   -0.080624   0.001699   0.009210  -0.000113  -0.000561   0.001868
     5  C   -0.062966  -0.000091   0.000848   0.000008   0.000151   0.000098
     6  N    0.489038   0.000236  -0.000032   0.000002   0.000020   0.000030
     7  C    4.648450   0.011447   0.001149  -0.000108   0.001545  -0.000292
     8  O    0.011447   8.056906  -0.032090   0.001469   0.002487   0.003103
     9  O    0.001149  -0.032090   8.062897   0.001467   0.003107   0.002285
    10  H   -0.000108   0.001469   0.001467   0.480481  -0.005012  -0.005117
    11  H    0.001545   0.002487   0.003107  -0.005012   0.565343  -0.015082
    12  H   -0.000292   0.003103   0.002285  -0.005117  -0.015082   0.571126
    13  H    0.003828   0.000126   0.007735  -0.000016  -0.000050   0.000471
    14  H    0.004925   0.000001  -0.000005  -0.000000  -0.000000  -0.000003
    15  H    0.408525   0.007821   0.000081  -0.000007   0.000315  -0.000035
              13         14         15
     1  C   -0.000446   0.000002  -0.000337
     2  S    0.003737   0.000013   0.003007
     3  N   -0.028514   0.002999  -0.036307
     4  C    0.404804  -0.055874   0.003066
     5  C   -0.024891   0.431049   0.003907
     6  N    0.003377  -0.025761  -0.017719
     7  C    0.003828   0.004925   0.408525
     8  O    0.000126   0.000001   0.007821
     9  O    0.007735  -0.000005   0.000081
    10  H   -0.000016  -0.000000  -0.000007
    11  H   -0.000050  -0.000000   0.000315
    12  H    0.000471  -0.000003  -0.000035
    13  H    0.495958  -0.001664  -0.000111
    14  H   -0.001664   0.518782  -0.000090
    15  H   -0.000111  -0.000090   0.491692
          Atomic-Atomic Spin Densities.
               1          2          3          4          5          6
     1  C    0.000709  -0.000022  -0.000028   0.000147   0.000026  -0.000004
     2  S   -0.000022  -0.001483   0.001186  -0.000384   0.000049  -0.000006
     3  N   -0.000028   0.001186  -0.033190  -0.034800  -0.011347   0.001348
     4  C    0.000147  -0.000384  -0.034800   0.489545   0.060093  -0.007392
     5  C    0.000026   0.000049  -0.011347   0.060093   0.309957  -0.026937
     6  N   -0.000004  -0.000006   0.001348  -0.007392  -0.026937  -0.058403
     7  C   -0.000499  -0.000227   0.024629  -0.030833  -0.023361   0.022251
     8  O    0.000243  -0.000009  -0.000106   0.000085  -0.000000   0.000001
     9  O    0.000021   0.000177   0.000235  -0.000275  -0.000004  -0.000000
    10  H   -0.000048   0.000039  -0.000000  -0.000027  -0.000001   0.000000
    11  H   -0.000011  -0.000070   0.000124  -0.000096  -0.000017   0.000004
    12  H    0.000116   0.000104  -0.000171   0.000175   0.000018  -0.000003
    13  H    0.000005   0.000101  -0.000245   0.002292  -0.000563  -0.000061
    14  H   -0.000000   0.000002   0.000031  -0.001336   0.003256  -0.000088
    15  H    0.000013   0.000006  -0.000116  -0.000142  -0.000023  -0.000451
               7          8          9         10         11         12
     1  C   -0.000499   0.000243   0.000021  -0.000048  -0.000011   0.000116
     2  S   -0.000227  -0.000009   0.000177   0.000039  -0.000070   0.000104
     3  N    0.024629  -0.000106   0.000235  -0.000000   0.000124  -0.000171
     4  C   -0.030833   0.000085  -0.000275  -0.000027  -0.000096   0.000175
     5  C   -0.023361  -0.000000  -0.000004  -0.000001  -0.000017   0.000018
     6  N    0.022251   0.000001  -0.000000   0.000000   0.000004  -0.000003
     7  C    0.386263  -0.000461   0.000043   0.000019   0.000188  -0.000071
     8  O   -0.000461   0.005057   0.000013  -0.000045  -0.000031  -0.000003
     9  O    0.000043   0.000013  -0.000078   0.000035   0.000006  -0.000038
    10  H    0.000019  -0.000045   0.000035   0.000053   0.000096  -0.000097
    11  H    0.000188  -0.000031   0.000006   0.000096  -0.000281   0.000007
    12  H   -0.000071  -0.000003  -0.000038  -0.000097   0.000007  -0.000362
    13  H   -0.000045  -0.000001   0.000040   0.000001  -0.000000  -0.000009
    14  H   -0.000049  -0.000000  -0.000000   0.000000   0.000000  -0.000000
    15  H    0.001485   0.000051   0.000001   0.000000  -0.000008  -0.000000
              13         14         15
     1  C    0.000005  -0.000000   0.000013
     2  S    0.000101   0.000002   0.000006
     3  N   -0.000245   0.000031  -0.000116
     4  C    0.002292  -0.001336  -0.000142
     5  C   -0.000563   0.003256  -0.000023
     6  N   -0.000061  -0.000088  -0.000451
     7  C   -0.000045  -0.000049   0.001485
     8  O   -0.000001  -0.000000   0.000051
     9  O    0.000040  -0.000000   0.000001
    10  H    0.000001   0.000000   0.000000
    11  H   -0.000000   0.000000  -0.000008
    12  H   -0.000009  -0.000000  -0.000000
    13  H   -0.020398   0.000053   0.000009
    14  H    0.000053  -0.016324   0.000008
    15  H    0.000009   0.000008  -0.017600
 Mulliken charges and spin densities:
               1          2
     1  C   -0.017060   0.000669
     2  S    0.817998  -0.000537
     3  N   -0.349407  -0.052449
     4  C    0.247368   0.477051
     5  C    0.143269   0.311145
     6  N   -0.087165  -0.069743
     7  C    0.281100   0.379332
     8  O   -0.379045   0.004794
     9  O   -0.381521   0.000175
    10  H    0.146003   0.000025
    11  H    0.092843  -0.000090
    12  H    0.088143  -0.000335
    13  H    0.135656  -0.018822
    14  H    0.125626  -0.014448
    15  H    0.136192  -0.016768
 Sum of Mulliken charges =   1.00000   1.00000
 Mulliken charges and spin densities with hydrogens summed into heavy atoms:
               1          2
     1  C    0.309930   0.000269
     2  S    0.817998  -0.000537
     3  N   -0.349407  -0.052449
     4  C    0.383024   0.458229
     5  C    0.268895   0.296698
     6  N   -0.087165  -0.069743
     7  C    0.417292   0.362564
     8  O   -0.379045   0.004794
     9  O   -0.381521   0.000175
 Electronic spatial extent (au):  <R**2>=           1215.9552
 Charge=              1.0000 electrons
 Dipole moment (field-independent basis, Debye):
    X=              4.5114    Y=             -2.1597    Z=              3.7753  Tot=              6.2666
 Quadrupole moment (field-independent basis, Debye-Ang):
   XX=            -42.1874   YY=            -49.8267   ZZ=            -52.7412
   XY=             -7.2706   XZ=             -7.5421   YZ=             -0.5172
 Traceless Quadrupole moment (field-independent basis, Debye-Ang):
   XX=              6.0643   YY=             -1.5749   ZZ=             -4.4894
   XY=             -7.2706   XZ=             -7.5421   YZ=             -0.5172
 Octapole moment (field-independent basis, Debye-Ang**2):
  XXX=              3.9185  YYY=             -2.6651  ZZZ=              3.8296  XYY=             15.8782
  XXY=            -26.6053  XXZ=             12.4849  XZZ=             -8.6901  YZZ=              0.3191
  YYZ=              3.7642  XYZ=             -0.4158
 Hexadecapole moment (field-independent basis, Debye-Ang**3):
 XXXX=           -878.7189 YYYY=           -260.5656 ZZZZ=           -193.1782 XXXY=            -90.9874
 XXXZ=            -22.4751 YYYX=             -9.0480 YYYZ=              0.0439 ZZZX=             -8.0806
 ZZZY=             -0.2053 XXYY=           -216.5347 XXZZ=           -191.8021 YYZZ=            -83.7698
 XXYZ=             -4.7285 YYXZ=             -7.0415 ZZXY=             -0.7790
 N-N= 5.708323302267D+02 E-N=-3.040244989364D+03  KE= 8.088153777618D+02
                          Isotropic Fermi Contact Couplings
        Atom                 a.u.       MegaHertz       Gauss      10(-4) cm-1
     1  C(13)             -0.00020      -0.22184      -0.07916      -0.07400
     2  S(33)             -0.00086      -0.29388      -0.10486      -0.09803
     3  N(14)             -0.03083      -9.96287      -3.55500      -3.32326
     4  C(13)              0.07697      86.52531      30.87438      28.86174
     5  C(13)              0.04725      53.11418      18.95246      17.71698
     6  N(14)             -0.02222      -7.17999      -2.56200      -2.39499
     7  C(13)              0.07927      89.11906      31.79990      29.72692
     8  O(17)              0.00200      -1.21523      -0.43363      -0.40536
     9  O(17)              0.00035      -0.21048      -0.07510      -0.07021
    10  H(1)               0.00003       0.12034       0.04294       0.04014
    11  H(1)               0.00006       0.26190       0.09345       0.08736
    12  H(1)              -0.00001      -0.04371      -0.01560      -0.01458
    13  H(1)              -0.00724     -32.35558     -11.54528     -10.79266
    14  H(1)              -0.00530     -23.70664      -8.45912      -7.90768
    15  H(1)              -0.00634     -28.34231     -10.11324      -9.45398
 --------------------------------------------------------
       Center         ----  Spin Dipole Couplings  ----
                      3XX-RR        3YY-RR        3ZZ-RR
 --------------------------------------------------------
     1   Atom        0.003383     -0.001109     -0.002274
     2   Atom        0.004399     -0.001876     -0.002523
     3   Atom        0.021695      0.013064     -0.034759
     4   Atom       -0.272091     -0.284397      0.556488
     5   Atom       -0.179739     -0.207849      0.387588
     6   Atom        0.035345      0.039275     -0.074620
     7   Atom       -0.232563     -0.219657      0.452220
     8   Atom        0.007448     -0.009288      0.001840
     9   Atom        0.000363     -0.005514      0.005151
    10   Atom        0.002078     -0.001124     -0.000954
    11   Atom        0.002234     -0.001838     -0.000396
    12   Atom        0.003040     -0.002231     -0.000809
    13   Atom       -0.019206      0.026624     -0.007418
    14   Atom        0.026472     -0.018958     -0.007514
    15   Atom       -0.020805      0.026757     -0.005952
 --------------------------------------------------------
                        XY            XZ            YZ
 --------------------------------------------------------
     1   Atom        0.000842     -0.002197     -0.000860
     2   Atom       -0.001322      0.000945      0.000575
     3   Atom       -0.004295      0.006998     -0.007144
     4   Atom        0.012866     -0.070852     -0.025370
     5   Atom        0.003683     -0.046631     -0.006023
     6   Atom        0.000449      0.014048      0.004554
     7   Atom       -0.004059     -0.059531      0.000058
     8   Atom       -0.009205     -0.015687      0.007492
     9   Atom       -0.001917     -0.000879      0.003505
    10   Atom       -0.000201     -0.001145     -0.000047
    11   Atom       -0.001072     -0.003234      0.000742
    12   Atom        0.000598     -0.003577     -0.000464
    13   Atom        0.032201     -0.000367      0.003528
    14   Atom       -0.020864      0.002554     -0.001940
    15   Atom       -0.021095     -0.001508     -0.001523
 --------------------------------------------------------


 ---------------------------------------------------------------------------------
              Anisotropic Spin Dipole Couplings in Principal Axis System
 ---------------------------------------------------------------------------------

       Atom             a.u.   MegaHertz   Gauss  10(-4) cm-1        Axes

              Baa    -0.0032    -0.427    -0.152    -0.142  0.2739  0.2719  0.9225
     1 C(13)  Bbb    -0.0012    -0.157    -0.056    -0.052 -0.2698  0.9424 -0.1976
              Bcc     0.0043     0.584     0.208     0.195  0.9231  0.1947 -0.3315
 
              Baa    -0.0032    -0.130    -0.046    -0.043 -0.1987 -0.5632  0.8021
     2 S(33)  Bbb    -0.0016    -0.065    -0.023    -0.022  0.0851  0.8054  0.5866
              Bcc     0.0048     0.195     0.070     0.065  0.9764 -0.1848  0.1121
 
              Baa    -0.0365    -1.407    -0.502    -0.469 -0.1087  0.1326  0.9852
     3 N(14)  Bbb     0.0116     0.447     0.159     0.149  0.4323  0.8987 -0.0733
              Bcc     0.0249     0.961     0.343     0.320  0.8952 -0.4179  0.1550
 
              Baa    -0.2929   -39.305   -14.025   -13.111 -0.5848  0.8108 -0.0246
     4 C(13)  Bbb    -0.2704   -36.287   -12.948   -12.104  0.8067  0.5844  0.0871
              Bcc     0.5633    75.593    26.973    25.215 -0.0849 -0.0311  0.9959
 
              Baa    -0.2083   -27.955    -9.975    -9.325 -0.1278  0.9918  0.0000
     5 C(13)  Bbb    -0.1831   -24.575    -8.769    -8.197  0.9885  0.1273  0.0821
              Bcc     0.3915    52.530    18.744    17.522 -0.0814 -0.0105  0.9966
 
              Baa    -0.0766    -2.953    -1.054    -0.985 -0.1243 -0.0385  0.9915
     6 N(14)  Bbb     0.0367     1.417     0.506     0.473  0.9313 -0.3493  0.1032
              Bcc     0.0398     1.536     0.548     0.512  0.3424  0.9362  0.0793
 
              Baa    -0.2386   -32.013   -11.423   -10.678  0.9743  0.2089  0.0839
     7 C(13)  Bbb    -0.2188   -29.360   -10.476    -9.793 -0.2081  0.9779 -0.0185
              Bcc     0.4574    61.373    21.899    20.472 -0.0860  0.0006  0.9963
 
              Baa    -0.0134     0.973     0.347     0.324  0.2981  0.9418 -0.1557
     8 O(17)  Bbb    -0.0113     0.816     0.291     0.272  0.6210 -0.0675  0.7809
              Bcc     0.0247    -1.789    -0.638    -0.597  0.7249 -0.3295 -0.6049
 
              Baa    -0.0069     0.500     0.179     0.167  0.2169  0.9416 -0.2577
     9 O(17)  Bbb     0.0004    -0.028    -0.010    -0.009  0.9494 -0.1421  0.2800
              Bcc     0.0065    -0.472    -0.168    -0.157 -0.2270  0.3054  0.9248
 
              Baa    -0.0014    -0.739    -0.264    -0.246  0.3091  0.3941  0.8655
    10 H(1)   Bbb    -0.0011    -0.580    -0.207    -0.193 -0.0822  0.9178 -0.3885
              Bcc     0.0025     1.318     0.470     0.440  0.9475 -0.0489 -0.3161
 
              Baa    -0.0026    -1.373    -0.490    -0.458  0.5523 -0.0362  0.8329
    11 H(1)   Bbb    -0.0021    -1.119    -0.399    -0.373  0.1834  0.9799 -0.0790
              Bcc     0.0047     2.492     0.889     0.831  0.8132 -0.1964 -0.5478
 
              Baa    -0.0030    -1.579    -0.563    -0.527  0.4971  0.1378  0.8567
    12 H(1)   Bbb    -0.0023    -1.224    -0.437    -0.408 -0.1561  0.9854 -0.0679
              Bcc     0.0053     2.803     1.000     0.935  0.8535  0.1000 -0.5113
 
              Baa    -0.0359   -19.179    -6.844    -6.398  0.8855 -0.4596  0.0682
    13 H(1)   Bbb    -0.0075    -3.980    -1.420    -1.327 -0.0874 -0.0205  0.9960
              Bcc     0.0434    23.159     8.264     7.725  0.4563  0.8879  0.0583
 
              Baa    -0.0271   -14.473    -5.164    -4.828  0.3605  0.9317  0.0452
    14 H(1)   Bbb    -0.0077    -4.108    -1.466    -1.370 -0.0841 -0.0158  0.9963
              Bcc     0.0348    18.581     6.630     6.198  0.9290 -0.3630  0.0727
 
              Baa    -0.0290   -15.461    -5.517    -5.157  0.9311  0.3547  0.0844
    15 H(1)   Bbb    -0.0058    -3.098    -1.105    -1.033 -0.0867 -0.0096  0.9962
              Bcc     0.0348    18.559     6.622     6.191 -0.3542  0.9349 -0.0218
 

 ---------------------------------------------------------------------------------

 ******************************Gaussian NBO Version 3.1******************************
             N A T U R A L   A T O M I C   O R B I T A L   A N D
          N A T U R A L   B O N D   O R B I T A L   A N A L Y S I S
 ******************************Gaussian NBO Version 3.1******************************
       /RESON  / : Allow strongly delocalized NBO set

 Analyzing the SCF density

 Job title: 43                                                              

 Storage needed:     77650 in NPA,    103123 in NBO ( 939522821 available)


 NATURAL POPULATIONS:  Natural atomic orbital occupancies 
                                                          
   NAO  Atom  No  lang   Type(AO)    Occupancy
 --------------------------------------------
     1    C    1  S      Cor( 1S)     1.99918
     2    C    1  S      Val( 2S)     1.20988
     3    C    1  S      Ryd( 3S)     0.00262
     4    C    1  px     Val( 2p)     1.28213
     5    C    1  px     Ryd( 3p)     0.00164
     6    C    1  py     Val( 2p)     1.27297
     7    C    1  py     Ryd( 3p)     0.00273
     8    C    1  pz     Val( 2p)     1.04719
     9    C    1  pz     Ryd( 3p)     0.00210
    10    C    1  dxy    Ryd( 3d)     0.00049
    11    C    1  dxz    Ryd( 3d)     0.00033
    12    C    1  dyz    Ryd( 3d)     0.00037
    13    C    1  dx2y2  Ryd( 3d)     0.00057
    14    C    1  dz2    Ryd( 3d)     0.00099

    15    S    2  S      Cor( 1S)     1.99999
    16    S    2  S      Cor( 2S)     1.99886
    17    S    2  S      Val( 3S)     1.06188
    18    S    2  S      Ryd( 4S)     0.00898
    19    S    2  px     Cor( 2p)     1.99982
    20    S    2  px     Val( 3p)     0.81720
    21    S    2  px     Ryd( 4p)     0.00742
    22    S    2  py     Cor( 2p)     1.99987
    23    S    2  py     Val( 3p)     0.72990
    24    S    2  py     Ryd( 4p)     0.02176
    25    S    2  pz     Cor( 2p)     1.99987
    26    S    2  pz     Val( 3p)     0.95631
    27    S    2  pz     Ryd( 4p)     0.00902
    28    S    2  dxy    Ryd( 3d)     0.03718
    29    S    2  dxz    Ryd( 3d)     0.01219
    30    S    2  dyz    Ryd( 3d)     0.03598
    31    S    2  dx2y2  Ryd( 3d)     0.03754
    32    S    2  dz2    Ryd( 3d)     0.04535

    33    N    3  S      Cor( 1S)     1.99911
    34    N    3  S      Val( 2S)     1.32744
    35    N    3  S      Ryd( 3S)     0.00419
    36    N    3  px     Val( 2p)     1.43333
    37    N    3  px     Ryd( 3p)     0.00546
    38    N    3  py     Val( 2p)     1.34302
    39    N    3  py     Ryd( 3p)     0.00579
    40    N    3  pz     Val( 2p)     1.56943
    41    N    3  pz     Ryd( 3p)     0.00146
    42    N    3  dxy    Ryd( 3d)     0.00091
    43    N    3  dxz    Ryd( 3d)     0.00057
    44    N    3  dyz    Ryd( 3d)     0.00046
    45    N    3  dx2y2  Ryd( 3d)     0.00089
    46    N    3  dz2    Ryd( 3d)     0.00049

    47    C    4  S      Cor( 1S)     1.99906
    48    C    4  S      Val( 2S)     0.99191
    49    C    4  S      Ryd( 3S)     0.00276
    50    C    4  px     Val( 2p)     0.97751
    51    C    4  px     Ryd( 3p)     0.00661
    52    C    4  py     Val( 2p)     1.05937
    53    C    4  py     Ryd( 3p)     0.00442
    54    C    4  pz     Val( 2p)     0.74401
    55    C    4  pz     Ryd( 3p)     0.00178
    56    C    4  dxy    Ryd( 3d)     0.00146
    57    C    4  dxz    Ryd( 3d)     0.00100
    58    C    4  dyz    Ryd( 3d)     0.00100
    59    C    4  dx2y2  Ryd( 3d)     0.00096
    60    C    4  dz2    Ryd( 3d)     0.00064

    61    C    5  S      Cor( 1S)     1.99908
    62    C    5  S      Val( 2S)     0.98535
    63    C    5  S      Ryd( 3S)     0.00185
    64    C    5  px     Val( 2p)     1.14013
    65    C    5  px     Ryd( 3p)     0.00655
    66    C    5  py     Val( 2p)     0.92072
    67    C    5  py     Ryd( 3p)     0.00702
    68    C    5  pz     Val( 2p)     0.77943
    69    C    5  pz     Ryd( 3p)     0.00111
    70    C    5  dxy    Ryd( 3d)     0.00226
    71    C    5  dxz    Ryd( 3d)     0.00092
    72    C    5  dyz    Ryd( 3d)     0.00123
    73    C    5  dx2y2  Ryd( 3d)     0.00125
    74    C    5  dz2    Ryd( 3d)     0.00060

    75    N    6  S      Cor( 1S)     1.99936
    76    N    6  S      Val( 2S)     1.42525
    77    N    6  S      Ryd( 3S)     0.00114
    78    N    6  px     Val( 2p)     1.50514
    79    N    6  px     Ryd( 3p)     0.00415
    80    N    6  py     Val( 2p)     1.35173
    81    N    6  py     Ryd( 3p)     0.00372
    82    N    6  pz     Val( 2p)     1.16394
    83    N    6  pz     Ryd( 3p)     0.00026
    84    N    6  dxy    Ryd( 3d)     0.00210
    85    N    6  dxz    Ryd( 3d)     0.00185
    86    N    6  dyz    Ryd( 3d)     0.00087
    87    N    6  dx2y2  Ryd( 3d)     0.00179
    88    N    6  dz2    Ryd( 3d)     0.00088

    89    C    7  S      Cor( 1S)     1.99922
    90    C    7  S      Val( 2S)     0.92156
    91    C    7  S      Ryd( 3S)     0.00345
    92    C    7  px     Val( 2p)     0.83530
    93    C    7  px     Ryd( 3p)     0.01162
    94    C    7  py     Val( 2p)     1.03463
    95    C    7  py     Ryd( 3p)     0.00631
    96    C    7  pz     Val( 2p)     0.72365
    97    C    7  pz     Ryd( 3p)     0.00209
    98    C    7  dxy    Ryd( 3d)     0.00302
    99    C    7  dxz    Ryd( 3d)     0.00189
   100    C    7  dyz    Ryd( 3d)     0.00106
   101    C    7  dx2y2  Ryd( 3d)     0.00162
   102    C    7  dz2    Ryd( 3d)     0.00074

   103    O    8  S      Cor( 1S)     1.99978
   104    O    8  S      Val( 2S)     1.81582
   105    O    8  S      Ryd( 3S)     0.00245
   106    O    8  px     Val( 2p)     1.71265
   107    O    8  px     Ryd( 3p)     0.00078
   108    O    8  py     Val( 2p)     1.54826
   109    O    8  py     Ryd( 3p)     0.00041
   110    O    8  pz     Val( 2p)     1.76231
   111    O    8  pz     Ryd( 3p)     0.00124
   112    O    8  dxy    Ryd( 3d)     0.00129
   113    O    8  dxz    Ryd( 3d)     0.00042
   114    O    8  dyz    Ryd( 3d)     0.00123
   115    O    8  dx2y2  Ryd( 3d)     0.00101
   116    O    8  dz2    Ryd( 3d)     0.00074

   117    O    9  S      Cor( 1S)     1.99978
   118    O    9  S      Val( 2S)     1.81557
   119    O    9  S      Ryd( 3S)     0.00238
   120    O    9  px     Val( 2p)     1.71167
   121    O    9  px     Ryd( 3p)     0.00077
   122    O    9  py     Val( 2p)     1.56406
   123    O    9  py     Ryd( 3p)     0.00035
   124    O    9  pz     Val( 2p)     1.74935
   125    O    9  pz     Ryd( 3p)     0.00112
   126    O    9  dxy    Ryd( 3d)     0.00131
   127    O    9  dxz    Ryd( 3d)     0.00056
   128    O    9  dyz    Ryd( 3d)     0.00136
   129    O    9  dx2y2  Ryd( 3d)     0.00115
   130    O    9  dz2    Ryd( 3d)     0.00089

   131    H   10  S      Val( 1S)     0.70328
   132    H   10  S      Ryd( 2S)     0.00063
   133    H   10  px     Ryd( 2p)     0.00082
   134    H   10  py     Ryd( 2p)     0.00015
   135    H   10  pz     Ryd( 2p)     0.00018

   136    H   11  S      Val( 1S)     0.73575
   137    H   11  S      Ryd( 2S)     0.00100
   138    H   11  px     Ryd( 2p)     0.00018
   139    H   11  py     Ryd( 2p)     0.00056
   140    H   11  pz     Ryd( 2p)     0.00043

   141    H   12  S      Val( 1S)     0.73888
   142    H   12  S      Ryd( 2S)     0.00102
   143    H   12  px     Ryd( 2p)     0.00018
   144    H   12  py     Ryd( 2p)     0.00059
   145    H   12  pz     Ryd( 2p)     0.00038

   146    H   13  S      Val( 1S)     0.71316
   147    H   13  S      Ryd( 2S)     0.00148
   148    H   13  px     Ryd( 2p)     0.00019
   149    H   13  py     Ryd( 2p)     0.00088
   150    H   13  pz     Ryd( 2p)     0.00009

   151    H   14  S      Val( 1S)     0.72787
   152    H   14  S      Ryd( 2S)     0.00078
   153    H   14  px     Ryd( 2p)     0.00078
   154    H   14  py     Ryd( 2p)     0.00027
   155    H   14  pz     Ryd( 2p)     0.00006

   156    H   15  S      Val( 1S)     0.72587
   157    H   15  S      Ryd( 2S)     0.00145
   158    H   15  px     Ryd( 2p)     0.00015
   159    H   15  py     Ryd( 2p)     0.00096
   160    H   15  pz     Ryd( 2p)     0.00007

 WARNING:  1 low occupancy (<1.9990e) core orbital  found on  S    2


 Summary of Natural Population Analysis:                  
                                                          
                                       Natural Population 
                Natural  -----------------------------------------------
    Atom  No    Charge         Core      Valence    Rydberg      Total
 -----------------------------------------------------------------------
      C    1   -0.82318      1.99918     4.81216    0.01184     6.82318
      S    2    2.22087      9.99841     3.56529    0.21542    13.77913
      N    3   -0.69256      1.99911     5.67322    0.02023     7.69256
      C    4    0.20750      1.99906     3.77280    0.02063     5.79250
      C    5    0.15250      1.99908     3.82563    0.02279     5.84750
      N    6   -0.46217      1.99936     5.44605    0.01676     7.46217
      C    7    0.45383      1.99922     3.51513    0.03182     5.54617
      O    8   -0.84839      1.99978     6.83904    0.00957     8.84839
      O    9   -0.85033      1.99978     6.84064    0.00990     8.85033
      H   10    0.29495      0.00000     0.70328    0.00177     0.70505
      H   11    0.26209      0.00000     0.73575    0.00217     0.73791
      H   12    0.25894      0.00000     0.73888    0.00218     0.74106
      H   13    0.28421      0.00000     0.71316    0.00263     0.71579
      H   14    0.27024      0.00000     0.72787    0.00189     0.72976
      H   15    0.27151      0.00000     0.72587    0.00262     0.72849
 =======================================================================
   * Total *    1.00000     25.99299    48.63479    0.37222    75.00000

                                 Natural Population      
 --------------------------------------------------------
   Core                      25.99299 ( 99.9730% of  26)
   Valence                   48.63479 ( 99.2547% of  49)
   Natural Minimal Basis     74.62778 ( 99.5037% of  75)
   Natural Rydberg Basis      0.37222 (  0.4963% of  75)
 --------------------------------------------------------

    Atom  No          Natural Electron Configuration
 ----------------------------------------------------------------------------
      C    1      [core]2S( 1.21)2p( 3.60)3p( 0.01)
      S    2      [core]3S( 1.06)3p( 2.50)4S( 0.01)3d( 0.17)4p( 0.04)
      N    3      [core]2S( 1.33)2p( 4.35)3p( 0.01)
      C    4      [core]2S( 0.99)2p( 2.78)3p( 0.01)3d( 0.01)
      C    5      [core]2S( 0.99)2p( 2.84)3p( 0.01)3d( 0.01)
      N    6      [core]2S( 1.43)2p( 4.02)3p( 0.01)3d( 0.01)
      C    7      [core]2S( 0.92)2p( 2.59)3p( 0.02)3d( 0.01)
      O    8      [core]2S( 1.82)2p( 5.02)
      O    9      [core]2S( 1.82)2p( 5.03)3d( 0.01)
      H   10            1S( 0.70)
      H   11            1S( 0.74)
      H   12            1S( 0.74)
      H   13            1S( 0.71)
      H   14            1S( 0.73)
      H   15            1S( 0.73)


 ***************************************************
 *******         Alpha spin orbitals         *******
 ***************************************************


 NATURAL POPULATIONS:  Natural atomic orbital occupancies 
                                                          
   NAO  Atom  No  lang   Type(AO)    Occupancy      Energy
 ----------------------------------------------------------
     1    C    1  S      Cor( 1S)     0.99959     -10.30133
     2    C    1  S      Val( 2S)     0.60492      -0.52282
     3    C    1  S      Ryd( 3S)     0.00131       0.60255
     4    C    1  px     Val( 2p)     0.64113      -0.31654
     5    C    1  px     Ryd( 3p)     0.00083       0.39151
     6    C    1  py     Val( 2p)     0.63669      -0.30396
     7    C    1  py     Ryd( 3p)     0.00136       0.41273
     8    C    1  pz     Val( 2p)     0.52347      -0.34607
     9    C    1  pz     Ryd( 3p)     0.00105       0.31149
    10    C    1  dxy    Ryd( 3d)     0.00024       2.02197
    11    C    1  dxz    Ryd( 3d)     0.00017       1.84513
    12    C    1  dyz    Ryd( 3d)     0.00018       2.02890
    13    C    1  dx2y2  Ryd( 3d)     0.00029       2.21232
    14    C    1  dz2    Ryd( 3d)     0.00050       1.99533

    15    S    2  S      Cor( 1S)     1.00000     -88.64922
    16    S    2  S      Cor( 2S)     0.99943      -8.74841
    17    S    2  S      Val( 3S)     0.53093      -0.74350
    18    S    2  S      Ryd( 4S)     0.00449       0.44935
    19    S    2  px     Cor( 2p)     0.99991      -6.29755
    20    S    2  px     Val( 3p)     0.40860      -0.38506
    21    S    2  px     Ryd( 4p)     0.00370       0.58872
    22    S    2  py     Cor( 2p)     0.99994      -6.29032
    23    S    2  py     Val( 3p)     0.36500      -0.32592
    24    S    2  py     Ryd( 4p)     0.01090       0.62686
    25    S    2  pz     Cor( 2p)     0.99993      -6.29300
    26    S    2  pz     Val( 3p)     0.47822      -0.39704
    27    S    2  pz     Ryd( 4p)     0.00451       0.62975
    28    S    2  dxy    Ryd( 3d)     0.01863       0.62443
    29    S    2  dxz    Ryd( 3d)     0.00610       0.50875
    30    S    2  dyz    Ryd( 3d)     0.01798       0.69647
    31    S    2  dx2y2  Ryd( 3d)     0.01878       0.77429
    32    S    2  dz2    Ryd( 3d)     0.02267       0.64748

    33    N    3  S      Cor( 1S)     0.99956     -14.49344
    34    N    3  S      Val( 2S)     0.66203      -0.82862
    35    N    3  S      Ryd( 3S)     0.00214       0.81863
    36    N    3  px     Val( 2p)     0.71484      -0.59782
    37    N    3  px     Ryd( 3p)     0.00276       1.08556
    38    N    3  py     Val( 2p)     0.66677      -0.54750
    39    N    3  py     Ryd( 3p)     0.00290       0.94907
    40    N    3  pz     Val( 2p)     0.77747      -0.53469
    41    N    3  pz     Ryd( 3p)     0.00082       0.65397
    42    N    3  dxy    Ryd( 3d)     0.00045       2.52333
    43    N    3  dxz    Ryd( 3d)     0.00028       1.98669
    44    N    3  dyz    Ryd( 3d)     0.00041       1.98858
    45    N    3  dx2y2  Ryd( 3d)     0.00044       2.34252
    46    N    3  dz2    Ryd( 3d)     0.00024       2.27580

    47    C    4  S      Cor( 1S)     0.99954     -10.40328
    48    C    4  S      Val( 2S)     0.50432      -0.48331
    49    C    4  S      Ryd( 3S)     0.00143       0.23417
    50    C    4  px     Val( 2p)     0.49118      -0.32476
    51    C    4  px     Ryd( 3p)     0.00332       0.40044
    52    C    4  py     Val( 2p)     0.53374      -0.32071
    53    C    4  py     Ryd( 3p)     0.00230       0.58184
    54    C    4  pz     Val( 2p)     0.57961      -0.43312
    55    C    4  pz     Ryd( 3p)     0.00135       0.26636
    56    C    4  dxy    Ryd( 3d)     0.00073       2.19333
    57    C    4  dxz    Ryd( 3d)     0.00072       1.61560
    58    C    4  dyz    Ryd( 3d)     0.00052       1.63820
    59    C    4  dx2y2  Ryd( 3d)     0.00049       2.15494
    60    C    4  dz2    Ryd( 3d)     0.00019       1.88892

    61    C    5  S      Cor( 1S)     0.99954     -10.37901
    62    C    5  S      Val( 2S)     0.49802      -0.45399
    63    C    5  S      Ryd( 3S)     0.00095       0.27231
    64    C    5  px     Val( 2p)     0.57049      -0.31373
    65    C    5  px     Ryd( 3p)     0.00334       0.57375
    66    C    5  py     Val( 2p)     0.46273      -0.28174
    67    C    5  py     Ryd( 3p)     0.00354       0.40928
    68    C    5  pz     Val( 2p)     0.53711      -0.40016
    69    C    5  pz     Ryd( 3p)     0.00073       0.28337
    70    C    5  dxy    Ryd( 3d)     0.00113       2.16894
    71    C    5  dxz    Ryd( 3d)     0.00070       1.65603
    72    C    5  dyz    Ryd( 3d)     0.00062       1.62459
    73    C    5  dx2y2  Ryd( 3d)     0.00062       2.17896
    74    C    5  dz2    Ryd( 3d)     0.00021       1.91801

    75    N    6  S      Cor( 1S)     0.99968     -14.39276
    76    N    6  S      Val( 2S)     0.71144      -0.75357
    77    N    6  S      Ryd( 3S)     0.00059       0.89517
    78    N    6  px     Val( 2p)     0.74881      -0.44331
    79    N    6  px     Ryd( 3p)     0.00210       0.74565
    80    N    6  py     Val( 2p)     0.67253      -0.41705
    81    N    6  py     Ryd( 3p)     0.00188       0.82516
    82    N    6  pz     Val( 2p)     0.56570      -0.40883
    83    N    6  pz     Ryd( 3p)     0.00017       0.63334
    84    N    6  dxy    Ryd( 3d)     0.00104       2.34075
    85    N    6  dxz    Ryd( 3d)     0.00102       2.11117
    86    N    6  dyz    Ryd( 3d)     0.00041       2.06990
    87    N    6  dx2y2  Ryd( 3d)     0.00088       2.68918
    88    N    6  dz2    Ryd( 3d)     0.00043       2.38344

    89    C    7  S      Cor( 1S)     0.99961     -10.40939
    90    C    7  S      Val( 2S)     0.46867      -0.43946
    91    C    7  S      Ryd( 3S)     0.00177       0.19824
    92    C    7  px     Val( 2p)     0.42184      -0.26422
    93    C    7  px     Ryd( 3p)     0.00581       0.35074
    94    C    7  py     Val( 2p)     0.52050      -0.30071
    95    C    7  py     Ryd( 3p)     0.00321       0.54474
    96    C    7  pz     Val( 2p)     0.52126      -0.40938
    97    C    7  pz     Ryd( 3p)     0.00156       0.26122
    98    C    7  dxy    Ryd( 3d)     0.00152       2.16129
    99    C    7  dxz    Ryd( 3d)     0.00097       1.65707
   100    C    7  dyz    Ryd( 3d)     0.00058       1.63616
   101    C    7  dx2y2  Ryd( 3d)     0.00082       2.20263
   102    C    7  dz2    Ryd( 3d)     0.00026       1.88752

   103    O    8  S      Cor( 1S)     0.99989     -19.09121
   104    O    8  S      Val( 2S)     0.90796      -1.14789
   105    O    8  S      Ryd( 3S)     0.00122       1.17810
   106    O    8  px     Val( 2p)     0.85736      -0.47583
   107    O    8  px     Ryd( 3p)     0.00039       0.89591
   108    O    8  py     Val( 2p)     0.77433      -0.52336
   109    O    8  py     Ryd( 3p)     0.00021       0.85431
   110    O    8  pz     Val( 2p)     0.88224      -0.47970
   111    O    8  pz     Ryd( 3p)     0.00062       0.88036
   112    O    8  dxy    Ryd( 3d)     0.00065       2.65782
   113    O    8  dxz    Ryd( 3d)     0.00021       2.49621
   114    O    8  dyz    Ryd( 3d)     0.00061       2.74514
   115    O    8  dx2y2  Ryd( 3d)     0.00051       2.78302
   116    O    8  dz2    Ryd( 3d)     0.00037       2.57251

   117    O    9  S      Cor( 1S)     0.99989     -19.09105
   118    O    9  S      Val( 2S)     0.90780      -1.14732
   119    O    9  S      Ryd( 3S)     0.00119       1.38332
   120    O    9  px     Val( 2p)     0.85559      -0.47570
   121    O    9  px     Ryd( 3p)     0.00039       0.89044
   122    O    9  py     Val( 2p)     0.78182      -0.51941
   123    O    9  py     Ryd( 3p)     0.00017       0.83947
   124    O    9  pz     Val( 2p)     0.87527      -0.48332
   125    O    9  pz     Ryd( 3p)     0.00056       0.87619
   126    O    9  dxy    Ryd( 3d)     0.00066       2.62847
   127    O    9  dxz    Ryd( 3d)     0.00028       2.50625
   128    O    9  dyz    Ryd( 3d)     0.00068       2.75157
   129    O    9  dx2y2  Ryd( 3d)     0.00058       2.70694
   130    O    9  dz2    Ryd( 3d)     0.00045       2.55552

   131    H   10  S      Val( 1S)     0.35165      -0.09552
   132    H   10  S      Ryd( 2S)     0.00032       0.17405
   133    H   10  px     Ryd( 2p)     0.00041       2.18510
   134    H   10  py     Ryd( 2p)     0.00007       1.59759
   135    H   10  pz     Ryd( 2p)     0.00009       1.52160

   136    H   11  S      Val( 1S)     0.36784      -0.11668
   137    H   11  S      Ryd( 2S)     0.00050       0.17918
   138    H   11  px     Ryd( 2p)     0.00009       1.64777
   139    H   11  py     Ryd( 2p)     0.00028       1.96691
   140    H   11  pz     Ryd( 2p)     0.00022       1.66637

   141    H   12  S      Val( 1S)     0.36940      -0.11990
   142    H   12  S      Ryd( 2S)     0.00052       0.17937
   143    H   12  px     Ryd( 2p)     0.00009       1.65082
   144    H   12  py     Ryd( 2p)     0.00029       1.99466
   145    H   12  pz     Ryd( 2p)     0.00019       1.62935

   146    H   13  S      Val( 1S)     0.34985      -0.15066
   147    H   13  S      Ryd( 2S)     0.00075       0.10864
   148    H   13  px     Ryd( 2p)     0.00009       1.72713
   149    H   13  py     Ryd( 2p)     0.00041       2.08082
   150    H   13  pz     Ryd( 2p)     0.00007       1.40321

   151    H   14  S      Val( 1S)     0.35902      -0.12745
   152    H   14  S      Ryd( 2S)     0.00039       0.11456
   153    H   14  px     Ryd( 2p)     0.00037       2.01430
   154    H   14  py     Ryd( 2p)     0.00013       1.81213
   155    H   14  pz     Ryd( 2p)     0.00005       1.42096

   156    H   15  S      Val( 1S)     0.35699      -0.13798
   157    H   15  S      Ryd( 2S)     0.00073       0.11949
   158    H   15  px     Ryd( 2p)     0.00007       1.75890
   159    H   15  py     Ryd( 2p)     0.00045       2.08598
   160    H   15  pz     Ryd( 2p)     0.00006       1.41268


 Summary of Natural Population Analysis:                  
                                                          
                                       Natural Population 
                Natural  -----------------------------------------------
    Atom  No    Charge         Core      Valence    Rydberg      Total
 -----------------------------------------------------------------------
      C    1   -0.41172      0.99959     2.40620    0.00593     3.41172
      S    2    1.11030      4.99921     1.78275    0.10775     6.88970
      N    3   -0.33113      0.99956     2.82112    0.01045     3.83113
      C    4   -0.11942      0.99954     2.10885    0.01104     3.11942
      C    5   -0.07973      0.99954     2.06835    0.01184     3.07973
      N    6   -0.20669      0.99968     2.69847    0.00853     3.70669
      C    7    0.05165      0.99961     1.93226    0.01648     2.94835
      O    8   -0.42656      0.99989     3.42188    0.00478     4.42656
      O    9   -0.42531      0.99989     3.42047    0.00495     4.42531
      H   10    0.14746      0.00000     0.35165    0.00089     0.35254
      H   11    0.13107      0.00000     0.36784    0.00109     0.36893
      H   12    0.12950      0.00000     0.36940    0.00110     0.37050
      H   13    0.14883      0.00000     0.34985    0.00132     0.35117
      H   14    0.14004      0.00000     0.35902    0.00094     0.35996
      H   15    0.14170      0.00000     0.35699    0.00131     0.35830
 =======================================================================
   * Total *   -0.00000     12.99650    24.81510    0.18840    38.00000

                                 Natural Population      
 --------------------------------------------------------
   Core                      12.99650 ( 99.9731% of  13)
   Valence                   24.81510 ( 99.2604% of  25)
   Natural Minimal Basis     37.81160 ( 99.5042% of  38)
   Natural Rydberg Basis      0.18840 (  0.4958% of  38)
 --------------------------------------------------------

    Atom  No          Natural Electron Configuration
 ----------------------------------------------------------------------------
      C    1      [core]2S( 0.60)2p( 1.80)
      S    2      [core]3S( 0.53)3p( 1.25)3d( 0.08)4p( 0.02)
      N    3      [core]2S( 0.66)2p( 2.16)3p( 0.01)
      C    4      [core]2S( 0.50)2p( 1.60)3p( 0.01)
      C    5      [core]2S( 0.50)2p( 1.57)3p( 0.01)
      N    6      [core]2S( 0.71)2p( 1.99)
      C    7      [core]2S( 0.47)2p( 1.46)3p( 0.01)
      O    8      [core]2S( 0.91)2p( 2.51)
      O    9      [core]2S( 0.91)2p( 2.51)
      H   10            1S( 0.35)
      H   11            1S( 0.37)
      H   12            1S( 0.37)
      H   13            1S( 0.35)
      H   14            1S( 0.36)
      H   15            1S( 0.36)


 NATURAL BOND ORBITAL ANALYSIS, alpha spin orbitals:

                       Occupancies       Lewis Structure    Low   High
           Occ.    -------------------  -----------------   occ   occ
  Cycle   Thresh.   Lewis   Non-Lewis     CR  BD  3C  LP    (L)   (NL)   Dev
 =============================================================================
   1(1)    0.90    36.62005   1.37995     13  20   0   5     3      6    0.05
   2(2)    0.90    35.79619   2.20381     13  22   0   3     6      5    0.03
   3(3)    0.90    36.03648   1.96352     13  21   0   4     6      5    0.03
   4(4)    0.90    35.79619   2.20381     13  22   0   3     6      5    0.03
   5(5)    0.90    35.84379   2.15621     13  21   0   4     6      5    0.03
   6(6)    0.90    35.79619   2.20381     13  22   0   3     6      5    0.03
   7(7)    0.90    35.84379   2.15621     13  21   0   4     6      5    0.03
   8(8)    0.90    35.79619   2.20381     13  22   0   3     6      5    0.03
   9(9)    0.90    35.84379   2.15621     13  21   0   4     6      5    0.03
  10(1)    0.80    36.74729   1.25271     13  17   0   8     1      3    0.05
  11(2)    0.80    36.74729   1.25271     13  17   0   8     1      3    0.05
  12(1)    0.70    36.76103   1.23897     13  16   0   9     0      3    0.15
  13(2)    0.70    36.76103   1.23897     13  16   0   9     0      3    0.15
  14(1)    0.60    33.29316   4.70684     13   6   0  19     0     13    0.34
  15(2)    0.60    33.29316   4.70684     13   6   0  19     0     13    0.34
  16(1)    0.50    30.90063   7.09937     13   0   0  25     0     17    0.40
  17(2)    0.50    30.90063   7.09937     13   0   0  25     0     17    0.40
  18(1)    0.70    36.76103   1.23897     13  16   0   9     0      3    0.15
 -----------------------------------------------------------------------------

 Structure accepted: RESONANCE keyword permits strongly delocalized structure

 --------------------------------------------------------
   Core                     12.99650 ( 99.973% of  13)
   Valence Lewis            23.76454 ( 95.058% of  25)
  ==================       ============================
   Total Lewis              36.76103 ( 96.740% of  38)
  -----------------------------------------------------
   Valence non-Lewis         1.08020 (  2.843% of  38)
   Rydberg non-Lewis         0.15877 (  0.418% of  38)
  ==================       ============================
   Total non-Lewis           1.23897 (  3.260% of  38)
 --------------------------------------------------------


       (Occupancy)   Bond orbital/ Coefficients/ Hybrids
 ---------------------------------------------------------------------------------
     1. (0.98888) BD ( 1) C   1 - S   2  
                ( 47.77%)   0.6911* C   1 s( 19.69%)p 4.07( 80.22%)d 0.00(  0.10%)
                                            0.0003  0.4437 -0.0074  0.2508 -0.0083
                                            0.0340  0.0004 -0.8591 -0.0052  0.0001
                                           -0.0143 -0.0014  0.0026  0.0274
                ( 52.23%)   0.7227* S   2 s( 31.08%)p 2.17( 67.59%)d 0.04(  1.33%)
                                            0.0000  0.0001  0.5545  0.0576  0.0001
                                           -0.1375 -0.0097 -0.0000 -0.0325 -0.0000
                                           -0.0001  0.8098  0.0033  0.0005 -0.0278
                                           -0.0090  0.0284  0.1077
     2. (0.98913) BD ( 1) C   1 - H  10  
                ( 64.53%)   0.8033* C   1 s( 26.94%)p 2.71( 73.03%)d 0.00(  0.04%)
                                            0.0000 -0.5190 -0.0075  0.8542 -0.0036
                                            0.0082  0.0004 -0.0178 -0.0136 -0.0001
                                           -0.0064 -0.0000 -0.0160  0.0085
                ( 35.47%)   0.5956* H  10 s( 99.89%)p 0.00(  0.11%)
                                           -0.9994  0.0008 -0.0322 -0.0006  0.0078
     3. (0.99219) BD ( 1) C   1 - H  11  
                ( 63.13%)   0.7945* C   1 s( 26.70%)p 2.74( 73.26%)d 0.00(  0.04%)
                                           -0.0001  0.5167  0.0048  0.3154 -0.0100
                                            0.6955  0.0025  0.3861  0.0165  0.0133
                                            0.0043  0.0079 -0.0088 -0.0080
                ( 36.87%)   0.6072* H  11 s( 99.89%)p 0.00(  0.11%)
                                            0.9995 -0.0014 -0.0061 -0.0242 -0.0213
     4. (0.99217) BD ( 1) C   1 - H  12  
                ( 62.97%)   0.7935* C   1 s( 26.62%)p 2.75( 73.34%)d 0.00(  0.04%)
                                           -0.0001  0.5160  0.0045  0.3275 -0.0101
                                           -0.7174 -0.0040  0.3333  0.0169 -0.0138
                                            0.0032 -0.0062 -0.0089 -0.0087
                ( 37.03%)   0.6085* H  12 s( 99.89%)p 0.00(  0.11%)
                                            0.9995 -0.0014 -0.0064  0.0253 -0.0193
     5. (0.99473) BD ( 1) S   2 - O   8  
                ( 35.62%)   0.5969* S   2 s( 31.96%)p 2.10( 66.95%)d 0.03(  1.09%)
                                            0.0000  0.0000  0.5642 -0.0358  0.0000
                                           -0.1212 -0.0226 -0.0001  0.7174  0.0567
                                           -0.0000 -0.3681 -0.0320 -0.0255  0.0061
                                           -0.0643 -0.0647 -0.0438
                ( 64.38%)   0.8023* O   8 s( 25.08%)p 2.98( 74.84%)d 0.00(  0.08%)
                                           -0.0000  0.5001 -0.0259  0.2750  0.0011
                                           -0.7691 -0.0108  0.2848  0.0004 -0.0139
                                            0.0055 -0.0153 -0.0162 -0.0093
     6. (0.99487) BD ( 1) S   2 - O   9  
                ( 35.67%)   0.5973* S   2 s( 32.08%)p 2.09( 66.90%)d 0.03(  1.02%)
                                           -0.0000 -0.0000 -0.5648  0.0420 -0.0000
                                            0.1260  0.0232 -0.0000  0.6836  0.0552
                                            0.0000  0.4253  0.0366 -0.0253 -0.0082
                                           -0.0726  0.0564  0.0329
                ( 64.33%)   0.8021* O   9 s( 25.14%)p 2.97( 74.74%)d 0.01(  0.13%)
                                            0.0000 -0.5003  0.0321 -0.2847  0.0004
                                           -0.7399 -0.0050 -0.3446  0.0014 -0.0168
                                           -0.0087 -0.0222  0.0186  0.0085
     7. (0.99232) BD ( 1) N   3 - C   4  
                ( 63.97%)   0.7998* N   3 s( 35.21%)p 1.84( 64.76%)d 0.00(  0.03%)
                                            0.0001  0.5932  0.0143  0.3725  0.0125
                                           -0.7122  0.0234  0.0309  0.0022 -0.0138
                                            0.0017 -0.0024 -0.0030 -0.0113
                ( 36.03%)   0.6002* C   4 s( 25.86%)p 2.86( 74.00%)d 0.01(  0.15%)
                                           -0.0001  0.5081 -0.0187 -0.5723 -0.0505
                                            0.6391  0.0031 -0.0383 -0.0076 -0.0308
                                            0.0007 -0.0018 -0.0117 -0.0192
     8. (0.99480) BD ( 1) N   3 - C   7  
                ( 65.14%)   0.8071* N   3 s( 36.52%)p 1.74( 63.44%)d 0.00(  0.04%)
                                            0.0001  0.6042  0.0134  0.3748  0.0098
                                            0.7008 -0.0235  0.0463  0.0016  0.0145
                                            0.0019  0.0028 -0.0030 -0.0110
                ( 34.86%)   0.5904* C   7 s( 28.67%)p 2.48( 71.16%)d 0.01(  0.17%)
                                            0.0001  0.5352 -0.0150 -0.5411 -0.0536
                                           -0.6430  0.0020 -0.0491 -0.0073  0.0356
                                            0.0015  0.0031 -0.0097 -0.0187
     9. (0.99437) BD ( 1) C   4 - C   5  
                ( 51.58%)   0.7182* C   4 s( 37.39%)p 1.67( 62.55%)d 0.00(  0.06%)
                                            0.0000  0.6114 -0.0105  0.7605  0.0098
                                            0.2008 -0.0396  0.0719  0.0001  0.0181
                                            0.0028  0.0014  0.0141 -0.0067
                ( 48.42%)   0.6958* C   5 s( 35.68%)p 1.80( 64.25%)d 0.00(  0.07%)
                                            0.0002  0.5972 -0.0124 -0.7157  0.0096
                                           -0.3525 -0.0455 -0.0618 -0.0001  0.0162
                                            0.0030  0.0013  0.0192 -0.0087
    10. (0.94385) BD ( 2) C   4 - C   5  
                ( 52.82%)   0.7268* C   4 s(  0.01%)p 1.00( 99.86%)d 0.00(  0.13%)
                                           -0.0000  0.0032  0.0069 -0.0904  0.0041
                                           -0.0235 -0.0011  0.9947 -0.0205 -0.0025
                                            0.0282  0.0216 -0.0020  0.0052
                ( 47.18%)   0.6869* C   5 s(  0.00%)p 1.00( 99.84%)d 0.00(  0.16%)
                                           -0.0000 -0.0009  0.0022 -0.0792  0.0020
                                           -0.0155  0.0011  0.9959 -0.0116  0.0011
                                           -0.0393 -0.0038  0.0030 -0.0056
    11. (0.99268) BD ( 1) C   4 - H  13  
                ( 65.08%)   0.8067* C   4 s( 36.76%)p 1.72( 63.22%)d 0.00(  0.02%)
                                            0.0003 -0.6060 -0.0199  0.2870 -0.0103
                                            0.7400 -0.0102  0.0457  0.0015 -0.0103
                                            0.0002 -0.0012  0.0074  0.0040
                ( 34.92%)   0.5909* H  13 s( 99.88%)p 0.00(  0.12%)
                                           -0.9994  0.0043 -0.0128 -0.0326 -0.0040
    12. (0.99009) BD ( 1) C   5 - N   6  
                ( 40.89%)   0.6395* C   5 s( 29.46%)p 2.39( 70.41%)d 0.00(  0.13%)
                                            0.0000  0.5427 -0.0082  0.0383  0.0607
                                            0.8354  0.0291  0.0165  0.0051 -0.0081
                                            0.0000  0.0003 -0.0295 -0.0180
                ( 59.11%)   0.7688* N   6 s( 31.10%)p 2.21( 68.80%)d 0.00(  0.09%)
                                            0.0002  0.5576  0.0069  0.1054 -0.0350
                                           -0.8220  0.0062  0.0057 -0.0030  0.0152
                                            0.0003  0.0015 -0.0224 -0.0143
    13. (0.99241) BD ( 1) C   5 - H  14  
                ( 64.24%)   0.8015* C   5 s( 34.74%)p 1.88( 65.24%)d 0.00(  0.02%)
                                           -0.0003  0.5892  0.0171  0.6904 -0.0035
                                           -0.4158  0.0223  0.0489 -0.0004 -0.0123
                                            0.0008 -0.0009  0.0040 -0.0045
                ( 35.76%)   0.5980* H  14 s( 99.88%)p 0.00(  0.12%)
                                            0.9994 -0.0042 -0.0302  0.0161 -0.0019
    14. (0.99405) BD ( 1) N   6 - C   7  
                ( 59.12%)   0.7689* N   6 s( 35.52%)p 1.81( 64.38%)d 0.00(  0.10%)
                                            0.0000  0.5957  0.0194 -0.7376  0.0053
                                            0.3082 -0.0362 -0.0590  0.0003 -0.0032
                                            0.0043 -0.0003  0.0272 -0.0135
                ( 40.88%)   0.6394* C   7 s( 34.30%)p 1.91( 65.58%)d 0.00(  0.13%)
                                            0.0001  0.5853 -0.0204  0.7837  0.0407
                                           -0.1815  0.0498  0.0675  0.0040 -0.0214
                                            0.0045 -0.0018  0.0240 -0.0150
    15. (0.92513) BD ( 2) N   6 - C   7  
                ( 52.78%)   0.7265* N   6 s(  0.00%)p 1.00( 99.76%)d 0.00(  0.24%)
                                            0.0000 -0.0025 -0.0001 -0.0840  0.0004
                                           -0.0055  0.0003  0.9952 -0.0076  0.0016
                                           -0.0451 -0.0163  0.0036 -0.0067
                ( 47.22%)   0.6871* C   7 s(  0.00%)p 1.00( 99.81%)d 0.00(  0.19%)
                                            0.0000  0.0012  0.0064 -0.0871  0.0037
                                           -0.0019  0.0014  0.9950 -0.0231  0.0021
                                            0.0339 -0.0259 -0.0031  0.0052
    16. (0.99103) BD ( 1) C   7 - H  15  
                ( 64.52%)   0.8032* C   7 s( 37.04%)p 1.70( 62.93%)d 0.00(  0.02%)
                                           -0.0005  0.6082  0.0223 -0.2806  0.0272
                                            0.7410 -0.0150 -0.0241 -0.0002 -0.0124
                                           -0.0007 -0.0008 -0.0082 -0.0034
                ( 35.48%)   0.5957* H  15 s( 99.87%)p 0.00(  0.13%)
                                            0.9994 -0.0048  0.0110 -0.0336  0.0026
    17. (0.99959) CR ( 1) C   1           s(100.00%)p 0.00(  0.00%)
                                            1.0000 -0.0000  0.0000 -0.0000  0.0000
                                           -0.0000 -0.0000  0.0003  0.0000 -0.0000
                                            0.0000  0.0000 -0.0000 -0.0000
    18. (1.00000) CR ( 1) S   2           s(100.00%)
                                            1.0000 -0.0000 -0.0000  0.0000 -0.0000
                                            0.0000  0.0000  0.0000  0.0000 -0.0000
                                            0.0000 -0.0000  0.0000 -0.0000  0.0000
                                            0.0000  0.0000 -0.0000
    19. (0.99943) CR ( 2) S   2           s(100.00%)
                                           -0.0000  1.0000 -0.0001 -0.0000 -0.0000
                                            0.0000  0.0000  0.0000  0.0000 -0.0000
                                            0.0000 -0.0001 -0.0000 -0.0000  0.0000
                                            0.0000 -0.0000 -0.0000
    20. (0.99991) CR ( 3) S   2           s(  0.00%)p 1.00(100.00%)
                                           -0.0000 -0.0000 -0.0001 -0.0000  1.0000
                                            0.0000  0.0000  0.0000 -0.0000 -0.0000
                                            0.0000 -0.0000  0.0000  0.0000  0.0000
                                            0.0000  0.0000 -0.0000
    21. (0.99994) CR ( 4) S   2           s(  0.00%)p 1.00(100.00%)
                                            0.0000  0.0000  0.0000  0.0000  0.0000
                                           -0.0000 -0.0000  1.0000  0.0001  0.0000
                                           -0.0000  0.0000  0.0000 -0.0000 -0.0000
                                           -0.0000 -0.0000 -0.0000
    22. (0.99993) CR ( 5) S   2           s(  0.00%)p 1.00(100.00%)
                                            0.0000  0.0000  0.0001  0.0000  0.0000
                                           -0.0000 -0.0000 -0.0000 -0.0000  0.0000
                                            1.0000  0.0001 -0.0000  0.0000 -0.0000
                                           -0.0000  0.0000  0.0000
    23. (0.99955) CR ( 1) N   3           s(100.00%)p 0.00(  0.00%)
                                            1.0000  0.0008 -0.0000 -0.0015 -0.0001
                                            0.0000 -0.0000 -0.0003  0.0000  0.0000
                                           -0.0000 -0.0000  0.0000 -0.0000
    24. (0.99954) CR ( 1) C   4           s(100.00%)p 0.00(  0.00%)
                                            1.0000  0.0002  0.0000 -0.0001 -0.0000
                                           -0.0002  0.0000 -0.0000 -0.0000 -0.0000
                                            0.0000  0.0000 -0.0000 -0.0000
    25. (0.99955) CR ( 1) C   5           s(100.00%)p 0.00(  0.00%)
                                            1.0000  0.0001  0.0000  0.0004 -0.0000
                                           -0.0001  0.0000  0.0000 -0.0000 -0.0000
                                           -0.0000 -0.0000 -0.0000  0.0000
    26. (0.99968) CR ( 1) N   6           s(100.00%)p 0.00(  0.00%)
                                            1.0000 -0.0002 -0.0000 -0.0000  0.0000
                                            0.0002 -0.0000 -0.0000  0.0000 -0.0000
                                            0.0000  0.0000  0.0000  0.0000
    27. (0.99961) CR ( 1) C   7           s(100.00%)p 0.00(  0.00%)
                                            1.0000  0.0002  0.0000 -0.0001  0.0000
                                            0.0005 -0.0000 -0.0000  0.0000 -0.0000
                                           -0.0000 -0.0000 -0.0000  0.0000
    28. (0.99989) CR ( 1) O   8           s(100.00%)p 0.00(  0.00%)
                                            1.0000 -0.0003 -0.0000 -0.0001  0.0000
                                           -0.0003 -0.0000 -0.0001  0.0000  0.0000
                                           -0.0000  0.0000 -0.0000 -0.0000
    29. (0.99989) CR ( 1) O   9           s(100.00%)p 0.00(  0.00%)
                                            1.0000 -0.0003 -0.0000 -0.0001  0.0000
                                            0.0003  0.0000 -0.0001  0.0000 -0.0000
                                           -0.0000  0.0000 -0.0000 -0.0000
    30. (0.41376) LP*( 1) S   2           s(  5.04%)p18.84( 94.88%)d 0.02(  0.09%)
                                           -0.0000 -0.0000  0.2228  0.0267 -0.0000
                                            0.9737 -0.0228  0.0000 -0.0038  0.0007
                                            0.0000  0.0109  0.0036  0.0009 -0.0242
                                            0.0007  0.0111 -0.0123
    31. (0.77819) LP ( 1) N   3           s(  0.19%)p99.99( 99.79%)d 0.07(  0.01%)
                                           -0.0003  0.0437  0.0033  0.0331 -0.0020
                                            0.0105 -0.0001 -0.9983  0.0138  0.0002
                                           -0.0108 -0.0017  0.0012 -0.0038
    32. (0.75039) LP ( 2) N   3           s( 28.12%)p 2.56( 71.87%)d 0.00(  0.01%)
                                           -0.0017  0.5299 -0.0217 -0.8467 -0.0418
                                           -0.0027  0.0001 -0.0048  0.0061 -0.0005
                                           -0.0009  0.0000  0.0089 -0.0063
    33. (0.96118) LP ( 1) N   6           s( 33.41%)p 1.99( 66.48%)d 0.00(  0.11%)
                                            0.0000  0.5778 -0.0158  0.6591  0.0149
                                            0.4758  0.0149  0.0597  0.0017 -0.0281
                                           -0.0030 -0.0023 -0.0104  0.0135
    34. (0.98844) LP ( 1) O   8           s( 74.45%)p 0.34( 25.54%)d 0.00(  0.01%)
                                            0.0003  0.8628  0.0076 -0.1057 -0.0028
                                            0.4376  0.0045 -0.2296 -0.0020  0.0030
                                           -0.0017  0.0054  0.0044  0.0006
    35. (0.89802) LP ( 2) O   8           s(  0.44%)p99.99( 99.46%)d 0.21(  0.09%)
                                            0.0001  0.0666 -0.0012 -0.2895  0.0017
                                            0.2780 -0.0021  0.9130 -0.0043  0.0104
                                            0.0055 -0.0211  0.0041  0.0177
    36. (0.87003) LP ( 3) O   8           s(  0.09%)p99.99( 99.82%)d 1.07(  0.10%)
                                           -0.0002  0.0298  0.0013 -0.9101  0.0033
                                           -0.3719  0.0021 -0.1775 -0.0008  0.0211
                                           -0.0131  0.0003 -0.0180 -0.0031
    37. (0.98847) LP ( 1) O   9           s( 74.40%)p 0.34( 25.59%)d 0.00(  0.01%)
                                            0.0003  0.8625  0.0111 -0.1091 -0.0031
                                           -0.4172 -0.0043 -0.2644 -0.0027 -0.0033
                                           -0.0021 -0.0062  0.0044  0.0001
    38. (0.89795) LP ( 2) O   9           s(  0.46%)p99.99( 99.45%)d 0.20(  0.09%)
                                            0.0001  0.0675 -0.0006 -0.2895  0.0015
                                           -0.3481  0.0016  0.8886 -0.0028 -0.0108
                                            0.0049  0.0178  0.0053  0.0202
    39. (0.86916) LP ( 3) O   9           s(  0.10%)p99.99( 99.80%)d 0.92(  0.09%)
                                           -0.0003  0.0320  0.0014 -0.9067  0.0020
                                            0.3942 -0.0011 -0.1435 -0.0013 -0.0195
                                           -0.0148  0.0018 -0.0182 -0.0028
    40. (0.00186) RY*( 1) C   1           s( 58.38%)p 0.68( 39.79%)d 0.03(  1.83%)
                                           -0.0000  0.0116  0.7640  0.0059  0.3974
                                           -0.0007  0.0435  0.0048 -0.4879  0.0029
                                           -0.0267 -0.0109 -0.0207  0.1304
    41. (0.00137) RY*( 2) C   1           s(  0.03%)p99.99( 99.43%)d19.85(  0.55%)
                                            0.0000  0.0004  0.0166 -0.0001  0.0087
                                            0.0061 -0.9957  0.0004 -0.0528 -0.0573
                                           -0.0054 -0.0458 -0.0010  0.0069
    42. (0.00043) RY*( 3) C   1           s(  0.35%)p99.99( 94.56%)d14.73(  5.09%)
                                            0.0000  0.0014  0.0588 -0.0120 -0.8153
                                           -0.0006  0.0228  0.0110 -0.5293 -0.0284
                                            0.1287  0.0285 -0.0513  0.1735
    43. (0.00013) RY*( 4) C   1           s(  2.09%)p 1.82(  3.82%)d44.92( 94.08%)
                                           -0.0000 -0.0057  0.1446  0.0004 -0.0529
                                           -0.0062 -0.0420 -0.0029  0.1833 -0.1534
                                           -0.0048  0.9509  0.0477  0.1038
    44. (0.00011) RY*( 5) C   1           s( 38.75%)p 1.40( 54.21%)d 0.18(  7.04%)
                                           -0.0000 -0.0220  0.6221  0.0021 -0.3992
                                            0.0031 -0.0167 -0.0187  0.6181  0.0074
                                           -0.0256 -0.2257  0.0635 -0.1214
    45. (0.00004) RY*( 6) C   1           s(  0.01%)p 1.00(  5.43%)d17.43( 94.57%)
    46. (0.00000) RY*( 7) C   1           s(  0.04%)p13.75(  0.54%)d99.99( 99.42%)
    47. (0.00000) RY*( 8) C   1           s(  0.00%)p 1.00(  0.59%)d99.99( 99.41%)
    48. (0.00000) RY*( 9) C   1           s(  0.41%)p 4.39(  1.80%)d99.99( 97.79%)
    49. (0.03390) RY*( 1) S   2           s(  1.27%)p 8.87( 11.27%)d68.86( 87.46%)
                                           -0.0000 -0.0000  0.0336  0.1076 -0.0000
                                           -0.0046  0.0692  0.0000  0.0057 -0.0096
                                            0.0000 -0.1487  0.2927 -0.0156  0.0425
                                           -0.0854  0.5724  0.7333
    50. (0.02494) RY*( 2) S   2           s(  0.00%)p 1.00( 30.96%)d 2.23( 69.04%)
                                           -0.0000 -0.0000  0.0012  0.0023 -0.0000
                                            0.0005 -0.0027  0.0000  0.1285 -0.5411
                                            0.0000  0.0034 -0.0166  0.4323  0.0229
                                            0.7057  0.0367  0.0605
    51. (0.01978) RY*( 3) S   2           s(  2.04%)p 6.68( 13.63%)d41.32( 84.33%)
                                            0.0000  0.0000 -0.0526  0.1328 -0.0000
                                            0.0064 -0.3513 -0.0000  0.0038  0.0086
                                           -0.0000 -0.0313  0.1086 -0.1585 -0.3155
                                            0.1049 -0.6662  0.5137
    52. (0.01961) RY*( 4) S   2           s(  0.07%)p13.48(  0.91%)d99.99( 99.02%)
                                            0.0000  0.0000 -0.0115  0.0232 -0.0000
                                            0.0016 -0.0752 -0.0000 -0.0187 -0.0505
                                           -0.0000 -0.0073  0.0214  0.8204 -0.0369
                                           -0.5346 -0.1570  0.0735
    53. (0.00555) RY*( 5) S   2           s(  0.03%)p99.99( 69.79%)d99.99( 30.18%)
                                           -0.0000 -0.0000  0.0015  0.0165 -0.0000
                                           -0.0012  0.0044 -0.0000 -0.0119  0.8346
                                            0.0000 -0.0028  0.0340  0.3345  0.0244
                                            0.4333  0.0206  0.0340
    54. (0.00401) RY*( 6) S   2           s(  1.47%)p 0.61(  0.90%)d66.33( 97.63%)
                                            0.0000  0.0000 -0.0010  0.1213  0.0000
                                            0.0245 -0.0024 -0.0000 -0.0025 -0.0111
                                           -0.0000  0.0212  0.0883 -0.0385  0.9330
                                           -0.0087 -0.2968  0.1273
    55. (0.00255) RY*( 7) S   2           s( 40.76%)p 1.18( 48.18%)d 0.27( 11.07%)
                                           -0.0000 -0.0000  0.0351  0.6374 -0.0000
                                           -0.0256  0.3247  0.0000 -0.0018 -0.0336
                                            0.0000 -0.0349  0.6110  0.0061 -0.1321
                                            0.0188 -0.1033 -0.2867
    56. (0.00054) RY*( 8) S   2           s( 35.10%)p 1.53( 53.80%)d 0.32( 11.11%)
                                            0.0000  0.0000 -0.0134  0.5923 -0.0000
                                           -0.0315 -0.6815 -0.0000 -0.0007  0.0056
                                            0.0000 -0.0333 -0.2672 -0.0051  0.0609
                                           -0.0070  0.2897 -0.1528
    57. (0.00034) RY*( 9) S   2           s( 19.12%)p 3.88( 74.25%)d 0.35(  6.63%)
                                            0.0000  0.0000 -0.0108  0.4371 -0.0000
                                            0.0088  0.5428 -0.0000  0.0000  0.0174
                                            0.0000 -0.0416 -0.6677  0.0024 -0.0561
                                           -0.0151 -0.1057  0.2275
    58. (0.00258) RY*( 1) N   3           s( 53.42%)p 0.82( 43.79%)d 0.05(  2.79%)
                                            0.0000  0.0008  0.7309 -0.0467  0.5853
                                           -0.0067 -0.2204 -0.0030 -0.2110  0.0506
                                            0.0312 -0.0024  0.1198 -0.0999
    59. (0.00236) RY*( 2) N   3           s(  2.35%)p40.23( 94.68%)d 1.26(  2.97%)
                                           -0.0000  0.0009  0.1534 -0.0118  0.1708
                                            0.0356  0.9568 -0.0001 -0.0262 -0.1680
                                           -0.0049 -0.0315 -0.0043 -0.0202
    60. (0.00080) RY*( 3) N   3           s( 17.91%)p 2.87( 51.46%)d 1.71( 30.63%)
                                           -0.0000 -0.0091  0.4231  0.0225 -0.6938
                                            0.0021  0.0345  0.0008 -0.1774 -0.0960
                                            0.0722 -0.0425  0.5345 -0.0658
    61. (0.00060) RY*( 4) N   3           s(  3.80%)p19.43( 73.84%)d 5.88( 22.36%)
                                            0.0000 -0.0081  0.1948 -0.0022  0.0186
                                           -0.0002 -0.0082  0.0121  0.8589 -0.0548
                                           -0.0255  0.4246  0.1702 -0.1034
    62. (0.00036) RY*( 5) N   3           s(  0.22%)p76.82( 17.20%)d99.99( 82.58%)
                                            0.0000 -0.0038  0.0472 -0.0013  0.0376
                                            0.0008 -0.0139  0.0069  0.4127  0.1113
                                            0.0627 -0.8924  0.0799 -0.0817
    63. (0.00019) RY*( 6) N   3           s(  2.91%)p 0.58(  1.68%)d32.77( 95.41%)
                                            0.0000 -0.0007  0.1706  0.0004 -0.1235
                                            0.0015 -0.0361  0.0111  0.0096 -0.1264
                                           -0.9449 -0.0901 -0.1926 -0.0045
    64. (0.00014) RY*( 7) N   3           s(  3.24%)p 1.23(  4.00%)d28.59( 92.76%)
                                           -0.0000 -0.0026  0.1801 -0.0044 -0.1220
                                            0.0111 -0.1502 -0.0019  0.0487 -0.7942
                                            0.2646 -0.0890 -0.4659 -0.0433
    65. (0.00011) RY*( 8) N   3           s( 12.94%)p 0.96( 12.48%)d 5.76( 74.58%)
                                            0.0000 -0.0065  0.3597 -0.0027 -0.3355
                                           -0.0083  0.0974  0.0000  0.0519  0.5451
                                            0.1581  0.0584 -0.6404 -0.1009
    66. (0.00001) RY*( 9) N   3           s(  3.15%)p 0.32(  1.02%)d30.39( 95.83%)
    67. (0.00283) RY*( 1) C   4           s(  1.98%)p46.22( 91.56%)d 3.26(  6.46%)
                                           -0.0000 -0.0178  0.1396  0.0097 -0.8097
                                           -0.0365 -0.4970 -0.0004 -0.1070 -0.1187
                                            0.0220 -0.0267  0.2179  0.0427
    68. (0.00143) RY*( 2) C   4           s( 19.32%)p 3.55( 68.53%)d 0.63( 12.15%)
                                            0.0000  0.0012  0.4395 -0.0354  0.4606
                                            0.0195 -0.5775  0.0009  0.3714 -0.1932
                                           -0.1460  0.1161  0.2221  0.0084
    69. (0.00123) RY*( 3) C   4           s(  0.18%)p99.99( 74.93%)d99.99( 24.89%)
                                            0.0000 -0.0030  0.0418 -0.0154  0.3339
                                            0.0055 -0.2782 -0.0219 -0.7481 -0.0724
                                            0.3562 -0.3272  0.0901  0.0399
    70. (0.00083) RY*( 4) C   4           s( 76.29%)p 0.27( 20.95%)d 0.04(  2.76%)
                                            0.0000  0.0093  0.8734  0.0245 -0.1171
                                            0.0270  0.4194 -0.0049 -0.1361  0.0006
                                            0.0155 -0.0610 -0.1264  0.0873
    71. (0.00059) RY*( 5) C   4           s(  0.02%)p99.99( 20.19%)d99.99( 79.79%)
                                            0.0000  0.0021  0.0156  0.0001 -0.0408
                                            0.0009  0.0031 -0.0139  0.4472 -0.0149
                                            0.8728 -0.1136 -0.0711  0.1339
    72. (0.00012) RY*( 6) C   4           s(  0.86%)p 5.00(  4.31%)d99.99( 94.83%)
                                            0.0000 -0.0014  0.0928 -0.0369  0.0216
                                            0.0253 -0.2008 -0.0045 -0.0154  0.9531
                                            0.0128  0.0819  0.0554  0.1730
    73. (0.00006) RY*( 7) C   4           s(  0.03%)p99.99( 11.96%)d99.99( 88.01%)
    74. (0.00002) RY*( 8) C   4           s(  0.06%)p99.99(  7.13%)d99.99( 92.81%)
    75. (0.00000) RY*( 9) C   4           s(  1.25%)p 0.65(  0.81%)d78.62( 97.94%)
    76. (0.00304) RY*( 1) C   5           s(  8.12%)p 7.89( 64.10%)d 3.42( 27.78%)
                                            0.0000 -0.0060  0.2849  0.0426  0.2602
                                            0.0149 -0.7557  0.0033  0.0113  0.5144
                                           -0.0078  0.0485 -0.0915  0.0499
    77. (0.00209) RY*( 2) C   5           s(  7.19%)p12.86( 92.39%)d 0.06(  0.42%)
                                           -0.0000 -0.0323  0.2661 -0.0195  0.8744
                                           -0.0544  0.3848 -0.0044  0.0891 -0.0331
                                           -0.0127 -0.0121 -0.0472  0.0240
    78. (0.00079) RY*( 3) C   5           s(  0.00%)p 1.00( 14.85%)d 5.74( 85.15%)
                                            0.0000  0.0011  0.0064  0.0014 -0.0512
                                            0.0016  0.0014 -0.0163  0.3815  0.0982
                                           -0.4384 -0.8013  0.0309 -0.0812
    79. (0.00059) RY*( 4) C   5           s(  0.03%)p99.99( 72.94%)d99.99( 27.03%)
                                           -0.0000  0.0009  0.0177 -0.0008 -0.0830
                                            0.0009 -0.0085  0.0055  0.8500 -0.0408
                                           -0.1559  0.4930  0.0307 -0.0153
    80. (0.00035) RY*( 5) C   5           s( 57.30%)p 0.39( 22.13%)d 0.36( 20.56%)
                                           -0.0000  0.0168  0.7568 -0.0241 -0.3384
                                            0.0287  0.3206 -0.0028 -0.0509  0.2721
                                            0.0274  0.0230  0.3391  0.1237
    81. (0.00018) RY*( 6) C   5           s( 16.85%)p 0.92( 15.55%)d 4.01( 67.60%)
                                            0.0000  0.0016  0.4105 -0.0047  0.0184
                                            0.0133 -0.3937 -0.0009 -0.0018 -0.8036
                                           -0.0272 -0.0919  0.0824  0.1193
    82. (0.00003) RY*( 7) C   5           s(  8.23%)p 0.70(  5.77%)d10.45( 86.00%)
    83. (0.00000) RY*( 8) C   5           s(  0.00%)p 1.00( 12.10%)d 7.26( 87.90%)
    84. (0.00000) RY*( 9) C   5           s(  2.39%)p 0.18(  0.43%)d40.70( 97.18%)
    85. (0.00149) RY*( 1) N   6           s(  1.21%)p74.58( 90.28%)d 7.03(  8.51%)
                                            0.0000 -0.0147  0.1090  0.0167 -0.8155
                                            0.0215 -0.4825  0.0015 -0.0650 -0.2817
                                           -0.0033 -0.0229 -0.0688 -0.0224
    86. (0.00075) RY*( 2) N   6           s(  1.65%)p59.24( 97.92%)d 0.26(  0.43%)
                                           -0.0000 -0.0051  0.1285  0.0320  0.5150
                                           -0.0245 -0.8425  0.0032  0.0493  0.0076
                                            0.0054 -0.0053 -0.0609 -0.0220
    87. (0.00024) RY*( 3) N   6           s(  0.00%)p 1.00(  2.49%)d39.13( 97.51%)
                                            0.0000 -0.0000  0.0056  0.0013 -0.0106
                                           -0.0001 -0.0077 -0.0098  0.1570 -0.0588
                                           -0.5323  0.8251  0.0536 -0.0674
    88. (0.00015) RY*( 4) N   6           s(  0.38%)p99.99( 87.13%)d33.13( 12.49%)
                                            0.0000 -0.0004  0.0614  0.0031  0.0888
                                           -0.0000  0.0073 -0.0237 -0.9289 -0.0234
                                           -0.3424 -0.0518  0.0214 -0.0630
    89. (0.00009) RY*( 5) N   6           s( 94.53%)p 0.04(  4.11%)d 0.01(  1.36%)
    90. (0.00004) RY*( 6) N   6           s(  0.23%)p 5.10(  1.18%)d99.99( 98.59%)
    91. (0.00002) RY*( 7) N   6           s(  1.43%)p 4.95(  7.06%)d64.22( 91.52%)
    92. (0.00000) RY*( 8) N   6           s(  0.00%)p 1.00( 10.10%)d 8.90( 89.90%)
    93. (0.00001) RY*( 9) N   6           s(  0.54%)p 0.55(  0.30%)d99.99( 99.17%)
    94. (0.00504) RY*( 1) C   7           s(  3.41%)p23.54( 80.17%)d 4.82( 16.42%)
                                            0.0000  0.0074  0.1844  0.0480 -0.8718
                                            0.0504  0.1719  0.0041 -0.0852  0.3364
                                            0.0246  0.0323  0.2220  0.0121
    95. (0.00271) RY*( 2) C   7           s( 16.47%)p 4.69( 77.19%)d 0.39(  6.34%)
                                            0.0000 -0.0179  0.4054 -0.0475  0.3406
                                           -0.0071  0.8050 -0.0071  0.0740  0.1434
                                           -0.0103 -0.0034  0.2002  0.0518
    96. (0.00135) RY*( 3) C   7           s(  0.59%)p99.99( 75.01%)d41.28( 24.39%)
                                           -0.0000  0.0049  0.0767  0.0032 -0.0922
                                           -0.0028 -0.0864  0.0243  0.8565  0.0441
                                           -0.3659 -0.3237 -0.0069 -0.0570
    97. (0.00096) RY*( 4) C   7           s(  0.54%)p32.15( 17.33%)d99.99( 82.13%)
                                           -0.0000 -0.0002  0.0734  0.0033  0.0491
                                           -0.0031 -0.0453  0.0205 -0.4104  0.0356
                                           -0.8922 -0.0327  0.0661 -0.1363
    98. (0.00078) RY*( 5) C   7           s( 42.93%)p 0.71( 30.67%)d 0.61( 26.40%)
                                           -0.0000  0.0122  0.6551  0.0359  0.2312
                                           -0.0269 -0.5003 -0.0053 -0.0300  0.4924
                                            0.1211  0.0757 -0.0326 -0.0049
    99. (0.00048) RY*( 6) C   7           s( 33.19%)p 0.17(  5.56%)d 1.85( 61.26%)
                                           -0.0000  0.0094  0.5760  0.0092 -0.2266
                                           -0.0279  0.0198 -0.0042 -0.0541 -0.6618
                                           -0.0146 -0.0340 -0.3976  0.1228
   100. (0.00008) RY*( 7) C   7           s(  2.40%)p 2.33(  5.59%)d38.40( 92.02%)
   101. (0.00002) RY*( 8) C   7           s(  0.01%)p 1.00(  8.17%)d11.23( 91.82%)
   102. (0.00000) RY*( 9) C   7           s(  0.47%)p 1.78(  0.83%)d99.99( 98.71%)
   103. (0.00117) RY*( 1) O   8           s( 68.24%)p 0.42( 28.45%)d 0.05(  3.31%)
                                           -0.0000  0.0056  0.8260  0.0087  0.1508
                                           -0.0214  0.0160  0.0118 -0.5107  0.0112
                                           -0.0456  0.1565  0.0629 -0.0500
   104. (0.00057) RY*( 2) O   8           s( 24.14%)p 2.91( 70.26%)d 0.23(  5.60%)
                                           -0.0000  0.0048  0.4913  0.0079 -0.5010
                                           -0.0164  0.2101  0.0065  0.6380  0.1816
                                           -0.0511 -0.0685  0.0569  0.1115
   105. (0.00031) RY*( 3) O   8           s(  1.36%)p67.88( 92.53%)d 4.48(  6.11%)
                                           -0.0000  0.0036  0.1167 -0.0011  0.7883
                                           -0.0063  0.3646 -0.0004  0.4135 -0.1332
                                            0.0743 -0.0536  0.1449  0.1181
   106. (0.00005) RY*( 4) O   8           s(  4.62%)p15.91( 73.56%)d 4.72( 21.81%)
   107. (0.00004) RY*( 5) O   8           s(  0.59%)p26.07( 15.44%)d99.99( 83.97%)
   108. (0.00000) RY*( 6) O   8           s(  0.35%)p 7.93(  2.77%)d99.99( 96.88%)
   109. (0.00001) RY*( 7) O   8           s(  0.29%)p24.30(  7.12%)d99.99( 92.59%)
   110. (0.00001) RY*( 8) O   8           s(  0.29%)p31.60(  9.23%)d99.99( 90.48%)
   111. (0.00000) RY*( 9) O   8           s(  0.05%)p20.39(  0.97%)d99.99( 98.98%)
   112. (0.00089) RY*( 1) O   9           s( 32.73%)p 1.81( 59.27%)d 0.24(  7.99%)
                                           -0.0000  0.0046  0.5721  0.0079  0.3063
                                            0.0185  0.2325  0.0138 -0.6665 -0.0088
                                           -0.0675 -0.2422  0.0768 -0.1038
   113. (0.00048) RY*( 2) O   9           s( 47.79%)p 0.87( 41.74%)d 0.22( 10.47%)
                                           -0.0000  0.0073  0.6913  0.0141 -0.5007
                                            0.0271 -0.0374  0.0147  0.4051 -0.2453
                                           -0.1350 -0.1001  0.1037  0.0744
   114. (0.00031) RY*( 3) O   9           s(  6.18%)p14.19( 87.62%)d 1.01(  6.21%)
                                           -0.0000  0.0059  0.2484  0.0010  0.7372
                                            0.0139 -0.3888  0.0034  0.4258  0.0675
                                            0.0498 -0.0354  0.1921  0.1299
   115. (0.00006) RY*( 4) O   9           s(  2.78%)p24.02( 66.80%)d10.94( 30.42%)
   116. (0.00003) RY*( 5) O   9           s(  0.11%)p99.99( 19.26%)d99.99( 80.63%)
   117. (0.00000) RY*( 6) O   9           s(  2.29%)p 1.70(  3.89%)d41.04( 93.82%)
   118. (0.00001) RY*( 7) O   9           s(  4.60%)p 2.06(  9.47%)d18.68( 85.93%)
   119. (0.00001) RY*( 8) O   9           s(  2.95%)p 3.81( 11.22%)d29.11( 85.83%)
   120. (0.00000) RY*( 9) O   9           s(  0.48%)p 2.40(  1.14%)d99.99( 98.38%)
   121. (0.00032) RY*( 1) H  10           s( 98.56%)p 0.01(  1.44%)
                                            0.0046  0.9928 -0.1120 -0.0323  0.0291
   122. (0.00008) RY*( 2) H  10           s(  0.02%)p99.99( 99.98%)
   123. (0.00007) RY*( 3) H  10           s(  0.10%)p99.99( 99.90%)
   124. (0.00002) RY*( 4) H  10           s(  1.43%)p68.94( 98.57%)
   125. (0.00051) RY*( 1) H  11           s( 98.84%)p 0.01(  1.16%)
                                            0.0049  0.9942  0.0395  0.0699  0.0715
   126. (0.00011) RY*( 2) H  11           s(  0.01%)p 1.00( 99.99%)
                                           -0.0016  0.0085 -0.4845 -0.5462  0.6832
   127. (0.00006) RY*( 3) H  11           s(  0.05%)p99.99( 99.95%)
   128. (0.00002) RY*( 4) H  11           s(  1.20%)p82.26( 98.80%)
   129. (0.00053) RY*( 1) H  12           s( 98.64%)p 0.01(  1.36%)
                                            0.0050  0.9932  0.0098 -0.0766  0.0872
   130. (0.00011) RY*( 2) H  12           s(  0.03%)p99.99( 99.97%)
                                            0.0024  0.0179  0.5209 -0.4942 -0.6958
   131. (0.00006) RY*( 3) H  12           s(  0.00%)p 1.00(100.00%)
   132. (0.00001) RY*( 4) H  12           s(  1.43%)p69.06( 98.57%)
   133. (0.00075) RY*( 1) H  13           s( 99.90%)p 0.00(  0.10%)
                                            0.0048  0.9995 -0.0305 -0.0034  0.0102
   134. (0.00006) RY*( 2) H  13           s(  0.01%)p99.99( 99.99%)
   135. (0.00003) RY*( 3) H  13           s(  0.11%)p99.99( 99.89%)
   136. (0.00003) RY*( 4) H  13           s(  0.11%)p99.99( 99.89%)
   137. (0.00039) RY*( 1) H  14           s( 98.50%)p 0.02(  1.50%)
                                            0.0018  0.9925 -0.0146  0.1212  0.0101
   138. (0.00004) RY*( 2) H  14           s(  0.77%)p99.99( 99.23%)
   139. (0.00005) RY*( 3) H  14           s(  0.00%)p 1.00(100.00%)
   140. (0.00002) RY*( 4) H  14           s(  0.84%)p99.99( 99.16%)
   141. (0.00073) RY*( 1) H  15           s( 99.77%)p 0.00(  0.23%)
                                            0.0033  0.9988  0.0322 -0.0343  0.0100
   142. (0.00006) RY*( 2) H  15           s(  0.01%)p99.99( 99.99%)
   143. (0.00004) RY*( 3) H  15           s(  0.33%)p99.99( 99.67%)
   144. (0.00001) RY*( 4) H  15           s(  0.02%)p99.99( 99.98%)
   145. (0.08204) BD*( 1) C   1 - S   2  
                ( 52.23%)   0.7227* C   1 s( 19.69%)p 4.07( 80.22%)d 0.00(  0.10%)
                                            0.0003  0.4437 -0.0074  0.2508 -0.0083
                                            0.0340  0.0004 -0.8591 -0.0052  0.0001
                                           -0.0143 -0.0014  0.0026  0.0274
                ( 47.77%)  -0.6911* S   2 s( 31.08%)p 2.17( 67.59%)d 0.04(  1.33%)
                                            0.0000  0.0001  0.5545  0.0576  0.0001
                                           -0.1375 -0.0097 -0.0000 -0.0325 -0.0000
                                           -0.0001  0.8098  0.0033  0.0005 -0.0278
                                           -0.0090  0.0284  0.1077
   146. (0.00188) BD*( 1) C   1 - H  10  
                ( 35.47%)   0.5956* C   1 s( 26.94%)p 2.71( 73.03%)d 0.00(  0.04%)
                                           -0.0000  0.5190  0.0075 -0.8542  0.0036
                                           -0.0082 -0.0004  0.0178  0.0136  0.0001
                                            0.0064  0.0000  0.0160 -0.0085
                ( 64.53%)  -0.8033* H  10 s( 99.89%)p 0.00(  0.11%)
                                            0.9994 -0.0008  0.0322  0.0006 -0.0078
   147. (0.00382) BD*( 1) C   1 - H  11  
                ( 36.87%)   0.6072* C   1 s( 26.70%)p 2.74( 73.26%)d 0.00(  0.04%)
                                            0.0001 -0.5167 -0.0048 -0.3154  0.0100
                                           -0.6955 -0.0025 -0.3861 -0.0165 -0.0133
                                           -0.0043 -0.0079  0.0088  0.0080
                ( 63.13%)  -0.7945* H  11 s( 99.89%)p 0.00(  0.11%)
                                           -0.9995  0.0014  0.0061  0.0242  0.0213
   148. (0.00382) BD*( 1) C   1 - H  12  
                ( 37.03%)   0.6085* C   1 s( 26.62%)p 2.75( 73.34%)d 0.00(  0.04%)
                                            0.0001 -0.5160 -0.0045 -0.3275  0.0101
                                            0.7174  0.0040 -0.3333 -0.0169  0.0138
                                           -0.0032  0.0062  0.0089  0.0087
                ( 62.97%)  -0.7935* H  12 s( 99.89%)p 0.00(  0.11%)
                                           -0.9995  0.0014  0.0064 -0.0253  0.0193
   149. (0.07759) BD*( 1) S   2 - O   8  
                ( 64.38%)   0.8023* S   2 s( 31.96%)p 2.10( 66.95%)d 0.03(  1.09%)
                                            0.0000  0.0000  0.5642 -0.0358  0.0000
                                           -0.1212 -0.0226 -0.0001  0.7174  0.0567
                                           -0.0000 -0.3681 -0.0320 -0.0255  0.0061
                                           -0.0643 -0.0647 -0.0438
                ( 35.62%)  -0.5969* O   8 s( 25.08%)p 2.98( 74.84%)d 0.00(  0.08%)
                                           -0.0000  0.5001 -0.0259  0.2750  0.0011
                                           -0.7691 -0.0108  0.2848  0.0004 -0.0139
                                            0.0055 -0.0153 -0.0162 -0.0093
   150. (0.07869) BD*( 1) S   2 - O   9  
                ( 64.33%)   0.8021* S   2 s( 32.08%)p 2.09( 66.90%)d 0.03(  1.02%)
                                           -0.0000 -0.0000 -0.5648  0.0420 -0.0000
                                            0.1260  0.0232 -0.0000  0.6836  0.0552
                                            0.0000  0.4253  0.0366 -0.0253 -0.0082
                                           -0.0726  0.0564  0.0329
                ( 35.67%)  -0.5973* O   9 s( 25.14%)p 2.97( 74.74%)d 0.01(  0.13%)
                                            0.0000 -0.5003  0.0321 -0.2847  0.0004
                                           -0.7399 -0.0050 -0.3446  0.0014 -0.0168
                                           -0.0087 -0.0222  0.0186  0.0085
   151. (0.01322) BD*( 1) N   3 - C   4  
                ( 36.03%)   0.6002* N   3 s( 35.21%)p 1.84( 64.76%)d 0.00(  0.03%)
                                           -0.0001 -0.5932 -0.0143 -0.3725 -0.0125
                                            0.7122 -0.0234 -0.0309 -0.0022  0.0138
                                           -0.0017  0.0024  0.0030  0.0113
                ( 63.97%)  -0.7998* C   4 s( 25.86%)p 2.86( 74.00%)d 0.01(  0.15%)
                                            0.0001 -0.5081  0.0187  0.5723  0.0505
                                           -0.6391 -0.0031  0.0383  0.0076  0.0308
                                           -0.0007  0.0018  0.0117  0.0192
   152. (0.02385) BD*( 1) N   3 - C   7  
                ( 34.86%)   0.5904* N   3 s( 36.52%)p 1.74( 63.44%)d 0.00(  0.04%)
                                           -0.0001 -0.6042 -0.0134 -0.3748 -0.0098
                                           -0.7008  0.0235 -0.0463 -0.0016 -0.0145
                                           -0.0019 -0.0028  0.0030  0.0110
                ( 65.14%)  -0.8071* C   7 s( 28.67%)p 2.48( 71.16%)d 0.01(  0.17%)
                                           -0.0001 -0.5352  0.0150  0.5411  0.0536
                                            0.6430 -0.0020  0.0491  0.0073 -0.0356
                                           -0.0015 -0.0031  0.0097  0.0187
   153. (0.00972) BD*( 1) C   4 - C   5  
                ( 48.42%)   0.6958* C   4 s( 37.39%)p 1.67( 62.55%)d 0.00(  0.06%)
                                           -0.0000 -0.6114  0.0105 -0.7605 -0.0098
                                           -0.2008  0.0396 -0.0719 -0.0001 -0.0181
                                           -0.0028 -0.0014 -0.0141  0.0067
                ( 51.58%)  -0.7182* C   5 s( 35.68%)p 1.80( 64.25%)d 0.00(  0.07%)
                                           -0.0002 -0.5972  0.0124  0.7157 -0.0096
                                            0.3525  0.0455  0.0618  0.0001 -0.0162
                                           -0.0030 -0.0013 -0.0192  0.0087
   154. (0.17502) BD*( 2) C   4 - C   5  
                ( 47.18%)   0.6869* C   4 s(  0.01%)p 1.00( 99.86%)d 0.00(  0.13%)
                                            0.0000 -0.0032 -0.0069  0.0904 -0.0041
                                            0.0235  0.0011 -0.9947  0.0205  0.0025
                                           -0.0282 -0.0216  0.0020 -0.0052
                ( 52.82%)  -0.7268* C   5 s(  0.00%)p 1.00( 99.84%)d 0.00(  0.16%)
                                            0.0000  0.0009 -0.0022  0.0792 -0.0020
                                            0.0155 -0.0011 -0.9959  0.0116 -0.0011
                                            0.0393  0.0038 -0.0030  0.0056
   155. (0.00565) BD*( 1) C   4 - H  13  
                ( 34.92%)   0.5909* C   4 s( 36.76%)p 1.72( 63.22%)d 0.00(  0.02%)
                                           -0.0003  0.6060  0.0199 -0.2870  0.0103
                                           -0.7400  0.0102 -0.0457 -0.0015  0.0103
                                           -0.0002  0.0012 -0.0074 -0.0040
                ( 65.08%)  -0.8067* H  13 s( 99.88%)p 0.00(  0.12%)
                                            0.9994 -0.0043  0.0128  0.0326  0.0040
   156. (0.00663) BD*( 1) C   5 - N   6  
                ( 59.11%)   0.7688* C   5 s( 29.46%)p 2.39( 70.41%)d 0.00(  0.13%)
                                            0.0000  0.5427 -0.0082  0.0383  0.0607
                                            0.8354  0.0291  0.0165  0.0051 -0.0081
                                            0.0000  0.0003 -0.0295 -0.0180
                ( 40.89%)  -0.6395* N   6 s( 31.10%)p 2.21( 68.80%)d 0.00(  0.09%)
                                            0.0002  0.5576  0.0069  0.1054 -0.0350
                                           -0.8220  0.0062  0.0057 -0.0030  0.0152
                                            0.0003  0.0015 -0.0224 -0.0143
   157. (0.00718) BD*( 1) C   5 - H  14  
                ( 35.76%)   0.5980* C   5 s( 34.74%)p 1.88( 65.24%)d 0.00(  0.02%)
                                            0.0003 -0.5892 -0.0171 -0.6904  0.0035
                                            0.4158 -0.0223 -0.0489  0.0004  0.0123
                                           -0.0008  0.0009 -0.0040  0.0045
                ( 64.24%)  -0.8015* H  14 s( 99.88%)p 0.00(  0.12%)
                                           -0.9994  0.0042  0.0302 -0.0161  0.0019
   158. (0.00489) BD*( 1) N   6 - C   7  
                ( 40.88%)   0.6394* N   6 s( 35.52%)p 1.81( 64.38%)d 0.00(  0.10%)
                                           -0.0000 -0.5957 -0.0194  0.7376 -0.0053
                                           -0.3082  0.0362  0.0590 -0.0003  0.0032
                                           -0.0043  0.0003 -0.0272  0.0135
                ( 59.12%)  -0.7689* C   7 s( 34.30%)p 1.91( 65.58%)d 0.00(  0.13%)
                                           -0.0001 -0.5853  0.0204 -0.7837 -0.0407
                                            0.1815 -0.0498 -0.0675 -0.0040  0.0214
                                           -0.0045  0.0018 -0.0240  0.0150
   159. (0.16339) BD*( 2) N   6 - C   7  
                ( 47.22%)   0.6871* N   6 s(  0.00%)p 1.00( 99.76%)d 0.00(  0.24%)
                                           -0.0000  0.0025  0.0001  0.0840 -0.0004
                                            0.0055 -0.0003 -0.9952  0.0076 -0.0016
                                            0.0451  0.0163 -0.0036  0.0067
                ( 52.78%)  -0.7265* C   7 s(  0.00%)p 1.00( 99.81%)d 0.00(  0.19%)
                                           -0.0000 -0.0012 -0.0064  0.0871 -0.0037
                                            0.0019 -0.0014 -0.9950  0.0231 -0.0021
                                           -0.0339  0.0259  0.0031 -0.0052
   160. (0.00905) BD*( 1) C   7 - H  15  
                ( 35.48%)   0.5957* C   7 s( 37.04%)p 1.70( 62.93%)d 0.00(  0.02%)
                                            0.0005 -0.6082 -0.0223  0.2806 -0.0272
                                           -0.7410  0.0150  0.0241  0.0002  0.0124
                                            0.0007  0.0008  0.0082  0.0034
                ( 64.52%)  -0.8032* H  15 s( 99.87%)p 0.00(  0.13%)
                                           -0.9994  0.0048 -0.0110  0.0336 -0.0026


 NHO Directionality and "Bond Bending" (deviations from line of nuclear centers)

         [Thresholds for printing:  angular deviation  >  1.0 degree]
                                    hybrid p-character > 25.0%
                                    orbital occupancy  >  0.10e

                                Line of Centers        Hybrid 1              Hybrid 2
                                ---------------  -------------------   ------------------
                NBO               Theta   Phi    Theta   Phi    Dev    Theta   Phi    Dev
 ========================================================================================
     1. BD (   1) C   1 - S   2   165.3    8.7   164.2    8.1   1.1     10.5  192.5   4.3
     5. BD (   1) S   2 - O   8   111.3  105.8   116.9  100.5   7.4     71.0  289.5   4.1
     6. BD (   1) S   2 - O   9   115.7  253.0   121.5  258.6   7.6     66.7   69.1   4.3
     7. BD (   1) N   3 - C   4    87.5  306.0    87.6  299.2   6.7     92.9  134.1   8.2
     8. BD (   1) N   3 - C   7    86.6   53.4    86.5   60.4   7.0     93.7  227.1   6.3
     9. BD (   1) C   4 - C   5    85.2   21.4    84.8   11.8   9.6     94.4  209.4   8.0
    10. BD (   2) C   4 - C   5    85.2   21.4     5.3  195.9  90.4      4.6  190.6  90.4
    11. BD (   1) C   4 - H  13    94.0  247.8    93.5  249.2   1.5      --     --    --
    12. BD (   1) C   5 - N   6    89.5   90.5    88.6   83.5   7.1     89.8  274.9   4.5
    13. BD (   1) C   5 - H  14    86.6  328.9    86.5  330.2   1.3      --     --    --
    14. BD (   1) N   6 - C   7    94.6  164.2    94.3  159.6   4.6     85.1  350.9   6.7
    15. BD (   2) N   6 - C   7    94.6  164.2   175.2    3.6  89.9      4.9  180.4  90.1
    16. BD (   1) C   7 - H  15    92.2  111.7    91.8  109.2   2.5      --     --    --
    30. LP*(   1) S   2             --     --     89.1  359.8   --       --     --    --
    31. LP (   1) N   3             --     --    178.1   18.5   --       --     --    --
    32. LP (   2) N   3             --     --     89.9  180.2   --       --     --    --
    33. LP (   1) N   6             --     --     85.8   36.1   --       --     --    --
    34. LP (   1) O   8             --     --    117.0  103.8   --       --     --    --
    35. LP (   2) O   8             --     --     23.7  136.2   --       --     --    --
    36. LP (   3) O   8             --     --    100.3  202.2   --       --     --    --
    37. LP (   1) O   9             --     --    121.5  255.1   --       --     --    --
    38. LP (   2) O   9             --     --     27.0  230.3   --       --     --    --
    39. LP (   3) O   9             --     --     98.4  156.5   --       --     --    --
   154. BD*(   2) C   4 - C   5    85.2   21.4     5.3  195.9  90.4      4.6  190.6  90.4
   159. BD*(   2) N   6 - C   7    94.6  164.2   175.2    3.6  89.9      4.9  180.4  90.1


 Second Order Perturbation Theory Analysis of Fock Matrix in NBO Basis

     Threshold for printing:   0.25 kcal/mol
    (Intermolecular threshold: 0.03 kcal/mol)
                                                                              E(2)  E(j)-E(i) F(i,j)
         Donor NBO (i)                     Acceptor NBO (j)                 kcal/mol   a.u.    a.u. 
 ===================================================================================================

 within unit  1
   1. BD (   1) C   1 - S   2        / 30. LP*(   1) S   2                    0.98    0.48    0.035
   1. BD (   1) C   1 - S   2        / 49. RY*(   1) S   2                    0.47    1.47    0.034
   1. BD (   1) C   1 - S   2        /104. RY*(   2) O   8                    0.28    1.91    0.029
   1. BD (   1) C   1 - S   2        /112. RY*(   1) O   9                    0.33    1.97    0.033
   1. BD (   1) C   1 - S   2        /145. BD*(   1) C   1 - S   2            0.53    0.85    0.028
   1. BD (   1) C   1 - S   2        /149. BD*(   1) S   2 - O   8            1.82    0.97    0.055
   1. BD (   1) C   1 - S   2        /150. BD*(   1) S   2 - O   9            1.87    0.96    0.055
   2. BD (   1) C   1 - H  10        / 30. LP*(   1) S   2                    3.71    0.30    0.054
   2. BD (   1) C   1 - H  10        / 54. RY*(   6) S   2                    0.55    1.24    0.033
   3. BD (   1) C   1 - H  11        /150. BD*(   1) S   2 - O   9            1.28    0.78    0.041
   4. BD (   1) C   1 - H  12        /149. BD*(   1) S   2 - O   8            1.26    0.79    0.041
   5. BD (   1) S   2 - O   8        / 50. RY*(   2) S   2                    0.32    1.77    0.030
   5. BD (   1) S   2 - O   8        /145. BD*(   1) C   1 - S   2            0.57    1.15    0.034
   5. BD (   1) S   2 - O   8        /149. BD*(   1) S   2 - O   8            0.41    1.27    0.030
   5. BD (   1) S   2 - O   8        /150. BD*(   1) S   2 - O   9            1.09    1.26    0.049
   6. BD (   1) S   2 - O   9        / 50. RY*(   2) S   2                    0.30    1.77    0.030
   6. BD (   1) S   2 - O   9        /145. BD*(   1) C   1 - S   2            0.58    1.15    0.034
   6. BD (   1) S   2 - O   9        /149. BD*(   1) S   2 - O   8            1.09    1.27    0.049
   6. BD (   1) S   2 - O   9        /150. BD*(   1) S   2 - O   9            0.42    1.26    0.030
  17. CR (   1) C   1                / 49. RY*(   1) S   2                    0.29   10.88    0.072
  17. CR (   1) C   1                /121. RY*(   1) H  10                    0.54   10.52    0.095
  17. CR (   1) C   1                /125. RY*(   1) H  11                    0.47   10.52    0.089
  17. CR (   1) C   1                /129. RY*(   1) H  12                    0.47   10.52    0.088
  18. CR (   1) S   2                / 30. LP*(   1) S   2                    0.27   88.24    0.252
  19. CR (   2) S   2                / 30. LP*(   1) S   2                    1.60    8.34    0.190
  19. CR (   2) S   2                / 40. RY*(   1) C   1                    0.40    9.26    0.077
  19. CR (   2) S   2                /149. BD*(   1) S   2 - O   8            1.25    8.82    0.138
  19. CR (   2) S   2                /150. BD*(   1) S   2 - O   9            1.25    8.82    0.138
  20. CR (   3) S   2                / 30. LP*(   1) S   2                    1.58    5.89    0.159
  28. CR (   1) O   8                / 49. RY*(   1) S   2                    0.29   19.67    0.096
  28. CR (   1) O   8                / 50. RY*(   2) S   2                    1.00   19.67    0.179
  28. CR (   1) O   8                / 53. RY*(   5) S   2                    0.53   19.86    0.129
  28. CR (   1) O   8                / 55. RY*(   7) S   2                    0.48   19.51    0.122
  28. CR (   1) O   8                /150. BD*(   1) S   2 - O   9            0.28   19.16    0.097
  29. CR (   1) O   9                / 49. RY*(   1) S   2                    0.30   19.67    0.099
  29. CR (   1) O   9                / 50. RY*(   2) S   2                    0.99   19.67    0.178
  29. CR (   1) O   9                / 53. RY*(   5) S   2                    0.53   19.86    0.130
  29. CR (   1) O   9                / 55. RY*(   7) S   2                    0.47   19.51    0.121
  29. CR (   1) O   9                /149. BD*(   1) S   2 - O   8            0.28   19.17    0.097
  30. LP*(   1) S   2                / 51. RY*(   3) S   2                    0.71    0.98    0.051
  30. LP*(   1) S   2                / 54. RY*(   6) S   2                    0.60    0.94    0.047
  30. LP*(   1) S   2                / 56. RY*(   8) S   2                    0.50    1.12    0.047
  30. LP*(   1) S   2                /105. RY*(   3) O   8                    0.38    1.38    0.045
  30. LP*(   1) S   2                /114. RY*(   3) O   9                    0.36    1.40    0.044
  30. LP*(   1) S   2                /145. BD*(   1) C   1 - S   2            0.93    0.37    0.033
  30. LP*(   1) S   2                /146. BD*(   1) C   1 - H  10            0.57    0.68    0.038
  30. LP*(   1) S   2                /149. BD*(   1) S   2 - O   8            2.00    0.49    0.056
  30. LP*(   1) S   2                /150. BD*(   1) S   2 - O   9            2.13    0.48    0.058
  34. LP (   1) O   8                / 30. LP*(   1) S   2                    0.88    0.55    0.036
  34. LP (   1) O   8                / 50. RY*(   2) S   2                    0.42    1.55    0.032
  34. LP (   1) O   8                / 53. RY*(   5) S   2                    2.27    1.73    0.079
  34. LP (   1) O   8                / 55. RY*(   7) S   2                    0.97    1.38    0.046
  34. LP (   1) O   8                /145. BD*(   1) C   1 - S   2            0.66    0.92    0.032
  34. LP (   1) O   8                /150. BD*(   1) S   2 - O   9            1.20    1.03    0.046
  35. LP (   2) O   8                / 30. LP*(   1) S   2                   10.17    0.07    0.039
  35. LP (   2) O   8                / 49. RY*(   1) S   2                    3.30    1.06    0.077
  35. LP (   2) O   8                / 50. RY*(   2) S   2                    0.58    1.06    0.033
  35. LP (   2) O   8                / 52. RY*(   4) S   2                    2.88    1.02    0.071
  35. LP (   2) O   8                / 55. RY*(   7) S   2                    0.32    0.89    0.022
  35. LP (   2) O   8                /145. BD*(   1) C   1 - S   2            7.88    0.43    0.075
  35. LP (   2) O   8                /148. BD*(   1) C   1 - H  12            0.38    0.73    0.022
  35. LP (   2) O   8                /150. BD*(   1) S   2 - O   9            6.58    0.55    0.076
  36. LP (   3) O   8                / 30. LP*(   1) S   2                  107.94    0.06    0.122
  36. LP (   3) O   8                / 49. RY*(   1) S   2                    0.85    1.05    0.040
  36. LP (   3) O   8                / 50. RY*(   2) S   2                    1.12    1.06    0.046
  36. LP (   3) O   8                / 51. RY*(   3) S   2                    0.39    1.05    0.027
  36. LP (   3) O   8                / 52. RY*(   4) S   2                    2.72    1.02    0.070
  36. LP (   3) O   8                / 54. RY*(   6) S   2                    0.35    1.00    0.025
  36. LP (   3) O   8                /150. BD*(   1) S   2 - O   9            4.40    0.54    0.063
  37. LP (   1) O   9                / 30. LP*(   1) S   2                    0.91    0.55    0.037
  37. LP (   1) O   9                / 50. RY*(   2) S   2                    0.42    1.54    0.032
  37. LP (   1) O   9                / 53. RY*(   5) S   2                    2.30    1.73    0.080
  37. LP (   1) O   9                / 55. RY*(   7) S   2                    1.00    1.38    0.047
  37. LP (   1) O   9                /145. BD*(   1) C   1 - S   2            0.66    0.92    0.032
  37. LP (   1) O   9                /149. BD*(   1) S   2 - O   8            1.21    1.04    0.046
  38. LP (   2) O   9                / 30. LP*(   1) S   2                   10.23    0.06    0.039
  38. LP (   2) O   9                / 49. RY*(   1) S   2                    3.30    1.06    0.077
  38. LP (   2) O   9                / 50. RY*(   2) S   2                    0.66    1.06    0.035
  38. LP (   2) O   9                / 51. RY*(   3) S   2                    0.55    1.05    0.032
  38. LP (   2) O   9                / 52. RY*(   4) S   2                    2.28    1.02    0.064
  38. LP (   2) O   9                / 55. RY*(   7) S   2                    0.37    0.89    0.024
  38. LP (   2) O   9                /145. BD*(   1) C   1 - S   2            7.88    0.43    0.075
  38. LP (   2) O   9                /147. BD*(   1) C   1 - H  11            0.38    0.73    0.022
  38. LP (   2) O   9                /149. BD*(   1) S   2 - O   8            6.60    0.55    0.077
  39. LP (   3) O   9                / 30. LP*(   1) S   2                  109.30    0.06    0.123
  39. LP (   3) O   9                / 49. RY*(   1) S   2                    0.80    1.05    0.038
  39. LP (   3) O   9                / 50. RY*(   2) S   2                    1.16    1.06    0.047
  39. LP (   3) O   9                / 51. RY*(   3) S   2                    1.59    1.05    0.055
  39. LP (   3) O   9                / 52. RY*(   4) S   2                    1.53    1.02    0.053
  39. LP (   3) O   9                / 54. RY*(   6) S   2                    0.32    1.00    0.024
  39. LP (   3) O   9                /149. BD*(   1) S   2 - O   8            4.38    0.55    0.064
 145. BD*(   1) C   1 - S   2        / 40. RY*(   1) C   1                    1.60    0.56    0.130
 145. BD*(   1) C   1 - S   2        / 42. RY*(   3) C   1                    0.29    0.50    0.053
 145. BD*(   1) C   1 - S   2        / 44. RY*(   5) C   1                    0.25    0.59    0.054
 145. BD*(   1) C   1 - S   2        / 49. RY*(   1) S   2                    2.24    0.62    0.139
 145. BD*(   1) C   1 - S   2        / 51. RY*(   3) S   2                    0.85    0.62    0.090
 145. BD*(   1) C   1 - S   2        / 54. RY*(   6) S   2                    0.33    0.57    0.059
 145. BD*(   1) C   1 - S   2        /149. BD*(   1) S   2 - O   8            0.89    0.12    0.032
 145. BD*(   1) C   1 - S   2        /150. BD*(   1) S   2 - O   9            0.94    0.11    0.032
 149. BD*(   1) S   2 - O   8        / 49. RY*(   1) S   2                    3.94    0.51    0.169
 149. BD*(   1) S   2 - O   8        / 50. RY*(   2) S   2                    7.11    0.51    0.237
 149. BD*(   1) S   2 - O   8        / 51. RY*(   3) S   2                    0.44    0.50    0.060
 149. BD*(   1) S   2 - O   8        / 54. RY*(   6) S   2                    0.70    0.46    0.079
 149. BD*(   1) S   2 - O   8        / 55. RY*(   7) S   2                    0.28    0.34    0.043
 149. BD*(   1) S   2 - O   8        /103. RY*(   1) O   8                    0.75    1.07    0.127
 149. BD*(   1) S   2 - O   8        /104. RY*(   2) O   8                    0.39    0.94    0.087
 149. BD*(   1) S   2 - O   8        /148. BD*(   1) C   1 - H  12            0.42    0.18    0.038
 150. BD*(   1) S   2 - O   9        / 49. RY*(   1) S   2                    4.35    0.51    0.177
 150. BD*(   1) S   2 - O   9        / 50. RY*(   2) S   2                    7.19    0.51    0.238
 150. BD*(   1) S   2 - O   9        / 51. RY*(   3) S   2                    0.43    0.50    0.059
 150. BD*(   1) S   2 - O   9        / 54. RY*(   6) S   2                    0.73    0.46    0.080
 150. BD*(   1) S   2 - O   9        /113. RY*(   2) O   9                    0.42    1.07    0.095
 150. BD*(   1) S   2 - O   9        /147. BD*(   1) C   1 - H  11            0.40    0.19    0.038

 from unit  1 to unit  2
   1. BD (   1) C   1 - S   2        / 58. RY*(   1) N   3                    0.39    1.74    0.033
   1. BD (   1) C   1 - S   2        / 61. RY*(   4) N   3                    0.09    1.85    0.017
   1. BD (   1) C   1 - S   2        / 63. RY*(   6) N   3                    0.05    2.86    0.015
   1. BD (   1) C   1 - S   2        /151. BD*(   1) N   3 - C   4            0.30    1.04    0.022
   1. BD (   1) C   1 - S   2        /152. BD*(   1) N   3 - C   7            0.33    1.05    0.024
   5. BD (   1) S   2 - O   8        / 58. RY*(   1) N   3                    0.09    2.04    0.017
   5. BD (   1) S   2 - O   8        / 94. RY*(   1) C   7                    0.04    1.89    0.010
   5. BD (   1) S   2 - O   8        / 98. RY*(   5) C   7                    0.03    2.04    0.009
   5. BD (   1) S   2 - O   8        /151. BD*(   1) N   3 - C   4            0.55    1.34    0.035
   5. BD (   1) S   2 - O   8        /152. BD*(   1) N   3 - C   7            0.06    1.35    0.011
   6. BD (   1) S   2 - O   9        / 58. RY*(   1) N   3                    0.07    2.04    0.015
   6. BD (   1) S   2 - O   9        / 63. RY*(   6) N   3                    0.03    3.16    0.013
   6. BD (   1) S   2 - O   9        / 64. RY*(   7) N   3                    0.03    3.53    0.012
   6. BD (   1) S   2 - O   9        / 67. RY*(   1) C   4                    0.03    1.91    0.010
   6. BD (   1) S   2 - O   9        / 68. RY*(   2) C   4                    0.03    1.69    0.009
   6. BD (   1) S   2 - O   9        /151. BD*(   1) N   3 - C   4            0.07    1.34    0.012
   6. BD (   1) S   2 - O   9        /152. BD*(   1) N   3 - C   7            0.51    1.35    0.033
  18. CR (   1) S   2                / 60. RY*(   3) N   3                    0.03   90.19    0.067
  18. CR (   1) S   2                /151. BD*(   1) N   3 - C   4            0.06   88.80    0.094
  18. CR (   1) S   2                /152. BD*(   1) N   3 - C   7            0.06   88.81    0.093
  19. CR (   2) S   2                / 58. RY*(   1) N   3                    0.08    9.60    0.035
  19. CR (   2) S   2                / 60. RY*(   3) N   3                    0.03   10.29    0.024
  19. CR (   2) S   2                /151. BD*(   1) N   3 - C   4            0.43    8.90    0.079
  19. CR (   2) S   2                /152. BD*(   1) N   3 - C   7            0.41    8.91    0.078
  20. CR (   3) S   2                /151. BD*(   1) N   3 - C   4            0.07    6.45    0.027
  20. CR (   3) S   2                /152. BD*(   1) N   3 - C   7            0.06    6.46    0.026
  30. LP*(   1) S   2                / 58. RY*(   1) N   3                    1.44    1.26    0.083
  30. LP*(   1) S   2                / 59. RY*(   2) N   3                    0.05    1.35    0.017
  30. LP*(   1) S   2                / 60. RY*(   3) N   3                    0.36    1.95    0.052
  30. LP*(   1) S   2                / 61. RY*(   4) N   3                    0.21    1.37    0.033
  30. LP*(   1) S   2                / 62. RY*(   5) N   3                    0.03    2.17    0.015
  30. LP*(   1) S   2                / 63. RY*(   6) N   3                    0.03    2.38    0.016
  30. LP*(   1) S   2                / 64. RY*(   7) N   3                    0.05    2.75    0.022
  30. LP*(   1) S   2                / 65. RY*(   8) N   3                    0.10    2.40    0.030
  30. LP*(   1) S   2                / 67. RY*(   1) C   4                    0.21    1.13    0.030
  30. LP*(   1) S   2                / 68. RY*(   2) C   4                    0.08    0.91    0.016
  30. LP*(   1) S   2                / 80. RY*(   5) C   5                    0.05    1.14    0.014
  30. LP*(   1) S   2                / 94. RY*(   1) C   7                    0.15    1.11    0.025
  30. LP*(   1) S   2                / 98. RY*(   5) C   7                    0.05    1.26    0.016
  30. LP*(   1) S   2                /100. RY*(   7) C   7                    0.03    2.45    0.016
  30. LP*(   1) S   2                /151. BD*(   1) N   3 - C   4            1.07    0.56    0.047
  30. LP*(   1) S   2                /152. BD*(   1) N   3 - C   7            1.15    0.57    0.049
  30. LP*(   1) S   2                /155. BD*(   1) C   4 - H  13            0.24    0.64    0.024
  30. LP*(   1) S   2                /157. BD*(   1) C   5 - H  14            0.06    0.66    0.012
  30. LP*(   1) S   2                /158. BD*(   1) N   6 - C   7            0.03    0.73    0.009
  30. LP*(   1) S   2                /160. BD*(   1) C   7 - H  15            0.25    0.65    0.025
  34. LP (   1) O   8                /151. BD*(   1) N   3 - C   4            0.03    1.11    0.007
  34. LP (   1) O   8                /152. BD*(   1) N   3 - C   7            0.11    1.13    0.014
  35. LP (   2) O   8                /151. BD*(   1) N   3 - C   4            0.03    0.62    0.006
  35. LP (   2) O   8                /152. BD*(   1) N   3 - C   7            0.03    0.64    0.006
  36. LP (   3) O   8                / 94. RY*(   1) C   7                    0.05    1.17    0.011
  36. LP (   3) O   8                /141. RY*(   1) H  15                    0.03    0.59    0.005
  36. LP (   3) O   8                /151. BD*(   1) N   3 - C   4            0.23    0.62    0.016
  36. LP (   3) O   8                /158. BD*(   1) N   6 - C   7            0.15    0.80    0.015
  36. LP (   3) O   8                /160. BD*(   1) C   7 - H  15            0.06    0.71    0.009
  37. LP (   1) O   9                /151. BD*(   1) N   3 - C   4            0.11    1.11    0.014
  37. LP (   1) O   9                /152. BD*(   1) N   3 - C   7            0.03    1.12    0.007
  38. LP (   2) O   9                /151. BD*(   1) N   3 - C   4            0.04    0.62    0.006
  38. LP (   2) O   9                /152. BD*(   1) N   3 - C   7            0.03    0.64    0.006
  39. LP (   3) O   9                / 59. RY*(   2) N   3                    0.03    1.41    0.009
  39. LP (   3) O   9                / 67. RY*(   1) C   4                    0.05    1.19    0.011
  39. LP (   3) O   9                / 68. RY*(   2) C   4                    0.04    0.97    0.008
  39. LP (   3) O   9                /133. RY*(   1) H  13                    0.03    0.58    0.006
  39. LP (   3) O   9                /152. BD*(   1) N   3 - C   7            0.20    0.64    0.015
  39. LP (   3) O   9                /153. BD*(   1) C   4 - C   5            0.10    0.78    0.012
  39. LP (   3) O   9                /155. BD*(   1) C   4 - H  13            0.05    0.70    0.008
 149. BD*(   1) S   2 - O   8        / 59. RY*(   2) N   3                    0.07    0.87    0.036
 149. BD*(   1) S   2 - O   8        /141. RY*(   1) H  15                    0.09    0.04    0.009
 149. BD*(   1) S   2 - O   8        /151. BD*(   1) N   3 - C   4            1.50    0.07    0.044
 149. BD*(   1) S   2 - O   8        /152. BD*(   1) N   3 - C   7            0.29    0.09    0.020
 149. BD*(   1) S   2 - O   8        /153. BD*(   1) C   4 - C   5            0.08    0.24    0.018
 149. BD*(   1) S   2 - O   8        /160. BD*(   1) C   7 - H  15            0.03    0.17    0.009
 150. BD*(   1) S   2 - O   9        / 59. RY*(   2) N   3                    0.09    0.87    0.040
 150. BD*(   1) S   2 - O   9        / 94. RY*(   1) C   7                    0.03    0.63    0.018
 150. BD*(   1) S   2 - O   9        /133. RY*(   1) H  13                    0.08    0.04    0.008
 150. BD*(   1) S   2 - O   9        /151. BD*(   1) N   3 - C   4            0.25    0.08    0.018
 150. BD*(   1) S   2 - O   9        /152. BD*(   1) N   3 - C   7            1.33    0.09    0.044
 150. BD*(   1) S   2 - O   9        /155. BD*(   1) C   4 - H  13            0.03    0.16    0.009
 150. BD*(   1) S   2 - O   9        /158. BD*(   1) N   6 - C   7            0.06    0.25    0.017

 from unit  2 to unit  1
   7. BD (   1) N   3 - C   4        / 30. LP*(   1) S   2                    4.84    0.65    0.092
   7. BD (   1) N   3 - C   4        / 40. RY*(   1) C   1                    0.04    1.58    0.010
   7. BD (   1) N   3 - C   4        / 53. RY*(   5) S   2                    0.38    1.83    0.033
   7. BD (   1) N   3 - C   4        / 55. RY*(   7) S   2                    0.04    1.47    0.010
   7. BD (   1) N   3 - C   4        / 57. RY*(   9) S   2                    0.04    1.80    0.011
   7. BD (   1) N   3 - C   4        /149. BD*(   1) S   2 - O   8            0.07    1.13    0.012
   7. BD (   1) N   3 - C   4        /150. BD*(   1) S   2 - O   9            0.16    1.13    0.018
   8. BD (   1) N   3 - C   7        / 30. LP*(   1) S   2                    5.09    0.66    0.095
   8. BD (   1) N   3 - C   7        / 40. RY*(   1) C   1                    0.03    1.59    0.009
   8. BD (   1) N   3 - C   7        / 53. RY*(   5) S   2                    0.35    1.84    0.032
   8. BD (   1) N   3 - C   7        / 55. RY*(   7) S   2                    0.05    1.49    0.011
   8. BD (   1) N   3 - C   7        / 57. RY*(   9) S   2                    0.04    1.81    0.011
   8. BD (   1) N   3 - C   7        /149. BD*(   1) S   2 - O   8            0.18    1.15    0.019
   8. BD (   1) N   3 - C   7        /150. BD*(   1) S   2 - O   9            0.06    1.14    0.011
   9. BD (   1) C   4 - C   5        / 30. LP*(   1) S   2                    0.44    0.59    0.026
   9. BD (   1) C   4 - C   5        / 53. RY*(   5) S   2                    0.05    1.77    0.012
   9. BD (   1) C   4 - C   5        / 56. RY*(   8) S   2                    0.05    1.71    0.012
   9. BD (   1) C   4 - C   5        /149. BD*(   1) S   2 - O   8            0.06    1.08    0.011
  10. BD (   2) C   4 - C   5        /145. BD*(   1) C   1 - S   2            0.03    0.53    0.005
  11. BD (   1) C   4 - H  13        / 53. RY*(   5) S   2                    0.03    1.58    0.008
  11. BD (   1) C   4 - H  13        / 56. RY*(   8) S   2                    0.03    1.52    0.009
  14. BD (   1) N   6 - C   7        / 30. LP*(   1) S   2                    0.21    0.68    0.020
  14. BD (   1) N   6 - C   7        / 53. RY*(   5) S   2                    0.04    1.86    0.011
  14. BD (   1) N   6 - C   7        /150. BD*(   1) S   2 - O   9            0.03    1.16    0.007
  15. BD (   2) N   6 - C   7        /145. BD*(   1) C   1 - S   2            0.03    0.53    0.005
  16. BD (   1) C   7 - H  15        / 56. RY*(   8) S   2                    0.03    1.50    0.009
  23. CR (   1) N   3                / 30. LP*(   1) S   2                    3.35   14.08    0.358
  23. CR (   1) N   3                / 51. RY*(   3) S   2                    0.11   15.06    0.052
  23. CR (   1) N   3                / 56. RY*(   8) S   2                    0.22   15.20    0.074
  23. CR (   1) N   3                / 57. RY*(   9) S   2                    0.06   15.23    0.038
  24. CR (   1) C   4                / 30. LP*(   1) S   2                    0.04    9.99    0.035
  27. CR (   1) C   7                / 30. LP*(   1) S   2                    0.05   10.00    0.036
  31. LP (   1) N   3                / 30. LP*(   1) S   2                    1.17    0.12    0.017
  31. LP (   1) N   3                / 54. RY*(   6) S   2                    1.08    1.07    0.048
  31. LP (   1) N   3                / 57. RY*(   9) S   2                    0.09    1.27    0.016
  31. LP (   1) N   3                /145. BD*(   1) C   1 - S   2            1.77    0.49    0.040
  31. LP (   1) N   3                /146. BD*(   1) C   1 - H  10            0.23    0.80    0.019
  31. LP (   1) N   3                /149. BD*(   1) S   2 - O   8            0.75    0.61    0.029
  31. LP (   1) N   3                /150. BD*(   1) S   2 - O   9            0.92    0.60    0.032
  32. LP (   2) N   3                / 30. LP*(   1) S   2                  229.95    0.30    0.364
  32. LP (   2) N   3                / 40. RY*(   1) C   1                    0.06    1.23    0.013
  32. LP (   2) N   3                / 42. RY*(   3) C   1                    0.03    1.17    0.008
  32. LP (   2) N   3                / 49. RY*(   1) S   2                    0.16    1.29    0.020
  32. LP (   2) N   3                / 51. RY*(   3) S   2                    7.84    1.29    0.144
  32. LP (   2) N   3                / 52. RY*(   4) S   2                    0.36    1.26    0.031
  32. LP (   2) N   3                / 54. RY*(   6) S   2                    0.24    1.24    0.025
  32. LP (   2) N   3                / 56. RY*(   8) S   2                    0.18    1.42    0.023
  32. LP (   2) N   3                / 57. RY*(   9) S   2                    0.08    1.45    0.016
  32. LP (   2) N   3                /145. BD*(   1) C   1 - S   2            1.58    0.67    0.045
  32. LP (   2) N   3                /146. BD*(   1) C   1 - H  10            0.04    0.98    0.009
  32. LP (   2) N   3                /147. BD*(   1) C   1 - H  11            0.05    0.97    0.010
  32. LP (   2) N   3                /148. BD*(   1) C   1 - H  12            0.05    0.97    0.010
  32. LP (   2) N   3                /149. BD*(   1) S   2 - O   8            3.01    0.79    0.068
  32. LP (   2) N   3                /150. BD*(   1) S   2 - O   9            2.96    0.78    0.067
  33. LP (   1) N   6                / 30. LP*(   1) S   2                    0.07    0.17    0.006

 within unit  2
   7. BD (   1) N   3 - C   4        / 76. RY*(   1) C   5                    0.39    2.08    0.036
   7. BD (   1) N   3 - C   4        / 94. RY*(   1) C   7                    0.68    1.76    0.044
   7. BD (   1) N   3 - C   4        /152. BD*(   1) N   3 - C   7            0.84    1.22    0.041
   7. BD (   1) N   3 - C   4        /156. BD*(   1) C   5 - N   6            0.53    1.28    0.033
   7. BD (   1) N   3 - C   4        /157. BD*(   1) C   5 - H  14            1.54    1.31    0.057
   7. BD (   1) N   3 - C   4        /158. BD*(   1) N   6 - C   7            0.28    1.38    0.025
   7. BD (   1) N   3 - C   4        /160. BD*(   1) C   7 - H  15            1.09    1.30    0.048
   8. BD (   1) N   3 - C   7        / 67. RY*(   1) C   4                    0.70    1.80    0.045
   8. BD (   1) N   3 - C   7        / 86. RY*(   2) N   6                    0.50    1.97    0.040
   8. BD (   1) N   3 - C   7        /151. BD*(   1) N   3 - C   4            0.79    1.22    0.039
   8. BD (   1) N   3 - C   7        /155. BD*(   1) C   4 - H  13            0.98    1.30    0.045
   9. BD (   1) C   4 - C   5        / 60. RY*(   3) N   3                    0.27    2.55    0.033
   9. BD (   1) C   4 - C   5        / 86. RY*(   2) N   6                    0.40    1.90    0.035
   9. BD (   1) C   4 - C   5        /155. BD*(   1) C   4 - H  13            0.54    1.23    0.033
   9. BD (   1) C   4 - C   5        /157. BD*(   1) C   5 - H  14            0.41    1.26    0.029
   9. BD (   1) C   4 - C   5        /160. BD*(   1) C   7 - H  15            0.26    1.25    0.023
  10. BD (   2) C   4 - C   5        / 61. RY*(   4) N   3                    0.43    1.53    0.033
  10. BD (   2) C   4 - C   5        / 88. RY*(   4) N   6                    0.30    1.35    0.026
  10. BD (   2) C   4 - C   5        /159. BD*(   2) N   6 - C   7            6.84    0.32    0.063
  11. BD (   1) C   4 - H  13        / 60. RY*(   3) N   3                    0.30    2.36    0.033
  11. BD (   1) C   4 - H  13        /152. BD*(   1) N   3 - C   7            1.60    0.98    0.050
  11. BD (   1) C   4 - H  13        /153. BD*(   1) C   4 - C   5            0.30    1.12    0.023
  11. BD (   1) C   4 - H  13        /156. BD*(   1) C   5 - N   6            0.98    1.03    0.040
  12. BD (   1) C   5 - N   6        / 68. RY*(   2) C   4                    0.26    1.51    0.025
  12. BD (   1) C   5 - N   6        / 95. RY*(   2) C   7                    1.02    1.48    0.049
  12. BD (   1) C   5 - N   6        / 99. RY*(   6) C   7                    0.27    2.39    0.032
  12. BD (   1) C   5 - N   6        /151. BD*(   1) N   3 - C   4            0.65    1.15    0.035
  12. BD (   1) C   5 - N   6        /152. BD*(   1) N   3 - C   7            0.65    1.17    0.035
  12. BD (   1) C   5 - N   6        /155. BD*(   1) C   4 - H  13            1.58    1.23    0.056
  12. BD (   1) C   5 - N   6        /160. BD*(   1) C   7 - H  15            2.36    1.25    0.068
  13. BD (   1) C   5 - H  14        / 85. RY*(   1) N   6                    0.43    1.54    0.033
  13. BD (   1) C   5 - H  14        /151. BD*(   1) N   3 - C   4            1.22    0.92    0.043
  13. BD (   1) C   5 - H  14        /158. BD*(   1) N   6 - C   7            1.46    1.10    0.051
  14. BD (   1) N   6 - C   7        / 77. RY*(   2) C   5                    1.13    1.52    0.052
  14. BD (   1) N   6 - C   7        /157. BD*(   1) C   5 - H  14            1.21    1.35    0.051
  14. BD (   1) N   6 - C   7        /160. BD*(   1) C   7 - H  15            0.40    1.34    0.029
  15. BD (   2) N   6 - C   7        / 79. RY*(   4) C   5                    1.13    1.18    0.048
  15. BD (   2) N   6 - C   7        /154. BD*(   2) C   4 - C   5           10.77    0.31    0.077
  16. BD (   1) C   7 - H  15        / 85. RY*(   1) N   6                    0.50    1.56    0.035
  16. BD (   1) C   7 - H  15        /151. BD*(   1) N   3 - C   4            1.72    0.94    0.051
  16. BD (   1) C   7 - H  15        /156. BD*(   1) C   5 - N   6            1.86    1.02    0.055
  23. CR (   1) N   3                / 68. RY*(   2) C   4                    0.90   14.99    0.147
  23. CR (   1) N   3                / 94. RY*(   1) C   7                    0.31   15.19    0.087
  23. CR (   1) N   3                / 95. RY*(   2) C   7                    1.09   14.97    0.162
  24. CR (   1) C   4                / 59. RY*(   2) N   3                    0.28   11.34    0.071
  24. CR (   1) C   4                / 77. RY*(   2) C   5                    1.08   10.83    0.136
  24. CR (   1) C   4                /133. RY*(   1) H  13                    0.60   10.51    0.100
  24. CR (   1) C   4                /152. BD*(   1) N   3 - C   7            0.50   10.57    0.093
  24. CR (   1) C   4                /157. BD*(   1) C   5 - H  14            0.33   10.65    0.075
  25. CR (   1) C   5                / 67. RY*(   1) C   4                    0.62   11.10    0.104
  25. CR (   1) C   5                / 70. RY*(   4) C   4                    0.28   10.71    0.069
  25. CR (   1) C   5                / 86. RY*(   2) N   6                    0.33   11.27    0.077
  25. CR (   1) C   5                /137. RY*(   1) H  14                    0.47   10.51    0.089
  25. CR (   1) C   5                /155. BD*(   1) C   4 - H  13            0.47   10.60    0.089
  25. CR (   1) C   5                /158. BD*(   1) N   6 - C   7            0.53   10.70    0.095
  26. CR (   1) N   6                / 76. RY*(   1) C   5                    0.63   15.42    0.125
  26. CR (   1) N   6                / 77. RY*(   2) C   5                    0.26   14.82    0.079
  26. CR (   1) N   6                / 81. RY*(   6) C   5                    0.34   15.91    0.093
  26. CR (   1) N   6                / 94. RY*(   1) C   7                    1.36   15.09    0.181
  26. CR (   1) N   6                / 99. RY*(   6) C   7                    0.36   15.78    0.095
  26. CR (   1) N   6                /160. BD*(   1) C   7 - H  15            0.26   14.63    0.078
  27. CR (   1) C   7                / 59. RY*(   2) N   3                    0.28   11.35    0.071
  27. CR (   1) C   7                / 86. RY*(   2) N   6                    0.47   11.30    0.092
  27. CR (   1) C   7                /141. RY*(   1) H  15                    0.55   10.53    0.096
  27. CR (   1) C   7                /151. BD*(   1) N   3 - C   4            0.50   10.56    0.093
  27. CR (   1) C   7                /156. BD*(   1) C   5 - N   6            0.62   10.63    0.103
  31. LP (   1) N   3                / 68. RY*(   2) C   4                    0.29    1.03    0.025
  31. LP (   1) N   3                / 69. RY*(   3) C   4                    1.48    1.16    0.059
  31. LP (   1) N   3                / 96. RY*(   3) C   7                    1.72    1.12    0.063
  31. LP (   1) N   3                /154. BD*(   2) C   4 - C   5           16.07    0.27    0.085
  31. LP (   1) N   3                /159. BD*(   2) N   6 - C   7           18.85    0.29    0.096
  32. LP (   2) N   3                / 60. RY*(   3) N   3                    0.35    2.25    0.041
  32. LP (   2) N   3                / 68. RY*(   2) C   4                    0.54    1.21    0.037
  32. LP (   2) N   3                / 95. RY*(   2) C   7                    0.82    1.19    0.045
  32. LP (   2) N   3                /153. BD*(   1) C   4 - C   5            0.86    1.02    0.043
  32. LP (   2) N   3                /155. BD*(   1) C   4 - H  13            0.38    0.94    0.027
  32. LP (   2) N   3                /158. BD*(   1) N   6 - C   7            1.05    1.03    0.048
  32. LP (   2) N   3                /160. BD*(   1) C   7 - H  15            0.34    0.95    0.026
  33. LP (   1) N   6                / 76. RY*(   1) C   5                    1.18    1.61    0.056
  33. LP (   1) N   6                / 94. RY*(   1) C   7                    2.08    1.28    0.066
  33. LP (   1) N   6                /152. BD*(   1) N   3 - C   7            4.44    0.74    0.073
  33. LP (   1) N   6                /153. BD*(   1) C   4 - C   5            2.85    0.89    0.065
  33. LP (   1) N   6                /157. BD*(   1) C   5 - H  14            0.76    0.83    0.032
  33. LP (   1) N   6                /160. BD*(   1) C   7 - H  15            0.76    0.82    0.032
 154. BD*(   2) C   4 - C   5        / 71. RY*(   5) C   4                    0.77    1.58    0.105
 154. BD*(   2) C   4 - C   5        / 78. RY*(   3) C   5                    0.52    1.69    0.089
 154. BD*(   2) C   4 - C   5        / 79. RY*(   4) C   5                    0.56    0.88    0.067
 154. BD*(   2) C   4 - C   5        /159. BD*(   2) N   6 - C   7           55.38    0.02    0.065
 159. BD*(   2) N   6 - C   7        / 88. RY*(   4) N   6                    1.13    1.03    0.106
 159. BD*(   2) N   6 - C   7        / 97. RY*(   4) C   7                    0.97    1.64    0.124


 Natural Bond Orbitals (Summary):

                                                            Principal Delocalizations
           NBO                        Occupancy    Energy   (geminal,vicinal,remote)
 ====================================================================================
 Molecular unit  1  (CH3O2S)
     1. BD (   1) C   1 - S   2          0.98888    -0.89266  150(g),149(g),30(g),145(g)
                                                    49(g),58(r),112(v),152(r)
                                                    151(r),104(v),61(r),63(r)
     2. BD (   1) C   1 - H  10          0.98913    -0.70729  30(v),54(v)
     3. BD (   1) C   1 - H  11          0.99219    -0.71451  150(v),30(v)
     4. BD (   1) C   1 - H  12          0.99217    -0.71542  149(v),30(v)
     5. BD (   1) S   2 - O   8          0.99473    -1.19126  150(g),145(g),151(r),149(g)
                                                    30(g),50(g),58(r),152(r)
                                                    94(r),98(r)
     6. BD (   1) S   2 - O   9          0.99487    -1.19097  149(g),145(g),152(r),150(g)
                                                    30(g),50(g),58(r),151(r)
                                                    63(r),67(r),68(r),64(r)
    17. CR (   1) C   1                  0.99959   -10.30132  121(v),125(v),129(v),49(v)
    18. CR (   1) S   2                  1.00000   -88.64926  30(g),151(r),152(r),60(r)
    19. CR (   2) S   2                  0.99943    -8.74829  30(g),149(g),150(g),151(r)
                                                    152(r),40(v),58(r),60(r)
    20. CR (   3) S   2                  0.99991    -6.29754  30(g),151(r),152(r)
    21. CR (   4) S   2                  0.99994    -6.29030   
    22. CR (   5) S   2                  0.99993    -6.29297   
    28. CR (   1) O   8                  0.99989   -19.09221  50(v),53(v),55(v),150(v)
                                                    49(v),30(v)
    29. CR (   1) O   9                  0.99989   -19.09205  50(v),53(v),55(v),49(v)
                                                    149(v),30(v)
    30. LP*(   1) S   2                  0.41376    -0.41111  150(g),149(g),58(r),152(r)
                                                    151(r),145(g),51(g),54(g)
                                                    146(v),56(g),105(v),114(v)
                                                    60(r),160(r),155(r),61(r)
                                                    67(r),94(r),65(r),68(r)
                                                    59(r),157(r),98(r),64(r)
                                                    80(r),63(r),62(r),100(r)
                                                    158(r)
    34. LP (   1) O   8                  0.98844    -0.96301  53(v),30(v),150(v),55(v)
                                                    145(v),50(v),152(r),151(r)
    35. LP (   2) O   8                  0.89802    -0.47641  30(v),145(v),150(v),49(v)
                                                    52(v),50(v),148(r),55(v)
                                                    151(r),152(r)
    36. LP (   3) O   8                  0.87003    -0.47359  30(v),150(v),52(v),50(v)
                                                    49(v),51(v),54(v),151(r)
                                                    158(r),160(r),94(r),141(r)
    37. LP (   1) O   9                  0.98847    -0.96250  53(v),30(v),149(v),55(v)
                                                    145(v),50(v),151(r),152(r)
    38. LP (   2) O   9                  0.89795    -0.47599  30(v),145(v),149(v),49(v)
                                                    52(v),50(v),51(v),147(r)
                                                    55(v),151(r),152(r)
    39. LP (   3) O   9                  0.86916    -0.47335  30(v),149(v),51(v),52(v)
                                                    50(v),49(v),54(v),152(r)
                                                    153(r),155(r),67(r),68(r)
                                                    133(r),59(r)
    40. RY*(   1) C   1                  0.00186     0.51525   
    41. RY*(   2) C   1                  0.00137     0.41502   
    42. RY*(   3) C   1                  0.00043     0.45536   
    43. RY*(   4) C   1                  0.00013     1.87348   
    44. RY*(   5) C   1                  0.00011     0.54532   
    45. RY*(   6) C   1                  0.00004     1.96617   
    46. RY*(   7) C   1                  0.00000     2.07643   
    47. RY*(   8) C   1                  0.00000     1.94604   
    48. RY*(   9) C   1                  0.00000     2.01503   
    49. RY*(   1) S   2                  0.03390     0.58055   
    50. RY*(   2) S   2                  0.02494     0.58226   
    51. RY*(   3) S   2                  0.01978     0.57302   
    52. RY*(   4) S   2                  0.01961     0.54205   
    53. RY*(   5) S   2                  0.00555     0.76558   
    54. RY*(   6) S   2                  0.00401     0.53064   
    55. RY*(   7) S   2                  0.00255     0.41481   
    56. RY*(   8) S   2                  0.00054     0.70775   
    57. RY*(   9) S   2                  0.00034     0.73703   
   103. RY*(   1) O   8                  0.00117     1.14304   
   104. RY*(   2) O   8                  0.00057     1.01938   
   105. RY*(   3) O   8                  0.00031     0.97181   
   106. RY*(   4) O   8                  0.00005     1.24107   
   107. RY*(   5) O   8                  0.00004     2.38047   
   108. RY*(   6) O   8                  0.00000     2.51973   
   109. RY*(   7) O   8                  0.00001     2.72040   
   110. RY*(   8) O   8                  0.00001     2.59092   
   111. RY*(   9) O   8                  0.00000     2.47545   
   112. RY*(   1) O   9                  0.00089     1.07937   
   113. RY*(   2) O   9                  0.00048     1.13796   
   114. RY*(   3) O   9                  0.00031     0.98817   
   115. RY*(   4) O   9                  0.00006     1.50875   
   116. RY*(   5) O   9                  0.00003     2.36538   
   117. RY*(   6) O   9                  0.00000     2.46408   
   118. RY*(   7) O   9                  0.00001     2.62111   
   119. RY*(   8) O   9                  0.00001     2.48948   
   120. RY*(   9) O   9                  0.00000     2.48385   
   121. RY*(   1) H  10                  0.00032     0.22118   
   122. RY*(   2) H  10                  0.00008     1.61282   
   123. RY*(   3) H  10                  0.00007     1.59671   
   124. RY*(   4) H  10                  0.00002     2.03915   
   125. RY*(   1) H  11                  0.00051     0.21983   
   126. RY*(   2) H  11                  0.00011     1.58093   
   127. RY*(   3) H  11                  0.00006     1.57663   
   128. RY*(   4) H  11                  0.00002     2.07441   
   129. RY*(   1) H  12                  0.00053     0.22224   
   130. RY*(   2) H  12                  0.00011     1.58946   
   131. RY*(   3) H  12                  0.00006     1.57708   
   132. RY*(   4) H  12                  0.00001     2.05710   
   145. BD*(   1) C   1 - S   2          0.08204    -0.04216   
   146. BD*(   1) C   1 - H  10          0.00188     0.26555   
   147. BD*(   1) C   1 - H  11          0.00382     0.25610   
   148. BD*(   1) C   1 - H  12          0.00382     0.25387   
   149. BD*(   1) S   2 - O   8          0.07759     0.07482   
   150. BD*(   1) S   2 - O   9          0.07869     0.06877   
       -------------------------------
              Total Lewis   19.46262  ( 96.1342%)
        Valence non-Lewis    0.66160  (  3.2679%)
        Rydberg non-Lewis    0.12103  (  0.5978%)
       -------------------------------
            Total unit  1   20.24525  (100.0000%)
           Charge unit  1    0.25475

 Molecular unit  2  (C3H3N2)
     7. BD (   1) N   3 - C   4          0.99232    -1.05984  30(r),157(v),160(v),152(g)
                                                    94(v),156(v),76(v),53(r)
                                                    158(v),150(r),149(r),55(r)
                                                    40(r),57(r)
     8. BD (   1) N   3 - C   7          0.99480    -1.07517  30(r),155(v),151(g),67(v)
                                                    86(v),53(r),149(r),150(r)
                                                    55(r),57(r),40(r)
     9. BD (   1) C   4 - C   5          0.99437    -1.00504  30(r),155(g),157(g),86(v)
                                                    60(v),160(r),149(r),56(r)
                                                    53(r)
    10. BD (   2) C   4 - C   5          0.94385    -0.57199  159(v),61(v),88(v),145(r)
    11. BD (   1) C   4 - H  13          0.99268    -0.81400  152(v),156(v),153(g),60(v)
                                                    56(r),53(r)
    12. BD (   1) C   5 - N   6          0.99009    -1.00528  160(v),155(v),95(v),152(v)
                                                    151(v),99(v),68(v)
    13. BD (   1) C   5 - H  14          0.99241    -0.77669  158(v),151(v),85(v),30(r)
    14. BD (   1) N   6 - C   7          0.99405    -1.09483  157(v),77(v),160(g),30(r)
                                                    53(r),150(r)
    15. BD (   2) N   6 - C   7          0.92513    -0.57061  154(v),79(v),145(r)
    16. BD (   1) C   7 - H  15          0.99103    -0.79572  156(v),151(v),85(v),56(r)
    23. CR (   1) N   3                  0.99955   -14.49158  30(r),95(v),68(v),94(v)
                                                    56(r),51(r),57(r)
    24. CR (   1) C   4                  0.99954   -10.40361  77(v),133(v),152(v),157(v)
                                                    59(v),30(r)
    25. CR (   1) C   5                  0.99955   -10.37912  67(v),158(v),137(v),155(v)
                                                    86(v),70(v)
    26. CR (   1) N   6                  0.99968   -14.39320  94(v),76(v),99(v),81(v)
                                                    77(v),160(v)
    27. CR (   1) C   7                  0.99961   -10.40973  156(v),141(v),151(v),86(v)
                                                    59(v),30(r)
    31. LP (   1) N   3                  0.77819    -0.53459  159(v),154(v),96(v),145(r)
                                                    69(v),30(r),54(r),150(r)
                                                    149(r),68(v),146(r),57(r)
    32. LP (   2) N   3                  0.75039    -0.71312  30(r),51(r),149(r),150(r)
                                                    145(r),158(v),153(v),95(v)
                                                    68(v),155(v),52(r),60(g)
                                                    160(v),54(r),56(r),49(r)
                                                    57(r),40(r),148(r),147(r)
                                                    146(r),42(r)
    33. LP (   1) N   6                  0.96118    -0.58135  152(v),153(v),94(v),76(v)
                                                    160(v),157(v),30(r)
    58. RY*(   1) N   3                  0.00258     0.84963   
    59. RY*(   2) N   3                  0.00236     0.94102   
    60. RY*(   3) N   3                  0.00080     1.54116   
    61. RY*(   4) N   3                  0.00060     0.95733   
    62. RY*(   5) N   3                  0.00036     1.75476   
    63. RY*(   6) N   3                  0.00019     1.97166   
    64. RY*(   7) N   3                  0.00014     2.34384   
    65. RY*(   8) N   3                  0.00011     1.98999   
    66. RY*(   9) N   3                  0.00001     2.26744   
    67. RY*(   1) C   4                  0.00283     0.72131   
    68. RY*(   2) C   4                  0.00143     0.49983   
    69. RY*(   3) C   4                  0.00123     0.62042   
    70. RY*(   4) C   4                  0.00083     0.33414   
    71. RY*(   5) C   4                  0.00059     1.31932   
    72. RY*(   6) C   4                  0.00012     2.04729   
    73. RY*(   7) C   4                  0.00006     1.91826   
    74. RY*(   8) C   4                  0.00002     1.57104   
    75. RY*(   9) C   4                  0.00000     1.91619   
    76. RY*(   1) C   5                  0.00304     1.02373   
    77. RY*(   2) C   5                  0.00209     0.42837   
    78. RY*(   3) C   5                  0.00079     1.42702   
    79. RY*(   4) C   5                  0.00059     0.61410   
    80. RY*(   5) C   5                  0.00035     0.72608   
    81. RY*(   6) C   5                  0.00018     1.51853   
    82. RY*(   7) C   5                  0.00003     1.90729   
    83. RY*(   8) C   5                  0.00000     1.51594   
    84. RY*(   9) C   5                  0.00000     1.89817   
    85. RY*(   1) N   6                  0.00149     0.76416   
    86. RY*(   2) N   6                  0.00075     0.89494   
    87. RY*(   3) N   6                  0.00024     2.06706   
    88. RY*(   4) N   6                  0.00015     0.78081   
    89. RY*(   5) N   6                  0.00009     0.93235   
    90. RY*(   6) N   6                  0.00004     2.64931   
    91. RY*(   7) N   6                  0.00002     2.23151   
    92. RY*(   8) N   6                  0.00000     1.96189   
    93. RY*(   9) N   6                  0.00001     2.39857   
    94. RY*(   1) C   7                  0.00504     0.69681   
    95. RY*(   2) C   7                  0.00271     0.47573   
    96. RY*(   3) C   7                  0.00135     0.58562   
    97. RY*(   4) C   7                  0.00096     1.38834   
    98. RY*(   5) C   7                  0.00078     0.85245   
    99. RY*(   6) C   7                  0.00048     1.38809   
   100. RY*(   7) C   7                  0.00008     2.03619   
   101. RY*(   8) C   7                  0.00002     1.55274   
   102. RY*(   9) C   7                  0.00000     1.88501   
   133. RY*(   1) H  13                  0.00075     0.11050   
   134. RY*(   2) H  13                  0.00006     1.40099   
   135. RY*(   3) H  13                  0.00003     2.07416   
   136. RY*(   4) H  13                  0.00003     1.72333   
   137. RY*(   1) H  14                  0.00039     0.12766   
   138. RY*(   2) H  14                  0.00004     2.15124   
   139. RY*(   3) H  14                  0.00005     1.42003   
   140. RY*(   4) H  14                  0.00002     1.65244   
   141. RY*(   1) H  15                  0.00073     0.11680   
   142. RY*(   2) H  15                  0.00006     1.41342   
   143. RY*(   3) H  15                  0.00004     2.12223   
   144. RY*(   4) H  15                  0.00001     1.71371   
   151. BD*(   1) N   3 - C   4          0.01322     0.14762   
   152. BD*(   1) N   3 - C   7          0.02385     0.16215   
   153. BD*(   1) C   4 - C   5          0.00972     0.30988   
   154. BD*(   2) C   4 - C   5          0.17502    -0.26303  159(v),71(g),79(g),78(g)
   155. BD*(   1) C   4 - H  13          0.00565     0.22436   
   156. BD*(   1) C   5 - N   6          0.00663     0.22030   
   157. BD*(   1) C   5 - H  14          0.00718     0.25118   
   158. BD*(   1) N   6 - C   7          0.00489     0.32159   
   159. BD*(   2) N   6 - C   7          0.16339    -0.24700  154(v),88(g),97(g)
   160. BD*(   1) C   7 - H  15          0.00905     0.24118   
       -------------------------------
              Total Lewis   17.29842  ( 97.4298%)
        Valence non-Lewis    0.41860  (  2.3577%)
        Rydberg non-Lewis    0.03774  (  0.2126%)
       -------------------------------
            Total unit  2   17.75475  (100.0000%)
           Charge unit  2   -0.25475


 ***************************************************
 *******         Beta  spin orbitals         *******
 ***************************************************


 NATURAL POPULATIONS:  Natural atomic orbital occupancies 
                                                          
   NAO  Atom  No  lang   Type(AO)    Occupancy      Energy
 ----------------------------------------------------------
     1    C    1  S      Cor( 1S)     0.99959     -10.30132
     2    C    1  S      Val( 2S)     0.60496      -0.52281
     3    C    1  S      Ryd( 3S)     0.00131       0.60247
     4    C    1  px     Val( 2p)     0.64100      -0.31653
     5    C    1  px     Ryd( 3p)     0.00081       0.39133
     6    C    1  py     Val( 2p)     0.63628      -0.30387
     7    C    1  py     Ryd( 3p)     0.00137       0.41275
     8    C    1  pz     Val( 2p)     0.52372      -0.34612
     9    C    1  pz     Ryd( 3p)     0.00105       0.31146
    10    C    1  dxy    Ryd( 3d)     0.00024       2.02201
    11    C    1  dxz    Ryd( 3d)     0.00017       1.84513
    12    C    1  dyz    Ryd( 3d)     0.00018       2.02893
    13    C    1  dx2y2  Ryd( 3d)     0.00029       2.21235
    14    C    1  dz2    Ryd( 3d)     0.00050       1.99532

    15    S    2  S      Cor( 1S)     1.00000     -88.64922
    16    S    2  S      Cor( 2S)     0.99943      -8.74841
    17    S    2  S      Val( 3S)     0.53096      -0.74353
    18    S    2  S      Ryd( 4S)     0.00449       0.44947
    19    S    2  px     Cor( 2p)     0.99991      -6.29756
    20    S    2  px     Val( 3p)     0.40860      -0.38511
    21    S    2  px     Ryd( 4p)     0.00372       0.58874
    22    S    2  py     Cor( 2p)     0.99994      -6.29032
    23    S    2  py     Val( 3p)     0.36490      -0.32590
    24    S    2  py     Ryd( 4p)     0.01086       0.62699
    25    S    2  pz     Cor( 2p)     0.99993      -6.29299
    26    S    2  pz     Val( 3p)     0.47809      -0.39706
    27    S    2  pz     Ryd( 4p)     0.00451       0.62974
    28    S    2  dxy    Ryd( 3d)     0.01856       0.62460
    29    S    2  dxz    Ryd( 3d)     0.00609       0.50881
    30    S    2  dyz    Ryd( 3d)     0.01800       0.69650
    31    S    2  dx2y2  Ryd( 3d)     0.01876       0.77429
    32    S    2  dz2    Ryd( 3d)     0.02268       0.64749

    33    N    3  S      Cor( 1S)     0.99956     -14.49418
    34    N    3  S      Val( 2S)     0.66541      -0.83105
    35    N    3  S      Ryd( 3S)     0.00205       0.82041
    36    N    3  px     Val( 2p)     0.71849      -0.59951
    37    N    3  px     Ryd( 3p)     0.00271       1.08674
    38    N    3  py     Val( 2p)     0.67625      -0.54960
    39    N    3  py     Ryd( 3p)     0.00289       0.94994
    40    N    3  pz     Val( 2p)     0.79196      -0.53766
    41    N    3  pz     Ryd( 3p)     0.00063       0.65499
    42    N    3  dxy    Ryd( 3d)     0.00047       2.52342
    43    N    3  dxz    Ryd( 3d)     0.00029       1.98554
    44    N    3  dyz    Ryd( 3d)     0.00005       1.98876
    45    N    3  dx2y2  Ryd( 3d)     0.00045       2.34149
    46    N    3  dz2    Ryd( 3d)     0.00025       2.27409

    47    C    4  S      Cor( 1S)     0.99953     -10.39672
    48    C    4  S      Val( 2S)     0.48758      -0.44535
    49    C    4  S      Ryd( 3S)     0.00133       0.24791
    50    C    4  px     Val( 2p)     0.48634      -0.31137
    51    C    4  px     Ryd( 3p)     0.00329       0.40455
    52    C    4  py     Val( 2p)     0.52563      -0.30735
    53    C    4  py     Ryd( 3p)     0.00212       0.58597
    54    C    4  pz     Val( 2p)     0.16440      -0.33966
    55    C    4  pz     Ryd( 3p)     0.00043       0.29072
    56    C    4  dxy    Ryd( 3d)     0.00073       2.19971
    57    C    4  dxz    Ryd( 3d)     0.00028       1.65236
    58    C    4  dyz    Ryd( 3d)     0.00048       1.67216
    59    C    4  dx2y2  Ryd( 3d)     0.00048       2.16172
    60    C    4  dz2    Ryd( 3d)     0.00045       1.93224

    61    C    5  S      Cor( 1S)     0.99954     -10.37454
    62    C    5  S      Val( 2S)     0.48733      -0.42734
    63    C    5  S      Ryd( 3S)     0.00090       0.28099
    64    C    5  px     Val( 2p)     0.56964      -0.30459
    65    C    5  px     Ryd( 3p)     0.00322       0.57714
    66    C    5  py     Val( 2p)     0.45799      -0.27276
    67    C    5  py     Ryd( 3p)     0.00348       0.41123
    68    C    5  pz     Val( 2p)     0.24232      -0.33403
    69    C    5  pz     Ryd( 3p)     0.00037       0.30034
    70    C    5  dxy    Ryd( 3d)     0.00113       2.17383
    71    C    5  dxz    Ryd( 3d)     0.00022       1.68292
    72    C    5  dyz    Ryd( 3d)     0.00061       1.64874
    73    C    5  dx2y2  Ryd( 3d)     0.00063       2.18334
    74    C    5  dz2    Ryd( 3d)     0.00040       1.94808

    75    N    6  S      Cor( 1S)     0.99968     -14.39381
    76    N    6  S      Val( 2S)     0.71381      -0.75758
    77    N    6  S      Ryd( 3S)     0.00055       0.89646
    78    N    6  px     Val( 2p)     0.75633      -0.44583
    79    N    6  px     Ryd( 3p)     0.00205       0.74562
    80    N    6  py     Val( 2p)     0.67920      -0.41988
    81    N    6  py     Ryd( 3p)     0.00183       0.82482
    82    N    6  pz     Val( 2p)     0.59824      -0.41650
    83    N    6  pz     Ryd( 3p)     0.00009       0.63234
    84    N    6  dxy    Ryd( 3d)     0.00106       2.33957
    85    N    6  dxz    Ryd( 3d)     0.00083       2.10973
    86    N    6  dyz    Ryd( 3d)     0.00045       2.06721
    87    N    6  dx2y2  Ryd( 3d)     0.00092       2.68869
    88    N    6  dz2    Ryd( 3d)     0.00045       2.37973

    89    C    7  S      Cor( 1S)     0.99961     -10.40378
    90    C    7  S      Val( 2S)     0.45289      -0.40815
    91    C    7  S      Ryd( 3S)     0.00168       0.20885
    92    C    7  px     Val( 2p)     0.41346      -0.25246
    93    C    7  px     Ryd( 3p)     0.00581       0.35350
    94    C    7  py     Val( 2p)     0.51414      -0.28944
    95    C    7  py     Ryd( 3p)     0.00310       0.54733
    96    C    7  pz     Val( 2p)     0.20239      -0.33461
    97    C    7  pz     Ryd( 3p)     0.00053       0.28007
    98    C    7  dxy    Ryd( 3d)     0.00150       2.16689
    99    C    7  dxz    Ryd( 3d)     0.00092       1.68578
   100    C    7  dyz    Ryd( 3d)     0.00048       1.66406
   101    C    7  dx2y2  Ryd( 3d)     0.00081       2.20812
   102    C    7  dz2    Ryd( 3d)     0.00049       1.92283

   103    O    8  S      Cor( 1S)     0.99989     -19.09109
   104    O    8  S      Val( 2S)     0.90787      -1.14746
   105    O    8  S      Ryd( 3S)     0.00123       1.17835
   106    O    8  px     Val( 2p)     0.85529      -0.47522
   107    O    8  px     Ryd( 3p)     0.00039       0.89614
   108    O    8  py     Val( 2p)     0.77393      -0.52311
   109    O    8  py     Ryd( 3p)     0.00020       0.85441
   110    O    8  pz     Val( 2p)     0.88007      -0.47906
   111    O    8  pz     Ryd( 3p)     0.00062       0.88061
   112    O    8  dxy    Ryd( 3d)     0.00064       2.65806
   113    O    8  dxz    Ryd( 3d)     0.00021       2.49657
   114    O    8  dyz    Ryd( 3d)     0.00061       2.74540
   115    O    8  dx2y2  Ryd( 3d)     0.00051       2.78325
   116    O    8  dz2    Ryd( 3d)     0.00037       2.57284

   117    O    9  S      Cor( 1S)     0.99989     -19.09105
   118    O    9  S      Val( 2S)     0.90777      -1.14731
   119    O    9  S      Ryd( 3S)     0.00119       1.38346
   120    O    9  px     Val( 2p)     0.85608      -0.47584
   121    O    9  px     Ryd( 3p)     0.00039       0.89044
   122    O    9  py     Val( 2p)     0.78223      -0.51951
   123    O    9  py     Ryd( 3p)     0.00017       0.83945
   124    O    9  pz     Val( 2p)     0.87408      -0.48304
   125    O    9  pz     Ryd( 3p)     0.00056       0.87630
   126    O    9  dxy    Ryd( 3d)     0.00066       2.62840
   127    O    9  dxz    Ryd( 3d)     0.00028       2.50629
   128    O    9  dyz    Ryd( 3d)     0.00068       2.75163
   129    O    9  dx2y2  Ryd( 3d)     0.00058       2.70687
   130    O    9  dz2    Ryd( 3d)     0.00045       2.55561

   131    H   10  S      Val( 1S)     0.35163      -0.09551
   132    H   10  S      Ryd( 2S)     0.00032       0.17405
   133    H   10  px     Ryd( 2p)     0.00041       2.18511
   134    H   10  py     Ryd( 2p)     0.00007       1.59761
   135    H   10  pz     Ryd( 2p)     0.00009       1.52161

   136    H   11  S      Val( 1S)     0.36791      -0.11668
   137    H   11  S      Ryd( 2S)     0.00050       0.17881
   138    H   11  px     Ryd( 2p)     0.00009       1.64776
   139    H   11  py     Ryd( 2p)     0.00028       1.96690
   140    H   11  pz     Ryd( 2p)     0.00022       1.66639

   141    H   12  S      Val( 1S)     0.36949      -0.11992
   142    H   12  S      Ryd( 2S)     0.00051       0.17895
   143    H   12  px     Ryd( 2p)     0.00009       1.65080
   144    H   12  py     Ryd( 2p)     0.00029       1.99463
   145    H   12  pz     Ryd( 2p)     0.00019       1.62934

   146    H   13  S      Val( 1S)     0.36331      -0.15509
   147    H   13  S      Ryd( 2S)     0.00073       0.10797
   148    H   13  px     Ryd( 2p)     0.00010       1.72569
   149    H   13  py     Ryd( 2p)     0.00046       2.08020
   150    H   13  pz     Ryd( 2p)     0.00002       1.40480

   151    H   14  S      Val( 1S)     0.36885      -0.13076
   152    H   14  S      Ryd( 2S)     0.00040       0.11409
   153    H   14  px     Ryd( 2p)     0.00040       2.01387
   154    H   14  py     Ryd( 2p)     0.00014       1.81092
   155    H   14  pz     Ryd( 2p)     0.00001       1.42189

   156    H   15  S      Val( 1S)     0.36888      -0.14195
   157    H   15  S      Ryd( 2S)     0.00072       0.11893
   158    H   15  px     Ryd( 2p)     0.00008       1.75748
   159    H   15  py     Ryd( 2p)     0.00050       2.08545
   160    H   15  pz     Ryd( 2p)     0.00001       1.41369


 Summary of Natural Population Analysis:                  
                                                          
                                       Natural Population 
                Natural  -----------------------------------------------
    Atom  No    Charge         Core      Valence    Rydberg      Total
 -----------------------------------------------------------------------
      C    1   -0.41146      0.99959     2.40596    0.00591     3.41146
      S    2    1.11057      4.99921     1.78254    0.10768     6.88943
      N    3   -0.36144      0.99956     2.85210    0.00979     3.86144
      C    4    0.32693      0.99953     1.66396    0.00959     2.67307
      C    5    0.23223      0.99954     1.75729    0.01095     2.76777
      N    6   -0.25548      0.99968     2.74758    0.00823     3.75548
      C    7    0.40219      0.99961     1.58287    0.01533     2.59781
      O    8   -0.42183      0.99989     3.41716    0.00478     4.42183
      O    9   -0.42501      0.99989     3.42017    0.00495     4.42501
      H   10    0.14748      0.00000     0.35163    0.00089     0.35252
      H   11    0.13101      0.00000     0.36791    0.00108     0.36899
      H   12    0.12943      0.00000     0.36949    0.00108     0.37057
      H   13    0.13537      0.00000     0.36331    0.00131     0.36463
      H   14    0.13020      0.00000     0.36885    0.00095     0.36980
      H   15    0.12982      0.00000     0.36888    0.00131     0.37018
 =======================================================================
   * Total *    1.00000     12.99649    23.81968    0.18383    37.00000

                                 Natural Population      
 --------------------------------------------------------
   Core                      12.99649 ( 99.9730% of  13)
   Valence                   23.81968 ( 99.2487% of  24)
   Natural Minimal Basis     36.81617 ( 99.5032% of  37)
   Natural Rydberg Basis      0.18383 (  0.4968% of  37)
 --------------------------------------------------------

    Atom  No          Natural Electron Configuration
 ----------------------------------------------------------------------------
      C    1      [core]2S( 0.60)2p( 1.80)
      S    2      [core]3S( 0.53)3p( 1.25)3d( 0.08)4p( 0.02)
      N    3      [core]2S( 0.67)2p( 2.19)3p( 0.01)
      C    4      [core]2S( 0.49)2p( 1.18)3p( 0.01)
      C    5      [core]2S( 0.49)2p( 1.27)3p( 0.01)
      N    6      [core]2S( 0.71)2p( 2.03)
      C    7      [core]2S( 0.45)2p( 1.13)3p( 0.01)
      O    8      [core]2S( 0.91)2p( 2.51)
      O    9      [core]2S( 0.91)2p( 2.51)
      H   10            1S( 0.35)
      H   11            1S( 0.37)
      H   12            1S( 0.37)
      H   13            1S( 0.36)
      H   14            1S( 0.37)
      H   15            1S( 0.37)


 NATURAL BOND ORBITAL ANALYSIS, beta spin orbitals:

                       Occupancies       Lewis Structure    Low   High
           Occ.    -------------------  -----------------   occ   occ
  Cycle   Thresh.   Lewis   Non-Lewis     CR  BD  3C  LP    (L)   (NL)   Dev
 =============================================================================
   1(1)    0.90    35.74834   1.25166     13  19   0   5     3      0    0.04
   2(2)    0.90    34.97619   2.02381     13  20   0   4     6      1    0.04
   3(3)    0.90    34.97619   2.02381     13  20   0   4     6      1    0.04

    The hybrids on atom  9 are linearly dependent.  An eigenvalue (  0.000021)
    of the hybrid overlap matrix is too small (<0.00010).

    PRJTHR will be raised from  0.200 to 0.250 and the NBO search repeated.


    The hybrids on atom  9 are linearly dependent.  An eigenvalue (  0.000021)
    of the hybrid overlap matrix is too small (<0.00010).

    PRJTHR will be raised from  0.250 to 0.300 and the NBO search repeated.

   4(4)    0.90    34.84035   2.15965     13  20   0   4     6      1    0.15
   5(5)    0.90    35.74834   1.25166     13  19   0   5     3      0    0.04
   6(6)    0.90    34.97619   2.02381     13  20   0   4     6      1    0.04
   7(7)    0.90    34.97619   2.02381     13  20   0   4     6      1    0.04
   8(8)    0.90    34.84035   2.15965     13  20   0   4     6      1    0.15
   9(9)    0.90    35.74834   1.25166     13  19   0   5     3      0    0.04
  10(1)    0.80    35.50279   1.49721     13  16   0   8     1      0    0.22
  11(2)    0.80    35.79228   1.20772     13  17   0   7     0      0    0.04
 -----------------------------------------------------------------------------

 Structure accepted: No low occupancy Lewis orbitals

 --------------------------------------------------------
   Core                     12.99647 ( 99.973% of  13)
   Valence Lewis            22.79580 ( 94.983% of  24)
  ==================       ============================
   Total Lewis              35.79228 ( 96.736% of  37)
  -----------------------------------------------------
   Valence non-Lewis         1.05495 (  2.851% of  37)
   Rydberg non-Lewis         0.15277 (  0.413% of  37)
  ==================       ============================
   Total non-Lewis           1.20772 (  3.264% of  37)
 --------------------------------------------------------


       (Occupancy)   Bond orbital/ Coefficients/ Hybrids
 ---------------------------------------------------------------------------------
     1. (0.84527) BD ( 1) C   1 - S   2  
                ( 58.22%)   0.7630* C   1 s( 19.70%)p 4.07( 80.21%)d 0.00(  0.10%)
                                            0.0003  0.4437 -0.0074  0.2506 -0.0082
                                            0.0337  0.0004 -0.8591 -0.0052  0.0001
                                           -0.0143 -0.0013  0.0026  0.0274
                ( 41.78%)   0.6464* S   2 s( 28.46%)p 1.30( 37.03%)d 1.21( 34.51%)
                                            0.0000  0.0007  0.5230  0.1051  0.0001
                                           -0.2386  0.0563 -0.0000 -0.0275 -0.0040
                                            0.0002  0.5560  0.0164  0.0162 -0.4696
                                           -0.0446  0.2034  0.2846
     2. (0.98895) BD ( 1) C   1 - H  10  
                ( 64.53%)   0.8033* C   1 s( 26.93%)p 2.71( 73.03%)d 0.00(  0.04%)
                                            0.0000 -0.5189 -0.0075  0.8542 -0.0036
                                            0.0079  0.0005 -0.0180 -0.0136 -0.0000
                                           -0.0064 -0.0000 -0.0160  0.0085
                ( 35.47%)   0.5956* H  10 s( 99.89%)p 0.00(  0.11%)
                                           -0.9994  0.0007 -0.0322 -0.0006  0.0077
     3. (0.99203) BD ( 1) C   1 - H  11  
                ( 63.12%)   0.7945* C   1 s( 26.70%)p 2.74( 73.26%)d 0.00(  0.04%)
                                           -0.0001  0.5167  0.0048  0.3158 -0.0101
                                            0.6954  0.0025  0.3859  0.0164  0.0133
                                            0.0042  0.0079 -0.0088 -0.0080
                ( 36.88%)   0.6073* H  11 s( 99.89%)p 0.00(  0.11%)
                                            0.9995 -0.0011 -0.0060 -0.0242 -0.0213
     4. (0.99213) BD ( 1) C   1 - H  12  
                ( 62.96%)   0.7935* C   1 s( 26.62%)p 2.75( 73.34%)d 0.00(  0.04%)
                                           -0.0001  0.5160  0.0045  0.3273 -0.0101
                                           -0.7174 -0.0040  0.3334  0.0169 -0.0138
                                            0.0032 -0.0062 -0.0089 -0.0087
                ( 37.04%)   0.6086* H  12 s( 99.89%)p 0.00(  0.11%)
                                            0.9995 -0.0011 -0.0064  0.0253 -0.0193
     5. (0.98795) BD ( 1) S   2 - N   3  
                ( 29.38%)   0.5420* S   2 s( 16.15%)p 5.06( 81.72%)d 0.13(  2.13%)
                                           -0.0000 -0.0002 -0.4018 -0.0043  0.0002
                                           -0.9032 -0.0369 -0.0000  0.0038  0.0004
                                           -0.0000  0.0073  0.0064  0.0007 -0.0059
                                            0.0013 -0.1324  0.0610
                ( 70.62%)   0.8404* N   3 s( 28.82%)p 2.47( 71.16%)d 0.00(  0.02%)
                                           -0.0001 -0.5368  0.0081  0.8414  0.0338
                                           -0.0009  0.0002  0.0502 -0.0040  0.0002
                                            0.0006 -0.0001 -0.0122  0.0081
     6. (0.80321) BD ( 2) S   2 - N   3  
                (  1.80%)   0.1340* S   2 s(  0.21%)p99.99( 52.12%)d99.99( 47.67%)
                                           -0.0000 -0.0020  0.0230 -0.0396 -0.0002
                                            0.0174 -0.0955  0.0001 -0.0100  0.0062
                                           -0.0011  0.7153 -0.0078 -0.0219  0.6138
                                            0.0454 -0.2402 -0.1993
                ( 98.20%)   0.9910* N   3 s(  0.04%)p99.99( 99.95%)d 0.30(  0.01%)
                                            0.0002 -0.0199 -0.0026 -0.0723  0.0010
                                           -0.0083 -0.0006  0.9970 -0.0155  0.0004
                                            0.0096 -0.0038 -0.0009  0.0034
     7. (0.97315) BD ( 1) S   2 - O   8  
                ( 33.81%)   0.5814* S   2 s( 28.43%)p 2.24( 63.66%)d 0.28(  7.91%)
                                            0.0000 -0.0002  0.5302 -0.0570  0.0000
                                           -0.2178 -0.0573 -0.0000  0.7156  0.0587
                                           -0.0001 -0.2626 -0.0369 -0.0319  0.1943
                                           -0.0494 -0.1608 -0.1098
                ( 66.19%)   0.8136* O   8 s( 25.07%)p 2.99( 74.85%)d 0.00(  0.08%)
                                           -0.0000  0.5000 -0.0259  0.2777  0.0011
                                           -0.7698 -0.0107  0.2804  0.0005 -0.0139
                                            0.0056 -0.0152 -0.0162 -0.0094
     8. (0.96967) BD ( 1) S   2 - O   9  
                ( 33.49%)   0.5787* S   2 s( 28.54%)p 2.18( 62.25%)d 0.32(  9.21%)
                                           -0.0000  0.0003 -0.5302  0.0655  0.0000
                                            0.2238  0.0604 -0.0001  0.6855  0.0532
                                            0.0001  0.3069  0.0427 -0.0184 -0.2156
                                           -0.0893  0.1605  0.1074
                ( 66.51%)   0.8156* O   9 s( 25.16%)p 2.97( 74.71%)d 0.01(  0.13%)
                                            0.0000 -0.5006  0.0321 -0.2819  0.0004
                                           -0.7395 -0.0051 -0.3475  0.0014 -0.0167
                                           -0.0087 -0.0223  0.0186  0.0084
     9. (0.99226) BD ( 1) N   3 - C   4  
                ( 64.87%)   0.8054* N   3 s( 35.08%)p 1.85( 64.88%)d 0.00(  0.04%)
                                            0.0002  0.5921  0.0132  0.3745  0.0125
                                           -0.7119  0.0230  0.0332  0.0021 -0.0143
                                            0.0018 -0.0026 -0.0031 -0.0113
                ( 35.13%)   0.5927* C   4 s( 25.86%)p 2.86( 73.97%)d 0.01(  0.18%)
                                           -0.0001  0.5080 -0.0219 -0.5722 -0.0504
                                            0.6393  0.0048 -0.0313 -0.0077 -0.0313
                                            0.0018 -0.0013 -0.0117 -0.0253
    10. (0.99478) BD ( 1) N   3 - C   7  
                ( 65.93%)   0.8120* N   3 s( 36.05%)p 1.77( 63.91%)d 0.00(  0.04%)
                                            0.0001  0.6003  0.0136  0.3805  0.0099
                                            0.7011 -0.0235  0.0455  0.0014  0.0147
                                            0.0020  0.0030 -0.0029 -0.0115
                ( 34.07%)   0.5837* C   7 s( 28.70%)p 2.48( 71.10%)d 0.01(  0.20%)
                                            0.0002  0.5354 -0.0193 -0.5401 -0.0533
                                           -0.6438 -0.0000 -0.0442 -0.0073  0.0355
                                            0.0024  0.0028 -0.0099 -0.0251
    11. (0.99395) BD ( 1) C   4 - C   5  
                ( 51.28%)   0.7161* C   4 s( 37.39%)p 1.67( 62.52%)d 0.00(  0.08%)
                                           -0.0000  0.6112 -0.0178  0.7610  0.0111
                                            0.1998 -0.0351  0.0692  0.0005  0.0182
                                            0.0042  0.0019  0.0136 -0.0167
                ( 48.72%)   0.6980* C   5 s( 35.95%)p 1.78( 63.96%)d 0.00(  0.09%)
                                            0.0002  0.5993 -0.0164 -0.7137  0.0065
                                           -0.3522 -0.0442 -0.0649 -0.0002  0.0157
                                            0.0042  0.0014  0.0192 -0.0166
    12. (0.99260) BD ( 1) C   4 - H  13  
                ( 63.71%)   0.7982* C   4 s( 36.71%)p 1.72( 63.26%)d 0.00(  0.03%)
                                            0.0003 -0.6057 -0.0140  0.2880 -0.0108
                                            0.7400 -0.0115  0.0425  0.0014 -0.0104
                                           -0.0011 -0.0017  0.0073  0.0117
                ( 36.29%)   0.6024* H  13 s( 99.87%)p 0.00(  0.13%)
                                           -0.9993  0.0002 -0.0131 -0.0339 -0.0042
    13. (0.99016) BD ( 1) C   5 - N   6  
                ( 40.16%)   0.6338* C   5 s( 29.35%)p 2.40( 70.51%)d 0.00(  0.15%)
                                            0.0000  0.5416 -0.0105  0.0395  0.0606
                                            0.8359  0.0296  0.0151  0.0051 -0.0078
                                            0.0006  0.0003 -0.0300 -0.0222
                ( 59.84%)   0.7735* N   6 s( 31.26%)p 2.20( 68.64%)d 0.00(  0.10%)
                                            0.0002  0.5591  0.0056  0.1075 -0.0346
                                           -0.8207  0.0060  0.0047 -0.0029  0.0151
                                            0.0002  0.0015 -0.0230 -0.0138
    14. (0.83282) BD ( 2) C   5 - N   6  
                ( 28.37%)   0.5326* C   5 s(  0.00%)p 1.00( 99.70%)d 0.00(  0.30%)
                                           -0.0000  0.0008  0.0022 -0.0825  0.0022
                                           -0.0146 -0.0010  0.9947 -0.0248 -0.0037
                                           -0.0207  0.0504  0.0023 -0.0019
                ( 71.63%)   0.8464* N   6 s(  0.00%)p 1.00( 99.79%)d 0.00(  0.21%)
                                            0.0000 -0.0005 -0.0003 -0.0809  0.0001
                                           -0.0052  0.0001  0.9956  0.0009  0.0024
                                           -0.0366 -0.0273  0.0028 -0.0056
    15. (0.99253) BD ( 1) C   5 - H  14  
                ( 63.27%)   0.7954* C   5 s( 34.56%)p 1.89( 65.42%)d 0.00(  0.03%)
                                           -0.0003  0.5877  0.0131  0.6920 -0.0045
                                           -0.4150  0.0223  0.0508 -0.0005 -0.0122
                                            0.0015 -0.0009  0.0042 -0.0096
                ( 36.73%)   0.6061* H  14 s( 99.88%)p 0.00(  0.12%)
                                            0.9994 -0.0008 -0.0310  0.0166 -0.0019
    16. (0.99410) BD ( 1) N   6 - C   7  
                ( 59.95%)   0.7743* N   6 s( 35.94%)p 1.78( 63.97%)d 0.00(  0.10%)
                                            0.0001  0.5992  0.0187 -0.7338  0.0063
                                            0.3107 -0.0353 -0.0577  0.0004 -0.0032
                                            0.0042 -0.0003  0.0275 -0.0139
                ( 40.05%)   0.6329* C   7 s( 34.17%)p 1.92( 65.67%)d 0.00(  0.15%)
                                            0.0000  0.5840 -0.0246  0.7842  0.0413
                                           -0.1805  0.0484  0.0714  0.0040 -0.0212
                                            0.0057 -0.0019  0.0240 -0.0217
    17. (0.99128) BD ( 1) C   7 - H  15  
                ( 63.33%)   0.7958* C   7 s( 37.08%)p 1.70( 62.89%)d 0.00(  0.03%)
                                           -0.0005  0.6086  0.0175 -0.2812  0.0276
                                            0.7405 -0.0163 -0.0205 -0.0002 -0.0125
                                            0.0004 -0.0009 -0.0084 -0.0099
                ( 36.67%)   0.6055* H  15 s( 99.87%)p 0.00(  0.13%)
                                            0.9993 -0.0012  0.0114 -0.0347  0.0027
    18. (0.99959) CR ( 1) C   1           s(100.00%)p 0.00(  0.00%)
                                            1.0000 -0.0000  0.0000 -0.0000  0.0000
                                           -0.0000 -0.0000  0.0003  0.0000 -0.0000
                                            0.0000  0.0000 -0.0000 -0.0000
    19. (1.00000) CR ( 1) S   2           s(100.00%)
                                            1.0000 -0.0000 -0.0000 -0.0000 -0.0000
                                           -0.0000 -0.0000  0.0000  0.0000  0.0000
                                           -0.0000  0.0000  0.0000 -0.0000  0.0000
                                            0.0000 -0.0000 -0.0000
    20. (0.99942) CR ( 2) S   2           s(100.00%)p 0.00(  0.00%)d 0.00(  0.00%)
                                           -0.0000  1.0000 -0.0001 -0.0002 -0.0000
                                           -0.0001 -0.0003  0.0000 -0.0000  0.0000
                                           -0.0000  0.0009 -0.0000 -0.0001  0.0016
                                            0.0001 -0.0007 -0.0006
    21. (0.99991) CR ( 3) S   2           s(  0.00%)p 1.00(100.00%)d 0.00(  0.00%)
                                           -0.0000 -0.0000 -0.0000 -0.0000  1.0000
                                            0.0002 -0.0000  0.0000 -0.0000  0.0000
                                           -0.0000  0.0001 -0.0000 -0.0000  0.0002
                                            0.0000 -0.0001 -0.0001
    22. (0.99994) CR ( 4) S   2           s(  0.00%)p 1.00(100.00%)
                                            0.0000  0.0000  0.0000  0.0000  0.0000
                                           -0.0000  0.0000  1.0000  0.0001  0.0000
                                            0.0000 -0.0000  0.0000 -0.0000 -0.0001
                                           -0.0000  0.0000  0.0000
    23. (0.99993) CR ( 5) S   2           s(  0.00%)p 1.00(100.00%)d 0.00(  0.00%)
                                           -0.0000 -0.0000  0.0001 -0.0001 -0.0000
                                           -0.0000 -0.0001  0.0000 -0.0000  0.0000
                                            1.0000  0.0006 -0.0000 -0.0000  0.0008
                                            0.0001 -0.0004 -0.0003
    24. (0.99956) CR ( 1) N   3           s(100.00%)p 0.00(  0.00%)
                                            1.0000 -0.0002 -0.0000 -0.0000 -0.0000
                                            0.0000 -0.0000 -0.0002  0.0000  0.0000
                                           -0.0000  0.0000  0.0000  0.0000
    25. (0.99953) CR ( 1) C   4           s(100.00%)p 0.00(  0.00%)
                                            1.0000  0.0002  0.0000 -0.0001  0.0000
                                           -0.0002  0.0000 -0.0000 -0.0000  0.0000
                                            0.0000  0.0000 -0.0000 -0.0000
    26. (0.99954) CR ( 1) C   5           s(100.00%)p 0.00(  0.00%)
                                            1.0000  0.0001  0.0000  0.0004 -0.0000
                                           -0.0001  0.0000  0.0001 -0.0000 -0.0000
                                           -0.0000  0.0000 -0.0000  0.0000
    27. (0.99968) CR ( 1) N   6           s(100.00%)p 0.00(  0.00%)
                                            1.0000 -0.0002 -0.0000 -0.0000  0.0000
                                            0.0001 -0.0000 -0.0000  0.0000 -0.0000
                                            0.0000  0.0000  0.0000  0.0000
    28. (0.99961) CR ( 1) C   7           s(100.00%)p 0.00(  0.00%)
                                            1.0000  0.0002  0.0000 -0.0001  0.0000
                                            0.0005 -0.0000 -0.0000  0.0000 -0.0000
                                           -0.0000 -0.0000 -0.0000 -0.0000
    29. (0.99989) CR ( 1) O   8           s(100.00%)p 0.00(  0.00%)
                                            1.0000 -0.0003 -0.0000 -0.0001  0.0000
                                           -0.0003 -0.0000 -0.0001  0.0000  0.0000
                                           -0.0000  0.0000 -0.0000 -0.0000
    30. (0.99989) CR ( 1) O   9           s(100.00%)p 0.00(  0.00%)
                                            1.0000 -0.0003 -0.0000 -0.0001  0.0000
                                            0.0003  0.0000 -0.0001  0.0000 -0.0000
                                           -0.0000  0.0000 -0.0000 -0.0000
    31. (0.16213) LP*( 1) C   4           s(  0.01%)p99.99( 99.67%)d25.15(  0.32%)
                                            0.0000 -0.0005  0.0113 -0.0834  0.0024
                                           -0.0248 -0.0037  0.9945  0.0102 -0.0041
                                           -0.0165  0.0539  0.0008 -0.0007
    32. (0.96192) LP ( 1) N   6           s( 32.83%)p 2.04( 67.06%)d 0.00(  0.11%)
                                            0.0001  0.5727 -0.0151  0.6634  0.0144
                                            0.4763  0.0141  0.0567  0.0017 -0.0283
                                           -0.0030 -0.0024 -0.0105  0.0144
    33. (0.20160) LP*( 1) C   7           s(  0.01%)p 1.00( 99.67%)d 0.00(  0.32%)
                                           -0.0000 -0.0056  0.0081 -0.0865 -0.0016
                                           -0.0007  0.0035  0.9946  0.0074  0.0037
                                            0.0344 -0.0441 -0.0034  0.0054
    34. (0.98847) LP ( 1) O   8           s( 74.41%)p 0.34( 25.58%)d 0.00(  0.01%)
                                            0.0003  0.8626  0.0076 -0.1055 -0.0028
                                            0.4378  0.0044 -0.2303 -0.0020  0.0031
                                           -0.0016  0.0054  0.0044  0.0006
    35. (0.89410) LP ( 2) O   8           s(  0.45%)p99.99( 99.46%)d 0.20(  0.09%)
                                            0.0002  0.0672 -0.0014 -0.2208  0.0017
                                            0.3009 -0.0024  0.9248 -0.0044  0.0087
                                            0.0065 -0.0211  0.0053  0.0178
    36. (0.86942) LP ( 3) O   8           s(  0.13%)p99.99( 99.78%)d 0.75(  0.10%)
                                           -0.0002  0.0357  0.0011 -0.9284  0.0036
                                           -0.3518  0.0019 -0.1097 -0.0012  0.0218
                                           -0.0127 -0.0012 -0.0177 -0.0018
    37. (0.98834) LP ( 1) O   9           s( 74.48%)p 0.34( 25.51%)d 0.00(  0.01%)
                                            0.0003  0.8629  0.0111 -0.1119 -0.0031
                                           -0.4187 -0.0043 -0.2594 -0.0027 -0.0034
                                           -0.0021 -0.0062  0.0044  0.0001
    38. (0.89731) LP ( 2) O   9           s(  0.37%)p99.99( 99.54%)d 0.25(  0.09%)
                                            0.0002  0.0605 -0.0006 -0.2843  0.0015
                                           -0.3507  0.0015  0.8897 -0.0028 -0.0107
                                            0.0050  0.0178  0.0054  0.0203
    39. (0.86939) LP ( 3) O   9           s(  0.09%)p99.99( 99.81%)d 1.02(  0.09%)
                                           -0.0002  0.0303  0.0014 -0.9089  0.0019
                                            0.3910 -0.0011 -0.1383 -0.0014 -0.0196
                                           -0.0148  0.0019 -0.0181 -0.0027
    40. (0.00185) RY*( 1) C   1           s( 58.63%)p 0.67( 39.51%)d 0.03(  1.86%)
                                            0.0000  0.0116  0.7656  0.0058  0.3918
                                           -0.0006  0.0293  0.0049 -0.4906  0.0019
                                           -0.0261 -0.0120 -0.0216  0.1316
    41. (0.00137) RY*( 2) C   1           s(  0.01%)p 1.00( 99.46%)d 0.01(  0.54%)
                                           -0.0000  0.0002  0.0073 -0.0002 -0.0050
                                            0.0061 -0.9960  0.0004 -0.0497 -0.0560
                                           -0.0057 -0.0469  0.0002  0.0045
    42. (0.00042) RY*( 3) C   1           s(  0.20%)p99.99( 94.53%)d26.78(  5.27%)
                                            0.0000  0.0017  0.0443 -0.0120 -0.8109
                                           -0.0007  0.0315  0.0111 -0.5353 -0.0306
                                            0.1339  0.0292 -0.0515  0.1743
    43. (0.00013) RY*( 4) C   1           s(  1.88%)p 1.85(  3.48%)d50.35( 94.64%)
                                           -0.0000 -0.0055  0.1370  0.0003 -0.0496
                                           -0.0062 -0.0432 -0.0026  0.1745 -0.1545
                                           -0.0029  0.9533  0.0465  0.1073
    44. (0.00011) RY*( 5) C   1           s( 38.88%)p 1.41( 54.69%)d 0.17(  6.43%)
                                           -0.0000 -0.0220  0.6231  0.0020 -0.4119
                                            0.0031 -0.0142 -0.0187  0.6137 -0.0008
                                           -0.0169 -0.2143  0.0662 -0.1172
    45. (0.00004) RY*( 6) C   1           s(  0.00%)p 1.00(  5.44%)d17.39( 94.56%)
    46. (0.00000) RY*( 7) C   1           s(  0.06%)p 9.86(  0.55%)d99.99( 99.39%)
    47. (0.00000) RY*( 8) C   1           s(  0.00%)p 1.00(  0.69%)d99.99( 99.31%)
    48. (0.00000) RY*( 9) C   1           s(  0.40%)p 4.52(  1.82%)d99.99( 97.78%)
    49. (0.03223) RY*( 1) S   2           s(  0.51%)p25.86( 13.13%)d99.99( 86.36%)
                                           -0.0000 -0.0000 -0.0287  0.0652 -0.0000
                                            0.1477 -0.3100  0.0000 -0.0072  0.0158
                                           -0.0000  0.0513 -0.1025  0.0204 -0.4329
                                            0.0171 -0.8218 -0.0065
    50. (0.02494) RY*( 2) S   2           s(  0.06%)p99.99( 30.40%)d99.99( 69.54%)
                                            0.0000  0.0000  0.0015  0.0252  0.0000
                                            0.0140 -0.0425  0.0000  0.1278 -0.5336
                                            0.0000 -0.0119  0.0270  0.4129  0.0420
                                            0.6990  0.0061  0.1859
    51. (0.02401) RY*( 3) S   2           s(  1.80%)p 9.89( 17.82%)d44.57( 80.37%)
                                            0.0000  0.0000  0.0060  0.1342  0.0000
                                            0.0764 -0.2325 -0.0000 -0.0165  0.0803
                                            0.0000 -0.1002  0.3188 -0.1186  0.3158
                                           -0.1342 -0.1109  0.8122
    52. (0.01954) RY*( 4) S   2           s(  0.00%)p 1.00(  0.38%)d99.99( 99.62%)
                                           -0.0000 -0.0000  0.0005 -0.0002 -0.0000
                                           -0.0034  0.0125  0.0000  0.0178  0.0550
                                           -0.0000  0.0039 -0.0171 -0.8376 -0.0639
                                            0.5385  0.0220  0.0006
    53. (0.00552) RY*( 5) S   2           s(  0.03%)p99.99( 69.88%)d99.99( 30.09%)
                                            0.0000 -0.0000  0.0017  0.0169 -0.0000
                                           -0.0019  0.0057 -0.0000 -0.0119  0.8353
                                           -0.0000 -0.0034  0.0307  0.3337 -0.0019
                                            0.4335  0.0290  0.0288
    54. (0.00257) RY*( 6) S   2           s( 42.88%)p 1.12( 47.91%)d 0.21(  9.21%)
                                            0.0000 -0.0000  0.0337  0.6539 -0.0000
                                           -0.0232  0.3366  0.0000 -0.0020 -0.0337
                                           -0.0000 -0.0320  0.6026 -0.0006 -0.0068
                                            0.0198 -0.1521 -0.2618
    55. (0.00057) RY*( 7) S   2           s( 13.70%)p 4.96( 68.00%)d 1.34( 18.31%)
                                            0.0000 -0.0000 -0.0055  0.3701 -0.0000
                                           -0.0330 -0.8230  0.0000 -0.0004 -0.0050
                                           -0.0000 -0.0181  0.0337 -0.0029 -0.0280
                                           -0.0009  0.3453 -0.2511
    56. (0.00051) RY*( 8) S   2           s( 39.23%)p 1.42( 55.70%)d 0.13(  5.07%)
                                            0.0000  0.0000 -0.0157  0.6261  0.0000
                                            0.0031  0.1913 -0.0000 -0.0007  0.0191
                                            0.0000 -0.0433 -0.7198 -0.0053  0.1573
                                           -0.0176 -0.0185  0.1591
    57. (0.00271) RY*( 1) N   3           s( 56.34%)p 0.72( 40.61%)d 0.05(  3.05%)
                                            0.0000 -0.0075  0.7506 -0.0336  0.5960
                                           -0.0029 -0.0990 -0.0041 -0.1997  0.0282
                                            0.0263  0.0041  0.1330 -0.1064
    58. (0.00236) RY*( 2) N   3           s(  0.48%)p99.99( 96.40%)d 6.53(  3.13%)
                                           -0.0000  0.0003  0.0692 -0.0043  0.0832
                                            0.0359  0.9776  0.0004 -0.0105 -0.1659
                                           -0.0049 -0.0581 -0.0173 -0.0051
    59. (0.00076) RY*( 3) N   3           s( 16.45%)p 2.92( 48.04%)d 2.16( 35.51%)
                                            0.0000 -0.0106  0.4055  0.0252 -0.6833
                                            0.0011  0.0214  0.0017 -0.1113 -0.0972
                                            0.0719 -0.0118  0.5792 -0.0697
    60. (0.00042) RY*( 4) N   3           s(  1.24%)p70.10( 86.94%)d 9.53( 11.82%)
                                            0.0000 -0.0084  0.1111 -0.0031  0.0973
                                            0.0004 -0.0063  0.0121  0.9272  0.0114
                                            0.2516 -0.0937  0.1681 -0.1334
    61. (0.00017) RY*( 5) N   3           s(  1.94%)p 2.85(  5.52%)d47.81( 92.55%)
                                            0.0000 -0.0023  0.1391  0.0007 -0.0621
                                            0.0018 -0.0382  0.0125  0.2230 -0.1131
                                           -0.9338 -0.1846 -0.0418 -0.0702
    62. (0.00014) RY*( 6) N   3           s(  0.30%)p 9.45(  2.83%)d99.99( 96.87%)
                                           -0.0000 -0.0007  0.0547 -0.0032 -0.0121
                                            0.0139 -0.1672 -0.0011  0.0034 -0.9467
                                            0.1430  0.0036 -0.2259 -0.0298
    63. (0.00011) RY*( 7) N   3           s( 19.28%)p 0.84( 16.21%)d 3.35( 64.50%)
                                            0.0000 -0.0077  0.4390 -0.0028 -0.3940
                                           -0.0045  0.0311  0.0011  0.0769  0.2257
                                            0.1153  0.0468 -0.7497 -0.1289
    64. (0.00001) RY*( 8) N   3           s(  0.05%)p37.56(  1.88%)d99.99( 98.07%)
    65. (0.00002) RY*( 9) N   3           s(  3.93%)p 0.43(  1.67%)d24.04( 94.40%)
    66. (0.00279) RY*( 1) C   4           s(  1.48%)p62.38( 92.15%)d 4.31(  6.37%)
                                           -0.0000 -0.0129  0.1209  0.0124 -0.8218
                                           -0.0370 -0.4820  0.0012 -0.1111 -0.1159
                                            0.0163 -0.0264  0.2178  0.0431
    67. (0.00139) RY*( 2) C   4           s( 17.35%)p 4.17( 72.28%)d 0.60( 10.38%)
                                            0.0000  0.0063  0.4164 -0.0363  0.5311
                                            0.0194 -0.6578 -0.0117  0.0784 -0.2069
                                            0.0111 -0.0177  0.2443  0.0290
    68. (0.00078) RY*( 3) C   4           s( 78.41%)p 0.25( 19.67%)d 0.02(  1.92%)
                                            0.0000  0.0173  0.8853  0.0259 -0.1475
                                            0.0253  0.4116 -0.0063  0.0647 -0.0152
                                           -0.0208  0.0005 -0.1195  0.0651
    69. (0.00040) RY*( 4) C   4           s(  0.47%)p99.99( 78.95%)d43.71( 20.58%)
                                           -0.0000 -0.0019  0.0686  0.0030  0.1087
                                            0.0024  0.0257  0.0028 -0.8815 -0.0072
                                           -0.4447 -0.0346  0.0204 -0.0801
    70. (0.00019) RY*( 5) C   4           s(  0.09%)p99.99( 19.51%)d99.99( 80.40%)
                                           -0.0000 -0.0012  0.0301  0.0016  0.0592
                                           -0.0009  0.0149  0.0245 -0.4368 -0.0779
                                            0.8719 -0.1101 -0.1240  0.1011
    71. (0.00012) RY*( 6) C   4           s(  1.17%)p 4.01(  4.69%)d80.44( 94.14%)
                                            0.0000  0.0028  0.1081 -0.0353  0.0190
                                            0.0261 -0.2056 -0.0038 -0.0486  0.9470
                                            0.0508  0.0890  0.0132  0.1841
    72. (0.00007) RY*( 7) C   4           s(  0.01%)p99.99( 11.40%)d99.99( 88.59%)
    73. (0.00000) RY*( 8) C   4           s(  0.00%)p 1.00(  0.88%)d99.99( 99.12%)
    74. (0.00000) RY*( 9) C   4           s(  1.05%)p 0.99(  1.04%)d93.13( 97.90%)
    75. (0.00299) RY*( 1) C   5           s(  7.90%)p 8.05( 63.61%)d 3.61( 28.50%)
                                            0.0000 -0.0011  0.2810  0.0417  0.2276
                                            0.0160 -0.7630  0.0018  0.0061  0.5216
                                           -0.0097  0.0437 -0.0881  0.0563
    76. (0.00203) RY*( 2) C   5           s(  6.58%)p14.14( 93.07%)d 0.05(  0.35%)
                                           -0.0000 -0.0293  0.2549 -0.0188  0.8872
                                           -0.0563  0.3629 -0.0025  0.0909 -0.0031
                                           -0.0067  0.0058 -0.0565  0.0146
    77. (0.00036) RY*( 3) C   5           s( 15.04%)p 3.81( 57.28%)d 1.84( 27.68%)
                                           -0.0000  0.0114  0.3877 -0.0141 -0.2413
                                            0.0141  0.1767  0.0197  0.6947  0.1945
                                           -0.3833 -0.2231  0.2055 -0.0073
    78. (0.00034) RY*( 4) C   5           s( 39.04%)p 0.94( 36.89%)d 0.62( 24.07%)
                                           -0.0000  0.0174  0.6246 -0.0195 -0.2402
                                            0.0223  0.3082 -0.0155 -0.4637  0.2464
                                            0.2574  0.1578  0.2631  0.1403
    79. (0.00018) RY*( 5) C   5           s( 21.50%)p 0.64( 13.67%)d 3.01( 64.82%)
                                           -0.0000  0.0057  0.4637 -0.0067  0.0194
                                            0.0130 -0.3689 -0.0017  0.0072 -0.7893
                                           -0.0155 -0.0633  0.0928  0.1113
    80. (0.00003) RY*( 6) C   5           s(  7.23%)p 0.87(  6.32%)d11.95( 86.45%)
    81. (0.00000) RY*( 7) C   5           s(  0.15%)p39.67(  5.88%)d99.99( 93.98%)
    82. (0.00000) RY*( 8) C   5           s(  0.01%)p 1.00( 23.09%)d 3.33( 76.90%)
    83. (0.00000) RY*( 9) C   5           s(  2.69%)p 0.23(  0.61%)d35.90( 96.70%)
    84. (0.00144) RY*( 1) N   6           s(  1.25%)p71.47( 89.53%)d 7.36(  9.21%)
                                            0.0000 -0.0145  0.1110  0.0146 -0.8180
                                            0.0210 -0.4702  0.0014 -0.0666 -0.2937
                                           -0.0027 -0.0241 -0.0681 -0.0259
    85. (0.00077) RY*( 2) N   6           s(  0.81%)p99.99( 98.60%)d 0.73(  0.59%)
                                           -0.0000 -0.0054  0.0896  0.0308  0.5020
                                           -0.0240 -0.8545  0.0025  0.0486  0.0114
                                           -0.0010  0.0043 -0.0712 -0.0263
    86. (0.00009) RY*( 3) N   6           s( 96.62%)p 0.02(  2.25%)d 0.01(  1.13%)
    87. (0.00009) RY*( 4) N   6           s(  0.02%)p99.99( 80.35%)d99.99( 19.63%)
    88. (0.00004) RY*( 5) N   6           s(  0.86%)p 1.71(  1.47%)d99.99( 97.67%)
    89. (0.00002) RY*( 6) N   6           s(  0.03%)p99.99(  8.28%)d99.99( 91.68%)
    90. (0.00000) RY*( 7) N   6           s(  0.04%)p28.13(  1.10%)d99.99( 98.86%)
    91. (0.00000) RY*( 8) N   6           s(  0.04%)p99.99( 18.20%)d99.99( 81.76%)
    92. (0.00001) RY*( 9) N   6           s(  0.30%)p 2.48(  0.76%)d99.99( 98.94%)
    93. (0.00505) RY*( 1) C   7           s(  3.08%)p26.29( 80.93%)d 5.19( 15.99%)
                                            0.0000  0.0105  0.1752  0.0490 -0.8775
                                            0.0504  0.1571  0.0021 -0.0980  0.3325
                                            0.0174  0.0351  0.2177  0.0207
    94. (0.00264) RY*( 2) C   7           s( 15.04%)p 5.13( 77.21%)d 0.51(  7.74%)
                                           -0.0000 -0.0126  0.3877 -0.0475  0.3319
                                           -0.0056  0.8105 -0.0097  0.0523  0.1665
                                           -0.0053  0.0068  0.2181  0.0457
    95. (0.00102) RY*( 3) C   7           s(  4.08%)p 7.73( 31.57%)d15.76( 64.35%)
                                           -0.0000  0.0068  0.2020  0.0104 -0.0223
                                           -0.0075 -0.1496  0.0103  0.5409  0.1197
                                           -0.7414 -0.2571  0.0263 -0.1126
    96. (0.00078) RY*( 4) C   7           s( 39.95%)p 0.73( 29.28%)d 0.77( 30.77%)
                                           -0.0000  0.0149  0.6319  0.0344  0.2327
                                           -0.0256 -0.4812 -0.0055 -0.0723  0.4836
                                            0.2482  0.1027 -0.0350  0.0214
    97. (0.00045) RY*( 5) C   7           s( 34.94%)p 0.15(  5.16%)d 1.71( 59.91%)
                                           -0.0000  0.0146  0.5909  0.0076 -0.2142
                                           -0.0284  0.0425 -0.0049 -0.0546 -0.6601
                                           -0.0064 -0.0335 -0.3866  0.1128
    98. (0.00021) RY*( 6) C   7           s(  0.17%)p99.99( 69.14%)d99.99( 30.69%)
                                            0.0000 -0.0027  0.0409  0.0025  0.1036
                                           -0.0019 -0.0200  0.0213 -0.8245  0.0518
                                           -0.5337 -0.0867  0.0156 -0.1079
    99. (0.00007) RY*( 7) C   7           s(  2.21%)p 2.64(  5.82%)d41.67( 91.98%)
   100. (0.00000) RY*( 8) C   7           s(  0.01%)p 1.00(  0.91%)d99.99( 99.08%)
   101. (0.00000) RY*( 9) C   7           s(  0.57%)p 1.14(  0.65%)d99.99( 98.79%)
   102. (0.00118) RY*( 1) O   8           s( 68.38%)p 0.41( 28.31%)d 0.05(  3.31%)
                                            0.0000  0.0056  0.8269  0.0088  0.1483
                                           -0.0214  0.0156  0.0116 -0.5101  0.0115
                                           -0.0456  0.1562  0.0630 -0.0499
   103. (0.00057) RY*( 2) O   8           s( 23.94%)p 2.94( 70.49%)d 0.23(  5.56%)
                                           -0.0000  0.0047  0.4893  0.0076 -0.5044
                                           -0.0162  0.2085  0.0067  0.6377  0.1815
                                           -0.0511 -0.0685  0.0560  0.1107
   104. (0.00031) RY*( 3) O   8           s(  1.45%)p63.53( 92.39%)d 4.23(  6.15%)
                                            0.0000  0.0037  0.1205 -0.0011  0.7870
                                           -0.0064  0.3625 -0.0004  0.4161 -0.1337
                                            0.0740 -0.0528  0.1458  0.1187
   105. (0.00005) RY*( 4) O   8           s(  4.58%)p15.91( 72.79%)d 4.95( 22.63%)
   106. (0.00004) RY*( 5) O   8           s(  0.63%)p25.37( 15.86%)d99.99( 83.51%)
   107. (0.00000) RY*( 6) O   8           s(  0.35%)p 7.92(  2.76%)d99.99( 96.89%)
   108. (0.00001) RY*( 7) O   8           s(  0.28%)p26.32(  7.40%)d99.99( 92.32%)
   109. (0.00001) RY*( 8) O   8           s(  0.28%)p33.65(  9.36%)d99.99( 90.36%)
   110. (0.00000) RY*( 9) O   8           s(  0.05%)p19.76(  0.96%)d99.99( 98.99%)
   111. (0.00089) RY*( 1) O   9           s( 32.46%)p 1.84( 59.57%)d 0.25(  7.97%)
                                            0.0000  0.0046  0.5697  0.0078  0.3047
                                            0.0184  0.2352  0.0138 -0.6686 -0.0085
                                           -0.0669 -0.2420  0.0760 -0.1040
   112. (0.00048) RY*( 2) O   9           s( 48.24%)p 0.86( 41.39%)d 0.22( 10.38%)
                                            0.0000  0.0073  0.6945  0.0141 -0.4965
                                            0.0272 -0.0407  0.0149  0.4056 -0.2435
                                           -0.1343 -0.0999  0.1050  0.0737
   113. (0.00030) RY*( 3) O   9           s(  6.10%)p14.36( 87.60%)d 1.03(  6.30%)
                                            0.0000  0.0059  0.2469  0.0007  0.7416
                                            0.0138 -0.3832  0.0034  0.4230  0.0717
                                            0.0514 -0.0363  0.1928  0.1294
   114. (0.00006) RY*( 4) O   9           s(  2.79%)p23.74( 66.20%)d11.12( 31.01%)
   115. (0.00003) RY*( 5) O   9           s(  0.09%)p99.99( 19.48%)d99.99( 80.42%)
   116. (0.00000) RY*( 6) O   9           s(  2.27%)p 1.77(  4.03%)d41.24( 93.70%)
   117. (0.00001) RY*( 7) O   9           s(  4.60%)p 2.16(  9.93%)d18.56( 85.47%)
   118. (0.00001) RY*( 8) O   9           s(  2.86%)p 3.88( 11.10%)d30.07( 86.04%)
   119. (0.00000) RY*( 9) O   9           s(  0.48%)p 2.33(  1.13%)d99.99( 98.39%)
   120. (0.00032) RY*( 1) H  10           s( 98.55%)p 0.01(  1.45%)
                                            0.0046  0.9927 -0.1124 -0.0321  0.0293
   121. (0.00008) RY*( 2) H  10           s(  0.02%)p99.99( 99.98%)
   122. (0.00007) RY*( 3) H  10           s(  0.10%)p99.99( 99.90%)
   123. (0.00002) RY*( 4) H  10           s(  1.44%)p68.33( 98.56%)
   124. (0.00050) RY*( 1) H  11           s( 98.78%)p 0.01(  1.22%)
                                            0.0046  0.9939  0.0429  0.0719  0.0717
   125. (0.00011) RY*( 2) H  11           s(  0.01%)p99.99( 99.99%)
                                           -0.0015  0.0107 -0.4784 -0.5474  0.6866
   126. (0.00006) RY*( 3) H  11           s(  0.06%)p99.99( 99.94%)
   127. (0.00002) RY*( 4) H  11           s(  1.25%)p79.16( 98.75%)
   128. (0.00051) RY*( 1) H  12           s( 98.56%)p 0.01(  1.44%)
                                            0.0050  0.9928  0.0138 -0.0799  0.0883
   129. (0.00011) RY*( 2) H  12           s(  0.02%)p99.99( 99.98%)
                                            0.0023  0.0154  0.5115 -0.4958 -0.7017
   130. (0.00006) RY*( 3) H  12           s(  0.00%)p 1.00(100.00%)
   131. (0.00001) RY*( 4) H  12           s(  1.51%)p65.04( 98.49%)
   132. (0.00073) RY*( 1) H  13           s( 99.84%)p 0.00(  0.16%)
                                            0.0012  0.9992 -0.0359 -0.0137 -0.0102
   133. (0.00004) RY*( 2) H  13           s(  0.24%)p99.99( 99.76%)
   134. (0.00002) RY*( 3) H  13           s(  0.05%)p99.99( 99.95%)
   135. (0.00001) RY*( 4) H  13           s(  0.00%)p 1.00(100.00%)
   136. (0.00040) RY*( 1) H  14           s( 98.69%)p 0.01(  1.31%)
                                           -0.0011  0.9934 -0.0009  0.1143  0.0087
   137. (0.00004) RY*( 2) H  14           s(  0.49%)p99.99( 99.51%)
   138. (0.00002) RY*( 3) H  14           s(  0.93%)p99.99( 99.07%)
   139. (0.00001) RY*( 4) H  14           s(  0.02%)p99.99( 99.98%)
   140. (0.00072) RY*( 1) H  15           s( 99.81%)p 0.00(  0.19%)
                                           -0.0002  0.9990  0.0319 -0.0294 -0.0077
   141. (0.00005) RY*( 2) H  15           s(  0.29%)p99.99( 99.71%)
   142. (0.00001) RY*( 3) H  15           s(  0.02%)p99.99( 99.98%)
   143. (0.00000) RY*( 4) H  15           s(  0.01%)p99.99( 99.99%)
   144. (0.05621) BD*( 1) C   1 - S   2  
                ( 41.78%)   0.6464* C   1 s( 19.70%)p 4.07( 80.21%)d 0.00(  0.10%)
                                           -0.0003 -0.4437  0.0074 -0.2506  0.0082
                                           -0.0337 -0.0004  0.8591  0.0052 -0.0001
                                            0.0143  0.0013 -0.0026 -0.0274
                ( 58.22%)  -0.7630* S   2 s( 28.46%)p 1.30( 37.03%)d 1.21( 34.51%)
                                           -0.0000 -0.0007 -0.5230 -0.1051 -0.0001
                                            0.2386 -0.0563  0.0000  0.0275  0.0040
                                           -0.0002 -0.5560 -0.0164 -0.0162  0.4696
                                            0.0446 -0.2034 -0.2846
   145. (0.00188) BD*( 1) C   1 - H  10  
                ( 35.47%)   0.5956* C   1 s( 26.93%)p 2.71( 73.03%)d 0.00(  0.04%)
                                           -0.0000  0.5189  0.0075 -0.8542  0.0036
                                           -0.0079 -0.0005  0.0180  0.0136  0.0000
                                            0.0064  0.0000  0.0160 -0.0085
                ( 64.53%)  -0.8033* H  10 s( 99.89%)p 0.00(  0.11%)
                                            0.9994 -0.0007  0.0322  0.0006 -0.0077
   146. (0.00381) BD*( 1) C   1 - H  11  
                ( 36.88%)   0.6073* C   1 s( 26.70%)p 2.74( 73.26%)d 0.00(  0.04%)
                                            0.0001 -0.5167 -0.0048 -0.3158  0.0101
                                           -0.6954 -0.0025 -0.3859 -0.0164 -0.0133
                                           -0.0042 -0.0079  0.0088  0.0080
                ( 63.12%)  -0.7945* H  11 s( 99.89%)p 0.00(  0.11%)
                                           -0.9995  0.0011  0.0060  0.0242  0.0213
   147. (0.00376) BD*( 1) C   1 - H  12  
                ( 37.04%)   0.6086* C   1 s( 26.62%)p 2.75( 73.34%)d 0.00(  0.04%)
                                            0.0001 -0.5160 -0.0045 -0.3273  0.0101
                                            0.7174  0.0040 -0.3334 -0.0169  0.0138
                                           -0.0032  0.0062  0.0089  0.0087
                ( 62.96%)  -0.7935* H  12 s( 99.89%)p 0.00(  0.11%)
                                           -0.9995  0.0011  0.0064 -0.0253  0.0193
   148. (0.17962) BD*( 1) S   2 - N   3  
                ( 70.62%)   0.8404* S   2 s( 16.15%)p 5.06( 81.72%)d 0.13(  2.13%)
                                           -0.0000 -0.0002 -0.4018 -0.0043  0.0002
                                           -0.9032 -0.0369 -0.0000  0.0038  0.0004
                                           -0.0000  0.0073  0.0064  0.0007 -0.0059
                                            0.0013 -0.1324  0.0610
                ( 29.38%)  -0.5420* N   3 s( 28.82%)p 2.47( 71.16%)d 0.00(  0.02%)
                                           -0.0001 -0.5368  0.0081  0.8414  0.0338
                                           -0.0009  0.0002  0.0502 -0.0040  0.0002
                                            0.0006 -0.0001 -0.0122  0.0081
   149. (0.22058) BD*( 2) S   2 - N   3  
                ( 98.20%)   0.9910* S   2 s(  0.21%)p99.99( 52.12%)d99.99( 47.67%)
                                           -0.0000 -0.0020  0.0230 -0.0396 -0.0002
                                            0.0174 -0.0955  0.0001 -0.0100  0.0062
                                           -0.0011  0.7153 -0.0078 -0.0219  0.6138
                                            0.0454 -0.2402 -0.1993
                (  1.80%)  -0.1340* N   3 s(  0.04%)p99.99( 99.95%)d 0.30(  0.01%)
                                            0.0002 -0.0199 -0.0026 -0.0723  0.0010
                                           -0.0083 -0.0006  0.9970 -0.0155  0.0004
                                            0.0096 -0.0038 -0.0009  0.0034
   150. (0.06988) BD*( 1) S   2 - O   8  
                ( 66.19%)   0.8136* S   2 s( 28.43%)p 2.24( 63.66%)d 0.28(  7.91%)
                                            0.0000 -0.0002  0.5302 -0.0570  0.0000
                                           -0.2178 -0.0573 -0.0000  0.7156  0.0587
                                           -0.0001 -0.2626 -0.0369 -0.0319  0.1943
                                           -0.0494 -0.1608 -0.1098
                ( 33.81%)  -0.5814* O   8 s( 25.07%)p 2.99( 74.85%)d 0.00(  0.08%)
                                           -0.0000  0.5000 -0.0259  0.2777  0.0011
                                           -0.7698 -0.0107  0.2804  0.0005 -0.0139
                                            0.0056 -0.0152 -0.0162 -0.0094
   151. (0.06967) BD*( 1) S   2 - O   9  
                ( 66.51%)   0.8156* S   2 s( 28.54%)p 2.18( 62.25%)d 0.32(  9.21%)
                                           -0.0000  0.0003 -0.5302  0.0655  0.0000
                                            0.2238  0.0604 -0.0001  0.6855  0.0532
                                            0.0001  0.3069  0.0427 -0.0184 -0.2156
                                           -0.0893  0.1605  0.1074
                ( 33.49%)  -0.5787* O   9 s( 25.16%)p 2.97( 74.71%)d 0.01(  0.13%)
                                            0.0000 -0.5006  0.0321 -0.2819  0.0004
                                           -0.7395 -0.0051 -0.3475  0.0014 -0.0167
                                           -0.0087 -0.0223  0.0186  0.0084
   152. (0.01286) BD*( 1) N   3 - C   4  
                ( 35.13%)   0.5927* N   3 s( 35.08%)p 1.85( 64.88%)d 0.00(  0.04%)
                                           -0.0002 -0.5921 -0.0132 -0.3745 -0.0125
                                            0.7119 -0.0230 -0.0332 -0.0021  0.0143
                                           -0.0018  0.0026  0.0031  0.0113
                ( 64.87%)  -0.8054* C   4 s( 25.86%)p 2.86( 73.97%)d 0.01(  0.18%)
                                            0.0001 -0.5080  0.0219  0.5722  0.0504
                                           -0.6393 -0.0048  0.0313  0.0077  0.0313
                                           -0.0018  0.0013  0.0117  0.0253
   153. (0.02299) BD*( 1) N   3 - C   7  
                ( 34.07%)   0.5837* N   3 s( 36.05%)p 1.77( 63.91%)d 0.00(  0.04%)
                                           -0.0001 -0.6003 -0.0136 -0.3805 -0.0099
                                           -0.7011  0.0235 -0.0455 -0.0014 -0.0147
                                           -0.0020 -0.0030  0.0029  0.0115
                ( 65.93%)  -0.8120* C   7 s( 28.70%)p 2.48( 71.10%)d 0.01(  0.20%)
                                           -0.0002 -0.5354  0.0193  0.5401  0.0533
                                            0.6438  0.0000  0.0442  0.0073 -0.0355
                                           -0.0024 -0.0028  0.0099  0.0251
   154. (0.00950) BD*( 1) C   4 - C   5  
                ( 48.72%)   0.6980* C   4 s( 37.39%)p 1.67( 62.52%)d 0.00(  0.08%)
                                            0.0000 -0.6112  0.0178 -0.7610 -0.0111
                                           -0.1998  0.0351 -0.0692 -0.0005 -0.0182
                                           -0.0042 -0.0019 -0.0136  0.0167
                ( 51.28%)  -0.7161* C   5 s( 35.95%)p 1.78( 63.96%)d 0.00(  0.09%)
                                           -0.0002 -0.5993  0.0164  0.7137 -0.0065
                                            0.3522  0.0442  0.0649  0.0002 -0.0157
                                           -0.0042 -0.0014 -0.0192  0.0166
   155. (0.00572) BD*( 1) C   4 - H  13  
                ( 36.29%)   0.6024* C   4 s( 36.71%)p 1.72( 63.26%)d 0.00(  0.03%)
                                           -0.0003  0.6057  0.0140 -0.2880  0.0108
                                           -0.7400  0.0115 -0.0425 -0.0014  0.0104
                                            0.0011  0.0017 -0.0073 -0.0117
                ( 63.71%)  -0.7982* H  13 s( 99.87%)p 0.00(  0.13%)
                                            0.9993 -0.0002  0.0131  0.0339  0.0042
   156. (0.00649) BD*( 1) C   5 - N   6  
                ( 59.84%)   0.7735* C   5 s( 29.35%)p 2.40( 70.51%)d 0.00(  0.15%)
                                            0.0000  0.5416 -0.0105  0.0395  0.0606
                                            0.8359  0.0296  0.0151  0.0051 -0.0078
                                            0.0006  0.0003 -0.0300 -0.0222
                ( 40.16%)  -0.6338* N   6 s( 31.26%)p 2.20( 68.64%)d 0.00(  0.10%)
                                            0.0002  0.5591  0.0056  0.1075 -0.0346
                                           -0.8207  0.0060  0.0047 -0.0029  0.0151
                                            0.0002  0.0015 -0.0230 -0.0138
   157. (0.00652) BD*( 2) C   5 - N   6  
                ( 71.63%)   0.8464* C   5 s(  0.00%)p 1.00( 99.70%)d 0.00(  0.30%)
                                           -0.0000  0.0008  0.0022 -0.0825  0.0022
                                           -0.0146 -0.0010  0.9947 -0.0248 -0.0037
                                           -0.0207  0.0504  0.0023 -0.0019
                ( 28.37%)  -0.5326* N   6 s(  0.00%)p 1.00( 99.79%)d 0.00(  0.21%)
                                            0.0000 -0.0005 -0.0003 -0.0809  0.0001
                                           -0.0052  0.0001  0.9956  0.0009  0.0024
                                           -0.0366 -0.0273  0.0028 -0.0056
   158. (0.00747) BD*( 1) C   5 - H  14  
                ( 36.73%)   0.6061* C   5 s( 34.56%)p 1.89( 65.42%)d 0.00(  0.03%)
                                            0.0003 -0.5877 -0.0131 -0.6920  0.0045
                                            0.4150 -0.0223 -0.0508  0.0005  0.0122
                                           -0.0015  0.0009 -0.0042  0.0096
                ( 63.27%)  -0.7954* H  14 s( 99.88%)p 0.00(  0.12%)
                                           -0.9994  0.0008  0.0310 -0.0166  0.0019
   159. (0.00493) BD*( 1) N   6 - C   7  
                ( 40.05%)   0.6329* N   6 s( 35.94%)p 1.78( 63.97%)d 0.00(  0.10%)
                                           -0.0001 -0.5992 -0.0187  0.7338 -0.0063
                                           -0.3107  0.0353  0.0577 -0.0004  0.0032
                                           -0.0042  0.0003 -0.0275  0.0139
                ( 59.95%)  -0.7743* C   7 s( 34.17%)p 1.92( 65.67%)d 0.00(  0.15%)
                                           -0.0000 -0.5840  0.0246 -0.7842 -0.0413
                                            0.1805 -0.0484 -0.0714 -0.0040  0.0212
                                           -0.0057  0.0019 -0.0240  0.0217
   160. (0.00933) BD*( 1) C   7 - H  15  
                ( 36.67%)   0.6055* C   7 s( 37.08%)p 1.70( 62.89%)d 0.00(  0.03%)
                                            0.0005 -0.6086 -0.0175  0.2812 -0.0276
                                           -0.7405  0.0163  0.0205  0.0002  0.0125
                                           -0.0004  0.0009  0.0084  0.0099
                ( 63.33%)  -0.7958* H  15 s( 99.87%)p 0.00(  0.13%)
                                           -0.9993  0.0012 -0.0114  0.0347 -0.0027


 NHO Directionality and "Bond Bending" (deviations from line of nuclear centers)

         [Thresholds for printing:  angular deviation  >  1.0 degree]
                                    hybrid p-character > 25.0%
                                    orbital occupancy  >  0.10e

                                Line of Centers        Hybrid 1              Hybrid 2
                                ---------------  -------------------   ------------------
                NBO               Theta   Phi    Theta   Phi    Dev    Theta   Phi    Dev
 ========================================================================================
     1. BD (   1) C   1 - S   2   165.3    8.7   164.2    8.0   1.1     17.9  189.8   3.2
     5. BD (   1) S   2 - N   3    87.4  359.8    90.8  359.7   3.4      --     --    --
     6. BD (   2) S   2 - N   3    87.4  359.8   173.7    2.7  86.3    175.8    7.1  91.6
     7. BD (   1) S   2 - O   8   111.3  105.8   110.0  109.6   3.7     71.3  289.7   4.4
     8. BD (   1) S   2 - O   9   115.7  253.0   113.8  249.0   4.1     66.5   69.3   4.0
     9. BD (   1) N   3 - C   4    87.5  306.0    87.4  299.3   6.6     92.5  134.0   8.1
    10. BD (   1) N   3 - C   7    86.6   53.4    86.6   60.0   6.6     93.4  227.3   6.1
    11. BD (   1) C   4 - C   5    85.2   21.4    85.0   12.0   9.3     94.6  209.3   7.8
    12. BD (   1) C   4 - H  13    94.0  247.8    93.2  249.2   1.5      --     --    --
    13. BD (   1) C   5 - N   6    89.5   90.5    88.7   83.4   7.2     89.9  275.1   4.6
    14. BD (   2) C   5 - N   6    89.5   90.5     4.8  191.0  90.3    175.4    3.6  89.7
    15. BD (   1) C   5 - H  14    86.6  328.9    86.4  330.3   1.4      --     --    --
    16. BD (   1) N   6 - C   7    94.6  164.2    94.2  159.3   4.9     84.8  350.9   6.7
    17. BD (   1) C   7 - H  15    92.2  111.7    91.5  109.3   2.5      --     --    --
    31. LP*(   1) C   4             --     --      4.9  199.4   --       --     --    --
    32. LP (   1) N   6             --     --     86.0   35.9   --       --     --    --
    33. LP*(   1) C   7             --     --      5.0  178.2   --       --     --    --
    34. LP (   1) O   8             --     --    117.0  103.8   --       --     --    --
    35. LP (   2) O   8             --     --     21.9  126.3   --       --     --    --
    36. LP (   3) O   8             --     --     96.4  200.7   --       --     --    --
    37. LP (   1) O   9             --     --    120.9  254.8   --       --     --    --
    38. LP (   2) O   9             --     --     26.9  231.0   --       --     --    --
    39. LP (   3) O   9             --     --     98.1  156.7   --       --     --    --
   148. BD*(   1) S   2 - N   3    87.4  359.8    90.8  359.7   3.4      --     --    --
   149. BD*(   2) S   2 - N   3    87.4  359.8   173.7    2.7  86.3    175.8    7.1  91.6

 The molecular units found in the alpha and beta manifolds are inequivalent.
 For labelling purposes, the molecular units of the beta system will be used.


 Second Order Perturbation Theory Analysis of Fock Matrix in NBO Basis

     Threshold for printing:   0.25 kcal/mol
                                                                              E(2)  E(j)-E(i) F(i,j)
         Donor NBO (i)                     Acceptor NBO (j)                 kcal/mol   a.u.    a.u. 
 ===================================================================================================

 within unit  1
   1. BD (   1) C   1 - S   2        / 40. RY*(   1) C   1                    0.45    1.21    0.032
   1. BD (   1) C   1 - S   2        / 54. RY*(   6) S   2                    0.29    1.11    0.025
   1. BD (   1) C   1 - S   2        / 56. RY*(   8) S   2                    1.33    1.40    0.059
   1. BD (   1) C   1 - S   2        / 60. RY*(   4) N   3                    0.40    1.52    0.034
   1. BD (   1) C   1 - S   2        /144. BD*(   1) C   1 - S   2            3.82    0.83    0.075
   1. BD (   1) C   1 - S   2        /145. BD*(   1) C   1 - H  10            0.31    0.96    0.024
   1. BD (   1) C   1 - S   2        /148. BD*(   1) S   2 - N   3            0.64    0.57    0.024
   1. BD (   1) C   1 - S   2        /149. BD*(   2) S   2 - N   3          109.74    0.75    0.373
   1. BD (   1) C   1 - S   2        /150. BD*(   1) S   2 - O   8           15.73    0.85    0.152
   1. BD (   1) C   1 - S   2        /151. BD*(   1) S   2 - O   9           18.28    0.85    0.165
   1. BD (   1) C   1 - S   2        /152. BD*(   1) N   3 - C   4            0.27    0.85    0.020
   1. BD (   1) C   1 - S   2        /153. BD*(   1) N   3 - C   7            0.27    0.87    0.021
   2. BD (   1) C   1 - H  10        / 51. RY*(   3) S   2                    0.49    1.18    0.030
   2. BD (   1) C   1 - H  10        /148. BD*(   1) S   2 - N   3            1.47    0.58    0.040
   2. BD (   1) C   1 - H  10        /149. BD*(   2) S   2 - N   3            0.26    0.76    0.020
   3. BD (   1) C   1 - H  11        /149. BD*(   2) S   2 - N   3            1.72    0.76    0.052
   3. BD (   1) C   1 - H  11        /150. BD*(   1) S   2 - O   8            0.26    0.87    0.020
   3. BD (   1) C   1 - H  11        /151. BD*(   1) S   2 - O   9            0.84    0.87    0.035
   4. BD (   1) C   1 - H  12        /149. BD*(   2) S   2 - N   3            1.56    0.77    0.049
   4. BD (   1) C   1 - H  12        /150. BD*(   1) S   2 - O   8            0.90    0.87    0.036
   4. BD (   1) C   1 - H  12        /151. BD*(   1) S   2 - O   9            0.25    0.88    0.019
   5. BD (   1) S   2 - N   3        / 49. RY*(   1) S   2                    0.36    1.58    0.030
   5. BD (   1) S   2 - N   3        / 66. RY*(   1) C   4                    0.51    1.72    0.038
   5. BD (   1) S   2 - N   3        / 94. RY*(   2) C   7                    0.40    1.52    0.031
   5. BD (   1) S   2 - N   3        /144. BD*(   1) C   1 - S   2            0.56    1.14    0.033
   5. BD (   1) S   2 - N   3        /145. BD*(   1) C   1 - H  10            0.36    1.27    0.027
   5. BD (   1) S   2 - N   3        /148. BD*(   1) S   2 - N   3            0.75    0.87    0.035
   5. BD (   1) S   2 - N   3        /149. BD*(   2) S   2 - N   3            0.26    1.05    0.023
   5. BD (   1) S   2 - N   3        /150. BD*(   1) S   2 - O   8            1.94    1.15    0.061
   5. BD (   1) S   2 - N   3        /151. BD*(   1) S   2 - O   9            1.94    1.16    0.062
   5. BD (   1) S   2 - N   3        /152. BD*(   1) N   3 - C   4            0.30    1.16    0.023
   5. BD (   1) S   2 - N   3        /153. BD*(   1) N   3 - C   7            0.29    1.17    0.023
   5. BD (   1) S   2 - N   3        /154. BD*(   1) C   4 - C   5            0.42    1.33    0.030
   5. BD (   1) S   2 - N   3        /159. BD*(   1) N   6 - C   7            0.50    1.33    0.033
   6. BD (   2) S   2 - N   3        / 31. LP*(   1) C   4                   46.50    0.22    0.129
   6. BD (   2) S   2 - N   3        / 33. LP*(   1) C   7                   39.84    0.22    0.118
   6. BD (   2) S   2 - N   3        / 70. RY*(   5) C   4                    0.61    1.93    0.048
   6. BD (   2) S   2 - N   3        / 73. RY*(   8) C   4                    0.29    2.21    0.036
   6. BD (   2) S   2 - N   3        / 95. RY*(   3) C   7                    0.92    1.74    0.056
   6. BD (   2) S   2 - N   3        /144. BD*(   1) C   1 - S   2            1.60    0.69    0.045
   6. BD (   2) S   2 - N   3        /145. BD*(   1) C   1 - H  10            0.45    0.81    0.027
   6. BD (   2) S   2 - N   3        /150. BD*(   1) S   2 - O   8            0.73    0.70    0.031
   6. BD (   2) S   2 - N   3        /151. BD*(   1) S   2 - O   9            0.90    0.71    0.034
   7. BD (   1) S   2 - O   8        / 44. RY*(   5) C   1                    0.25    1.69    0.027
   7. BD (   1) S   2 - O   8        /144. BD*(   1) C   1 - S   2            6.48    1.29    0.117
   7. BD (   1) S   2 - O   8        /148. BD*(   1) S   2 - N   3            1.43    1.02    0.053
   7. BD (   1) S   2 - O   8        /149. BD*(   2) S   2 - N   3           10.74    1.20    0.160
   7. BD (   1) S   2 - O   8        /152. BD*(   1) N   3 - C   4            0.41    1.31    0.029
   8. BD (   1) S   2 - O   9        /144. BD*(   1) C   1 - S   2            7.45    1.28    0.125
   8. BD (   1) S   2 - O   9        /148. BD*(   1) S   2 - N   3            1.46    1.02    0.053
   8. BD (   1) S   2 - O   9        /149. BD*(   2) S   2 - N   3           13.31    1.20    0.177
   8. BD (   1) S   2 - O   9        /153. BD*(   1) N   3 - C   7            0.38    1.32    0.028
   9. BD (   1) N   3 - C   4        / 53. RY*(   5) S   2                    0.38    1.82    0.033
   9. BD (   1) N   3 - C   4        / 75. RY*(   1) C   5                    0.38    2.08    0.035
   9. BD (   1) N   3 - C   4        / 93. RY*(   1) C   7                    0.69    1.74    0.044
   9. BD (   1) N   3 - C   4        /153. BD*(   1) N   3 - C   7            0.95    1.23    0.043
   9. BD (   1) N   3 - C   4        /154. BD*(   1) C   4 - C   5            0.25    1.39    0.024
   9. BD (   1) N   3 - C   4        /156. BD*(   1) C   5 - N   6            0.52    1.28    0.033
   9. BD (   1) N   3 - C   4        /158. BD*(   1) C   5 - H  14            1.52    1.31    0.056
   9. BD (   1) N   3 - C   4        /159. BD*(   1) N   6 - C   7            0.30    1.39    0.026
   9. BD (   1) N   3 - C   4        /160. BD*(   1) C   7 - H  15            1.11    1.30    0.048
  10. BD (   1) N   3 - C   7        / 53. RY*(   5) S   2                    0.34    1.83    0.032
  10. BD (   1) N   3 - C   7        / 66. RY*(   1) C   4                    0.69    1.79    0.044
  10. BD (   1) N   3 - C   7        / 85. RY*(   2) N   6                    0.50    1.97    0.040
  10. BD (   1) N   3 - C   7        /148. BD*(   1) S   2 - N   3            0.29    0.94    0.023
  10. BD (   1) N   3 - C   7        /152. BD*(   1) N   3 - C   4            0.88    1.23    0.042
  10. BD (   1) N   3 - C   7        /155. BD*(   1) C   4 - H  13            1.01    1.30    0.046
  11. BD (   1) C   4 - C   5        / 85. RY*(   2) N   6                    0.41    1.88    0.035
  11. BD (   1) C   4 - C   5        /148. BD*(   1) S   2 - N   3            1.82    0.85    0.055
  11. BD (   1) C   4 - C   5        /155. BD*(   1) C   4 - H  13            0.72    1.21    0.037
  11. BD (   1) C   4 - C   5        /158. BD*(   1) C   5 - H  14            0.52    1.24    0.032
  11. BD (   1) C   4 - C   5        /160. BD*(   1) C   7 - H  15            0.26    1.23    0.022
  12. BD (   1) C   4 - H  13        / 59. RY*(   3) N   3                    0.31    2.42    0.034
  12. BD (   1) C   4 - H  13        /153. BD*(   1) N   3 - C   7            1.52    0.98    0.049
  12. BD (   1) C   4 - H  13        /154. BD*(   1) C   4 - C   5            0.49    1.14    0.030
  12. BD (   1) C   4 - H  13        /156. BD*(   1) C   5 - N   6            0.94    1.03    0.039
  13. BD (   1) C   5 - N   6        / 67. RY*(   2) C   4                    0.31    1.53    0.028
  13. BD (   1) C   5 - N   6        / 94. RY*(   2) C   7                    1.01    1.52    0.050
  13. BD (   1) C   5 - N   6        / 97. RY*(   5) C   7                    0.26    2.37    0.032
  13. BD (   1) C   5 - N   6        /152. BD*(   1) N   3 - C   4            0.64    1.16    0.035
  13. BD (   1) C   5 - N   6        /153. BD*(   1) N   3 - C   7            0.68    1.18    0.036
  13. BD (   1) C   5 - N   6        /155. BD*(   1) C   4 - H  13            1.55    1.24    0.055
  13. BD (   1) C   5 - N   6        /160. BD*(   1) C   7 - H  15            2.38    1.25    0.069
  14. BD (   2) C   5 - N   6        / 31. LP*(   1) C   4                   15.81    0.19    0.069
  14. BD (   2) C   5 - N   6        / 33. LP*(   1) C   7                   59.45    0.19    0.137
  14. BD (   2) C   5 - N   6        / 69. RY*(   4) C   4                    0.39    1.07    0.028
  14. BD (   2) C   5 - N   6        / 87. RY*(   4) N   6                    0.42    1.39    0.033
  14. BD (   2) C   5 - N   6        / 98. RY*(   6) C   7                    1.41    1.22    0.057
  14. BD (   2) C   5 - N   6        /100. RY*(   8) C   7                    0.29    2.18    0.035
  14. BD (   2) C   5 - N   6        /157. BD*(   2) C   5 - N   6            1.02    0.29    0.024
  15. BD (   1) C   5 - H  14        / 84. RY*(   1) N   6                    0.42    1.54    0.032
  15. BD (   1) C   5 - H  14        /152. BD*(   1) N   3 - C   4            1.18    0.93    0.042
  15. BD (   1) C   5 - H  14        /159. BD*(   1) N   6 - C   7            1.41    1.10    0.050
  16. BD (   1) N   6 - C   7        / 76. RY*(   2) C   5                    1.15    1.53    0.053
  16. BD (   1) N   6 - C   7        /148. BD*(   1) S   2 - N   3            1.14    0.96    0.046
  16. BD (   1) N   6 - C   7        /158. BD*(   1) C   5 - H  14            1.23    1.34    0.051
  16. BD (   1) N   6 - C   7        /160. BD*(   1) C   7 - H  15            0.49    1.34    0.032
  17. BD (   1) C   7 - H  15        / 84. RY*(   1) N   6                    0.48    1.56    0.035
  17. BD (   1) C   7 - H  15        /152. BD*(   1) N   3 - C   4            1.64    0.95    0.050
  17. BD (   1) C   7 - H  15        /156. BD*(   1) C   5 - N   6            1.78    1.01    0.054
  17. BD (   1) C   7 - H  15        /159. BD*(   1) N   6 - C   7            0.35    1.12    0.025
  18. CR (   1) C   1                / 51. RY*(   3) S   2                    0.30   10.77    0.072
  18. CR (   1) C   1                /120. RY*(   1) H  10                    0.54   10.52    0.095
  18. CR (   1) C   1                /124. RY*(   1) H  11                    0.47   10.52    0.089
  18. CR (   1) C   1                /128. RY*(   1) H  12                    0.47   10.53    0.089
  18. CR (   1) C   1                /149. BD*(   2) S   2 - N   3            1.86   10.35    0.198
  20. CR (   2) S   2                / 40. RY*(   1) C   1                    0.40    9.26    0.077
  20. CR (   2) S   2                /144. BD*(   1) C   1 - S   2            0.53    8.89    0.089
  20. CR (   2) S   2                /148. BD*(   1) S   2 - N   3            0.54    8.62    0.095
  20. CR (   2) S   2                /150. BD*(   1) S   2 - O   8            1.02    8.90    0.125
  20. CR (   2) S   2                /151. BD*(   1) S   2 - O   9            1.05    8.91    0.126
  20. CR (   2) S   2                /152. BD*(   1) N   3 - C   4            0.43    8.91    0.079
  20. CR (   2) S   2                /153. BD*(   1) N   3 - C   7            0.43    8.92    0.079
  23. CR (   5) S   2                /149. BD*(   2) S   2 - N   3            1.11    6.34    0.120
  24. CR (   1) N   3                / 49. RY*(   1) S   2                    0.37   15.07    0.095
  24. CR (   1) N   3                / 55. RY*(   7) S   2                    0.27   15.21    0.080
  24. CR (   1) N   3                / 67. RY*(   2) C   4                    1.06   15.02    0.159
  24. CR (   1) N   3                / 93. RY*(   1) C   7                    0.33   15.18    0.089
  24. CR (   1) N   3                / 94. RY*(   2) C   7                    1.08   15.01    0.161
  25. CR (   1) C   4                / 58. RY*(   2) N   3                    0.28   11.34    0.072
  25. CR (   1) C   4                / 76. RY*(   2) C   5                    1.08   10.84    0.137
  25. CR (   1) C   4                /132. RY*(   1) H  13                    0.58   10.51    0.099
  25. CR (   1) C   4                /148. BD*(   1) S   2 - N   3            0.42   10.27    0.091
  25. CR (   1) C   4                /153. BD*(   1) N   3 - C   7            0.49   10.57    0.092
  25. CR (   1) C   4                /158. BD*(   1) C   5 - H  14            0.34   10.65    0.076
  26. CR (   1) C   5                / 66. RY*(   1) C   4                    0.65   11.09    0.107
  26. CR (   1) C   5                / 68. RY*(   3) C   4                    0.32   10.71    0.074
  26. CR (   1) C   5                / 85. RY*(   2) N   6                    0.33   11.28    0.078
  26. CR (   1) C   5                /136. RY*(   1) H  14                    0.47   10.50    0.088
  26. CR (   1) C   5                /155. BD*(   1) C   4 - H  13            0.47   10.61    0.090
  26. CR (   1) C   5                /159. BD*(   1) N   6 - C   7            0.54   10.71    0.096
  27. CR (   1) N   6                / 75. RY*(   1) C   5                    0.66   15.42    0.127
  27. CR (   1) N   6                / 76. RY*(   2) C   5                    0.25   14.84    0.077
  27. CR (   1) N   6                / 79. RY*(   5) C   5                    0.35   15.86    0.094
  27. CR (   1) N   6                / 93. RY*(   1) C   7                    1.38   15.08    0.183
  27. CR (   1) N   6                / 97. RY*(   5) C   7                    0.36   15.76    0.095
  27. CR (   1) N   6                /160. BD*(   1) C   7 - H  15            0.26   14.64    0.078
  28. CR (   1) C   7                / 58. RY*(   2) N   3                    0.30   11.35    0.074
  28. CR (   1) C   7                / 85. RY*(   2) N   6                    0.46   11.31    0.091
  28. CR (   1) C   7                /140. RY*(   1) H  15                    0.54   10.52    0.095
  28. CR (   1) C   7                /148. BD*(   1) S   2 - N   3            0.44   10.28    0.093
  28. CR (   1) C   7                /152. BD*(   1) N   3 - C   4            0.50   10.56    0.092
  28. CR (   1) C   7                /156. BD*(   1) C   5 - N   6            0.62   10.63    0.103
  29. CR (   1) O   8                / 50. RY*(   2) S   2                    1.02   19.67    0.181
  29. CR (   1) O   8                / 53. RY*(   5) S   2                    0.53   19.86    0.129
  29. CR (   1) O   8                / 54. RY*(   6) S   2                    0.46   19.51    0.120
  29. CR (   1) O   8                /149. BD*(   2) S   2 - N   3            0.82   19.14    0.179
  29. CR (   1) O   8                /151. BD*(   1) S   2 - O   9            0.45   19.25    0.122
  30. CR (   1) O   9                / 50. RY*(   2) S   2                    0.91   19.67    0.171
  30. CR (   1) O   9                / 53. RY*(   5) S   2                    0.54   19.86    0.131
  30. CR (   1) O   9                / 54. RY*(   6) S   2                    0.45   19.51    0.119
  30. CR (   1) O   9                /149. BD*(   2) S   2 - N   3            1.01   19.14    0.199
  30. CR (   1) O   9                /150. BD*(   1) S   2 - O   8            0.44   19.24    0.120
  31. LP*(   1) C   4                / 64. RY*(   8) N   3                    0.27    2.29    0.078
  31. LP*(   1) C   4                / 69. RY*(   4) C   4                    0.58    0.88    0.071
  31. LP*(   1) C   4                / 70. RY*(   5) C   4                    0.33    1.72    0.074
  31. LP*(   1) C   4                / 73. RY*(   8) C   4                    0.38    2.00    0.087
  31. LP*(   1) C   4                / 77. RY*(   3) C   5                    0.39    1.05    0.063
  31. LP*(   1) C   4                /149. BD*(   2) S   2 - N   3            0.45    0.38    0.027
  31. LP*(   1) C   4                /157. BD*(   2) C   5 - N   6           12.70    0.10    0.112
  32. LP (   1) N   6                / 75. RY*(   1) C   5                    1.22    1.61    0.057
  32. LP (   1) N   6                / 89. RY*(   6) N   6                    0.26    2.81    0.035
  32. LP (   1) N   6                / 93. RY*(   1) C   7                    2.10    1.27    0.066
  32. LP (   1) N   6                /148. BD*(   1) S   2 - N   3            0.42    0.45    0.019
  32. LP (   1) N   6                /153. BD*(   1) N   3 - C   7            4.37    0.75    0.073
  32. LP (   1) N   6                /154. BD*(   1) C   4 - C   5            2.75    0.91    0.064
  32. LP (   1) N   6                /158. BD*(   1) C   5 - H  14            0.82    0.84    0.033
  32. LP (   1) N   6                /160. BD*(   1) C   7 - H  15            0.82    0.83    0.033
  33. LP*(   1) C   7                / 87. RY*(   4) N   6                    0.62    1.20    0.077
  33. LP*(   1) C   7                / 98. RY*(   6) C   7                    1.30    1.03    0.103
  33. LP*(   1) C   7                /100. RY*(   8) C   7                    0.45    1.99    0.084
  33. LP*(   1) C   7                /149. BD*(   2) S   2 - N   3            0.43    0.38    0.025
  33. LP*(   1) C   7                /157. BD*(   2) C   5 - N   6            7.07    0.10    0.074
  34. LP (   1) O   8                / 50. RY*(   2) S   2                    0.45    1.54    0.034
  34. LP (   1) O   8                / 53. RY*(   5) S   2                    2.29    1.73    0.080
  34. LP (   1) O   8                / 54. RY*(   6) S   2                    1.04    1.38    0.048
  34. LP (   1) O   8                /149. BD*(   2) S   2 - N   3            1.52    1.01    0.056
  34. LP (   1) O   8                /151. BD*(   1) S   2 - O   9            1.37    1.12    0.051
  35. LP (   2) O   8                / 49. RY*(   1) S   2                    0.42    1.05    0.028
  35. LP (   2) O   8                / 50. RY*(   2) S   2                    0.38    1.05    0.026
  35. LP (   2) O   8                / 51. RY*(   3) S   2                    3.05    0.95    0.071
  35. LP (   2) O   8                / 52. RY*(   4) S   2                    2.52    1.02    0.067
  35. LP (   2) O   8                / 54. RY*(   6) S   2                    0.30    0.89    0.022
  35. LP (   2) O   8                /144. BD*(   1) C   1 - S   2            2.65    0.61    0.052
  35. LP (   2) O   8                /147. BD*(   1) C   1 - H  12            0.37    0.73    0.022
  35. LP (   2) O   8                /148. BD*(   1) S   2 - N   3            1.19    0.35    0.027
  35. LP (   2) O   8                /149. BD*(   2) S   2 - N   3            8.60    0.53    0.090
  35. LP (   2) O   8                /150. BD*(   1) S   2 - O   8            0.46    0.63    0.022
  35. LP (   2) O   8                /151. BD*(   1) S   2 - O   9            3.91    0.64    0.064
  36. LP (   3) O   8                / 49. RY*(   1) S   2                    3.02    1.05    0.075
  36. LP (   3) O   8                / 50. RY*(   2) S   2                    1.00    1.05    0.043
  36. LP (   3) O   8                / 52. RY*(   4) S   2                    2.50    1.01    0.067
  36. LP (   3) O   8                /148. BD*(   1) S   2 - N   3           16.91    0.35    0.099
  36. LP (   3) O   8                /150. BD*(   1) S   2 - O   8            0.31    0.63    0.018
  36. LP (   3) O   8                /151. BD*(   1) S   2 - O   9            4.45    0.63    0.069
  37. LP (   1) O   9                / 50. RY*(   2) S   2                    0.36    1.54    0.030
  37. LP (   1) O   9                / 53. RY*(   5) S   2                    2.28    1.73    0.080
  37. LP (   1) O   9                / 54. RY*(   6) S   2                    1.07    1.38    0.049
  37. LP (   1) O   9                /149. BD*(   2) S   2 - N   3            1.76    1.01    0.060
  37. LP (   1) O   9                /150. BD*(   1) S   2 - O   8            1.37    1.11    0.051
  38. LP (   2) O   9                / 49. RY*(   1) S   2                    0.35    1.05    0.025
  38. LP (   2) O   9                / 50. RY*(   2) S   2                    1.16    1.05    0.046
  38. LP (   2) O   9                / 51. RY*(   3) S   2                    2.66    0.95    0.066
  38. LP (   2) O   9                / 52. RY*(   4) S   2                    2.40    1.02    0.065
  38. LP (   2) O   9                / 54. RY*(   6) S   2                    0.31    0.89    0.022
  38. LP (   2) O   9                /144. BD*(   1) C   1 - S   2            2.96    0.61    0.055
  38. LP (   2) O   9                /146. BD*(   1) C   1 - H  11            0.38    0.73    0.022
  38. LP (   2) O   9                /148. BD*(   1) S   2 - N   3            1.85    0.35    0.033
  38. LP (   2) O   9                /149. BD*(   2) S   2 - N   3            7.61    0.53    0.085
  38. LP (   2) O   9                /150. BD*(   1) S   2 - O   8            3.72    0.63    0.062
  38. LP (   2) O   9                /151. BD*(   1) S   2 - O   9            0.42    0.63    0.021
  39. LP (   3) O   9                / 49. RY*(   1) S   2                    3.33    1.05    0.079
  39. LP (   3) O   9                / 50. RY*(   2) S   2                    1.03    1.05    0.044
  39. LP (   3) O   9                / 52. RY*(   4) S   2                    2.31    1.01    0.065
  39. LP (   3) O   9                /148. BD*(   1) S   2 - N   3           16.38    0.35    0.097
  39. LP (   3) O   9                /150. BD*(   1) S   2 - O   8            5.09    0.62    0.073
  49. RY*(   1) S   2                / 55. RY*(   7) S   2                    1.16    0.14    0.090
  49. RY*(   1) S   2                / 56. RY*(   8) S   2                    0.43    0.13    0.052
  49. RY*(   1) S   2                / 57. RY*(   1) N   3                    0.41    0.27    0.071
  49. RY*(   1) S   2                / 59. RY*(   3) N   3                    0.45    1.04    0.150
 144. BD*(   1) C   1 - S   2        / 40. RY*(   1) C   1                    1.26    0.38    0.114
 144. BD*(   1) C   1 - S   2        / 44. RY*(   5) C   1                    0.71    0.40    0.090
 144. BD*(   1) C   1 - S   2        / 48. RY*(   9) C   1                    0.26    1.88    0.118
 144. BD*(   1) C   1 - S   2        / 51. RY*(   3) S   2                    2.05    0.33    0.117
 144. BD*(   1) C   1 - S   2        / 54. RY*(   6) S   2                    0.99    0.28    0.087
 144. BD*(   1) C   1 - S   2        /145. BD*(   1) C   1 - H  10            0.35    0.13    0.035
 144. BD*(   1) C   1 - S   2        /150. BD*(   1) S   2 - O   8          124.80    0.01    0.146
 144. BD*(   1) C   1 - S   2        /151. BD*(   1) S   2 - O   9           89.66    0.02    0.158
 148. BD*(   1) S   2 - N   3        / 49. RY*(   1) S   2                    6.05    0.70    0.179
 148. BD*(   1) S   2 - N   3        / 51. RY*(   3) S   2                    2.72    0.60    0.113
 148. BD*(   1) S   2 - N   3        / 57. RY*(   1) N   3                    0.76    0.97    0.081
 148. BD*(   1) S   2 - N   3        / 59. RY*(   3) N   3                    0.62    1.74    0.098
 148. BD*(   1) S   2 - N   3        / 67. RY*(   2) C   4                    0.28    0.65    0.040
 148. BD*(   1) S   2 - N   3        /149. BD*(   2) S   2 - N   3            0.82    0.18    0.024
 148. BD*(   1) S   2 - N   3        /150. BD*(   1) S   2 - O   8            0.53    0.28    0.031
 148. BD*(   1) S   2 - N   3        /151. BD*(   1) S   2 - O   9            0.61    0.29    0.034
 148. BD*(   1) S   2 - N   3        /152. BD*(   1) N   3 - C   4            1.22    0.29    0.054
 148. BD*(   1) S   2 - N   3        /153. BD*(   1) N   3 - C   7            1.39    0.30    0.057
 148. BD*(   1) S   2 - N   3        /154. BD*(   1) C   4 - C   5            0.25    0.46    0.031
 148. BD*(   1) S   2 - N   3        /155. BD*(   1) C   4 - H  13            0.51    0.36    0.040
 148. BD*(   1) S   2 - N   3        /159. BD*(   1) N   6 - C   7            0.35    0.46    0.037
 148. BD*(   1) S   2 - N   3        /160. BD*(   1) C   7 - H  15            0.51    0.38    0.040
 149. BD*(   2) S   2 - N   3        / 40. RY*(   1) C   1                    0.93    0.47    0.056
 149. BD*(   2) S   2 - N   3        / 44. RY*(   5) C   1                    0.75    0.49    0.051
 149. BD*(   2) S   2 - N   3        / 51. RY*(   3) S   2                    1.30    0.42    0.060
 149. BD*(   2) S   2 - N   3        / 54. RY*(   6) S   2                    2.34    0.37    0.079
 149. BD*(   2) S   2 - N   3        / 56. RY*(   8) S   2                    3.98    0.65    0.137
 149. BD*(   2) S   2 - N   3        / 61. RY*(   5) N   3                    0.61    1.86    0.090
 149. BD*(   2) S   2 - N   3        /103. RY*(   2) O   8                    0.45    0.97    0.056
 149. BD*(   2) S   2 - N   3        /104. RY*(   3) O   8                    0.34    0.92    0.048
 149. BD*(   2) S   2 - N   3        /113. RY*(   3) O   9                    0.38    0.94    0.051
 149. BD*(   2) S   2 - N   3        /120. RY*(   1) H  10                    0.42    0.17    0.023
 149. BD*(   2) S   2 - N   3        /144. BD*(   1) C   1 - S   2           91.91    0.09    0.215
 149. BD*(   2) S   2 - N   3        /145. BD*(   1) C   1 - H  10            1.86    0.22    0.054
 149. BD*(   2) S   2 - N   3        /150. BD*(   1) S   2 - O   8           32.29    0.10    0.134
 149. BD*(   2) S   2 - N   3        /151. BD*(   1) S   2 - O   9           36.12    0.11    0.147
 150. BD*(   1) S   2 - O   8        / 49. RY*(   1) S   2                    3.24    0.42    0.146
 150. BD*(   1) S   2 - O   8        / 50. RY*(   2) S   2                    7.92    0.43    0.239
 150. BD*(   1) S   2 - O   8        /102. RY*(   1) O   8                    0.77    0.99    0.131
 150. BD*(   1) S   2 - O   8        /103. RY*(   2) O   8                    0.29    0.87    0.076
 150. BD*(   1) S   2 - O   8        /105. RY*(   4) O   8                    0.25    1.11    0.080
 150. BD*(   1) S   2 - O   8        /147. BD*(   1) C   1 - H  12            0.73    0.10    0.040
 150. BD*(   1) S   2 - O   8        /153. BD*(   1) N   3 - C   7            1.68    0.02    0.025
 151. BD*(   1) S   2 - O   9        / 49. RY*(   1) S   2                    2.96    0.42    0.139
 151. BD*(   1) S   2 - O   9        / 50. RY*(   2) S   2                    7.61    0.42    0.232
 151. BD*(   1) S   2 - O   9        / 51. RY*(   3) S   2                    0.88    0.31    0.068
 151. BD*(   1) S   2 - O   9        /111. RY*(   1) O   9                    0.28    0.92    0.077
 151. BD*(   1) S   2 - O   9        /112. RY*(   2) O   9                    0.35    0.98    0.089
 151. BD*(   1) S   2 - O   9        /114. RY*(   4) O   9                    0.27    1.36    0.092
 151. BD*(   1) S   2 - O   9        /146. BD*(   1) C   1 - H  11            0.76    0.10    0.040
 151. BD*(   1) S   2 - O   9        /153. BD*(   1) N   3 - C   7            6.74    0.01    0.039


 Natural Bond Orbitals (Summary):

                                                            Principal Delocalizations
           NBO                        Occupancy    Energy   (geminal,vicinal,remote)
 ====================================================================================
 Molecular unit  1  (C4H6N2O2S)
     1. BD (   1) C   1 - S   2          0.84527    -0.69477  149(g),151(g),150(g),144(g)
                                                    56(g),148(g),40(g),60(v)
                                                    145(g),54(g),152(v),153(v)
     2. BD (   1) C   1 - H  10          0.98895    -0.70724  148(v),51(v),149(v)
     3. BD (   1) C   1 - H  11          0.99203    -0.71447  149(v),151(v),150(v)
     4. BD (   1) C   1 - H  12          0.99213    -0.71541  149(v),150(v),151(v)
     5. BD (   1) S   2 - N   3          0.98795    -1.00158  151(g),150(g),148(g),144(g)
                                                    66(v),159(v),154(v),94(v)
                                                    49(g),145(v),149(g),152(g)
                                                    153(g)
     6. BD (   2) S   2 - N   3          0.80321    -0.54898  31(v),33(v),144(g),95(v)
                                                    151(g),150(g),70(v),145(v)
                                                    73(v)
     7. BD (   1) S   2 - O   8          0.97315    -1.15244  149(g),144(g),148(g),152(v)
                                                    44(v)
     8. BD (   1) S   2 - O   9          0.96967    -1.14633  149(g),144(g),148(g),153(v)
     9. BD (   1) N   3 - C   4          0.99226    -1.05562  158(v),160(v),153(g),93(v)
                                                    156(v),75(v),53(v),159(v)
                                                    148(g)
    10. BD (   1) N   3 - C   7          0.99478    -1.06711  155(v),152(g),66(v),85(v)
                                                    148(g),53(v)
    11. BD (   1) C   4 - C   5          0.99395    -0.98171  148(v),155(g),158(g),85(v)
                                                    160(r)
    12. BD (   1) C   4 - H  13          0.99260    -0.80418  153(v),156(v),154(g),59(v)
    13. BD (   1) C   5 - N   6          0.99016    -1.00409  160(v),155(v),94(v),153(v)
                                                    152(v),67(v),97(v)
    14. BD (   2) C   5 - N   6          0.83282    -0.52087  33(v),31(v),98(v),157(g)
                                                    87(g),69(v),100(v)
    15. BD (   1) C   5 - H  14          0.99253    -0.76996  159(v),152(v),84(v)
    16. BD (   1) N   6 - C   7          0.99410    -1.08843  148(v),158(v),76(v),160(g)
    17. BD (   1) C   7 - H  15          0.99128    -0.78773  156(v),152(v),84(v),159(g)
    18. CR (   1) C   1                  0.99959   -10.30132  149(v),120(v),124(v),128(v)
                                                    51(v)
    19. CR (   1) S   2                  1.00000   -88.64927   
    20. CR (   2) S   2                  0.99942    -8.74813  151(g),150(g),148(g),144(g)
                                                    152(v),153(v),40(v)
    21. CR (   3) S   2                  0.99991    -6.29750  148(g)
    22. CR (   4) S   2                  0.99994    -6.29030   
    23. CR (   5) S   2                  0.99993    -6.29279  149(g)
    24. CR (   1) N   3                  0.99956   -14.49460  94(v),67(v),49(v),93(v)
                                                    55(v)
    25. CR (   1) C   4                  0.99953   -10.39702  76(v),132(v),148(v),153(v)
                                                    158(v),58(v)
    26. CR (   1) C   5                  0.99954   -10.37465  66(v),159(v),155(v),136(v)
                                                    85(v),68(v)
    27. CR (   1) N   6                  0.99968   -14.39428  93(v),75(v),97(v),79(v)
                                                    160(v),76(v)
    28. CR (   1) C   7                  0.99961   -10.40410  156(v),140(v),148(v),152(v)
                                                    85(v),58(v)
    29. CR (   1) O   8                  0.99989   -19.09209  50(v),149(v),53(v),151(v)
                                                    54(v)
    30. CR (   1) O   9                  0.99989   -19.09205  149(v),50(v),53(v),150(v)
                                                    54(v)
    31. LP*(   1) C   4                  0.16213    -0.33338  157(v),69(g),33(r),77(v)
                                                    73(g),70(g),64(v)
    32. LP (   1) N   6                  0.96192    -0.58117  153(v),154(v),93(v),75(v)
                                                    160(v),158(v),148(r),89(g)
    33. LP*(   1) C   7                  0.20160    -0.32896  157(v),98(g),87(v),31(r)
                                                    100(g)
    34. LP (   1) O   8                  0.98847    -0.96244  53(v),149(v),151(v),54(v)
                                                    50(v)
    35. LP (   2) O   8                  0.89410    -0.47530  149(v),151(v),51(v),144(v)
                                                    52(v),148(v),150(g),49(v)
                                                    50(v),147(r),54(v)
    36. LP (   3) O   8                  0.86942    -0.47374  148(v),151(v),49(v),52(v)
                                                    50(v),150(g)
    37. LP (   1) O   9                  0.98834    -0.96297  53(v),149(v),150(v),54(v)
                                                    50(v)
    38. LP (   2) O   9                  0.89731    -0.47520  149(v),150(v),144(v),51(v)
                                                    52(v),148(v),50(v),151(g)
                                                    146(r),49(v),54(v)
    39. LP (   3) O   9                  0.86939    -0.47337  148(v),150(v),49(v),52(v)
                                                    50(v)
    40. RY*(   1) C   1                  0.00185     0.51608   
    41. RY*(   2) C   1                  0.00137     0.41506   
    42. RY*(   3) C   1                  0.00042     0.45674   
    43. RY*(   4) C   1                  0.00013     1.88179   
    44. RY*(   5) C   1                  0.00011     0.53669   
    45. RY*(   6) C   1                  0.00004     1.96638   
    46. RY*(   7) C   1                  0.00000     2.07594   
    47. RY*(   8) C   1                  0.00000     1.94491   
    48. RY*(   9) C   1                  0.00000     2.01436   
    49. RY*(   1) S   2                  0.03223     0.57482   
    50. RY*(   2) S   2                  0.02494     0.57916   
    51. RY*(   3) S   2                  0.02401     0.47144   
    52. RY*(   4) S   2                  0.01954     0.54047   
    53. RY*(   5) S   2                  0.00552     0.76545   
    54. RY*(   6) S   2                  0.00257     0.41937   
    55. RY*(   7) S   2                  0.00057     0.71818   
    56. RY*(   8) S   2                  0.00051     0.70327   
    57. RY*(   1) N   3                  0.00271     0.84687   
    58. RY*(   2) N   3                  0.00236     0.94578   
    59. RY*(   3) N   3                  0.00076     1.61654   
    60. RY*(   4) N   3                  0.00042     0.82182   
    61. RY*(   5) N   3                  0.00017     1.90732   
    62. RY*(   6) N   3                  0.00014     2.49402   
    63. RY*(   7) N   3                  0.00011     1.76895   
    64. RY*(   8) N   3                  0.00001     1.96122   
    65. RY*(   9) N   3                  0.00002     2.25441   
    66. RY*(   1) C   4                  0.00279     0.71977   
    67. RY*(   2) C   4                  0.00139     0.52459   
    68. RY*(   3) C   4                  0.00078     0.33196   
    69. RY*(   4) C   4                  0.00040     0.55112   
    70. RY*(   5) C   4                  0.00019     1.38511   
    71. RY*(   6) C   4                  0.00012     2.03900   
    72. RY*(   7) C   4                  0.00007     1.93354   
    73. RY*(   8) C   4                  0.00000     1.66351   
    74. RY*(   9) C   4                  0.00000     1.96170   
    75. RY*(   1) C   5                  0.00299     1.02692   
    76. RY*(   2) C   5                  0.00203     0.44422   
    77. RY*(   3) C   5                  0.00036     0.71367   
    78. RY*(   4) C   5                  0.00034     0.73882   
    79. RY*(   5) C   5                  0.00018     1.46971   
    80. RY*(   6) C   5                  0.00003     1.91808   
    81. RY*(   7) C   5                  0.00000     1.55650   
    82. RY*(   8) C   5                  0.00000     1.40167   
    83. RY*(   9) C   5                  0.00000     1.90743   
    84. RY*(   1) N   6                  0.00144     0.77427   
    85. RY*(   2) N   6                  0.00077     0.90264   
    86. RY*(   3) N   6                  0.00009     0.93931   
    87. RY*(   4) N   6                  0.00009     0.87400   
    88. RY*(   5) N   6                  0.00004     2.62370   
    89. RY*(   6) N   6                  0.00002     2.23250   
    90. RY*(   7) N   6                  0.00000     2.05996   
    91. RY*(   8) N   6                  0.00000     1.87984   
    92. RY*(   9) N   6                  0.00001     2.38631   
    93. RY*(   1) C   7                  0.00505     0.68872   
    94. RY*(   2) C   7                  0.00264     0.51488   
    95. RY*(   3) C   7                  0.00102     1.18728   
    96. RY*(   4) C   7                  0.00078     0.91095   
    97. RY*(   5) C   7                  0.00045     1.36871   
    98. RY*(   6) C   7                  0.00021     0.69878   
    99. RY*(   7) C   7                  0.00007     2.04106   
   100. RY*(   8) C   7                  0.00000     1.65940   
   101. RY*(   9) C   7                  0.00000     1.91961   
   102. RY*(   1) O   8                  0.00118     1.14365   
   103. RY*(   2) O   8                  0.00057     1.01873   
   104. RY*(   3) O   8                  0.00031     0.97263   
   105. RY*(   4) O   8                  0.00005     1.25758   
   106. RY*(   5) O   8                  0.00004     2.37147   
   107. RY*(   6) O   8                  0.00000     2.52066   
   108. RY*(   7) O   8                  0.00001     2.71532   
   109. RY*(   8) O   8                  0.00001     2.58857   
   110. RY*(   9) O   8                  0.00000     2.47593   
   111. RY*(   1) O   9                  0.00089     1.07832   
   112. RY*(   2) O   9                  0.00048     1.13830   
   113. RY*(   3) O   9                  0.00030     0.98930   
   114. RY*(   4) O   9                  0.00006     1.52203   
   115. RY*(   5) O   9                  0.00003     2.35859   
   116. RY*(   6) O   9                  0.00000     2.46255   
   117. RY*(   7) O   9                  0.00001     2.61506   
   118. RY*(   8) O   9                  0.00001     2.49020   
   119. RY*(   9) O   9                  0.00000     2.48407   
   120. RY*(   1) H  10                  0.00032     0.22149   
   121. RY*(   2) H  10                  0.00008     1.61252   
   122. RY*(   3) H  10                  0.00007     1.59669   
   123. RY*(   4) H  10                  0.00002     2.03923   
   124. RY*(   1) H  11                  0.00050     0.22138   
   125. RY*(   2) H  11                  0.00011     1.57958   
   126. RY*(   3) H  11                  0.00006     1.57654   
   127. RY*(   4) H  11                  0.00002     2.07404   
   128. RY*(   1) H  12                  0.00051     0.22451   
   129. RY*(   2) H  12                  0.00011     1.58737   
   130. RY*(   3) H  12                  0.00006     1.57719   
   131. RY*(   4) H  12                  0.00001     2.05640   
   132. RY*(   1) H  13                  0.00073     0.11423   
   133. RY*(   2) H  13                  0.00004     2.04435   
   134. RY*(   3) H  13                  0.00002     1.74866   
   135. RY*(   4) H  13                  0.00001     1.40149   
   136. RY*(   1) H  14                  0.00040     0.12693   
   137. RY*(   2) H  14                  0.00004     2.15570   
   138. RY*(   3) H  14                  0.00002     1.64915   
   139. RY*(   4) H  14                  0.00001     1.41923   
   140. RY*(   1) H  15                  0.00072     0.11745   
   141. RY*(   2) H  15                  0.00005     2.12968   
   142. RY*(   3) H  15                  0.00001     1.70512   
   143. RY*(   4) H  15                  0.00000     1.41322   
   144. BD*(   1) C   1 - S   2          0.05621     0.13769   
   145. BD*(   1) C   1 - H  10          0.00188     0.26556   
   146. BD*(   1) C   1 - H  11          0.00381     0.25600   
   147. BD*(   1) C   1 - H  12          0.00376     0.25381   
   148. BD*(   1) S   2 - N   3          0.17962    -0.12767  49(g),51(g),153(g),152(g)
                                                    57(g),59(g),155(v),160(v)
                                                    151(g),150(g),149(g),159(v)
                                                    67(v)
   149. BD*(   2) S   2 - N   3          0.22058     0.05038  144(g),151(g),150(g),56(g)
                                                    54(g),145(v),51(g),40(v)
                                                    44(v),61(g),148(g),103(v)
                                                    120(r),113(v),104(v),31(v)
   150. BD*(   1) S   2 - O   8          0.06988     0.15127   
   151. BD*(   1) S   2 - O   9          0.06967     0.15974   
   152. BD*(   1) N   3 - C   4          0.01286     0.15790   
   153. BD*(   1) N   3 - C   7          0.02299     0.17274   
   154. BD*(   1) C   4 - C   5          0.00950     0.33180   
   155. BD*(   1) C   4 - H  13          0.00572     0.23230   
   156. BD*(   1) C   5 - N   6          0.00649     0.22585   
   157. BD*(   2) C   5 - N   6          0.00652    -0.22899   
   158. BD*(   1) C   5 - H  14          0.00747     0.25634   
   159. BD*(   1) N   6 - C   7          0.00493     0.33098   
   160. BD*(   1) C   7 - H  15          0.00933     0.24772   
       -------------------------------
              Total Lewis   35.79228  ( 96.7359%)
        Valence non-Lewis    1.05495  (  2.8512%)
        Rydberg non-Lewis    0.15277  (  0.4129%)
       -------------------------------
            Total unit  1   37.00000  (100.0000%)
           Charge unit  1    1.00000
 Unable to Open any file for archive entry.
 1\1\GINC-COMPUTE-0-5\SP\UB3LYP\def2SVP\C4H6N2O2S1(1+,2)\ZAHRT2\13-Mar-
 2021\0\\# b3lyp/def2svp geom=NewRedundant pop=NBO\\43\\1,2\C,0,-2.0144
 06198,0.6610535109,-0.4937780199\S,0,-1.2240792636,-0.381281704,0.7330
 64405\N,0,0.4222585585,-0.3361303904,0.2317504205\C,0,1.3638763182,0.6
 227488763,0.5913087859\C,0,2.4958375379,0.2752791037,-0.101483273\N,0,
 2.2778312555,-0.8543828169,-0.8659080043\C,0,1.0377238631,-1.204141668
 4,-0.6546985304\O,0,-1.662184984,-1.7549143995,0.5324951242\O,0,-1.277
 4832281,0.2934477473,2.0217035997\H,0,-3.0795982318,0.685974464,-0.225
 6854446\H,0,-1.8706695856,0.2080588963,-1.4824721587\H,0,-1.5744055759
 ,1.6643959269,-0.4372419074\H,0,1.1324332852,1.4067490109,1.3064032259
 \H,0,3.4646007052,0.7727007513,-0.0832904158\H,0,0.5082655434,-2.05955
 73082,-1.072167807\\Version=ES64L-G16RevC.01\State=2-A\HF=-813.3236352
 \S2=0.76098\S2-1=0.\S2A=0.75008\RMSD=2.008e-09\Dipole=1.5274318,1.5397
 75,-1.1724028\Quadrupole=7.8350968,-1.513937,-6.3211598,1.4366239,4.80
 47655,0.5112483\PG=C01 [X(C4H6N2O2S1)]\\@
 The archive entry for this job was punched.


 KNOWING HOW CONTENTED, FREE, AND JOYFUL IS LIFE IN
 THE REALMS OF SCIENCE, ONE FERVENTLY WISHES THAT
 MANY WOULD ENTER HER PORTALS.
   --  DMITRI IVANOVICH MENDELEEV
 "FIRST PRINCIPLES OF CHEMISTRY", LONGMANS, GREEN,
 AND CO.  LONDON, 1891
 File lengths (MBytes):  RWF=     30 Int=      0 D2E=      0 Chk=      3 Scr=      1
 Normal termination of Gaussian 16
