# Supplementary material for: Machine-Learning-Guided Discovery of Electrochemical Reactions
Source: J Am Chem Soc. 2022 Dec 2;144(49):22599–610. doi: 10.1021/jacs.2c08997 (PMC9756344; doi:10.1021/jacs.2c08997)
Supplement: Supplementary file 4 — ja2c08997_si_004.zip [file ja2c08997_si_004.zip › Reactivity Prediction/Ologs_notimes/45.log]

 Entering Gaussian System, Link 0=g16
 Input=45.com
 Output=45.log
 Initial command:
  
 Copyright (c) 1988-2019, Gaussian, Inc.  All Rights Reserved.
  
 This is part of the Gaussian(R) 16 program.  It is based on
 the Gaussian(R) 09 system (copyright 2009, Gaussian, Inc.),
 the Gaussian(R) 03 system (copyright 2003, Gaussian, Inc.),
 the Gaussian(R) 98 system (copyright 1998, Gaussian, Inc.),
 the Gaussian(R) 94 system (copyright 1995, Gaussian, Inc.),
 the Gaussian 92(TM) system (copyright 1992, Gaussian, Inc.),
 the Gaussian 90(TM) system (copyright 1990, Gaussian, Inc.),
 the Gaussian 88(TM) system (copyright 1988, Gaussian, Inc.),
 the Gaussian 86(TM) system (copyright 1986, Carnegie Mellon
 University), and the Gaussian 82(TM) system (copyright 1983,
 Carnegie Mellon University). Gaussian is a federally registered
 trademark of Gaussian, Inc.
  
 This software contains proprietary and confidential information,
 including trade secrets, belonging to Gaussian, Inc.
  
 This software is provided under written license and may be
 used, copied, transmitted, or stored only in accord with that
 written license.
  
 The following legend is applicable only to US Government
 contracts under FAR:
  
                    RESTRICTED RIGHTS LEGEND
  
 Use, reproduction and disclosure by the US Government is
 subject to restrictions as set forth in subparagraphs (a)
 and (c) of the Commercial Computer Software - Restricted
 Rights clause in FAR 52.227-19.
  
 Gaussian, Inc.
 340 Quinnipiac St., Bldg. 40, Wallingford CT 06492
  
  
 ---------------------------------------------------------------
 Warning -- This program may not be used in any manner that
 competes with the business of Gaussian, Inc. or will provide
 assistance to any competitor of Gaussian, Inc.  The licensee
 of this program is prohibited from giving any competitor of
 Gaussian, Inc. access to this program.  By using this program,
 the user acknowledges that Gaussian, Inc. is engaged in the
 business of creating and licensing software in the field of
 computational chemistry and represents and warrants to the
 licensee that it is not a competitor of Gaussian, Inc. and that
 it will not use this program in any manner prohibited above.
 ---------------------------------------------------------------
  

 Cite this work as:
 Gaussian 16, Revision C.01,
 M. J. Frisch, G. W. Trucks, H. B. Schlegel, G. E. Scuseria, 
 M. A. Robb, J. R. Cheeseman, G. Scalmani, V. Barone, 
 G. A. Petersson, H. Nakatsuji, X. Li, M. Caricato, A. V. Marenich, 
 J. Bloino, B. G. Janesko, R. Gomperts, B. Mennucci, H. P. Hratchian, 
 J. V. Ortiz, A. F. Izmaylov, J. L. Sonnenberg, D. Williams-Young, 
 F. Ding, F. Lipparini, F. Egidi, J. Goings, B. Peng, A. Petrone, 
 T. Henderson, D. Ranasinghe, V. G. Zakrzewski, J. Gao, N. Rega, 
 G. Zheng, W. Liang, M. Hada, M. Ehara, K. Toyota, R. Fukuda, 
 J. Hasegawa, M. Ishida, T. Nakajima, Y. Honda, O. Kitao, H. Nakai, 
 T. Vreven, K. Throssell, J. A. Montgomery, Jr., J. E. Peralta, 
 F. Ogliaro, M. J. Bearpark, J. J. Heyd, E. N. Brothers, K. N. Kudin, 
 V. N. Staroverov, T. A. Keith, R. Kobayashi, J. Normand, 
 K. Raghavachari, A. P. Rendell, J. C. Burant, S. S. Iyengar, 
 J. Tomasi, M. Cossi, J. M. Millam, M. Klene, C. Adamo, R. Cammi, 
 J. W. Ochterski, R. L. Martin, K. Morokuma, O. Farkas, 
 J. B. Foresman, and D. J. Fox, Gaussian, Inc., Wallingford CT, 2019.
 
 ******************************************
 Gaussian 16:  ES64L-G16RevC.01  3-Jul-2019
                13-Mar-2021 
 ******************************************
 %nprocshared=16
 Will use up to   16 processors via shared memory.
 %mem=7GB
 -----------------------------------------
 # b3lyp/def2svp geom=NewRedundant pop=NBO
 -----------------------------------------
 1/29=4000,38=1,172=1/1;
 2/12=2,17=6,18=5,40=1/2;
 3/5=43,7=101,11=2,25=1,30=1,74=-5/1,2,3;
 4//1;
 5/5=2,38=5/2;
 6/7=2,8=2,9=2,10=2,28=1,40=1/1,7;
 99/5=1,9=1/99;
 --
 45
 --
 Symbolic Z-matrix:
 Charge =  1 Multiplicity = 2
 C                     4.36776   0.23005  -0.28318 
 C                     3.29946  -0.49688   0.05408 
 C                     2.00968   0.04936   0.59495 
 C                     0.80431  -0.24852  -0.3081 
 C                    -0.51752   0.27108   0.25671 
 C                    -1.71987  -0.02508  -0.6418 
 C                    -3.01285   0.5154   -0.08365 
 C                    -3.90239  -0.30243   0.75343 
 O                    -4.22112  -0.0246   -0.60462 
 H                     5.27464  -0.23268  -0.68203 
 H                     4.37574   1.31944  -0.16895 
 H                     3.33547  -1.58633  -0.08194 
 H                     1.81752  -0.38997   1.59227 
 H                     2.10062   1.13874   0.74678 
 H                     0.72902  -1.33904  -0.47125 
 H                     0.98175   0.1937   -1.30419 
 H                    -0.43969   1.36148   0.42068 
 H                    -0.69022  -0.17126   1.25461 
 H                    -1.83041  -1.11226  -0.79259 
 H                    -1.55408   0.41185  -1.64278 
 H                    -3.03679   1.60598   0.06785 
 H                    -4.5473    0.1744    1.50374 
 H                    -3.62374  -1.34246   0.97313 
 
                          Input orientation:                          
 ---------------------------------------------------------------------
 Center     Atomic      Atomic             Coordinates (Angstroms)
 Number     Number       Type             X           Y           Z
 ---------------------------------------------------------------------
      1          6           0        4.367765    0.230048   -0.283176
      2          6           0        3.299455   -0.496875    0.054075
      3          6           0        2.009684    0.049356    0.594952
      4          6           0        0.804311   -0.248520   -0.308098
      5          6           0       -0.517520    0.271084    0.256708
      6          6           0       -1.719872   -0.025077   -0.641801
      7          6           0       -3.012845    0.515404   -0.083646
      8          6           0       -3.902386   -0.302431    0.753428
      9          8           0       -4.221124   -0.024601   -0.604618
     10          1           0        5.274641   -0.232675   -0.682032
     11          1           0        4.375742    1.319440   -0.168954
     12          1           0        3.335471   -1.586326   -0.081939
     13          1           0        1.817516   -0.389970    1.592268
     14          1           0        2.100615    1.138743    0.746776
     15          1           0        0.729025   -1.339042   -0.471253
     16          1           0        0.981755    0.193698   -1.304194
     17          1           0       -0.439694    1.361483    0.420685
     18          1           0       -0.690222   -0.171255    1.254607
     19          1           0       -1.830407   -1.112260   -0.792589
     20          1           0       -1.554082    0.411851   -1.642779
     21          1           0       -3.036790    1.605984    0.067853
     22          1           0       -4.547298    0.174399    1.503739
     23          1           0       -3.623741   -1.342459    0.973128
 ---------------------------------------------------------------------
                    Distance matrix (angstroms):
                    1          2          3          4          5
     1  C    0.000000
     2  C    1.335455   0.000000
     3  C    2.522756   1.501474   0.000000
     4  C    3.595532   2.533494   1.535303   0.000000
     5  C    4.915197   3.898733   2.559362   1.528473   0.000000
     6  C    6.103525   5.089252   3.929973   2.555931   1.529928
     7  C    7.388819   6.394436   5.089548   3.899313   2.530253
     8  C    8.351854   7.238330   5.924647   4.825219   3.468857
     9  O    8.598673   7.564128   6.345660   5.039152   3.813921
    10  H    1.093445   2.124385   3.517125   4.485970   5.889323
    11  H    1.095393   2.123002   2.791934   3.902945   5.022375
    12  H    2.098890   1.098499   2.211639   2.871871   4.290711
    13  H    3.225753   2.138600   1.106606   2.158236   2.770037
    14  H    2.650753   2.142965   1.103668   2.172018   2.801362
    15  H    3.967095   2.755418   2.168993   1.105226   2.162477
    16  H    3.536787   2.773720   2.164308   1.104197   2.165693
    17  H    4.988710   4.191555   2.784152   2.161199   1.105402
    18  H    5.301797   4.179095   2.788066   2.163711   1.105122
    19  H    6.362281   5.235554   4.245106   2.814696   2.176772
    20  H    6.078639   5.221296   4.223657   2.789173   2.168485
    21  H    7.539486   6.676092   5.307337   4.281889   2.857331
    22  H    9.092552   8.007726   6.620842   5.665803   4.219425
    23  H    8.241070   7.034936   5.815123   4.737709   3.572869
                    6          7          8          9         10
     6  C    0.000000
     7  C    1.508455   0.000000
     8  C    2.605179   1.469976   0.000000
     9  O    2.501528   1.422306   1.422347   0.000000
    10  H    6.997708   8.342668   9.288876   9.498359   0.000000
    11  H    6.260018   7.432696   8.485791   8.712196   1.865564
    12  H    5.320474   6.687181   7.398162   7.733971   2.439848
    13  H    4.199682   5.192377   5.781746   6.436223   4.141122
    14  H    4.228326   5.217818   6.173576   6.568411   3.741219
    15  H    2.784364   4.194138   4.901465   5.123427   4.683065
    16  H    2.790235   4.189279   5.323042   5.254237   4.358641
    17  H    2.165705   2.755232   3.856107   4.155921   6.034148
    18  H    2.162848   2.767128   3.253672   3.993180   6.271677
    19  H    1.103142   2.133085   2.709075   2.633223   7.160139
    20  H    1.104694   2.137664   3.430238   2.895061   6.926031
    21  H    2.213197   1.101312   2.204839   2.124540   8.545342
    22  H    3.554922   2.233969   1.098292   2.142699  10.070441
    23  H    2.822803   2.222976   1.098895   2.140771   9.118792
                   11         12         13         14         15
    11  H    0.000000
    12  H    3.087590   0.000000
    13  H    3.545209   2.557034   0.000000
    14  H    2.459150   3.104454   1.769736   0.000000
    15  H    4.522993   2.646938   2.518664   3.082900   0.000000
    16  H    3.751695   3.194116   3.070612   2.520206   1.762656
    17  H    4.851584   4.816024   3.087911   2.570821   3.074783
    18  H    5.469250   4.471576   2.539804   3.124542   2.521226
    19  H    6.694653   5.236035   4.417758   4.784307   2.589474
    20  H    6.177273   5.507874   4.740899   4.426642   3.106554
    21  H    7.421847   7.128744   5.465524   5.203093   4.810942
    22  H    9.150392   8.231195   6.390399   6.760007   5.833581
    23  H    8.507749   7.042959   5.558583   6.243065   4.586155
                   16         17         18         19         20
    16  H    0.000000
    17  H    2.521794   0.000000
    18  H    3.078337   1.762804   0.000000
    19  H    3.142534   3.086344   2.525178   0.000000
    20  H    2.567625   2.530127   3.079142   1.766945   0.000000
    21  H    4.475015   2.632333   3.173853   3.095896   2.559421
    22  H    6.201232   4.410735   3.880538   3.782871   4.349287
    23  H    5.362515   4.213627   3.171196   2.527212   3.768828
                   21         22         23
    21  H    0.000000
    22  H    2.528406   0.000000
    23  H    3.139642   1.853474   0.000000
 Stoichiometry    C8H14O(1+,2)
 Framework group  C1[X(C8H14O)]
 Deg. of freedom    63
 Full point group                 C1      NOp   1
 Largest Abelian subgroup         C1      NOp   1
 Largest concise Abelian subgroup C1      NOp   1
                         Standard orientation:                         
 ---------------------------------------------------------------------
 Center     Atomic      Atomic             Coordinates (Angstroms)
 Number     Number       Type             X           Y           Z
 ---------------------------------------------------------------------
      1          6           0       -4.692507   -0.286920    0.254315
      2          6           0       -3.631496    0.120197   -0.447078
      3          6           0       -2.335848    0.605548    0.136151
      4          6           0       -1.134166   -0.263596   -0.260967
      5          6           0        0.193283    0.248185    0.297775
      6          6           0        1.391965   -0.616609   -0.097161
      7          6           0        2.690767   -0.113498    0.482002
      8          6           0        3.572402    0.799869   -0.259151
      9          8           0        3.893113   -0.578717   -0.118739
     10          1           0       -5.604333   -0.638954   -0.235855
     11          1           0       -4.689237   -0.279779    1.349681
     12          1           0       -3.678771    0.091356   -1.544180
     13          1           0       -2.147565    1.641116   -0.205496
     14          1           0       -2.415504    0.650081    1.236040
     15          1           0       -1.070172   -0.319301   -1.362932
     16          1           0       -1.307694   -1.298228    0.083526
     17          1           0        0.126750    0.304719    1.399724
     18          1           0        0.362071    1.284621   -0.046614
     19          1           0        1.491247   -0.660319   -1.194957
     20          1           0        1.230032   -1.655577    0.241470
     21          1           0        2.725992   -0.069363    1.581866
     22          1           0        4.222646    1.500196    0.282116
     23          1           0        3.283243    1.120116   -1.269795
 ---------------------------------------------------------------------
 Rotational constants (GHZ):           7.9711999           0.4375762           0.4323116
 Standard basis: def2SVP (5D, 7F)
 There are   205 symmetry adapted cartesian basis functions of A   symmetry.
 There are   196 symmetry adapted basis functions of A   symmetry.
   196 basis functions,   323 primitive gaussians,   205 cartesian basis functions
    35 alpha electrons       34 beta electrons
       nuclear repulsion energy       420.4791686604 Hartrees.
 NAtoms=   23 NActive=   23 NUniq=   23 SFac= 1.00D+00 NAtFMM=   60 NAOKFM=F Big=F
 Integral buffers will be    131072 words long.
 Raffenetti 2 integral format.
 Two-electron integral symmetry is turned on.
 One-electron integrals computed using PRISM.
   1 Symmetry operations used in ECPInt.
 ECPInt:  NShTT=    4656 NPrTT=   16090 LenC2=    4386 LenP2D=   11797.
 LDataN:  DoStor=T MaxTD1= 4 Len=   56
 NBasis=   196 RedAO= T EigKep=  1.10D-03  NBF=   196
 NBsUse=   196 1.00D-06 EigRej= -1.00D+00 NBFU=   196
 ExpMin= 1.22D-01 ExpMax= 2.27D+03 ExpMxC= 3.41D+02 IAcc=3 IRadAn=         5 AccDes= 0.00D+00
 Harris functional with IExCor=  402 and IRadAn=       5 diagonalized for initial guess.
 HarFok:  IExCor=  402 AccDes= 0.00D+00 IRadAn=         5 IDoV= 1 UseB2=F ITyADJ=14
 ICtDFT=  3500011 ScaDFX=  1.000000  1.000000  1.000000  1.000000
 FoFCou: FMM=F IPFlag=           0 FMFlag=      100000 FMFlg1=           0
         NFxFlg=           0 DoJE=T BraDBF=F KetDBF=T FulRan=T
         wScrn=  0.000000 ICntrl=       500 IOpCl=  0 I1Cent=   200000004 NGrid=           0
         NMat0=    1 NMatS0=      1 NMatT0=    0 NMatD0=    1 NMtDS0=    0 NMtDT0=    0
 Petite list used in FoFCou.
 Initial guess <Sx>= 0.0000 <Sy>= 0.0000 <Sz>= 0.5000 <S**2>= 0.7500 S= 0.5000
 Requested convergence on RMS density matrix=1.00D-08 within 128 cycles.
 Requested convergence on MAX density matrix=1.00D-06.
 Requested convergence on             energy=1.00D-06.
 No special actions if energy rises.
 Integral accuracy reduced to 1.0D-05 until final iterations.
 EnCoef did    10 forward-backward iterations
 EnCoef did    16 forward-backward iterations
 Initial convergence to 1.0D-05 achieved.  Increase integral accuracy.
 SCF Done:  E(UB3LYP) =  -387.830666588     A.U. after   23 cycles
            NFock= 23  Conv=0.42D-08     -V/T= 2.0109
 <Sx>= 0.0000 <Sy>= 0.0000 <Sz>= 0.5000 <S**2>= 0.7539 S= 0.5020
 <L.S>= 0.000000000000E+00
 Annihilation of the first spin contaminant:
 S**2 before annihilation     0.7539,   after     0.7500

 **********************************************************************

            Population analysis using the SCF Density.

 **********************************************************************

 Orbital symmetries:
 Alpha Orbitals:
       Occupied  (A) (A) (A) (A) (A) (A) (A) (A) (A) (A) (A) (A)
                 (A) (A) (A) (A) (A) (A) (A) (A) (A) (A) (A) (A)
                 (A) (A) (A) (A) (A) (A) (A) (A) (A) (A) (A)
       Virtual   (A) (A) (A) (A) (A) (A) (A) (A) (A) (A) (A) (A)
                 (A) (A) (A) (A) (A) (A) (A) (A) (A) (A) (A) (A)
                 (A) (A) (A) (A) (A) (A) (A) (A) (A) (A) (A) (A)
                 (A) (A) (A) (A) (A) (A) (A) (A) (A) (A) (A) (A)
                 (A) (A) (A) (A) (A) (A) (A) (A) (A) (A) (A) (A)
                 (A) (A) (A) (A) (A) (A) (A) (A) (A) (A) (A) (A)
                 (A) (A) (A) (A) (A) (A) (A) (A) (A) (A) (A) (A)
                 (A) (A) (A) (A) (A) (A) (A) (A) (A) (A) (A) (A)
                 (A) (A) (A) (A) (A) (A) (A) (A) (A) (A) (A) (A)
                 (A) (A) (A) (A) (A) (A) (A) (A) (A) (A) (A) (A)
                 (A) (A) (A) (A) (A) (A) (A) (A) (A) (A) (A) (A)
                 (A) (A) (A) (A) (A) (A) (A) (A) (A) (A) (A) (A)
                 (A) (A) (A) (A) (A) (A) (A) (A) (A) (A) (A) (A)
                 (A) (A) (A) (A) (A)
 Beta  Orbitals:
       Occupied  (A) (A) (A) (A) (A) (A) (A) (A) (A) (A) (A) (A)
                 (A) (A) (A) (A) (A) (A) (A) (A) (A) (A) (A) (A)
                 (A) (A) (A) (A) (A) (A) (A) (A) (A) (A)
       Virtual   (A) (A) (A) (A) (A) (A) (A) (A) (A) (A) (A) (A)
                 (A) (A) (A) (A) (A) (A) (A) (A) (A) (A) (A) (A)
                 (A) (A) (A) (A) (A) (A) (A) (A) (A) (A) (A) (A)
                 (A) (A) (A) (A) (A) (A) (A) (A) (A) (A) (A) (A)
                 (A) (A) (A) (A) (A) (A) (A) (A) (A) (A) (A) (A)
                 (A) (A) (A) (A) (A) (A) (A) (A) (A) (A) (A) (A)
                 (A) (A) (A) (A) (A) (A) (A) (A) (A) (A) (A) (A)
                 (A) (A) (A) (A) (A) (A) (A) (A) (A) (A) (A) (A)
                 (A) (A) (A) (A) (A) (A) (A) (A) (A) (A) (A) (A)
                 (A) (A) (A) (A) (A) (A) (A) (A) (A) (A) (A) (A)
                 (A) (A) (A) (A) (A) (A) (A) (A) (A) (A) (A) (A)
                 (A) (A) (A) (A) (A) (A) (A) (A) (A) (A) (A) (A)
                 (A) (A) (A) (A) (A) (A) (A) (A) (A) (A) (A) (A)
                 (A) (A) (A) (A) (A) (A)
 The electronic state is 2-A.
 Alpha  occ. eigenvalues --  -19.36324 -10.40864 -10.39987 -10.39672 -10.39145
 Alpha  occ. eigenvalues --  -10.35949 -10.34995 -10.34702 -10.34344  -1.26905
 Alpha  occ. eigenvalues --   -0.98849  -0.95190  -0.90252  -0.83623  -0.81549
 Alpha  occ. eigenvalues --   -0.76056  -0.73613  -0.72874  -0.68111  -0.65505
 Alpha  occ. eigenvalues --   -0.64532  -0.62503  -0.61443  -0.59310  -0.58129
 Alpha  occ. eigenvalues --   -0.56508  -0.54247  -0.53467  -0.51513  -0.51034
 Alpha  occ. eigenvalues --   -0.49962  -0.48426  -0.47837  -0.46895  -0.46391
 Alpha virt. eigenvalues --   -0.18675  -0.08554  -0.07292  -0.06743  -0.06583
 Alpha virt. eigenvalues --   -0.05359  -0.04745  -0.04615  -0.04059  -0.01820
 Alpha virt. eigenvalues --   -0.01179  -0.00013   0.00316   0.01018   0.01826
 Alpha virt. eigenvalues --    0.02595   0.02886   0.06081   0.07491   0.09645
 Alpha virt. eigenvalues --    0.12018   0.13800   0.16050   0.18521   0.22506
 Alpha virt. eigenvalues --    0.24391   0.25580   0.27468   0.27678   0.28352
 Alpha virt. eigenvalues --    0.28442   0.31494   0.33199   0.34393   0.35208
 Alpha virt. eigenvalues --    0.36764   0.38346   0.40670   0.42610   0.44458
 Alpha virt. eigenvalues --    0.45505   0.47132   0.47310   0.48303   0.48706
 Alpha virt. eigenvalues --    0.49255   0.50149   0.50398   0.50776   0.51728
 Alpha virt. eigenvalues --    0.52010   0.52960   0.53698   0.54181   0.55372
 Alpha virt. eigenvalues --    0.56103   0.56332   0.56788   0.58951   0.63788
 Alpha virt. eigenvalues --    0.67389   0.69218   0.71710   0.74655   0.77181
 Alpha virt. eigenvalues --    0.78598   0.85091   0.86653   0.88647   0.92565
 Alpha virt. eigenvalues --    0.94077   1.01572   1.04093   1.05478   1.09470
 Alpha virt. eigenvalues --    1.11455   1.12787   1.15022   1.15765   1.20657
 Alpha virt. eigenvalues --    1.22616   1.24025   1.26520   1.35032   1.40354
 Alpha virt. eigenvalues --    1.41419   1.43993   1.46804   1.46855   1.48037
 Alpha virt. eigenvalues --    1.50842   1.53174   1.53672   1.55155   1.57586
 Alpha virt. eigenvalues --    1.59220   1.59596   1.60521   1.62602   1.63554
 Alpha virt. eigenvalues --    1.63812   1.64798   1.65405   1.67341   1.67794
 Alpha virt. eigenvalues --    1.69213   1.72349   1.74237   1.75095   1.76949
 Alpha virt. eigenvalues --    1.77378   1.78570   1.80141   1.83468   1.85509
 Alpha virt. eigenvalues --    1.87942   1.88524   1.90833   1.91470   1.93959
 Alpha virt. eigenvalues --    1.96553   2.01172   2.03439   2.07344   2.10006
 Alpha virt. eigenvalues --    2.13482   2.18280   2.20381   2.21240   2.22701
 Alpha virt. eigenvalues --    2.25655   2.26814   2.27572   2.30830   2.32144
 Alpha virt. eigenvalues --    2.38146   2.40620   2.41365   2.45081   2.47572
 Alpha virt. eigenvalues --    2.49834   2.55265   2.58395   2.61292   2.63615
 Alpha virt. eigenvalues --    2.65759   2.68049   2.70729   2.74071   2.75010
 Alpha virt. eigenvalues --    2.77873   2.81598   2.84258   2.86318   2.90401
 Alpha virt. eigenvalues --    2.92323   2.94446   2.96294   3.09752   3.12852
 Alpha virt. eigenvalues --    3.25521
  Beta  occ. eigenvalues --  -19.35360 -10.40849 -10.40000 -10.39424 -10.38673
  Beta  occ. eigenvalues --  -10.35903 -10.34908 -10.34635 -10.34308  -1.25304
  Beta  occ. eigenvalues --   -0.97996  -0.94591  -0.89482  -0.82880  -0.81071
  Beta  occ. eigenvalues --   -0.75602  -0.73323  -0.72387  -0.67010  -0.65112
  Beta  occ. eigenvalues --   -0.63788  -0.62276  -0.61060  -0.58708  -0.57491
  Beta  occ. eigenvalues --   -0.56064  -0.53956  -0.52882  -0.51039  -0.50565
  Beta  occ. eigenvalues --   -0.49569  -0.48307  -0.46704  -0.41518
  Beta virt. eigenvalues --   -0.39308  -0.15906  -0.08471  -0.07202  -0.06556
  Beta virt. eigenvalues --   -0.06426  -0.05207  -0.04587  -0.04478  -0.03728
  Beta virt. eigenvalues --   -0.01659  -0.01036   0.00226   0.00456   0.01117
  Beta virt. eigenvalues --    0.01935   0.02709   0.02997   0.06255   0.07608
  Beta virt. eigenvalues --    0.09933   0.12317   0.14040   0.16144   0.18935
  Beta virt. eigenvalues --    0.22822   0.24543   0.25842   0.27784   0.27929
  Beta virt. eigenvalues --    0.28680   0.28968   0.31856   0.33734   0.35127
  Beta virt. eigenvalues --    0.35756   0.37203   0.38788   0.41047   0.43505
  Beta virt. eigenvalues --    0.44854   0.45844   0.47435   0.47463   0.48515
  Beta virt. eigenvalues --    0.48906   0.49450   0.50400   0.50615   0.50945
  Beta virt. eigenvalues --    0.51906   0.52154   0.53154   0.53813   0.54335
  Beta virt. eigenvalues --    0.55541   0.56216   0.56415   0.56886   0.59081
  Beta virt. eigenvalues --    0.64262   0.67755   0.69771   0.72002   0.74907
  Beta virt. eigenvalues --    0.77486   0.79046   0.85624   0.86899   0.88811
  Beta virt. eigenvalues --    0.93132   0.94662   1.02107   1.04693   1.06012
  Beta virt. eigenvalues --    1.10160   1.12002   1.13020   1.15478   1.15983
  Beta virt. eigenvalues --    1.20743   1.22818   1.24470   1.26738   1.35490
  Beta virt. eigenvalues --    1.40554   1.41872   1.44009   1.47190   1.47267
  Beta virt. eigenvalues --    1.48450   1.50977   1.53365   1.53893   1.55338
  Beta virt. eigenvalues --    1.57785   1.59363   1.59951   1.61281   1.62980
  Beta virt. eigenvalues --    1.63682   1.64360   1.65103   1.65687   1.67570
  Beta virt. eigenvalues --    1.67922   1.69557   1.72496   1.74501   1.75434
  Beta virt. eigenvalues --    1.77113   1.77584   1.78876   1.80374   1.83811
  Beta virt. eigenvalues --    1.85979   1.88252   1.89001   1.91234   1.91850
  Beta virt. eigenvalues --    1.94379   1.96859   2.01575   2.03669   2.08183
  Beta virt. eigenvalues --    2.10361   2.13731   2.18787   2.20905   2.21843
  Beta virt. eigenvalues --    2.23132   2.25762   2.27099   2.27750   2.31105
  Beta virt. eigenvalues --    2.32578   2.38592   2.40770   2.41537   2.45423
  Beta virt. eigenvalues --    2.47838   2.50203   2.55699   2.59175   2.62288
  Beta virt. eigenvalues --    2.64244   2.66735   2.68563   2.70928   2.74612
  Beta virt. eigenvalues --    2.75681   2.78212   2.81916   2.84571   2.86577
  Beta virt. eigenvalues --    2.91640   2.92593   2.94739   2.96511   3.10027
  Beta virt. eigenvalues --    3.14570   3.26014
          Condensed to atoms (all electrons):
               1          2          3          4          5          6
     1  C    4.638573   0.602729  -0.051325  -0.000090  -0.000270   0.000003
     2  C    0.602729   4.732833   0.376006  -0.036738   0.006415  -0.000348
     3  C   -0.051325   0.376006   4.672062   0.357760  -0.025941   0.005330
     4  C   -0.000090  -0.036738   0.357760   4.700019   0.362180  -0.019300
     5  C   -0.000270   0.006415  -0.025941   0.362180   4.707083   0.335741
     6  C    0.000003  -0.000348   0.005330  -0.019300   0.335741   4.713150
     7  C   -0.000000   0.000005  -0.000277   0.005547  -0.025113   0.331780
     8  C   -0.000000  -0.000000  -0.000001   0.000055  -0.005269  -0.049319
     9  O    0.000000   0.000000   0.000000  -0.000081   0.003814  -0.024641
    10  H    0.383968  -0.011695   0.008203  -0.000206   0.000012  -0.000000
    11  H    0.392006  -0.018912  -0.018010   0.000082  -0.000045   0.000001
    12  H   -0.035304   0.398744  -0.042650  -0.003838   0.000105  -0.000001
    13  H    0.003267  -0.004322   0.347109  -0.007790  -0.010671   0.000261
    14  H   -0.009357  -0.027494   0.379634  -0.020116  -0.004830   0.000261
    15  H    0.000069  -0.007142  -0.024988   0.372994  -0.015586  -0.006154
    16  H    0.000953   0.001575  -0.029993   0.373904  -0.018111  -0.006550
    17  H    0.000043   0.000264  -0.006737  -0.017945   0.370974  -0.022258
    18  H   -0.000019   0.000540  -0.006488  -0.019677   0.370465  -0.025872
    19  H    0.000001   0.000027   0.000250  -0.006746  -0.013741   0.353964
    20  H   -0.000004  -0.000005   0.000354  -0.008861  -0.011318   0.351907
    21  H    0.000000   0.000001   0.000006  -0.000017  -0.001894  -0.034300
    22  H    0.000000   0.000000   0.000001  -0.000014   0.000726   0.001490
    23  H   -0.000000  -0.000000  -0.000004   0.000016  -0.002567  -0.000436
               7          8          9         10         11         12
     1  C   -0.000000  -0.000000   0.000000   0.383968   0.392006  -0.035304
     2  C    0.000005  -0.000000   0.000000  -0.011695  -0.018912   0.398744
     3  C   -0.000277  -0.000001   0.000000   0.008203  -0.018010  -0.042650
     4  C    0.005547   0.000055  -0.000081  -0.000206   0.000082  -0.003838
     5  C   -0.025113  -0.005269   0.003814   0.000012  -0.000045   0.000105
     6  C    0.331780  -0.049319  -0.024641  -0.000000   0.000001  -0.000001
     7  C    4.814529   0.345888   0.180527   0.000000  -0.000000   0.000000
     8  C    0.345888   4.593395   0.213727   0.000000   0.000000   0.000000
     9  O    0.180527   0.213727   7.838333  -0.000000   0.000000   0.000000
    10  H    0.000000   0.000000  -0.000000   0.563915  -0.034992  -0.012270
    11  H   -0.000000   0.000000   0.000000  -0.034992   0.573377   0.007151
    12  H    0.000000   0.000000   0.000000  -0.012270   0.007151   0.604786
    13  H   -0.000003  -0.000007   0.000000  -0.000390   0.000320  -0.004941
    14  H    0.000007   0.000001  -0.000000   0.000032   0.007702   0.007090
    15  H    0.000355  -0.000015  -0.000002   0.000031   0.000025   0.005719
    16  H    0.000484  -0.000008   0.000005  -0.000140   0.000239  -0.001117
    17  H   -0.006621  -0.000890  -0.000027   0.000001  -0.000012   0.000018
    18  H   -0.002316   0.003832  -0.000128  -0.000001   0.000005  -0.000022
    19  H   -0.007132  -0.008068   0.002040   0.000000  -0.000000  -0.000005
    20  H   -0.007661   0.007343  -0.001370  -0.000000   0.000000   0.000002
    21  H    0.380805  -0.013140  -0.017954  -0.000000  -0.000000  -0.000000
    22  H   -0.005118   0.380394  -0.014389   0.000000  -0.000000  -0.000000
    23  H   -0.005011   0.378447  -0.018168  -0.000000   0.000000  -0.000000
              13         14         15         16         17         18
     1  C    0.003267  -0.009357   0.000069   0.000953   0.000043  -0.000019
     2  C   -0.004322  -0.027494  -0.007142   0.001575   0.000264   0.000540
     3  C    0.347109   0.379634  -0.024988  -0.029993  -0.006737  -0.006488
     4  C   -0.007790  -0.020116   0.372994   0.373904  -0.017945  -0.019677
     5  C   -0.010671  -0.004830  -0.015586  -0.018111   0.370974   0.370465
     6  C    0.000261   0.000261  -0.006154  -0.006550  -0.022258  -0.025872
     7  C   -0.000003   0.000007   0.000355   0.000484  -0.006621  -0.002316
     8  C   -0.000007   0.000001  -0.000015  -0.000008  -0.000890   0.003832
     9  O    0.000000  -0.000000  -0.000002   0.000005  -0.000027  -0.000128
    10  H   -0.000390   0.000032   0.000031  -0.000140   0.000001  -0.000001
    11  H    0.000320   0.007702   0.000025   0.000239  -0.000012   0.000005
    12  H   -0.004941   0.007090   0.005719  -0.001117   0.000018  -0.000022
    13  H    0.628768  -0.025038  -0.009835   0.008443  -0.001668   0.007714
    14  H   -0.025038   0.649539   0.008094  -0.009701   0.007074  -0.001733
    15  H   -0.009835   0.008094   0.667172  -0.029860   0.008282  -0.010498
    16  H    0.008443  -0.009701  -0.029860   0.667411  -0.010253   0.008390
    17  H   -0.001668   0.007074   0.008282  -0.010253   0.675732  -0.031201
    18  H    0.007714  -0.001733  -0.010498   0.008390  -0.031201   0.686667
    19  H    0.000004   0.000021   0.007156  -0.001407   0.008458  -0.010940
    20  H    0.000010  -0.000037  -0.001741   0.007127  -0.009961   0.008777
    21  H    0.000008  -0.000005   0.000023   0.000012   0.006149  -0.001602
    22  H    0.000001  -0.000000   0.000001   0.000000   0.000037  -0.000455
    23  H   -0.000003   0.000000  -0.000005  -0.000002   0.000063   0.001056
              19         20         21         22         23
     1  C    0.000001  -0.000004   0.000000   0.000000  -0.000000
     2  C    0.000027  -0.000005   0.000001   0.000000  -0.000000
     3  C    0.000250   0.000354   0.000006   0.000001  -0.000004
     4  C   -0.006746  -0.008861  -0.000017  -0.000014   0.000016
     5  C   -0.013741  -0.011318  -0.001894   0.000726  -0.002567
     6  C    0.353964   0.351907  -0.034300   0.001490  -0.000436
     7  C   -0.007132  -0.007661   0.380805  -0.005118  -0.005011
     8  C   -0.008068   0.007343  -0.013140   0.380394   0.378447
     9  O    0.002040  -0.001370  -0.017954  -0.014389  -0.018168
    10  H    0.000000  -0.000000  -0.000000   0.000000  -0.000000
    11  H   -0.000000   0.000000  -0.000000  -0.000000   0.000000
    12  H   -0.000005   0.000002  -0.000000  -0.000000  -0.000000
    13  H    0.000004   0.000010   0.000008   0.000001  -0.000003
    14  H    0.000021  -0.000037  -0.000005  -0.000000   0.000000
    15  H    0.007156  -0.001741   0.000023   0.000001  -0.000005
    16  H   -0.001407   0.007127   0.000012   0.000000  -0.000002
    17  H    0.008458  -0.009961   0.006149   0.000037   0.000063
    18  H   -0.010940   0.008777  -0.001602  -0.000455   0.001056
    19  H    0.666625  -0.027126   0.007424   0.000295   0.003170
    20  H   -0.027126   0.649973  -0.006826  -0.000304   0.000169
    21  H    0.007424  -0.006826   0.602854  -0.005480   0.002343
    22  H    0.000295  -0.000304  -0.005480   0.574662  -0.031432
    23  H    0.003170   0.000169   0.002343  -0.031432   0.591302
          Atomic-Atomic Spin Densities.
               1          2          3          4          5          6
     1  C    0.291891   0.053351  -0.007805  -0.000721  -0.000031   0.000002
     2  C    0.053351   0.166430  -0.026402  -0.007475  -0.000185   0.000046
     3  C   -0.007805  -0.026402   0.015270   0.025824  -0.002703   0.000084
     4  C   -0.000721  -0.007475   0.025824   0.018720   0.009886  -0.003613
     5  C   -0.000031  -0.000185  -0.002703   0.009886   0.004434   0.014817
     6  C    0.000002   0.000046   0.000084  -0.003613   0.014817  -0.003871
     7  C    0.000000   0.000000  -0.000015   0.000532  -0.007240   0.025202
     8  C    0.000000   0.000000  -0.000001   0.000022  -0.000643   0.001645
     9  O   -0.000000  -0.000000   0.000000  -0.000016   0.000521  -0.002945
    10  H    0.002303  -0.002403  -0.000155  -0.000005  -0.000000   0.000000
    11  H    0.001695  -0.001347   0.000440   0.000030   0.000000  -0.000000
    12  H   -0.001059   0.001454   0.000686   0.000239  -0.000007  -0.000000
    13  H   -0.000720  -0.001538   0.002053  -0.000855  -0.000072   0.000185
    14  H    0.000261  -0.000132   0.001408  -0.000417   0.000085  -0.000016
    15  H    0.000048   0.000460  -0.000088  -0.000101  -0.000332   0.000067
    16  H    0.000366   0.001448  -0.002781   0.002076  -0.001847   0.000433
    17  H    0.000001   0.000003   0.000004   0.000086  -0.000074   0.000427
    18  H    0.000000   0.000037  -0.000173   0.000100   0.000162  -0.000337
    19  H   -0.000001  -0.000024   0.000060  -0.000640   0.001451   0.000739
    20  H    0.000000   0.000005  -0.000003  -0.000043   0.000366  -0.000438
    21  H   -0.000000  -0.000001   0.000005  -0.000027   0.001330  -0.000959
    22  H   -0.000000  -0.000000   0.000000  -0.000001   0.000105   0.000046
    23  H    0.000000   0.000000  -0.000001   0.000010  -0.000239  -0.000294
               7          8          9         10         11         12
     1  C    0.000000   0.000000  -0.000000   0.002303   0.001695  -0.001059
     2  C    0.000000   0.000000  -0.000000  -0.002403  -0.001347   0.001454
     3  C   -0.000015  -0.000001   0.000000  -0.000155   0.000440   0.000686
     4  C    0.000532   0.000022  -0.000016  -0.000005   0.000030   0.000239
     5  C   -0.007240  -0.000643   0.000521  -0.000000   0.000000  -0.000007
     6  C    0.025202   0.001645  -0.002945   0.000000  -0.000000  -0.000000
     7  C   -0.001915   0.007090  -0.027407  -0.000000   0.000000  -0.000000
     8  C    0.007090  -0.014124  -0.014641   0.000000  -0.000000  -0.000000
     9  O   -0.027407  -0.014641   0.400385  -0.000000   0.000000   0.000000
    10  H   -0.000000   0.000000  -0.000000  -0.015641   0.000822   0.000322
    11  H    0.000000  -0.000000   0.000000   0.000822  -0.015244  -0.000120
    12  H   -0.000000  -0.000000   0.000000   0.000322  -0.000120  -0.008873
    13  H   -0.000000   0.000001  -0.000000   0.000011  -0.000027  -0.000075
    14  H    0.000001   0.000000   0.000000   0.000005  -0.000088  -0.000090
    15  H    0.000014   0.000002  -0.000002  -0.000001  -0.000000  -0.000057
    16  H    0.000002   0.000001  -0.000005   0.000005  -0.000011  -0.000010
    17  H   -0.000025   0.000002   0.000000  -0.000000   0.000001   0.000000
    18  H    0.000356   0.000066  -0.000033   0.000000  -0.000000  -0.000001
    19  H   -0.002661  -0.000552   0.001469  -0.000000   0.000000   0.000001
    20  H    0.000796   0.000017  -0.000100   0.000000  -0.000000  -0.000000
    21  H    0.003444   0.000110  -0.001422  -0.000000   0.000000   0.000000
    22  H    0.000057   0.004934  -0.001904  -0.000000   0.000000   0.000000
    23  H    0.002719   0.004503  -0.002172   0.000000  -0.000000  -0.000000
              13         14         15         16         17         18
     1  C   -0.000720   0.000261   0.000048   0.000366   0.000001   0.000000
     2  C   -0.001538  -0.000132   0.000460   0.001448   0.000003   0.000037
     3  C    0.002053   0.001408  -0.000088  -0.002781   0.000004  -0.000173
     4  C   -0.000855  -0.000417  -0.000101   0.002076   0.000086   0.000100
     5  C   -0.000072   0.000085  -0.000332  -0.001847  -0.000074   0.000162
     6  C    0.000185  -0.000016   0.000067   0.000433   0.000427  -0.000337
     7  C   -0.000000   0.000001   0.000014   0.000002  -0.000025   0.000356
     8  C    0.000001   0.000000   0.000002   0.000001   0.000002   0.000066
     9  O   -0.000000   0.000000  -0.000002  -0.000005   0.000000  -0.000033
    10  H    0.000011   0.000005  -0.000001   0.000005  -0.000000   0.000000
    11  H   -0.000027  -0.000088  -0.000000  -0.000011   0.000001  -0.000000
    12  H   -0.000075  -0.000090  -0.000057  -0.000010   0.000000  -0.000001
    13  H    0.021800  -0.000025   0.000189   0.000189  -0.000001   0.000320
    14  H   -0.000025  -0.001784  -0.000017   0.000048   0.000015  -0.000002
    15  H    0.000189  -0.000017  -0.001649   0.000464  -0.000016   0.000067
    16  H    0.000189   0.000048   0.000464  -0.000163   0.000043   0.000061
    17  H   -0.000001   0.000015  -0.000016   0.000043  -0.000979   0.000059
    18  H    0.000320  -0.000002   0.000067   0.000061   0.000059  -0.000992
    19  H   -0.000044   0.000001  -0.000131  -0.000247  -0.000042  -0.000113
    20  H    0.000004  -0.000001   0.000008   0.000095   0.000020  -0.000018
    21  H   -0.000006   0.000001  -0.000003  -0.000036  -0.000091  -0.000092
    22  H   -0.000001   0.000000  -0.000000  -0.000001  -0.000001  -0.000021
    23  H    0.000004  -0.000000   0.000005   0.000005   0.000002   0.000049
              19         20         21         22         23
     1  C   -0.000001   0.000000  -0.000000  -0.000000   0.000000
     2  C   -0.000024   0.000005  -0.000001  -0.000000   0.000000
     3  C    0.000060  -0.000003   0.000005   0.000000  -0.000001
     4  C   -0.000640  -0.000043  -0.000027  -0.000001   0.000010
     5  C    0.001451   0.000366   0.001330   0.000105  -0.000239
     6  C    0.000739  -0.000438  -0.000959   0.000046  -0.000294
     7  C   -0.002661   0.000796   0.003444   0.000057   0.002719
     8  C   -0.000552   0.000017   0.000110   0.004934   0.004503
     9  O    0.001469  -0.000100  -0.001422  -0.001904  -0.002172
    10  H   -0.000000   0.000000  -0.000000  -0.000000   0.000000
    11  H    0.000000  -0.000000   0.000000   0.000000  -0.000000
    12  H    0.000001  -0.000000   0.000000   0.000000  -0.000000
    13  H   -0.000044   0.000004  -0.000006  -0.000001   0.000004
    14  H    0.000001  -0.000001   0.000001   0.000000  -0.000000
    15  H   -0.000131   0.000008  -0.000003  -0.000000   0.000005
    16  H   -0.000247   0.000095  -0.000036  -0.000001   0.000005
    17  H   -0.000042   0.000020  -0.000091  -0.000001   0.000002
    18  H   -0.000113  -0.000018  -0.000092  -0.000021   0.000049
    19  H    0.000807   0.000021   0.000158   0.000047  -0.000326
    20  H    0.000021  -0.001969  -0.000052   0.000002  -0.000009
    21  H    0.000158  -0.000052   0.019825   0.000640  -0.000117
    22  H    0.000047   0.000002   0.000640   0.016095  -0.001156
    23  H   -0.000326  -0.000009  -0.000117  -0.001156   0.009592
 Mulliken charges and spin densities:
               1          2
     1  C    0.074755   0.339581
     2  C   -0.012483   0.183728
     3  C    0.059699   0.005709
     4  C   -0.031137   0.043611
     5  C   -0.022162   0.019782
     6  C    0.095292   0.031222
     7  C   -0.000677   0.000949
     8  C    0.153637  -0.011568
     9  O   -0.161687   0.351726
    10  H    0.103535  -0.014737
    11  H    0.091064  -0.013848
    12  H    0.076533  -0.007589
    13  H    0.068763   0.021392
    14  H    0.038856  -0.000749
    15  H    0.035908  -0.001072
    16  H    0.038598   0.000136
    17  H    0.030478  -0.000567
    18  H    0.023505  -0.000505
    19  H    0.025729  -0.000025
    20  H    0.049552  -0.001297
    21  H    0.081591   0.022705
    22  H    0.099586   0.018841
    23  H    0.081064   0.012575
 Sum of Mulliken charges =   1.00000   1.00000
 Mulliken charges and spin densities with hydrogens summed into heavy atoms:
               1          2
     1  C    0.269354   0.310995
     2  C    0.064050   0.176139
     3  C    0.167318   0.026352
     4  C    0.043369   0.042674
     5  C    0.031822   0.018711
     6  C    0.170573   0.029900
     7  C    0.080915   0.023655
     8  C    0.334286   0.019848
     9  O   -0.161687   0.351726
 Electronic spatial extent (au):  <R**2>=           2469.8787
 Charge=              1.0000 electrons
 Dipole moment (field-independent basis, Debye):
    X=             -4.3042    Y=              1.3217    Z=              0.2397  Tot=              4.5090
 Quadrupole moment (field-independent basis, Debye-Ang):
   XX=              2.5734   YY=            -51.8131   ZZ=            -48.9816
   XY=              8.1430   XZ=              1.4008   YZ=             -1.0735
 Traceless Quadrupole moment (field-independent basis, Debye-Ang):
   XX=             35.3138   YY=            -19.0727   ZZ=            -16.2412
   XY=              8.1430   XZ=              1.4008   YZ=             -1.0735
 Octapole moment (field-independent basis, Debye-Ang**2):
  XXX=           -127.8539  YYY=              0.9963  ZZZ=              0.2768  XYY=              9.3017
  XXY=             15.8121  XXZ=              5.4366  XZZ=              2.1102  YZZ=              0.1804
  YYZ=             -0.4700  XYZ=             -1.4176
 Hexadecapole moment (field-independent basis, Debye-Ang**3):
 XXXX=          -1784.9971 YYYY=           -161.3896 ZZZZ=           -123.4720 XXXY=            200.0868
 XXXZ=              9.6796 YYYX=              1.3554 YYYZ=             -3.0401 ZZZX=             -0.6520
 ZZZY=             -1.4996 XXYY=           -486.8169 XXZZ=           -443.7123 YYZZ=            -51.6697
 XXYZ=             -6.7093 YYXZ=              0.3359 ZZXY=              1.7181
 N-N= 4.204791686604D+02 E-N=-1.728285478571D+03  KE= 3.836410063107D+02
                          Isotropic Fermi Contact Couplings
        Atom                 a.u.       MegaHertz       Gauss      10(-4) cm-1
     1  C(13)              0.04792      53.86596      19.22071      17.96775
     2  C(13)              0.01795      20.17648       7.19947       6.73015
     3  C(13)             -0.00295      -3.31106      -1.18147      -1.10445
     4  C(13)              0.00393       4.41318       1.57473       1.47208
     5  C(13)             -0.00203      -2.28357      -0.81483      -0.76172
     6  C(13)             -0.00194      -2.17969      -0.77777      -0.72707
     7  C(13)             -0.00695      -7.80993      -2.78678      -2.60511
     8  C(13)             -0.01087     -12.21526      -4.35871      -4.07457
     9  O(17)              0.12065     -73.13475     -26.09630     -24.39513
    10  H(1)              -0.00441     -19.69942      -7.02924      -6.57102
    11  H(1)              -0.00436     -19.47829      -6.95034      -6.49726
    12  H(1)              -0.00235     -10.52279      -3.75479      -3.51002
    13  H(1)               0.00970      43.34255      15.46570      14.45752
    14  H(1)              -0.00038      -1.69359      -0.60431      -0.56492
    15  H(1)              -0.00049      -2.18889      -0.78105      -0.73014
    16  H(1)              -0.00014      -0.64618      -0.23057      -0.21554
    17  H(1)              -0.00015      -0.68101      -0.24300      -0.22716
    18  H(1)              -0.00020      -0.91328      -0.32588      -0.30464
    19  H(1)              -0.00008      -0.35727      -0.12748      -0.11917
    20  H(1)              -0.00057      -2.53928      -0.90608      -0.84701
    21  H(1)               0.01033      46.18403      16.47961      15.40534
    22  H(1)               0.00848      37.89920      13.52338      12.64181
    23  H(1)               0.00595      26.61328       9.49628       8.87723
 --------------------------------------------------------
       Center         ----  Spin Dipole Couplings  ----
                      3XX-RR        3YY-RR        3ZZ-RR
 --------------------------------------------------------
     1   Atom       -0.121496      0.308357     -0.186860
     2   Atom       -0.031532      0.140271     -0.108739
     3   Atom        0.006189      0.028646     -0.034836
     4   Atom        0.072167     -0.030035     -0.042132
     5   Atom        0.043636     -0.021911     -0.021725
     6   Atom        0.069250     -0.036805     -0.032445
     7   Atom        0.020788     -0.035620      0.014833
     8   Atom       -0.002868      0.006891     -0.004022
     9   Atom        0.041544     -0.642131      0.600586
    10   Atom        0.019726     -0.002386     -0.017340
    11   Atom       -0.020141     -0.007407      0.027547
    12   Atom       -0.010908     -0.007495      0.018403
    13   Atom        0.000317      0.004547     -0.004864
    14   Atom        0.001007     -0.003992      0.002985
    15   Atom        0.001855     -0.005770      0.003915
    16   Atom        0.003255      0.003261     -0.006517
    17   Atom        0.002290     -0.004035      0.001745
    18   Atom        0.002387      0.001902     -0.004289
    19   Atom        0.004536     -0.006650      0.002114
    20   Atom        0.002846      0.002371     -0.005217
    21   Atom       -0.001798     -0.006556      0.008354
    22   Atom       -0.002967      0.007890     -0.004924
    23   Atom       -0.004834      0.002468      0.002367
 --------------------------------------------------------
                        XY            XZ            YZ
 --------------------------------------------------------
     1   Atom       -0.171944     -0.005907     -0.000681
     2   Atom       -0.125247     -0.001125     -0.021280
     3   Atom       -0.042172      0.000762      0.001376
     4   Atom       -0.038493     -0.009277      0.002909
     5   Atom       -0.002723     -0.004208      0.000174
     6   Atom       -0.001040      0.021059     -0.000583
     7   Atom        0.002947      0.025388      0.003005
     8   Atom        0.007910      0.018708     -0.001952
     9   Atom        0.236397      0.986513      0.285307
    10   Atom        0.008205      0.016108      0.005251
    11   Atom       -0.005644     -0.004563     -0.002936
    12   Atom       -0.003301     -0.006033     -0.001832
    13   Atom        0.006288     -0.001849     -0.003855
    14   Atom        0.001081      0.001823      0.002825
    15   Atom       -0.001251     -0.002043      0.001180
    16   Atom       -0.000911     -0.000412     -0.002333
    17   Atom       -0.000409      0.000795      0.001191
    18   Atom       -0.000712      0.000065     -0.000951
    19   Atom        0.000177      0.001492      0.001295
    20   Atom        0.002764     -0.000439     -0.002148
    21   Atom       -0.001191     -0.005728      0.001448
    22   Atom        0.004691      0.001418      0.003006
    23   Atom       -0.001429      0.000234     -0.007643
 --------------------------------------------------------


 ---------------------------------------------------------------------------------
              Anisotropic Spin Dipole Couplings in Principal Axis System
 ---------------------------------------------------------------------------------

       Atom             a.u.   MegaHertz   Gauss  10(-4) cm-1        Axes

              Baa    -0.1907   -25.585    -9.129    -8.534  0.5178  0.1796  0.8364
     1 C(13)  Bbb    -0.1780   -23.888    -8.524    -7.968  0.7889  0.2781 -0.5481
              Bcc     0.3687    49.473    17.653    16.502 -0.3310  0.9436  0.0024
 
              Baa    -0.1162   -15.588    -5.562    -5.199  0.4234  0.2783  0.8621
     2 C(13)  Bbb    -0.0911   -12.231    -4.364    -4.080  0.7785  0.3750 -0.5033
              Bcc     0.2073    27.818     9.926     9.279 -0.4634  0.8842 -0.0579
 
              Baa    -0.0351    -4.707    -1.679    -1.570 -0.1236 -0.1031  0.9870
     3 C(13)  Bbb    -0.0260    -3.487    -1.244    -1.163  0.7833  0.6005  0.1608
              Bcc     0.0611     8.194     2.924     2.733 -0.6093  0.7929  0.0065
 
              Baa    -0.0431    -5.780    -2.063    -1.928  0.2842  0.6906  0.6651
     4 C(13)  Bbb    -0.0427    -5.731    -2.045    -1.912 -0.1580 -0.6505  0.7429
              Bcc     0.0858    11.511     4.107     3.840  0.9457 -0.3162 -0.0758
 
              Baa    -0.0220    -2.955    -1.055    -0.986  0.0429  0.9988  0.0232
     5 C(13)  Bbb    -0.0220    -2.951    -1.053    -0.985  0.0629 -0.0258  0.9977
              Bcc     0.0440     5.907     2.108     1.970  0.9971 -0.0413 -0.0639
 
              Baa    -0.0371    -4.979    -1.777    -1.661 -0.1122  0.7878  0.6056
     6 C(13)  Bbb    -0.0363    -4.877    -1.740    -1.627 -0.1599 -0.6158  0.7715
              Bcc     0.0734     9.856     3.517     3.288  0.9807 -0.0103  0.1951
 
              Baa    -0.0358    -4.810    -1.716    -1.605 -0.0328  0.9985 -0.0428
     7 C(13)  Bbb    -0.0077    -1.040    -0.371    -0.347 -0.6652  0.0102  0.7466
              Bcc     0.0436     5.850     2.087     1.951  0.7459  0.0529  0.6639
 
              Baa    -0.0237    -3.186    -1.137    -1.063  0.6961 -0.2232 -0.6824
     8 C(13)  Bbb     0.0064     0.865     0.309     0.288 -0.1609  0.8778 -0.4512
              Bcc     0.0173     2.322     0.828     0.774  0.6997  0.4239  0.5751
 
              Baa    -0.7229    52.312    18.666    17.449 -0.6039  0.7423  0.2901
     9 O(17)  Bbb    -0.6901    49.938    17.819    16.657  0.5307  0.6461 -0.5485
              Bcc     1.4131  -102.250   -36.485   -34.107  0.5946  0.1773  0.7842
 
              Baa    -0.0236   -12.580    -4.489    -4.196 -0.3291 -0.1051  0.9384
    10 H(1)   Bbb    -0.0051    -2.720    -0.971    -0.907 -0.3120  0.9501 -0.0030
              Bcc     0.0287    15.300     5.459     5.104  0.8912  0.2938  0.3455
 
              Baa    -0.0228   -12.187    -4.349    -4.065  0.9274  0.3591  0.1049
    11 H(1)   Bbb    -0.0053    -2.829    -1.009    -0.944 -0.3641  0.9308  0.0326
              Bcc     0.0281    15.016     5.358     5.009 -0.0859 -0.0684  0.9939
 
              Baa    -0.0141    -7.510    -2.680    -2.505  0.8565  0.4814  0.1862
    12 H(1)   Bbb    -0.0056    -2.972    -1.061    -0.991 -0.4803  0.8754 -0.0540
              Bcc     0.0196    10.482     3.740     3.497 -0.1890 -0.0432  0.9810
 
              Baa    -0.0063    -3.354    -1.197    -1.119 -0.1200  0.3939  0.9113
    13 H(1)   Bbb    -0.0040    -2.110    -0.753    -0.704  0.8260 -0.4696  0.3117
              Bcc     0.0102     5.465     1.950     1.823  0.5507  0.7901 -0.2691
 
              Baa    -0.0050    -2.680    -0.956    -0.894 -0.0738  0.9456 -0.3168
    14 H(1)   Bbb    -0.0000    -0.018    -0.007    -0.006  0.8858 -0.0838 -0.4564
              Bcc     0.0051     2.698     0.963     0.900  0.4581  0.3143  0.8315
 
              Baa    -0.0060    -3.226    -1.151    -1.076  0.1331  0.9870 -0.0897
    15 H(1)   Bbb     0.0006     0.334     0.119     0.111  0.8373 -0.0636  0.5430
              Bcc     0.0054     2.892     1.032     0.965 -0.5302  0.1473  0.8350
 
              Baa    -0.0071    -3.778    -1.348    -1.260  0.0585  0.2246  0.9727
    16 H(1)   Bbb     0.0027     1.444     0.515     0.482  0.8045  0.5663 -0.1792
              Bcc     0.0044     2.334     0.833     0.779 -0.5911  0.7930 -0.1475
 
              Baa    -0.0043    -2.304    -0.822    -0.768  0.0848  0.9756 -0.2027
    17 H(1)   Bbb     0.0014     0.768     0.274     0.256 -0.6109  0.2116  0.7629
              Bcc     0.0029     1.536     0.548     0.512  0.7871  0.0591  0.6140
 
              Baa    -0.0044    -2.365    -0.844    -0.789  0.0061  0.1492  0.9888
    18 H(1)   Bbb     0.0015     0.791     0.282     0.264  0.6191  0.7759 -0.1209
              Bcc     0.0029     1.574     0.562     0.525  0.7853 -0.6129  0.0876
 
              Baa    -0.0068    -3.648    -1.302    -1.217  0.0035  0.9896 -0.1437
    19 H(1)   Bbb     0.0015     0.825     0.294     0.275 -0.4489  0.1300  0.8841
              Bcc     0.0053     2.823     1.007     0.942  0.8936  0.0615  0.4446
 
              Baa    -0.0058    -3.091    -1.103    -1.031 -0.0361  0.2657  0.9634
    20 H(1)   Bbb     0.0001     0.060     0.021     0.020  0.7116 -0.6700  0.2114
              Bcc     0.0057     3.031     1.081     1.011  0.7017  0.6932 -0.1649
 
              Baa    -0.0068    -3.649    -1.302    -1.217  0.2185  0.9758 -0.0106
    21 H(1)   Bbb    -0.0043    -2.283    -0.814    -0.761  0.8850 -0.1935  0.4235
              Bcc     0.0111     5.931     2.116     1.979 -0.4112  0.1019  0.9059
 
              Baa    -0.0057    -3.050    -1.088    -1.017 -0.3176 -0.0988  0.9431
    22 H(1)   Bbb    -0.0046    -2.475    -0.883    -0.826  0.8834 -0.3923  0.2564
              Bcc     0.0104     5.525     1.971     1.843  0.3446  0.9145  0.2119
 
              Baa    -0.0059    -3.163    -1.129    -1.055  0.6403  0.5739  0.5107
    23 H(1)   Bbb    -0.0042    -2.254    -0.804    -0.752  0.7641 -0.4077 -0.4999
              Bcc     0.0102     5.417     1.933     1.807 -0.0787  0.7103 -0.6995
 

 ---------------------------------------------------------------------------------

 ******************************Gaussian NBO Version 3.1******************************
             N A T U R A L   A T O M I C   O R B I T A L   A N D
          N A T U R A L   B O N D   O R B I T A L   A N A L Y S I S
 ******************************Gaussian NBO Version 3.1******************************
       /RESON  / : Allow strongly delocalized NBO set

 Analyzing the SCF density

 Job title: 45                                                              

 Storage needed:    117054 in NPA,    154795 in NBO ( 939521221 available)
 GSVD:  LWork=       22224 too small for GESVD, short by        9368 words or        9368 for optimal perf.


 NATURAL POPULATIONS:  Natural atomic orbital occupancies 
                                                          
   NAO  Atom  No  lang   Type(AO)    Occupancy
 --------------------------------------------
     1    C    1  S      Cor( 1S)     1.99899
     2    C    1  S      Val( 2S)     1.08672
     3    C    1  S      Ryd( 3S)     0.00081
     4    C    1  px     Val( 2p)     1.10096
     5    C    1  px     Ryd( 3p)     0.00275
     6    C    1  py     Val( 2p)     0.80466
     7    C    1  py     Ryd( 3p)     0.00125
     8    C    1  pz     Val( 2p)     1.17847
     9    C    1  pz     Ryd( 3p)     0.00367
    10    C    1  dxy    Ryd( 3d)     0.00056
    11    C    1  dxz    Ryd( 3d)     0.00068
    12    C    1  dyz    Ryd( 3d)     0.00029
    13    C    1  dx2y2  Ryd( 3d)     0.00052
    14    C    1  dz2    Ryd( 3d)     0.00063

    15    C    2  S      Cor( 1S)     1.99902
    16    C    2  S      Val( 2S)     0.99635
    17    C    2  S      Ryd( 3S)     0.00271
    18    C    2  px     Val( 2p)     1.01548
    19    C    2  px     Ryd( 3p)     0.00420
    20    C    2  py     Val( 2p)     0.82831
    21    C    2  py     Ryd( 3p)     0.00247
    22    C    2  pz     Val( 2p)     1.18630
    23    C    2  pz     Ryd( 3p)     0.00304
    24    C    2  dxy    Ryd( 3d)     0.00074
    25    C    2  dxz    Ryd( 3d)     0.00076
    26    C    2  dyz    Ryd( 3d)     0.00037
    27    C    2  dx2y2  Ryd( 3d)     0.00069
    28    C    2  dz2    Ryd( 3d)     0.00084

    29    C    3  S      Cor( 1S)     1.99907
    30    C    3  S      Val( 2S)     1.03022
    31    C    3  S      Ryd( 3S)     0.00159
    32    C    3  px     Val( 2p)     1.04322
    33    C    3  px     Ryd( 3p)     0.00357
    34    C    3  py     Val( 2p)     1.16715
    35    C    3  py     Ryd( 3p)     0.00192
    36    C    3  pz     Val( 2p)     1.21797
    37    C    3  pz     Ryd( 3p)     0.00433
    38    C    3  dxy    Ryd( 3d)     0.00054
    39    C    3  dxz    Ryd( 3d)     0.00057
    40    C    3  dyz    Ryd( 3d)     0.00040
    41    C    3  dx2y2  Ryd( 3d)     0.00078
    42    C    3  dz2    Ryd( 3d)     0.00082

    43    C    4  S      Cor( 1S)     1.99911
    44    C    4  S      Val( 2S)     1.01954
    45    C    4  S      Ryd( 3S)     0.00170
    46    C    4  px     Val( 2p)     0.99947
    47    C    4  px     Ryd( 3p)     0.00277
    48    C    4  py     Val( 2p)     1.16517
    49    C    4  py     Ryd( 3p)     0.00234
    50    C    4  pz     Val( 2p)     1.20957
    51    C    4  pz     Ryd( 3p)     0.00265
    52    C    4  dxy    Ryd( 3d)     0.00071
    53    C    4  dxz    Ryd( 3d)     0.00048
    54    C    4  dyz    Ryd( 3d)     0.00032
    55    C    4  dx2y2  Ryd( 3d)     0.00076
    56    C    4  dz2    Ryd( 3d)     0.00098

    57    C    5  S      Cor( 1S)     1.99912
    58    C    5  S      Val( 2S)     1.01346
    59    C    5  S      Ryd( 3S)     0.00180
    60    C    5  px     Val( 2p)     1.01399
    61    C    5  px     Ryd( 3p)     0.00303
    62    C    5  py     Val( 2p)     1.16946
    63    C    5  py     Ryd( 3p)     0.00244
    64    C    5  pz     Val( 2p)     1.20644
    65    C    5  pz     Ryd( 3p)     0.00275
    66    C    5  dxy    Ryd( 3d)     0.00068
    67    C    5  dxz    Ryd( 3d)     0.00049
    68    C    5  dyz    Ryd( 3d)     0.00032
    69    C    5  dx2y2  Ryd( 3d)     0.00078
    70    C    5  dz2    Ryd( 3d)     0.00096

    71    C    6  S      Cor( 1S)     1.99908
    72    C    6  S      Val( 2S)     1.02581
    73    C    6  S      Ryd( 3S)     0.00152
    74    C    6  px     Val( 2p)     1.01817
    75    C    6  px     Ryd( 3p)     0.00382
    76    C    6  py     Val( 2p)     1.18867
    77    C    6  py     Ryd( 3p)     0.00304
    78    C    6  pz     Val( 2p)     1.21179
    79    C    6  pz     Ryd( 3p)     0.00423
    80    C    6  dxy    Ryd( 3d)     0.00059
    81    C    6  dxz    Ryd( 3d)     0.00054
    82    C    6  dyz    Ryd( 3d)     0.00036
    83    C    6  dx2y2  Ryd( 3d)     0.00078
    84    C    6  dz2    Ryd( 3d)     0.00079

    85    C    7  S      Cor( 1S)     1.99892
    86    C    7  S      Val( 2S)     0.95204
    87    C    7  S      Ryd( 3S)     0.00448
    88    C    7  px     Val( 2p)     0.81672
    89    C    7  px     Ryd( 3p)     0.00605
    90    C    7  py     Val( 2p)     0.98163
    91    C    7  py     Ryd( 3p)     0.00209
    92    C    7  pz     Val( 2p)     1.13056
    93    C    7  pz     Ryd( 3p)     0.00374
    94    C    7  dxy    Ryd( 3d)     0.00186
    95    C    7  dxz    Ryd( 3d)     0.00197
    96    C    7  dyz    Ryd( 3d)     0.00091
    97    C    7  dx2y2  Ryd( 3d)     0.00179
    98    C    7  dz2    Ryd( 3d)     0.00153

    99    C    8  S      Cor( 1S)     1.99901
   100    C    8  S      Val( 2S)     1.04575
   101    C    8  S      Ryd( 3S)     0.00205
   102    C    8  px     Val( 2p)     1.05545
   103    C    8  px     Ryd( 3p)     0.00276
   104    C    8  py     Val( 2p)     0.78390
   105    C    8  py     Ryd( 3p)     0.00441
   106    C    8  pz     Val( 2p)     1.17622
   107    C    8  pz     Ryd( 3p)     0.00272
   108    C    8  dxy    Ryd( 3d)     0.00174
   109    C    8  dxz    Ryd( 3d)     0.00076
   110    C    8  dyz    Ryd( 3d)     0.00160
   111    C    8  dx2y2  Ryd( 3d)     0.00206
   112    C    8  dz2    Ryd( 3d)     0.00111

   113    O    9  S      Cor( 1S)     1.99981
   114    O    9  S      Val( 2S)     1.70837
   115    O    9  S      Ryd( 3S)     0.00053
   116    O    9  px     Val( 2p)     1.50811
   117    O    9  px     Ryd( 3p)     0.00148
   118    O    9  py     Val( 2p)     1.51062
   119    O    9  py     Ryd( 3p)     0.00117
   120    O    9  pz     Val( 2p)     1.59405
   121    O    9  pz     Ryd( 3p)     0.00158
   122    O    9  dxy    Ryd( 3d)     0.00152
   123    O    9  dxz    Ryd( 3d)     0.00094
   124    O    9  dyz    Ryd( 3d)     0.00109
   125    O    9  dx2y2  Ryd( 3d)     0.00186
   126    O    9  dz2    Ryd( 3d)     0.00074

   127    H   10  S      Val( 1S)     0.76817
   128    H   10  S      Ryd( 2S)     0.00120
   129    H   10  px     Ryd( 2p)     0.00066
   130    H   10  py     Ryd( 2p)     0.00019
   131    H   10  pz     Ryd( 2p)     0.00024

   132    H   11  S      Val( 1S)     0.78186
   133    H   11  S      Ryd( 2S)     0.00151
   134    H   11  px     Ryd( 2p)     0.00011
   135    H   11  py     Ryd( 2p)     0.00011
   136    H   11  pz     Ryd( 2p)     0.00086

   137    H   12  S      Val( 1S)     0.76655
   138    H   12  S      Ryd( 2S)     0.00232
   139    H   12  px     Ryd( 2p)     0.00009
   140    H   12  py     Ryd( 2p)     0.00010
   141    H   12  pz     Ryd( 2p)     0.00087

   142    H   13  S      Val( 1S)     0.72545
   143    H   13  S      Ryd( 2S)     0.00234
   144    H   13  px     Ryd( 2p)     0.00017
   145    H   13  py     Ryd( 2p)     0.00071
   146    H   13  pz     Ryd( 2p)     0.00022

   147    H   14  S      Val( 1S)     0.75787
   148    H   14  S      Ryd( 2S)     0.00253
   149    H   14  px     Ryd( 2p)     0.00012
   150    H   14  py     Ryd( 2p)     0.00014
   151    H   14  pz     Ryd( 2p)     0.00073

   152    H   15  S      Val( 1S)     0.76571
   153    H   15  S      Ryd( 2S)     0.00259
   154    H   15  px     Ryd( 2p)     0.00012
   155    H   15  py     Ryd( 2p)     0.00018
   156    H   15  pz     Ryd( 2p)     0.00073

   157    H   16  S      Val( 1S)     0.76266
   158    H   16  S      Ryd( 2S)     0.00262
   159    H   16  px     Ryd( 2p)     0.00012
   160    H   16  py     Ryd( 2p)     0.00068
   161    H   16  pz     Ryd( 2p)     0.00023

   162    H   17  S      Val( 1S)     0.76832
   163    H   17  S      Ryd( 2S)     0.00262
   164    H   17  px     Ryd( 2p)     0.00011
   165    H   17  py     Ryd( 2p)     0.00018
   166    H   17  pz     Ryd( 2p)     0.00073

   167    H   18  S      Val( 1S)     0.77067
   168    H   18  S      Ryd( 2S)     0.00260
   169    H   18  px     Ryd( 2p)     0.00012
   170    H   18  py     Ryd( 2p)     0.00067
   171    H   18  pz     Ryd( 2p)     0.00023

   172    H   19  S      Val( 1S)     0.75659
   173    H   19  S      Ryd( 2S)     0.00268
   174    H   19  px     Ryd( 2p)     0.00013
   175    H   19  py     Ryd( 2p)     0.00017
   176    H   19  pz     Ryd( 2p)     0.00073

   177    H   20  S      Val( 1S)     0.74879
   178    H   20  S      Ryd( 2S)     0.00258
   179    H   20  px     Ryd( 2p)     0.00015
   180    H   20  py     Ryd( 2p)     0.00071
   181    H   20  pz     Ryd( 2p)     0.00021

   182    H   21  S      Val( 1S)     0.75383
   183    H   21  S      Ryd( 2S)     0.00235
   184    H   21  px     Ryd( 2p)     0.00005
   185    H   21  py     Ryd( 2p)     0.00014
   186    H   21  pz     Ryd( 2p)     0.00087

   187    H   22  S      Val( 1S)     0.76137
   188    H   22  S      Ryd( 2S)     0.00144
   189    H   22  px     Ryd( 2p)     0.00043
   190    H   22  py     Ryd( 2p)     0.00039
   191    H   22  pz     Ryd( 2p)     0.00027

   192    H   23  S      Val( 1S)     0.77593
   193    H   23  S      Ryd( 2S)     0.00150
   194    H   23  px     Ryd( 2p)     0.00018
   195    H   23  py     Ryd( 2p)     0.00014
   196    H   23  pz     Ryd( 2p)     0.00076

 WARNING:  1 low occupancy (<1.9990e) core orbital  found on  C    1
           1 low occupancy (<1.9990e) core orbital  found on  C    7


 Summary of Natural Population Analysis:                  
                                                          
                                       Natural Population 
                Natural  -----------------------------------------------
    Atom  No    Charge         Core      Valence    Rydberg      Total
 -----------------------------------------------------------------------
      C    1   -0.18095      1.99899     4.17080    0.01116     6.18095
      C    2   -0.04129      1.99902     4.02645    0.01582     6.04129
      C    3   -0.47215      1.99907     4.45855    0.01453     6.47215
      C    4   -0.40557      1.99911     4.39375    0.01271     6.40557
      C    5   -0.41572      1.99912     4.40335    0.01325     6.41572
      C    6   -0.45921      1.99908     4.44445    0.01567     6.45921
      C    7    0.09571      1.99892     3.88096    0.02441     5.90429
      C    8   -0.07954      1.99901     4.06132    0.01921     6.07954
      O    9   -0.33188      1.99981     6.32115    0.01093     8.33188
      H   10    0.22954      0.00000     0.76817    0.00229     0.77046
      H   11    0.21555      0.00000     0.78186    0.00259     0.78445
      H   12    0.23007      0.00000     0.76655    0.00338     0.76993
      H   13    0.27110      0.00000     0.72545    0.00344     0.72890
      H   14    0.23862      0.00000     0.75787    0.00351     0.76138
      H   15    0.23067      0.00000     0.76571    0.00361     0.76933
      H   16    0.23369      0.00000     0.76266    0.00365     0.76631
      H   17    0.22804      0.00000     0.76832    0.00364     0.77196
      H   18    0.22572      0.00000     0.77067    0.00362     0.77428
      H   19    0.23970      0.00000     0.75659    0.00371     0.76030
      H   20    0.24756      0.00000     0.74879    0.00365     0.75244
      H   21    0.24275      0.00000     0.75383    0.00342     0.75725
      H   22    0.23610      0.00000     0.76137    0.00253     0.76390
      H   23    0.22149      0.00000     0.77593    0.00258     0.77851
 =======================================================================
   * Total *    1.00000     17.99214    50.82456    0.18331    69.00000

                                 Natural Population      
 --------------------------------------------------------
   Core                      17.99214 ( 99.9563% of  18)
   Valence                   50.82456 ( 99.6560% of  51)
   Natural Minimal Basis     68.81669 ( 99.7343% of  69)
   Natural Rydberg Basis      0.18331 (  0.2657% of  69)
 --------------------------------------------------------

    Atom  No          Natural Electron Configuration
 ----------------------------------------------------------------------------
      C    1      [core]2S( 1.09)2p( 3.08)3p( 0.01)
      C    2      [core]2S( 1.00)2p( 3.03)3p( 0.01)
      C    3      [core]2S( 1.03)2p( 3.43)3p( 0.01)
      C    4      [core]2S( 1.02)2p( 3.37)3p( 0.01)
      C    5      [core]2S( 1.01)2p( 3.39)3p( 0.01)
      C    6      [core]2S( 1.03)2p( 3.42)3p( 0.01)
      C    7      [core]2S( 0.95)2p( 2.93)3p( 0.01)3d( 0.01)
      C    8      [core]2S( 1.05)2p( 3.02)3p( 0.01)3d( 0.01)
      O    9      [core]2S( 1.71)2p( 4.61)3d( 0.01)
      H   10            1S( 0.77)
      H   11            1S( 0.78)
      H   12            1S( 0.77)
      H   13            1S( 0.73)
      H   14            1S( 0.76)
      H   15            1S( 0.77)
      H   16            1S( 0.76)
      H   17            1S( 0.77)
      H   18            1S( 0.77)
      H   19            1S( 0.76)
      H   20            1S( 0.75)
      H   21            1S( 0.75)
      H   22            1S( 0.76)
      H   23            1S( 0.78)


 ***************************************************
 *******         Alpha spin orbitals         *******
 ***************************************************


 NATURAL POPULATIONS:  Natural atomic orbital occupancies 
                                                          
   NAO  Atom  No  lang   Type(AO)    Occupancy      Energy
 ----------------------------------------------------------
     1    C    1  S      Cor( 1S)     0.99950     -10.26880
     2    C    1  S      Val( 2S)     0.54916      -0.41128
     3    C    1  S      Ryd( 3S)     0.00040       0.37287
     4    C    1  px     Val( 2p)     0.56887      -0.23349
     5    C    1  px     Ryd( 3p)     0.00139       0.44373
     6    C    1  py     Val( 2p)     0.53574      -0.30826
     7    C    1  py     Ryd( 3p)     0.00063       0.35363
     8    C    1  pz     Val( 2p)     0.59193      -0.22560
     9    C    1  pz     Ryd( 3p)     0.00184       0.59860
    10    C    1  dxy    Ryd( 3d)     0.00032       1.90529
    11    C    1  dxz    Ryd( 3d)     0.00035       2.20611
    12    C    1  dyz    Ryd( 3d)     0.00020       1.78903
    13    C    1  dx2y2  Ryd( 3d)     0.00028       1.94701
    14    C    1  dz2    Ryd( 3d)     0.00030       2.26002

    15    C    2  S      Cor( 1S)     0.99951     -10.27112
    16    C    2  S      Val( 2S)     0.50057      -0.37585
    17    C    2  S      Ryd( 3S)     0.00137       0.40034
    18    C    2  px     Val( 2p)     0.52381      -0.23449
    19    C    2  px     Ryd( 3p)     0.00216       0.49663
    20    C    2  py     Val( 2p)     0.48438      -0.29308
    21    C    2  py     Ryd( 3p)     0.00128       0.40290
    22    C    2  pz     Val( 2p)     0.59402      -0.23858
    23    C    2  pz     Ryd( 3p)     0.00153       0.72148
    24    C    2  dxy    Ryd( 3d)     0.00046       1.91473
    25    C    2  dxz    Ryd( 3d)     0.00039       2.13589
    26    C    2  dyz    Ryd( 3d)     0.00023       1.78917
    27    C    2  dx2y2  Ryd( 3d)     0.00042       1.95956
    28    C    2  dz2    Ryd( 3d)     0.00041       2.23908

    29    C    3  S      Cor( 1S)     0.99954     -10.23676
    30    C    3  S      Val( 2S)     0.51462      -0.38174
    31    C    3  S      Ryd( 3S)     0.00080       0.73945
    32    C    3  px     Val( 2p)     0.52373      -0.24265
    33    C    3  px     Ryd( 3p)     0.00181       0.48858
    34    C    3  py     Val( 2p)     0.59237      -0.25078
    35    C    3  py     Ryd( 3p)     0.00103       0.46140
    36    C    3  pz     Val( 2p)     0.60867      -0.24769
    37    C    3  pz     Ryd( 3p)     0.00219       0.59702
    38    C    3  dxy    Ryd( 3d)     0.00032       2.03999
    39    C    3  dxz    Ryd( 3d)     0.00028       1.98506
    40    C    3  dyz    Ryd( 3d)     0.00020       1.96489
    41    C    3  dx2y2  Ryd( 3d)     0.00040       2.10286
    42    C    3  dz2    Ryd( 3d)     0.00041       2.28827

    43    C    4  S      Cor( 1S)     0.99956     -10.22705
    44    C    4  S      Val( 2S)     0.51000      -0.36850
    45    C    4  S      Ryd( 3S)     0.00084       0.76080
    46    C    4  px     Val( 2p)     0.51653      -0.23115
    47    C    4  px     Ryd( 3p)     0.00145       0.53910
    48    C    4  py     Val( 2p)     0.58504      -0.23269
    49    C    4  py     Ryd( 3p)     0.00119       0.52340
    50    C    4  pz     Val( 2p)     0.60511      -0.23424
    51    C    4  pz     Ryd( 3p)     0.00133       0.56440
    52    C    4  dxy    Ryd( 3d)     0.00039       2.06390
    53    C    4  dxz    Ryd( 3d)     0.00026       1.97361
    54    C    4  dyz    Ryd( 3d)     0.00016       1.98021
    55    C    4  dx2y2  Ryd( 3d)     0.00038       2.12871
    56    C    4  dz2    Ryd( 3d)     0.00049       2.29044

    57    C    5  S      Cor( 1S)     0.99956     -10.22014
    58    C    5  S      Val( 2S)     0.50661      -0.36077
    59    C    5  S      Ryd( 3S)     0.00089       0.77593
    60    C    5  px     Val( 2p)     0.51697      -0.22437
    61    C    5  px     Ryd( 3p)     0.00157       0.55368
    62    C    5  py     Val( 2p)     0.58432      -0.22749
    63    C    5  py     Ryd( 3p)     0.00125       0.53037
    64    C    5  pz     Val( 2p)     0.60316      -0.22924
    65    C    5  pz     Ryd( 3p)     0.00139       0.58288
    66    C    5  dxy    Ryd( 3d)     0.00035       2.07045
    67    C    5  dxz    Ryd( 3d)     0.00025       1.98252
    68    C    5  dyz    Ryd( 3d)     0.00016       1.98516
    69    C    5  dx2y2  Ryd( 3d)     0.00039       2.14226
    70    C    5  dz2    Ryd( 3d)     0.00048       2.29546

    71    C    6  S      Cor( 1S)     0.99954     -10.22295
    72    C    6  S      Val( 2S)     0.51276      -0.36927
    73    C    6  S      Ryd( 3S)     0.00074       0.76013
    74    C    6  px     Val( 2p)     0.52354      -0.23343
    75    C    6  px     Ryd( 3p)     0.00193       0.51369
    76    C    6  py     Val( 2p)     0.59405      -0.23420
    77    C    6  py     Ryd( 3p)     0.00149       0.51577
    78    C    6  pz     Val( 2p)     0.60708      -0.23729
    79    C    6  pz     Ryd( 3p)     0.00214       0.60418
    80    C    6  dxy    Ryd( 3d)     0.00032       2.05793
    81    C    6  dxz    Ryd( 3d)     0.00028       1.98922
    82    C    6  dyz    Ryd( 3d)     0.00018       1.98179
    83    C    6  dx2y2  Ryd( 3d)     0.00040       2.14166
    84    C    6  dz2    Ryd( 3d)     0.00040       2.29812

    85    C    7  S      Cor( 1S)     0.99946     -10.29666
    86    C    7  S      Val( 2S)     0.47502      -0.36816
    87    C    7  S      Ryd( 3S)     0.00216       0.59477
    88    C    7  px     Val( 2p)     0.40906      -0.22310
    89    C    7  px     Ryd( 3p)     0.00294       0.45117
    90    C    7  py     Val( 2p)     0.48822      -0.26228
    91    C    7  py     Ryd( 3p)     0.00107       0.43417
    92    C    7  pz     Val( 2p)     0.57066      -0.24784
    93    C    7  pz     Ryd( 3p)     0.00185       0.69990
    94    C    7  dxy    Ryd( 3d)     0.00092       2.01701
    95    C    7  dxz    Ryd( 3d)     0.00103       2.05593
    96    C    7  dyz    Ryd( 3d)     0.00048       1.90459
    97    C    7  dx2y2  Ryd( 3d)     0.00090       1.91802
    98    C    7  dz2    Ryd( 3d)     0.00079       2.21413

    99    C    8  S      Cor( 1S)     0.99950     -10.29425
   100    C    8  S      Val( 2S)     0.52192      -0.39756
   101    C    8  S      Ryd( 3S)     0.00099       0.50497
   102    C    8  px     Val( 2p)     0.52867      -0.25543
   103    C    8  px     Ryd( 3p)     0.00139       0.42772
   104    C    8  py     Val( 2p)     0.38855      -0.21539
   105    C    8  py     Ryd( 3p)     0.00220       0.34405
   106    C    8  pz     Val( 2p)     0.58922      -0.24108
   107    C    8  pz     Ryd( 3p)     0.00136       0.52533
   108    C    8  dxy    Ryd( 3d)     0.00087       2.08900
   109    C    8  dxz    Ryd( 3d)     0.00038       2.03790
   110    C    8  dyz    Ryd( 3d)     0.00086       2.08882
   111    C    8  dx2y2  Ryd( 3d)     0.00105       1.92051
   112    C    8  dz2    Ryd( 3d)     0.00055       2.09920

   113    O    9  S      Cor( 1S)     0.99990     -19.14960
   114    O    9  S      Val( 2S)     0.85710      -1.09151
   115    O    9  S      Ryd( 3S)     0.00027       1.42278
   116    O    9  px     Val( 2p)     0.81536      -0.50010
   117    O    9  px     Ryd( 3p)     0.00073       0.92277
   118    O    9  py     Val( 2p)     0.76414      -0.49345
   119    O    9  py     Ryd( 3p)     0.00058       0.94947
   120    O    9  pz     Val( 2p)     0.90253      -0.49830
   121    O    9  pz     Ryd( 3p)     0.00076       0.94050
   122    O    9  dxy    Ryd( 3d)     0.00078       2.67376
   123    O    9  dxz    Ryd( 3d)     0.00046       2.64148
   124    O    9  dyz    Ryd( 3d)     0.00058       2.55354
   125    O    9  dx2y2  Ryd( 3d)     0.00096       2.82751
   126    O    9  dz2    Ryd( 3d)     0.00037       2.64100

   127    H   10  S      Val( 1S)     0.37988      -0.08638
   128    H   10  S      Ryd( 2S)     0.00060       0.18801
   129    H   10  px     Ryd( 2p)     0.00032       2.01755
   130    H   10  py     Ryd( 2p)     0.00010       1.53878
   131    H   10  pz     Ryd( 2p)     0.00012       1.75842

   132    H   11  S      Val( 1S)     0.38671      -0.09736
   133    H   11  S      Ryd( 2S)     0.00075       0.19990
   134    H   11  px     Ryd( 2p)     0.00006       1.61326
   135    H   11  py     Ryd( 2p)     0.00007       1.47541
   136    H   11  pz     Ryd( 2p)     0.00041       2.20963

   137    H   12  S      Val( 1S)     0.38107      -0.08568
   138    H   12  S      Ryd( 2S)     0.00116       0.19573
   139    H   12  px     Ryd( 2p)     0.00004       1.75208
   140    H   12  py     Ryd( 2p)     0.00005       1.51736
   141    H   12  pz     Ryd( 2p)     0.00043       2.20265

   142    H   13  S      Val( 1S)     0.37122      -0.07934
   143    H   13  S      Ryd( 2S)     0.00119       0.22562
   144    H   13  px     Ryd( 2p)     0.00008       1.67454
   145    H   13  py     Ryd( 2p)     0.00036       2.13731
   146    H   13  pz     Ryd( 2p)     0.00012       1.72376

   147    H   14  S      Val( 1S)     0.37856      -0.07478
   148    H   14  S      Ryd( 2S)     0.00126       0.24341
   149    H   14  px     Ryd( 2p)     0.00006       1.66982
   150    H   14  py     Ryd( 2p)     0.00007       1.62522
   151    H   14  pz     Ryd( 2p)     0.00036       2.22293

   152    H   15  S      Val( 1S)     0.38232      -0.06904
   153    H   15  S      Ryd( 2S)     0.00130       0.24368
   154    H   15  px     Ryd( 2p)     0.00006       1.70335
   155    H   15  py     Ryd( 2p)     0.00009       1.67400
   156    H   15  pz     Ryd( 2p)     0.00036       2.22544

   157    H   16  S      Val( 1S)     0.38131      -0.06604
   158    H   16  S      Ryd( 2S)     0.00132       0.23809
   159    H   16  px     Ryd( 2p)     0.00006       1.71065
   160    H   16  py     Ryd( 2p)     0.00034       2.15853
   161    H   16  pz     Ryd( 2p)     0.00011       1.71783

   162    H   17  S      Val( 1S)     0.38390      -0.06783
   163    H   17  S      Ryd( 2S)     0.00130       0.24770
   164    H   17  px     Ryd( 2p)     0.00006       1.70921
   165    H   17  py     Ryd( 2p)     0.00009       1.67690
   166    H   17  pz     Ryd( 2p)     0.00036       2.22896

   167    H   18  S      Val( 1S)     0.38504      -0.06865
   168    H   18  S      Ryd( 2S)     0.00130       0.25067
   169    H   18  px     Ryd( 2p)     0.00006       1.71797
   170    H   18  py     Ryd( 2p)     0.00033       2.16228
   171    H   18  pz     Ryd( 2p)     0.00011       1.72502

   172    H   19  S      Val( 1S)     0.37838      -0.06873
   173    H   19  S      Ryd( 2S)     0.00136       0.24913
   174    H   19  px     Ryd( 2p)     0.00006       1.68863
   175    H   19  py     Ryd( 2p)     0.00009       1.65398
   176    H   19  pz     Ryd( 2p)     0.00036       2.22763

   177    H   20  S      Val( 1S)     0.37380      -0.06108
   178    H   20  S      Ryd( 2S)     0.00129       0.23798
   179    H   20  px     Ryd( 2p)     0.00007       1.72656
   180    H   20  py     Ryd( 2p)     0.00035       2.16500
   181    H   20  pz     Ryd( 2p)     0.00011       1.74317

   182    H   21  S      Val( 1S)     0.38562      -0.07694
   183    H   21  S      Ryd( 2S)     0.00112       0.19791
   184    H   21  px     Ryd( 2p)     0.00003       1.75466
   185    H   21  py     Ryd( 2p)     0.00007       1.58477
   186    H   21  pz     Ryd( 2p)     0.00045       2.20562

   187    H   22  S      Val( 1S)     0.38755      -0.07926
   188    H   22  S      Ryd( 2S)     0.00067       0.19100
   189    H   22  px     Ryd( 2p)     0.00023       1.75458
   190    H   22  py     Ryd( 2p)     0.00020       1.87831
   191    H   22  pz     Ryd( 2p)     0.00014       1.77721

   192    H   23  S      Val( 1S)     0.39257      -0.08836
   193    H   23  S      Ryd( 2S)     0.00070       0.20528
   194    H   23  px     Ryd( 2p)     0.00009       1.59455
   195    H   23  py     Ryd( 2p)     0.00007       1.70567
   196    H   23  pz     Ryd( 2p)     0.00039       2.09854


 Summary of Natural Population Analysis:                  
                                                          
                                       Natural Population 
                Natural  -----------------------------------------------
    Atom  No    Charge         Core      Valence    Rydberg      Total
 -----------------------------------------------------------------------
      C    1   -0.25091      0.99950     2.24570    0.00571     3.25091
      C    2   -0.11054      0.99951     2.10278    0.00825     3.11054
      C    3   -0.24637      0.99954     2.23939    0.00745     3.24637
      C    4   -0.22273      0.99956     2.21668    0.00650     3.22273
      C    5   -0.21736      0.99956     2.21106    0.00674     3.21736
      C    6   -0.24485      0.99954     2.23743    0.00788     3.24485
      C    7    0.04545      0.99946     1.94296    0.01213     2.95455
      C    8   -0.03750      0.99950     2.02836    0.00965     3.03750
      O    9   -0.34452      0.99990     3.33912    0.00550     4.34452
      H   10    0.11898      0.00000     0.37988    0.00114     0.38102
      H   11    0.11201      0.00000     0.38671    0.00129     0.38799
      H   12    0.11725      0.00000     0.38107    0.00168     0.38275
      H   13    0.12703      0.00000     0.37122    0.00175     0.37297
      H   14    0.11968      0.00000     0.37856    0.00176     0.38032
      H   15    0.11587      0.00000     0.38232    0.00181     0.38413
      H   16    0.11686      0.00000     0.38131    0.00183     0.38314
      H   17    0.11428      0.00000     0.38390    0.00181     0.38572
      H   18    0.11315      0.00000     0.38504    0.00181     0.38685
      H   19    0.11974      0.00000     0.37838    0.00188     0.38026
      H   20    0.12439      0.00000     0.37380    0.00182     0.37561
      H   21    0.11271      0.00000     0.38562    0.00167     0.38729
      H   22    0.11123      0.00000     0.38755    0.00123     0.38877
      H   23    0.10617      0.00000     0.39257    0.00125     0.39383
 =======================================================================
   * Total *    0.00000      8.99607    25.91142    0.09252    35.00000

                                 Natural Population      
 --------------------------------------------------------
   Core                       8.99607 ( 99.9563% of   9)
   Valence                   25.91142 ( 99.6593% of  26)
   Natural Minimal Basis     34.90748 ( 99.7357% of  35)
   Natural Rydberg Basis      0.09252 (  0.2643% of  35)
 --------------------------------------------------------

    Atom  No          Natural Electron Configuration
 ----------------------------------------------------------------------------
      C    1      [core]2S( 0.55)2p( 1.70)
      C    2      [core]2S( 0.50)2p( 1.60)
      C    3      [core]2S( 0.51)2p( 1.72)3p( 0.01)
      C    4      [core]2S( 0.51)2p( 1.71)
      C    5      [core]2S( 0.51)2p( 1.70)
      C    6      [core]2S( 0.51)2p( 1.72)3p( 0.01)
      C    7      [core]2S( 0.48)2p( 1.47)3p( 0.01)
      C    8      [core]2S( 0.52)2p( 1.51)
      O    9      [core]2S( 0.86)2p( 2.48)
      H   10            1S( 0.38)
      H   11            1S( 0.39)
      H   12            1S( 0.38)
      H   13            1S( 0.37)
      H   14            1S( 0.38)
      H   15            1S( 0.38)
      H   16            1S( 0.38)
      H   17            1S( 0.38)
      H   18            1S( 0.39)
      H   19            1S( 0.38)
      H   20            1S( 0.37)
      H   21            1S( 0.39)
      H   22            1S( 0.39)
      H   23            1S( 0.39)


 NATURAL BOND ORBITAL ANALYSIS, alpha spin orbitals:

                       Occupancies       Lewis Structure    Low   High
           Occ.    -------------------  -----------------   occ   occ
  Cycle   Thresh.   Lewis   Non-Lewis     CR  BD  3C  LP    (L)   (NL)   Dev
 =============================================================================
   1(1)    0.90    34.71607   0.28393      9  24   0   2     0      0    0.01
 -----------------------------------------------------------------------------

 Structure accepted: No low occupancy Lewis orbitals

 --------------------------------------------------------
   Core                      8.99607 ( 99.956% of   9)
   Valence Lewis            25.71999 ( 98.923% of  26)
  ==================       ============================
   Total Lewis              34.71607 ( 99.189% of  35)
  -----------------------------------------------------
   Valence non-Lewis         0.21806 (  0.623% of  35)
   Rydberg non-Lewis         0.06587 (  0.188% of  35)
  ==================       ============================
   Total non-Lewis           0.28393 (  0.811% of  35)
 --------------------------------------------------------


       (Occupancy)   Bond orbital/ Coefficients/ Hybrids
 ---------------------------------------------------------------------------------
     1. (0.99591) BD ( 1) C   1 - C   2  
                ( 49.06%)   0.7005* C   1 s( 39.63%)p 1.52( 60.32%)d 0.00(  0.06%)
                                            0.0002  0.6292 -0.0178  0.6211  0.0142
                                            0.2230  0.0074 -0.4086 -0.0204  0.0080
                                           -0.0185 -0.0070  0.0090 -0.0051
                ( 50.94%)   0.7137* C   2 s( 37.91%)p 1.64( 62.04%)d 0.00(  0.05%)
                                            0.0001  0.6150  0.0294 -0.6188 -0.0343
                                           -0.2517 -0.0144  0.4157 -0.0004  0.0082
                                           -0.0179 -0.0076  0.0085 -0.0039
     2. (0.99235) BD ( 2) C   1 - C   2  
                ( 52.67%)   0.7257* C   1 s(  0.01%)p 1.00( 99.88%)d 0.00(  0.11%)
                                            0.0000  0.0082 -0.0015 -0.3507  0.0084
                                            0.9355 -0.0213 -0.0098 -0.0006  0.0216
                                            0.0060 -0.0167 -0.0192  0.0000
                ( 47.33%)   0.6880* C   2 s(  0.02%)p99.99( 99.84%)d 7.07(  0.14%)
                                           -0.0000  0.0112  0.0082 -0.3666  0.0126
                                            0.9292 -0.0220  0.0001 -0.0002 -0.0227
                                           -0.0074  0.0186  0.0213  0.0002
     3. (0.99220) BD ( 1) C   1 - H  10  
                ( 61.91%)   0.7868* C   1 s( 30.30%)p 2.30( 69.67%)d 0.00(  0.03%)
                                            0.0002 -0.5504 -0.0072  0.6995  0.0054
                                            0.2709  0.0021  0.3655 -0.0182 -0.0063
                                           -0.0134 -0.0052 -0.0066  0.0027
                ( 38.09%)   0.6172* H  10 s( 99.90%)p 0.00(  0.10%)
                                           -0.9995  0.0037 -0.0269 -0.0099 -0.0129
     4. (0.99279) BD ( 1) C   1 - H  11  
                ( 61.35%)   0.7833* C   1 s( 30.09%)p 2.32( 69.88%)d 0.00(  0.03%)
                                           -0.0002  0.5484  0.0128 -0.0053 -0.0247
                                            0.0019 -0.0090  0.8355  0.0015 -0.0011
                                            0.0030  0.0015 -0.0014  0.0171
                ( 38.65%)   0.6217* H  11 s( 99.90%)p 0.00(  0.10%)
                                            0.9995 -0.0046  0.0015  0.0004 -0.0309
     5. (0.99011) BD ( 1) C   2 - C   3  
                ( 50.06%)   0.7076* C   2 s( 34.49%)p 1.90( 65.48%)d 0.00(  0.03%)
                                            0.0001  0.5872 -0.0102  0.6921 -0.0086
                                            0.2663  0.0084  0.3233 -0.0124  0.0077
                                            0.0119  0.0039  0.0106 -0.0029
                ( 49.94%)   0.7067* C   3 s( 27.40%)p 2.65( 72.55%)d 0.00(  0.05%)
                                            0.0003  0.5232  0.0150 -0.7365 -0.0097
                                           -0.2753  0.0114 -0.3272 -0.0048  0.0113
                                            0.0137  0.0057  0.0111 -0.0063
     6. (0.98839) BD ( 1) C   2 - H  12  
                ( 62.05%)   0.7877* C   2 s( 27.63%)p 2.62( 72.34%)d 0.00(  0.03%)
                                            0.0004 -0.5252  0.0216  0.0407  0.0035
                                            0.0220 -0.0021  0.8492 -0.0072  0.0007
                                           -0.0030 -0.0021  0.0004 -0.0177
                ( 37.95%)   0.6161* H  12 s( 99.90%)p 0.00(  0.10%)
                                           -0.9995  0.0058 -0.0026 -0.0007 -0.0316
     7. (0.98544) BD ( 1) C   3 - C   4  
                ( 50.83%)   0.7129* C   3 s( 28.35%)p 2.53( 71.61%)d 0.00(  0.05%)
                                            0.0003  0.5324  0.0051  0.6576 -0.0007
                                           -0.4841 -0.0044 -0.2219  0.0022 -0.0158
                                           -0.0083  0.0077  0.0025 -0.0082
                ( 49.17%)   0.7012* C   4 s( 27.50%)p 2.63( 72.45%)d 0.00(  0.06%)
                                            0.0004  0.5243  0.0109 -0.6663  0.0007
                                            0.4826  0.0002  0.2181  0.0004 -0.0183
                                           -0.0081  0.0060  0.0062 -0.0096
     8. (0.98170) BD ( 1) C   3 - H  13  
                ( 62.70%)   0.7919* C   3 s( 21.78%)p 3.59( 78.18%)d 0.00(  0.04%)
                                           -0.0002  0.4667 -0.0050  0.1416 -0.0084
                                            0.8294  0.0021 -0.2710  0.0160  0.0035
                                           -0.0013 -0.0127 -0.0144 -0.0061
                ( 37.30%)   0.6107* H  13 s( 99.90%)p 0.00(  0.10%)
                                            0.9995 -0.0037 -0.0055 -0.0296  0.0072
     9. (0.98951) BD ( 1) C   3 - H  14  
                ( 62.21%)   0.7887* C   3 s( 22.49%)p 3.45( 77.48%)d 0.00(  0.04%)
                                           -0.0002  0.4741 -0.0101 -0.0646  0.0033
                                            0.0311  0.0161  0.8771 -0.0068  0.0004
                                           -0.0035  0.0001  0.0002  0.0193
                ( 37.79%)   0.6147* H  14 s( 99.91%)p 0.00(  0.09%)
                                            0.9995 -0.0043  0.0015 -0.0033 -0.0295
    10. (0.98874) BD ( 1) C   4 - C   5  
                ( 50.21%)   0.7086* C   4 s( 28.69%)p 2.48( 71.27%)d 0.00(  0.04%)
                                            0.0003  0.5355  0.0102  0.7306 -0.0022
                                            0.2862  0.0005  0.3114 -0.0001  0.0109
                                            0.0115  0.0054  0.0107 -0.0059
                ( 49.79%)   0.7056* C   5 s( 28.46%)p 2.51( 71.49%)d 0.00(  0.05%)
                                            0.0003  0.5334  0.0122 -0.7326  0.0020
                                           -0.2855 -0.0015 -0.3110 -0.0004  0.0112
                                            0.0117  0.0052  0.0112 -0.0062
    11. (0.98877) BD ( 1) C   4 - H  15  
                ( 61.82%)   0.7863* C   4 s( 21.87%)p 3.57( 78.09%)d 0.00(  0.04%)
                                            0.0001 -0.4676  0.0081 -0.0493  0.0006
                                            0.0410  0.0128  0.8813 -0.0030  0.0005
                                            0.0011 -0.0006 -0.0002 -0.0208
                ( 38.18%)   0.6179* H  15 s( 99.91%)p 0.00(  0.09%)
                                           -0.9996  0.0044  0.0022 -0.0030 -0.0293
    12. (0.98891) BD ( 1) C   4 - H  16  
                ( 61.93%)   0.7869* C   4 s( 21.97%)p 3.55( 77.99%)d 0.00(  0.04%)
                                            0.0001 -0.4687  0.0078  0.1386 -0.0014
                                            0.8262  0.0018 -0.2792  0.0123 -0.0060
                                            0.0026  0.0113  0.0146  0.0071
                ( 38.07%)   0.6170* H  16 s( 99.91%)p 0.00(  0.09%)
                                           -0.9995  0.0043 -0.0041 -0.0283  0.0080
    13. (0.98686) BD ( 1) C   5 - C   6  
                ( 49.54%)   0.7039* C   5 s( 27.91%)p 2.58( 72.04%)d 0.00(  0.05%)
                                            0.0003  0.5282  0.0087  0.6647 -0.0050
                                           -0.4803 -0.0006 -0.2190 -0.0007 -0.0169
                                           -0.0077  0.0060  0.0054 -0.0088
                ( 50.46%)   0.7103* C   6 s( 28.56%)p 2.50( 71.40%)d 0.00(  0.04%)
                                            0.0002  0.5344  0.0056 -0.6613 -0.0025
                                            0.4791  0.0019  0.2169 -0.0006 -0.0153
                                           -0.0071  0.0075  0.0025 -0.0074
    14. (0.98867) BD ( 1) C   5 - H  17  
                ( 61.66%)   0.7852* C   5 s( 21.84%)p 3.58( 78.11%)d 0.00(  0.04%)
                                           -0.0001  0.4673 -0.0082 -0.0505  0.0015
                                            0.0416  0.0120  0.8813 -0.0025 -0.0002
                                           -0.0020  0.0009  0.0002  0.0208
                ( 38.34%)   0.6192* H  17 s( 99.91%)p 0.00(  0.09%)
                                            0.9996 -0.0045  0.0018 -0.0027 -0.0292
    15. (0.98884) BD ( 1) C   5 - H  18  
                ( 61.56%)   0.7846* C   5 s( 21.82%)p 3.58( 78.14%)d 0.00(  0.04%)
                                           -0.0001  0.4670 -0.0086  0.1354 -0.0004
                                            0.8277  0.0022 -0.2789  0.0124  0.0053
                                           -0.0021 -0.0113 -0.0151 -0.0071
                ( 38.44%)   0.6200* H  18 s( 99.91%)p 0.00(  0.09%)
                                            0.9996 -0.0043 -0.0044 -0.0280  0.0079
    16. (0.99133) BD ( 1) C   6 - C   7  
                ( 49.91%)   0.7065* C   6 s( 27.46%)p 2.64( 72.48%)d 0.00(  0.06%)
                                            0.0003  0.5238  0.0150  0.7340  0.0141
                                            0.2817 -0.0163  0.3260  0.0017  0.0120
                                            0.0135  0.0055  0.0129 -0.0069
                ( 50.09%)   0.7077* C   7 s( 34.00%)p 1.94( 65.96%)d 0.00(  0.04%)
                                            0.0001  0.5831 -0.0033 -0.6893  0.0107
                                           -0.2820 -0.0109 -0.3230  0.0202  0.0114
                                            0.0144  0.0052  0.0085 -0.0005
    17. (0.98794) BD ( 1) C   6 - H  19  
                ( 62.15%)   0.7884* C   6 s( 22.07%)p 3.53( 77.89%)d 0.00(  0.04%)
                                            0.0001 -0.4697  0.0096 -0.0676  0.0033
                                            0.0321  0.0192  0.8791 -0.0054 -0.0001
                                            0.0050  0.0006 -0.0011 -0.0193
                ( 37.85%)   0.6152* H  19 s( 99.91%)p 0.00(  0.09%)
                                           -0.9995  0.0036  0.0018 -0.0043 -0.0296
    18. (0.98608) BD ( 1) C   6 - H  20  
                ( 62.58%)   0.7911* C   6 s( 21.91%)p 3.56( 78.05%)d 0.00(  0.04%)
                                            0.0001 -0.4681  0.0052  0.1350 -0.0071
                                            0.8301 -0.0016 -0.2698  0.0166 -0.0031
                                            0.0011  0.0121  0.0143  0.0061
                ( 37.42%)   0.6117* H  20 s( 99.91%)p 0.00(  0.09%)
                                           -0.9995  0.0044 -0.0036 -0.0292  0.0067
    19. (0.98731) BD ( 1) C   7 - C   8  
                ( 50.69%)   0.7120* C   7 s( 23.59%)p 3.24( 76.33%)d 0.00(  0.08%)
                                            0.0001  0.4856  0.0106  0.2556  0.0107
                                            0.7648  0.0032 -0.3357  0.0159  0.0177
                                           -0.0125 -0.0177 -0.0050 -0.0031
                ( 49.31%)   0.7022* C   8 s( 25.12%)p 2.98( 74.80%)d 0.00(  0.08%)
                                            0.0003  0.5012  0.0079 -0.6918  0.0115
                                           -0.2197  0.0037  0.4700  0.0026  0.0185
                                           -0.0159 -0.0143  0.0027 -0.0033
    20. (0.98940) BD ( 1) C   7 - O   9  
                ( 31.02%)   0.5570* C   7 s( 14.41%)p 5.92( 85.22%)d 0.03(  0.37%)
                                           -0.0000  0.3783  0.0304  0.6742  0.0265
                                           -0.5766 -0.0221 -0.2530  0.0007 -0.0354
                                           -0.0353  0.0167  0.0261 -0.0159
                ( 68.98%)   0.8305* O   9 s( 20.00%)p 3.99( 79.88%)d 0.01(  0.12%)
                                           -0.0000  0.4472 -0.0070 -0.7585  0.0019
                                           -0.0091 -0.0176  0.4723  0.0054 -0.0179
                                           -0.0187  0.0101  0.0183 -0.0077
    21. (0.99122) BD ( 1) C   7 - H  21  
                ( 61.94%)   0.7870* C   7 s( 28.00%)p 2.57( 71.96%)d 0.00(  0.04%)
                                           -0.0004  0.5290 -0.0134  0.0414  0.0036
                                            0.0226 -0.0065  0.8469 -0.0137  0.0017
                                            0.0066  0.0010 -0.0009  0.0181
                ( 38.06%)   0.6169* H  21 s( 99.90%)p 0.00(  0.10%)
                                            0.9995 -0.0062 -0.0019 -0.0012 -0.0317
    22. (0.99057) BD ( 1) C   8 - O   9  
                ( 30.90%)   0.5559* C   8 s( 14.84%)p 5.71( 84.78%)d 0.03(  0.38%)
                                           -0.0001 -0.3846 -0.0213 -0.4673 -0.0279
                                            0.7869  0.0363  0.0898  0.0066  0.0286
                                           -0.0015  0.0056  0.0445  0.0315
                ( 69.10%)   0.8313* O   9 s( 18.10%)p 4.52( 81.79%)d 0.01(  0.11%)
                                           -0.0000 -0.4254  0.0063 -0.0798 -0.0211
                                           -0.8629 -0.0019  0.2575  0.0115  0.0145
                                           -0.0040  0.0041  0.0253  0.0161
    23. (0.99493) BD ( 1) C   8 - H  22  
                ( 61.54%)   0.7845* C   8 s( 30.16%)p 2.31( 69.80%)d 0.00(  0.04%)
                                           -0.0002  0.5492 -0.0035  0.5083 -0.0060
                                            0.5226  0.0049  0.4074 -0.0215  0.0109
                                            0.0115  0.0100  0.0037  0.0022
                ( 38.46%)   0.6201* H  22 s( 99.90%)p 0.00(  0.10%)
                                            0.9995 -0.0037 -0.0189 -0.0213 -0.0142
    24. (0.99519) BD ( 1) C   8 - H  23  
                ( 61.09%)   0.7816* C   8 s( 29.85%)p 2.35( 70.11%)d 0.00(  0.04%)
                                           -0.0003  0.5463 -0.0080 -0.2059  0.0198
                                            0.2323  0.0165 -0.7772  0.0090 -0.0000
                                            0.0097 -0.0035  0.0039  0.0165
                ( 38.91%)   0.6238* H  23 s( 99.90%)p 0.00(  0.10%)
                                            0.9995 -0.0042  0.0062 -0.0114  0.0286
    25. (0.99950) CR ( 1) C   1           s(100.00%)p 0.00(  0.00%)
                                            1.0000  0.0001  0.0000 -0.0003 -0.0000
                                           -0.0001 -0.0000  0.0002  0.0000 -0.0000
                                            0.0000  0.0000 -0.0000  0.0000
    26. (0.99951) CR ( 1) C   2           s(100.00%)p 0.00(  0.00%)
                                            1.0000  0.0000 -0.0000 -0.0001  0.0000
                                           -0.0000  0.0000 -0.0004  0.0000 -0.0000
                                            0.0000  0.0000 -0.0000  0.0000
    27. (0.99953) CR ( 1) C   3           s(100.00%)p 0.00(  0.00%)
                                            1.0000 -0.0001 -0.0000  0.0001  0.0000
                                            0.0003  0.0000  0.0003  0.0000  0.0000
                                           -0.0000 -0.0000 -0.0000  0.0000
    28. (0.99955) CR ( 1) C   4           s(100.00%)p 0.00(  0.00%)
                                            1.0000 -0.0002 -0.0000  0.0000  0.0000
                                           -0.0004 -0.0000 -0.0002 -0.0000  0.0000
                                           -0.0000 -0.0000 -0.0000  0.0000
    29. (0.99956) CR ( 1) C   5           s(100.00%)p 0.00(  0.00%)
                                            1.0000 -0.0002 -0.0000  0.0000  0.0000
                                            0.0004  0.0000  0.0002  0.0000  0.0000
                                           -0.0000 -0.0000 -0.0000  0.0000
    30. (0.99954) CR ( 1) C   6           s(100.00%)p 0.00(  0.00%)
                                            1.0000 -0.0002 -0.0000 -0.0001 -0.0000
                                           -0.0003  0.0000 -0.0002 -0.0000  0.0000
                                           -0.0000 -0.0000 -0.0000  0.0000
    31. (0.99946) CR ( 1) C   7           s(100.00%)p 0.00(  0.00%)
                                            1.0000  0.0001 -0.0000  0.0001 -0.0000
                                           -0.0001 -0.0000  0.0004 -0.0000 -0.0000
                                            0.0000  0.0000  0.0000  0.0000
    32. (0.99950) CR ( 1) C   8           s(100.00%)p 0.00(  0.00%)
                                            1.0000  0.0001 -0.0000  0.0002 -0.0000
                                            0.0003  0.0000 -0.0002 -0.0000 -0.0000
                                            0.0000  0.0000  0.0000  0.0000
    33. (0.99990) CR ( 1) O   9           s(100.00%)p 0.00(  0.00%)
                                            1.0000 -0.0002 -0.0000 -0.0001 -0.0000
                                            0.0001 -0.0000  0.0000  0.0000 -0.0000
                                           -0.0000  0.0000 -0.0000 -0.0000
    34. (0.99491) LP ( 1) O   9           s( 61.89%)p 0.62( 38.08%)d 0.00(  0.03%)
                                            0.0003  0.7867  0.0045  0.3908 -0.0000
                                           -0.4609  0.0002 -0.1253  0.0001  0.0130
                                            0.0045 -0.0039  0.0027  0.0069
    35. (0.97191) LP ( 2) O   9           s(  0.00%)p 1.00( 99.91%)d 0.00(  0.09%)
                                           -0.0000  0.0037  0.0030 -0.5140  0.0018
                                           -0.2029  0.0017 -0.8329  0.0014 -0.0077
                                            0.0126 -0.0198  0.0142 -0.0080
    36. (0.00233) RY*( 1) C   1           s(  0.65%)p99.99( 92.18%)d10.98(  7.17%)
                                            0.0000 -0.0058  0.0806 -0.0122 -0.5557
                                           -0.0039 -0.1661 -0.0185 -0.7648 -0.0837
                                           -0.0995 -0.0364 -0.0937  0.2113
    37. (0.00038) RY*( 2) C   1           s( 16.43%)p 4.99( 81.93%)d 0.10(  1.64%)
                                           -0.0000 -0.0045  0.4053  0.0301 -0.6333
                                            0.0121 -0.2462 -0.0278  0.5965  0.0008
                                           -0.0468 -0.0132 -0.0059  0.1182
    38. (0.00021) RY*( 3) C   1           s(  3.10%)p30.30( 93.95%)d 0.95(  2.95%)
                                           -0.0000  0.0003  0.1761 -0.0053 -0.2702
                                            0.0172  0.9306  0.0005 -0.0067  0.0904
                                            0.0268  0.0047 -0.1223 -0.0753
    39. (0.00005) RY*( 4) C   1           s( 62.93%)p 0.20( 12.39%)d 0.39( 24.68%)
    40. (0.00002) RY*( 5) C   1           s(  4.79%)p 1.18(  5.63%)d18.70( 89.58%)
    41. (0.00000) RY*( 6) C   1           s(  0.72%)p 3.59(  2.60%)d99.99( 96.67%)
    42. (0.00000) RY*( 7) C   1           s(  0.00%)p 1.00(  0.04%)d99.99( 99.96%)
    43. (0.00000) RY*( 8) C   1           s(  0.52%)p 4.49(  2.33%)d99.99( 97.15%)
    44. (0.00000) RY*( 9) C   1           s( 10.82%)p 0.85(  9.21%)d 7.39( 79.97%)
    45. (0.00214) RY*( 1) C   2           s( 12.60%)p 6.09( 76.73%)d 0.85( 10.67%)
                                            0.0000  0.0069  0.3550  0.0117  0.4186
                                           -0.0210 -0.4083 -0.0179 -0.6515 -0.0782
                                           -0.0423 -0.0164  0.2180 -0.2258
    46. (0.00166) RY*( 2) C   2           s(  1.93%)p43.11( 83.20%)d 7.71( 14.87%)
                                            0.0000 -0.0221  0.1372 -0.0018 -0.7356
                                            0.0214  0.2003 -0.0233 -0.4997  0.2732
                                            0.0882  0.0272 -0.0668 -0.2472
    47. (0.00120) RY*( 3) C   2           s(  8.86%)p 9.30( 82.38%)d 0.99(  8.77%)
                                            0.0000 -0.0136  0.2973  0.0320 -0.4656
                                           -0.0084 -0.7018 -0.0121  0.3366 -0.2207
                                            0.1217  0.0549  0.1245  0.0748
    48. (0.00026) RY*( 4) C   2           s( 64.40%)p 0.21( 13.59%)d 0.34( 22.01%)
                                            0.0000  0.0037  0.8025  0.0219  0.0936
                                            0.0158  0.2327 -0.0187  0.2683  0.2148
                                           -0.3254 -0.0822 -0.2476 -0.0051
    49. (0.00010) RY*( 5) C   2           s(  8.50%)p 0.79(  6.74%)d 9.97( 84.77%)
    50. (0.00002) RY*( 6) C   2           s(  0.23%)p30.76(  7.16%)d99.99( 92.61%)
    51. (0.00002) RY*( 7) C   2           s(  0.17%)p67.63( 11.21%)d99.99( 88.62%)
    52. (0.00001) RY*( 8) C   2           s(  3.01%)p 6.40( 19.23%)d25.87( 77.76%)
    53. (0.00000) RY*( 9) C   2           s(  0.26%)p 0.23(  0.06%)d99.99( 99.68%)
    54. (0.00317) RY*( 1) C   3           s(  2.69%)p34.98( 93.98%)d 1.24(  3.34%)
                                            0.0000 -0.0022  0.1639 -0.0075 -0.5341
                                           -0.0112 -0.3804  0.0207  0.7136  0.0068
                                           -0.0412 -0.0643 -0.0602 -0.1545
    55. (0.00160) RY*( 2) C   3           s( 19.73%)p 3.61( 71.29%)d 0.46(  8.98%)
                                            0.0000 -0.0009  0.4442  0.0027  0.6461
                                            0.0028  0.2259  0.0059  0.4943  0.0179
                                            0.1202 -0.0975  0.2287 -0.1152
    56. (0.00063) RY*( 3) C   3           s( 21.27%)p 2.59( 55.02%)d 1.11( 23.71%)
                                            0.0000 -0.0119  0.4611  0.0112 -0.4772
                                            0.0120  0.5528  0.0001 -0.1286 -0.1237
                                           -0.2536  0.0543  0.3865  0.0716
    57. (0.00022) RY*( 4) C   3           s( 38.57%)p 1.25( 48.31%)d 0.34( 13.12%)
                                            0.0000  0.0070  0.6210  0.0027  0.0990
                                            0.0122 -0.5780  0.0087 -0.3728  0.2880
                                           -0.1999  0.0771  0.0264  0.0411
    58. (0.00016) RY*( 5) C   3           s(  6.40%)p 1.33(  8.49%)d13.30( 85.11%)
                                            0.0000  0.0006  0.2529 -0.0043 -0.0669
                                            0.0073 -0.1645  0.0104 -0.2306 -0.7075
                                            0.5010 -0.2318 -0.0527 -0.2076
    59. (0.00006) RY*( 6) C   3           s( 10.49%)p 0.76(  7.92%)d 7.78( 81.59%)
    60. (0.00004) RY*( 7) C   3           s(  0.67%)p13.36(  8.92%)d99.99( 90.42%)
    61. (0.00002) RY*( 8) C   3           s(  0.15%)p40.36(  6.20%)d99.99( 93.64%)
    62. (0.00001) RY*( 9) C   3           s(  0.02%)p 3.62(  0.07%)d99.99( 99.91%)
    63. (0.00178) RY*( 1) C   4           s(  0.88%)p99.99( 88.04%)d12.60( 11.08%)
                                            0.0000 -0.0014  0.0937 -0.0031 -0.1850
                                           -0.0125 -0.5911  0.0159  0.7046 -0.0490
                                            0.0090  0.1023  0.1858  0.2516
    64. (0.00159) RY*( 2) C   4           s(  9.76%)p 8.67( 84.58%)d 0.58(  5.66%)
                                            0.0000 -0.0047  0.3123  0.0065  0.8053
                                           -0.0037 -0.4085 -0.0016 -0.1741 -0.1810
                                           -0.0969 -0.0407  0.0852 -0.0746
    65. (0.00136) RY*( 3) C   4           s( 30.72%)p 1.94( 59.58%)d 0.32(  9.70%)
                                            0.0000 -0.0071  0.5542 -0.0035 -0.5104
                                           -0.0062 -0.3298 -0.0090 -0.4759  0.0434
                                            0.0760 -0.1017  0.2367 -0.1515
    66. (0.00021) RY*( 4) C   4           s( 44.26%)p 1.15( 50.82%)d 0.11(  4.92%)
                                            0.0000  0.0025  0.6653 -0.0015  0.0911
                                           -0.0185  0.5737 -0.0137  0.4126  0.0120
                                           -0.0175 -0.0207  0.1871 -0.1154
    67. (0.00018) RY*( 5) C   4           s(  0.19%)p 1.08(  0.21%)d99.99( 99.60%)
                                            0.0000  0.0001  0.0437 -0.0001  0.0015
                                           -0.0029  0.0429  0.0005  0.0146 -0.5440
                                            0.8022 -0.1400 -0.1691  0.0920
    68. (0.00006) RY*( 6) C   4           s( 12.67%)p 0.07(  0.88%)d 6.82( 86.45%)
    69. (0.00004) RY*( 7) C   4           s(  1.21%)p 3.91(  4.74%)d77.48( 94.05%)
    70. (0.00000) RY*( 8) C   4           s(  0.12%)p24.54(  2.88%)d99.99( 97.01%)
    71. (0.00000) RY*( 9) C   4           s(  0.16%)p53.33(  8.49%)d99.99( 91.35%)
    72. (0.00185) RY*( 1) C   5           s(  0.69%)p99.99( 88.89%)d15.07( 10.42%)
                                            0.0000 -0.0006  0.0832  0.0037  0.1997
                                            0.0114  0.5929 -0.0156 -0.7050 -0.0437
                                            0.0092  0.1011  0.1782  0.2455
    73. (0.00168) RY*( 2) C   5           s(  6.50%)p13.64( 88.72%)d 0.74(  4.78%)
                                            0.0000 -0.0047  0.2550 -0.0079 -0.8493
                                            0.0051  0.3891  0.0017  0.1198 -0.1734
                                           -0.0947 -0.0304  0.0688 -0.0559
    74. (0.00146) RY*( 3) C   5           s( 34.85%)p 1.63( 56.75%)d 0.24(  8.41%)
                                            0.0000 -0.0060  0.5903  0.0057  0.4342
                                            0.0046  0.3683  0.0081  0.4931  0.0272
                                            0.0609 -0.0998  0.2215 -0.1436
    75. (0.00021) RY*( 4) C   5           s( 44.85%)p 1.12( 50.37%)d 0.11(  4.78%)
                                            0.0000  0.0021  0.6697  0.0042 -0.0966
                                            0.0197 -0.5701  0.0131 -0.4107 -0.0400
                                            0.0726 -0.0432  0.1826 -0.0756
    76. (0.00018) RY*( 5) C   5           s(  0.06%)p 2.24(  0.12%)d99.99( 99.82%)
                                            0.0000 -0.0000  0.0236  0.0002 -0.0091
                                            0.0005 -0.0260  0.0007 -0.0221  0.5309
                                           -0.8024  0.1430  0.2102 -0.0883
    77. (0.00007) RY*( 6) C   5           s( 12.84%)p 0.03(  0.43%)d 6.75( 86.73%)
    78. (0.00004) RY*( 7) C   5           s(  0.11%)p37.47(  4.25%)d99.99( 95.64%)
    79. (0.00000) RY*( 8) C   5           s(  0.06%)p43.07(  2.70%)d99.99( 97.24%)
    80. (0.00000) RY*( 9) C   5           s(  0.00%)p 1.00(  7.99%)d11.51( 92.00%)
    81. (0.00297) RY*( 1) C   6           s(  0.33%)p99.99( 95.84%)d11.45(  3.83%)
                                           -0.0000 -0.0006  0.0578  0.0046  0.5174
                                            0.0155  0.4364 -0.0201 -0.7068  0.0299
                                           -0.0195 -0.0573 -0.1144 -0.1436
    82. (0.00168) RY*( 2) C   6           s( 18.60%)p 4.03( 75.01%)d 0.34(  6.40%)
                                            0.0000 -0.0006  0.4312  0.0013 -0.6869
                                           -0.0015 -0.0934 -0.0065 -0.5191  0.0483
                                            0.1134 -0.0936  0.1577 -0.1231
    83. (0.00092) RY*( 3) C   6           s(  6.62%)p12.64( 83.62%)d 1.48(  9.76%)
                                            0.0000 -0.0181  0.2566 -0.0178  0.4522
                                           -0.0080 -0.7744  0.0013 -0.1779 -0.1038
                                           -0.0441 -0.0022  0.2913  0.0067
    84. (0.00032) RY*( 4) C   6           s( 60.83%)p 0.43( 25.93%)d 0.22( 13.24%)
                                            0.0000  0.0026  0.7799 -0.0019  0.1498
                                           -0.0146  0.3355 -0.0095  0.3521  0.0517
                                           -0.3164  0.0525  0.1570  0.0476
    85. (0.00016) RY*( 5) C   6           s(  3.87%)p 1.05(  4.06%)d23.80( 92.07%)
                                            0.0000  0.0005  0.1967  0.0049  0.0761
                                           -0.0038  0.0932 -0.0101  0.1612 -0.7032
                                            0.5604 -0.2527 -0.1081 -0.1915
    86. (0.00007) RY*( 6) C   6           s(  0.03%)p99.99(  5.87%)d99.99( 94.11%)
    87. (0.00005) RY*( 7) C   6           s(  8.83%)p 0.33(  2.91%)d 9.99( 88.26%)
    88. (0.00002) RY*( 8) C   6           s(  0.84%)p 8.17(  6.88%)d99.99( 92.27%)
    89. (0.00001) RY*( 9) C   6           s(  0.05%)p 1.22(  0.06%)d99.99( 99.89%)
    90. (0.00382) RY*( 1) C   7           s( 23.14%)p 2.91( 67.25%)d 0.42(  9.62%)
                                           -0.0000 -0.0220  0.4805 -0.0277  0.7507
                                            0.0142 -0.0444  0.0125 -0.3252  0.1691
                                           -0.1482  0.0160  0.1918  0.0924
    91. (0.00208) RY*( 2) C   7           s( 31.43%)p 1.24( 39.10%)d 0.94( 29.47%)
                                            0.0000 -0.0047  0.5606 -0.0108 -0.1636
                                            0.0018  0.3301  0.0323  0.5041  0.0161
                                            0.0251 -0.1036  0.3637 -0.3883
    92. (0.00128) RY*( 3) C   7           s(  4.10%)p17.54( 71.84%)d 5.88( 24.07%)
                                           -0.0000  0.0192  0.2015 -0.0114 -0.4361
                                            0.0032  0.3973 -0.0182 -0.6082 -0.2401
                                           -0.0743 -0.0942  0.2834  0.2973
    93. (0.00071) RY*( 4) C   7           s(  0.16%)p99.99( 35.97%)d99.99( 63.87%)
                                           -0.0000  0.0011  0.0402  0.0105 -0.1196
                                            0.0013 -0.4771 -0.0045 -0.3430  0.0938
                                            0.5241 -0.3883  0.2216 -0.3941
    94. (0.00053) RY*( 5) C   7           s( 16.08%)p 2.82( 45.33%)d 2.40( 38.59%)
                                            0.0000 -0.0055  0.4010 -0.0178 -0.3959
                                           -0.0011 -0.5437  0.0093  0.0237  0.2190
                                           -0.5238 -0.0882 -0.1975  0.1293
    95. (0.00027) RY*( 6) C   7           s(  0.00%)p 1.00(  6.89%)d13.52( 93.11%)
                                            0.0000  0.0056  0.0043  0.0419 -0.1398
                                           -0.0354  0.2098 -0.0134  0.0459  0.8354
                                            0.3217  0.0238  0.0101  0.3591
    96. (0.00011) RY*( 7) C   7           s( 24.57%)p 0.02(  0.53%)d 3.05( 74.90%)
                                           -0.0000  0.0082  0.4956  0.0055 -0.0578
                                            0.0045 -0.0176 -0.0046 -0.0394 -0.2424
                                            0.5078  0.3501 -0.5497  0.0876
    97. (0.00006) RY*( 8) C   7           s(  0.08%)p99.99( 17.74%)d99.99( 82.18%)
    98. (0.00002) RY*( 9) C   7           s(  0.44%)p36.29( 15.90%)d99.99( 83.67%)
    99. (0.00261) RY*( 1) C   8           s( 24.00%)p 2.47( 59.31%)d 0.70( 16.69%)
                                            0.0000 -0.0065  0.4899 -0.0167 -0.0569
                                            0.0440 -0.7561 -0.0086  0.1260  0.2111
                                            0.1104 -0.2071 -0.2489 -0.0725
   100. (0.00192) RY*( 2) C   8           s(  0.72%)p99.99( 83.82%)d21.60( 15.47%)
                                           -0.0000  0.0093  0.0841 -0.0162 -0.6167
                                           -0.0176 -0.0297 -0.0246 -0.6751  0.1872
                                           -0.0013  0.2857  0.0298 -0.1925
   101. (0.00080) RY*( 3) C   8           s(  2.09%)p 5.00( 10.46%)d41.82( 87.45%)
                                           -0.0000  0.0065  0.1445  0.0058 -0.2863
                                           -0.0097  0.0771  0.0015 -0.1286 -0.3700
                                            0.2550 -0.7051  0.4119  0.0755
   102. (0.00050) RY*( 4) C   8           s(  8.09%)p 8.45( 68.33%)d 2.92( 23.58%)
                                            0.0000  0.0113  0.2841  0.0239 -0.4929
                                           -0.0290  0.4541 -0.0025  0.4824  0.3903
                                            0.0285 -0.0421 -0.1600  0.2351
   103. (0.00014) RY*( 5) C   8           s( 35.75%)p 0.06(  2.14%)d 1.74( 62.11%)
                                            0.0000  0.0077  0.5978  0.0008 -0.0101
                                            0.0109  0.0174 -0.0015  0.1444 -0.4204
                                           -0.4283  0.3708  0.3508 -0.0175
   104. (0.00005) RY*( 6) C   8           s( 15.79%)p 3.15( 49.80%)d 2.18( 34.41%)
   105. (0.00001) RY*( 7) C   8           s(  6.49%)p 0.85(  5.49%)d13.57( 88.02%)
   106. (0.00001) RY*( 8) C   8           s(  3.71%)p 2.27(  8.41%)d23.67( 87.88%)
   107. (0.00000) RY*( 9) C   8           s(  3.39%)p 3.76( 12.75%)d24.71( 83.85%)
   108. (0.00110) RY*( 1) O   9           s(  2.19%)p41.25( 90.36%)d 3.40(  7.45%)
                                            0.0000 -0.0015  0.1480 -0.0039  0.5597
                                           -0.0020  0.2101 -0.0032  0.7390  0.1100
                                           -0.1215  0.1542 -0.1249  0.0910
   109. (0.00066) RY*( 2) O   9           s(  8.46%)p 7.48( 63.27%)d 3.34( 28.27%)
                                           -0.0000 -0.0062  0.2908 -0.0012  0.3404
                                            0.0060 -0.7038 -0.0002 -0.1466  0.4320
                                           -0.1147 -0.2695  0.0443  0.0913
   110. (0.00012) RY*( 3) O   9           s( 68.70%)p 0.36( 24.50%)d 0.10(  6.80%)
                                            0.0000  0.0049  0.8288 -0.0126 -0.0722
                                            0.0035  0.4472  0.0151 -0.1985  0.0274
                                            0.0017 -0.2428 -0.0767 -0.0494
   111. (0.00009) RY*( 4) O   9           s(  6.92%)p 9.25( 64.05%)d 4.20( 29.03%)
   112. (0.00006) RY*( 5) O   9           s(  0.11%)p60.91(  6.40%)d99.99( 93.50%)
   113. (0.00000) RY*( 6) O   9           s(  1.79%)p 3.90(  6.98%)d50.96( 91.23%)
   114. (0.00000) RY*( 7) O   9           s(  5.49%)p 2.12( 11.63%)d15.10( 82.89%)
   115. (0.00000) RY*( 8) O   9           s(  0.67%)p24.70( 16.55%)d99.99( 82.78%)
   116. (0.00001) RY*( 9) O   9           s(  5.68%)p 2.92( 16.61%)d13.67( 77.71%)
   117. (0.00061) RY*( 1) H  10           s( 98.68%)p 0.01(  1.32%)
                                            0.0069  0.9934 -0.1065 -0.0427  0.0028
   118. (0.00007) RY*( 2) H  10           s(  0.00%)p 1.00(100.00%)
   119. (0.00005) RY*( 3) H  10           s(  0.02%)p99.99( 99.98%)
   120. (0.00003) RY*( 4) H  10           s(  1.40%)p70.48( 98.60%)
   121. (0.00076) RY*( 1) H  11           s( 99.17%)p 0.01(  0.83%)
                                            0.0074  0.9958 -0.0093 -0.0107  0.0900
   122. (0.00007) RY*( 2) H  11           s(  0.00%)p 1.00(100.00%)
   123. (0.00005) RY*( 3) H  11           s(  0.03%)p99.99( 99.97%)
   124. (0.00003) RY*( 4) H  11           s(  0.89%)p99.99( 99.11%)
   125. (0.00117) RY*( 1) H  12           s( 99.71%)p 0.00(  0.29%)
                                            0.0072  0.9985  0.0265 -0.0007 -0.0469
   126. (0.00004) RY*( 2) H  12           s(  0.07%)p99.99( 99.93%)
   127. (0.00005) RY*( 3) H  12           s(  0.00%)p 1.00(100.00%)
   128. (0.00003) RY*( 4) H  12           s(  0.32%)p99.99( 99.68%)
   129. (0.00121) RY*( 1) H  13           s( 99.55%)p 0.00(  0.45%)
                                            0.0056  0.9977  0.0096  0.0647  0.0157
   130. (0.00010) RY*( 2) H  13           s(  0.06%)p99.99( 99.94%)
   131. (0.00007) RY*( 3) H  13           s(  0.00%)p 1.00(100.00%)
   132. (0.00002) RY*( 4) H  13           s(  0.49%)p99.99( 99.51%)
   133. (0.00128) RY*( 1) H  14           s( 99.64%)p 0.00(  0.36%)
                                            0.0060  0.9982 -0.0011  0.0250  0.0550
   134. (0.00008) RY*( 2) H  14           s(  0.01%)p99.99( 99.99%)
   135. (0.00005) RY*( 3) H  14           s(  0.00%)p 1.00(100.00%)
   136. (0.00002) RY*( 4) H  14           s(  0.44%)p99.99( 99.56%)
   137. (0.00131) RY*( 1) H  15           s( 99.59%)p 0.00(  0.41%)
                                            0.0060  0.9979 -0.0150 -0.0358 -0.0506
   138. (0.00009) RY*( 2) H  15           s(  0.07%)p99.99( 99.93%)
   139. (0.00006) RY*( 3) H  15           s(  0.04%)p99.99( 99.96%)
   140. (0.00002) RY*( 4) H  15           s(  0.39%)p99.99( 99.61%)
   141. (0.00133) RY*( 1) H  16           s( 99.59%)p 0.00(  0.41%)
                                            0.0058  0.9979 -0.0177 -0.0568 -0.0234
   142. (0.00009) RY*( 2) H  16           s(  0.08%)p99.99( 99.92%)
   143. (0.00005) RY*( 3) H  16           s(  0.04%)p99.99( 99.96%)
   144. (0.00002) RY*( 4) H  16           s(  0.37%)p99.99( 99.63%)
   145. (0.00131) RY*( 1) H  17           s( 99.56%)p 0.00(  0.44%)
                                            0.0061  0.9978  0.0135  0.0381  0.0523
   146. (0.00009) RY*( 2) H  17           s(  0.08%)p99.99( 99.92%)
   147. (0.00005) RY*( 3) H  17           s(  0.02%)p99.99( 99.98%)
   148. (0.00002) RY*( 4) H  17           s(  0.42%)p99.99( 99.58%)
   149. (0.00132) RY*( 1) H  18           s( 99.60%)p 0.00(  0.40%)
                                            0.0059  0.9980  0.0104  0.0603  0.0158
   150. (0.00009) RY*( 2) H  18           s(  0.06%)p99.99( 99.94%)
   151. (0.00005) RY*( 3) H  18           s(  0.01%)p 1.00( 99.99%)
   152. (0.00002) RY*( 4) H  18           s(  0.42%)p99.99( 99.58%)
   153. (0.00137) RY*( 1) H  19           s( 99.68%)p 0.00(  0.32%)
                                            0.0052  0.9984 -0.0095  0.0058 -0.0553
   154. (0.00009) RY*( 2) H  19           s(  0.01%)p99.99( 99.99%)
   155. (0.00006) RY*( 3) H  19           s(  0.03%)p99.99( 99.97%)
   156. (0.00002) RY*( 4) H  19           s(  0.37%)p99.99( 99.63%)
   157. (0.00130) RY*( 1) H  20           s( 99.67%)p 0.00(  0.33%)
                                            0.0059  0.9983 -0.0305 -0.0478 -0.0076
   158. (0.00009) RY*( 2) H  20           s(  0.02%)p99.99( 99.98%)
   159. (0.00007) RY*( 3) H  20           s(  0.05%)p99.99( 99.95%)
   160. (0.00002) RY*( 4) H  20           s(  0.35%)p99.99( 99.65%)
   161. (0.00114) RY*( 1) H  21           s( 99.92%)p 0.00(  0.08%)
                                            0.0062  0.9996  0.0253  0.0128 -0.0033
   162. (0.00007) RY*( 2) H  21           s(  0.02%)p99.99( 99.98%)
   163. (0.00004) RY*( 3) H  21           s(  0.10%)p99.99( 99.90%)
   164. (0.00002) RY*( 4) H  21           s(  0.07%)p99.99( 99.93%)
   165. (0.00067) RY*( 1) H  22           s( 99.61%)p 0.00(  0.39%)
                                            0.0046  0.9980 -0.0245  0.0349  0.0458
   166. (0.00008) RY*( 2) H  22           s(  0.24%)p99.99( 99.76%)
   167. (0.00006) RY*( 3) H  22           s(  0.16%)p99.99( 99.84%)
   168. (0.00002) RY*( 4) H  22           s(  0.09%)p99.99( 99.91%)
   169. (0.00071) RY*( 1) H  23           s( 99.44%)p 0.01(  0.56%)
                                            0.0058  0.9972 -0.0546 -0.0146 -0.0492
   170. (0.00008) RY*( 2) H  23           s(  0.06%)p99.99( 99.94%)
   171. (0.00005) RY*( 3) H  23           s(  0.54%)p99.99( 99.46%)
   172. (0.00001) RY*( 4) H  23           s(  0.05%)p99.99( 99.95%)
   173. (0.00325) BD*( 1) C   1 - C   2  
                ( 50.94%)   0.7137* C   1 s( 39.63%)p 1.52( 60.32%)d 0.00(  0.06%)
                                            0.0002  0.6292 -0.0178  0.6211  0.0142
                                            0.2230  0.0074 -0.4086 -0.0204  0.0080
                                           -0.0185 -0.0070  0.0090 -0.0051
                ( 49.06%)  -0.7005* C   2 s( 37.91%)p 1.64( 62.04%)d 0.00(  0.05%)
                                            0.0001  0.6150  0.0294 -0.6188 -0.0343
                                           -0.2517 -0.0144  0.4157 -0.0004  0.0082
                                           -0.0179 -0.0076  0.0085 -0.0039
   174. (0.01826) BD*( 2) C   1 - C   2  
                ( 47.33%)   0.6880* C   1 s(  0.01%)p 1.00( 99.88%)d 0.00(  0.11%)
                                           -0.0000 -0.0082  0.0015  0.3507 -0.0084
                                           -0.9355  0.0213  0.0098  0.0006 -0.0216
                                           -0.0060  0.0167  0.0192 -0.0000
                ( 52.67%)  -0.7257* C   2 s(  0.02%)p99.99( 99.84%)d 7.07(  0.14%)
                                            0.0000 -0.0112 -0.0082  0.3666 -0.0126
                                           -0.9292  0.0220 -0.0001  0.0002  0.0227
                                            0.0074 -0.0186 -0.0213 -0.0002
   175. (0.00372) BD*( 1) C   1 - H  10  
                ( 38.09%)   0.6172* C   1 s( 30.30%)p 2.30( 69.67%)d 0.00(  0.03%)
                                           -0.0002  0.5504  0.0072 -0.6995 -0.0054
                                           -0.2709 -0.0021 -0.3655  0.0182  0.0063
                                            0.0134  0.0052  0.0066 -0.0027
                ( 61.91%)  -0.7868* H  10 s( 99.90%)p 0.00(  0.10%)
                                            0.9995 -0.0037  0.0269  0.0099  0.0129
   176. (0.00546) BD*( 1) C   1 - H  11  
                ( 38.65%)   0.6217* C   1 s( 30.09%)p 2.32( 69.88%)d 0.00(  0.03%)
                                            0.0002 -0.5484 -0.0128  0.0053  0.0247
                                           -0.0019  0.0090 -0.8355 -0.0015  0.0011
                                           -0.0030 -0.0015  0.0014 -0.0171
                ( 61.35%)  -0.7833* H  11 s( 99.90%)p 0.00(  0.10%)
                                           -0.9995  0.0046 -0.0015 -0.0004  0.0309
   177. (0.00924) BD*( 1) C   2 - C   3  
                ( 49.94%)   0.7067* C   2 s( 34.49%)p 1.90( 65.48%)d 0.00(  0.03%)
                                           -0.0001 -0.5872  0.0102 -0.6921  0.0086
                                           -0.2663 -0.0084 -0.3233  0.0124 -0.0077
                                           -0.0119 -0.0039 -0.0106  0.0029
                ( 50.06%)  -0.7076* C   3 s( 27.40%)p 2.65( 72.55%)d 0.00(  0.05%)
                                           -0.0003 -0.5232 -0.0150  0.7365  0.0097
                                            0.2753 -0.0114  0.3272  0.0048 -0.0113
                                           -0.0137 -0.0057 -0.0111  0.0063
   178. (0.01020) BD*( 1) C   2 - H  12  
                ( 37.95%)   0.6161* C   2 s( 27.63%)p 2.62( 72.34%)d 0.00(  0.03%)
                                           -0.0004  0.5252 -0.0216 -0.0407 -0.0035
                                           -0.0220  0.0021 -0.8492  0.0072 -0.0007
                                            0.0030  0.0021 -0.0004  0.0177
                ( 62.05%)  -0.7877* H  12 s( 99.90%)p 0.00(  0.10%)
                                            0.9995 -0.0058  0.0026  0.0007  0.0316
   179. (0.00740) BD*( 1) C   3 - C   4  
                ( 49.17%)   0.7012* C   3 s( 28.35%)p 2.53( 71.61%)d 0.00(  0.05%)
                                           -0.0003 -0.5324 -0.0051 -0.6576  0.0007
                                            0.4841  0.0044  0.2219 -0.0022  0.0158
                                            0.0083 -0.0077 -0.0025  0.0082
                ( 50.83%)  -0.7129* C   4 s( 27.50%)p 2.63( 72.45%)d 0.00(  0.06%)
                                           -0.0004 -0.5243 -0.0109  0.6663 -0.0007
                                           -0.4826 -0.0002 -0.2181 -0.0004  0.0183
                                            0.0081 -0.0060 -0.0062  0.0096
   180. (0.00869) BD*( 1) C   3 - H  13  
                ( 37.30%)   0.6107* C   3 s( 21.78%)p 3.59( 78.18%)d 0.00(  0.04%)
                                            0.0002 -0.4667  0.0050 -0.1416  0.0084
                                           -0.8294 -0.0021  0.2710 -0.0160 -0.0035
                                            0.0013  0.0127  0.0144  0.0061
                ( 62.70%)  -0.7919* H  13 s( 99.90%)p 0.00(  0.10%)
                                           -0.9995  0.0037  0.0055  0.0296 -0.0072
   181. (0.00795) BD*( 1) C   3 - H  14  
                ( 37.79%)   0.6147* C   3 s( 22.49%)p 3.45( 77.48%)d 0.00(  0.04%)
                                            0.0002 -0.4741  0.0101  0.0646 -0.0033
                                           -0.0311 -0.0161 -0.8771  0.0068 -0.0004
                                            0.0035 -0.0001 -0.0002 -0.0193
                ( 62.21%)  -0.7887* H  14 s( 99.91%)p 0.00(  0.09%)
                                           -0.9995  0.0043 -0.0015  0.0033  0.0295
   182. (0.00621) BD*( 1) C   4 - C   5  
                ( 49.79%)   0.7056* C   4 s( 28.69%)p 2.48( 71.27%)d 0.00(  0.04%)
                                           -0.0003 -0.5355 -0.0102 -0.7306  0.0022
                                           -0.2862 -0.0005 -0.3114  0.0001 -0.0109
                                           -0.0115 -0.0054 -0.0107  0.0059
                ( 50.21%)  -0.7086* C   5 s( 28.46%)p 2.51( 71.49%)d 0.00(  0.05%)
                                           -0.0003 -0.5334 -0.0122  0.7326 -0.0020
                                            0.2855  0.0015  0.3110  0.0004 -0.0112
                                           -0.0117 -0.0052 -0.0112  0.0062
   183. (0.00838) BD*( 1) C   4 - H  15  
                ( 38.18%)   0.6179* C   4 s( 21.87%)p 3.57( 78.09%)d 0.00(  0.04%)
                                           -0.0001  0.4676 -0.0081  0.0493 -0.0006
                                           -0.0410 -0.0128 -0.8813  0.0030 -0.0005
                                           -0.0011  0.0006  0.0002  0.0208
                ( 61.82%)  -0.7863* H  15 s( 99.91%)p 0.00(  0.09%)
                                            0.9996 -0.0044 -0.0022  0.0030  0.0293
   184. (0.00830) BD*( 1) C   4 - H  16  
                ( 38.07%)   0.6170* C   4 s( 21.97%)p 3.55( 77.99%)d 0.00(  0.04%)
                                           -0.0001  0.4687 -0.0078 -0.1386  0.0014
                                           -0.8262 -0.0018  0.2792 -0.0123  0.0060
                                           -0.0026 -0.0113 -0.0146 -0.0071
                ( 61.93%)  -0.7869* H  16 s( 99.91%)p 0.00(  0.09%)
                                            0.9995 -0.0043  0.0041  0.0283 -0.0080
   185. (0.00626) BD*( 1) C   5 - C   6  
                ( 50.46%)   0.7103* C   5 s( 27.91%)p 2.58( 72.04%)d 0.00(  0.05%)
                                            0.0003  0.5282  0.0087  0.6647 -0.0050
                                           -0.4803 -0.0006 -0.2190 -0.0007 -0.0169
                                           -0.0077  0.0060  0.0054 -0.0088
                ( 49.54%)  -0.7039* C   6 s( 28.56%)p 2.50( 71.40%)d 0.00(  0.04%)
                                            0.0002  0.5344  0.0056 -0.6613 -0.0025
                                            0.4791  0.0019  0.2169 -0.0006 -0.0153
                                           -0.0071  0.0075  0.0025 -0.0074
   186. (0.00842) BD*( 1) C   5 - H  17  
                ( 38.34%)   0.6192* C   5 s( 21.84%)p 3.58( 78.11%)d 0.00(  0.04%)
                                            0.0001 -0.4673  0.0082  0.0505 -0.0015
                                           -0.0416 -0.0120 -0.8813  0.0025  0.0002
                                            0.0020 -0.0009 -0.0002 -0.0208
                ( 61.66%)  -0.7852* H  17 s( 99.91%)p 0.00(  0.09%)
                                           -0.9996  0.0045 -0.0018  0.0027  0.0292
   187. (0.00847) BD*( 1) C   5 - H  18  
                ( 38.44%)   0.6200* C   5 s( 21.82%)p 3.58( 78.14%)d 0.00(  0.04%)
                                            0.0001 -0.4670  0.0086 -0.1354  0.0004
                                           -0.8277 -0.0022  0.2789 -0.0124 -0.0053
                                            0.0021  0.0113  0.0151  0.0071
                ( 61.56%)  -0.7846* H  18 s( 99.91%)p 0.00(  0.09%)
                                           -0.9996  0.0043  0.0044  0.0280 -0.0079
   188. (0.01222) BD*( 1) C   6 - C   7  
                ( 50.09%)   0.7077* C   6 s( 27.46%)p 2.64( 72.48%)d 0.00(  0.06%)
                                            0.0003  0.5238  0.0150  0.7340  0.0141
                                            0.2817 -0.0163  0.3260  0.0017  0.0120
                                            0.0135  0.0055  0.0129 -0.0069
                ( 49.91%)  -0.7065* C   7 s( 34.00%)p 1.94( 65.96%)d 0.00(  0.04%)
                                            0.0001  0.5831 -0.0033 -0.6893  0.0107
                                           -0.2820 -0.0109 -0.3230  0.0202  0.0114
                                            0.0144  0.0052  0.0085 -0.0005
   189. (0.00775) BD*( 1) C   6 - H  19  
                ( 37.85%)   0.6152* C   6 s( 22.07%)p 3.53( 77.89%)d 0.00(  0.04%)
                                           -0.0001  0.4697 -0.0096  0.0676 -0.0033
                                           -0.0321 -0.0192 -0.8791  0.0054  0.0001
                                           -0.0050 -0.0006  0.0011  0.0193
                ( 62.15%)  -0.7884* H  19 s( 99.91%)p 0.00(  0.09%)
                                            0.9995 -0.0036 -0.0018  0.0043  0.0296
   190. (0.00826) BD*( 1) C   6 - H  20  
                ( 37.42%)   0.6117* C   6 s( 21.91%)p 3.56( 78.05%)d 0.00(  0.04%)
                                           -0.0001  0.4681 -0.0052 -0.1350  0.0071
                                           -0.8301  0.0016  0.2698 -0.0166  0.0031
                                           -0.0011 -0.0121 -0.0143 -0.0061
                ( 62.58%)  -0.7911* H  20 s( 99.91%)p 0.00(  0.09%)
                                            0.9995 -0.0044  0.0036  0.0292 -0.0067
   191. (0.00899) BD*( 1) C   7 - C   8  
                ( 49.31%)   0.7022* C   7 s( 23.59%)p 3.24( 76.33%)d 0.00(  0.08%)
                                           -0.0001 -0.4856 -0.0106 -0.2556 -0.0107
                                           -0.7648 -0.0032  0.3357 -0.0159 -0.0177
                                            0.0125  0.0177  0.0050  0.0031
                ( 50.69%)  -0.7120* C   8 s( 25.12%)p 2.98( 74.80%)d 0.00(  0.08%)
                                           -0.0003 -0.5012 -0.0079  0.6918 -0.0115
                                            0.2197 -0.0037 -0.4700 -0.0026 -0.0185
                                            0.0159  0.0143 -0.0027  0.0033
   192. (0.01792) BD*( 1) C   7 - O   9  
                ( 68.98%)   0.8305* C   7 s( 14.41%)p 5.92( 85.22%)d 0.03(  0.37%)
                                           -0.0000  0.3783  0.0304  0.6742  0.0265
                                           -0.5766 -0.0221 -0.2530  0.0007 -0.0354
                                           -0.0353  0.0167  0.0261 -0.0159
                ( 31.02%)  -0.5570* O   9 s( 20.00%)p 3.99( 79.88%)d 0.01(  0.12%)
                                           -0.0000  0.4472 -0.0070 -0.7585  0.0019
                                           -0.0091 -0.0176  0.4723  0.0054 -0.0179
                                           -0.0187  0.0101  0.0183 -0.0077
   193. (0.01419) BD*( 1) C   7 - H  21  
                ( 38.06%)   0.6169* C   7 s( 28.00%)p 2.57( 71.96%)d 0.00(  0.04%)
                                            0.0004 -0.5290  0.0134 -0.0414 -0.0036
                                           -0.0226  0.0065 -0.8469  0.0137 -0.0017
                                           -0.0066 -0.0010  0.0009 -0.0181
                ( 61.94%)  -0.7870* H  21 s( 99.90%)p 0.00(  0.10%)
                                           -0.9995  0.0062  0.0019  0.0012  0.0317
   194. (0.01042) BD*( 1) C   8 - O   9  
                ( 69.10%)   0.8313* C   8 s( 14.84%)p 5.71( 84.78%)d 0.03(  0.38%)
                                           -0.0001 -0.3846 -0.0213 -0.4673 -0.0279
                                            0.7869  0.0363  0.0898  0.0066  0.0286
                                           -0.0015  0.0056  0.0445  0.0315
                ( 30.90%)  -0.5559* O   9 s( 18.10%)p 4.52( 81.79%)d 0.01(  0.11%)
                                           -0.0000 -0.4254  0.0063 -0.0798 -0.0211
                                           -0.8629 -0.0019  0.2575  0.0115  0.0145
                                           -0.0040  0.0041  0.0253  0.0161
   195. (0.00869) BD*( 1) C   8 - H  22  
                ( 38.46%)   0.6201* C   8 s( 30.16%)p 2.31( 69.80%)d 0.00(  0.04%)
                                            0.0002 -0.5492  0.0035 -0.5083  0.0060
                                           -0.5226 -0.0049 -0.4074  0.0215 -0.0109
                                           -0.0115 -0.0100 -0.0037 -0.0022
                ( 61.54%)  -0.7845* H  22 s( 99.90%)p 0.00(  0.10%)
                                           -0.9995  0.0037  0.0189  0.0213  0.0142
   196. (0.00938) BD*( 1) C   8 - H  23  
                ( 38.91%)   0.6238* C   8 s( 29.85%)p 2.35( 70.11%)d 0.00(  0.04%)
                                            0.0003 -0.5463  0.0080  0.2059 -0.0198
                                           -0.2323 -0.0165  0.7772 -0.0090  0.0000
                                           -0.0097  0.0035 -0.0039 -0.0165
                ( 61.09%)  -0.7816* H  23 s( 99.90%)p 0.00(  0.10%)
                                           -0.9995  0.0042 -0.0062  0.0114 -0.0286


 NHO Directionality and "Bond Bending" (deviations from line of nuclear centers)

         [Thresholds for printing:  angular deviation  >  1.0 degree]
                                    hybrid p-character > 25.0%
                                    orbital occupancy  >  0.10e

                                Line of Centers        Hybrid 1              Hybrid 2
                                ---------------  -------------------   ------------------
                NBO               Theta   Phi    Theta   Phi    Dev    Theta   Phi    Dev
 ========================================================================================
     1. BD (   1) C   1 - C   2   121.7   21.0   122.4   19.9   1.2     59.5  202.2   1.6
     2. BD (   2) C   1 - C   2   121.7   21.0    90.6  110.5  89.3     90.0  111.3  89.7
     3. BD (   1) C   1 - H  10   116.6  201.1   114.7  201.2   2.0      --     --    --
     4. BD (   1) C   1 - H  11     0.4   65.4     2.1  193.3   2.4      --     --    --
     5. BD (   1) C   2 - C   3    67.1   20.5    67.1   21.9   1.2      --     --    --
     8. BD (   1) C   3 - H  13   108.0   79.7   106.8   80.9   1.6      --     --    --
    16. BD (   1) C   6 - C   7    67.4   21.2    67.6   19.5   1.5    112.3  203.3   2.0
    17. BD (   1) C   6 - H  19   174.4  336.2   174.6  321.4   1.4      --     --    --
    18. BD (   1) C   6 - H  20    72.1  261.1    73.2  261.2   1.1      --     --    --
    19. BD (   1) C   7 - C   8   120.3   46.0   111.5   70.9  24.0     56.5  197.6  24.3
    20. BD (   1) C   7 - O   9   115.0  338.8   105.3  319.5  20.5     57.8  182.0  21.5
    21. BD (   1) C   7 - H  21     2.9   51.4     3.3   19.6   1.7      --     --    --
    22. BD (   1) C   8 - O   9    84.3  283.1    95.7  301.0  21.2    107.2   83.3  22.5
    23. BD (   1) C   8 - H  22    60.5   47.1    62.1   46.4   1.7      --     --    --
    24. BD (   1) C   8 - H  23   156.9  132.1   158.0  126.8   2.3      --     --    --
    34. LP (   1) O   9             --     --    101.7  310.3   --       --     --    --
    35. LP (   2) O   9             --     --    146.5  201.4   --       --     --    --


 Second Order Perturbation Theory Analysis of Fock Matrix in NBO Basis

     Threshold for printing:   0.25 kcal/mol
                                                                              E(2)  E(j)-E(i) F(i,j)
         Donor NBO (i)                     Acceptor NBO (j)                 kcal/mol   a.u.    a.u. 
 ===================================================================================================

 within unit  1
   1. BD (   1) C   1 - C   2        / 54. RY*(   1) C   3                    0.95    1.65    0.050
   1. BD (   1) C   1 - C   2        /175. BD*(   1) C   1 - H  10            0.26    1.24    0.023
   1. BD (   1) C   1 - C   2        /177. BD*(   1) C   2 - C   3            0.93    1.20    0.042
   1. BD (   1) C   1 - C   2        /178. BD*(   1) C   2 - H  12            0.44    1.23    0.029
   1. BD (   1) C   1 - C   2        /179. BD*(   1) C   3 - C   4            0.30    1.17    0.024
   2. BD (   2) C   1 - C   2        /179. BD*(   1) C   3 - C   4            1.24    0.71    0.037
   2. BD (   2) C   1 - C   2        /180. BD*(   1) C   3 - H  13            1.24    0.76    0.039
   3. BD (   1) C   1 - H  10        / 45. RY*(   1) C   2                    0.31    1.45    0.027
   3. BD (   1) C   1 - H  10        /177. BD*(   1) C   2 - C   3            3.04    0.95    0.068
   3. BD (   1) C   1 - H  10        /178. BD*(   1) C   2 - H  12            0.26    0.99    0.020
   4. BD (   1) C   1 - H  11        / 46. RY*(   2) C   2                    0.58    1.50    0.037
   4. BD (   1) C   1 - H  11        / 47. RY*(   3) C   2                    0.43    1.27    0.029
   4. BD (   1) C   1 - H  11        /178. BD*(   1) C   2 - H  12            2.65    0.99    0.065
   5. BD (   1) C   2 - C   3        / 36. RY*(   1) C   1                    1.00    1.67    0.052
   5. BD (   1) C   2 - C   3        / 65. RY*(   3) C   4                    0.57    1.54    0.038
   5. BD (   1) C   2 - C   3        /173. BD*(   1) C   1 - C   2            0.96    1.27    0.044
   5. BD (   1) C   2 - C   3        /175. BD*(   1) C   1 - H  10            1.17    1.10    0.045
   5. BD (   1) C   2 - C   3        /179. BD*(   1) C   3 - C   4            0.56    1.03    0.030
   5. BD (   1) C   2 - C   3        /180. BD*(   1) C   3 - H  13            0.29    1.08    0.022
   5. BD (   1) C   2 - C   3        /182. BD*(   1) C   4 - C   5            1.04    1.05    0.042
   6. BD (   1) C   2 - H  12        / 36. RY*(   1) C   1                    0.41    1.55    0.032
   6. BD (   1) C   2 - H  12        / 54. RY*(   1) C   3                    0.48    1.40    0.033
   6. BD (   1) C   2 - H  12        /176. BD*(   1) C   1 - H  11            2.21    0.97    0.059
   6. BD (   1) C   2 - H  12        /181. BD*(   1) C   3 - H  14            1.28    0.97    0.045
   7. BD (   1) C   3 - C   4        / 45. RY*(   1) C   2                    0.76    1.52    0.043
   7. BD (   1) C   3 - C   4        / 73. RY*(   2) C   5                    0.51    1.42    0.034
   7. BD (   1) C   3 - C   4        /173. BD*(   1) C   1 - C   2            0.65    1.23    0.036
   7. BD (   1) C   3 - C   4        /174. BD*(   2) C   1 - C   2            1.27    0.61    0.035
   7. BD (   1) C   3 - C   4        /177. BD*(   1) C   2 - C   3            0.50    1.02    0.029
   7. BD (   1) C   3 - C   4        /180. BD*(   1) C   3 - H  13            0.34    1.04    0.024
   7. BD (   1) C   3 - C   4        /181. BD*(   1) C   3 - H  14            0.30    1.05    0.022
   7. BD (   1) C   3 - C   4        /182. BD*(   1) C   4 - C   5            0.52    1.01    0.029
   7. BD (   1) C   3 - C   4        /185. BD*(   1) C   5 - C   6            1.02    1.01    0.041
   8. BD (   1) C   3 - H  13        / 46. RY*(   2) C   2                    0.46    1.45    0.033
   8. BD (   1) C   3 - H  13        / 63. RY*(   1) C   4                    0.29    1.51    0.027
   8. BD (   1) C   3 - H  13        /173. BD*(   1) C   1 - C   2            0.88    1.11    0.040
   8. BD (   1) C   3 - H  13        /174. BD*(   2) C   1 - C   2            2.23    0.49    0.042
   8. BD (   1) C   3 - H  13        /184. BD*(   1) C   4 - H  16            1.54    0.94    0.048
   9. BD (   1) C   3 - H  14        /178. BD*(   1) C   2 - H  12            1.80    0.94    0.052
   9. BD (   1) C   3 - H  14        /183. BD*(   1) C   4 - H  15            1.49    0.94    0.047
  10. BD (   1) C   4 - C   5        / 55. RY*(   2) C   3                    0.57    1.48    0.037
  10. BD (   1) C   4 - C   5        / 82. RY*(   2) C   6                    0.52    1.44    0.035
  10. BD (   1) C   4 - C   5        /177. BD*(   1) C   2 - C   3            1.09    1.01    0.042
  10. BD (   1) C   4 - C   5        /179. BD*(   1) C   3 - C   4            0.54    0.98    0.029
  10. BD (   1) C   4 - C   5        /183. BD*(   1) C   4 - H  15            0.31    1.05    0.023
  10. BD (   1) C   4 - C   5        /184. BD*(   1) C   4 - H  16            0.30    1.05    0.023
  10. BD (   1) C   4 - C   5        /185. BD*(   1) C   5 - C   6            0.58    1.00    0.030
  10. BD (   1) C   4 - C   5        /186. BD*(   1) C   5 - H  17            0.29    1.05    0.022
  10. BD (   1) C   4 - C   5        /187. BD*(   1) C   5 - H  18            0.30    1.05    0.022
  10. BD (   1) C   4 - C   5        /188. BD*(   1) C   6 - C   7            1.07    1.01    0.042
  11. BD (   1) C   4 - H  15        / 72. RY*(   1) C   5                    0.30    1.50    0.027
  11. BD (   1) C   4 - H  15        /181. BD*(   1) C   3 - H  14            1.57    0.92    0.048
  11. BD (   1) C   4 - H  15        /186. BD*(   1) C   5 - H  17            1.55    0.93    0.048
  12. BD (   1) C   4 - H  16        / 54. RY*(   1) C   3                    0.40    1.35    0.029
  12. BD (   1) C   4 - H  16        / 72. RY*(   1) C   5                    0.26    1.50    0.025
  12. BD (   1) C   4 - H  16        /180. BD*(   1) C   3 - H  13            1.52    0.91    0.047
  12. BD (   1) C   4 - H  16        /187. BD*(   1) C   5 - H  18            1.55    0.93    0.048
  13. BD (   1) C   5 - C   6        / 64. RY*(   2) C   4                    0.50    1.43    0.034
  13. BD (   1) C   5 - C   6        / 91. RY*(   2) C   7                    0.51    1.82    0.039
  13. BD (   1) C   5 - C   6        /179. BD*(   1) C   3 - C   4            1.09    0.98    0.041
  13. BD (   1) C   5 - C   6        /182. BD*(   1) C   4 - C   5            0.53    1.00    0.029
  13. BD (   1) C   5 - C   6        /186. BD*(   1) C   5 - H  17            0.26    1.05    0.021
  13. BD (   1) C   5 - C   6        /187. BD*(   1) C   5 - H  18            0.25    1.05    0.021
  13. BD (   1) C   5 - C   6        /188. BD*(   1) C   6 - C   7            0.51    1.01    0.029
  13. BD (   1) C   5 - C   6        /189. BD*(   1) C   6 - H  19            0.33    1.05    0.023
  13. BD (   1) C   5 - C   6        /190. BD*(   1) C   6 - H  20            0.32    1.05    0.023
  13. BD (   1) C   5 - C   6        /192. BD*(   1) C   7 - O   9            1.85    0.83    0.050
  14. BD (   1) C   5 - H  17        / 63. RY*(   1) C   4                    0.27    1.49    0.026
  14. BD (   1) C   5 - H  17        /183. BD*(   1) C   4 - H  15            1.57    0.92    0.048
  14. BD (   1) C   5 - H  17        /189. BD*(   1) C   6 - H  19            1.61    0.92    0.049
  15. BD (   1) C   5 - H  18        / 81. RY*(   1) C   6                    0.44    1.39    0.032
  15. BD (   1) C   5 - H  18        /184. BD*(   1) C   4 - H  16            1.57    0.92    0.048
  15. BD (   1) C   5 - H  18        /190. BD*(   1) C   6 - H  20            1.55    0.93    0.048
  16. BD (   1) C   6 - C   7        / 74. RY*(   3) C   5                    0.62    1.55    0.039
  16. BD (   1) C   6 - C   7        /100. RY*(   2) C   8                    0.64    1.70    0.042
  16. BD (   1) C   6 - C   7        /182. BD*(   1) C   4 - C   5            1.06    1.04    0.042
  16. BD (   1) C   6 - C   7        /185. BD*(   1) C   5 - C   6            0.57    1.04    0.031
  16. BD (   1) C   6 - C   7        /190. BD*(   1) C   6 - H  20            0.34    1.09    0.024
  16. BD (   1) C   6 - C   7        /191. BD*(   1) C   7 - C   8            0.59    1.01    0.031
  16. BD (   1) C   6 - C   7        /193. BD*(   1) C   7 - H  21            0.29    1.09    0.022
  16. BD (   1) C   6 - C   7        /194. BD*(   1) C   8 - O   9            0.46    0.87    0.025
  16. BD (   1) C   6 - C   7        /195. BD*(   1) C   8 - H  22            0.61    1.10    0.033
  17. BD (   1) C   6 - H  19        / 72. RY*(   1) C   5                    0.25    1.50    0.025
  17. BD (   1) C   6 - H  19        /186. BD*(   1) C   5 - H  17            1.51    0.93    0.047
  17. BD (   1) C   6 - H  19        /192. BD*(   1) C   7 - O   9            0.32    0.71    0.019
  17. BD (   1) C   6 - H  19        /193. BD*(   1) C   7 - H  21            1.79    0.93    0.052
  18. BD (   1) C   6 - H  20        / 72. RY*(   1) C   5                    0.29    1.50    0.026
  18. BD (   1) C   6 - H  20        / 92. RY*(   3) C   7                    0.41    1.57    0.032
  18. BD (   1) C   6 - H  20        /187. BD*(   1) C   5 - H  18            1.58    0.93    0.048
  18. BD (   1) C   6 - H  20        /191. BD*(   1) C   7 - C   8            2.17    0.84    0.054
  18. BD (   1) C   6 - H  20        /192. BD*(   1) C   7 - O   9            0.33    0.71    0.019
  19. BD (   1) C   7 - C   8        / 81. RY*(   1) C   6                    0.71    1.51    0.041
  19. BD (   1) C   7 - C   8        /109. RY*(   2) O   9                    0.48    2.06    0.040
  19. BD (   1) C   7 - C   8        /188. BD*(   1) C   6 - C   7            0.59    1.01    0.031
  19. BD (   1) C   7 - C   8        /190. BD*(   1) C   6 - H  20            0.95    1.05    0.040
  19. BD (   1) C   7 - C   8        /192. BD*(   1) C   7 - O   9            0.27    0.83    0.019
  19. BD (   1) C   7 - C   8        /193. BD*(   1) C   7 - H  21            0.29    1.05    0.022
  19. BD (   1) C   7 - C   8        /194. BD*(   1) C   8 - O   9            0.43    0.83    0.024
  20. BD (   1) C   7 - O   9        /185. BD*(   1) C   5 - C   6            0.80    1.15    0.038
  20. BD (   1) C   7 - O   9        /191. BD*(   1) C   7 - C   8            0.98    1.12    0.042
  20. BD (   1) C   7 - O   9        /194. BD*(   1) C   8 - O   9            2.47    0.98    0.062
  20. BD (   1) C   7 - O   9        /195. BD*(   1) C   8 - H  22            0.86    1.21    0.041
  20. BD (   1) C   7 - O   9        /196. BD*(   1) C   8 - H  23            0.94    1.20    0.042
  21. BD (   1) C   7 - H  21        / 81. RY*(   1) C   6                    0.37    1.44    0.029
  21. BD (   1) C   7 - H  21        /189. BD*(   1) C   6 - H  19            1.23    0.97    0.044
  21. BD (   1) C   7 - H  21        /194. BD*(   1) C   8 - O   9            0.43    0.75    0.023
  21. BD (   1) C   7 - H  21        /196. BD*(   1) C   8 - H  23            0.99    0.97    0.039
  22. BD (   1) C   8 - O   9        /188. BD*(   1) C   6 - C   7            1.37    1.14    0.050
  22. BD (   1) C   8 - O   9        /191. BD*(   1) C   7 - C   8            1.32    1.10    0.048
  22. BD (   1) C   8 - O   9        /192. BD*(   1) C   7 - O   9            2.60    0.96    0.063
  22. BD (   1) C   8 - O   9        /193. BD*(   1) C   7 - H  21            0.98    1.18    0.043
  23. BD (   1) C   8 - H  22        / 92. RY*(   3) C   7                    0.30    1.62    0.028
  23. BD (   1) C   8 - H  22        /188. BD*(   1) C   6 - C   7            1.32    0.94    0.045
  23. BD (   1) C   8 - H  22        /192. BD*(   1) C   7 - O   9            0.48    0.76    0.024
  24. BD (   1) C   8 - H  23        / 90. RY*(   1) C   7                    0.42    1.29    0.030
  24. BD (   1) C   8 - H  23        /192. BD*(   1) C   7 - O   9            0.54    0.76    0.026
  24. BD (   1) C   8 - H  23        /193. BD*(   1) C   7 - H  21            1.17    0.98    0.043
  25. CR (   1) C   1                / 47. RY*(   3) C   2                    1.03   10.84    0.134
  25. CR (   1) C   1                / 48. RY*(   4) C   2                    0.26   11.07    0.067
  25. CR (   1) C   1                /117. RY*(   1) H  10                    0.44   10.50    0.086
  25. CR (   1) C   1                /121. RY*(   1) H  11                    0.43   10.50    0.085
  25. CR (   1) C   1                /173. BD*(   1) C   1 - C   2            0.28   10.74    0.070
  25. CR (   1) C   1                /177. BD*(   1) C   2 - C   3            0.58   10.53    0.099
  25. CR (   1) C   1                /178. BD*(   1) C   2 - H  12            0.32   10.57    0.073
  26. CR (   1) C   2                / 37. RY*(   2) C   1                    1.12   10.62    0.138
  26. CR (   1) C   2                /125. RY*(   1) H  12                    0.39   10.48    0.081
  26. CR (   1) C   2                /176. BD*(   1) C   1 - H  11            0.27   10.56    0.067
  27. CR (   1) C   3                / 64. RY*(   2) C   4                    0.31   10.92    0.073
  27. CR (   1) C   3                / 66. RY*(   4) C   4                    0.27   10.87    0.068
  27. CR (   1) C   3                /129. RY*(   1) H  13                    0.38   10.48    0.080
  27. CR (   1) C   3                /133. RY*(   1) H  14                    0.34   10.50    0.075
  27. CR (   1) C   3                /173. BD*(   1) C   1 - C   2            0.36   10.71    0.078
  28. CR (   1) C   4                / 57. RY*(   4) C   3                    0.29   10.93    0.072
  28. CR (   1) C   4                / 73. RY*(   2) C   5                    0.25   10.89    0.066
  28. CR (   1) C   4                / 75. RY*(   4) C   5                    0.34   10.87    0.077
  28. CR (   1) C   4                /137. RY*(   1) H  15                    0.33   10.49    0.074
  28. CR (   1) C   4                /141. RY*(   1) H  16                    0.33   10.48    0.074
  29. CR (   1) C   5                / 66. RY*(   4) C   4                    0.33   10.86    0.076
  29. CR (   1) C   5                / 83. RY*(   3) C   6                    0.28   10.87    0.070
  29. CR (   1) C   5                /145. RY*(   1) H  17                    0.32   10.49    0.074
  29. CR (   1) C   5                /149. RY*(   1) H  18                    0.32   10.49    0.074
  30. CR (   1) C   6                / 73. RY*(   2) C   5                    0.32   10.89    0.075
  30. CR (   1) C   6                / 75. RY*(   4) C   5                    0.26   10.87    0.067
  30. CR (   1) C   6                /153. RY*(   1) H  19                    0.34   10.49    0.075
  30. CR (   1) C   6                /157. RY*(   1) H  20                    0.35   10.48    0.076
  31. CR (   1) C   7                / 84. RY*(   4) C   6                    0.29   11.12    0.071
  31. CR (   1) C   7                / 99. RY*(   1) C   8                    0.48   10.87    0.091
  31. CR (   1) C   7                /161. RY*(   1) H  21                    0.39   10.49    0.081
  31. CR (   1) C   7                /194. BD*(   1) C   8 - O   9            0.49   10.38    0.091
  32. CR (   1) C   8                / 90. RY*(   1) C   7                    0.60   10.91    0.102
  32. CR (   1) C   8                /165. RY*(   1) H  22                    0.42   10.50    0.084
  32. CR (   1) C   8                /169. RY*(   1) H  23                    0.40   10.52    0.082
  32. CR (   1) C   8                /188. BD*(   1) C   6 - C   7            0.27   10.56    0.067
  32. CR (   1) C   8                /191. BD*(   1) C   7 - C   8            0.29   10.51    0.070
  32. CR (   1) C   8                /192. BD*(   1) C   7 - O   9            0.61   10.37    0.101
  33. CR (   1) O   9                / 90. RY*(   1) C   7                    0.84   19.76    0.163
  33. CR (   1) O   9                / 99. RY*(   1) C   8                    0.61   19.73    0.138
  34. LP (   1) O   9                / 90. RY*(   1) C   7                    2.09    1.50    0.071
  34. LP (   1) O   9                / 99. RY*(   1) C   8                    1.46    1.47    0.059
  35. LP (   2) O   9                / 91. RY*(   2) C   7                    0.31    1.59    0.028
  35. LP (   2) O   9                / 93. RY*(   4) C   7                    0.38    1.96    0.035
  35. LP (   2) O   9                / 94. RY*(   5) C   7                    0.25    1.61    0.026
  35. LP (   2) O   9                /101. RY*(   3) C   8                    0.59    2.33    0.047
  35. LP (   2) O   9                /188. BD*(   1) C   6 - C   7            2.19    0.78    0.053
  35. LP (   2) O   9                /193. BD*(   1) C   7 - H  21            2.64    0.82    0.059
  35. LP (   2) O   9                /195. BD*(   1) C   8 - H  22            2.38    0.82    0.056
  35. LP (   2) O   9                /196. BD*(   1) C   8 - H  23            2.38    0.81    0.056


 Natural Bond Orbitals (Summary):

                                                            Principal Delocalizations
           NBO                        Occupancy    Energy   (geminal,vicinal,remote)
 ====================================================================================
 Molecular unit  1  (C8H14O)
     1. BD (   1) C   1 - C   2          0.99591    -0.93550  54(v),177(g),178(g),179(v)
                                                    175(g)
     2. BD (   2) C   1 - C   2          0.99235    -0.47967  180(v),179(v)
     3. BD (   1) C   1 - H  10          0.99220    -0.68919  177(v),45(v),178(v)
     4. BD (   1) C   1 - H  11          0.99279    -0.69067  178(v),46(v),47(v)
     5. BD (   1) C   2 - C   3          0.99011    -0.79725  175(v),182(v),36(v),173(g)
                                                    65(v),179(g),180(g)
     6. BD (   1) C   2 - H  12          0.98839    -0.68088  176(v),181(v),54(v),36(v)
     7. BD (   1) C   3 - C   4          0.98544    -0.75705  174(v),185(v),45(v),173(v)
                                                    182(g),73(v),177(g),180(g)
                                                    181(g)
     8. BD (   1) C   3 - H  13          0.98170    -0.64182  174(v),184(v),173(v),46(v)
                                                    63(v)
     9. BD (   1) C   3 - H  14          0.98951    -0.64085  178(v),183(v)
    10. BD (   1) C   4 - C   5          0.98874    -0.74858  177(v),188(v),185(g),55(v)
                                                    179(g),82(v),183(g),184(g)
                                                    187(g),186(g)
    11. BD (   1) C   4 - H  15          0.98877    -0.62888  181(v),186(v),72(v)
    12. BD (   1) C   4 - H  16          0.98891    -0.62859  187(v),180(v),54(v),72(v)
    13. BD (   1) C   5 - C   6          0.98686    -0.74829  192(v),179(v),182(g),91(v)
                                                    64(v),188(g),189(g),190(g)
                                                    186(g)
    14. BD (   1) C   5 - H  17          0.98867    -0.62480  189(v),183(v),63(v)
    15. BD (   1) C   5 - H  18          0.98884    -0.62482  184(v),190(v),81(v)
    16. BD (   1) C   6 - C   7          0.99133    -0.78875  182(v),100(v),74(v),195(v)
                                                    191(g),185(g),194(v),190(g)
                                                    193(g)
    17. BD (   1) C   6 - H  19          0.98794    -0.63133  193(v),186(v),192(v),72(v)
    18. BD (   1) C   6 - H  20          0.98608    -0.62633  191(v),187(v),92(v),192(v)
                                                    72(v)
    19. BD (   1) C   7 - C   8          0.98731    -0.74663  190(v),81(v),188(g),109(v)
                                                    194(g),193(g),192(g)
    20. BD (   1) C   7 - O   9          0.98940    -0.90001  194(g),191(g),196(v),195(v)
                                                    185(v)
    21. BD (   1) C   7 - H  21          0.99122    -0.67522  189(v),196(v),194(v),81(v)
    22. BD (   1) C   8 - O   9          0.99057    -0.88003  192(g),188(v),191(g),193(v)
    23. BD (   1) C   8 - H  22          0.99493    -0.67854  188(v),192(v),92(v)
    24. BD (   1) C   8 - H  23          0.99519    -0.67964  193(v),192(v),90(v)
    25. CR (   1) C   1                  0.99950   -10.26900  47(v),177(v),117(v),121(v)
                                                    178(v),173(g),48(v)
    26. CR (   1) C   2                  0.99951   -10.27120  37(v),125(v),176(v)
    27. CR (   1) C   3                  0.99953   -10.23655  129(v),173(v),133(v),64(v)
                                                    66(v)
    28. CR (   1) C   4                  0.99955   -10.22672  75(v),137(v),141(v),57(v)
                                                    73(v)
    29. CR (   1) C   5                  0.99956   -10.21981  66(v),145(v),149(v),83(v)
    30. CR (   1) C   6                  0.99954   -10.22271  157(v),153(v),73(v),75(v)
    31. CR (   1) C   7                  0.99946   -10.29679  194(v),99(v),161(v),84(v)
    32. CR (   1) C   8                  0.99950   -10.29444  192(v),90(v),165(v),169(v)
                                                    191(g),188(v)
    33. CR (   1) O   9                  0.99990   -19.15034  90(v),99(v)
    34. LP (   1) O   9                  0.99491    -0.89096  90(v),99(v)
    35. LP (   2) O   9                  0.97191    -0.51551  193(v),196(v),195(v),188(v)
                                                    101(v),93(v),91(v),94(v)
    36. RY*(   1) C   1                  0.00233     0.86779   
    37. RY*(   2) C   1                  0.00038     0.34819   
    38. RY*(   3) C   1                  0.00021     0.37739   
    39. RY*(   4) C   1                  0.00005     0.79176   
    40. RY*(   5) C   1                  0.00002     2.07610   
    41. RY*(   6) C   1                  0.00000     1.87866   
    42. RY*(   7) C   1                  0.00000     1.71556   
    43. RY*(   8) C   1                  0.00000     1.91664   
    44. RY*(   9) C   1                  0.00000     1.88416   
    45. RY*(   1) C   2                  0.00214     0.76038   
    46. RY*(   2) C   2                  0.00166     0.81152   
    47. RY*(   3) C   2                  0.00120     0.57523   
    48. RY*(   4) C   2                  0.00026     0.80438   
    49. RY*(   5) C   2                  0.00010     1.85812   
    50. RY*(   6) C   2                  0.00002     1.91810   
    51. RY*(   7) C   2                  0.00002     1.95764   
    52. RY*(   8) C   2                  0.00001     1.63372   
    53. RY*(   9) C   2                  0.00000     1.72751   
    54. RY*(   1) C   3                  0.00317     0.71938   
    55. RY*(   2) C   3                  0.00160     0.72918   
    56. RY*(   3) C   3                  0.00063     0.92151   
    57. RY*(   4) C   3                  0.00022     0.70602   
    58. RY*(   5) C   3                  0.00016     1.71938   
    59. RY*(   6) C   3                  0.00006     1.77951   
    60. RY*(   7) C   3                  0.00004     1.92931   
    61. RY*(   8) C   3                  0.00002     2.14360   
    62. RY*(   9) C   3                  0.00001     2.00234   
    63. RY*(   1) C   4                  0.00178     0.86946   
    64. RY*(   2) C   4                  0.00159     0.68215   
    65. RY*(   3) C   4                  0.00136     0.74686   
    66. RY*(   4) C   4                  0.00021     0.63777   
    67. RY*(   5) C   4                  0.00018     1.88153   
    68. RY*(   6) C   4                  0.00006     1.85848   
    69. RY*(   7) C   4                  0.00004     2.00258   
    70. RY*(   8) C   4                  0.00000     2.05517   
    71. RY*(   9) C   4                  0.00000     2.07452   
    72. RY*(   1) C   5                  0.00185     0.87156   
    73. RY*(   2) C   5                  0.00168     0.66404   
    74. RY*(   3) C   5                  0.00146     0.75650   
    75. RY*(   4) C   5                  0.00021     0.64581   
    76. RY*(   5) C   5                  0.00018     1.89257   
    77. RY*(   6) C   5                  0.00007     1.88730   
    78. RY*(   7) C   5                  0.00004     2.03765   
    79. RY*(   8) C   5                  0.00000     2.06047   
    80. RY*(   9) C   5                  0.00000     2.08731   
    81. RY*(   1) C   6                  0.00297     0.76691   
    82. RY*(   2) C   6                  0.00168     0.69274   
    83. RY*(   3) C   6                  0.00092     0.65342   
    84. RY*(   4) C   6                  0.00032     0.82494   
    85. RY*(   5) C   6                  0.00016     1.83348   
    86. RY*(   6) C   6                  0.00007     2.01678   
    87. RY*(   7) C   6                  0.00005     1.89842   
    88. RY*(   8) C   6                  0.00002     2.13986   
    89. RY*(   9) C   6                  0.00001     2.01785   
    90. RY*(   1) C   7                  0.00382     0.61320   
    91. RY*(   2) C   7                  0.00208     1.07425   
    92. RY*(   3) C   7                  0.00128     0.94459   
    93. RY*(   4) C   7                  0.00071     1.44558   
    94. RY*(   5) C   7                  0.00053     1.09376   
    95. RY*(   6) C   7                  0.00027     1.91565   
    96. RY*(   7) C   7                  0.00011     1.71889   
    97. RY*(   8) C   7                  0.00006     1.69971   
    98. RY*(   9) C   7                  0.00002     1.76012   
    99. RY*(   1) C   8                  0.00261     0.57484   
   100. RY*(   2) C   8                  0.00192     0.91567   
   101. RY*(   3) C   8                  0.00080     1.81417   
   102. RY*(   4) C   8                  0.00050     0.73179   
   103. RY*(   5) C   8                  0.00014     1.41528   
   104. RY*(   6) C   8                  0.00005     0.95673   
   105. RY*(   7) C   8                  0.00001     1.91920   
   106. RY*(   8) C   8                  0.00001     1.85465   
   107. RY*(   9) C   8                  0.00000     1.82347   
   108. RY*(   1) O   9                  0.00110     0.97383   
   109. RY*(   2) O   9                  0.00066     1.31313   
   110. RY*(   3) O   9                  0.00012     1.37753   
   111. RY*(   4) O   9                  0.00009     1.46489   
   112. RY*(   5) O   9                  0.00006     2.46236   
   113. RY*(   6) O   9                  0.00000     2.44928   
   114. RY*(   7) O   9                  0.00000     2.34195   
   115. RY*(   8) O   9                  0.00000     2.60857   
   116. RY*(   9) O   9                  0.00001     2.57831   
   117. RY*(   1) H  10                  0.00061     0.23110   
   118. RY*(   2) H  10                  0.00007     1.45569   
   119. RY*(   3) H  10                  0.00005     1.75507   
   120. RY*(   4) H  10                  0.00003     2.05155   
   121. RY*(   1) H  11                  0.00076     0.23164   
   122. RY*(   2) H  11                  0.00007     1.45368   
   123. RY*(   3) H  11                  0.00005     1.68662   
   124. RY*(   4) H  11                  0.00003     2.11676   
   125. RY*(   1) H  12                  0.00117     0.20813   
   126. RY*(   2) H  12                  0.00004     1.75127   
   127. RY*(   3) H  12                  0.00005     1.51725   
   128. RY*(   4) H  12                  0.00003     2.18094   
   129. RY*(   1) H  13                  0.00121     0.24478   
   130. RY*(   2) H  13                  0.00010     1.68975   
   131. RY*(   3) H  13                  0.00007     1.65982   
   132. RY*(   4) H  13                  0.00002     2.15782   
   133. RY*(   1) H  14                  0.00128     0.26059   
   134. RY*(   2) H  14                  0.00008     1.68620   
   135. RY*(   3) H  14                  0.00005     1.63600   
   136. RY*(   4) H  14                  0.00002     2.16960   
   137. RY*(   1) H  15                  0.00131     0.26026   
   138. RY*(   2) H  15                  0.00009     1.68973   
   139. RY*(   3) H  15                  0.00006     1.70693   
   140. RY*(   4) H  15                  0.00002     2.18063   
   141. RY*(   1) H  16                  0.00133     0.25401   
   142. RY*(   2) H  16                  0.00009     1.68794   
   143. RY*(   3) H  16                  0.00005     1.69302   
   144. RY*(   4) H  16                  0.00002     2.18116   
   145. RY*(   1) H  17                  0.00131     0.26529   
   146. RY*(   2) H  17                  0.00009     1.68918   
   147. RY*(   3) H  17                  0.00005     1.70991   
   148. RY*(   4) H  17                  0.00002     2.18947   
   149. RY*(   1) H  18                  0.00132     0.26766   
   150. RY*(   2) H  18                  0.00009     1.68430   
   151. RY*(   3) H  18                  0.00005     1.70585   
   152. RY*(   4) H  18                  0.00002     2.18928   
   153. RY*(   1) H  19                  0.00137     0.26546   
   154. RY*(   2) H  19                  0.00009     1.68173   
   155. RY*(   3) H  19                  0.00006     1.67007   
   156. RY*(   4) H  19                  0.00002     2.19339   
   157. RY*(   1) H  20                  0.00130     0.25240   
   158. RY*(   2) H  20                  0.00009     1.71058   
   159. RY*(   3) H  20                  0.00007     1.71535   
   160. RY*(   4) H  20                  0.00002     2.18522   
   161. RY*(   1) H  21                  0.00114     0.19631   
   162. RY*(   2) H  21                  0.00007     1.58660   
   163. RY*(   3) H  21                  0.00004     2.11300   
   164. RY*(   4) H  21                  0.00002     1.83662   
   165. RY*(   1) H  22                  0.00067     0.20105   
   166. RY*(   2) H  22                  0.00008     1.54050   
   167. RY*(   3) H  22                  0.00006     1.98127   
   168. RY*(   4) H  22                  0.00002     1.86868   
   169. RY*(   1) H  23                  0.00071     0.22320   
   170. RY*(   2) H  23                  0.00008     1.53318   
   171. RY*(   3) H  23                  0.00005     1.95752   
   172. RY*(   4) H  23                  0.00001     1.88057   
   173. BD*(   1) C   1 - C   2          0.00325     0.47098   
   174. BD*(   2) C   1 - C   2          0.01826    -0.14701   
   175. BD*(   1) C   1 - H  10          0.00372     0.30405   
   176. BD*(   1) C   1 - H  11          0.00546     0.29290   
   177. BD*(   1) C   2 - C   3          0.00924     0.26162   
   178. BD*(   1) C   2 - H  12          0.01020     0.29765   
   179. BD*(   1) C   3 - C   4          0.00740     0.23196   
   180. BD*(   1) C   3 - H  13          0.00869     0.28212   
   181. BD*(   1) C   3 - H  14          0.00795     0.29106   
   182. BD*(   1) C   4 - C   5          0.00621     0.25277   
   183. BD*(   1) C   4 - H  15          0.00838     0.29737   
   184. BD*(   1) C   4 - H  16          0.00830     0.30010   
   185. BD*(   1) C   5 - C   6          0.00626     0.24866   
   186. BD*(   1) C   5 - H  17          0.00842     0.29935   
   187. BD*(   1) C   5 - H  18          0.00847     0.29916   
   188. BD*(   1) C   6 - C   7          0.01222     0.26197   
   189. BD*(   1) C   6 - H  19          0.00775     0.29736   
   190. BD*(   1) C   6 - H  20          0.00826     0.30167   
   191. BD*(   1) C   7 - C   8          0.00899     0.21792   
   192. BD*(   1) C   7 - O   9          0.01792     0.07912   
   193. BD*(   1) C   7 - H  21          0.01419     0.30290   
   194. BD*(   1) C   8 - O   9          0.01042     0.07851   
   195. BD*(   1) C   8 - H  22          0.00869     0.30761   
   196. BD*(   1) C   8 - H  23          0.00938     0.29944   
       -------------------------------
              Total Lewis   34.71607  ( 99.1888%)
        Valence non-Lewis    0.21806  (  0.6230%)
        Rydberg non-Lewis    0.06587  (  0.1882%)
       -------------------------------
            Total unit  1   35.00000  (100.0000%)
           Charge unit  1    0.00000


 ***************************************************
 *******         Beta  spin orbitals         *******
 ***************************************************


 NATURAL POPULATIONS:  Natural atomic orbital occupancies 
                                                          
   NAO  Atom  No  lang   Type(AO)    Occupancy      Energy
 ----------------------------------------------------------
     1    C    1  S      Cor( 1S)     0.99949     -10.26452
     2    C    1  S      Val( 2S)     0.53756      -0.38458
     3    C    1  S      Ryd( 3S)     0.00041       0.38128
     4    C    1  px     Val( 2p)     0.53208      -0.21827
     5    C    1  px     Ryd( 3p)     0.00137       0.44764
     6    C    1  py     Val( 2p)     0.26892      -0.25002
     7    C    1  py     Ryd( 3p)     0.00062       0.36929
     8    C    1  pz     Val( 2p)     0.58653      -0.21617
     9    C    1  pz     Ryd( 3p)     0.00182       0.60118
    10    C    1  dxy    Ryd( 3d)     0.00024       1.92984
    11    C    1  dxz    Ryd( 3d)     0.00033       2.21320
    12    C    1  dyz    Ryd( 3d)     0.00009       1.81209
    13    C    1  dx2y2  Ryd( 3d)     0.00024       1.97162
    14    C    1  dz2    Ryd( 3d)     0.00033       2.27147

    15    C    2  S      Cor( 1S)     0.99951     -10.26887
    16    C    2  S      Val( 2S)     0.49578      -0.36153
    17    C    2  S      Ryd( 3S)     0.00135       0.40705
    18    C    2  px     Val( 2p)     0.49167      -0.22324
    19    C    2  px     Ryd( 3p)     0.00204       0.50000
    20    C    2  py     Val( 2p)     0.34394      -0.26261
    21    C    2  py     Ryd( 3p)     0.00118       0.41196
    22    C    2  pz     Val( 2p)     0.59228      -0.23371
    23    C    2  pz     Ryd( 3p)     0.00151       0.72396
    24    C    2  dxy    Ryd( 3d)     0.00028       1.92871
    25    C    2  dxz    Ryd( 3d)     0.00037       2.14081
    26    C    2  dyz    Ryd( 3d)     0.00014       1.80107
    27    C    2  dx2y2  Ryd( 3d)     0.00027       1.97316
    28    C    2  dz2    Ryd( 3d)     0.00043       2.24527

    29    C    3  S      Cor( 1S)     0.99954     -10.23634
    30    C    3  S      Val( 2S)     0.51560      -0.37971
    31    C    3  S      Ryd( 3S)     0.00080       0.74039
    32    C    3  px     Val( 2p)     0.51948      -0.24049
    33    C    3  px     Ryd( 3p)     0.00176       0.48937
    34    C    3  py     Val( 2p)     0.57477      -0.24578
    35    C    3  py     Ryd( 3p)     0.00089       0.46315
    36    C    3  pz     Val( 2p)     0.60929      -0.24723
    37    C    3  pz     Ryd( 3p)     0.00214       0.59770
    38    C    3  dxy    Ryd( 3d)     0.00022       2.04292
    39    C    3  dxz    Ryd( 3d)     0.00028       1.98589
    40    C    3  dyz    Ryd( 3d)     0.00020       1.96663
    41    C    3  dx2y2  Ryd( 3d)     0.00038       2.10536
    42    C    3  dz2    Ryd( 3d)     0.00041       2.28911

    43    C    4  S      Cor( 1S)     0.99956     -10.22627
    44    C    4  S      Val( 2S)     0.50954      -0.36486
    45    C    4  S      Ryd( 3S)     0.00086       0.76124
    46    C    4  px     Val( 2p)     0.48294      -0.22137
    47    C    4  px     Ryd( 3p)     0.00131       0.54087
    48    C    4  py     Val( 2p)     0.58013      -0.23054
    49    C    4  py     Ryd( 3p)     0.00115       0.52390
    50    C    4  pz     Val( 2p)     0.60445      -0.23291
    51    C    4  pz     Ryd( 3p)     0.00132       0.56485
    52    C    4  dxy    Ryd( 3d)     0.00033       2.06796
    53    C    4  dxz    Ryd( 3d)     0.00022       1.97750
    54    C    4  dyz    Ryd( 3d)     0.00016       1.98109
    55    C    4  dx2y2  Ryd( 3d)     0.00038       2.13262
    56    C    4  dz2    Ryd( 3d)     0.00048       2.29211

    57    C    5  S      Cor( 1S)     0.99956     -10.21982
    58    C    5  S      Val( 2S)     0.50685      -0.35921
    59    C    5  S      Ryd( 3S)     0.00091       0.77630
    60    C    5  px     Val( 2p)     0.49702      -0.21921
    61    C    5  px     Ryd( 3p)     0.00146       0.55471
    62    C    5  py     Val( 2p)     0.58514      -0.22711
    63    C    5  py     Ryd( 3p)     0.00119       0.53063
    64    C    5  pz     Val( 2p)     0.60328      -0.22875
    65    C    5  pz     Ryd( 3p)     0.00136       0.58312
    66    C    5  dxy    Ryd( 3d)     0.00032       2.07245
    67    C    5  dxz    Ryd( 3d)     0.00024       1.98448
    68    C    5  dyz    Ryd( 3d)     0.00016       1.98527
    69    C    5  dx2y2  Ryd( 3d)     0.00039       2.14384
    70    C    5  dz2    Ryd( 3d)     0.00048       2.29610

    71    C    6  S      Cor( 1S)     0.99954     -10.22235
    72    C    6  S      Val( 2S)     0.51305      -0.36647
    73    C    6  S      Ryd( 3S)     0.00078       0.76046
    74    C    6  px     Val( 2p)     0.49464      -0.22500
    75    C    6  px     Ryd( 3p)     0.00189       0.51517
    76    C    6  py     Val( 2p)     0.59462      -0.23337
    77    C    6  py     Ryd( 3p)     0.00155       0.51614
    78    C    6  pz     Val( 2p)     0.60471      -0.23601
    79    C    6  pz     Ryd( 3p)     0.00209       0.60446
    80    C    6  dxy    Ryd( 3d)     0.00027       2.06127
    81    C    6  dxz    Ryd( 3d)     0.00026       1.99244
    82    C    6  dyz    Ryd( 3d)     0.00018       1.98220
    83    C    6  dx2y2  Ryd( 3d)     0.00038       2.14457
    84    C    6  dz2    Ryd( 3d)     0.00039       2.29954

    85    C    7  S      Cor( 1S)     0.99946     -10.29651
    86    C    7  S      Val( 2S)     0.47702      -0.36762
    87    C    7  S      Ryd( 3S)     0.00232       0.59600
    88    C    7  px     Val( 2p)     0.40765      -0.22178
    89    C    7  px     Ryd( 3p)     0.00311       0.45272
    90    C    7  py     Val( 2p)     0.49341      -0.26305
    91    C    7  py     Ryd( 3p)     0.00102       0.43444
    92    C    7  pz     Val( 2p)     0.55991      -0.24510
    93    C    7  pz     Ryd( 3p)     0.00189       0.70222
    94    C    7  dxy    Ryd( 3d)     0.00094       2.01727
    95    C    7  dxz    Ryd( 3d)     0.00094       2.05764
    96    C    7  dyz    Ryd( 3d)     0.00043       1.90516
    97    C    7  dx2y2  Ryd( 3d)     0.00089       1.91803
    98    C    7  dz2    Ryd( 3d)     0.00074       2.21531

    99    C    8  S      Cor( 1S)     0.99951     -10.29436
   100    C    8  S      Val( 2S)     0.52383      -0.39798
   101    C    8  S      Ryd( 3S)     0.00106       0.50562
   102    C    8  px     Val( 2p)     0.52678      -0.25482
   103    C    8  px     Ryd( 3p)     0.00138       0.42832
   104    C    8  py     Val( 2p)     0.39535      -0.21686
   105    C    8  py     Ryd( 3p)     0.00221       0.34450
   106    C    8  pz     Val( 2p)     0.58700      -0.24051
   107    C    8  pz     Ryd( 3p)     0.00136       0.52642
   108    C    8  dxy    Ryd( 3d)     0.00087       2.08863
   109    C    8  dxz    Ryd( 3d)     0.00037       2.03818
   110    C    8  dyz    Ryd( 3d)     0.00075       2.08858
   111    C    8  dx2y2  Ryd( 3d)     0.00101       1.92047
   112    C    8  dz2    Ryd( 3d)     0.00056       2.09935

   113    O    9  S      Cor( 1S)     0.99990     -19.14092
   114    O    9  S      Val( 2S)     0.85126      -1.05951
   115    O    9  S      Ryd( 3S)     0.00026       1.43183
   116    O    9  px     Val( 2p)     0.69275      -0.46071
   117    O    9  px     Ryd( 3p)     0.00076       0.93673
   118    O    9  py     Val( 2p)     0.74649      -0.47870
   119    O    9  py     Ryd( 3p)     0.00059       0.95570
   120    O    9  pz     Val( 2p)     0.69153      -0.43917
   121    O    9  pz     Ryd( 3p)     0.00082       0.96076
   122    O    9  dxy    Ryd( 3d)     0.00074       2.68830
   123    O    9  dxz    Ryd( 3d)     0.00048       2.66905
   124    O    9  dyz    Ryd( 3d)     0.00051       2.57416
   125    O    9  dx2y2  Ryd( 3d)     0.00091       2.84196
   126    O    9  dz2    Ryd( 3d)     0.00037       2.66809

   127    H   10  S      Val( 1S)     0.38829      -0.08892
   128    H   10  S      Ryd( 2S)     0.00060       0.18747
   129    H   10  px     Ryd( 2p)     0.00034       2.01773
   130    H   10  py     Ryd( 2p)     0.00009       1.53969
   131    H   10  pz     Ryd( 2p)     0.00012       1.75756

   132    H   11  S      Val( 1S)     0.39515      -0.09986
   133    H   11  S      Ryd( 2S)     0.00076       0.19938
   134    H   11  px     Ryd( 2p)     0.00006       1.61258
   135    H   11  py     Ryd( 2p)     0.00004       1.47625
   136    H   11  pz     Ryd( 2p)     0.00045       2.20964

   137    H   12  S      Val( 1S)     0.38548      -0.08704
   138    H   12  S      Ryd( 2S)     0.00116       0.19553
   139    H   12  px     Ryd( 2p)     0.00005       1.75203
   140    H   12  py     Ryd( 2p)     0.00005       1.51785
   141    H   12  pz     Ryd( 2p)     0.00045       2.20268

   142    H   13  S      Val( 1S)     0.35423      -0.07204
   143    H   13  S      Ryd( 2S)     0.00115       0.22676
   144    H   13  px     Ryd( 2p)     0.00008       1.67812
   145    H   13  py     Ryd( 2p)     0.00035       2.14095
   146    H   13  pz     Ryd( 2p)     0.00011       1.72748

   147    H   14  S      Val( 1S)     0.37930      -0.07503
   148    H   14  S      Ryd( 2S)     0.00127       0.24336
   149    H   14  px     Ryd( 2p)     0.00006       1.66973
   150    H   14  py     Ryd( 2p)     0.00007       1.62524
   151    H   14  pz     Ryd( 2p)     0.00036       2.22292

   152    H   15  S      Val( 1S)     0.38339      -0.06932
   153    H   15  S      Ryd( 2S)     0.00129       0.24367
   154    H   15  px     Ryd( 2p)     0.00006       1.70336
   155    H   15  py     Ryd( 2p)     0.00009       1.67388
   156    H   15  pz     Ryd( 2p)     0.00037       2.22549

   157    H   16  S      Val( 1S)     0.38135      -0.06601
   158    H   16  S      Ryd( 2S)     0.00130       0.23788
   159    H   16  px     Ryd( 2p)     0.00006       1.71084
   160    H   16  py     Ryd( 2p)     0.00034       2.15868
   161    H   16  pz     Ryd( 2p)     0.00011       1.71786

   162    H   17  S      Val( 1S)     0.38442      -0.06793
   163    H   17  S      Ryd( 2S)     0.00132       0.24769
   164    H   17  px     Ryd( 2p)     0.00006       1.70929
   165    H   17  py     Ryd( 2p)     0.00009       1.67685
   166    H   17  pz     Ryd( 2p)     0.00036       2.22900

   167    H   18  S      Val( 1S)     0.38563      -0.06879
   168    H   18  S      Ryd( 2S)     0.00130       0.25064
   169    H   18  px     Ryd( 2p)     0.00006       1.71802
   170    H   18  py     Ryd( 2p)     0.00033       2.16231
   171    H   18  pz     Ryd( 2p)     0.00012       1.72496

   172    H   19  S      Val( 1S)     0.37821      -0.06869
   173    H   19  S      Ryd( 2S)     0.00131       0.24919
   174    H   19  px     Ryd( 2p)     0.00006       1.68881
   175    H   19  py     Ryd( 2p)     0.00009       1.65400
   176    H   19  pz     Ryd( 2p)     0.00037       2.22779

   177    H   20  S      Val( 1S)     0.37499      -0.06144
   178    H   20  S      Ryd( 2S)     0.00129       0.23795
   179    H   20  px     Ryd( 2p)     0.00007       1.72654
   180    H   20  py     Ryd( 2p)     0.00035       2.16495
   181    H   20  pz     Ryd( 2p)     0.00011       1.74302

   182    H   21  S      Val( 1S)     0.36821      -0.06896
   183    H   21  S      Ryd( 2S)     0.00123       0.19900
   184    H   21  px     Ryd( 2p)     0.00003       1.75837
   185    H   21  py     Ryd( 2p)     0.00007       1.58863
   186    H   21  pz     Ryd( 2p)     0.00042       2.20958

   187    H   22  S      Val( 1S)     0.37382      -0.07287
   188    H   22  S      Ryd( 2S)     0.00077       0.19188
   189    H   22  px     Ryd( 2p)     0.00021       1.75779
   190    H   22  py     Ryd( 2p)     0.00019       1.88134
   191    H   22  pz     Ryd( 2p)     0.00014       1.78030

   192    H   23  S      Val( 1S)     0.38336      -0.08399
   193    H   23  S      Ryd( 2S)     0.00080       0.20595
   194    H   23  px     Ryd( 2p)     0.00009       1.59672
   195    H   23  py     Ryd( 2p)     0.00007       1.70776
   196    H   23  pz     Ryd( 2p)     0.00037       2.10081


 Summary of Natural Population Analysis:                  
                                                          
                                       Natural Population 
                Natural  -----------------------------------------------
    Atom  No    Charge         Core      Valence    Rydberg      Total
 -----------------------------------------------------------------------
      C    1    0.06996      0.99949     1.92510    0.00545     2.93004
      C    2    0.06925      0.99951     1.92368    0.00757     2.93075
      C    3   -0.22577      0.99954     2.21915    0.00708     3.22577
      C    4   -0.18284      0.99956     2.17707    0.00621     3.18284
      C    5   -0.19836      0.99956     2.19229    0.00651     3.19836
      C    6   -0.21436      0.99954     2.20702    0.00780     3.21436
      C    7    0.05026      0.99946     1.93799    0.01228     2.94974
      C    8   -0.04203      0.99951     2.03296    0.00956     3.04203
      O    9    0.01264      0.99990     2.98203    0.00543     3.98736
      H   10    0.11056      0.00000     0.38829    0.00115     0.38944
      H   11    0.10354      0.00000     0.39515    0.00131     0.39646
      H   12    0.11282      0.00000     0.38548    0.00170     0.38718
      H   13    0.14408      0.00000     0.35423    0.00169     0.35592
      H   14    0.11894      0.00000     0.37930    0.00176     0.38106
      H   15    0.11480      0.00000     0.38339    0.00181     0.38520
      H   16    0.11683      0.00000     0.38135    0.00182     0.38317
      H   17    0.11376      0.00000     0.38442    0.00183     0.38624
      H   18    0.11257      0.00000     0.38563    0.00181     0.38743
      H   19    0.11996      0.00000     0.37821    0.00183     0.38004
      H   20    0.12318      0.00000     0.37499    0.00183     0.37682
      H   21    0.13004      0.00000     0.36821    0.00175     0.36996
      H   22    0.12488      0.00000     0.37382    0.00130     0.37512
      H   23    0.11532      0.00000     0.38336    0.00132     0.38468
 =======================================================================
   * Total *    1.00000      8.99607    24.91314    0.09079    34.00000

                                 Natural Population      
 --------------------------------------------------------
   Core                       8.99607 ( 99.9563% of   9)
   Valence                   24.91314 ( 99.6526% of  25)
   Natural Minimal Basis     33.90921 ( 99.7330% of  34)
   Natural Rydberg Basis      0.09079 (  0.2670% of  34)
 --------------------------------------------------------

    Atom  No          Natural Electron Configuration
 ----------------------------------------------------------------------------
      C    1      [core]2S( 0.54)2p( 1.39)
      C    2      [core]2S( 0.50)2p( 1.43)
      C    3      [core]2S( 0.52)2p( 1.70)
      C    4      [core]2S( 0.51)2p( 1.67)
      C    5      [core]2S( 0.51)2p( 1.69)
      C    6      [core]2S( 0.51)2p( 1.69)3p( 0.01)
      C    7      [core]2S( 0.48)2p( 1.46)3p( 0.01)
      C    8      [core]2S( 0.52)2p( 1.51)
      O    9      [core]2S( 0.85)2p( 2.13)
      H   10            1S( 0.39)
      H   11            1S( 0.40)
      H   12            1S( 0.39)
      H   13            1S( 0.35)
      H   14            1S( 0.38)
      H   15            1S( 0.38)
      H   16            1S( 0.38)
      H   17            1S( 0.38)
      H   18            1S( 0.39)
      H   19            1S( 0.38)
      H   20            1S( 0.37)
      H   21            1S( 0.37)
      H   22            1S( 0.37)
      H   23            1S( 0.38)


 NATURAL BOND ORBITAL ANALYSIS, beta spin orbitals:

                       Occupancies       Lewis Structure    Low   High
           Occ.    -------------------  -----------------   occ   occ
  Cycle   Thresh.   Lewis   Non-Lewis     CR  BD  3C  LP    (L)   (NL)   Dev
 =============================================================================
   1(1)    0.90    33.19213   0.80787      9  23   0   2     1      0    0.08
   2(2)    0.90    33.19213   0.80787      9  23   0   2     1      0    0.08
   3(1)    0.80    33.19213   0.80787      9  23   0   2     1      0    0.08
   4(2)    0.80    33.19213   0.80787      9  23   0   2     1      0    0.08
   5(1)    0.70    32.96814   1.03186      9  23   0   2     0      0    0.23
   6(2)    0.70    32.55813   1.44187      9  23   0   2     1      0    0.24
   7(3)    0.70    32.58248   1.41752      9  23   0   2     1      0    0.23
   8(4)    0.70    32.55813   1.44187      9  23   0   2     1      0    0.24
   9(5)    0.70    32.58248   1.41752      9  23   0   2     1      0    0.23
  10(6)    0.70    32.55813   1.44187      9  23   0   2     1      0    0.24
  11(7)    0.70    32.58248   1.41752      9  23   0   2     1      0    0.23
  12(8)    0.70    32.55813   1.44187      9  23   0   2     1      0    0.24
  13(9)    0.70    32.58248   1.41752      9  23   0   2     1      0    0.23
  14(1)    0.60    27.36290   6.63710      9   7   0  18     0      0    0.24
  15(2)    0.60    27.36290   6.63710      9   7   0  18     0      0    0.24

    The hybrids on atom  2 are linearly dependent.  An eigenvalue (  0.000040)
    of the hybrid overlap matrix is too small (<0.00010).

    PRJTHR will be raised from  0.200 to 0.250 and the NBO search repeated.


    The hybrids on atom  2 are linearly dependent.  An eigenvalue (  0.000040)
    of the hybrid overlap matrix is too small (<0.00010).

    PRJTHR will be raised from  0.250 to 0.300 and the NBO search repeated.


    The hybrids on atom  2 are linearly dependent.  An eigenvalue (  0.000040)
    of the hybrid overlap matrix is too small (<0.00010).

    PRJTHR will be raised from  0.300 to 0.350 and the NBO search repeated.


    The hybrids on atom  2 are linearly dependent.  An eigenvalue (  0.000040)
    of the hybrid overlap matrix is too small (<0.00010).

    PRJTHR will be raised from  0.350 to 0.400 and the NBO search repeated.

  16(1)    0.50    26.23000   7.77000      9   5   0  20     0      3    0.28
  17(2)    0.50    24.53080   9.46920      9   4   0  21     0      2    0.32
  18(3)    0.50    26.23000   7.77000      9   5   0  20     0      3    0.28
  19(1)    0.90    33.19213   0.80787      9  23   0   2     1      0    0.08
 -----------------------------------------------------------------------------

 Structure accepted: RESONANCE keyword permits strongly delocalized structure

 --------------------------------------------------------
   Core                      8.99607 ( 99.956% of   9)
   Valence Lewis            24.19606 ( 96.784% of  25)
  ==================       ============================
   Total Lewis              33.19213 ( 97.624% of  34)
  -----------------------------------------------------
   Valence non-Lewis         0.74285 (  2.185% of  34)
   Rydberg non-Lewis         0.06502 (  0.191% of  34)
  ==================       ============================
   Total non-Lewis           0.80787 (  2.376% of  34)
 --------------------------------------------------------


       (Occupancy)   Bond orbital/ Coefficients/ Hybrids
 ---------------------------------------------------------------------------------
     1. (0.99558) BD ( 1) C   1 - C   2  
                ( 48.79%)   0.6985* C   1 s( 39.63%)p 1.52( 60.30%)d 0.00(  0.07%)
                                            0.0002  0.6291 -0.0212  0.6223  0.0151
                                            0.2197  0.0074 -0.4083 -0.0210  0.0120
                                           -0.0179 -0.0065  0.0142 -0.0011
                ( 51.21%)   0.7156* C   2 s( 38.11%)p 1.62( 61.83%)d 0.00(  0.06%)
                                            0.0001  0.6164  0.0332 -0.6174 -0.0350
                                           -0.2512 -0.0146  0.4153  0.0010  0.0114
                                           -0.0176 -0.0069  0.0112 -0.0010
     2. (0.99208) BD ( 1) C   1 - H  10  
                ( 61.05%)   0.7813* C   1 s( 30.30%)p 2.30( 69.66%)d 0.00(  0.04%)
                                           -0.0002  0.5505  0.0041 -0.7047 -0.0043
                                           -0.2570 -0.0023 -0.3655  0.0172  0.0090
                                            0.0135  0.0050  0.0096 -0.0005
                ( 38.95%)   0.6241* H  10 s( 99.90%)p 0.00(  0.10%)
                                            0.9995 -0.0004  0.0273  0.0108  0.0130
     3. (0.99277) BD ( 1) C   1 - H  11  
                ( 60.49%)   0.7777* C   1 s( 30.06%)p 2.33( 69.90%)d 0.00(  0.04%)
                                           -0.0002  0.5482  0.0099 -0.0024 -0.0238
                                           -0.0069 -0.0084  0.8356  0.0010  0.0012
                                            0.0030  0.0013  0.0018  0.0195
                ( 39.51%)   0.6286* H  11 s( 99.90%)p 0.00(  0.10%)
                                            0.9995 -0.0017  0.0019  0.0000 -0.0316
     4. (0.98892) BD ( 1) C   2 - C   3  
                ( 49.76%)   0.7054* C   2 s( 34.36%)p 1.91( 65.60%)d 0.00(  0.04%)
                                            0.0002  0.5861 -0.0079  0.6777 -0.0081
                                            0.3045  0.0073  0.3220 -0.0120  0.0091
                                            0.0116  0.0051  0.0126 -0.0018
                ( 50.24%)   0.7088* C   3 s( 27.79%)p 2.60( 72.16%)d 0.00(  0.05%)
                                            0.0003  0.5270  0.0146 -0.7353 -0.0094
                                           -0.2692  0.0116 -0.3289 -0.0050  0.0109
                                            0.0140  0.0055  0.0121 -0.0064
     5. (0.98831) BD ( 1) C   2 - H  12  
                ( 61.60%)   0.7848* C   2 s( 27.55%)p 2.63( 72.42%)d 0.00(  0.04%)
                                            0.0004 -0.5245  0.0199  0.0361  0.0044
                                            0.0312 -0.0022  0.8496 -0.0075 -0.0011
                                           -0.0028 -0.0019 -0.0006 -0.0189
                ( 38.40%)   0.6197* H  12 s( 99.90%)p 0.00(  0.10%)
                                           -0.9995  0.0040 -0.0027 -0.0004 -0.0319
     6. (0.94299) BD ( 1) C   3 - C   4  
                ( 51.63%)   0.7185* C   3 s( 29.10%)p 2.44( 70.87%)d 0.00(  0.03%)
                                            0.0005  0.5394  0.0039  0.6605 -0.0012
                                           -0.4693 -0.0016 -0.2285  0.0044 -0.0111
                                           -0.0080  0.0075  0.0011 -0.0076
                ( 48.37%)   0.6955* C   4 s( 27.08%)p 2.69( 72.88%)d 0.00(  0.04%)
                                            0.0005  0.5203  0.0096 -0.6648  0.0022
                                            0.4915  0.0009  0.2127 -0.0018 -0.0167
                                           -0.0062  0.0056  0.0040 -0.0091
     7. (0.95652) BD ( 1) C   3 - H  13  
                ( 63.51%)   0.7969* C   3 s( 20.44%)p 3.89( 79.52%)d 0.00(  0.04%)
                                           -0.0004  0.4521 -0.0057  0.1353 -0.0092
                                            0.8399  0.0009 -0.2666  0.0157  0.0021
                                           -0.0014 -0.0132 -0.0129 -0.0055
                ( 36.49%)   0.6041* H  13 s( 99.90%)p 0.00(  0.10%)
                                            0.9995 -0.0049 -0.0047 -0.0300  0.0061
     8. (0.98945) BD ( 1) C   3 - H  14  
                ( 62.13%)   0.7882* C   3 s( 22.68%)p 3.41( 77.29%)d 0.00(  0.04%)
                                           -0.0002  0.4761 -0.0099 -0.0626  0.0033
                                            0.0321  0.0160  0.8761 -0.0069  0.0006
                                           -0.0038  0.0003  0.0004  0.0193
                ( 37.87%)   0.6154* H  14 s( 99.91%)p 0.00(  0.09%)
                                            0.9995 -0.0040  0.0015 -0.0033 -0.0295
     9. (0.97170) BD ( 1) C   4 - C   5  
                ( 50.20%)   0.7085* C   4 s( 28.50%)p 2.51( 71.46%)d 0.00(  0.04%)
                                            0.0001  0.5338  0.0098  0.7307 -0.0016
                                            0.2881 -0.0010  0.3126 -0.0008  0.0107
                                            0.0107  0.0055  0.0104 -0.0056
                ( 49.80%)   0.7057* C   5 s( 28.57%)p 2.50( 71.39%)d 0.00(  0.04%)
                                            0.0003  0.5344  0.0115 -0.7322  0.0003
                                           -0.2828  0.0007 -0.3128 -0.0001  0.0102
                                            0.0111  0.0052  0.0111 -0.0061
    10. (0.98837) BD ( 1) C   4 - H  15  
                ( 61.70%)   0.7855* C   4 s( 21.85%)p 3.57( 78.10%)d 0.00(  0.04%)
                                            0.0001 -0.4674  0.0083 -0.0524  0.0004
                                            0.0420  0.0129  0.8811 -0.0032  0.0002
                                            0.0013 -0.0006  0.0001 -0.0211
                ( 38.30%)   0.6189* H  15 s( 99.91%)p 0.00(  0.09%)
                                           -0.9996  0.0041  0.0024 -0.0031 -0.0294
    11. (0.98765) BD ( 1) C   4 - H  16  
                ( 61.86%)   0.7865* C   4 s( 22.59%)p 3.42( 77.37%)d 0.00(  0.04%)
                                            0.0002 -0.4752  0.0079  0.1444 -0.0019
                                            0.8203  0.0018 -0.2825  0.0124 -0.0059
                                            0.0026  0.0112  0.0150  0.0070
                ( 38.14%)   0.6176* H  16 s( 99.91%)p 0.00(  0.09%)
                                           -0.9995  0.0043 -0.0038 -0.0285  0.0080
    12. (0.96923) BD ( 1) C   5 - C   6  
                ( 49.46%)   0.7033* C   5 s( 27.93%)p 2.58( 72.02%)d 0.00(  0.04%)
                                            0.0003  0.5284  0.0095  0.6642 -0.0031
                                           -0.4821 -0.0005 -0.2160  0.0006 -0.0161
                                           -0.0069  0.0057  0.0051 -0.0085
                ( 50.54%)   0.7109* C   6 s( 28.57%)p 2.50( 71.40%)d 0.00(  0.04%)
                                            0.0002  0.5344  0.0054 -0.6576 -0.0014
                                            0.4823 -0.0007  0.2210 -0.0021 -0.0141
                                           -0.0070  0.0076  0.0024 -0.0075
    13. (0.98842) BD ( 1) C   5 - H  17  
                ( 61.61%)   0.7849* C   5 s( 21.76%)p 3.59( 78.20%)d 0.00(  0.04%)
                                           -0.0001  0.4664 -0.0082 -0.0530  0.0013
                                            0.0428  0.0121  0.8816 -0.0027 -0.0002
                                           -0.0020  0.0009  0.0000  0.0209
                ( 38.39%)   0.6196* H  17 s( 99.91%)p 0.00(  0.09%)
                                            0.9996 -0.0041  0.0020 -0.0026 -0.0292
    14. (0.98860) BD ( 1) C   5 - H  18  
                ( 61.49%)   0.7842* C   5 s( 21.76%)p 3.59( 78.19%)d 0.00(  0.04%)
                                           -0.0001  0.4664 -0.0085  0.1394 -0.0003
                                            0.8275  0.0020 -0.2784  0.0124  0.0053
                                           -0.0020 -0.0113 -0.0153 -0.0070
                ( 38.51%)   0.6206* H  18 s( 99.91%)p 0.00(  0.09%)
                                            0.9996 -0.0039 -0.0046 -0.0279  0.0079
    15. (0.96181) BD ( 1) C   6 - C   7  
                ( 49.28%)   0.7020* C   6 s( 26.98%)p 2.70( 72.97%)d 0.00(  0.05%)
                                            0.0003  0.5192  0.0138  0.7365  0.0104
                                            0.2768 -0.0156  0.3322  0.0038  0.0104
                                            0.0131  0.0056  0.0114 -0.0055
                ( 50.72%)   0.7122* C   7 s( 35.10%)p 1.85( 64.87%)d 0.00(  0.03%)
                                            0.0004  0.5925 -0.0043 -0.6833  0.0142
                                           -0.2871 -0.0093 -0.3140  0.0230  0.0102
                                            0.0098  0.0074  0.0064  0.0019
    16. (0.98643) BD ( 1) C   6 - H  19  
                ( 62.10%)   0.7880* C   6 s( 22.57%)p 3.43( 77.39%)d 0.00(  0.04%)
                                            0.0001 -0.4750  0.0097 -0.0708  0.0032
                                            0.0280  0.0199  0.8761 -0.0053 -0.0004
                                            0.0050  0.0005 -0.0009 -0.0194
                ( 37.90%)   0.6156* H  19 s( 99.91%)p 0.00(  0.09%)
                                           -0.9995  0.0041  0.0014 -0.0042 -0.0296
    17. (0.98610) BD ( 1) C   6 - H  20  
                ( 62.47%)   0.7904* C   6 s( 21.88%)p 3.57( 78.08%)d 0.00(  0.04%)
                                            0.0001 -0.4677  0.0053  0.1386 -0.0071
                                            0.8301 -0.0017 -0.2687  0.0168 -0.0032
                                            0.0014  0.0120  0.0147  0.0060
                ( 37.53%)   0.6126* H  20 s( 99.91%)p 0.00(  0.09%)
                                           -0.9995  0.0040 -0.0036 -0.0293  0.0067
    18. (0.98564) BD ( 1) C   7 - C   8  
                ( 50.67%)   0.7118* C   7 s( 23.82%)p 3.19( 76.09%)d 0.00(  0.08%)
                                            0.0002  0.4880  0.0106  0.2549  0.0111
                                            0.7650  0.0034 -0.3321  0.0166  0.0178
                                           -0.0133 -0.0169 -0.0049 -0.0032
                ( 49.33%)   0.7024* C   8 s( 25.10%)p 2.98( 74.82%)d 0.00(  0.08%)
                                            0.0003  0.5009  0.0075 -0.6917  0.0121
                                           -0.2184  0.0039  0.4711  0.0034  0.0186
                                           -0.0163 -0.0138  0.0017 -0.0033
    19. (0.98920) BD ( 1) C   7 - O   9  
                ( 31.87%)   0.5645* C   7 s( 14.53%)p 5.86( 85.09%)d 0.03(  0.37%)
                                            0.0000 -0.3800 -0.0301 -0.6808 -0.0239
                                            0.5734  0.0204  0.2401 -0.0011  0.0358
                                            0.0329 -0.0152 -0.0280  0.0186
                ( 68.13%)   0.8254* O   9 s( 20.35%)p 3.91( 79.53%)d 0.01(  0.13%)
                                            0.0000 -0.4510  0.0067  0.7030 -0.0027
                                           -0.0067  0.0176 -0.5483 -0.0041  0.0174
                                            0.0226 -0.0111 -0.0160  0.0080
    20. (0.96730) BD ( 1) C   7 - H  21  
                ( 62.85%)   0.7928* C   7 s( 26.54%)p 2.77( 73.43%)d 0.00(  0.03%)
                                           -0.0007  0.5149 -0.0145  0.0408  0.0016
                                            0.0299 -0.0068  0.8552 -0.0164  0.0020
                                            0.0090 -0.0011 -0.0000  0.0159
                ( 37.15%)   0.6095* H  21 s( 99.90%)p 0.00(  0.10%)
                                            0.9995 -0.0069 -0.0020 -0.0021 -0.0314
    21. (0.99043) BD ( 1) C   8 - O   9  
                ( 31.97%)   0.5654* C   8 s( 14.94%)p 5.67( 84.68%)d 0.03(  0.38%)
                                            0.0001  0.3860  0.0199  0.4674  0.0268
                                           -0.7865 -0.0345 -0.0884 -0.0062 -0.0289
                                            0.0015 -0.0054 -0.0443 -0.0315
                ( 68.03%)   0.8248* O   9 s( 18.33%)p 4.45( 81.54%)d 0.01(  0.12%)
                                            0.0000  0.4281 -0.0059  0.0891  0.0208
                                            0.8633  0.0005 -0.2483 -0.0112 -0.0147
                                            0.0014 -0.0047 -0.0264 -0.0172
    22. (0.97775) BD ( 1) C   8 - H  22  
                ( 62.30%)   0.7893* C   8 s( 30.02%)p 2.33( 69.95%)d 0.00(  0.03%)
                                           -0.0003  0.5479 -0.0043  0.5083 -0.0074
                                            0.5241  0.0039  0.4073 -0.0234  0.0091
                                            0.0122  0.0074  0.0053  0.0021
                ( 37.70%)   0.6140* H  22 s( 99.90%)p 0.00(  0.10%)
                                            0.9995 -0.0042 -0.0180 -0.0214 -0.0145
    23. (0.98313) BD ( 1) C   8 - H  23  
                ( 61.60%)   0.7848* C   8 s( 29.92%)p 2.34( 70.05%)d 0.00(  0.03%)
                                           -0.0002  0.5469 -0.0083 -0.2061  0.0207
                                            0.2321  0.0161 -0.7767  0.0107  0.0012
                                            0.0084 -0.0013  0.0023  0.0164
                ( 38.40%)   0.6197* H  23 s( 99.90%)p 0.00(  0.10%)
                                            0.9995 -0.0040  0.0074 -0.0113  0.0280
    24. (0.99950) CR ( 1) C   1           s(100.00%)p 0.00(  0.00%)
                                            1.0000  0.0001  0.0000 -0.0003 -0.0000
                                           -0.0001 -0.0000  0.0002  0.0000 -0.0000
                                            0.0000  0.0000 -0.0000  0.0000
    25. (0.99951) CR ( 1) C   2           s(100.00%)p 0.00(  0.00%)
                                            1.0000  0.0000 -0.0000 -0.0001  0.0000
                                           -0.0000  0.0000 -0.0004  0.0000 -0.0000
                                            0.0000  0.0000 -0.0000  0.0000
    26. (0.99954) CR ( 1) C   3           s(100.00%)p 0.00(  0.00%)
                                            1.0000 -0.0001 -0.0000 -0.0001  0.0000
                                            0.0006  0.0000  0.0002  0.0000  0.0000
                                           -0.0000 -0.0000 -0.0000  0.0000
    27. (0.99956) CR ( 1) C   4           s(100.00%)p 0.00(  0.00%)
                                            1.0000 -0.0002 -0.0000  0.0002 -0.0000
                                           -0.0004 -0.0000 -0.0002 -0.0000  0.0000
                                            0.0000 -0.0000 -0.0000  0.0000
    28. (0.99956) CR ( 1) C   5           s(100.00%)p 0.00(  0.00%)
                                            1.0000 -0.0002 -0.0000  0.0000  0.0000
                                            0.0003  0.0000  0.0002  0.0000  0.0000
                                           -0.0000 -0.0000 -0.0000  0.0000
    29. (0.99954) CR ( 1) C   6           s(100.00%)p 0.00(  0.00%)
                                            1.0000 -0.0001 -0.0000 -0.0002 -0.0000
                                           -0.0003  0.0000 -0.0002 -0.0000 -0.0000
                                           -0.0000 -0.0000 -0.0000  0.0000
    30. (0.99946) CR ( 1) C   7           s(100.00%)p 0.00(  0.00%)
                                            1.0000  0.0000 -0.0000  0.0003 -0.0000
                                           -0.0000 -0.0000  0.0008 -0.0000 -0.0000
                                            0.0000 -0.0000 -0.0000  0.0000
    31. (0.99951) CR ( 1) C   8           s(100.00%)p 0.00(  0.00%)
                                            1.0000  0.0001 -0.0000  0.0003 -0.0000
                                            0.0003  0.0000 -0.0002 -0.0000  0.0000
                                            0.0000  0.0000  0.0000  0.0000
    32. (0.99990) CR ( 1) O   9           s(100.00%)p 0.00(  0.00%)
                                            1.0000 -0.0002 -0.0000 -0.0001  0.0000
                                            0.0001 -0.0000  0.0001 -0.0000 -0.0000
                                           -0.0000  0.0000 -0.0000 -0.0000
    33. (0.23035) LP*( 1) C   1           s(  0.01%)p 1.00( 99.89%)d 0.00(  0.10%)
                                            0.0000  0.0075 -0.0014 -0.3378  0.0163
                                            0.9398 -0.0359  0.0020  0.0040  0.0214
                                            0.0059 -0.0150 -0.0174 -0.0010
    34. (0.30503) LP*( 1) C   2           s(  0.01%)p 1.00( 99.95%)d 0.00(  0.04%)
                                           -0.0000  0.0075 -0.0002  0.3953 -0.0042
                                           -0.9178  0.0200  0.0216 -0.0017  0.0085
                                            0.0063 -0.0158 -0.0075 -0.0005
    35. (0.99469) LP ( 1) O   9           s( 61.28%)p 0.63( 38.70%)d 0.00(  0.02%)
                                            0.0003  0.7828  0.0059  0.3673 -0.0028
                                           -0.4736  0.0039 -0.1665  0.0015  0.0116
                                            0.0000 -0.0063  0.0016  0.0040
    36. (0.63300) LP ( 2) O   9           s(  0.02%)p99.99( 99.87%)d 5.71(  0.11%)
                                            0.0000  0.0138  0.0005 -0.6011  0.0103
                                           -0.1692  0.0020 -0.7801  0.0131 -0.0112
                                            0.0120 -0.0202  0.0172 -0.0106
    37. (0.00231) RY*( 1) C   1           s(  0.67%)p99.99( 92.27%)d10.48(  7.05%)
                                            0.0000 -0.0052  0.0819 -0.0141 -0.5551
                                            0.0019 -0.1743 -0.0183 -0.7640 -0.0835
                                           -0.0991 -0.0351 -0.0920  0.2099
    38. (0.00039) RY*( 2) C   1           s( 18.14%)p 4.44( 80.47%)d 0.08(  1.39%)
                                           -0.0000 -0.0002  0.4259  0.0302 -0.6255
                                            0.0109 -0.2401 -0.0277  0.5949 -0.0164
                                           -0.0526 -0.0140 -0.0244  0.1006
    39. (0.00018) RY*( 3) C   1           s(  2.84%)p33.49( 94.95%)d 0.78(  2.22%)
                                            0.0000  0.0020  0.1684 -0.0114 -0.2709
                                            0.0331  0.9352  0.0002 -0.0163  0.0746
                                            0.0191  0.0229 -0.1047 -0.0691
    40. (0.00004) RY*( 4) C   1           s( 63.65%)p 0.23( 14.41%)d 0.34( 21.94%)
    41. (0.00002) RY*( 5) C   1           s(  4.05%)p 1.39(  5.62%)d22.30( 90.33%)
    42. (0.00000) RY*( 6) C   1           s(  0.60%)p 3.44(  2.05%)d99.99( 97.35%)
    43. (0.00000) RY*( 7) C   1           s(  0.00%)p 1.00(  0.06%)d99.99( 99.93%)
    44. (0.00000) RY*( 8) C   1           s(  0.40%)p 4.85(  1.95%)d99.99( 97.65%)
    45. (0.00000) RY*( 9) C   1           s(  9.65%)p 0.88(  8.47%)d 8.48( 81.88%)
    46. (0.00197) RY*( 1) C   2           s( 11.85%)p 6.43( 76.16%)d 1.01( 11.99%)
                                            0.0000  0.0012  0.3443  0.0042  0.2281
                                           -0.0055 -0.2844 -0.0227 -0.7925  0.0260
                                           -0.0249 -0.0180  0.1759 -0.2955
    47. (0.00152) RY*( 2) C   2           s(  1.14%)p78.67( 89.34%)d 8.39(  9.53%)
                                            0.0000 -0.0264  0.1032  0.0064 -0.8998
                                            0.0130  0.1717 -0.0192 -0.2318  0.2168
                                            0.1190  0.0517 -0.0798 -0.1583
    48. (0.00113) RY*( 3) C   2           s(  9.50%)p 8.45( 80.26%)d 1.08( 10.24%)
                                            0.0000 -0.0106  0.3081  0.0308 -0.2708
                                           -0.0071 -0.7891 -0.0103  0.3247 -0.2504
                                            0.1039  0.0374  0.1393  0.0897
    49. (0.00025) RY*( 4) C   2           s( 65.65%)p 0.21( 14.07%)d 0.31( 20.29%)
                                            0.0000 -0.0003  0.8102  0.0227  0.0918
                                            0.0162  0.2464 -0.0197  0.2652  0.1904
                                           -0.3354 -0.0728 -0.2205 -0.0139
    50. (0.00009) RY*( 5) C   2           s(  8.72%)p 0.81(  7.11%)d 9.65( 84.17%)
    51. (0.00002) RY*( 6) C   2           s(  0.10%)p50.65(  4.83%)d99.99( 95.08%)
    52. (0.00002) RY*( 7) C   2           s(  0.03%)p99.99( 11.40%)d99.99( 88.57%)
    53. (0.00000) RY*( 8) C   2           s(  2.64%)p 6.43( 16.97%)d30.48( 80.39%)
    54. (0.00000) RY*( 9) C   2           s(  0.36%)p 0.21(  0.07%)d99.99( 99.57%)
    55. (0.00307) RY*( 1) C   3           s(  2.09%)p45.19( 94.48%)d 1.64(  3.43%)
                                            0.0000 -0.0023  0.1446 -0.0083 -0.5466
                                           -0.0117 -0.3765  0.0206  0.7097  0.0065
                                           -0.0444 -0.0644 -0.0581 -0.1574
    56. (0.00163) RY*( 2) C   3           s( 22.08%)p 3.06( 67.53%)d 0.47( 10.39%)
                                            0.0000 -0.0009  0.4699  0.0023  0.6266
                                            0.0046  0.2079  0.0066  0.4893 -0.0172
                                            0.1161 -0.1031  0.2551 -0.1200
    57. (0.00049) RY*( 3) C   3           s( 29.96%)p 1.40( 42.03%)d 0.93( 28.01%)
                                            0.0000 -0.0103  0.5473  0.0118 -0.4516
                                            0.0130  0.4212  0.0007 -0.1966  0.0193
                                           -0.3470  0.0891  0.3762  0.0991
    58. (0.00021) RY*( 4) C   3           s( 33.13%)p 1.80( 59.51%)d 0.22(  7.36%)
                                            0.0000  0.0094  0.5755 -0.0000  0.0758
                                            0.0099 -0.6427  0.0118 -0.4196 -0.1911
                                            0.1425 -0.0764 -0.0650 -0.0817
    59. (0.00012) RY*( 5) C   3           s(  0.14%)p99.99( 15.23%)d99.99( 84.64%)
                                           -0.0000  0.0053  0.0370  0.0007  0.2251
                                            0.0009 -0.3186 -0.0028  0.0105  0.7535
                                           -0.4654  0.2121  0.0269  0.1273
    60. (0.00006) RY*( 6) C   3           s( 11.43%)p 0.68(  7.73%)d 7.07( 80.83%)
    61. (0.00005) RY*( 7) C   3           s(  1.07%)p 7.60(  8.14%)d84.75( 90.79%)
    62. (0.00002) RY*( 8) C   3           s(  0.05%)p99.99(  5.45%)d99.99( 94.49%)
    63. (0.00001) RY*( 9) C   3           s(  0.03%)p 2.22(  0.07%)d99.99( 99.90%)
    64. (0.00177) RY*( 1) C   4           s(  0.78%)p99.99( 88.19%)d14.15( 11.03%)
                                           -0.0000  0.0002  0.0883 -0.0057 -0.2206
                                           -0.0113 -0.5718  0.0167  0.7112 -0.0386
                                            0.0179  0.1027  0.1831  0.2539
    65. (0.00147) RY*( 2) C   4           s( 24.56%)p 2.77( 68.03%)d 0.30(  7.41%)
                                            0.0000 -0.0069  0.4956  0.0041  0.6152
                                           -0.0067 -0.4846 -0.0046 -0.2587 -0.1620
                                           -0.0605 -0.0694  0.1625 -0.1139
    66. (0.00128) RY*( 3) C   4           s( 18.66%)p 3.91( 72.99%)d 0.45(  8.35%)
                                            0.0000 -0.0043  0.4319 -0.0056 -0.7219
                                           -0.0045 -0.1847 -0.0082 -0.4177  0.0965
                                            0.0933 -0.0881  0.2042 -0.1266
    67. (0.00025) RY*( 4) C   4           s( 43.52%)p 1.22( 53.01%)d 0.08(  3.47%)
                                            0.0000  0.0046  0.6597 -0.0023  0.0673
                                           -0.0162  0.5909 -0.0127  0.4195  0.0634
                                           -0.0157 -0.0181  0.1419 -0.0998
    68. (0.00018) RY*( 5) C   4           s(  0.30%)p 1.36(  0.41%)d99.99( 99.29%)
                                            0.0000  0.0001  0.0547  0.0014 -0.0122
                                           -0.0035  0.0597 -0.0000  0.0184 -0.5569
                                            0.7916 -0.1388 -0.1693  0.0909
    69. (0.00006) RY*( 6) C   4           s( 10.88%)p 0.15(  1.60%)d 8.04( 87.52%)
    70. (0.00004) RY*( 7) C   4           s(  1.01%)p 4.66(  4.70%)d93.64( 94.30%)
    71. (0.00000) RY*( 8) C   4           s(  0.04%)p74.29(  2.84%)d99.99( 97.12%)
    72. (0.00000) RY*( 9) C   4           s(  0.22%)p37.80(  8.44%)d99.99( 91.34%)
    73. (0.00183) RY*( 1) C   5           s(  0.62%)p99.99( 88.94%)d16.81( 10.43%)
                                           -0.0000 -0.0005  0.0788  0.0050  0.2442
                                            0.0114  0.5755 -0.0156 -0.7058 -0.0349
                                            0.0148  0.1014  0.1778  0.2470
    74. (0.00159) RY*( 2) C   5           s( 23.07%)p 3.06( 70.65%)d 0.27(  6.29%)
                                            0.0000 -0.0070  0.4802 -0.0030 -0.6405
                                            0.0080  0.4905  0.0046  0.2356 -0.1539
                                           -0.0651 -0.0625  0.1512 -0.0907
    75. (0.00142) RY*( 3) C   5           s( 21.40%)p 3.32( 71.07%)d 0.35(  7.53%)
                                            0.0000 -0.0045  0.4626  0.0056  0.6961
                                            0.0033  0.1898  0.0080  0.4359  0.0836
                                            0.0844 -0.0885  0.1923 -0.1278
    76. (0.00021) RY*( 4) C   5           s( 40.92%)p 1.33( 54.30%)d 0.12(  4.77%)
                                            0.0000  0.0034  0.6397  0.0032 -0.0735
                                            0.0186 -0.5985  0.0123 -0.4230 -0.0048
                                            0.0225 -0.0402  0.1999 -0.0749
    77. (0.00018) RY*( 5) C   5           s(  0.02%)p 0.83(  0.02%)d99.99( 99.96%)
                                            0.0000 -0.0002  0.0153 -0.0001  0.0082
                                            0.0010 -0.0109  0.0003 -0.0023 -0.5356
                                            0.8059 -0.1480 -0.1876  0.0779
    78. (0.00007) RY*( 6) C   5           s( 13.83%)p 0.03(  0.37%)d 6.20( 85.80%)
    79. (0.00004) RY*( 7) C   5           s(  0.05%)p81.95(  4.11%)d99.99( 95.84%)
    80. (0.00000) RY*( 8) C   5           s(  0.05%)p32.19(  1.53%)d99.99( 98.42%)
    81. (0.00000) RY*( 9) C   5           s(  0.01%)p 1.00(  9.20%)d 9.87( 90.79%)
    82. (0.00294) RY*( 1) C   6           s(  0.35%)p99.99( 95.83%)d10.86(  3.82%)
                                            0.0000  0.0011  0.0593  0.0077  0.5090
                                            0.0163  0.4442 -0.0193 -0.7080  0.0252
                                           -0.0200 -0.0578 -0.1162 -0.1424
    83. (0.00168) RY*( 2) C   6           s( 21.01%)p 3.49( 73.39%)d 0.27(  5.60%)
                                            0.0000  0.0023  0.4583  0.0032 -0.7296
                                           -0.0022  0.0547 -0.0077 -0.4455  0.0360
                                            0.1011 -0.0947  0.1463 -0.1189
    84. (0.00094) RY*( 3) C   6           s(  5.64%)p15.08( 85.06%)d 1.65(  9.30%)
                                           -0.0000 -0.0183  0.2368 -0.0131  0.3284
                                           -0.0069 -0.8087  0.0018 -0.2976 -0.0996
                                            0.0041 -0.0212  0.2870 -0.0163
    85. (0.00040) RY*( 4) C   6           s( 57.81%)p 0.48( 27.85%)d 0.25( 14.33%)
                                            0.0000  0.0022  0.7603 -0.0036  0.2574
                                           -0.0152  0.2679 -0.0089  0.3744 -0.0286
                                           -0.2988  0.0421  0.2215  0.0491
    86. (0.00015) RY*( 5) C   6           s(  1.73%)p 2.30(  3.98%)d54.55( 94.29%)
                                            0.0000  0.0010  0.1315  0.0028  0.0879
                                           -0.0029  0.0769 -0.0100  0.1615 -0.6775
                                            0.6018 -0.2599 -0.0997 -0.2105
    87. (0.00006) RY*( 6) C   6           s(  0.01%)p 1.00(  4.87%)d19.55( 95.13%)
    88. (0.00005) RY*( 7) C   6           s( 12.17%)p 0.22(  2.70%)d 6.99( 85.13%)
    89. (0.00002) RY*( 8) C   6           s(  1.24%)p 5.19(  6.43%)d74.52( 92.33%)
    90. (0.00001) RY*( 9) C   6           s(  0.05%)p 1.20(  0.06%)d99.99( 99.90%)
    91. (0.00398) RY*( 1) C   7           s( 23.75%)p 2.81( 66.68%)d 0.40(  9.57%)
                                            0.0000 -0.0215  0.4869 -0.0246  0.7499
                                            0.0124 -0.0583  0.0133 -0.3165  0.1780
                                           -0.1448  0.0110  0.1814  0.1000
    92. (0.00215) RY*( 2) C   7           s( 37.57%)p 0.87( 32.60%)d 0.79( 29.83%)
                                            0.0000 -0.0023  0.6129 -0.0168 -0.2515
                                            0.0044  0.3437  0.0294  0.3788 -0.0124
                                            0.0155 -0.1096  0.3924 -0.3632
    93. (0.00132) RY*( 3) C   7           s(  1.46%)p52.89( 77.35%)d14.49( 21.19%)
                                           -0.0000  0.0205  0.1192 -0.0109 -0.4066
                                            0.0038  0.2705 -0.0260 -0.7309 -0.2300
                                            0.0002 -0.1178  0.2496  0.2878
    94. (0.00062) RY*( 4) C   7           s(  4.65%)p14.66( 68.18%)d 5.84( 27.17%)
                                           -0.0000 -0.0014  0.2157 -0.0032 -0.2614
                                            0.0008 -0.7471 -0.0025 -0.2351  0.2050
                                            0.1992 -0.3024  0.0004 -0.3139
    95. (0.00048) RY*( 5) C   7           s(  8.60%)p 1.85( 15.95%)d 8.78( 75.45%)
                                            0.0000 -0.0038  0.2932 -0.0141 -0.3069
                                           -0.0060 -0.1917  0.0102  0.1679  0.1567
                                           -0.7163  0.0375 -0.2372  0.3990
    96. (0.00025) RY*( 6) C   7           s(  0.01%)p 1.00(  6.75%)d13.81( 93.24%)
                                            0.0000  0.0070  0.0059  0.0418 -0.1428
                                           -0.0344  0.2065 -0.0145  0.0369  0.8177
                                            0.3798  0.0371  0.0245  0.3428
    97. (0.00011) RY*( 7) C   7           s( 23.67%)p 0.01(  0.32%)d 3.21( 76.01%)
                                           -0.0000  0.0099  0.4864  0.0047 -0.0421
                                            0.0015  0.0321 -0.0038 -0.0189 -0.2647
                                            0.4353  0.3035 -0.6282  0.1173
    98. (0.00006) RY*( 8) C   7           s(  0.06%)p99.99( 18.85%)d99.99( 81.09%)
    99. (0.00002) RY*( 9) C   7           s(  0.23%)p59.86( 13.84%)d99.99( 85.93%)
   100. (0.00273) RY*( 1) C   8           s( 25.43%)p 2.28( 58.06%)d 0.65( 16.51%)
                                           -0.0000 -0.0061  0.5042 -0.0152 -0.0485
                                            0.0416 -0.7487 -0.0085  0.1256  0.2183
                                            0.1104 -0.2079 -0.2408 -0.0635
   101. (0.00184) RY*( 2) C   8           s(  0.83%)p99.99( 83.67%)d18.73( 15.50%)
                                            0.0000  0.0098  0.0905 -0.0177 -0.6215
                                           -0.0179 -0.0294 -0.0255 -0.6695  0.1858
                                            0.0056  0.2800  0.0378 -0.2017
   102. (0.00065) RY*( 3) C   8           s(  3.10%)p 4.79( 14.87%)d26.44( 82.02%)
                                            0.0000  0.0083  0.1759  0.0052 -0.3529
                                           -0.0140  0.1390 -0.0017 -0.0682 -0.3331
                                            0.2382 -0.7118  0.3507  0.1512
   103. (0.00047) RY*( 4) C   8           s(  8.01%)p 8.05( 64.45%)d 3.44( 27.54%)
                                            0.0000  0.0104  0.2828  0.0246 -0.4365
                                           -0.0259  0.4495 -0.0012  0.5007  0.4376
                                           -0.0137  0.0697 -0.1874  0.2093
   104. (0.00014) RY*( 5) C   8           s( 34.61%)p 0.04(  1.52%)d 1.85( 63.87%)
                                           -0.0000  0.0077  0.5883  0.0023  0.0194
                                            0.0095  0.0086 -0.0014  0.1209 -0.4045
                                           -0.4395  0.3582  0.3918 -0.0132
   105. (0.00006) RY*( 6) C   8           s( 12.80%)p 3.97( 50.82%)d 2.84( 36.37%)
   106. (0.00001) RY*( 7) C   8           s(  7.39%)p 0.76(  5.62%)d11.77( 87.00%)
   107. (0.00001) RY*( 8) C   8           s(  4.74%)p 1.98(  9.38%)d18.10( 85.87%)
   108. (0.00000) RY*( 9) C   8           s(  3.12%)p 3.88( 12.10%)d27.19( 84.78%)
   109. (0.00102) RY*( 1) O   9           s(  1.52%)p60.19( 91.62%)d 4.50(  6.85%)
                                           -0.0000 -0.0021  0.1234  0.0039  0.5607
                                            0.0004  0.2007  0.0065  0.7493  0.1085
                                           -0.1167  0.1510 -0.1160  0.0831
   110. (0.00066) RY*( 2) O   9           s(  7.70%)p 8.33( 64.14%)d 3.66( 28.16%)
                                           -0.0000 -0.0047  0.2775  0.0000  0.3485
                                            0.0032 -0.7060 -0.0015 -0.1468  0.4316
                                           -0.1144 -0.2683  0.0450  0.0908
   111. (0.00012) RY*( 3) O   9           s( 68.39%)p 0.36( 24.47%)d 0.10(  7.14%)
                                            0.0000  0.0016  0.8270 -0.0150 -0.0262
                                            0.0030  0.4501  0.0132 -0.2025  0.0261
                                           -0.0075 -0.2417 -0.0969 -0.0533
   112. (0.00008) RY*( 4) O   9           s(  8.73%)p 7.05( 61.54%)d 3.40( 29.72%)
   113. (0.00006) RY*( 5) O   9           s(  0.26%)p27.81(  7.16%)d99.99( 92.59%)
   114. (0.00000) RY*( 6) O   9           s(  3.15%)p 1.88(  5.90%)d28.91( 90.95%)
   115. (0.00000) RY*( 7) O   9           s(  5.26%)p 2.31( 12.16%)d15.69( 82.58%)
   116. (0.00000) RY*( 8) O   9           s(  0.02%)p99.99( 15.65%)d99.99( 84.33%)
   117. (0.00001) RY*( 9) O   9           s(  4.99%)p 3.55( 17.71%)d15.50( 77.30%)
   118. (0.00061) RY*( 1) H  10           s( 98.14%)p 0.02(  1.86%)
                                            0.0044  0.9906 -0.1309 -0.0382 -0.0037
   119. (0.00006) RY*( 2) H  10           s(  0.01%)p99.99( 99.99%)
   120. (0.00004) RY*( 3) H  10           s(  0.15%)p99.99( 99.85%)
   121. (0.00003) RY*( 4) H  10           s(  1.79%)p54.76( 98.21%)
   122. (0.00077) RY*( 1) H  11           s( 98.79%)p 0.01(  1.21%)
                                            0.0051  0.9939 -0.0122 -0.0157  0.1084
   123. (0.00006) RY*( 2) H  11           s(  0.01%)p99.99( 99.99%)
   124. (0.00004) RY*( 3) H  11           s(  0.02%)p99.99( 99.98%)
   125. (0.00004) RY*( 4) H  11           s(  1.29%)p76.52( 98.71%)
   126. (0.00117) RY*( 1) H  12           s( 99.61%)p 0.00(  0.39%)
                                            0.0058  0.9980  0.0266  0.0079 -0.0563
   127. (0.00004) RY*( 2) H  12           s(  0.07%)p99.99( 99.93%)
   128. (0.00005) RY*( 3) H  12           s(  0.01%)p 1.00( 99.99%)
   129. (0.00004) RY*( 4) H  12           s(  0.42%)p99.99( 99.58%)
   130. (0.00116) RY*( 1) H  13           s( 99.61%)p 0.00(  0.39%)
                                            0.0067  0.9980  0.0077  0.0608  0.0110
   131. (0.00009) RY*( 2) H  13           s(  0.03%)p99.99( 99.97%)
   132. (0.00008) RY*( 3) H  13           s(  0.01%)p 1.00( 99.99%)
   133. (0.00002) RY*( 4) H  13           s(  0.44%)p99.99( 99.56%)
   134. (0.00128) RY*( 1) H  14           s( 99.63%)p 0.00(  0.37%)
                                            0.0057  0.9981 -0.0024  0.0255  0.0555
   135. (0.00007) RY*( 2) H  14           s(  0.01%)p 1.00( 99.99%)
   136. (0.00005) RY*( 3) H  14           s(  0.00%)p 1.00(100.00%)
   137. (0.00002) RY*( 4) H  14           s(  0.45%)p99.99( 99.55%)
   138. (0.00130) RY*( 1) H  15           s( 99.58%)p 0.00(  0.42%)
                                            0.0057  0.9979 -0.0151 -0.0338 -0.0534
   139. (0.00009) RY*( 2) H  15           s(  0.05%)p99.99( 99.95%)
   140. (0.00006) RY*( 3) H  15           s(  0.04%)p99.99( 99.96%)
   141. (0.00002) RY*( 4) H  15           s(  0.42%)p99.99( 99.58%)
   142. (0.00131) RY*( 1) H  16           s( 99.58%)p 0.00(  0.42%)
                                            0.0059  0.9979 -0.0229 -0.0583 -0.0175
   143. (0.00009) RY*( 2) H  16           s(  0.05%)p99.99( 99.95%)
   144. (0.00005) RY*( 3) H  16           s(  0.05%)p99.99( 99.95%)
   145. (0.00002) RY*( 4) H  16           s(  0.41%)p99.99( 99.59%)
   146. (0.00133) RY*( 1) H  17           s( 99.56%)p 0.00(  0.44%)
                                            0.0057  0.9978  0.0124  0.0393  0.0518
   147. (0.00009) RY*( 2) H  17           s(  0.09%)p99.99( 99.91%)
   148. (0.00005) RY*( 3) H  17           s(  0.02%)p99.99( 99.98%)
   149. (0.00002) RY*( 4) H  17           s(  0.42%)p99.99( 99.58%)
   150. (0.00131) RY*( 1) H  18           s( 99.57%)p 0.00(  0.43%)
                                            0.0056  0.9978  0.0162  0.0614  0.0162
   151. (0.00009) RY*( 2) H  18           s(  0.06%)p99.99( 99.94%)
   152. (0.00005) RY*( 3) H  18           s(  0.02%)p99.99( 99.98%)
   153. (0.00002) RY*( 4) H  18           s(  0.44%)p99.99( 99.56%)
   154. (0.00132) RY*( 1) H  19           s( 99.62%)p 0.00(  0.38%)
                                            0.0059  0.9981  0.0012  0.0029 -0.0619
   155. (0.00009) RY*( 2) H  19           s(  0.01%)p99.99( 99.99%)
   156. (0.00006) RY*( 3) H  19           s(  0.01%)p 1.00( 99.99%)
   157. (0.00002) RY*( 4) H  19           s(  0.45%)p99.99( 99.55%)
   158. (0.00131) RY*( 1) H  20           s( 99.67%)p 0.00(  0.33%)
                                            0.0055  0.9983 -0.0294 -0.0492 -0.0079
   159. (0.00009) RY*( 2) H  20           s(  0.02%)p99.99( 99.98%)
   160. (0.00007) RY*( 3) H  20           s(  0.05%)p99.99( 99.95%)
   161. (0.00002) RY*( 4) H  20           s(  0.36%)p99.99( 99.64%)
   162. (0.00125) RY*( 1) H  21           s( 99.93%)p 0.00(  0.07%)
                                            0.0067  0.9997  0.0151  0.0182 -0.0096
   163. (0.00007) RY*( 2) H  21           s(  0.03%)p99.99( 99.97%)
   164. (0.00004) RY*( 3) H  21           s(  0.08%)p99.99( 99.92%)
   165. (0.00002) RY*( 4) H  21           s(  0.05%)p99.99( 99.95%)
   166. (0.00078) RY*( 1) H  22           s( 99.54%)p 0.00(  0.46%)
                                            0.0049  0.9977 -0.0393  0.0439  0.0334
   167. (0.00007) RY*( 2) H  22           s(  0.34%)p99.99( 99.66%)
   168. (0.00006) RY*( 3) H  22           s(  0.09%)p99.99( 99.91%)
   169. (0.00002) RY*( 4) H  22           s(  0.13%)p99.99( 99.87%)
   170. (0.00081) RY*( 1) H  23           s( 99.55%)p 0.00(  0.45%)
                                            0.0053  0.9977 -0.0594  0.0034 -0.0316
   171. (0.00007) RY*( 2) H  23           s(  0.12%)p99.99( 99.88%)
   172. (0.00005) RY*( 3) H  23           s(  0.35%)p99.99( 99.65%)
   173. (0.00001) RY*( 4) H  23           s(  0.08%)p99.99( 99.92%)
   174. (0.00354) BD*( 1) C   1 - C   2  
                ( 51.21%)   0.7156* C   1 s( 39.63%)p 1.52( 60.30%)d 0.00(  0.07%)
                                            0.0002  0.6291 -0.0212  0.6223  0.0151
                                            0.2197  0.0074 -0.4083 -0.0210  0.0120
                                           -0.0179 -0.0065  0.0142 -0.0011
                ( 48.79%)  -0.6985* C   2 s( 38.11%)p 1.62( 61.83%)d 0.00(  0.06%)
                                            0.0001  0.6164  0.0332 -0.6174 -0.0350
                                           -0.2512 -0.0146  0.4153  0.0010  0.0114
                                           -0.0176 -0.0069  0.0112 -0.0010
   175. (0.00372) BD*( 1) C   1 - H  10  
                ( 38.95%)   0.6241* C   1 s( 30.30%)p 2.30( 69.66%)d 0.00(  0.04%)
                                            0.0002 -0.5505 -0.0041  0.7047  0.0043
                                            0.2570  0.0023  0.3655 -0.0172 -0.0090
                                           -0.0135 -0.0050 -0.0096  0.0005
                ( 61.05%)  -0.7813* H  10 s( 99.90%)p 0.00(  0.10%)
                                           -0.9995  0.0004 -0.0273 -0.0108 -0.0130
   176. (0.00540) BD*( 1) C   1 - H  11  
                ( 39.51%)   0.6286* C   1 s( 30.06%)p 2.33( 69.90%)d 0.00(  0.04%)
                                            0.0002 -0.5482 -0.0099  0.0024  0.0238
                                            0.0069  0.0084 -0.8356 -0.0010 -0.0012
                                           -0.0030 -0.0013 -0.0018 -0.0195
                ( 60.49%)  -0.7777* H  11 s( 99.90%)p 0.00(  0.10%)
                                           -0.9995  0.0017 -0.0019 -0.0000  0.0316
   177. (0.00960) BD*( 1) C   2 - C   3  
                ( 50.24%)   0.7088* C   2 s( 34.36%)p 1.91( 65.60%)d 0.00(  0.04%)
                                            0.0002  0.5861 -0.0079  0.6777 -0.0081
                                            0.3045  0.0073  0.3220 -0.0120  0.0091
                                            0.0116  0.0051  0.0126 -0.0018
                ( 49.76%)  -0.7054* C   3 s( 27.79%)p 2.60( 72.16%)d 0.00(  0.05%)
                                            0.0003  0.5270  0.0146 -0.7353 -0.0094
                                           -0.2692  0.0116 -0.3289 -0.0050  0.0109
                                            0.0140  0.0055  0.0121 -0.0064
   178. (0.01025) BD*( 1) C   2 - H  12  
                ( 38.40%)   0.6197* C   2 s( 27.55%)p 2.63( 72.42%)d 0.00(  0.04%)
                                           -0.0004  0.5245 -0.0199 -0.0361 -0.0044
                                           -0.0312  0.0022 -0.8496  0.0075  0.0011
                                            0.0028  0.0019  0.0006  0.0189
                ( 61.60%)  -0.7848* H  12 s( 99.90%)p 0.00(  0.10%)
                                            0.9995 -0.0040  0.0027  0.0004  0.0319
   179. (0.00761) BD*( 1) C   3 - C   4  
                ( 48.37%)   0.6955* C   3 s( 29.10%)p 2.44( 70.87%)d 0.00(  0.03%)
                                           -0.0005 -0.5394 -0.0039 -0.6605  0.0012
                                            0.4693  0.0016  0.2285 -0.0044  0.0111
                                            0.0080 -0.0075 -0.0011  0.0076
                ( 51.63%)  -0.7185* C   4 s( 27.08%)p 2.69( 72.88%)d 0.00(  0.04%)
                                           -0.0005 -0.5203 -0.0096  0.6648 -0.0022
                                           -0.4915 -0.0009 -0.2127  0.0018  0.0167
                                            0.0062 -0.0056 -0.0040  0.0091
   180. (0.00873) BD*( 1) C   3 - H  13  
                ( 36.49%)   0.6041* C   3 s( 20.44%)p 3.89( 79.52%)d 0.00(  0.04%)
                                            0.0004 -0.4521  0.0057 -0.1353  0.0092
                                           -0.8399 -0.0009  0.2666 -0.0157 -0.0021
                                            0.0014  0.0132  0.0129  0.0055
                ( 63.51%)  -0.7969* H  13 s( 99.90%)p 0.00(  0.10%)
                                           -0.9995  0.0049  0.0047  0.0300 -0.0061
   181. (0.00796) BD*( 1) C   3 - H  14  
                ( 37.87%)   0.6154* C   3 s( 22.68%)p 3.41( 77.29%)d 0.00(  0.04%)
                                            0.0002 -0.4761  0.0099  0.0626 -0.0033
                                           -0.0321 -0.0160 -0.8761  0.0069 -0.0006
                                            0.0038 -0.0003 -0.0004 -0.0193
                ( 62.13%)  -0.7882* H  14 s( 99.91%)p 0.00(  0.09%)
                                           -0.9995  0.0040 -0.0015  0.0033  0.0295
   182. (0.00659) BD*( 1) C   4 - C   5  
                ( 49.80%)   0.7057* C   4 s( 28.50%)p 2.51( 71.46%)d 0.00(  0.04%)
                                           -0.0001 -0.5338 -0.0098 -0.7307  0.0016
                                           -0.2881  0.0010 -0.3126  0.0008 -0.0107
                                           -0.0107 -0.0055 -0.0104  0.0056
                ( 50.20%)  -0.7085* C   5 s( 28.57%)p 2.50( 71.39%)d 0.00(  0.04%)
                                           -0.0003 -0.5344 -0.0115  0.7322 -0.0003
                                            0.2828 -0.0007  0.3128  0.0001 -0.0102
                                           -0.0111 -0.0052 -0.0111  0.0061
   183. (0.00843) BD*( 1) C   4 - H  15  
                ( 38.30%)   0.6189* C   4 s( 21.85%)p 3.57( 78.10%)d 0.00(  0.04%)
                                           -0.0001  0.4674 -0.0083  0.0524 -0.0004
                                           -0.0420 -0.0129 -0.8811  0.0032 -0.0002
                                           -0.0013  0.0006 -0.0001  0.0211
                ( 61.70%)  -0.7855* H  15 s( 99.91%)p 0.00(  0.09%)
                                            0.9996 -0.0041 -0.0024  0.0031  0.0294
   184. (0.00806) BD*( 1) C   4 - H  16  
                ( 38.14%)   0.6176* C   4 s( 22.59%)p 3.42( 77.37%)d 0.00(  0.04%)
                                           -0.0002  0.4752 -0.0079 -0.1444  0.0019
                                           -0.8203 -0.0018  0.2825 -0.0124  0.0059
                                           -0.0026 -0.0112 -0.0150 -0.0070
                ( 61.86%)  -0.7865* H  16 s( 99.91%)p 0.00(  0.09%)
                                            0.9995 -0.0043  0.0038  0.0285 -0.0080
   185. (0.00684) BD*( 1) C   5 - C   6  
                ( 50.54%)   0.7109* C   5 s( 27.93%)p 2.58( 72.02%)d 0.00(  0.04%)
                                            0.0003  0.5284  0.0095  0.6642 -0.0031
                                           -0.4821 -0.0005 -0.2160  0.0006 -0.0161
                                           -0.0069  0.0057  0.0051 -0.0085
                ( 49.46%)  -0.7033* C   6 s( 28.57%)p 2.50( 71.40%)d 0.00(  0.04%)
                                            0.0002  0.5344  0.0054 -0.6576 -0.0014
                                            0.4823 -0.0007  0.2210 -0.0021 -0.0141
                                           -0.0070  0.0076  0.0024 -0.0075
   186. (0.00854) BD*( 1) C   5 - H  17  
                ( 38.39%)   0.6196* C   5 s( 21.76%)p 3.59( 78.20%)d 0.00(  0.04%)
                                            0.0001 -0.4664  0.0082  0.0530 -0.0013
                                           -0.0428 -0.0121 -0.8816  0.0027  0.0002
                                            0.0020 -0.0009 -0.0000 -0.0209
                ( 61.61%)  -0.7849* H  17 s( 99.91%)p 0.00(  0.09%)
                                           -0.9996  0.0041 -0.0020  0.0026  0.0292
   187. (0.00854) BD*( 1) C   5 - H  18  
                ( 38.51%)   0.6206* C   5 s( 21.76%)p 3.59( 78.19%)d 0.00(  0.04%)
                                            0.0001 -0.4664  0.0085 -0.1394  0.0003
                                           -0.8275 -0.0020  0.2784 -0.0124 -0.0053
                                            0.0020  0.0113  0.0153  0.0070
                ( 61.49%)  -0.7842* H  18 s( 99.91%)p 0.00(  0.09%)
                                           -0.9996  0.0039  0.0046  0.0279 -0.0079
   188. (0.01330) BD*( 1) C   6 - C   7  
                ( 50.72%)   0.7122* C   6 s( 26.98%)p 2.70( 72.97%)d 0.00(  0.05%)
                                            0.0003  0.5192  0.0138  0.7365  0.0104
                                            0.2768 -0.0156  0.3322  0.0038  0.0104
                                            0.0131  0.0056  0.0114 -0.0055
                ( 49.28%)  -0.7020* C   7 s( 35.10%)p 1.85( 64.87%)d 0.00(  0.03%)
                                            0.0004  0.5925 -0.0043 -0.6833  0.0142
                                           -0.2871 -0.0093 -0.3140  0.0230  0.0102
                                            0.0098  0.0074  0.0064  0.0019
   189. (0.00757) BD*( 1) C   6 - H  19  
                ( 37.90%)   0.6156* C   6 s( 22.57%)p 3.43( 77.39%)d 0.00(  0.04%)
                                           -0.0001  0.4750 -0.0097  0.0708 -0.0032
                                           -0.0280 -0.0199 -0.8761  0.0053  0.0004
                                           -0.0050 -0.0005  0.0009  0.0194
                ( 62.10%)  -0.7880* H  19 s( 99.91%)p 0.00(  0.09%)
                                            0.9995 -0.0041 -0.0014  0.0042  0.0296
   190. (0.00837) BD*( 1) C   6 - H  20  
                ( 37.53%)   0.6126* C   6 s( 21.88%)p 3.57( 78.08%)d 0.00(  0.04%)
                                           -0.0001  0.4677 -0.0053 -0.1386  0.0071
                                           -0.8301  0.0017  0.2687 -0.0168  0.0032
                                           -0.0014 -0.0120 -0.0147 -0.0060
                ( 62.47%)  -0.7904* H  20 s( 99.91%)p 0.00(  0.09%)
                                            0.9995 -0.0040  0.0036  0.0293 -0.0067
   191. (0.00912) BD*( 1) C   7 - C   8  
                ( 49.33%)   0.7024* C   7 s( 23.82%)p 3.19( 76.09%)d 0.00(  0.08%)
                                           -0.0002 -0.4880 -0.0106 -0.2549 -0.0111
                                           -0.7650 -0.0034  0.3321 -0.0166 -0.0178
                                            0.0133  0.0169  0.0049  0.0032
                ( 50.67%)  -0.7118* C   8 s( 25.10%)p 2.98( 74.82%)d 0.00(  0.08%)
                                           -0.0003 -0.5009 -0.0075  0.6917 -0.0121
                                            0.2184 -0.0039 -0.4711 -0.0034 -0.0186
                                            0.0163  0.0138 -0.0017  0.0033
   192. (0.02100) BD*( 1) C   7 - O   9  
                ( 68.13%)   0.8254* C   7 s( 14.53%)p 5.86( 85.09%)d 0.03(  0.37%)
                                            0.0000 -0.3800 -0.0301 -0.6808 -0.0239
                                            0.5734  0.0204  0.2401 -0.0011  0.0358
                                            0.0329 -0.0152 -0.0280  0.0186
                ( 31.87%)  -0.5645* O   9 s( 20.35%)p 3.91( 79.53%)d 0.01(  0.13%)
                                            0.0000 -0.4510  0.0067  0.7030 -0.0027
                                           -0.0067  0.0176 -0.5483 -0.0041  0.0174
                                            0.0226 -0.0111 -0.0160  0.0080
   193. (0.01475) BD*( 1) C   7 - H  21  
                ( 37.15%)   0.6095* C   7 s( 26.54%)p 2.77( 73.43%)d 0.00(  0.03%)
                                            0.0007 -0.5149  0.0145 -0.0408 -0.0016
                                           -0.0299  0.0068 -0.8552  0.0164 -0.0020
                                           -0.0090  0.0011  0.0000 -0.0159
                ( 62.85%)  -0.7928* H  21 s( 99.90%)p 0.00(  0.10%)
                                           -0.9995  0.0069  0.0020  0.0021  0.0314
   194. (0.01056) BD*( 1) C   8 - O   9  
                ( 68.03%)   0.8248* C   8 s( 14.94%)p 5.67( 84.68%)d 0.03(  0.38%)
                                            0.0001  0.3860  0.0199  0.4674  0.0268
                                           -0.7865 -0.0345 -0.0884 -0.0062 -0.0289
                                            0.0015 -0.0054 -0.0443 -0.0315
                ( 31.97%)  -0.5654* O   9 s( 18.33%)p 4.45( 81.54%)d 0.01(  0.12%)
                                            0.0000  0.4281 -0.0059  0.0891  0.0208
                                            0.8633  0.0005 -0.2483 -0.0112 -0.0147
                                            0.0014 -0.0047 -0.0264 -0.0172
   195. (0.00898) BD*( 1) C   8 - H  22  
                ( 37.70%)   0.6140* C   8 s( 30.02%)p 2.33( 69.95%)d 0.00(  0.03%)
                                            0.0003 -0.5479  0.0043 -0.5083  0.0074
                                           -0.5241 -0.0039 -0.4073  0.0234 -0.0091
                                           -0.0122 -0.0074 -0.0053 -0.0021
                ( 62.30%)  -0.7893* H  22 s( 99.90%)p 0.00(  0.10%)
                                           -0.9995  0.0042  0.0180  0.0214  0.0145
   196. (0.01001) BD*( 1) C   8 - H  23  
                ( 38.40%)   0.6197* C   8 s( 29.92%)p 2.34( 70.05%)d 0.00(  0.03%)
                                            0.0002 -0.5469  0.0083  0.2061 -0.0207
                                           -0.2321 -0.0161  0.7767 -0.0107 -0.0012
                                           -0.0084  0.0013 -0.0023 -0.0164
                ( 61.60%)  -0.7848* H  23 s( 99.90%)p 0.00(  0.10%)
                                           -0.9995  0.0040 -0.0074  0.0113 -0.0280


 NHO Directionality and "Bond Bending" (deviations from line of nuclear centers)

         [Thresholds for printing:  angular deviation  >  1.0 degree]
                                    hybrid p-character > 25.0%
                                    orbital occupancy  >  0.10e

                                Line of Centers        Hybrid 1              Hybrid 2
                                ---------------  -------------------   ------------------
                NBO               Theta   Phi    Theta   Phi    Dev    Theta   Phi    Dev
 ========================================================================================
     1. BD (   1) C   1 - C   2   121.7   21.0   122.4   19.6   1.4     59.4  202.2   1.5
     2. BD (   1) C   1 - H  10   116.6  201.1   114.8  200.1   2.1      --     --    --
     3. BD (   1) C   1 - H  11     0.4   65.4     2.1  210.2   2.4      --     --    --
     4. BD (   1) C   2 - C   3    67.1   20.5    67.2   25.0   4.1    113.0  199.1   1.3
     7. BD (   1) C   3 - H  13   108.0   79.7   106.4   81.5   2.3      --     --    --
    15. BD (   1) C   6 - C   7    67.4   21.2    67.0   19.3   1.8    111.7  203.9   2.7
    16. BD (   1) C   6 - H  19   174.4  336.2   174.6  324.7   1.1      --     --    --
    17. BD (   1) C   6 - H  20    72.1  261.1    73.3  261.0   1.1      --     --    --
    18. BD (   1) C   7 - C   8   120.3   46.0   111.2   70.9  24.1     56.3  197.5  24.3
    19. BD (   1) C   7 - O   9   115.0  338.8   104.5  319.9  20.6     51.7  180.9  22.9
    20. BD (   1) C   7 - H  21     2.9   51.4     3.3   28.6   1.3      --     --    --
    21. BD (   1) C   8 - O   9    84.3  283.1    95.6  301.0  21.2    106.6   82.7  22.7
    22. BD (   1) C   8 - H  22    60.5   47.1    62.2   46.5   1.8      --     --    --
    23. BD (   1) C   8 - H  23   156.9  132.1   158.0  126.7   2.3      --     --    --
    33. LP*(   1) C   1             --     --     89.6  109.6   --       --     --    --
    34. LP*(   1) C   2             --     --     88.8  293.5   --       --     --    --
    35. LP (   1) O   9             --     --    105.5  307.8   --       --     --    --
    36. LP (   2) O   9             --     --    141.3  195.8   --       --     --    --


 Second Order Perturbation Theory Analysis of Fock Matrix in NBO Basis

     Threshold for printing:   0.25 kcal/mol
                                                                              E(2)  E(j)-E(i) F(i,j)
         Donor NBO (i)                     Acceptor NBO (j)                 kcal/mol   a.u.    a.u. 
 ===================================================================================================

 within unit  1
   1. BD (   1) C   1 - C   2        / 55. RY*(   1) C   3                    0.89    1.64    0.048
   1. BD (   1) C   1 - C   2        /175. BD*(   1) C   1 - H  10            0.33    1.23    0.025
   1. BD (   1) C   1 - C   2        /177. BD*(   1) C   2 - C   3            0.99    1.18    0.043
   1. BD (   1) C   1 - C   2        /178. BD*(   1) C   2 - H  12            0.51    1.22    0.031
   1. BD (   1) C   1 - C   2        /179. BD*(   1) C   3 - C   4            0.31    1.15    0.024
   2. BD (   1) C   1 - H  10        / 46. RY*(   1) C   2                    0.44    1.56    0.033
   2. BD (   1) C   1 - H  10        /174. BD*(   1) C   1 - C   2            0.34    1.17    0.025
   2. BD (   1) C   1 - H  10        /177. BD*(   1) C   2 - C   3            2.96    0.95    0.067
   2. BD (   1) C   1 - H  10        /178. BD*(   1) C   2 - H  12            0.25    0.98    0.020
   3. BD (   1) C   1 - H  11        / 47. RY*(   2) C   2                    0.74    1.35    0.040
   3. BD (   1) C   1 - H  11        /174. BD*(   1) C   1 - C   2            0.28    1.17    0.023
   3. BD (   1) C   1 - H  11        /178. BD*(   1) C   2 - H  12            2.60    0.99    0.064
   4. BD (   1) C   2 - C   3        / 37. RY*(   1) C   1                    0.99    1.66    0.052
   4. BD (   1) C   2 - C   3        / 66. RY*(   3) C   4                    0.56    1.50    0.037
   4. BD (   1) C   2 - C   3        /174. BD*(   1) C   1 - C   2            1.06    1.28    0.047
   4. BD (   1) C   2 - C   3        /175. BD*(   1) C   1 - H  10            1.13    1.10    0.045
   4. BD (   1) C   2 - C   3        /179. BD*(   1) C   3 - C   4            0.63    1.03    0.032
   4. BD (   1) C   2 - C   3        /180. BD*(   1) C   3 - H  13            0.39    1.08    0.026
   4. BD (   1) C   2 - C   3        /182. BD*(   1) C   4 - C   5            1.01    1.05    0.041
   5. BD (   1) C   2 - H  12        / 37. RY*(   1) C   1                    0.41    1.55    0.032
   5. BD (   1) C   2 - H  12        / 55. RY*(   1) C   3                    0.48    1.40    0.033
   5. BD (   1) C   2 - H  12        /174. BD*(   1) C   1 - C   2            0.31    1.16    0.024
   5. BD (   1) C   2 - H  12        /175. BD*(   1) C   1 - H  10            0.25    0.99    0.020
   5. BD (   1) C   2 - H  12        /176. BD*(   1) C   1 - H  11            2.19    0.98    0.058
   5. BD (   1) C   2 - H  12        /181. BD*(   1) C   3 - H  14            1.28    0.97    0.045
   6. BD (   1) C   3 - C   4        / 34. LP*(   1) C   2                    2.82    0.48    0.053
   6. BD (   1) C   3 - C   4        / 46. RY*(   1) C   2                    0.51    1.62    0.037
   6. BD (   1) C   3 - C   4        / 74. RY*(   2) C   5                    0.56    1.46    0.037
   6. BD (   1) C   3 - C   4        /174. BD*(   1) C   1 - C   2            0.64    1.23    0.037
   6. BD (   1) C   3 - C   4        /177. BD*(   1) C   2 - C   3            0.45    1.01    0.027
   6. BD (   1) C   3 - C   4        /180. BD*(   1) C   3 - H  13            0.61    1.03    0.033
   6. BD (   1) C   3 - C   4        /181. BD*(   1) C   3 - H  14            0.29    1.04    0.022
   6. BD (   1) C   3 - C   4        /182. BD*(   1) C   4 - C   5            0.45    1.00    0.028
   6. BD (   1) C   3 - C   4        /185. BD*(   1) C   5 - C   6            1.02    1.00    0.041
   7. BD (   1) C   3 - H  13        / 34. LP*(   1) C   2                    3.81    0.36    0.055
   7. BD (   1) C   3 - H  13        / 47. RY*(   2) C   2                    0.37    1.30    0.028
   7. BD (   1) C   3 - H  13        / 48. RY*(   3) C   2                    0.30    1.22    0.025
   7. BD (   1) C   3 - H  13        / 64. RY*(   1) C   4                    0.29    1.50    0.027
   7. BD (   1) C   3 - H  13        /174. BD*(   1) C   1 - C   2            0.82    1.12    0.039
   7. BD (   1) C   3 - H  13        /184. BD*(   1) C   4 - H  16            1.50    0.93    0.048
   8. BD (   1) C   3 - H  14        /178. BD*(   1) C   2 - H  12            1.80    0.94    0.052
   8. BD (   1) C   3 - H  14        /183. BD*(   1) C   4 - H  15            1.49    0.94    0.047
   9. BD (   1) C   4 - C   5        / 56. RY*(   2) C   3                    0.56    1.50    0.037
   9. BD (   1) C   4 - C   5        / 83. RY*(   2) C   6                    0.42    1.43    0.031
   9. BD (   1) C   4 - C   5        /177. BD*(   1) C   2 - C   3            1.09    1.01    0.042
   9. BD (   1) C   4 - C   5        /179. BD*(   1) C   3 - C   4            0.45    0.98    0.027
   9. BD (   1) C   4 - C   5        /183. BD*(   1) C   4 - H  15            0.29    1.04    0.022
   9. BD (   1) C   4 - C   5        /184. BD*(   1) C   4 - H  16            0.28    1.05    0.022
   9. BD (   1) C   4 - C   5        /185. BD*(   1) C   5 - C   6            0.53    0.99    0.029
   9. BD (   1) C   4 - C   5        /186. BD*(   1) C   5 - H  17            0.29    1.04    0.022
   9. BD (   1) C   4 - C   5        /187. BD*(   1) C   5 - H  18            0.33    1.04    0.024
   9. BD (   1) C   4 - C   5        /188. BD*(   1) C   6 - C   7            1.13    1.01    0.043
  10. BD (   1) C   4 - H  15        / 73. RY*(   1) C   5                    0.31    1.50    0.027
  10. BD (   1) C   4 - H  15        /181. BD*(   1) C   3 - H  14            1.55    0.92    0.048
  10. BD (   1) C   4 - H  15        /186. BD*(   1) C   5 - H  17            1.55    0.93    0.048
  11. BD (   1) C   4 - H  16        / 55. RY*(   1) C   3                    0.39    1.35    0.029
  11. BD (   1) C   4 - H  16        /180. BD*(   1) C   3 - H  13            1.56    0.91    0.048
  11. BD (   1) C   4 - H  16        /187. BD*(   1) C   5 - H  18            1.55    0.93    0.048
  12. BD (   1) C   5 - C   6        / 65. RY*(   2) C   4                    0.54    1.48    0.036
  12. BD (   1) C   5 - C   6        / 92. RY*(   2) C   7                    0.53    1.79    0.040
  12. BD (   1) C   5 - C   6        /179. BD*(   1) C   3 - C   4            1.12    0.98    0.042
  12. BD (   1) C   5 - C   6        /182. BD*(   1) C   4 - C   5            0.49    1.00    0.028
  12. BD (   1) C   5 - C   6        /186. BD*(   1) C   5 - H  17            0.28    1.04    0.022
  12. BD (   1) C   5 - C   6        /188. BD*(   1) C   6 - C   7            0.50    1.01    0.029
  12. BD (   1) C   5 - C   6        /189. BD*(   1) C   6 - H  19            0.29    1.04    0.022
  12. BD (   1) C   5 - C   6        /190. BD*(   1) C   6 - H  20            0.30    1.05    0.023
  12. BD (   1) C   5 - C   6        /192. BD*(   1) C   7 - O   9            1.95    0.83    0.051
  13. BD (   1) C   5 - H  17        / 64. RY*(   1) C   4                    0.29    1.49    0.026
  13. BD (   1) C   5 - H  17        /183. BD*(   1) C   4 - H  15            1.57    0.92    0.048
  13. BD (   1) C   5 - H  17        /189. BD*(   1) C   6 - H  19            1.58    0.92    0.048
  14. BD (   1) C   5 - H  18        / 82. RY*(   1) C   6                    0.44    1.39    0.031
  14. BD (   1) C   5 - H  18        /184. BD*(   1) C   4 - H  16            1.55    0.93    0.048
  14. BD (   1) C   5 - H  18        /190. BD*(   1) C   6 - H  20            1.55    0.93    0.048
  15. BD (   1) C   6 - C   7        / 75. RY*(   3) C   5                    0.59    1.51    0.038
  15. BD (   1) C   6 - C   7        /101. RY*(   2) C   8                    0.63    1.70    0.042
  15. BD (   1) C   6 - C   7        /182. BD*(   1) C   4 - C   5            1.05    1.04    0.042
  15. BD (   1) C   6 - C   7        /185. BD*(   1) C   5 - C   6            0.47    1.03    0.028
  15. BD (   1) C   6 - C   7        /190. BD*(   1) C   6 - H  20            0.35    1.08    0.025
  15. BD (   1) C   6 - C   7        /191. BD*(   1) C   7 - C   8            0.60    1.00    0.031
  15. BD (   1) C   6 - C   7        /193. BD*(   1) C   7 - H  21            0.48    1.09    0.029
  15. BD (   1) C   6 - C   7        /194. BD*(   1) C   8 - O   9            0.47    0.87    0.026
  15. BD (   1) C   6 - C   7        /195. BD*(   1) C   8 - H  22            0.60    1.09    0.033
  16. BD (   1) C   6 - H  19        /186. BD*(   1) C   5 - H  17            1.50    0.93    0.047
  16. BD (   1) C   6 - H  19        /192. BD*(   1) C   7 - O   9            0.27    0.71    0.017
  16. BD (   1) C   6 - H  19        /193. BD*(   1) C   7 - H  21            1.83    0.94    0.052
  17. BD (   1) C   6 - H  20        / 73. RY*(   1) C   5                    0.30    1.50    0.027
  17. BD (   1) C   6 - H  20        / 93. RY*(   3) C   7                    0.40    1.57    0.032
  17. BD (   1) C   6 - H  20        /187. BD*(   1) C   5 - H  18            1.58    0.93    0.048
  17. BD (   1) C   6 - H  20        /191. BD*(   1) C   7 - C   8            2.14    0.84    0.054
  17. BD (   1) C   6 - H  20        /192. BD*(   1) C   7 - O   9            0.29    0.71    0.018
  18. BD (   1) C   7 - C   8        / 82. RY*(   1) C   6                    0.72    1.52    0.042
  18. BD (   1) C   7 - C   8        /110. RY*(   2) O   9                    0.48    2.06    0.040
  18. BD (   1) C   7 - C   8        /188. BD*(   1) C   6 - C   7            0.60    1.01    0.031
  18. BD (   1) C   7 - C   8        /190. BD*(   1) C   6 - H  20            0.95    1.05    0.040
  18. BD (   1) C   7 - C   8        /192. BD*(   1) C   7 - O   9            0.30    0.83    0.020
  18. BD (   1) C   7 - C   8        /193. BD*(   1) C   7 - H  21            0.40    1.05    0.026
  18. BD (   1) C   7 - C   8        /194. BD*(   1) C   8 - O   9            0.49    0.83    0.026
  18. BD (   1) C   7 - C   8        /195. BD*(   1) C   8 - H  22            0.25    1.06    0.021
  19. BD (   1) C   7 - O   9        / 84. RY*(   3) C   6                    0.25    1.53    0.025
  19. BD (   1) C   7 - O   9        /100. RY*(   1) C   8                    0.26    1.46    0.025
  19. BD (   1) C   7 - O   9        /185. BD*(   1) C   5 - C   6            0.75    1.14    0.037
  19. BD (   1) C   7 - O   9        /191. BD*(   1) C   7 - C   8            1.03    1.11    0.043
  19. BD (   1) C   7 - O   9        /194. BD*(   1) C   8 - O   9            2.41    0.97    0.061
  19. BD (   1) C   7 - O   9        /195. BD*(   1) C   8 - H  22            0.67    1.20    0.036
  19. BD (   1) C   7 - O   9        /196. BD*(   1) C   8 - H  23            1.17    1.19    0.047
  20. BD (   1) C   7 - H  21        / 82. RY*(   1) C   6                    0.35    1.44    0.029
  20. BD (   1) C   7 - H  21        /189. BD*(   1) C   6 - H  19            1.22    0.97    0.044
  20. BD (   1) C   7 - H  21        /194. BD*(   1) C   8 - O   9            0.38    0.75    0.022
  20. BD (   1) C   7 - H  21        /196. BD*(   1) C   8 - H  23            0.99    0.97    0.040
  21. BD (   1) C   8 - O   9        /188. BD*(   1) C   6 - C   7            1.37    1.13    0.050
  21. BD (   1) C   8 - O   9        /191. BD*(   1) C   7 - C   8            1.41    1.09    0.049
  21. BD (   1) C   8 - O   9        /192. BD*(   1) C   7 - O   9            2.52    0.95    0.062
  21. BD (   1) C   8 - O   9        /193. BD*(   1) C   7 - H  21            1.03    1.18    0.044
  22. BD (   1) C   8 - H  22        / 93. RY*(   3) C   7                    0.38    1.62    0.031
  22. BD (   1) C   8 - H  22        /188. BD*(   1) C   6 - C   7            1.31    0.94    0.044
  22. BD (   1) C   8 - H  22        /192. BD*(   1) C   7 - O   9            0.41    0.76    0.022
  23. BD (   1) C   8 - H  23        / 91. RY*(   1) C   7                    0.42    1.29    0.030
  23. BD (   1) C   8 - H  23        /192. BD*(   1) C   7 - O   9            0.62    0.76    0.027
  23. BD (   1) C   8 - H  23        /193. BD*(   1) C   7 - H  21            1.21    0.98    0.044
  24. CR (   1) C   1                / 47. RY*(   2) C   2                    0.52   10.93    0.095
  24. CR (   1) C   1                / 48. RY*(   3) C   2                    0.77   10.85    0.116
  24. CR (   1) C   1                / 49. RY*(   4) C   2                    0.27   11.05    0.069
  24. CR (   1) C   1                /118. RY*(   1) H  10                    0.43   10.51    0.085
  24. CR (   1) C   1                /122. RY*(   1) H  11                    0.42   10.51    0.084
  24. CR (   1) C   1                /174. BD*(   1) C   1 - C   2            0.27   10.75    0.068
  24. CR (   1) C   1                /177. BD*(   1) C   2 - C   3            0.59   10.53    0.100
  24. CR (   1) C   1                /178. BD*(   1) C   2 - H  12            0.32   10.56    0.074
  25. CR (   1) C   2                / 38. RY*(   2) C   1                    1.15   10.62    0.140
  25. CR (   1) C   2                /126. RY*(   1) H  12                    0.39   10.48    0.080
  25. CR (   1) C   2                /176. BD*(   1) C   1 - H  11            0.27   10.57    0.068
  26. CR (   1) C   3                / 47. RY*(   2) C   2                    0.28   10.90    0.069
  26. CR (   1) C   3                / 67. RY*(   4) C   4                    0.27   10.85    0.069
  26. CR (   1) C   3                /130. RY*(   1) H  13                    0.38   10.48    0.080
  26. CR (   1) C   3                /134. RY*(   1) H  14                    0.34   10.50    0.075
  26. CR (   1) C   3                /174. BD*(   1) C   1 - C   2            0.35   10.72    0.078
  27. CR (   1) C   4                / 58. RY*(   4) C   3                    0.35   10.82    0.078
  27. CR (   1) C   4                / 76. RY*(   4) C   5                    0.32   10.86    0.074
  27. CR (   1) C   4                /138. RY*(   1) H  15                    0.33   10.49    0.074
  27. CR (   1) C   4                /142. RY*(   1) H  16                    0.33   10.48    0.074
  28. CR (   1) C   5                / 67. RY*(   4) C   4                    0.31   10.83    0.074
  28. CR (   1) C   5                / 83. RY*(   2) C   6                    0.28   10.90    0.070
  28. CR (   1) C   5                /146. RY*(   1) H  17                    0.32   10.48    0.074
  28. CR (   1) C   5                /150. RY*(   1) H  18                    0.32   10.49    0.073
  29. CR (   1) C   6                / 76. RY*(   4) C   5                    0.28   10.86    0.070
  29. CR (   1) C   6                / 94. RY*(   4) C   7                    0.32   11.12    0.075
  29. CR (   1) C   6                /154. RY*(   1) H  19                    0.34   10.49    0.075
  29. CR (   1) C   6                /158. RY*(   1) H  20                    0.34   10.48    0.076
  30. CR (   1) C   7                / 85. RY*(   4) C   6                    0.36   11.15    0.080
  30. CR (   1) C   7                /100. RY*(   1) C   8                    0.48   10.87    0.091
  30. CR (   1) C   7                /162. RY*(   1) H  21                    0.39   10.49    0.081
  30. CR (   1) C   7                /194. BD*(   1) C   8 - O   9            0.48   10.38    0.090
  31. CR (   1) C   8                / 91. RY*(   1) C   7                    0.59   10.91    0.101
  31. CR (   1) C   8                /166. RY*(   1) H  22                    0.42   10.50    0.084
  31. CR (   1) C   8                /170. RY*(   1) H  23                    0.40   10.51    0.082
  31. CR (   1) C   8                /188. BD*(   1) C   6 - C   7            0.26   10.56    0.067
  31. CR (   1) C   8                /191. BD*(   1) C   7 - C   8            0.29   10.51    0.070
  31. CR (   1) C   8                /192. BD*(   1) C   7 - O   9            0.60   10.38    0.101
  32. CR (   1) O   9                / 91. RY*(   1) C   7                    0.83   19.76    0.162
  32. CR (   1) O   9                /100. RY*(   1) C   8                    0.60   19.72    0.137
  33. LP*(   1) C   1                / 39. RY*(   3) C   1                    1.25    0.65    0.075
  33. LP*(   1) C   1                / 53. RY*(   8) C   2                    0.30    1.91    0.063
  34. LP*(   1) C   2                / 39. RY*(   3) C   1                    1.45    0.66    0.071
  34. LP*(   1) C   2                /179. BD*(   1) C   3 - C   4            1.22    0.50    0.056
  34. LP*(   1) C   2                /180. BD*(   1) C   3 - H  13            1.29    0.55    0.060
  34. LP*(   1) C   2                /182. BD*(   1) C   4 - C   5            0.25    0.52    0.026
  35. LP (   1) O   9                / 91. RY*(   1) C   7                    2.09    1.48    0.070
  35. LP (   1) O   9                /100. RY*(   1) C   8                    1.46    1.44    0.058
  36. LP (   2) O   9                / 95. RY*(   5) C   7                    0.32    2.09    0.041
  36. LP (   2) O   9                /102. RY*(   3) C   8                    0.43    2.19    0.049
  36. LP (   2) O   9                /188. BD*(   1) C   6 - C   7            1.65    0.69    0.053
  36. LP (   2) O   9                /192. BD*(   1) C   7 - O   9            0.75    0.51    0.030
  36. LP (   2) O   9                /193. BD*(   1) C   7 - H  21            2.16    0.73    0.062
  36. LP (   2) O   9                /195. BD*(   1) C   8 - H  22            2.02    0.74    0.061
  36. LP (   2) O   9                /196. BD*(   1) C   8 - H  23            1.68    0.73    0.055


 Natural Bond Orbitals (Summary):

                                                            Principal Delocalizations
           NBO                        Occupancy    Energy   (geminal,vicinal,remote)
 ====================================================================================
 Molecular unit  1  (C8H14O)
     1. BD (   1) C   1 - C   2          0.99558    -0.91926  177(g),55(v),178(g),175(g)
                                                    179(v)
     2. BD (   1) C   1 - H  10          0.99208    -0.68333  177(v),46(v),174(g),178(v)
     3. BD (   1) C   1 - H  11          0.99277    -0.68490  178(v),47(v),174(g)
     4. BD (   1) C   2 - C   3          0.98892    -0.79516  175(v),174(g),182(v),37(v)
                                                    179(g),66(v),180(g)
     5. BD (   1) C   2 - H  12          0.98831    -0.67778  176(v),181(v),55(v),37(v)
                                                    174(g),175(v)
     6. BD (   1) C   3 - C   4          0.94299    -0.74694  34(v),185(v),174(v),180(g)
                                                    74(v),46(v),182(g),177(g)
                                                    181(g)
     7. BD (   1) C   3 - H  13          0.95652    -0.63260  34(v),184(v),174(v),47(v)
                                                    48(v),64(v)
     8. BD (   1) C   3 - H  14          0.98945    -0.64084  178(v),183(v)
     9. BD (   1) C   4 - C   5          0.97170    -0.74421  188(v),177(v),56(v),185(g)
                                                    179(g),83(v),187(g),183(g)
                                                    186(g),184(g)
    10. BD (   1) C   4 - H  15          0.98837    -0.62817  186(v),181(v),73(v)
    11. BD (   1) C   4 - H  16          0.98765    -0.62891  180(v),187(v),55(v)
    12. BD (   1) C   5 - C   6          0.96923    -0.74397  192(v),179(v),65(v),92(v)
                                                    188(g),182(g),190(g),189(g)
                                                    186(g)
    13. BD (   1) C   5 - H  17          0.98842    -0.62426  189(v),183(v),64(v)
    14. BD (   1) C   5 - H  18          0.98860    -0.62434  184(v),190(v),82(v)
    15. BD (   1) C   6 - C   7          0.96181    -0.78221  182(v),101(v),195(v),191(g)
                                                    75(v),193(g),194(v),185(g)
                                                    190(g)
    16. BD (   1) C   6 - H  19          0.98643    -0.63158  193(v),186(v),192(v)
    17. BD (   1) C   6 - H  20          0.98610    -0.62580  191(v),187(v),93(v),73(v)
                                                    192(v)
    18. BD (   1) C   7 - C   8          0.98564    -0.74622  190(v),82(v),188(g),194(g)
                                                    110(v),193(g),192(g)
    19. BD (   1) C   7 - O   9          0.98920    -0.89088  194(g),196(v),191(g),185(v)
                                                    195(v),100(v),84(v)
    20. BD (   1) C   7 - H  21          0.96730    -0.66672  189(v),196(v),194(v),82(v)
    21. BD (   1) C   8 - O   9          0.99043    -0.87195  192(g),191(g),188(v),193(v)
    22. BD (   1) C   8 - H  22          0.97775    -0.67384  188(v),192(v),93(v)
    23. BD (   1) C   8 - H  23          0.98313    -0.67654  193(v),192(v),91(v)
    24. CR (   1) C   1                  0.99950   -10.26470  48(v),177(v),47(v),118(v)
                                                    122(v),178(v),174(g),49(v)
    25. CR (   1) C   2                  0.99951   -10.26893  38(v),126(v),176(v)
    26. CR (   1) C   3                  0.99954   -10.23615  130(v),174(v),134(v),47(v)
                                                    67(v)
    27. CR (   1) C   4                  0.99956   -10.22598  58(v),142(v),138(v),76(v)
    28. CR (   1) C   5                  0.99956   -10.21955  146(v),150(v),67(v),83(v)
    29. CR (   1) C   6                  0.99954   -10.22216  158(v),154(v),94(v),76(v)
    30. CR (   1) C   7                  0.99946   -10.29659  194(v),100(v),162(v),85(v)
    31. CR (   1) C   8                  0.99951   -10.29454  192(v),91(v),166(v),170(v)
                                                    191(g),188(v)
    32. CR (   1) O   9                  0.99990   -19.14164  91(v),100(v)
    33. LP*(   1) C   1                  0.23035    -0.26088  34(v),39(g),53(v)
    34. LP*(   1) C   2                  0.30503    -0.26890  33(v),39(v),180(v),179(v)
    35. LP (   1) O   9                  0.99469    -0.86635  91(v),100(v)
    36. LP (   2) O   9                  0.63300    -0.42806  193(v),195(v),196(v),188(v)
                                                    192(g),102(v),95(v)
    37. RY*(   1) C   1                  0.00231     0.86846   
    38. RY*(   2) C   1                  0.00039     0.34618   
    39. RY*(   3) C   1                  0.00018     0.38956   
    40. RY*(   4) C   1                  0.00004     0.76197   
    41. RY*(   5) C   1                  0.00002     2.09736   
    42. RY*(   6) C   1                  0.00000     1.90896   
    43. RY*(   7) C   1                  0.00000     1.73971   
    44. RY*(   8) C   1                  0.00000     1.93716   
    45. RY*(   9) C   1                  0.00000     1.92932   
    46. RY*(   1) C   2                  0.00197     0.87342   
    47. RY*(   2) C   2                  0.00152     0.66427   
    48. RY*(   3) C   2                  0.00113     0.59003   
    49. RY*(   4) C   2                  0.00025     0.78545   
    50. RY*(   5) C   2                  0.00009     1.85859   
    51. RY*(   6) C   2                  0.00002     1.97907   
    52. RY*(   7) C   2                  0.00002     1.97899   
    53. RY*(   8) C   2                  0.00000     1.64499   
    54. RY*(   9) C   2                  0.00000     1.74348   
    55. RY*(   1) C   3                  0.00307     0.72058   
    56. RY*(   2) C   3                  0.00163     0.75566   
    57. RY*(   3) C   3                  0.00049     1.00464   
    58. RY*(   4) C   3                  0.00021     0.59834   
    59. RY*(   5) C   3                  0.00012     1.70156   
    60. RY*(   6) C   3                  0.00006     1.77492   
    61. RY*(   7) C   3                  0.00005     1.94613   
    62. RY*(   8) C   3                  0.00002     2.15690   
    63. RY*(   9) C   3                  0.00001     2.00585   
    64. RY*(   1) C   4                  0.00177     0.86936   
    65. RY*(   2) C   4                  0.00147     0.73779   
    66. RY*(   3) C   4                  0.00128     0.70672   
    67. RY*(   4) C   4                  0.00025     0.61302   
    68. RY*(   5) C   4                  0.00018     1.88129   
    69. RY*(   6) C   4                  0.00006     1.87356   
    70. RY*(   7) C   4                  0.00004     2.01137   
    71. RY*(   8) C   4                  0.00000     2.05734   
    72. RY*(   9) C   4                  0.00000     2.07650   
    73. RY*(   1) C   5                  0.00183     0.87184   
    74. RY*(   2) C   5                  0.00159     0.71628   
    75. RY*(   3) C   5                  0.00142     0.72362   
    76. RY*(   4) C   5                  0.00021     0.63532   
    77. RY*(   5) C   5                  0.00018     1.89613   
    78. RY*(   6) C   5                  0.00007     1.87597   
    79. RY*(   7) C   5                  0.00004     2.04314   
    80. RY*(   8) C   5                  0.00000     2.05439   
    81. RY*(   9) C   5                  0.00000     2.09455   
    82. RY*(   1) C   6                  0.00294     0.76879   
    83. RY*(   2) C   6                  0.00168     0.68103   
    84. RY*(   3) C   6                  0.00094     0.63623   
    85. RY*(   4) C   6                  0.00040     0.85280   
    86. RY*(   5) C   6                  0.00015     1.86291   
    87. RY*(   6) C   6                  0.00006     2.03852   
    88. RY*(   7) C   6                  0.00005     1.85867   
    89. RY*(   8) C   6                  0.00002     2.13881   
    90. RY*(   9) C   6                  0.00001     2.02189   
    91. RY*(   1) C   7                  0.00398     0.61385   
    92. RY*(   2) C   7                  0.00215     1.04673   
    93. RY*(   3) C   7                  0.00132     0.94192   
    94. RY*(   4) C   7                  0.00062     0.90281   
    95. RY*(   5) C   7                  0.00048     1.66470   
    96. RY*(   6) C   7                  0.00025     1.92354   
    97. RY*(   7) C   7                  0.00011     1.72771   
    98. RY*(   8) C   7                  0.00006     1.69688   
    99. RY*(   9) C   7                  0.00002     1.75944   
   100. RY*(   1) C   8                  0.00273     0.57408   
   101. RY*(   2) C   8                  0.00184     0.91658   
   102. RY*(   3) C   8                  0.00065     1.75786   
   103. RY*(   4) C   8                  0.00047     0.79719   
   104. RY*(   5) C   8                  0.00014     1.43693   
   105. RY*(   6) C   8                  0.00006     0.98696   
   106. RY*(   7) C   8                  0.00001     1.89723   
   107. RY*(   8) C   8                  0.00001     1.82467   
   108. RY*(   9) C   8                  0.00000     1.81859   
   109. RY*(   1) O   9                  0.00102     0.99292   
   110. RY*(   2) O   9                  0.00066     1.31365   
   111. RY*(   3) O   9                  0.00012     1.40395   
   112. RY*(   4) O   9                  0.00008     1.49494   
   113. RY*(   5) O   9                  0.00006     2.47220   
   114. RY*(   6) O   9                  0.00000     2.44413   
   115. RY*(   7) O   9                  0.00000     2.38131   
   116. RY*(   8) O   9                  0.00000     2.61830   
   117. RY*(   9) O   9                  0.00001     2.60277   
   118. RY*(   1) H  10                  0.00061     0.24655   
   119. RY*(   2) H  10                  0.00006     1.73841   
   120. RY*(   3) H  10                  0.00004     1.52612   
   121. RY*(   4) H  10                  0.00003     1.98299   
   122. RY*(   1) H  11                  0.00077     0.24333   
   123. RY*(   2) H  11                  0.00006     1.66297   
   124. RY*(   3) H  11                  0.00004     1.45426   
   125. RY*(   4) H  11                  0.00004     2.12867   
   126. RY*(   1) H  12                  0.00117     0.21253   
   127. RY*(   2) H  12                  0.00004     1.75121   
   128. RY*(   3) H  12                  0.00005     1.51758   
   129. RY*(   4) H  12                  0.00004     2.17709   
   130. RY*(   1) H  13                  0.00116     0.24383   
   131. RY*(   2) H  13                  0.00009     1.69545   
   132. RY*(   3) H  13                  0.00008     1.66314   
   133. RY*(   4) H  13                  0.00002     2.16129   
   134. RY*(   1) H  14                  0.00128     0.26097   
   135. RY*(   2) H  14                  0.00007     1.69226   
   136. RY*(   3) H  14                  0.00005     1.63449   
   137. RY*(   4) H  14                  0.00002     2.16467   
   138. RY*(   1) H  15                  0.00130     0.26134   
   139. RY*(   2) H  15                  0.00009     1.69017   
   140. RY*(   3) H  15                  0.00006     1.70652   
   141. RY*(   4) H  15                  0.00002     2.17957   
   142. RY*(   1) H  16                  0.00131     0.25515   
   143. RY*(   2) H  16                  0.00009     1.68779   
   144. RY*(   3) H  16                  0.00005     1.69078   
   145. RY*(   4) H  16                  0.00002     2.18252   
   146. RY*(   1) H  17                  0.00133     0.26531   
   147. RY*(   2) H  17                  0.00009     1.68944   
   148. RY*(   3) H  17                  0.00005     1.70992   
   149. RY*(   4) H  17                  0.00002     2.18935   
   150. RY*(   1) H  18                  0.00131     0.26872   
   151. RY*(   2) H  18                  0.00009     1.68454   
   152. RY*(   3) H  18                  0.00005     1.70432   
   153. RY*(   4) H  18                  0.00002     2.18964   
   154. RY*(   1) H  19                  0.00132     0.26836   
   155. RY*(   2) H  19                  0.00009     1.68106   
   156. RY*(   3) H  19                  0.00006     1.67122   
   157. RY*(   4) H  19                  0.00002     2.19021   
   158. RY*(   1) H  20                  0.00131     0.25290   
   159. RY*(   2) H  20                  0.00009     1.71296   
   160. RY*(   3) H  20                  0.00007     1.71439   
   161. RY*(   4) H  20                  0.00002     2.18318   
   162. RY*(   1) H  21                  0.00125     0.19553   
   163. RY*(   2) H  21                  0.00007     1.58633   
   164. RY*(   3) H  21                  0.00004     2.09182   
   165. RY*(   4) H  21                  0.00002     1.87125   
   166. RY*(   1) H  22                  0.00078     0.20072   
   167. RY*(   2) H  22                  0.00007     1.54811   
   168. RY*(   3) H  22                  0.00006     1.95959   
   169. RY*(   4) H  22                  0.00002     1.89319   
   170. RY*(   1) H  23                  0.00081     0.22021   
   171. RY*(   2) H  23                  0.00007     1.53783   
   172. RY*(   3) H  23                  0.00005     1.92970   
   173. RY*(   4) H  23                  0.00001     1.91412   
   174. BD*(   1) C   1 - C   2          0.00354     0.48534   
   175. BD*(   1) C   1 - H  10          0.00372     0.30883   
   176. BD*(   1) C   1 - H  11          0.00540     0.29785   
   177. BD*(   1) C   2 - C   3          0.00960     0.26532   
   178. BD*(   1) C   2 - H  12          0.01025     0.30022   
   179. BD*(   1) C   3 - C   4          0.00761     0.23489   
   180. BD*(   1) C   3 - H  13          0.00873     0.28532   
   181. BD*(   1) C   3 - H  14          0.00796     0.29148   
   182. BD*(   1) C   4 - C   5          0.00659     0.25494   
   183. BD*(   1) C   4 - H  15          0.00843     0.29815   
   184. BD*(   1) C   4 - H  16          0.00806     0.30145   
   185. BD*(   1) C   5 - C   6          0.00684     0.25055   
   186. BD*(   1) C   5 - H  17          0.00854     0.29958   
   187. BD*(   1) C   5 - H  18          0.00854     0.29936   
   188. BD*(   1) C   6 - C   7          0.01330     0.26262   
   189. BD*(   1) C   6 - H  19          0.00757     0.29865   
   190. BD*(   1) C   6 - H  20          0.00837     0.30214   
   191. BD*(   1) C   7 - C   8          0.00912     0.21781   
   192. BD*(   1) C   7 - O   9          0.02100     0.08247   
   193. BD*(   1) C   7 - H  21          0.01475     0.30638   
   194. BD*(   1) C   8 - O   9          0.01056     0.08351   
   195. BD*(   1) C   8 - H  22          0.00898     0.31013   
   196. BD*(   1) C   8 - H  23          0.01001     0.30085   
       -------------------------------
              Total Lewis   33.19213  ( 97.6239%)
        Valence non-Lewis    0.74285  (  2.1848%)
        Rydberg non-Lewis    0.06502  (  0.1912%)
       -------------------------------
            Total unit  1   34.00000  (100.0000%)
           Charge unit  1    1.00000
 Unable to Open any file for archive entry.
 1\1\GINC-COMPUTE-0-0\SP\UB3LYP\def2SVP\C8H14O1(1+,2)\ZAHRT2\13-Mar-202
 1\0\\# b3lyp/def2svp geom=NewRedundant pop=NBO\\45\\1,2\C,0,4.36776470
 2,0.2300475947,-0.2831756687\C,0,3.2994552794,-0.4968751911,0.05407512
 79\C,0,2.009684434,0.0493562881,0.5949519839\C,0,0.8043109953,-0.24852
 00487,-0.3080976138\C,0,-0.5175199499,0.2710844492,0.2567077123\C,0,-1
 .7198717749,-0.0250766699,-0.6418014423\C,0,-3.0128450458,0.5154041548
 ,-0.083645789\C,0,-3.9023855709,-0.3024306716,0.7534275938\O,0,-4.2211
 236631,-0.0246006161,-0.6046178577\H,0,5.2746405927,-0.2326753684,-0.6
 82031622\H,0,4.3757424616,1.319440139,-0.1689538551\H,0,3.3354714512,-
 1.5863257749,-0.0819391218\H,0,1.8175158702,-0.3899703196,1.5922679397
 \H,0,2.1006152789,1.1387428055,0.7467760573\H,0,0.7290245338,-1.339041
 5466,-0.4712528546\H,0,0.9817545421,0.193698222,-1.304193962\H,0,-0.43
 96941955,1.3614828812,0.420684947\H,0,-0.6902223993,-0.1712552884,1.25
 46071418\H,0,-1.8304065967,-1.1122601198,-0.7925892446\H,0,-1.55408247
 94,0.4118513461,-1.6427790817\H,0,-3.0367896103,1.6059836486,0.0678529
 262\H,0,-4.5472977942,0.1743994571,1.5037387249\H,0,-3.6237410615,-1.3
 424593711,0.973128446\\Version=ES64L-G16RevC.01\State=2-A\HF=-387.8306
 666\S2=0.753908\S2-1=0.\S2A=0.750009\RMSD=4.202e-09\Dipole=1.6941019,0
 .0256376,0.5256726\Quadrupole=26.2340511,-11.9265576,-14.3074935,-0.83
 63661,-6.158218,-0.5145879\PG=C01 [X(C8H14O1)]\\@
 The archive entry for this job was punched.


 THE THINKER DIES, BUT HIS THOUGHTS ARE BEYOND THE 
 REACH OF DESTRUCTION.  MEN ARE MORTAL; BUT IDEAS 
 ARE IMMORTAL.
                              -- WALTER LIPPMANN
 File lengths (MBytes):  RWF=     42 Int=      0 D2E=      0 Chk=      4 Scr=      1
 Normal termination of Gaussian 16
