# Supplementary material for: Machine-Learning-Guided Discovery of Electrochemical Reactions
Source: J Am Chem Soc. 2022 Dec 2;144(49):22599–610. doi: 10.1021/jacs.2c08997 (PMC9756344; doi:10.1021/jacs.2c08997)
Supplement: Supplementary file 4 — ja2c08997_si_004.zip [file ja2c08997_si_004.zip › Reactivity Prediction/Ologs_notimes/54.log]

 Entering Gaussian System, Link 0=g16
 Input=54.com
 Output=54.log
 Initial command:
  
 Copyright (c) 1988-2019, Gaussian, Inc.  All Rights Reserved.
  
 This is part of the Gaussian(R) 16 program.  It is based on
 the Gaussian(R) 09 system (copyright 2009, Gaussian, Inc.),
 the Gaussian(R) 03 system (copyright 2003, Gaussian, Inc.),
 the Gaussian(R) 98 system (copyright 1998, Gaussian, Inc.),
 the Gaussian(R) 94 system (copyright 1995, Gaussian, Inc.),
 the Gaussian 92(TM) system (copyright 1992, Gaussian, Inc.),
 the Gaussian 90(TM) system (copyright 1990, Gaussian, Inc.),
 the Gaussian 88(TM) system (copyright 1988, Gaussian, Inc.),
 the Gaussian 86(TM) system (copyright 1986, Carnegie Mellon
 University), and the Gaussian 82(TM) system (copyright 1983,
 Carnegie Mellon University). Gaussian is a federally registered
 trademark of Gaussian, Inc.
  
 This software contains proprietary and confidential information,
 including trade secrets, belonging to Gaussian, Inc.
  
 This software is provided under written license and may be
 used, copied, transmitted, or stored only in accord with that
 written license.
  
 The following legend is applicable only to US Government
 contracts under FAR:
  
                    RESTRICTED RIGHTS LEGEND
  
 Use, reproduction and disclosure by the US Government is
 subject to restrictions as set forth in subparagraphs (a)
 and (c) of the Commercial Computer Software - Restricted
 Rights clause in FAR 52.227-19.
  
 Gaussian, Inc.
 340 Quinnipiac St., Bldg. 40, Wallingford CT 06492
  
  
 ---------------------------------------------------------------
 Warning -- This program may not be used in any manner that
 competes with the business of Gaussian, Inc. or will provide
 assistance to any competitor of Gaussian, Inc.  The licensee
 of this program is prohibited from giving any competitor of
 Gaussian, Inc. access to this program.  By using this program,
 the user acknowledges that Gaussian, Inc. is engaged in the
 business of creating and licensing software in the field of
 computational chemistry and represents and warrants to the
 licensee that it is not a competitor of Gaussian, Inc. and that
 it will not use this program in any manner prohibited above.
 ---------------------------------------------------------------
  

 Cite this work as:
 Gaussian 16, Revision C.01,
 M. J. Frisch, G. W. Trucks, H. B. Schlegel, G. E. Scuseria, 
 M. A. Robb, J. R. Cheeseman, G. Scalmani, V. Barone, 
 G. A. Petersson, H. Nakatsuji, X. Li, M. Caricato, A. V. Marenich, 
 J. Bloino, B. G. Janesko, R. Gomperts, B. Mennucci, H. P. Hratchian, 
 J. V. Ortiz, A. F. Izmaylov, J. L. Sonnenberg, D. Williams-Young, 
 F. Ding, F. Lipparini, F. Egidi, J. Goings, B. Peng, A. Petrone, 
 T. Henderson, D. Ranasinghe, V. G. Zakrzewski, J. Gao, N. Rega, 
 G. Zheng, W. Liang, M. Hada, M. Ehara, K. Toyota, R. Fukuda, 
 J. Hasegawa, M. Ishida, T. Nakajima, Y. Honda, O. Kitao, H. Nakai, 
 T. Vreven, K. Throssell, J. A. Montgomery, Jr., J. E. Peralta, 
 F. Ogliaro, M. J. Bearpark, J. J. Heyd, E. N. Brothers, K. N. Kudin, 
 V. N. Staroverov, T. A. Keith, R. Kobayashi, J. Normand, 
 K. Raghavachari, A. P. Rendell, J. C. Burant, S. S. Iyengar, 
 J. Tomasi, M. Cossi, J. M. Millam, M. Klene, C. Adamo, R. Cammi, 
 J. W. Ochterski, R. L. Martin, K. Morokuma, O. Farkas, 
 J. B. Foresman, and D. J. Fox, Gaussian, Inc., Wallingford CT, 2019.
 
 ******************************************
 Gaussian 16:  ES64L-G16RevC.01  3-Jul-2019
                13-Mar-2021 
 ******************************************
 %nprocshared=16
 Will use up to   16 processors via shared memory.
 %mem=7GB
 -----------------------------------------
 # b3lyp/def2svp geom=NewRedundant pop=NBO
 -----------------------------------------
 1/29=4000,38=1,172=1/1;
 2/12=2,17=6,18=5,40=1/2;
 3/5=43,7=101,11=2,25=1,30=1,74=-5/1,2,3;
 4//1;
 5/5=2,38=5/2;
 6/7=2,8=2,9=2,10=2,28=1,40=1/1,7;
 99/5=1,9=1/99;
 --
 54
 --
 Symbolic Z-matrix:
 Charge =  1 Multiplicity = 2
 C                    -2.26477  -0.02064   0.75306 
 C                    -0.93644  -0.12815   0.00277 
 O                    -1.1711   -0.64124  -1.31291 
 C                    -0.00252  -1.14362   0.67859 
 C                     1.35962  -1.23397  -0.01508 
 C                     2.03344   0.13903  -0.10577 
 C                     1.11845   1.15935  -0.79048 
 C                    -0.23895   1.244    -0.08751 
 H                    -2.93853   0.69382   0.24976 
 H                    -2.118     0.32981   1.7867 
 H                    -2.76397  -1.00111   0.78163 
 H                    -1.72696  -0.00567  -1.78309 
 H                     0.13084  -0.84162   1.73182 
 H                    -0.50118  -2.12635   0.6826 
 H                     2.00746  -1.94683   0.5213 
 H                     1.2096   -1.63531  -1.03038 
 H                     2.99203   0.06185  -0.64517 
 H                     2.2756    0.49524   0.91322 
 H                     1.59456   2.15343  -0.81556 
 H                     0.95565   0.85355  -1.83737 
 H                    -0.90616   1.95215  -0.61228 
 H                    -0.10869   1.64227   0.93418 
 
                          Input orientation:                          
 ---------------------------------------------------------------------
 Center     Atomic      Atomic             Coordinates (Angstroms)
 Number     Number       Type             X           Y           Z
 ---------------------------------------------------------------------
      1          6           0       -2.264768   -0.020638    0.753056
      2          6           0       -0.936437   -0.128146    0.002774
      3          8           0       -1.171098   -0.641240   -1.312914
      4          6           0       -0.002525   -1.143615    0.678585
      5          6           0        1.359624   -1.233967   -0.015080
      6          6           0        2.033439    0.139027   -0.105772
      7          6           0        1.118451    1.159352   -0.790484
      8          6           0       -0.238949    1.244005   -0.087507
      9          1           0       -2.938532    0.693824    0.249756
     10          1           0       -2.118003    0.329813    1.786699
     11          1           0       -2.763970   -1.001110    0.781626
     12          1           0       -1.726956   -0.005667   -1.783088
     13          1           0        0.130845   -0.841620    1.731817
     14          1           0       -0.501185   -2.126347    0.682604
     15          1           0        2.007463   -1.946832    0.521297
     16          1           0        1.209603   -1.635315   -1.030384
     17          1           0        2.992029    0.061846   -0.645171
     18          1           0        2.275604    0.495239    0.913215
     19          1           0        1.594563    2.153429   -0.815561
     20          1           0        0.955654    0.853548   -1.837370
     21          1           0       -0.906164    1.952148   -0.612283
     22          1           0       -0.108690    1.642267    0.934184
 ---------------------------------------------------------------------
                    Distance matrix (angstroms):
                    1          2          3          4          5
     1  C    0.000000
     2  C    1.529361   0.000000
     3  O    2.418573   1.431561   0.000000
     4  C    2.526730   1.536258   2.363052   0.000000
     5  C    3.898514   2.548539   2.905211   1.531268   0.000000
     6  C    4.386075   2.983844   3.512131   2.530916   1.532111
     7  C    3.901418   2.551368   2.959240   2.952696   2.527329
     8  C    2.531760   1.541894   2.434065   2.518635   2.949750
     9  H    1.103506   2.178307   2.710748   3.490017   4.718120
    10  H    1.101259   2.188198   3.383367   2.806092   4.217310
    11  H    1.100611   2.169920   2.655908   2.767039   4.206303
    12  H    2.592584   1.956841   0.966434   3.213787   3.763183
    13  H    2.714948   2.153537   3.317468   1.103759   2.171516
    14  H    2.747580   2.155091   2.576125   1.102016   2.178466
    15  H    4.692109   3.499004   3.895144   2.170241   1.102529
    16  H    4.226002   2.818592   2.595332   2.152115   1.102011
    17  H    5.440198   3.986072   4.274557   3.488957   2.177359
    18  H    4.572391   3.396280   4.257581   2.816161   2.165850
    19  H    4.699102   3.504457   3.963132   3.956471   3.488613
    20  H    4.224408   2.816001   2.651890   3.352134   2.800295
    21  H    2.757143   2.169525   2.699396   3.473709   3.954969
    22  H    2.728870   2.164960   3.375288   2.799597   3.365972
                    6          7          8          9         10
     6  C    0.000000
     7  C    1.532023   0.000000
     8  C    2.526867   1.530973   0.000000
     9  H    5.015446   4.214016   2.775643   0.000000
    10  H    4.566433   4.219555   2.806998   1.779878   0.000000
    11  H    5.010241   4.712995   3.488791   1.784981   1.788519
    12  H    4.120060   3.230925   2.578922   2.467723   3.606777
    13  H    2.821039   3.367678   2.792224   3.738337   2.536254
    14  H    3.489666   3.948294   3.467147   3.752517   3.140994
    15  H    2.178233   3.487046   3.949487   5.613347   4.878916
    16  H    2.163770   2.806425   3.358244   4.926527   4.782326
    17  H    1.102635   2.176219   3.485356   6.030907   5.665529
    18  H    1.106285   2.163941   2.808038   5.259927   4.482647
    19  H    2.180419   1.102497   2.172298   4.879990   4.886765
    20  H    2.161155   1.102719   2.154426   4.421119   4.780747
    21  H    3.490734   2.181593   1.105456   2.541065   3.139369
    22  H    2.816017   2.171074   1.104280   3.062025   2.546892
                   11         12         13         14         15
    11  H    0.000000
    12  H    2.940078   0.000000
    13  H    3.050942   4.062609   0.000000
    14  H    2.529063   3.475548   1.775058   0.000000
    15  H    4.871214   4.798353   2.491696   2.520230   0.000000
    16  H    4.413035   3.441758   3.069759   2.470271   1.772381
    17  H    6.024711   4.854712   3.827884   4.330556   2.522856
    18  H    5.258677   4.851953   2.656556   3.825761   2.487812
    19  H    5.612390   4.078025   4.195464   4.995312   4.332414
    20  H    4.912687   2.817374   4.036458   4.165624   3.809428
    21  H    3.757147   2.424361   3.791481   4.298239   4.997626
    22  H    3.749830   3.566236   2.619788   3.797340   4.186909
                   16         17         18         19         20
    16  H    0.000000
    17  H    2.491141   0.000000
    18  H    3.074605   1.769085   0.000000
    19  H    3.814305   2.521243   2.490397   0.000000
    20  H    2.628717   2.488966   3.071868   1.772565   0.000000
    21  H    4.185830   4.332462   3.817509   2.517036   2.484779
    22  H    4.042272   3.821851   2.645935   2.494787   3.071875
                   21         22
    21  H    0.000000
    22  H    1.767357   0.000000
 Stoichiometry    C7H14O(1+,2)
 Framework group  C1[X(C7H14O)]
 Deg. of freedom    60
 Full point group                 C1      NOp   1
 Largest Abelian subgroup         C1      NOp   1
 Largest concise Abelian subgroup C1      NOp   1
                         Standard orientation:                         
 ---------------------------------------------------------------------
 Center     Atomic      Atomic             Coordinates (Angstroms)
 Number     Number       Type             X           Y           Z
 ---------------------------------------------------------------------
      1          6           0        2.300494   -0.030589   -0.618425
      2          6           0        0.900781   -0.010871   -0.002504
      3          8           0        1.006292   -0.048671    1.424663
      4          6           0        0.110946   -1.270588   -0.388977
      5          6           0       -1.316552   -1.256040    0.164937
      6          6           0       -2.071303    0.005486   -0.266651
      7          6           0       -1.301551    1.270926    0.124805
      8          6           0        0.122656    1.247573   -0.436415
      9          1           0        2.869459    0.866208   -0.318827
     10          1           0        2.257786   -0.047077   -1.718732
     11          1           0        2.853060   -0.918148   -0.274543
     12          1           0        1.466640    0.752382    1.708190
     13          1           0        0.086515   -1.337827   -1.490416
     14          1           0        0.660197   -2.152408   -0.021342
     15          1           0       -1.855992   -2.159639   -0.163826
     16          1           0       -1.265632   -1.293125    1.265146
     17          1           0       -3.081187    0.019436    0.175777
     18          1           0       -2.210647   -0.009533   -1.364023
     19          1           0       -1.831564    2.172279   -0.224693
     20          1           0       -1.246984    1.335209    1.224296
     21          1           0        0.682938    2.144747   -0.115174
     22          1           0        0.092253    1.281490   -1.539755
 ---------------------------------------------------------------------
 Rotational constants (GHZ):           3.1096303           1.7431645           1.5040272
 Standard basis: def2SVP (5D, 7F)
 There are   190 symmetry adapted cartesian basis functions of A   symmetry.
 There are   182 symmetry adapted basis functions of A   symmetry.
   182 basis functions,   298 primitive gaussians,   190 cartesian basis functions
    32 alpha electrons       31 beta electrons
       nuclear repulsion energy       420.7301047412 Hartrees.
 NAtoms=   22 NActive=   22 NUniq=   22 SFac= 1.00D+00 NAtFMM=   60 NAOKFM=F Big=F
 Integral buffers will be    131072 words long.
 Raffenetti 2 integral format.
 Two-electron integral symmetry is turned on.
 One-electron integrals computed using PRISM.
   1 Symmetry operations used in ECPInt.
 ECPInt:  NShTT=    4095 NPrTT=   14007 LenC2=    4086 LenP2D=   11693.
 LDataN:  DoStor=T MaxTD1= 4 Len=   56
 NBasis=   182 RedAO= T EigKep=  1.13D-03  NBF=   182
 NBsUse=   182 1.00D-06 EigRej= -1.00D+00 NBFU=   182
 ExpMin= 1.22D-01 ExpMax= 2.27D+03 ExpMxC= 3.41D+02 IAcc=3 IRadAn=         5 AccDes= 0.00D+00
 Harris functional with IExCor=  402 and IRadAn=       5 diagonalized for initial guess.
 HarFok:  IExCor=  402 AccDes= 0.00D+00 IRadAn=         5 IDoV= 1 UseB2=F ITyADJ=14
 ICtDFT=  3500011 ScaDFX=  1.000000  1.000000  1.000000  1.000000
 FoFCou: FMM=F IPFlag=           0 FMFlag=      100000 FMFlg1=           0
         NFxFlg=           0 DoJE=T BraDBF=F KetDBF=T FulRan=T
         wScrn=  0.000000 ICntrl=       500 IOpCl=  0 I1Cent=   200000004 NGrid=           0
         NMat0=    1 NMatS0=      1 NMatT0=    0 NMatD0=    1 NMtDS0=    0 NMtDT0=    0
 Petite list used in FoFCou.
 Initial guess <Sx>= 0.0000 <Sy>= 0.0000 <Sz>= 0.5000 <S**2>= 0.7500 S= 0.5000
 Requested convergence on RMS density matrix=1.00D-08 within 128 cycles.
 Requested convergence on MAX density matrix=1.00D-06.
 Requested convergence on             energy=1.00D-06.
 No special actions if energy rises.
 Integral accuracy reduced to 1.0D-05 until final iterations.
 Initial convergence to 1.0D-05 achieved.  Increase integral accuracy.
 SCF Done:  E(UB3LYP) =  -349.811740807     A.U. after   24 cycles
            NFock= 24  Conv=0.66D-08     -V/T= 2.0113
 <Sx>= 0.0000 <Sy>= 0.0000 <Sz>= 0.5000 <S**2>= 0.7527 S= 0.5013
 <L.S>= 0.000000000000E+00
 Annihilation of the first spin contaminant:
 S**2 before annihilation     0.7527,   after     0.7500

 **********************************************************************

            Population analysis using the SCF Density.

 **********************************************************************

 Orbital symmetries:
 Alpha Orbitals:
       Occupied  (A) (A) (A) (A) (A) (A) (A) (A) (A) (A) (A) (A)
                 (A) (A) (A) (A) (A) (A) (A) (A) (A) (A) (A) (A)
                 (A) (A) (A) (A) (A) (A) (A) (A)
       Virtual   (A) (A) (A) (A) (A) (A) (A) (A) (A) (A) (A) (A)
                 (A) (A) (A) (A) (A) (A) (A) (A) (A) (A) (A) (A)
                 (A) (A) (A) (A) (A) (A) (A) (A) (A) (A) (A) (A)
                 (A) (A) (A) (A) (A) (A) (A) (A) (A) (A) (A) (A)
                 (A) (A) (A) (A) (A) (A) (A) (A) (A) (A) (A) (A)
                 (A) (A) (A) (A) (A) (A) (A) (A) (A) (A) (A) (A)
                 (A) (A) (A) (A) (A) (A) (A) (A) (A) (A) (A) (A)
                 (A) (A) (A) (A) (A) (A) (A) (A) (A) (A) (A) (A)
                 (A) (A) (A) (A) (A) (A) (A) (A) (A) (A) (A) (A)
                 (A) (A) (A) (A) (A) (A) (A) (A) (A) (A) (A) (A)
                 (A) (A) (A) (A) (A) (A) (A) (A) (A) (A) (A) (A)
                 (A) (A) (A) (A) (A) (A) (A) (A) (A) (A) (A) (A)
                 (A) (A) (A) (A) (A) (A)
 Beta  Orbitals:
       Occupied  (A) (A) (A) (A) (A) (A) (A) (A) (A) (A) (A) (A)
                 (A) (A) (A) (A) (A) (A) (A) (A) (A) (A) (A) (A)
                 (A) (A) (A) (A) (A) (A) (A)
       Virtual   (A) (A) (A) (A) (A) (A) (A) (A) (A) (A) (A) (A)
                 (A) (A) (A) (A) (A) (A) (A) (A) (A) (A) (A) (A)
                 (A) (A) (A) (A) (A) (A) (A) (A) (A) (A) (A) (A)
                 (A) (A) (A) (A) (A) (A) (A) (A) (A) (A) (A) (A)
                 (A) (A) (A) (A) (A) (A) (A) (A) (A) (A) (A) (A)
                 (A) (A) (A) (A) (A) (A) (A) (A) (A) (A) (A) (A)
                 (A) (A) (A) (A) (A) (A) (A) (A) (A) (A) (A) (A)
                 (A) (A) (A) (A) (A) (A) (A) (A) (A) (A) (A) (A)
                 (A) (A) (A) (A) (A) (A) (A) (A) (A) (A) (A) (A)
                 (A) (A) (A) (A) (A) (A) (A) (A) (A) (A) (A) (A)
                 (A) (A) (A) (A) (A) (A) (A) (A) (A) (A) (A) (A)
                 (A) (A) (A) (A) (A) (A) (A) (A) (A) (A) (A) (A)
                 (A) (A) (A) (A) (A) (A) (A)
 The electronic state is 2-A.
 Alpha  occ. eigenvalues --  -19.41607 -10.46983 -10.39957 -10.38234 -10.36831
 Alpha  occ. eigenvalues --  -10.36639 -10.35570 -10.35387  -1.27681  -1.02484
 Alpha  occ. eigenvalues --   -0.95273  -0.93076  -0.86967  -0.81058  -0.79123
 Alpha  occ. eigenvalues --   -0.74795  -0.69662  -0.68190  -0.65397  -0.63904
 Alpha  occ. eigenvalues --   -0.61444  -0.60518  -0.59619  -0.57226  -0.56773
 Alpha  occ. eigenvalues --   -0.56481  -0.54766  -0.54357  -0.52422  -0.49549
 Alpha  occ. eigenvalues --   -0.49352  -0.48850
 Alpha virt. eigenvalues --   -0.14253  -0.09464  -0.08304  -0.07933  -0.06348
 Alpha virt. eigenvalues --   -0.04507  -0.03584  -0.03030  -0.01693  -0.01411
 Alpha virt. eigenvalues --   -0.01215  -0.00690   0.00640   0.00896   0.01164
 Alpha virt. eigenvalues --    0.03479   0.04245   0.05154   0.06132   0.06926
 Alpha virt. eigenvalues --    0.08504   0.09933   0.23085   0.23581   0.24890
 Alpha virt. eigenvalues --    0.26620   0.27610   0.28595   0.29615   0.31882
 Alpha virt. eigenvalues --    0.37693   0.38592   0.40673   0.41833   0.43565
 Alpha virt. eigenvalues --    0.43920   0.45483   0.45916   0.46666   0.48481
 Alpha virt. eigenvalues --    0.49253   0.49705   0.49934   0.50842   0.51310
 Alpha virt. eigenvalues --    0.51597   0.52503   0.53267   0.53404   0.53491
 Alpha virt. eigenvalues --    0.54205   0.54754   0.55839   0.56889   0.57883
 Alpha virt. eigenvalues --    0.64210   0.69085   0.74185   0.78103   0.80204
 Alpha virt. eigenvalues --    0.84840   0.89093   0.91695   0.92914   0.94441
 Alpha virt. eigenvalues --    0.97776   1.03022   1.05792   1.07603   1.11655
 Alpha virt. eigenvalues --    1.14851   1.16124   1.18274   1.19838   1.24673
 Alpha virt. eigenvalues --    1.31729   1.35201   1.36112   1.38160   1.44903
 Alpha virt. eigenvalues --    1.47571   1.50540   1.54405   1.55330   1.56362
 Alpha virt. eigenvalues --    1.57434   1.58296   1.58528   1.59737   1.60972
 Alpha virt. eigenvalues --    1.62591   1.63307   1.64878   1.66149   1.67575
 Alpha virt. eigenvalues --    1.68341   1.68456   1.70404   1.71211   1.72409
 Alpha virt. eigenvalues --    1.72848   1.73612   1.75859   1.77331   1.78431
 Alpha virt. eigenvalues --    1.82423   1.83861   1.87597   1.89504   1.91473
 Alpha virt. eigenvalues --    1.93114   1.96046   1.98809   2.01768   2.04218
 Alpha virt. eigenvalues --    2.08968   2.10099   2.15081   2.19495   2.23381
 Alpha virt. eigenvalues --    2.23439   2.24594   2.28004   2.28877   2.32333
 Alpha virt. eigenvalues --    2.33593   2.38548   2.40438   2.42832   2.45250
 Alpha virt. eigenvalues --    2.46819   2.55317   2.61242   2.63569   2.65572
 Alpha virt. eigenvalues --    2.66580   2.70838   2.73595   2.74064   2.75825
 Alpha virt. eigenvalues --    2.77434   2.79506   2.82555   2.83698   2.86011
 Alpha virt. eigenvalues --    2.88799   2.93625   2.95985   3.19237   3.53236
  Beta  occ. eigenvalues --  -19.40530 -10.46796 -10.39664 -10.38016 -10.36789
  Beta  occ. eigenvalues --  -10.36568 -10.35466 -10.35312  -1.25438  -1.01589
  Beta  occ. eigenvalues --   -0.94490  -0.92472  -0.86253  -0.80417  -0.78347
  Beta  occ. eigenvalues --   -0.74293  -0.68552  -0.67121  -0.64270  -0.62850
  Beta  occ. eigenvalues --   -0.60662  -0.60215  -0.58200  -0.56667  -0.56087
  Beta  occ. eigenvalues --   -0.55760  -0.54010  -0.52235  -0.49647  -0.49154
  Beta  occ. eigenvalues --   -0.48494
  Beta virt. eigenvalues --   -0.42536  -0.13972  -0.09274  -0.08003  -0.07750
  Beta virt. eigenvalues --   -0.06139  -0.04389  -0.03328  -0.02854  -0.01503
  Beta virt. eigenvalues --   -0.01215  -0.01093  -0.00485   0.00935   0.01235
  Beta virt. eigenvalues --    0.01388   0.03889   0.04865   0.05519   0.06494
  Beta virt. eigenvalues --    0.07204   0.08806   0.10205   0.23346   0.23863
  Beta virt. eigenvalues --    0.25367   0.26948   0.27935   0.29135   0.30076
  Beta virt. eigenvalues --    0.32077   0.38030   0.39315   0.41038   0.42496
  Beta virt. eigenvalues --    0.43878   0.44127   0.45765   0.46325   0.46974
  Beta virt. eigenvalues --    0.48713   0.49594   0.49880   0.50282   0.51197
  Beta virt. eigenvalues --    0.51588   0.51831   0.52818   0.53484   0.53644
  Beta virt. eigenvalues --    0.53749   0.54412   0.54987   0.56049   0.57055
  Beta virt. eigenvalues --    0.58149   0.64582   0.69391   0.74492   0.78624
  Beta virt. eigenvalues --    0.81291   0.85496   0.89966   0.92090   0.93279
  Beta virt. eigenvalues --    0.95082   0.98147   1.03387   1.06161   1.07925
  Beta virt. eigenvalues --    1.11970   1.15156   1.16411   1.18644   1.20319
  Beta virt. eigenvalues --    1.25166   1.32159   1.35283   1.36656   1.38619
  Beta virt. eigenvalues --    1.45359   1.47979   1.50813   1.55031   1.55559
  Beta virt. eigenvalues --    1.56581   1.57793   1.58573   1.58748   1.60212
  Beta virt. eigenvalues --    1.61282   1.62996   1.63708   1.65163   1.66432
  Beta virt. eigenvalues --    1.67781   1.68628   1.68733   1.70648   1.71578
  Beta virt. eigenvalues --    1.72667   1.73163   1.73860   1.76155   1.77742
  Beta virt. eigenvalues --    1.78759   1.82705   1.84146   1.88072   1.89895
  Beta virt. eigenvalues --    1.91876   1.93603   1.96465   1.99592   2.02098
  Beta virt. eigenvalues --    2.04617   2.09421   2.10501   2.15577   2.19918
  Beta virt. eigenvalues --    2.23821   2.23916   2.24971   2.28304   2.29227
  Beta virt. eigenvalues --    2.32623   2.34058   2.38961   2.40948   2.43154
  Beta virt. eigenvalues --    2.45772   2.47136   2.55698   2.62313   2.64330
  Beta virt. eigenvalues --    2.66237   2.67648   2.71635   2.74064   2.74593
  Beta virt. eigenvalues --    2.76971   2.78528   2.79981   2.83011   2.84054
  Beta virt. eigenvalues --    2.86367   2.89636   2.94394   2.96441   3.20781
  Beta virt. eigenvalues --    3.53972
          Condensed to atoms (all electrons):
               1          2          3          4          5          6
     1  C    4.500877   0.374710  -0.022637  -0.054733   0.007650  -0.000109
     2  C    0.374710   5.132697   0.243128   0.342090  -0.040294  -0.015031
     3  O   -0.022637   0.243128   7.649753  -0.069880   0.000119  -0.003877
     4  C   -0.054733   0.342090  -0.069880   4.804047   0.376017  -0.037239
     5  C    0.007650  -0.040294   0.000119   0.376017   4.596040   0.432139
     6  C   -0.000109  -0.015031  -0.003877  -0.037239   0.432139   4.583798
     7  C    0.007808  -0.035787  -0.007500  -0.031213  -0.055471   0.438044
     8  C   -0.041358   0.318360  -0.034193  -0.074752  -0.028725  -0.043230
     9  H    0.375516  -0.011091  -0.003217   0.008930  -0.000495   0.000034
    10  H    0.385437  -0.006274   0.003664  -0.005375   0.000192  -0.000047
    11  H    0.385597  -0.002113  -0.003945  -0.012111   0.000508  -0.000010
    12  H   -0.001275  -0.026443   0.316680   0.008445  -0.000145   0.000050
    13  H   -0.002298  -0.015673   0.004069   0.368580  -0.015726  -0.005950
    14  H   -0.003780  -0.000678  -0.003032   0.346503  -0.002717   0.006013
    15  H   -0.000285   0.006946  -0.000143  -0.013412   0.363837  -0.007280
    16  H    0.000427  -0.012061   0.011377  -0.013120   0.367210  -0.027477
    17  H    0.000018   0.001246  -0.000159   0.006801  -0.008290   0.360912
    18  H   -0.000045  -0.008661   0.000160  -0.001214  -0.021012   0.360655
    19  H   -0.000132   0.006590   0.000362   0.000728   0.006770  -0.008553
    20  H    0.000282  -0.013879   0.011054  -0.007080   0.000347  -0.026091
    21  H   -0.009630  -0.011722  -0.004959   0.009359   0.000091   0.007294
    22  H   -0.003826  -0.012970   0.003923  -0.004945  -0.002913  -0.004240
               7          8          9         10         11         12
     1  C    0.007808  -0.041358   0.375516   0.385437   0.385597  -0.001275
     2  C   -0.035787   0.318360  -0.011091  -0.006274  -0.002113  -0.026443
     3  O   -0.007500  -0.034193  -0.003217   0.003664  -0.003945   0.316680
     4  C   -0.031213  -0.074752   0.008930  -0.005375  -0.012111   0.008445
     5  C   -0.055471  -0.028725  -0.000495   0.000192   0.000508  -0.000145
     6  C    0.438044  -0.043230   0.000034  -0.000047  -0.000010   0.000050
     7  C    4.619539   0.374860   0.000358   0.000238  -0.000352  -0.002027
     8  C    0.374860   4.786889  -0.010682  -0.006342   0.006804   0.000138
     9  H    0.000358  -0.010682   0.606820  -0.013850  -0.019723   0.004848
    10  H    0.000238  -0.006342  -0.013850   0.574361  -0.016336  -0.000050
    11  H   -0.000352   0.006804  -0.019723  -0.016336   0.570876  -0.001030
    12  H   -0.002027   0.000138   0.004848  -0.000050  -0.001030   0.473762
    13  H   -0.003228  -0.005968  -0.000016   0.002939  -0.000870  -0.000393
    14  H    0.000838   0.006910  -0.000158  -0.001381   0.003925  -0.000262
    15  H    0.006727   0.000961   0.000012  -0.000003  -0.000001   0.000033
    16  H   -0.000705  -0.006156  -0.000002  -0.000026  -0.000046  -0.000485
    17  H   -0.014172   0.007228  -0.000002   0.000005  -0.000000  -0.000010
    18  H   -0.020084  -0.002745   0.000002  -0.000031  -0.000005   0.000021
    19  H    0.356328  -0.007674  -0.000012  -0.000030   0.000007  -0.000092
    20  H    0.364478  -0.011851  -0.000068  -0.000030   0.000007   0.001449
    21  H   -0.016196   0.355149   0.006883  -0.000557  -0.000117   0.004859
    22  H   -0.017856   0.364776  -0.000810   0.003344   0.000028   0.000003
              13         14         15         16         17         18
     1  C   -0.002298  -0.003780  -0.000285   0.000427   0.000018  -0.000045
     2  C   -0.015673  -0.000678   0.006946  -0.012061   0.001246  -0.008661
     3  O    0.004069  -0.003032  -0.000143   0.011377  -0.000159   0.000160
     4  C    0.368580   0.346503  -0.013412  -0.013120   0.006801  -0.001214
     5  C   -0.015726  -0.002717   0.363837   0.367210  -0.008290  -0.021012
     6  C   -0.005950   0.006013  -0.007280  -0.027477   0.360912   0.360655
     7  C   -0.003228   0.000838   0.006727  -0.000705  -0.014172  -0.020084
     8  C   -0.005968   0.006910   0.000961  -0.006156   0.007228  -0.002745
     9  H   -0.000016  -0.000158   0.000012  -0.000002  -0.000002   0.000002
    10  H    0.002939  -0.001381  -0.000003  -0.000026   0.000005  -0.000031
    11  H   -0.000870   0.003925  -0.000001  -0.000046  -0.000000  -0.000005
    12  H   -0.000393  -0.000262   0.000033  -0.000485  -0.000010   0.000021
    13  H    0.638091  -0.021034  -0.007222   0.007786   0.000016   0.005149
    14  H   -0.021034   0.604455  -0.003023  -0.008529  -0.000199  -0.000200
    15  H   -0.007222  -0.003023   0.616330  -0.019776  -0.005120  -0.006505
    16  H    0.007786  -0.008529  -0.019776   0.645522  -0.005902   0.007347
    17  H    0.000016  -0.000199  -0.005120  -0.005902   0.612359  -0.019529
    18  H    0.005149  -0.000200  -0.006505   0.007347  -0.019529   0.658363
    19  H   -0.000064   0.000008  -0.000247  -0.000143  -0.002079  -0.008224
    20  H    0.000364   0.000025  -0.000125   0.005166  -0.007919   0.007996
    21  H   -0.000033  -0.000356   0.000034  -0.000028  -0.000326   0.000029
    22  H    0.002976   0.000055  -0.000075   0.000301  -0.000183   0.006253
              19         20         21         22
     1  C   -0.000132   0.000282  -0.009630  -0.003826
     2  C    0.006590  -0.013879  -0.011722  -0.012970
     3  O    0.000362   0.011054  -0.004959   0.003923
     4  C    0.000728  -0.007080   0.009359  -0.004945
     5  C    0.006770   0.000347   0.000091  -0.002913
     6  C   -0.008553  -0.026091   0.007294  -0.004240
     7  C    0.356328   0.364478  -0.016196  -0.017856
     8  C   -0.007674  -0.011851   0.355149   0.364776
     9  H   -0.000012  -0.000068   0.006883  -0.000810
    10  H   -0.000030  -0.000030  -0.000557   0.003344
    11  H    0.000007   0.000007  -0.000117   0.000028
    12  H   -0.000092   0.001449   0.004859   0.000003
    13  H   -0.000064   0.000364  -0.000033   0.002976
    14  H    0.000008   0.000025  -0.000356   0.000055
    15  H   -0.000247  -0.000125   0.000034  -0.000075
    16  H   -0.000143   0.005166  -0.000028   0.000301
    17  H   -0.002079  -0.007919  -0.000326  -0.000183
    18  H   -0.008224   0.007996   0.000029   0.006253
    19  H    0.601895  -0.021217  -0.003890  -0.005831
    20  H   -0.021217   0.664849  -0.007527   0.007891
    21  H   -0.003890  -0.007527   0.635616  -0.018563
    22  H   -0.005831   0.007891  -0.018563   0.616251
          Atomic-Atomic Spin Densities.
               1          2          3          4          5          6
     1  C    0.097877   0.034801  -0.008588  -0.002530   0.000712  -0.000476
     2  C    0.034801   0.058932  -0.046805  -0.003607   0.001374   0.003085
     3  O   -0.008588  -0.046805   0.449494   0.003344  -0.000496  -0.000649
     4  C   -0.002530  -0.003607   0.003344   0.003787   0.013656  -0.005118
     5  C    0.000712   0.001374  -0.000496   0.013656   0.037607   0.004574
     6  C   -0.000476   0.003085  -0.000649  -0.005118   0.004574   0.032861
     7  C    0.001238  -0.004025   0.004640   0.003388   0.000072  -0.009492
     8  C   -0.018423   0.040343  -0.005304  -0.003347   0.001551   0.001024
     9  H    0.000709   0.001307  -0.000038  -0.000061   0.000003  -0.000000
    10  H   -0.002207  -0.001314   0.000167   0.000586  -0.000048   0.000055
    11  H   -0.004493  -0.005400   0.003697   0.001257  -0.000176   0.000044
    12  H    0.000450   0.000637   0.001287  -0.000093  -0.000003  -0.000027
    13  H   -0.001053  -0.000865  -0.000031   0.000693  -0.001589   0.000912
    14  H   -0.003472  -0.007752   0.002485   0.005690  -0.006683   0.001193
    15  H    0.000056   0.000035   0.000077   0.000912   0.004457  -0.002945
    16  H   -0.000161   0.000319  -0.002160   0.000014   0.001819   0.002435
    17  H    0.000017  -0.000192   0.000142   0.000161  -0.001838   0.003938
    18  H   -0.000078   0.000367  -0.000068  -0.000514  -0.000927   0.006382
    19  H   -0.000109   0.000559  -0.000382  -0.000101  -0.000013  -0.000074
    20  H    0.000091  -0.000998  -0.000452   0.000472  -0.001276   0.001235
    21  H    0.001101   0.000713   0.000758  -0.000090   0.000024  -0.000239
    22  H    0.001561  -0.000841   0.000059   0.000435  -0.000088  -0.000651
               7          8          9         10         11         12
     1  C    0.001238  -0.018423   0.000709  -0.002207  -0.004493   0.000450
     2  C   -0.004025   0.040343   0.001307  -0.001314  -0.005400   0.000637
     3  O    0.004640  -0.005304  -0.000038   0.000167   0.003697   0.001287
     4  C    0.003388  -0.003347  -0.000061   0.000586   0.001257  -0.000093
     5  C    0.000072   0.001551   0.000003  -0.000048  -0.000176  -0.000003
     6  C   -0.009492   0.001024  -0.000000   0.000055   0.000044  -0.000027
     7  C    0.037575  -0.004766  -0.000003  -0.000140  -0.000070   0.000124
     8  C   -0.004766   0.133956  -0.000159   0.002137   0.001340  -0.000352
     9  H   -0.000003  -0.000159  -0.005304  -0.000057  -0.000016  -0.000054
    10  H   -0.000140   0.002137  -0.000057   0.003135   0.003136  -0.000033
    11  H   -0.000070   0.001340  -0.000016   0.003136   0.013030  -0.000056
    12  H    0.000124  -0.000352  -0.000054  -0.000033  -0.000056  -0.011606
    13  H   -0.000569   0.001346  -0.000005   0.000385   0.000294   0.000006
    14  H   -0.000614   0.001807  -0.000009   0.000670   0.002156  -0.000049
    15  H    0.000533  -0.000258  -0.000000  -0.000011  -0.000015   0.000002
    16  H   -0.001450   0.000752   0.000000   0.000015   0.000037  -0.000001
    17  H    0.001338  -0.000096   0.000000  -0.000003  -0.000001   0.000002
    18  H   -0.002834   0.000505  -0.000000   0.000026   0.000006  -0.000001
    19  H    0.010388  -0.005581   0.000000   0.000022   0.000004  -0.000014
    20  H    0.003064   0.002132  -0.000001   0.000004  -0.000007   0.000020
    21  H    0.000307  -0.000641  -0.000015  -0.000240  -0.000070   0.000008
    22  H    0.002226   0.001259  -0.000046  -0.000428  -0.000109   0.000017
              13         14         15         16         17         18
     1  C   -0.001053  -0.003472   0.000056  -0.000161   0.000017  -0.000078
     2  C   -0.000865  -0.007752   0.000035   0.000319  -0.000192   0.000367
     3  O   -0.000031   0.002485   0.000077  -0.002160   0.000142  -0.000068
     4  C    0.000693   0.005690   0.000912   0.000014   0.000161  -0.000514
     5  C   -0.001589  -0.006683   0.004457   0.001819  -0.001838  -0.000927
     6  C    0.000912   0.001193  -0.002945   0.002435   0.003938   0.006382
     7  C   -0.000569  -0.000614   0.000533  -0.001450   0.001338  -0.002834
     8  C    0.001346   0.001807  -0.000258   0.000752  -0.000096   0.000505
     9  H   -0.000005  -0.000009  -0.000000   0.000000   0.000000  -0.000000
    10  H    0.000385   0.000670  -0.000011   0.000015  -0.000003   0.000026
    11  H    0.000294   0.002156  -0.000015   0.000037  -0.000001   0.000006
    12  H    0.000006  -0.000049   0.000002  -0.000001   0.000002  -0.000001
    13  H   -0.000047   0.001925  -0.000350   0.000060  -0.000057   0.000280
    14  H    0.001925   0.039104  -0.001496   0.001412  -0.000083   0.000148
    15  H   -0.000350  -0.001496   0.008043  -0.001554   0.000913  -0.000618
    16  H    0.000060   0.001412  -0.001554   0.009594  -0.000923   0.000233
    17  H   -0.000057  -0.000083   0.000913  -0.000923   0.025883  -0.002418
    18  H    0.000280   0.000148  -0.000618   0.000233  -0.002418   0.008878
    19  H    0.000037   0.000024  -0.000043   0.000115  -0.001827   0.001161
    20  H   -0.000020  -0.000043   0.000056  -0.000376   0.000857  -0.000258
    21  H   -0.000025  -0.000033   0.000004  -0.000018   0.000025  -0.000048
    22  H   -0.000367  -0.000145   0.000038  -0.000052   0.000134  -0.000648
              19         20         21         22
     1  C   -0.000109   0.000091   0.001101   0.001561
     2  C    0.000559  -0.000998   0.000713  -0.000841
     3  O   -0.000382  -0.000452   0.000758   0.000059
     4  C   -0.000101   0.000472  -0.000090   0.000435
     5  C   -0.000013  -0.001276   0.000024  -0.000088
     6  C   -0.000074   0.001235  -0.000239  -0.000651
     7  C    0.010388   0.003064   0.000307   0.002226
     8  C   -0.005581   0.002132  -0.000641   0.001259
     9  H    0.000000  -0.000001  -0.000015  -0.000046
    10  H    0.000022   0.000004  -0.000240  -0.000428
    11  H    0.000004  -0.000007  -0.000070  -0.000109
    12  H   -0.000014   0.000020   0.000008   0.000017
    13  H    0.000037  -0.000020  -0.000025  -0.000367
    14  H    0.000024  -0.000043  -0.000033  -0.000145
    15  H   -0.000043   0.000056   0.000004   0.000038
    16  H    0.000115  -0.000376  -0.000018  -0.000052
    17  H   -0.001827   0.000857   0.000025   0.000134
    18  H    0.001161  -0.000258  -0.000048  -0.000648
    19  H    0.039866  -0.002280  -0.000599  -0.001470
    20  H   -0.002280  -0.004986   0.000310  -0.000178
    21  H   -0.000599   0.000310  -0.004714   0.001215
    22  H   -0.001470  -0.000178   0.001215  -0.003094
 Mulliken charges and spin densities:
               1          2
     1  C    0.101785   0.097023
     2  C   -0.213093   0.070676
     3  O   -0.090746   0.401176
     4  C    0.053573   0.018935
     5  C    0.024868   0.052713
     6  C   -0.009805   0.038067
     7  C    0.035372   0.040930
     8  C    0.051602   0.149226
     9  H    0.056723  -0.003750
    10  H    0.080150   0.005858
    11  H    0.088908   0.014587
    12  H    0.221923  -0.009736
    13  H    0.048504   0.000962
    14  H    0.076617   0.036234
    15  H    0.068339   0.007835
    16  H    0.049321   0.010110
    17  H    0.075303   0.025974
    18  H    0.042279   0.009575
    19  H    0.085500   0.039681
    20  H    0.031878  -0.002633
    21  H    0.054589  -0.002267
    22  H    0.066409  -0.001173
 Sum of Mulliken charges =   1.00000   1.00000
 Mulliken charges and spin densities with hydrogens summed into heavy atoms:
               1          2
     1  C    0.327566   0.113718
     2  C   -0.213093   0.070676
     3  O    0.131177   0.391440
     4  C    0.178694   0.056130
     5  C    0.142528   0.070657
     6  C    0.107777   0.073615
     7  C    0.152749   0.077977
     8  C    0.172601   0.145786
 Electronic spatial extent (au):  <R**2>=            954.3721
 Charge=              1.0000 electrons
 Dipole moment (field-independent basis, Debye):
    X=              1.7269    Y=              1.4349    Z=             -0.1969  Tot=              2.2538
 Quadrupole moment (field-independent basis, Debye-Ang):
   XX=            -32.8677   YY=            -40.3405   ZZ=            -43.6030
   XY=              1.1257   XZ=              1.0898   YZ=              2.3345
 Traceless Quadrupole moment (field-independent basis, Debye-Ang):
   XX=              6.0694   YY=             -1.4034   ZZ=             -4.6659
   XY=              1.1257   XZ=              1.0898   YZ=              2.3345
 Octapole moment (field-independent basis, Debye-Ang**2):
  XXX=             12.2772  YYY=              1.3826  ZZZ=              6.7808  XYY=              0.4831
  XXY=              2.7760  XXZ=              3.2630  XZZ=              8.1137  YZZ=              5.2757
  YYZ=              2.6195  XYZ=              4.2131
 Hexadecapole moment (field-independent basis, Debye-Ang**3):
 XXXX=           -594.7768 YYYY=           -317.2722 ZZZZ=           -173.9154 XXXY=             -0.9404
 XXXZ=              4.2581 YYYX=             -2.2345 YYYZ=              1.1494 ZZZX=             11.9574
 ZZZY=              9.2772 XXYY=           -151.6389 XXZZ=           -131.1341 YYZZ=            -86.1732
 XXYZ=              6.4767 YYXZ=              7.8178 ZZXY=              7.1789
 N-N= 4.207301047412D+02 E-N=-1.640202393444D+03  KE= 3.459022817031D+02
                          Isotropic Fermi Contact Couplings
        Atom                 a.u.       MegaHertz       Gauss      10(-4) cm-1
     1  C(13)              0.06018      67.65729      24.14180      22.56804
     2  C(13)             -0.01668     -18.75118      -6.69089      -6.25472
     3  O(17)              0.14696     -89.08858     -31.78902     -29.71675
     4  C(13)             -0.00145      -1.62985      -0.58157      -0.54366
     5  C(13)              0.00245       2.75624       0.98349       0.91938
     6  C(13)             -0.00207      -2.33129      -0.83186      -0.77764
     7  C(13)             -0.00357      -4.00853      -1.43034      -1.33710
     8  C(13)              0.02816      31.65594      11.29563      10.55928
     9  H(1)              -0.00143      -6.41010      -2.28728      -2.13818
    10  H(1)               0.00180       8.03193       2.86599       2.67916
    11  H(1)               0.00369      16.50303       5.88869       5.50482
    12  H(1)              -0.00525     -23.47580      -8.37675      -7.83068
    13  H(1)               0.00013       0.56800       0.20268       0.18947
    14  H(1)               0.01385      61.91334      22.09222      20.65207
    15  H(1)               0.00388      17.35806       6.19379       5.79003
    16  H(1)               0.00561      25.05914       8.94172       8.35883
    17  H(1)               0.01237      55.30687      19.73487      18.44839
    18  H(1)               0.00461      20.58691       7.34592       6.86705
    19  H(1)               0.01857      82.99553      29.61487      27.68433
    20  H(1)               0.00012       0.54587       0.19478       0.18208
    21  H(1)              -0.00101      -4.51197      -1.60998      -1.50503
    22  H(1)              -0.00010      -0.46751      -0.16682      -0.15594
 --------------------------------------------------------
       Center         ----  Spin Dipole Couplings  ----
                      3XX-RR        3YY-RR        3ZZ-RR
 --------------------------------------------------------
     1   Atom        0.106150     -0.079480     -0.026670
     2   Atom        0.061648      0.045246     -0.106894
     3   Atom        0.956512     -0.182913     -0.773599
     4   Atom        0.020921      0.005262     -0.026183
     5   Atom        0.008329      0.008931     -0.017260
     6   Atom       -0.010099      0.029785     -0.019687
     7   Atom        0.007273      0.026172     -0.033445
     8   Atom        0.037204      0.073006     -0.110210
     9   Atom        0.008384      0.000199     -0.008583
    10   Atom       -0.002671     -0.010881      0.013552
    11   Atom        0.002381      0.001338     -0.003718
    12   Atom        0.002279      0.035935     -0.038214
    13   Atom       -0.003004     -0.001938      0.004941
    14   Atom       -0.005861      0.008276     -0.002415
    15   Atom        0.005568      0.002500     -0.008068
    16   Atom       -0.000522     -0.005474      0.005996
    17   Atom        0.012828     -0.005634     -0.007195
    18   Atom       -0.001741     -0.004617      0.006358
    19   Atom       -0.002974      0.004292     -0.001319
    20   Atom        0.000840     -0.004320      0.003481
    21   Atom       -0.002503      0.014448     -0.011945
    22   Atom       -0.010086     -0.009129      0.019214
 --------------------------------------------------------
                        XY            XZ            YZ
 --------------------------------------------------------
     1   Atom       -0.031014     -0.105895      0.019056
     2   Atom       -0.180711     -0.012688      0.011832
     3   Atom       -1.047162     -0.166207      0.110336
     4   Atom       -0.032856     -0.014252      0.019230
     5   Atom       -0.055957     -0.045612      0.048193
     6   Atom       -0.045320     -0.025055      0.043371
     7   Atom       -0.059175     -0.027096      0.033049
     8   Atom       -0.185008      0.057205     -0.062644
     9   Atom        0.011796     -0.003405      0.000625
    10   Atom       -0.001952     -0.002563     -0.000916
    11   Atom       -0.009428     -0.003437     -0.005073
    12   Atom        0.037475      0.018171      0.033077
    13   Atom        0.000623      0.002476      0.003324
    14   Atom       -0.001312      0.003141     -0.001534
    15   Atom        0.009999      0.001696      0.001958
    16   Atom        0.002466      0.004473     -0.006419
    17   Atom        0.005866     -0.004626     -0.002139
    18   Atom       -0.001072      0.006918     -0.003565
    19   Atom       -0.008123      0.005283     -0.010284
    20   Atom       -0.007374      0.001647     -0.002347
    21   Atom        0.007562      0.006250      0.001722
    22   Atom       -0.005752     -0.000454     -0.003380
 --------------------------------------------------------


 ---------------------------------------------------------------------------------
              Anisotropic Spin Dipole Couplings in Principal Axis System
 ---------------------------------------------------------------------------------

       Atom             a.u.   MegaHertz   Gauss  10(-4) cm-1        Axes

              Baa    -0.0867   -11.631    -4.150    -3.880  0.2841 -0.6477  0.7070
     1 C(13)  Bbb    -0.0834   -11.186    -3.991    -3.731  0.4127  0.7482  0.5195
              Bcc     0.1700    22.817     8.142     7.611  0.8654 -0.1442 -0.4799
 
              Baa    -0.1275   -17.103    -6.103    -5.705  0.6912  0.7226  0.0107
     2 C(13)  Bbb    -0.1078   -14.462    -5.160    -4.824  0.0292 -0.0427  0.9987
              Bcc     0.2352    31.565    11.263    10.529  0.7221 -0.6900 -0.0506
 
              Baa    -0.8102    58.628    20.920    19.556  0.4256  0.7885 -0.4440
     3 O(17)  Bbb    -0.7854    56.833    20.280    18.958  0.2923  0.3446  0.8921
              Bcc     1.5957  -115.461   -41.199   -38.514  0.8564 -0.5094 -0.0838
 
              Baa    -0.0353    -4.743    -1.692    -1.582 -0.0392 -0.4534  0.8905
     4 C(13)  Bbb    -0.0183    -2.450    -0.874    -0.817  0.6730  0.6467  0.3589
              Bcc     0.0536     7.193     2.567     2.399  0.7386 -0.6133 -0.2798
 
              Baa    -0.0546    -7.322    -2.613    -2.442  0.1982 -0.4757  0.8570
     5 C(13)  Bbb    -0.0470    -6.313    -2.253    -2.106  0.7657  0.6210  0.1677
              Bcc     0.1016    13.635     4.865     4.548 -0.6120  0.6229  0.4873
 
              Baa    -0.0450    -6.042    -2.156    -2.016 -0.1336 -0.5564  0.8201
     6 C(13)  Bbb    -0.0386    -5.175    -1.846    -1.726  0.8650  0.3385  0.3705
              Bcc     0.0836    11.217     4.003     3.742 -0.4837  0.7589  0.4360
 
              Baa    -0.0482    -6.469    -2.308    -2.158  0.0893 -0.3443  0.9346
     7 C(13)  Bbb    -0.0431    -5.781    -2.063    -1.928  0.7855  0.6013  0.1465
              Bcc     0.0913    12.250     4.371     4.086 -0.6124  0.7211  0.3241
 
              Baa    -0.1308   -17.554    -6.264    -5.855  0.7553  0.6267 -0.1916
     8 C(13)  Bbb    -0.1296   -17.389    -6.205    -5.800 -0.0016  0.2941  0.9558
              Bcc     0.2604    34.943    12.468    11.656 -0.6554  0.7216 -0.2231
 
              Baa    -0.0110    -5.866    -2.093    -1.957  0.4367 -0.5019  0.7466
     9 H(1)   Bbb    -0.0060    -3.208    -1.145    -1.070 -0.3777  0.6510  0.6585
              Bcc     0.0170     9.074     3.238     3.027  0.8165  0.5695 -0.0947
 
              Baa    -0.0114    -6.087    -2.172    -2.030  0.2343  0.9703  0.0597
    10 H(1)   Bbb    -0.0026    -1.363    -0.486    -0.455  0.9606 -0.2405  0.1392
              Bcc     0.0140     7.450     2.658     2.485 -0.1494 -0.0247  0.9885
 
              Baa    -0.0120    -6.410    -2.287    -2.138  0.5360  0.6030  0.5908
    11 H(1)   Bbb     0.0006     0.340     0.121     0.113 -0.4603 -0.3779  0.8033
              Bcc     0.0114     6.070     2.166     2.025  0.7077 -0.7025  0.0749
 
              Baa    -0.0512   -27.311    -9.745    -9.110 -0.0997 -0.3154  0.9437
    12 H(1)   Bbb    -0.0218   -11.607    -4.142    -3.872  0.8563 -0.5103 -0.0801
              Bcc     0.0729    38.919    13.887    12.982  0.5068  0.8001  0.3209
 
              Baa    -0.0039    -2.054    -0.733    -0.685  0.8331  0.3973 -0.3848
    13 H(1)   Bbb    -0.0031    -1.643    -0.586    -0.548 -0.4949  0.8461 -0.1979
              Bcc     0.0069     3.697     1.319     1.233  0.2470  0.3553  0.9015
 
              Baa    -0.0077    -4.124    -1.471    -1.375  0.8635  0.0225 -0.5039
    14 H(1)   Bbb    -0.0010    -0.524    -0.187    -0.175  0.4888  0.2096  0.8468
              Bcc     0.0087     4.647     1.658     1.550 -0.1247  0.9775 -0.1700
 
              Baa    -0.0084    -4.493    -1.603    -1.499  0.0196 -0.1938  0.9809
    15 H(1)   Bbb    -0.0060    -3.212    -1.146    -1.072 -0.6582  0.7360  0.1585
              Bcc     0.0144     7.706     2.750     2.570  0.7526  0.6487  0.1131
 
              Baa    -0.0102    -5.424    -1.935    -1.809 -0.4063  0.8050  0.4322
    16 H(1)   Bbb     0.0003     0.159     0.057     0.053  0.8603  0.4965 -0.1160
              Bcc     0.0099     5.265     1.879     1.756  0.3079 -0.3247  0.8943
 
              Baa    -0.0087    -4.648    -1.658    -1.550  0.0455  0.5103  0.8588
    17 H(1)   Bbb    -0.0069    -3.701    -1.321    -1.235 -0.3501  0.8133 -0.4647
              Bcc     0.0156     8.349     2.979     2.785  0.9356  0.2796 -0.2157
 
              Baa    -0.0064    -3.421    -1.221    -1.141 -0.5910  0.6350  0.4974
    18 H(1)   Bbb    -0.0047    -2.533    -0.904    -0.845  0.6520  0.7392 -0.1689
              Bcc     0.0112     5.955     2.125     1.986  0.4749 -0.2245  0.8509
 
              Baa    -0.0094    -5.029    -1.794    -1.677  0.3225  0.6826  0.6558
    19 H(1)   Bbb    -0.0074    -3.966    -1.415    -1.323  0.8390  0.1147 -0.5319
              Bcc     0.0169     8.995     3.210     3.001 -0.4383  0.7217 -0.5357
 
              Baa    -0.0096    -5.136    -1.833    -1.713  0.5663  0.8207  0.0758
    20 H(1)   Bbb     0.0018     0.981     0.350     0.327 -0.4786  0.2526  0.8409
              Bcc     0.0078     4.155     1.483     1.386  0.6710 -0.5125  0.5359
 
              Baa    -0.0152    -8.102    -2.891    -2.703 -0.4743  0.0700  0.8776
    21 H(1)   Bbb    -0.0027    -1.419    -0.506    -0.473  0.7937 -0.3972  0.4606
              Bcc     0.0178     9.521     3.397     3.176  0.3809  0.9151  0.1328
 
              Baa    -0.0156    -8.312    -2.966    -2.773  0.7241  0.6855  0.0761
    22 H(1)   Bbb    -0.0040    -2.153    -0.768    -0.718 -0.6897  0.7184  0.0910
              Bcc     0.0196    10.465     3.734     3.491  0.0077 -0.1183  0.9929
 

 ---------------------------------------------------------------------------------

 ******************************Gaussian NBO Version 3.1******************************
             N A T U R A L   A T O M I C   O R B I T A L   A N D
          N A T U R A L   B O N D   O R B I T A L   A N A L Y S I S
 ******************************Gaussian NBO Version 3.1******************************
       /RESON  / : Allow strongly delocalized NBO set

 Analyzing the SCF density

 Job title: 54                                                              

 Storage needed:    101028 in NPA,    133540 in NBO ( 939521456 available)
 GSVD:  LWork=       19020 too small for GESVD, short by        8450 words or        8450 for optimal perf.


 NATURAL POPULATIONS:  Natural atomic orbital occupancies 
                                                          
   NAO  Atom  No  lang   Type(AO)    Occupancy
 --------------------------------------------
     1    C    1  S      Cor( 1S)     1.99905
     2    C    1  S      Val( 2S)     1.09894
     3    C    1  S      Ryd( 3S)     0.00091
     4    C    1  px     Val( 2p)     1.02755
     5    C    1  px     Ryd( 3p)     0.00231
     6    C    1  py     Val( 2p)     1.25623
     7    C    1  py     Ryd( 3p)     0.00442
     8    C    1  pz     Val( 2p)     1.22231
     9    C    1  pz     Ryd( 3p)     0.00277
    10    C    1  dxy    Ryd( 3d)     0.00062
    11    C    1  dxz    Ryd( 3d)     0.00038
    12    C    1  dyz    Ryd( 3d)     0.00027
    13    C    1  dx2y2  Ryd( 3d)     0.00052
    14    C    1  dz2    Ryd( 3d)     0.00066

    15    C    2  S      Cor( 1S)     1.99870
    16    C    2  S      Val( 2S)     0.87937
    17    C    2  S      Ryd( 3S)     0.00163
    18    C    2  px     Val( 2p)     1.04554
    19    C    2  px     Ryd( 3p)     0.00455
    20    C    2  py     Val( 2p)     1.05146
    21    C    2  py     Ryd( 3p)     0.00422
    22    C    2  pz     Val( 2p)     0.70469
    23    C    2  pz     Ryd( 3p)     0.00720
    24    C    2  dxy    Ryd( 3d)     0.00110
    25    C    2  dxz    Ryd( 3d)     0.00157
    26    C    2  dyz    Ryd( 3d)     0.00150
    27    C    2  dx2y2  Ryd( 3d)     0.00110
    28    C    2  dz2    Ryd( 3d)     0.00269

    29    O    3  S      Cor( 1S)     1.99972
    30    O    3  S      Val( 2S)     1.68088
    31    O    3  S      Ryd( 3S)     0.00181
    32    O    3  px     Val( 2p)     1.59728
    33    O    3  px     Ryd( 3p)     0.00233
    34    O    3  py     Val( 2p)     1.62197
    35    O    3  py     Ryd( 3p)     0.00165
    36    O    3  pz     Val( 2p)     1.55398
    37    O    3  pz     Ryd( 3p)     0.00174
    38    O    3  dxy    Ryd( 3d)     0.00098
    39    O    3  dxz    Ryd( 3d)     0.00055
    40    O    3  dyz    Ryd( 3d)     0.00092
    41    O    3  dx2y2  Ryd( 3d)     0.00072
    42    O    3  dz2    Ryd( 3d)     0.00118

    43    C    4  S      Cor( 1S)     1.99899
    44    C    4  S      Val( 2S)     1.01676
    45    C    4  S      Ryd( 3S)     0.00236
    46    C    4  px     Val( 2p)     1.07461
    47    C    4  px     Ryd( 3p)     0.00360
    48    C    4  py     Val( 2p)     1.11258
    49    C    4  py     Ryd( 3p)     0.00419
    50    C    4  pz     Val( 2p)     1.22215
    51    C    4  pz     Ryd( 3p)     0.00466
    52    C    4  dxy    Ryd( 3d)     0.00084
    53    C    4  dxz    Ryd( 3d)     0.00047
    54    C    4  dyz    Ryd( 3d)     0.00027
    55    C    4  dx2y2  Ryd( 3d)     0.00050
    56    C    4  dz2    Ryd( 3d)     0.00093

    57    C    5  S      Cor( 1S)     1.99910
    58    C    5  S      Val( 2S)     1.02189
    59    C    5  S      Ryd( 3S)     0.00089
    60    C    5  px     Val( 2p)     1.04365
    61    C    5  px     Ryd( 3p)     0.00319
    62    C    5  py     Val( 2p)     1.14018
    63    C    5  py     Ryd( 3p)     0.00504
    64    C    5  pz     Val( 2p)     1.19948
    65    C    5  pz     Ryd( 3p)     0.00301
    66    C    5  dxy    Ryd( 3d)     0.00071
    67    C    5  dxz    Ryd( 3d)     0.00048
    68    C    5  dyz    Ryd( 3d)     0.00037
    69    C    5  dx2y2  Ryd( 3d)     0.00069
    70    C    5  dz2    Ryd( 3d)     0.00094

    71    C    6  S      Cor( 1S)     1.99910
    72    C    6  S      Val( 2S)     1.02453
    73    C    6  S      Ryd( 3S)     0.00089
    74    C    6  px     Val( 2p)     1.17125
    75    C    6  px     Ryd( 3p)     0.00453
    76    C    6  py     Val( 2p)     1.00414
    77    C    6  py     Ryd( 3p)     0.00207
    78    C    6  pz     Val( 2p)     1.20849
    79    C    6  pz     Ryd( 3p)     0.00306
    80    C    6  dxy    Ryd( 3d)     0.00066
    81    C    6  dxz    Ryd( 3d)     0.00042
    82    C    6  dyz    Ryd( 3d)     0.00045
    83    C    6  dx2y2  Ryd( 3d)     0.00074
    84    C    6  dz2    Ryd( 3d)     0.00093

    85    C    7  S      Cor( 1S)     1.99908
    86    C    7  S      Val( 2S)     1.02271
    87    C    7  S      Ryd( 3S)     0.00097
    88    C    7  px     Val( 2p)     1.03570
    89    C    7  px     Ryd( 3p)     0.00285
    90    C    7  py     Val( 2p)     1.13446
    91    C    7  py     Ryd( 3p)     0.00413
    92    C    7  pz     Val( 2p)     1.20692
    93    C    7  pz     Ryd( 3p)     0.00303
    94    C    7  dxy    Ryd( 3d)     0.00063
    95    C    7  dxz    Ryd( 3d)     0.00048
    96    C    7  dyz    Ryd( 3d)     0.00041
    97    C    7  dx2y2  Ryd( 3d)     0.00070
    98    C    7  dz2    Ryd( 3d)     0.00094

    99    C    8  S      Cor( 1S)     1.99897
   100    C    8  S      Val( 2S)     1.03064
   101    C    8  S      Ryd( 3S)     0.00192
   102    C    8  px     Val( 2p)     1.05711
   103    C    8  px     Ryd( 3p)     0.00390
   104    C    8  py     Val( 2p)     1.07173
   105    C    8  py     Ryd( 3p)     0.00404
   106    C    8  pz     Val( 2p)     1.23445
   107    C    8  pz     Ryd( 3p)     0.00352
   108    C    8  dxy    Ryd( 3d)     0.00097
   109    C    8  dxz    Ryd( 3d)     0.00050
   110    C    8  dyz    Ryd( 3d)     0.00031
   111    C    8  dx2y2  Ryd( 3d)     0.00055
   112    C    8  dz2    Ryd( 3d)     0.00095

   113    H    9  S      Val( 1S)     0.75396
   114    H    9  S      Ryd( 2S)     0.00150
   115    H    9  px     Ryd( 2p)     0.00035
   116    H    9  py     Ryd( 2p)     0.00051
   117    H    9  pz     Ryd( 2p)     0.00020

   118    H   10  S      Val( 1S)     0.72970
   119    H   10  S      Ryd( 2S)     0.00087
   120    H   10  px     Ryd( 2p)     0.00012
   121    H   10  py     Ryd( 2p)     0.00019
   122    H   10  pz     Ryd( 2p)     0.00075

   123    H   11  S      Val( 1S)     0.72771
   124    H   11  S      Ryd( 2S)     0.00128
   125    H   11  px     Ryd( 2p)     0.00032
   126    H   11  py     Ryd( 2p)     0.00052
   127    H   11  pz     Ryd( 2p)     0.00019

   128    H   12  S      Val( 1S)     0.50107
   129    H   12  S      Ryd( 2S)     0.00138
   130    H   12  px     Ryd( 2p)     0.00144
   131    H   12  py     Ryd( 2p)     0.00191
   132    H   12  pz     Ryd( 2p)     0.00126

   133    H   13  S      Val( 1S)     0.74596
   134    H   13  S      Ryd( 2S)     0.00193
   135    H   13  px     Ryd( 2p)     0.00011
   136    H   13  py     Ryd( 2p)     0.00016
   137    H   13  pz     Ryd( 2p)     0.00074

   138    H   14  S      Val( 1S)     0.71112
   139    H   14  S      Ryd( 2S)     0.00182
   140    H   14  px     Ryd( 2p)     0.00024
   141    H   14  py     Ryd( 2p)     0.00056
   142    H   14  pz     Ryd( 2p)     0.00021

   143    H   15  S      Val( 1S)     0.72759
   144    H   15  S      Ryd( 2S)     0.00171
   145    H   15  px     Ryd( 2p)     0.00028
   146    H   15  py     Ryd( 2p)     0.00055
   147    H   15  pz     Ryd( 2p)     0.00019

   148    H   16  S      Val( 1S)     0.74903
   149    H   16  S      Ryd( 2S)     0.00276
   150    H   16  px     Ryd( 2p)     0.00016
   151    H   16  py     Ryd( 2p)     0.00016
   152    H   16  pz     Ryd( 2p)     0.00075

   153    H   17  S      Val( 1S)     0.71892
   154    H   17  S      Ryd( 2S)     0.00170
   155    H   17  px     Ryd( 2p)     0.00068
   156    H   17  py     Ryd( 2p)     0.00012
   157    H   17  pz     Ryd( 2p)     0.00024

   158    H   18  S      Val( 1S)     0.75666
   159    H   18  S      Ryd( 2S)     0.00249
   160    H   18  px     Ryd( 2p)     0.00019
   161    H   18  py     Ryd( 2p)     0.00013
   162    H   18  pz     Ryd( 2p)     0.00072

   163    H   19  S      Val( 1S)     0.70735
   164    H   19  S      Ryd( 2S)     0.00167
   165    H   19  px     Ryd( 2p)     0.00030
   166    H   19  py     Ryd( 2p)     0.00055
   167    H   19  pz     Ryd( 2p)     0.00021

   168    H   20  S      Val( 1S)     0.76256
   169    H   20  S      Ryd( 2S)     0.00286
   170    H   20  px     Ryd( 2p)     0.00015
   171    H   20  py     Ryd( 2p)     0.00014
   172    H   20  pz     Ryd( 2p)     0.00074

   173    H   21  S      Val( 1S)     0.74078
   174    H   21  S      Ryd( 2S)     0.00235
   175    H   21  px     Ryd( 2p)     0.00023
   176    H   21  py     Ryd( 2p)     0.00061
   177    H   21  pz     Ryd( 2p)     0.00019

   178    H   22  S      Val( 1S)     0.72867
   179    H   22  S      Ryd( 2S)     0.00218
   180    H   22  px     Ryd( 2p)     0.00011
   181    H   22  py     Ryd( 2p)     0.00016
   182    H   22  pz     Ryd( 2p)     0.00077

 WARNING:  1 low occupancy (<1.9990e) core orbital  found on  C    2
           1 low occupancy (<1.9990e) core orbital  found on  C    4
           1 low occupancy (<1.9990e) core orbital  found on  C    8


 Summary of Natural Population Analysis:                  
                                                          
                                       Natural Population 
                Natural  -----------------------------------------------
    Atom  No    Charge         Core      Valence    Rydberg      Total
 -----------------------------------------------------------------------
      C    1   -0.61694      1.99905     4.60503    0.01285     6.61694
      C    2    0.29468      1.99870     3.68107    0.02555     5.70532
      O    3   -0.46570      1.99972     6.45410    0.01188     8.46570
      C    4   -0.44291      1.99899     4.42611    0.01782     6.44291
      C    5   -0.41961      1.99910     4.40520    0.01531     6.41961
      C    6   -0.42127      1.99910     4.40841    0.01376     6.42127
      C    7   -0.41301      1.99908     4.39979    0.01414     6.41301
      C    8   -0.40955      1.99897     4.39393    0.01664     6.40955
      H    9    0.24348      0.00000     0.75396    0.00256     0.75652
      H   10    0.26837      0.00000     0.72970    0.00193     0.73163
      H   11    0.26997      0.00000     0.72771    0.00232     0.73003
      H   12    0.49294      0.00000     0.50107    0.00599     0.50706
      H   13    0.25110      0.00000     0.74596    0.00294     0.74890
      H   14    0.28604      0.00000     0.71112    0.00284     0.71396
      H   15    0.26968      0.00000     0.72759    0.00273     0.73032
      H   16    0.24714      0.00000     0.74903    0.00383     0.75286
      H   17    0.27834      0.00000     0.71892    0.00274     0.72166
      H   18    0.23982      0.00000     0.75666    0.00353     0.76018
      H   19    0.28992      0.00000     0.70735    0.00273     0.71008
      H   20    0.23355      0.00000     0.76256    0.00389     0.76645
      H   21    0.25584      0.00000     0.74078    0.00338     0.74416
      H   22    0.26811      0.00000     0.72867    0.00322     0.73189
 =======================================================================
   * Total *    1.00000     15.99271    46.83471    0.17258    63.00000

                                 Natural Population      
 --------------------------------------------------------
   Core                      15.99271 ( 99.9544% of  16)
   Valence                   46.83471 ( 99.6483% of  47)
   Natural Minimal Basis     62.82742 ( 99.7261% of  63)
   Natural Rydberg Basis      0.17258 (  0.2739% of  63)
 --------------------------------------------------------

    Atom  No          Natural Electron Configuration
 ----------------------------------------------------------------------------
      C    1      [core]2S( 1.10)2p( 3.51)3p( 0.01)
      C    2      [core]2S( 0.88)2p( 2.80)3p( 0.02)3d( 0.01)
      O    3      [core]2S( 1.68)2p( 4.77)3p( 0.01)
      C    4      [core]2S( 1.02)2p( 3.41)3p( 0.01)
      C    5      [core]2S( 1.02)2p( 3.38)3p( 0.01)
      C    6      [core]2S( 1.02)2p( 3.38)3p( 0.01)
      C    7      [core]2S( 1.02)2p( 3.38)3p( 0.01)
      C    8      [core]2S( 1.03)2p( 3.36)3p( 0.01)
      H    9            1S( 0.75)
      H   10            1S( 0.73)
      H   11            1S( 0.73)
      H   12            1S( 0.50)
      H   13            1S( 0.75)
      H   14            1S( 0.71)
      H   15            1S( 0.73)
      H   16            1S( 0.75)
      H   17            1S( 0.72)
      H   18            1S( 0.76)
      H   19            1S( 0.71)
      H   20            1S( 0.76)
      H   21            1S( 0.74)
      H   22            1S( 0.73)


 ***************************************************
 *******         Alpha spin orbitals         *******
 ***************************************************


 NATURAL POPULATIONS:  Natural atomic orbital occupancies 
                                                          
   NAO  Atom  No  lang   Type(AO)    Occupancy      Energy
 ----------------------------------------------------------
     1    C    1  S      Cor( 1S)     0.99955     -10.26021
     2    C    1  S      Val( 2S)     0.55194      -0.43655
     3    C    1  S      Ryd( 3S)     0.00048       0.70285
     4    C    1  px     Val( 2p)     0.54819      -0.27115
     5    C    1  px     Ryd( 3p)     0.00117       0.36797
     6    C    1  py     Val( 2p)     0.63122      -0.27663
     7    C    1  py     Ryd( 3p)     0.00236       0.48735
     8    C    1  pz     Val( 2p)     0.61951      -0.27864
     9    C    1  pz     Ryd( 3p)     0.00156       0.42142
    10    C    1  dxy    Ryd( 3d)     0.00031       2.17121
    11    C    1  dxz    Ryd( 3d)     0.00023       1.98506
    12    C    1  dyz    Ryd( 3d)     0.00014       1.98395
    13    C    1  dx2y2  Ryd( 3d)     0.00031       2.02072
    14    C    1  dz2    Ryd( 3d)     0.00032       2.25083

    15    C    2  S      Cor( 1S)     0.99934     -10.35083
    16    C    2  S      Val( 2S)     0.43802      -0.40353
    17    C    2  S      Ryd( 3S)     0.00080       0.69983
    18    C    2  px     Val( 2p)     0.54344      -0.32639
    19    C    2  px     Ryd( 3p)     0.00214       0.67457
    20    C    2  py     Val( 2p)     0.54582      -0.32381
    21    C    2  py     Ryd( 3p)     0.00222       0.50728
    22    C    2  pz     Val( 2p)     0.34793      -0.28774
    23    C    2  pz     Ryd( 3p)     0.00359       0.57806
    24    C    2  dxy    Ryd( 3d)     0.00064       2.00540
    25    C    2  dxz    Ryd( 3d)     0.00091       1.88457
    26    C    2  dyz    Ryd( 3d)     0.00079       1.80730
    27    C    2  dx2y2  Ryd( 3d)     0.00065       1.95041
    28    C    2  dz2    Ryd( 3d)     0.00134       2.14553

    29    O    3  S      Cor( 1S)     0.99986     -19.20869
    30    O    3  S      Val( 2S)     0.84451      -1.14457
    31    O    3  S      Ryd( 3S)     0.00091       1.20589
    32    O    3  px     Val( 2p)     0.94197      -0.57094
    33    O    3  px     Ryd( 3p)     0.00123       0.90494
    34    O    3  py     Val( 2p)     0.86432      -0.55394
    35    O    3  py     Ryd( 3p)     0.00090       0.99433
    36    O    3  pz     Val( 2p)     0.78143      -0.55344
    37    O    3  pz     Ryd( 3p)     0.00087       0.87548
    38    O    3  dxy    Ryd( 3d)     0.00049       2.79603
    39    O    3  dxz    Ryd( 3d)     0.00027       2.58476
    40    O    3  dyz    Ryd( 3d)     0.00046       2.64574
    41    O    3  dx2y2  Ryd( 3d)     0.00041       2.61966
    42    O    3  dz2    Ryd( 3d)     0.00057       2.89061

    43    C    4  S      Cor( 1S)     0.99949     -10.23999
    44    C    4  S      Val( 2S)     0.50785      -0.39106
    45    C    4  S      Ryd( 3S)     0.00122       0.79114
    46    C    4  px     Val( 2p)     0.54632      -0.25907
    47    C    4  px     Ryd( 3p)     0.00205       0.51718
    48    C    4  py     Val( 2p)     0.56219      -0.26061
    49    C    4  py     Ryd( 3p)     0.00221       0.49276
    50    C    4  pz     Val( 2p)     0.61156      -0.26187
    51    C    4  pz     Ryd( 3p)     0.00231       0.57660
    52    C    4  dxy    Ryd( 3d)     0.00046       2.10910
    53    C    4  dxz    Ryd( 3d)     0.00024       1.96378
    54    C    4  dyz    Ryd( 3d)     0.00014       1.97155
    55    C    4  dx2y2  Ryd( 3d)     0.00028       2.03256
    56    C    4  dz2    Ryd( 3d)     0.00047       2.27505

    57    C    5  S      Cor( 1S)     0.99955     -10.23211
    58    C    5  S      Val( 2S)     0.51117      -0.37655
    59    C    5  S      Ryd( 3S)     0.00042       0.82776
    60    C    5  px     Val( 2p)     0.53114      -0.23582
    61    C    5  px     Ryd( 3p)     0.00161       0.46515
    62    C    5  py     Val( 2p)     0.58058      -0.24255
    63    C    5  py     Ryd( 3p)     0.00250       0.53212
    64    C    5  pz     Val( 2p)     0.60678      -0.24352
    65    C    5  pz     Ryd( 3p)     0.00152       0.53581
    66    C    5  dxy    Ryd( 3d)     0.00037       2.11877
    67    C    5  dxz    Ryd( 3d)     0.00025       1.97201
    68    C    5  dyz    Ryd( 3d)     0.00020       1.96807
    69    C    5  dx2y2  Ryd( 3d)     0.00036       2.04338
    70    C    5  dz2    Ryd( 3d)     0.00049       2.29270

    71    C    6  S      Cor( 1S)     0.99955     -10.23094
    72    C    6  S      Val( 2S)     0.51211      -0.37778
    73    C    6  S      Ryd( 3S)     0.00045       0.81521
    74    C    6  px     Val( 2p)     0.59092      -0.24078
    75    C    6  px     Ryd( 3p)     0.00237       0.54229
    76    C    6  py     Val( 2p)     0.51424      -0.23397
    77    C    6  py     Ryd( 3p)     0.00106       0.42030
    78    C    6  pz     Val( 2p)     0.60985      -0.24260
    79    C    6  pz     Ryd( 3p)     0.00162       0.55739
    80    C    6  dxy    Ryd( 3d)     0.00035       2.04929
    81    C    6  dxz    Ryd( 3d)     0.00022       2.05630
    82    C    6  dyz    Ryd( 3d)     0.00023       1.91502
    83    C    6  dx2y2  Ryd( 3d)     0.00039       2.09623
    84    C    6  dz2    Ryd( 3d)     0.00048       2.26321

    85    C    7  S      Cor( 1S)     0.99954     -10.24264
    86    C    7  S      Val( 2S)     0.51087      -0.38866
    87    C    7  S      Ryd( 3S)     0.00050       0.81803
    88    C    7  px     Val( 2p)     0.52630      -0.24733
    89    C    7  px     Ryd( 3p)     0.00156       0.45220
    90    C    7  py     Val( 2p)     0.58316      -0.25498
    91    C    7  py     Ryd( 3p)     0.00249       0.52380
    92    C    7  pz     Val( 2p)     0.60494      -0.25302
    93    C    7  pz     Ryd( 3p)     0.00165       0.52940
    94    C    7  dxy    Ryd( 3d)     0.00037       2.10557
    95    C    7  dxz    Ryd( 3d)     0.00025       1.96036
    96    C    7  dyz    Ryd( 3d)     0.00020       1.96347
    97    C    7  dx2y2  Ryd( 3d)     0.00037       2.03129
    98    C    7  dz2    Ryd( 3d)     0.00047       2.27521

    99    C    8  S      Cor( 1S)     0.99949     -10.27058
   100    C    8  S      Val( 2S)     0.51691      -0.42354
   101    C    8  S      Ryd( 3S)     0.00096       0.76964
   102    C    8  px     Val( 2p)     0.55724      -0.28755
   103    C    8  px     Ryd( 3p)     0.00201       0.50256
   104    C    8  py     Val( 2p)     0.57265      -0.28949
   105    C    8  py     Ryd( 3p)     0.00202       0.48480
   106    C    8  pz     Val( 2p)     0.62022      -0.29027
   107    C    8  pz     Ryd( 3p)     0.00195       0.53355
   108    C    8  dxy    Ryd( 3d)     0.00056       2.08285
   109    C    8  dxz    Ryd( 3d)     0.00026       1.93462
   110    C    8  dyz    Ryd( 3d)     0.00017       1.93274
   111    C    8  dx2y2  Ryd( 3d)     0.00031       2.00222
   112    C    8  dz2    Ryd( 3d)     0.00049       2.25095

   113    H    9  S      Val( 1S)     0.37533      -0.10219
   114    H    9  S      Ryd( 2S)     0.00074       0.21074
   115    H    9  px     Ryd( 2p)     0.00018       1.77105
   116    H    9  py     Ryd( 2p)     0.00025       1.99901
   117    H    9  pz     Ryd( 2p)     0.00010       1.66056

   118    H   10  S      Val( 1S)     0.36625      -0.09285
   119    H   10  S      Ryd( 2S)     0.00041       0.21586
   120    H   10  px     Ryd( 2p)     0.00006       1.59740
   121    H   10  py     Ryd( 2p)     0.00010       1.64744
   122    H   10  pz     Ryd( 2p)     0.00037       2.20238

   123    H   11  S      Val( 1S)     0.36871      -0.08741
   124    H   11  S      Ryd( 2S)     0.00074       0.20907
   125    H   11  px     Ryd( 2p)     0.00015       1.77712
   126    H   11  py     Ryd( 2p)     0.00026       1.99936
   127    H   11  pz     Ryd( 2p)     0.00010       1.67696

   128    H   12  S      Val( 1S)     0.24609      -0.10105
   129    H   12  S      Ryd( 2S)     0.00068       0.24981
   130    H   12  px     Ryd( 2p)     0.00081       1.64134
   131    H   12  py     Ryd( 2p)     0.00095       2.01157
   132    H   12  pz     Ryd( 2p)     0.00062       1.65215

   133    H   13  S      Val( 1S)     0.37327      -0.08635
   134    H   13  S      Ryd( 2S)     0.00096       0.23238
   135    H   13  px     Ryd( 2p)     0.00006       1.69521
   136    H   13  py     Ryd( 2p)     0.00008       1.68576
   137    H   13  pz     Ryd( 2p)     0.00037       2.20959

   138    H   14  S      Val( 1S)     0.36966      -0.07775
   139    H   14  S      Ryd( 2S)     0.00111       0.21550
   140    H   14  px     Ryd( 2p)     0.00012       1.81178
   141    H   14  py     Ryd( 2p)     0.00029       2.02723
   142    H   14  pz     Ryd( 2p)     0.00011       1.76504

   143    H   15  S      Val( 1S)     0.36689      -0.05447
   144    H   15  S      Ryd( 2S)     0.00088       0.21608
   145    H   15  px     Ryd( 2p)     0.00015       1.79617
   146    H   15  py     Ryd( 2p)     0.00027       2.04312
   147    H   15  pz     Ryd( 2p)     0.00009       1.74201

   148    H   16  S      Val( 1S)     0.37813      -0.07112
   149    H   16  S      Ryd( 2S)     0.00136       0.23899
   150    H   16  px     Ryd( 2p)     0.00008       1.64336
   151    H   16  py     Ryd( 2p)     0.00008       1.70340
   152    H   16  pz     Ryd( 2p)     0.00038       2.22650

   153    H   17  S      Val( 1S)     0.36944      -0.05883
   154    H   17  S      Ryd( 2S)     0.00090       0.21486
   155    H   17  px     Ryd( 2p)     0.00036       2.13569
   156    H   17  py     Ryd( 2p)     0.00006       1.64896
   157    H   17  pz     Ryd( 2p)     0.00012       1.77549

   158    H   18  S      Val( 1S)     0.38206      -0.07688
   159    H   18  S      Ryd( 2S)     0.00126       0.23501
   160    H   18  px     Ryd( 2p)     0.00010       1.72815
   161    H   18  py     Ryd( 2p)     0.00006       1.61842
   162    H   18  pz     Ryd( 2p)     0.00036       2.20894

   163    H   19  S      Val( 1S)     0.36922      -0.07355
   164    H   19  S      Ryd( 2S)     0.00092       0.20288
   165    H   19  px     Ryd( 2p)     0.00015       1.77148
   166    H   19  py     Ryd( 2p)     0.00029       2.02149
   167    H   19  pz     Ryd( 2p)     0.00012       1.72611

   168    H   20  S      Val( 1S)     0.38061      -0.08515
   169    H   20  S      Ryd( 2S)     0.00140       0.23017
   170    H   20  px     Ryd( 2p)     0.00008       1.63136
   171    H   20  py     Ryd( 2p)     0.00008       1.69648
   172    H   20  pz     Ryd( 2p)     0.00037       2.21451

   173    H   21  S      Val( 1S)     0.36947      -0.09968
   174    H   21  S      Ryd( 2S)     0.00117       0.20384
   175    H   21  px     Ryd( 2p)     0.00012       1.79823
   176    H   21  py     Ryd( 2p)     0.00029       2.01145
   177    H   21  pz     Ryd( 2p)     0.00010       1.72592

   178    H   22  S      Val( 1S)     0.36353      -0.09599
   179    H   22  S      Ryd( 2S)     0.00106       0.21687
   180    H   22  px     Ryd( 2p)     0.00006       1.68104
   181    H   22  py     Ryd( 2p)     0.00008       1.67131
   182    H   22  pz     Ryd( 2p)     0.00038       2.19279


 Summary of Natural Population Analysis:                  
                                                          
                                       Natural Population 
                Natural  -----------------------------------------------
    Atom  No    Charge         Core      Valence    Rydberg      Total
 -----------------------------------------------------------------------
      C    1   -0.35727      0.99955     2.35085    0.00687     3.35727
      C    2    0.11237      0.99934     1.87521    0.01308     2.88763
      O    3   -0.43820      0.99986     3.43222    0.00611     4.43820
      C    4   -0.23679      0.99949     2.22791    0.00938     3.23679
      C    5   -0.23694      0.99955     2.22968    0.00771     3.23694
      C    6   -0.23383      0.99955     2.22711    0.00717     3.23383
      C    7   -0.23267      0.99954     2.22526    0.00787     3.23267
      C    8   -0.27523      0.99949     2.26702    0.00872     3.27523
      H    9    0.12341      0.00000     0.37533    0.00126     0.37659
      H   10    0.13281      0.00000     0.36625    0.00094     0.36719
      H   11    0.13004      0.00000     0.36871    0.00125     0.36996
      H   12    0.25085      0.00000     0.24609    0.00307     0.24915
      H   13    0.12526      0.00000     0.37327    0.00147     0.37474
      H   14    0.12871      0.00000     0.36966    0.00163     0.37129
      H   15    0.13171      0.00000     0.36689    0.00139     0.36829
      H   16    0.11997      0.00000     0.37813    0.00190     0.38003
      H   17    0.12913      0.00000     0.36944    0.00144     0.37087
      H   18    0.11615      0.00000     0.38206    0.00178     0.38385
      H   19    0.12931      0.00000     0.36922    0.00147     0.37069
      H   20    0.11746      0.00000     0.38061    0.00193     0.38254
      H   21    0.12885      0.00000     0.36947    0.00168     0.37115
      H   22    0.13490      0.00000     0.36353    0.00157     0.36510
 =======================================================================
   * Total *    0.00000      7.99638    23.91392    0.08970    32.00000

                                 Natural Population      
 --------------------------------------------------------
   Core                       7.99638 ( 99.9548% of   8)
   Valence                   23.91392 ( 99.6413% of  24)
   Natural Minimal Basis     31.91030 ( 99.7197% of  32)
   Natural Rydberg Basis      0.08970 (  0.2803% of  32)
 --------------------------------------------------------

    Atom  No          Natural Electron Configuration
 ----------------------------------------------------------------------------
      C    1      [core]2S( 0.55)2p( 1.80)3p( 0.01)
      C    2      [core]2S( 0.44)2p( 1.44)3p( 0.01)
      O    3      [core]2S( 0.84)2p( 2.59)
      C    4      [core]2S( 0.51)2p( 1.72)3p( 0.01)
      C    5      [core]2S( 0.51)2p( 1.72)3p( 0.01)
      C    6      [core]2S( 0.51)2p( 1.71)3p( 0.01)
      C    7      [core]2S( 0.51)2p( 1.71)3p( 0.01)
      C    8      [core]2S( 0.52)2p( 1.75)3p( 0.01)
      H    9            1S( 0.38)
      H   10            1S( 0.37)
      H   11            1S( 0.37)
      H   12            1S( 0.25)
      H   13            1S( 0.37)
      H   14            1S( 0.37)
      H   15            1S( 0.37)
      H   16            1S( 0.38)
      H   17            1S( 0.37)
      H   18            1S( 0.38)
      H   19            1S( 0.37)
      H   20            1S( 0.38)
      H   21            1S( 0.37)
      H   22            1S( 0.36)


 NATURAL BOND ORBITAL ANALYSIS, alpha spin orbitals:

                       Occupancies       Lewis Structure    Low   High
           Occ.    -------------------  -----------------   occ   occ
  Cycle   Thresh.   Lewis   Non-Lewis     CR  BD  3C  LP    (L)   (NL)   Dev
 =============================================================================
   1(1)    0.90    31.74168   0.25832      8  22   0   2     0      0    0.01
 -----------------------------------------------------------------------------

 Structure accepted: No low occupancy Lewis orbitals

 --------------------------------------------------------
   Core                      7.99639 ( 99.955% of   8)
   Valence Lewis            23.74529 ( 98.939% of  24)
  ==================       ============================
   Total Lewis              31.74168 ( 99.193% of  32)
  -----------------------------------------------------
   Valence non-Lewis         0.19568 (  0.612% of  32)
   Rydberg non-Lewis         0.06264 (  0.196% of  32)
  ==================       ============================
   Total non-Lewis           0.25832 (  0.807% of  32)
 --------------------------------------------------------


       (Occupancy)   Bond orbital/ Coefficients/ Hybrids
 ---------------------------------------------------------------------------------
     1. (0.99037) BD ( 1) C   1 - C   2  
                ( 47.93%)   0.6923* C   1 s( 29.61%)p 2.38( 70.32%)d 0.00(  0.07%)
                                           -0.0005 -0.5441 -0.0056  0.7674  0.0035
                                           -0.0132 -0.0001 -0.3374 -0.0181  0.0007
                                            0.0180 -0.0006 -0.0189  0.0058
                ( 52.07%)   0.7216* C   2 s( 28.05%)p 2.56( 71.88%)d 0.00(  0.07%)
                                           -0.0002 -0.5296 -0.0067 -0.7880 -0.0045
                                            0.0070  0.0034  0.3126 -0.0098  0.0001
                                            0.0149 -0.0002 -0.0195  0.0094
     2. (0.99231) BD ( 1) C   1 - H   9  
                ( 62.33%)   0.7895* C   1 s( 22.98%)p 3.35( 76.98%)d 0.00(  0.04%)
                                           -0.0001  0.4794 -0.0010  0.4563  0.0189
                                            0.7098 -0.0120  0.2387 -0.0151  0.0123
                                            0.0048  0.0100 -0.0094 -0.0062
                ( 37.67%)   0.6138* H   9 s( 99.91%)p 0.00(  0.09%)
                                            0.9996 -0.0019 -0.0191 -0.0225 -0.0048
     3. (0.98945) BD ( 1) C   1 - H  10  
                ( 63.12%)   0.7945* C   1 s( 23.98%)p 3.17( 75.98%)d 0.00(  0.04%)
                                            0.0002 -0.4897  0.0013  0.0362 -0.0239
                                            0.0152  0.0006  0.8705  0.0023  0.0000
                                           -0.0049 -0.0003 -0.0007 -0.0182
                ( 36.88%)   0.6073* H  10 s( 99.91%)p 0.00(  0.09%)
                                           -0.9995  0.0011  0.0020 -0.0006 -0.0302
     4. (0.99254) BD ( 1) C   1 - H  11  
                ( 62.98%)   0.7936* C   1 s( 23.36%)p 3.28( 76.60%)d 0.00(  0.04%)
                                           -0.0001  0.4834  0.0002  0.4469  0.0158
                                           -0.7035  0.0111  0.2660 -0.0120 -0.0122
                                            0.0051 -0.0102 -0.0087 -0.0053
                ( 37.02%)   0.6084* H  11 s( 99.91%)p 0.00(  0.09%)
                                            0.9995  0.0008 -0.0169  0.0235 -0.0085
     5. (0.99546) BD ( 1) C   2 - O   3  
                ( 29.75%)   0.5455* C   2 s( 17.13%)p 4.82( 82.55%)d 0.02(  0.32%)
                                           -0.0002  0.4135  0.0190  0.0811  0.0033
                                            0.0047 -0.0110  0.9043  0.0329 -0.0007
                                            0.0085  0.0027  0.0010  0.0554
                ( 70.25%)   0.8381* O   3 s( 35.21%)p 1.84( 64.73%)d 0.00(  0.06%)
                                           -0.0001  0.5934 -0.0047 -0.0567  0.0000
                                            0.0344 -0.0043 -0.8018  0.0075  0.0006
                                           -0.0020 -0.0107 -0.0017  0.0214
     6. (0.98285) BD ( 1) C   2 - C   4  
                ( 52.56%)   0.7250* C   2 s( 27.45%)p 2.64( 72.51%)d 0.00(  0.04%)
                                           -0.0000  0.5239 -0.0045 -0.4364  0.0227
                                           -0.7039 -0.0082 -0.1965  0.0060  0.0147
                                            0.0039  0.0055 -0.0070 -0.0102
                ( 47.44%)   0.6888* C   4 s( 26.99%)p 2.70( 72.96%)d 0.00(  0.05%)
                                            0.0005  0.5195  0.0025  0.4373  0.0162
                                            0.7007 -0.0053  0.2168  0.0074  0.0158
                                            0.0054  0.0093 -0.0088 -0.0091
     7. (0.98725) BD ( 1) C   2 - C   8  
                ( 50.86%)   0.7132* C   2 s( 27.32%)p 2.66( 72.60%)d 0.00(  0.08%)
                                            0.0001  0.5226 -0.0075 -0.4252  0.0154
                                            0.7095  0.0143 -0.2033 -0.0058 -0.0202
                                            0.0059 -0.0087 -0.0116 -0.0123
                ( 49.14%)   0.7010* C   8 s( 27.39%)p 2.65( 72.53%)d 0.00(  0.08%)
                                            0.0003  0.5234  0.0014  0.4312  0.0174
                                           -0.6916  0.0026  0.2461  0.0103 -0.0201
                                            0.0079 -0.0123 -0.0099 -0.0103
     8. (0.99458) BD ( 1) O   3 - H  12  
                ( 75.47%)   0.8687* O   3 s( 19.71%)p 4.07( 80.21%)d 0.00(  0.08%)
                                            0.0002  0.4436  0.0165  0.4216  0.0102
                                            0.7176  0.0142  0.3289  0.0311  0.0195
                                            0.0009  0.0029 -0.0126 -0.0170
                ( 24.53%)   0.4953* H  12 s( 99.52%)p 0.00(  0.48%)
                                            0.9976 -0.0064 -0.0331 -0.0541 -0.0281
     9. (0.99042) BD ( 1) C   4 - C   5  
                ( 51.20%)   0.7156* C   4 s( 28.26%)p 2.54( 71.70%)d 0.00(  0.05%)
                                            0.0001  0.5315  0.0046 -0.7885 -0.0001
                                            0.0032 -0.0340  0.3066 -0.0031 -0.0031
                                           -0.0131  0.0019  0.0157 -0.0061
                ( 48.80%)   0.6985* C   5 s( 26.84%)p 2.72( 73.10%)d 0.00(  0.05%)
                                            0.0002  0.5181  0.0013  0.7959  0.0053
                                           -0.0111 -0.0354 -0.3101 -0.0065  0.0018
                                           -0.0140 -0.0005  0.0170 -0.0071
    10. (0.98582) BD ( 1) C   4 - H  13  
                ( 62.53%)   0.7908* C   4 s( 22.04%)p 3.53( 77.91%)d 0.00(  0.04%)
                                            0.0003 -0.4695  0.0058  0.0249 -0.0024
                                            0.0603  0.0279  0.8798 -0.0027  0.0001
                                           -0.0001  0.0010  0.0004 -0.0204
                ( 37.47%)   0.6121* H  13 s( 99.91%)p 0.00(  0.09%)
                                           -0.9995  0.0028 -0.0008 -0.0059 -0.0298
    11. (0.98845) BD ( 1) C   4 - H  14  
                ( 62.95%)   0.7934* C   4 s( 22.59%)p 3.43( 77.37%)d 0.00(  0.04%)
                                            0.0002 -0.4752 -0.0047 -0.4303  0.0139
                                            0.7098  0.0045 -0.2900  0.0179  0.0150
                                           -0.0072  0.0096  0.0053  0.0056
                ( 37.05%)   0.6087* H  14 s( 99.90%)p 0.00(  0.10%)
                                           -0.9995 -0.0009  0.0138 -0.0262  0.0090
    12. (0.99095) BD ( 1) C   5 - C   6  
                ( 50.13%)   0.7080* C   5 s( 27.55%)p 2.63( 72.40%)d 0.00(  0.05%)
                                            0.0002  0.5249  0.0010 -0.4257 -0.0324
                                            0.6955 -0.0119 -0.2405 -0.0010 -0.0139
                                            0.0043 -0.0099 -0.0106 -0.0083
                ( 49.87%)   0.7062* C   6 s( 27.55%)p 2.63( 72.40%)d 0.00(  0.05%)
                                            0.0002  0.5249  0.0008  0.4119 -0.0258
                                           -0.7041 -0.0203  0.2399  0.0049 -0.0167
                                            0.0063 -0.0085 -0.0059 -0.0087
    13. (0.98819) BD ( 1) C   5 - H  15  
                ( 63.19%)   0.7949* C   5 s( 23.33%)p 3.28( 76.63%)d 0.00(  0.04%)
                                            0.0001 -0.4830 -0.0069  0.4269 -0.0028
                                            0.7168 -0.0066  0.2644 -0.0189 -0.0125
                                           -0.0051 -0.0101  0.0080  0.0060
                ( 36.81%)   0.6067* H  15 s( 99.91%)p 0.00(  0.09%)
                                           -0.9995  0.0025 -0.0166 -0.0251 -0.0063
    14. (0.98881) BD ( 1) C   5 - H  16  
                ( 62.24%)   0.7889* C   5 s( 22.14%)p 3.52( 77.82%)d 0.00(  0.05%)
                                           -0.0001  0.4704 -0.0074  0.0357 -0.0150
                                           -0.0296 -0.0233  0.8805 -0.0006  0.0001
                                            0.0036  0.0017  0.0001  0.0209
                ( 37.76%)   0.6145* H  16 s( 99.90%)p 0.00(  0.10%)
                                            0.9995 -0.0053  0.0003  0.0053 -0.0304
    15. (0.99095) BD ( 1) C   6 - C   7  
                ( 49.27%)   0.7019* C   6 s( 27.16%)p 2.68( 72.79%)d 0.00(  0.05%)
                                            0.0002  0.5211  0.0016  0.4211 -0.0252
                                            0.7088  0.0213  0.2168  0.0053  0.0165
                                            0.0056  0.0081 -0.0059 -0.0093
                ( 50.73%)   0.7123* C   7 s( 27.88%)p 2.59( 72.08%)d 0.00(  0.04%)
                                            0.0002  0.5280 -0.0007 -0.4335 -0.0292
                                           -0.6957  0.0158 -0.2186  0.0004  0.0127
                                            0.0040  0.0094 -0.0099 -0.0084
    16. (0.98881) BD ( 1) C   6 - H  17  
                ( 62.96%)   0.7935* C   6 s( 23.27%)p 3.30( 76.69%)d 0.00(  0.04%)
                                            0.0001 -0.4823 -0.0073  0.7999 -0.0043
                                           -0.0124  0.0016 -0.3557  0.0188  0.0012
                                            0.0141 -0.0007 -0.0141  0.0039
                ( 37.04%)   0.6086* H  17 s( 99.90%)p 0.00(  0.10%)
                                           -0.9995  0.0021 -0.0296 -0.0011  0.0101
    17. (0.98916) BD ( 1) C   6 - H  18  
                ( 61.86%)   0.7865* C   6 s( 21.90%)p 3.56( 78.06%)d 0.00(  0.05%)
                                            0.0001 -0.4679  0.0078  0.1083  0.0267
                                            0.0123  0.0006  0.8763 -0.0058  0.0001
                                           -0.0013 -0.0007 -0.0000 -0.0212
                ( 38.14%)   0.6176* H  18 s( 99.91%)p 0.00(  0.09%)
                                           -0.9995  0.0043 -0.0092 -0.0001 -0.0291
    18. (0.99078) BD ( 1) C   7 - C   8  
                ( 48.04%)   0.6931* C   7 s( 26.59%)p 2.76( 73.35%)d 0.00(  0.05%)
                                            0.0002  0.5157  0.0032  0.7959  0.0062
                                           -0.0055  0.0346 -0.3143 -0.0081 -0.0024
                                           -0.0142  0.0008  0.0171 -0.0070
                ( 51.96%)   0.7208* C   8 s( 28.20%)p 2.55( 71.76%)d 0.00(  0.04%)
                                            0.0001  0.5310  0.0042 -0.7871  0.0002
                                            0.0215  0.0321  0.3107 -0.0034  0.0015
                                           -0.0127 -0.0021  0.0148 -0.0055
    19. (0.98906) BD ( 1) C   7 - H  19  
                ( 62.99%)   0.7936* C   7 s( 23.39%)p 3.27( 76.57%)d 0.00(  0.04%)
                                           -0.0001  0.4835  0.0078 -0.4184  0.0021
                                            0.7154 -0.0066 -0.2802  0.0188 -0.0135
                                            0.0051 -0.0103 -0.0089 -0.0063
                ( 37.01%)   0.6084* H  19 s( 99.90%)p 0.00(  0.10%)
                                            0.9995 -0.0014  0.0160 -0.0258  0.0092
    20. (0.98899) BD ( 1) C   7 - H  20  
                ( 62.00%)   0.7874* C   7 s( 22.01%)p 3.54( 77.95%)d 0.00(  0.04%)
                                           -0.0001  0.4691 -0.0080  0.0434 -0.0176
                                            0.0535  0.0208  0.8798 -0.0039 -0.0006
                                            0.0044  0.0010  0.0001  0.0205
                ( 38.00%)   0.6164* H  20 s( 99.91%)p 0.00(  0.09%)
                                            0.9995 -0.0059  0.0022 -0.0039 -0.0298
    21. (0.98878) BD ( 1) C   8 - H  21  
                ( 63.04%)   0.7940* C   8 s( 21.98%)p 3.55( 77.98%)d 0.00(  0.04%)
                                           -0.0002  0.4688  0.0028  0.4389 -0.0130
                                            0.7201  0.0056  0.2605 -0.0222  0.0149
                                            0.0076  0.0088 -0.0044 -0.0063
                ( 36.96%)   0.6080* H  21 s( 99.91%)p 0.00(  0.09%)
                                            0.9995 -0.0041 -0.0138 -0.0267 -0.0053
    22. (0.98556) BD ( 1) C   8 - H  22  
                ( 63.56%)   0.7972* C   8 s( 22.32%)p 3.48( 77.64%)d 0.00(  0.04%)
                                            0.0003 -0.4724  0.0031  0.0271 -0.0039
                                           -0.0273 -0.0256  0.8799  0.0003  0.0008
                                            0.0003 -0.0027  0.0007 -0.0198
                ( 36.44%)   0.6037* H  22 s( 99.90%)p 0.00(  0.10%)
                                           -0.9995  0.0050 -0.0004  0.0044 -0.0307
    23. (0.99955) CR ( 1) C   1           s(100.00%)p 0.00(  0.00%)
                                            1.0000 -0.0001 -0.0000  0.0004  0.0000
                                            0.0000 -0.0000 -0.0003 -0.0000  0.0000
                                            0.0000 -0.0000 -0.0000  0.0000
    24. (0.99935) CR ( 1) C   2           s(100.00%)p 0.00(  0.00%)
                                            1.0000 -0.0000  0.0000 -0.0001 -0.0000
                                           -0.0001 -0.0000  0.0003  0.0000  0.0000
                                            0.0000  0.0000 -0.0000  0.0000
    25. (0.99986) CR ( 1) O   3           s(100.00%)p 0.00(  0.00%)
                                            1.0000 -0.0001 -0.0000 -0.0001 -0.0000
                                           -0.0001 -0.0000 -0.0002 -0.0000 -0.0000
                                           -0.0000 -0.0000  0.0000  0.0000
    26. (0.99949) CR ( 1) C   4           s(100.00%)p 0.00(  0.00%)
                                            1.0000 -0.0001 -0.0000 -0.0001 -0.0000
                                           -0.0005 -0.0000 -0.0003 -0.0000 -0.0000
                                            0.0000 -0.0000  0.0000  0.0000
    27. (0.99955) CR ( 1) C   5           s(100.00%)p 0.00(  0.00%)
                                            1.0000 -0.0001 -0.0000 -0.0001  0.0000
                                           -0.0002  0.0000  0.0002  0.0000  0.0000
                                            0.0000  0.0000 -0.0000  0.0000
    28. (0.99955) CR ( 1) C   6           s(100.00%)p 0.00(  0.00%)
                                            1.0000 -0.0001 -0.0000 -0.0003  0.0000
                                            0.0000 -0.0000 -0.0002 -0.0000 -0.0000
                                           -0.0000  0.0000  0.0000  0.0000
    29. (0.99954) CR ( 1) C   7           s(100.00%)p 0.00(  0.00%)
                                            1.0000 -0.0001 -0.0000 -0.0001  0.0000
                                            0.0002 -0.0000  0.0002  0.0000 -0.0000
                                            0.0000 -0.0000 -0.0000  0.0000
    30. (0.99949) CR ( 1) C   8           s(100.00%)p 0.00(  0.00%)
                                            1.0000 -0.0000 -0.0000  0.0000 -0.0000
                                            0.0004  0.0000 -0.0003 -0.0000  0.0000
                                            0.0000  0.0000  0.0000  0.0000
    31. (0.99056) LP ( 1) O   3           s( 45.03%)p 1.22( 54.93%)d 0.00(  0.05%)
                                            0.0001  0.6710 -0.0025 -0.2050  0.0032
                                           -0.5182  0.0042  0.4886 -0.0004 -0.0086
                                            0.0071  0.0163  0.0074 -0.0026
    32. (0.98521) LP ( 2) O   3           s(  0.03%)p99.99( 99.91%)d 1.54(  0.05%)
                                            0.0000  0.0183 -0.0013 -0.8809  0.0076
                                            0.4624 -0.0030  0.0957 -0.0010 -0.0114
                                            0.0119 -0.0042 -0.0151 -0.0018
    33. (0.00237) RY*( 1) C   1           s(  0.06%)p99.99( 94.70%)d83.51(  5.24%)
                                            0.0000  0.0004  0.0250  0.0017  0.0145
                                            0.0194  0.9714 -0.0004  0.0534 -0.2261
                                            0.0007  0.0323 -0.0106  0.0104
    34. (0.00145) RY*( 2) C   1           s(  4.17%)p22.35( 93.17%)d 0.64(  2.66%)
                                           -0.0000  0.0073  0.2041 -0.0161 -0.4204
                                            0.0002  0.0462 -0.0068 -0.8675 -0.0174
                                            0.1055 -0.0026  0.0144 -0.1221
    35. (0.00060) RY*( 3) C   1           s( 62.26%)p 0.59( 36.75%)d 0.02(  0.99%)
                                            0.0000  0.0124  0.7890  0.0202 -0.4535
                                            0.0010 -0.0206 -0.0083  0.4012  0.0665
                                            0.0141 -0.0157 -0.0690  0.0155
    36. (0.00012) RY*( 4) C   1           s( 26.68%)p 2.21( 58.96%)d 0.54( 14.36%)
                                           -0.0000 -0.0207  0.5161 -0.0234  0.7205
                                           -0.0018  0.0014  0.0151 -0.2640  0.0644
                                            0.0660 -0.0436 -0.2340  0.2800
    37. (0.00004) RY*( 5) C   1           s(  2.60%)p 3.21(  8.34%)d34.31( 89.06%)
    38. (0.00000) RY*( 6) C   1           s(  1.32%)p 1.22(  1.62%)d73.41( 97.06%)
    39. (0.00000) RY*( 7) C   1           s(  0.03%)p 5.35(  0.15%)d99.99( 99.82%)
    40. (0.00001) RY*( 8) C   1           s(  2.43%)p 0.47(  1.15%)d39.70( 96.42%)
    41. (0.00001) RY*( 9) C   1           s(  0.52%)p10.08(  5.27%)d99.99( 94.21%)
    42. (0.00412) RY*( 1) C   2           s(  5.45%)p17.16( 93.60%)d 0.17(  0.95%)
                                            0.0000 -0.0112  0.2333 -0.0191 -0.2962
                                            0.0137 -0.4169 -0.0336  0.8202  0.0143
                                            0.0170  0.0670  0.0642  0.0188
    43. (0.00197) RY*( 2) C   2           s(  1.61%)p58.75( 94.68%)d 2.30(  3.71%)
                                            0.0000  0.0150  0.1261 -0.0095 -0.6326
                                           -0.0153  0.7314  0.0053  0.1060 -0.0674
                                           -0.0823 -0.0351  0.1251 -0.0941
    44. (0.00127) RY*( 3) C   2           s(  0.06%)p99.99( 94.34%)d86.37(  5.59%)
                                            0.0000  0.0243 -0.0076 -0.0096 -0.6458
                                            0.0043 -0.5163  0.0113 -0.5096  0.1079
                                           -0.0125  0.0540  0.1681 -0.1137
    45. (0.00086) RY*( 4) C   2           s(  2.82%)p 0.03(  0.08%)d34.39( 97.09%)
                                           -0.0000  0.0000  0.1680  0.0131  0.0018
                                           -0.0084 -0.0010  0.0060 -0.0232 -0.1091
                                            0.8348 -0.4344  0.0314 -0.2691
    46. (0.00073) RY*( 5) C   2           s(  9.62%)p 0.30(  2.88%)d 9.10( 87.50%)
                                            0.0000 -0.0004  0.3101  0.0034  0.1385
                                            0.0077  0.0751  0.0201 -0.0593  0.0353
                                            0.1992  0.7865  0.0210 -0.4638
    47. (0.00067) RY*( 6) C   2           s( 10.37%)p 0.27(  2.77%)d 8.38( 86.86%)
                                            0.0000 -0.0005  0.3220 -0.0027  0.1414
                                           -0.0017 -0.0774  0.0397 -0.0125  0.0128
                                           -0.4922 -0.4144 -0.0845 -0.6688
    48. (0.00038) RY*( 7) C   2           s( 17.78%)p 0.34(  6.04%)d 4.28( 76.17%)
                                            0.0000 -0.0075  0.4216 -0.0228  0.2260
                                            0.0083  0.0382 -0.0157 -0.0842  0.2111
                                           -0.0563 -0.0877  0.8038  0.2454
    49. (0.00034) RY*( 8) C   2           s(  0.64%)p 2.68(  1.70%)d99.99( 97.66%)
                                            0.0000 -0.0035  0.0797 -0.0049  0.0241
                                           -0.0208 -0.1056 -0.0016 -0.0696 -0.9618
                                           -0.1018  0.0633  0.1860  0.0507
    50. (0.00017) RY*( 9) C   2           s( 51.69%)p 0.08(  4.34%)d 0.85( 43.96%)
                                           -0.0000 -0.0007  0.7190  0.0017 -0.0583
                                           -0.0019 -0.0061 -0.0326 -0.1974 -0.0044
                                           -0.0075 -0.0229 -0.5120  0.4206
    51. (0.00128) RY*( 1) O   3           s( 11.85%)p 7.03( 83.36%)d 0.40(  4.79%)
                                           -0.0000  0.0032  0.3442 -0.0048 -0.8970
                                            0.0014  0.1702 -0.0015  0.0040  0.0001
                                            0.2146 -0.0108 -0.0162 -0.0383
    52. (0.00098) RY*( 2) O   3           s( 35.08%)p 1.63( 57.05%)d 0.22(  7.87%)
                                            0.0000  0.0015  0.5922 -0.0001  0.0869
                                           -0.0012 -0.7492 -0.0026 -0.0403  0.0652
                                            0.0201  0.2719 -0.0095 -0.0066
    53. (0.00043) RY*( 3) O   3           s( 41.74%)p 1.23( 51.29%)d 0.17(  6.96%)
                                            0.0000  0.0027  0.6461 -0.0024  0.3060
                                           -0.0045  0.4843 -0.0056 -0.4297 -0.0858
                                           -0.1445 -0.2030  0.0088 -0.0079
    54. (0.00004) RY*( 4) O   3           s(  9.14%)p 8.51( 77.80%)d 1.43( 13.06%)
    55. (0.00000) RY*( 5) O   3           s(  0.01%)p73.31(  1.09%)d99.99( 98.89%)
    56. (0.00001) RY*( 6) O   3           s(  0.02%)p99.99(  6.94%)d99.99( 93.04%)
    57. (0.00000) RY*( 7) O   3           s(  0.22%)p55.09( 11.86%)d99.99( 87.93%)
    58. (0.00001) RY*( 8) O   3           s(  0.05%)p 5.81(  0.27%)d99.99( 99.69%)
    59. (0.00001) RY*( 9) O   3           s(  1.91%)p 5.51( 10.56%)d45.72( 87.53%)
    60. (0.00313) RY*( 1) C   4           s(  5.26%)p17.32( 91.02%)d 0.71(  3.73%)
                                           -0.0000  0.0153  0.2288 -0.0146 -0.3542
                                            0.0226  0.5179 -0.0171 -0.7179 -0.1137
                                            0.0524 -0.0475 -0.0382 -0.1338
    61. (0.00212) RY*( 2) C   4           s( 20.69%)p 3.61( 74.70%)d 0.22(  4.61%)
                                            0.0000 -0.0075  0.4548  0.0031  0.8034
                                           -0.0122 -0.0561 -0.0039 -0.3135  0.1184
                                           -0.0488 -0.0647  0.1572 -0.0288
    62. (0.00096) RY*( 3) C   4           s( 51.26%)p 0.90( 45.96%)d 0.05(  2.78%)
                                           -0.0000  0.0140  0.7158 -0.0069 -0.1315
                                           -0.0039  0.3613 -0.0048  0.5583 -0.1314
                                            0.0238  0.0321 -0.0195  0.0924
    63. (0.00050) RY*( 4) C   4           s( 18.68%)p 3.07( 57.31%)d 1.29( 24.01%)
                                            0.0000 -0.0235  0.4316  0.0115 -0.4042
                                            0.0039 -0.6285 -0.0027 -0.1207  0.3716
                                            0.2104 -0.0370  0.0800 -0.2234
    64. (0.00014) RY*( 5) C   4           s(  2.52%)p 3.79(  9.56%)d34.89( 87.92%)
                                           -0.0000 -0.0083  0.1585  0.0103 -0.1402
                                            0.0099 -0.2229  0.0132 -0.1607 -0.0163
                                           -0.6400 -0.2173 -0.3131  0.5693
    65. (0.00009) RY*( 6) C   4           s(  0.69%)p18.41( 12.71%)d99.99( 86.60%)
    66. (0.00002) RY*( 7) C   4           s(  0.21%)p10.04(  2.10%)d99.99( 97.69%)
    67. (0.00002) RY*( 8) C   4           s(  0.59%)p10.08(  5.91%)d99.99( 93.51%)
    68. (0.00001) RY*( 9) C   4           s(  0.23%)p 3.38(  0.79%)d99.99( 98.98%)
    69. (0.00286) RY*( 1) C   5           s(  5.81%)p15.42( 89.65%)d 0.78(  4.53%)
                                           -0.0000  0.0254  0.2398  0.0203  0.3959
                                            0.0290  0.6370  0.0160  0.5767  0.1256
                                            0.0178  0.0479 -0.0662 -0.1502
    70. (0.00089) RY*( 2) C   5           s(  5.02%)p13.86( 69.58%)d 5.06( 25.40%)
                                            0.0000 -0.0227  0.2229 -0.0100  0.0083
                                           -0.0028 -0.6014  0.0050  0.5778 -0.3374
                                            0.0982  0.1114  0.1974 -0.2813
    71. (0.00069) RY*( 3) C   5           s(  0.69%)p99.99( 90.59%)d12.67(  8.72%)
                                            0.0000 -0.0081  0.0826  0.0215 -0.8688
                                           -0.0135  0.3293 -0.0002  0.2049 -0.1009
                                           -0.1956  0.1656  0.0824 -0.0675
    72. (0.00020) RY*( 4) C   5           s( 73.95%)p 0.18( 13.48%)d 0.17( 12.56%)
                                            0.0000  0.0045  0.8600 -0.0066  0.0589
                                           -0.0031  0.0706  0.0038 -0.3554 -0.2084
                                           -0.0487 -0.0431  0.2197  0.1723
    73. (0.00014) RY*( 5) C   5           s(  0.07%)p73.05(  5.10%)d99.99( 94.83%)
                                           -0.0000 -0.0005  0.0264 -0.0088  0.1873
                                            0.0054 -0.1064  0.0047 -0.0671 -0.1414
                                           -0.7356  0.4825 -0.3894 -0.0527
    74. (0.00007) RY*( 6) C   5           s(  1.88%)p 1.01(  1.90%)d51.23( 96.23%)
    75. (0.00003) RY*( 7) C   5           s(  0.76%)p26.24( 20.07%)d99.99( 79.16%)
    76. (0.00001) RY*( 8) C   5           s( 11.86%)p 0.79(  9.36%)d 6.64( 78.78%)
    77. (0.00001) RY*( 9) C   5           s(  0.09%)p 3.46(  0.31%)d99.99( 99.60%)
    78. (0.00254) RY*( 1) C   6           s(  7.38%)p11.78( 86.95%)d 0.77(  5.66%)
                                           -0.0000  0.0227  0.2707  0.0307  0.6447
                                           -0.0005 -0.0079 -0.0222 -0.6726 -0.0064
                                           -0.1126 -0.0016  0.1363 -0.1592
    79. (0.00084) RY*( 2) C   6           s(  4.94%)p13.54( 66.96%)d 5.68( 28.09%)
                                            0.0000 -0.0229  0.2212 -0.0100 -0.5986
                                           -0.0063  0.2478 -0.0041 -0.4998 -0.0051
                                           -0.1396 -0.0672 -0.4479 -0.2373
    80. (0.00068) RY*( 3) C   6           s(  0.40%)p99.99( 91.39%)d20.39(  8.21%)
                                            0.0000 -0.0067  0.0631 -0.0010 -0.1575
                                            0.0236 -0.9353 -0.0014 -0.1168  0.0525
                                           -0.0423  0.2354 -0.1280 -0.0760
    81. (0.00021) RY*( 4) C   6           s( 76.69%)p 0.17( 13.42%)d 0.13(  9.89%)
                                            0.0000  0.0038  0.8757 -0.0052  0.1083
                                           -0.0015  0.0021 -0.0018  0.3499  0.0611
                                            0.1186 -0.0391 -0.2241  0.1713
    82. (0.00014) RY*( 5) C   6           s(  0.22%)p22.15(  4.83%)d99.99( 94.95%)
                                            0.0000  0.0001  0.0467 -0.0004  0.0180
                                           -0.0094  0.2152 -0.0011  0.0397 -0.3303
                                           -0.0004  0.9148 -0.0330 -0.0500
    83. (0.00006) RY*( 6) C   6           s(  0.39%)p 5.20(  2.02%)d99.99( 97.59%)
    84. (0.00003) RY*( 7) C   6           s(  0.85%)p26.49( 22.43%)d90.61( 76.72%)
    85. (0.00001) RY*( 8) C   6           s(  0.60%)p 1.77(  1.06%)d99.99( 98.34%)
    86. (0.00001) RY*( 9) C   6           s(  8.66%)p 1.27( 11.00%)d 9.28( 80.35%)
    87. (0.00305) RY*( 1) C   7           s(  6.71%)p13.28( 89.13%)d 0.62(  4.16%)
                                           -0.0000  0.0251  0.2578  0.0197  0.3872
                                           -0.0291 -0.6142  0.0179  0.6021 -0.1143
                                            0.0217 -0.0552 -0.0659 -0.1436
    88. (0.00094) RY*( 2) C   7           s(  5.36%)p13.57( 72.79%)d 4.07( 21.85%)
                                            0.0000 -0.0203  0.2307 -0.0134  0.1782
                                            0.0036  0.6768  0.0085  0.4877  0.3219
                                            0.1047 -0.1026  0.1828 -0.2450
    89. (0.00066) RY*( 3) C   7           s(  1.65%)p52.11( 86.21%)d 7.34( 12.14%)
                                            0.0000 -0.0115  0.1281  0.0179 -0.8551
                                            0.0108 -0.1872 -0.0018  0.3089  0.1454
                                           -0.1812 -0.1949  0.1313 -0.1104
    90. (0.00023) RY*( 4) C   7           s( 71.50%)p 0.23( 16.46%)d 0.17( 12.03%)
                                            0.0000  0.0049  0.8456 -0.0102  0.0661
                                            0.0009 -0.0881  0.0039 -0.3904  0.1825
                                           -0.1106  0.0178  0.2142  0.1691
    91. (0.00014) RY*( 5) C   7           s(  0.05%)p89.13(  4.84%)d99.99( 95.10%)
                                           -0.0000 -0.0005  0.0233  0.0079 -0.1790
                                            0.0055 -0.0906 -0.0082  0.0895 -0.0733
                                            0.7202  0.5094  0.3939  0.1112
    92. (0.00007) RY*( 6) C   7           s(  3.76%)p 0.85(  3.21%)d24.71( 93.03%)
    93. (0.00002) RY*( 7) C   7           s(  0.69%)p19.59( 13.53%)d99.99( 85.78%)
    94. (0.00002) RY*( 8) C   7           s( 10.35%)p 1.30( 13.45%)d 7.36( 76.20%)
    95. (0.00001) RY*( 9) C   7           s(  0.05%)p 9.13(  0.43%)d99.99( 99.52%)
    96. (0.00290) RY*( 1) C   8           s(  3.17%)p28.91( 91.76%)d 1.60(  5.06%)
                                           -0.0000  0.0161  0.1774 -0.0149 -0.5091
                                           -0.0264 -0.5454 -0.0132 -0.5999  0.1553
                                            0.0556  0.0181 -0.0736 -0.1329
    97. (0.00194) RY*( 2) C   8           s( 25.54%)p 2.72( 69.35%)d 0.20(  5.11%)
                                            0.0000 -0.0071  0.5053  0.0001  0.7038
                                            0.0057 -0.0402 -0.0049 -0.4433 -0.1147
                                           -0.0215  0.0738  0.1607 -0.0786
    98. (0.00054) RY*( 3) C   8           s( 53.22%)p 0.83( 43.95%)d 0.05(  2.83%)
                                           -0.0000  0.0121  0.7294 -0.0042 -0.1173
                                            0.0090 -0.2720 -0.0032  0.5930  0.1342
                                            0.0233 -0.0543 -0.0607  0.0561
    99. (0.00049) RY*( 4) C   8           s( 13.84%)p 4.27( 59.05%)d 1.96( 27.11%)
                                            0.0000 -0.0226  0.3713  0.0103 -0.4219
                                           -0.0051  0.6275 -0.0028 -0.1364 -0.3957
                                            0.2119  0.0412  0.0629 -0.2529
   100. (0.00016) RY*( 5) C   8           s(  3.44%)p 3.68( 12.66%)d24.38( 83.90%)
                                           -0.0000 -0.0078  0.1853  0.0125 -0.1261
                                           -0.0140  0.2701  0.0150 -0.1928  0.0897
                                           -0.6178  0.1930 -0.3334  0.5485
   101. (0.00011) RY*( 6) C   8           s(  0.68%)p16.95( 11.48%)d99.99( 87.84%)
                                           -0.0000 -0.0091  0.0818  0.0160 -0.0712
                                           -0.0218  0.3050  0.0062 -0.1265  0.6775
                                            0.1871 -0.2250  0.5186  0.2545
   102. (0.00004) RY*( 7) C   8           s(  0.04%)p50.97(  2.18%)d99.99( 97.78%)
   103. (0.00002) RY*( 8) C   8           s(  0.06%)p99.99(  8.73%)d99.99( 91.20%)
   104. (0.00001) RY*( 9) C   8           s(  0.12%)p 8.01(  0.93%)d99.99( 98.96%)
   105. (0.00075) RY*( 1) H   9           s( 98.72%)p 0.01(  1.28%)
                                            0.0051  0.9935  0.0664  0.0911 -0.0113
   106. (0.00010) RY*( 2) H   9           s(  0.07%)p99.99( 99.93%)
   107. (0.00006) RY*( 3) H   9           s(  0.01%)p99.99( 99.99%)
   108. (0.00002) RY*( 4) H   9           s(  1.29%)p76.63( 98.71%)
   109. (0.00042) RY*( 1) H  10           s( 97.76%)p 0.02(  2.24%)
                                            0.0056  0.9887 -0.0053  0.0144 -0.1489
   110. (0.00010) RY*( 2) H  10           s(  0.02%)p99.99( 99.98%)
   111. (0.00006) RY*( 3) H  10           s(  0.25%)p99.99( 99.75%)
   112. (0.00002) RY*( 4) H  10           s(  2.06%)p47.50( 97.94%)
   113. (0.00074) RY*( 1) H  11           s( 98.93%)p 0.01(  1.07%)
                                            0.0020  0.9946  0.0606 -0.0814 -0.0197
   114. (0.00008) RY*( 2) H  11           s(  0.08%)p99.99( 99.92%)
   115. (0.00006) RY*( 3) H  11           s(  0.01%)p99.99( 99.99%)
   116. (0.00002) RY*( 4) H  11           s(  1.07%)p92.38( 98.93%)
   117. (0.00075) RY*( 1) H  12           s( 80.37%)p 0.24( 19.63%)
                                            0.0175  0.8963  0.2524 -0.1157  0.3453
   118. (0.00069) RY*( 2) H  12           s(  4.49%)p21.29( 95.51%)
                                            0.0039  0.2118 -0.8413  0.4484  0.2153
   119. (0.00046) RY*( 3) H  12           s( 12.31%)p 7.12( 87.69%)
                                            0.0034  0.3508  0.0885  0.4038 -0.8403
   120. (0.00001) RY*( 4) H  12           s(  3.32%)p29.14( 96.68%)
   121. (0.00097) RY*( 1) H  13           s( 99.20%)p 0.01(  0.80%)
                                            0.0047  0.9960  0.0489  0.0257 -0.0700
   122. (0.00008) RY*( 2) H  13           s(  0.06%)p99.99( 99.94%)
   123. (0.00005) RY*( 3) H  13           s(  0.23%)p99.99( 99.77%)
   124. (0.00002) RY*( 4) H  13           s(  0.60%)p99.99( 99.40%)
   125. (0.00111) RY*( 1) H  14           s( 99.59%)p 0.00(  0.41%)
                                            0.0007  0.9979  0.0442 -0.0441 -0.0157
   126. (0.00008) RY*( 2) H  14           s(  0.02%)p99.99( 99.98%)
   127. (0.00005) RY*( 3) H  14           s(  0.04%)p99.99( 99.96%)
   128. (0.00002) RY*( 4) H  14           s(  0.45%)p99.99( 99.55%)
   129. (0.00088) RY*( 1) H  15           s( 99.72%)p 0.00(  0.28%)
                                            0.0041  0.9986 -0.0232 -0.0476 -0.0033
   130. (0.00008) RY*( 2) H  15           s(  0.00%)p 1.00(100.00%)
   131. (0.00006) RY*( 3) H  15           s(  0.00%)p 1.00(100.00%)
   132. (0.00002) RY*( 4) H  15           s(  0.37%)p99.99( 99.63%)
   133. (0.00137) RY*( 1) H  16           s( 99.72%)p 0.00(  0.28%)
                                            0.0067  0.9986  0.0262 -0.0031  0.0463
   134. (0.00009) RY*( 2) H  16           s(  0.09%)p99.99( 99.91%)
   135. (0.00006) RY*( 3) H  16           s(  0.02%)p99.99( 99.98%)
   136. (0.00002) RY*( 4) H  16           s(  0.28%)p99.99( 99.72%)
   137. (0.00090) RY*( 1) H  17           s( 99.67%)p 0.00(  0.33%)
                                            0.0038  0.9984 -0.0562  0.0040  0.0091
   138. (0.00008) RY*( 2) H  17           s(  0.00%)p 1.00(100.00%)
   139. (0.00006) RY*( 3) H  17           s(  0.00%)p 1.00(100.00%)
   140. (0.00002) RY*( 4) H  17           s(  0.42%)p99.99( 99.58%)
   141. (0.00127) RY*( 1) H  18           s( 99.67%)p 0.00(  0.33%)
                                            0.0060  0.9983 -0.0052  0.0067 -0.0570
   142. (0.00008) RY*( 2) H  18           s(  0.04%)p99.99( 99.96%)
   143. (0.00006) RY*( 3) H  18           s(  0.00%)p 1.00(100.00%)
   144. (0.00002) RY*( 4) H  18           s(  0.39%)p99.99( 99.61%)
   145. (0.00092) RY*( 1) H  19           s( 99.65%)p 0.00(  0.35%)
                                            0.0032  0.9982 -0.0138  0.0571 -0.0076
   146. (0.00009) RY*( 2) H  19           s(  0.00%)p 1.00(100.00%)
   147. (0.00006) RY*( 3) H  19           s(  0.03%)p99.99( 99.97%)
   148. (0.00002) RY*( 4) H  19           s(  0.41%)p99.99( 99.59%)
   149. (0.00142) RY*( 1) H  20           s( 99.52%)p 0.00(  0.48%)
                                            0.0073  0.9976  0.0453 -0.0066  0.0521
   150. (0.00009) RY*( 2) H  20           s(  0.24%)p99.99( 99.76%)
   151. (0.00006) RY*( 3) H  20           s(  0.03%)p99.99( 99.97%)
   152. (0.00002) RY*( 4) H  20           s(  0.30%)p99.99( 99.70%)
   153. (0.00118) RY*( 1) H  21           s( 99.67%)p 0.00(  0.33%)
                                            0.0054  0.9983  0.0467  0.0304 -0.0143
   154. (0.00009) RY*( 2) H  21           s(  0.02%)p99.99( 99.98%)
   155. (0.00005) RY*( 3) H  21           s(  0.08%)p99.99( 99.92%)
   156. (0.00002) RY*( 4) H  21           s(  0.33%)p99.99( 99.67%)
   157. (0.00107) RY*( 1) H  22           s( 99.55%)p 0.00(  0.45%)
                                            0.0062  0.9977  0.0498 -0.0133 -0.0427
   158. (0.00008) RY*( 2) H  22           s(  0.00%)p 1.00(100.00%)
   159. (0.00005) RY*( 3) H  22           s(  0.28%)p99.99( 99.72%)
   160. (0.00002) RY*( 4) H  22           s(  0.26%)p99.99( 99.74%)
   161. (0.01398) BD*( 1) C   1 - C   2  
                ( 52.07%)   0.7216* C   1 s( 29.61%)p 2.38( 70.32%)d 0.00(  0.07%)
                                           -0.0005 -0.5441 -0.0056  0.7674  0.0035
                                           -0.0132 -0.0001 -0.3374 -0.0181  0.0007
                                            0.0180 -0.0006 -0.0189  0.0058
                ( 47.93%)  -0.6923* C   2 s( 28.05%)p 2.56( 71.88%)d 0.00(  0.07%)
                                           -0.0002 -0.5296 -0.0067 -0.7880 -0.0045
                                            0.0070  0.0034  0.3126 -0.0098  0.0001
                                            0.0149 -0.0002 -0.0195  0.0094
   162. (0.00301) BD*( 1) C   1 - H   9  
                ( 37.67%)   0.6138* C   1 s( 22.98%)p 3.35( 76.98%)d 0.00(  0.04%)
                                            0.0001 -0.4794  0.0010 -0.4563 -0.0189
                                           -0.7098  0.0120 -0.2387  0.0151 -0.0123
                                           -0.0048 -0.0100  0.0094  0.0062
                ( 62.33%)  -0.7895* H   9 s( 99.91%)p 0.00(  0.09%)
                                           -0.9996  0.0019  0.0191  0.0225  0.0048
   163. (0.00264) BD*( 1) C   1 - H  10  
                ( 36.88%)   0.6073* C   1 s( 23.98%)p 3.17( 75.98%)d 0.00(  0.04%)
                                           -0.0002  0.4897 -0.0013 -0.0362  0.0239
                                           -0.0152 -0.0006 -0.8705 -0.0023 -0.0000
                                            0.0049  0.0003  0.0007  0.0182
                ( 63.12%)  -0.7945* H  10 s( 99.91%)p 0.00(  0.09%)
                                            0.9995 -0.0011 -0.0020  0.0006  0.0302
   164. (0.00256) BD*( 1) C   1 - H  11  
                ( 37.02%)   0.6084* C   1 s( 23.36%)p 3.28( 76.60%)d 0.00(  0.04%)
                                            0.0001 -0.4834 -0.0002 -0.4469 -0.0158
                                            0.7035 -0.0111 -0.2660  0.0120  0.0122
                                           -0.0051  0.0102  0.0087  0.0053
                ( 62.98%)  -0.7936* H  11 s( 99.91%)p 0.00(  0.09%)
                                           -0.9995 -0.0008  0.0169 -0.0235  0.0085
   165. (0.02994) BD*( 1) C   2 - O   3  
                ( 70.25%)   0.8381* C   2 s( 17.13%)p 4.82( 82.55%)d 0.02(  0.32%)
                                           -0.0002  0.4135  0.0190  0.0811  0.0033
                                            0.0047 -0.0110  0.9043  0.0329 -0.0007
                                            0.0085  0.0027  0.0010  0.0554
                ( 29.75%)  -0.5455* O   3 s( 35.21%)p 1.84( 64.73%)d 0.00(  0.06%)
                                           -0.0001  0.5934 -0.0047 -0.0567  0.0000
                                            0.0344 -0.0043 -0.8018  0.0075  0.0006
                                           -0.0020 -0.0107 -0.0017  0.0214
   166. (0.01878) BD*( 1) C   2 - C   4  
                ( 47.44%)   0.6888* C   2 s( 27.45%)p 2.64( 72.51%)d 0.00(  0.04%)
                                            0.0000 -0.5239  0.0045  0.4364 -0.0227
                                            0.7039  0.0082  0.1965 -0.0060 -0.0147
                                           -0.0039 -0.0055  0.0070  0.0102
                ( 52.56%)  -0.7250* C   4 s( 26.99%)p 2.70( 72.96%)d 0.00(  0.05%)
                                           -0.0005 -0.5195 -0.0025 -0.4373 -0.0162
                                           -0.7007  0.0053 -0.2168 -0.0074 -0.0158
                                           -0.0054 -0.0093  0.0088  0.0091
   167. (0.02138) BD*( 1) C   2 - C   8  
                ( 49.14%)   0.7010* C   2 s( 27.32%)p 2.66( 72.60%)d 0.00(  0.08%)
                                           -0.0001 -0.5226  0.0075  0.4252 -0.0154
                                           -0.7095 -0.0143  0.2033  0.0058  0.0202
                                           -0.0059  0.0087  0.0116  0.0123
                ( 50.86%)  -0.7132* C   8 s( 27.39%)p 2.65( 72.53%)d 0.00(  0.08%)
                                           -0.0003 -0.5234 -0.0014 -0.4312 -0.0174
                                            0.6916 -0.0026 -0.2461 -0.0103  0.0201
                                           -0.0079  0.0123  0.0099  0.0103
   168. (0.00429) BD*( 1) O   3 - H  12  
                ( 24.53%)   0.4953* O   3 s( 19.71%)p 4.07( 80.21%)d 0.00(  0.08%)
                                           -0.0002 -0.4436 -0.0165 -0.4216 -0.0102
                                           -0.7176 -0.0142 -0.3289 -0.0311 -0.0195
                                           -0.0009 -0.0029  0.0126  0.0170
                ( 75.47%)  -0.8687* H  12 s( 99.52%)p 0.00(  0.48%)
                                           -0.9976  0.0064  0.0331  0.0541  0.0281
   169. (0.00739) BD*( 1) C   4 - C   5  
                ( 48.80%)   0.6985* C   4 s( 28.26%)p 2.54( 71.70%)d 0.00(  0.05%)
                                           -0.0001 -0.5315 -0.0046  0.7885  0.0001
                                           -0.0032  0.0340 -0.3066  0.0031  0.0031
                                            0.0131 -0.0019 -0.0157  0.0061
                ( 51.20%)  -0.7156* C   5 s( 26.84%)p 2.72( 73.10%)d 0.00(  0.05%)
                                           -0.0002 -0.5181 -0.0013 -0.7959 -0.0053
                                            0.0111  0.0354  0.3101  0.0065 -0.0018
                                            0.0140  0.0005 -0.0170  0.0071
   170. (0.00677) BD*( 1) C   4 - H  13  
                ( 37.47%)   0.6121* C   4 s( 22.04%)p 3.53( 77.91%)d 0.00(  0.04%)
                                           -0.0003  0.4695 -0.0058 -0.0249  0.0024
                                           -0.0603 -0.0279 -0.8798  0.0027 -0.0001
                                            0.0001 -0.0010 -0.0004  0.0204
                ( 62.53%)  -0.7908* H  13 s( 99.91%)p 0.00(  0.09%)
                                            0.9995 -0.0028  0.0008  0.0059  0.0298
   171. (0.00604) BD*( 1) C   4 - H  14  
                ( 37.05%)   0.6087* C   4 s( 22.59%)p 3.43( 77.37%)d 0.00(  0.04%)
                                           -0.0002  0.4752  0.0047  0.4303 -0.0139
                                           -0.7098 -0.0045  0.2900 -0.0179 -0.0150
                                            0.0072 -0.0096 -0.0053 -0.0056
                ( 62.95%)  -0.7934* H  14 s( 99.90%)p 0.00(  0.10%)
                                            0.9995  0.0009 -0.0138  0.0262 -0.0090
   172. (0.00751) BD*( 1) C   5 - C   6  
                ( 49.87%)   0.7062* C   5 s( 27.55%)p 2.63( 72.40%)d 0.00(  0.05%)
                                           -0.0002 -0.5249 -0.0010  0.4257  0.0324
                                           -0.6955  0.0119  0.2405  0.0010  0.0139
                                           -0.0043  0.0099  0.0106  0.0083
                ( 50.13%)  -0.7080* C   6 s( 27.55%)p 2.63( 72.40%)d 0.00(  0.05%)
                                           -0.0002 -0.5249 -0.0008 -0.4119  0.0258
                                            0.7041  0.0203 -0.2399 -0.0049  0.0167
                                           -0.0063  0.0085  0.0059  0.0087
   173. (0.00548) BD*( 1) C   5 - H  15  
                ( 36.81%)   0.6067* C   5 s( 23.33%)p 3.28( 76.63%)d 0.00(  0.04%)
                                           -0.0001  0.4830  0.0069 -0.4269  0.0028
                                           -0.7168  0.0066 -0.2644  0.0189  0.0125
                                            0.0051  0.0101 -0.0080 -0.0060
                ( 63.19%)  -0.7949* H  15 s( 99.91%)p 0.00(  0.09%)
                                            0.9995 -0.0025  0.0166  0.0251  0.0063
   174. (0.00814) BD*( 1) C   5 - H  16  
                ( 37.76%)   0.6145* C   5 s( 22.14%)p 3.52( 77.82%)d 0.00(  0.05%)
                                            0.0001 -0.4704  0.0074 -0.0357  0.0150
                                            0.0296  0.0233 -0.8805  0.0006 -0.0001
                                           -0.0036 -0.0017 -0.0001 -0.0209
                ( 62.24%)  -0.7889* H  16 s( 99.90%)p 0.00(  0.10%)
                                           -0.9995  0.0053 -0.0003 -0.0053  0.0304
   175. (0.00778) BD*( 1) C   6 - C   7  
                ( 50.73%)   0.7123* C   6 s( 27.16%)p 2.68( 72.79%)d 0.00(  0.05%)
                                            0.0002  0.5211  0.0016  0.4211 -0.0252
                                            0.7088  0.0213  0.2168  0.0053  0.0165
                                            0.0056  0.0081 -0.0059 -0.0093
                ( 49.27%)  -0.7019* C   7 s( 27.88%)p 2.59( 72.08%)d 0.00(  0.04%)
                                            0.0002  0.5280 -0.0007 -0.4335 -0.0292
                                           -0.6957  0.0158 -0.2186  0.0004  0.0127
                                            0.0040  0.0094 -0.0099 -0.0084
   176. (0.00562) BD*( 1) C   6 - H  17  
                ( 37.04%)   0.6086* C   6 s( 23.27%)p 3.30( 76.69%)d 0.00(  0.04%)
                                           -0.0001  0.4823  0.0073 -0.7999  0.0043
                                            0.0124 -0.0016  0.3557 -0.0188 -0.0012
                                           -0.0141  0.0007  0.0141 -0.0039
                ( 62.96%)  -0.7935* H  17 s( 99.90%)p 0.00(  0.10%)
                                            0.9995 -0.0021  0.0296  0.0011 -0.0101
   177. (0.00833) BD*( 1) C   6 - H  18  
                ( 38.14%)   0.6176* C   6 s( 21.90%)p 3.56( 78.06%)d 0.00(  0.05%)
                                           -0.0001  0.4679 -0.0078 -0.1083 -0.0267
                                           -0.0123 -0.0006 -0.8763  0.0058 -0.0001
                                            0.0013  0.0007  0.0000  0.0212
                ( 61.86%)  -0.7865* H  18 s( 99.91%)p 0.00(  0.09%)
                                            0.9995 -0.0043  0.0092  0.0001  0.0291
   178. (0.00788) BD*( 1) C   7 - C   8  
                ( 51.96%)   0.7208* C   7 s( 26.59%)p 2.76( 73.35%)d 0.00(  0.05%)
                                            0.0002  0.5157  0.0032  0.7959  0.0062
                                           -0.0055  0.0346 -0.3143 -0.0081 -0.0024
                                           -0.0142  0.0008  0.0171 -0.0070
                ( 48.04%)  -0.6931* C   8 s( 28.20%)p 2.55( 71.76%)d 0.00(  0.04%)
                                            0.0001  0.5310  0.0042 -0.7871  0.0002
                                            0.0215  0.0321  0.3107 -0.0034  0.0015
                                           -0.0127 -0.0021  0.0148 -0.0055
   179. (0.00557) BD*( 1) C   7 - H  19  
                ( 37.01%)   0.6084* C   7 s( 23.39%)p 3.27( 76.57%)d 0.00(  0.04%)
                                            0.0001 -0.4835 -0.0078  0.4184 -0.0021
                                           -0.7154  0.0066  0.2802 -0.0188  0.0135
                                           -0.0051  0.0103  0.0089  0.0063
                ( 62.99%)  -0.7936* H  19 s( 99.90%)p 0.00(  0.10%)
                                           -0.9995  0.0014 -0.0160  0.0258 -0.0092
   180. (0.00829) BD*( 1) C   7 - H  20  
                ( 38.00%)   0.6164* C   7 s( 22.01%)p 3.54( 77.95%)d 0.00(  0.04%)
                                            0.0001 -0.4691  0.0080 -0.0434  0.0176
                                           -0.0535 -0.0208 -0.8798  0.0039  0.0006
                                           -0.0044 -0.0010 -0.0001 -0.0205
                ( 62.00%)  -0.7874* H  20 s( 99.91%)p 0.00(  0.09%)
                                           -0.9995  0.0059 -0.0022  0.0039  0.0298
   181. (0.00689) BD*( 1) C   8 - H  21  
                ( 36.96%)   0.6080* C   8 s( 21.98%)p 3.55( 77.98%)d 0.00(  0.04%)
                                            0.0002 -0.4688 -0.0028 -0.4389  0.0130
                                           -0.7201 -0.0056 -0.2605  0.0222 -0.0149
                                           -0.0076 -0.0088  0.0044  0.0063
                ( 63.04%)  -0.7940* H  21 s( 99.91%)p 0.00(  0.09%)
                                           -0.9995  0.0041  0.0138  0.0267  0.0053
   182. (0.00744) BD*( 1) C   8 - H  22  
                ( 36.44%)   0.6037* C   8 s( 22.32%)p 3.48( 77.64%)d 0.00(  0.04%)
                                           -0.0003  0.4724 -0.0031 -0.0271  0.0039
                                            0.0273  0.0256 -0.8799 -0.0003 -0.0008
                                           -0.0003  0.0027 -0.0007  0.0198
                ( 63.56%)  -0.7972* H  22 s( 99.90%)p 0.00(  0.10%)
                                            0.9995 -0.0050  0.0004 -0.0044  0.0307


 NHO Directionality and "Bond Bending" (deviations from line of nuclear centers)

         [Thresholds for printing:  angular deviation  >  1.0 degree]
                                    hybrid p-character > 25.0%
                                    orbital occupancy  >  0.10e

                                Line of Centers        Hybrid 1              Hybrid 2
                                ---------------  -------------------   ------------------
                NBO               Theta   Phi    Theta   Phi    Dev    Theta   Phi    Dev
 ========================================================================================
     1. BD (   1) C   1 - C   2    66.3  179.2    65.2  179.0   1.0    110.9  359.3   2.8
     2. BD (   1) C   1 - H   9    74.2   57.6    75.2   55.7   2.0      --     --    --
     3. BD (   1) C   1 - H  10   177.6  201.1   178.7  232.0   1.4      --     --    --
     4. BD (   1) C   1 - H  11    71.8  301.9    73.0  303.8   2.2      --     --    --
     5. BD (   1) C   2 - O   3     4.5  340.3     5.2  355.7   1.5      --     --    --
     6. BD (   1) C   2 - C   4   104.6  237.9   103.0  239.9   2.4     74.9   56.9   1.1
     7. BD (   1) C   2 - C   8   106.3  121.7   104.1  119.5   3.1     72.7  303.1   1.6
     8. BD (   1) O   3 - H  12    72.9   60.1    67.0   59.5   5.9      --     --    --
     9. BD (   1) C   4 - C   5    68.8  179.4    69.0  182.2   2.6    111.5  356.7   2.6
    10. BD (   1) C   4 - H  13   176.3  250.0   174.1  255.7   2.3      --     --    --
    11. BD (   1) C   4 - H  14    70.5  301.9    71.8  300.2   2.0      --     --    --
    12. BD (   1) C   5 - C   6   106.4  120.9   106.4  123.8   2.8     73.4  298.1   2.7
    14. BD (   1) C   5 - H  16     3.3  323.9     3.7  291.4   2.0      --     --    --
    15. BD (   1) C   6 - C   7    75.2   58.7    75.0   61.5   2.8    104.9  235.8   2.8
    17. BD (   1) C   6 - H  18   172.7  186.2   171.1  185.5   1.6      --     --    --
    18. BD (   1) C   7 - C   8   111.5  359.1   111.9    2.1   2.8     68.7  176.1   2.8
    20. BD (   1) C   7 - H  20     4.4   49.7     5.1   70.9   1.9      --     --    --
    21. BD (   1) C   8 - H  21    73.1   58.0    74.2   59.6   1.9      --     --    --
    22. BD (   1) C   8 - H  22   177.6  131.9   176.2  113.7   1.7      --     --    --
    31. LP (   1) O   3             --     --     48.5  248.6   --       --     --    --
    32. LP (   2) O   3             --     --     84.5  152.3   --       --     --    --


 Second Order Perturbation Theory Analysis of Fock Matrix in NBO Basis

     Threshold for printing:   0.25 kcal/mol
                                                                              E(2)  E(j)-E(i) F(i,j)
         Donor NBO (i)                     Acceptor NBO (j)                 kcal/mol   a.u.    a.u. 
 ===================================================================================================

 within unit  1
   1. BD (   1) C   1 - C   2        / 51. RY*(   1) O   3                    0.29    1.79    0.029
   1. BD (   1) C   1 - C   2        / 61. RY*(   2) C   4                    0.79    1.47    0.043
   1. BD (   1) C   1 - C   2        / 97. RY*(   2) C   8                    0.80    1.48    0.044
   1. BD (   1) C   1 - C   2        /166. BD*(   1) C   2 - C   4            0.99    1.01    0.040
   1. BD (   1) C   1 - C   2        /167. BD*(   1) C   2 - C   8            0.77    0.99    0.035
   1. BD (   1) C   1 - C   2        /169. BD*(   1) C   4 - C   5            1.05    1.06    0.042
   1. BD (   1) C   1 - C   2        /178. BD*(   1) C   7 - C   8            1.07    1.04    0.042
   2. BD (   1) C   1 - H   9        /165. BD*(   1) C   2 - O   3            0.27    0.72    0.018
   2. BD (   1) C   1 - H   9        /166. BD*(   1) C   2 - C   4            1.84    0.85    0.050
   3. BD (   1) C   1 - H  10        / 43. RY*(   2) C   2                    0.28    1.35    0.025
   3. BD (   1) C   1 - H  10        /165. BD*(   1) C   2 - O   3            2.95    0.72    0.059
   4. BD (   1) C   1 - H  11        /165. BD*(   1) C   2 - O   3            0.32    0.72    0.019
   4. BD (   1) C   1 - H  11        /167. BD*(   1) C   2 - C   8            1.92    0.83    0.051
   5. BD (   1) C   2 - O   3        / 42. RY*(   1) C   2                    0.28    1.70    0.028
   5. BD (   1) C   2 - O   3        /163. BD*(   1) C   1 - H  10            0.54    1.36    0.034
   5. BD (   1) C   2 - O   3        /170. BD*(   1) C   4 - H  13            0.66    1.36    0.038
   5. BD (   1) C   2 - O   3        /182. BD*(   1) C   8 - H  22            0.55    1.35    0.034
   6. BD (   1) C   2 - C   4        / 33. RY*(   1) C   1                    0.59    1.37    0.036
   6. BD (   1) C   2 - C   4        / 52. RY*(   2) O   3                    0.42    1.95    0.037
   6. BD (   1) C   2 - C   4        / 69. RY*(   1) C   5                    0.68    1.63    0.042
   6. BD (   1) C   2 - C   4        / 96. RY*(   1) C   8                    0.72    1.59    0.043
   6. BD (   1) C   2 - C   4        /161. BD*(   1) C   1 - C   2            0.76    0.98    0.035
   6. BD (   1) C   2 - C   4        /162. BD*(   1) C   1 - H   9            0.84    1.06    0.038
   6. BD (   1) C   2 - C   4        /167. BD*(   1) C   2 - C   8            0.84    0.95    0.036
   6. BD (   1) C   2 - C   4        /168. BD*(   1) O   3 - H  12            0.96    1.01    0.040
   6. BD (   1) C   2 - C   4        /169. BD*(   1) C   4 - C   5            0.54    1.02    0.030
   6. BD (   1) C   2 - C   4        /171. BD*(   1) C   4 - H  14            0.26    1.08    0.021
   6. BD (   1) C   2 - C   4        /173. BD*(   1) C   5 - H  15            0.69    1.11    0.035
   6. BD (   1) C   2 - C   4        /181. BD*(   1) C   8 - H  21            1.00    1.06    0.041
   7. BD (   1) C   2 - C   8        / 33. RY*(   1) C   1                    0.53    1.41    0.035
   7. BD (   1) C   2 - C   8        / 34. RY*(   2) C   1                    0.34    1.36    0.027
   7. BD (   1) C   2 - C   8        / 51. RY*(   1) O   3                    0.32    1.78    0.030
   7. BD (   1) C   2 - C   8        / 60. RY*(   1) C   4                    0.73    1.64    0.044
   7. BD (   1) C   2 - C   8        / 87. RY*(   1) C   7                    0.80    1.66    0.046
   7. BD (   1) C   2 - C   8        /161. BD*(   1) C   1 - C   2            0.67    1.01    0.033
   7. BD (   1) C   2 - C   8        /164. BD*(   1) C   1 - H  11            0.72    1.10    0.036
   7. BD (   1) C   2 - C   8        /166. BD*(   1) C   2 - C   4            0.93    1.01    0.039
   7. BD (   1) C   2 - C   8        /171. BD*(   1) C   4 - H  14            0.86    1.11    0.039
   7. BD (   1) C   2 - C   8        /178. BD*(   1) C   7 - C   8            0.62    1.04    0.032
   7. BD (   1) C   2 - C   8        /179. BD*(   1) C   7 - H  19            0.69    1.12    0.035
   7. BD (   1) C   2 - C   8        /181. BD*(   1) C   8 - H  21            0.25    1.09    0.021
   8. BD (   1) O   3 - H  12        / 42. RY*(   1) C   2                    1.06    1.57    0.052
   8. BD (   1) O   3 - H  12        / 46. RY*(   5) C   2                    0.32    2.70    0.037
   8. BD (   1) O   3 - H  12        / 62. RY*(   3) C   4                    0.27    1.61    0.026
   8. BD (   1) O   3 - H  12        /166. BD*(   1) C   2 - C   4            1.36    1.13    0.050
   9. BD (   1) C   4 - C   5        / 43. RY*(   2) C   2                    0.45    1.45    0.032
   9. BD (   1) C   4 - C   5        / 78. RY*(   1) C   6                    0.54    1.61    0.037
   9. BD (   1) C   4 - C   5        /161. BD*(   1) C   1 - C   2            1.23    0.95    0.043
   9. BD (   1) C   4 - C   5        /166. BD*(   1) C   2 - C   4            0.57    0.95    0.029
   9. BD (   1) C   4 - C   5        /170. BD*(   1) C   4 - H  13            0.33    1.04    0.023
   9. BD (   1) C   4 - C   5        /171. BD*(   1) C   4 - H  14            0.38    1.05    0.025
   9. BD (   1) C   4 - C   5        /172. BD*(   1) C   5 - C   6            0.44    1.00    0.027
   9. BD (   1) C   4 - C   5        /173. BD*(   1) C   5 - H  15            0.27    1.08    0.022
   9. BD (   1) C   4 - C   5        /176. BD*(   1) C   6 - H  17            0.92    1.07    0.040
  10. BD (   1) C   4 - H  13        /165. BD*(   1) C   2 - O   3            2.61    0.70    0.054
  10. BD (   1) C   4 - H  13        /174. BD*(   1) C   5 - H  16            1.43    0.95    0.047
  11. BD (   1) C   4 - H  14        / 44. RY*(   3) C   2                    0.45    1.30    0.031
  11. BD (   1) C   4 - H  14        / 70. RY*(   2) C   5                    0.32    1.52    0.028
  11. BD (   1) C   4 - H  14        /165. BD*(   1) C   2 - O   3            0.38    0.70    0.021
  11. BD (   1) C   4 - H  14        /167. BD*(   1) C   2 - C   8            1.90    0.82    0.050
  11. BD (   1) C   4 - H  14        /169. BD*(   1) C   4 - C   5            0.26    0.88    0.019
  11. BD (   1) C   4 - H  14        /172. BD*(   1) C   5 - C   6            1.60    0.89    0.048
  12. BD (   1) C   5 - C   6        / 60. RY*(   1) C   4                    0.57    1.56    0.038
  12. BD (   1) C   5 - C   6        / 87. RY*(   1) C   7                    0.51    1.59    0.036
  12. BD (   1) C   5 - C   6        /169. BD*(   1) C   4 - C   5            0.45    0.98    0.027
  12. BD (   1) C   5 - C   6        /171. BD*(   1) C   4 - H  14            1.00    1.04    0.041
  12. BD (   1) C   5 - C   6        /173. BD*(   1) C   5 - H  15            0.36    1.07    0.025
  12. BD (   1) C   5 - C   6        /175. BD*(   1) C   6 - C   7            0.44    0.98    0.026
  12. BD (   1) C   5 - C   6        /176. BD*(   1) C   6 - H  17            0.34    1.06    0.024
  12. BD (   1) C   5 - C   6        /179. BD*(   1) C   7 - H  19            1.00    1.05    0.041
  13. BD (   1) C   5 - H  15        / 79. RY*(   2) C   6                    0.28    1.54    0.027
  13. BD (   1) C   5 - H  15        /166. BD*(   1) C   2 - C   4            2.04    0.82    0.052
  13. BD (   1) C   5 - H  15        /175. BD*(   1) C   6 - C   7            1.71    0.86    0.049
  14. BD (   1) C   5 - H  16        / 80. RY*(   3) C   6                    0.27    1.19    0.023
  14. BD (   1) C   5 - H  16        /170. BD*(   1) C   4 - H  13            1.67    0.92    0.050
  14. BD (   1) C   5 - H  16        /177. BD*(   1) C   6 - H  18            1.56    0.93    0.048
  15. BD (   1) C   6 - C   7        / 69. RY*(   1) C   5                    0.52    1.59    0.036
  15. BD (   1) C   6 - C   7        / 96. RY*(   1) C   8                    0.47    1.56    0.034
  15. BD (   1) C   6 - C   7        /172. BD*(   1) C   5 - C   6            0.44    0.99    0.026
  15. BD (   1) C   6 - C   7        /173. BD*(   1) C   5 - H  15            0.96    1.07    0.040
  15. BD (   1) C   6 - C   7        /176. BD*(   1) C   6 - H  17            0.29    1.07    0.022
  15. BD (   1) C   6 - C   7        /178. BD*(   1) C   7 - C   8            0.43    0.97    0.026
  15. BD (   1) C   6 - C   7        /179. BD*(   1) C   7 - H  19            0.36    1.05    0.025
  15. BD (   1) C   6 - C   7        /180. BD*(   1) C   7 - H  20            0.28    1.04    0.022
  15. BD (   1) C   6 - C   7        /181. BD*(   1) C   8 - H  21            1.06    1.02    0.042
  16. BD (   1) C   6 - H  17        / 70. RY*(   2) C   5                    0.28    1.50    0.026
  16. BD (   1) C   6 - H  17        /169. BD*(   1) C   4 - C   5            1.74    0.87    0.049
  16. BD (   1) C   6 - H  17        /178. BD*(   1) C   7 - C   8            1.82    0.85    0.050
  17. BD (   1) C   6 - H  18        / 71. RY*(   3) C   5                    0.27    1.20    0.023
  17. BD (   1) C   6 - H  18        /174. BD*(   1) C   5 - H  16            1.57    0.93    0.048
  17. BD (   1) C   6 - H  18        /180. BD*(   1) C   7 - H  20            1.59    0.92    0.048
  18. BD (   1) C   7 - C   8        / 42. RY*(   1) C   2                    0.69    1.40    0.039
  18. BD (   1) C   7 - C   8        / 78. RY*(   1) C   6                    0.56    1.63    0.038
  18. BD (   1) C   7 - C   8        /161. BD*(   1) C   1 - C   2            1.19    0.96    0.043
  18. BD (   1) C   7 - C   8        /167. BD*(   1) C   2 - C   8            0.60    0.94    0.030
  18. BD (   1) C   7 - C   8        /175. BD*(   1) C   6 - C   7            0.43    1.01    0.026
  18. BD (   1) C   7 - C   8        /176. BD*(   1) C   6 - H  17            0.88    1.09    0.039
  18. BD (   1) C   7 - C   8        /179. BD*(   1) C   7 - H  19            0.26    1.08    0.021
  18. BD (   1) C   7 - C   8        /181. BD*(   1) C   8 - H  21            0.38    1.04    0.025
  18. BD (   1) C   7 - C   8        /182. BD*(   1) C   8 - H  22            0.34    1.04    0.024
  19. BD (   1) C   7 - H  19        / 79. RY*(   2) C   6                    0.32    1.56    0.028
  19. BD (   1) C   7 - H  19        /167. BD*(   1) C   2 - C   8            1.89    0.82    0.050
  19. BD (   1) C   7 - H  19        /172. BD*(   1) C   5 - C   6            1.59    0.89    0.048
  20. BD (   1) C   7 - H  20        /177. BD*(   1) C   6 - H  18            1.52    0.94    0.048
  20. BD (   1) C   7 - H  20        /182. BD*(   1) C   8 - H  22            1.69    0.91    0.050
  21. BD (   1) C   8 - H  21        / 43. RY*(   2) C   2                    0.33    1.36    0.027
  21. BD (   1) C   8 - H  21        / 88. RY*(   2) C   7                    0.32    1.46    0.027
  21. BD (   1) C   8 - H  21        /165. BD*(   1) C   2 - O   3            0.30    0.72    0.019
  21. BD (   1) C   8 - H  21        /166. BD*(   1) C   2 - C   4            1.78    0.86    0.050
  21. BD (   1) C   8 - H  21        /175. BD*(   1) C   6 - C   7            1.58    0.90    0.048
  22. BD (   1) C   8 - H  22        / 43. RY*(   2) C   2                    0.56    1.35    0.035
  22. BD (   1) C   8 - H  22        /165. BD*(   1) C   2 - O   3            2.96    0.72    0.059
  22. BD (   1) C   8 - H  22        /180. BD*(   1) C   7 - H  20            1.42    0.96    0.047
  23. CR (   1) C   1                / 42. RY*(   1) C   2                    0.25   10.88    0.066
  23. CR (   1) C   1                / 43. RY*(   2) C   2                    0.36   10.94    0.080
  23. CR (   1) C   1                / 48. RY*(   7) C   2                    0.26   11.89    0.070
  23. CR (   1) C   1                /105. RY*(   1) H   9                    0.36   10.52    0.077
  23. CR (   1) C   1                /109. RY*(   1) H  10                    0.40   10.55    0.082
  23. CR (   1) C   1                /113. RY*(   1) H  11                    0.37   10.51    0.079
  24. CR (   1) C   2                / 35. RY*(   3) C   1                    0.50   10.91    0.093
  24. CR (   1) C   2                / 62. RY*(   3) C   4                    0.25   11.01    0.067
  24. CR (   1) C   2                / 98. RY*(   3) C   8                    0.25   10.97    0.066
  24. CR (   1) C   2                /165. BD*(   1) C   2 - O   3            0.63   10.40    0.104
  24. CR (   1) C   2                /166. BD*(   1) C   2 - C   4            0.27   10.53    0.068
  25. CR (   1) O   3                / 42. RY*(   1) C   2                    1.36   19.83    0.208
  25. CR (   1) O   3                / 44. RY*(   3) C   2                    0.49   19.85    0.125
  26. CR (   1) C   4                / 44. RY*(   3) C   2                    0.80   10.89    0.118
  26. CR (   1) C   4                / 71. RY*(   3) C   5                    0.47   10.80    0.090
  26. CR (   1) C   4                /121. RY*(   1) H  13                    0.34   10.50    0.076
  26. CR (   1) C   4                /125. RY*(   1) H  14                    0.37   10.47    0.078
  27. CR (   1) C   5                / 80. RY*(   3) C   6                    0.38   10.79    0.080
  27. CR (   1) C   5                /129. RY*(   1) H  15                    0.36   10.46    0.078
  27. CR (   1) C   5                /133. RY*(   1) H  16                    0.37   10.48    0.078
  28. CR (   1) C   6                / 71. RY*(   3) C   5                    0.38   10.79    0.080
  28. CR (   1) C   6                / 89. RY*(   3) C   7                    0.27   10.84    0.068
  28. CR (   1) C   6                /137. RY*(   1) H  17                    0.38   10.46    0.080
  28. CR (   1) C   6                /141. RY*(   1) H  18                    0.34   10.48    0.076
  29. CR (   1) C   7                / 80. RY*(   3) C   6                    0.48   10.80    0.091
  29. CR (   1) C   7                /145. RY*(   1) H  19                    0.39   10.46    0.081
  29. CR (   1) C   7                /149. RY*(   1) H  20                    0.34   10.49    0.076
  30. CR (   1) C   8                / 43. RY*(   2) C   2                    0.98   10.95    0.131
  30. CR (   1) C   8                / 89. RY*(   3) C   7                    0.44   10.88    0.087
  30. CR (   1) C   8                /153. RY*(   1) H  21                    0.34   10.49    0.075
  30. CR (   1) C   8                /157. RY*(   1) H  22                    0.37   10.50    0.079
  31. LP (   1) O   3                / 42. RY*(   1) C   2                    2.14    1.45    0.070
  31. LP (   1) O   3                /119. RY*(   3) H  12                    0.43    2.29    0.040
  31. LP (   1) O   3                /161. BD*(   1) C   1 - C   2            0.56    1.01    0.030
  31. LP (   1) O   3                /166. BD*(   1) C   2 - C   4            0.39    1.01    0.025
  31. LP (   1) O   3                /167. BD*(   1) C   2 - C   8            0.83    0.99    0.036
  32. LP (   2) O   3                / 45. RY*(   4) C   2                    0.60    2.40    0.048
  32. LP (   2) O   3                /118. RY*(   2) H  12                    0.86    1.99    0.053
  32. LP (   2) O   3                /161. BD*(   1) C   1 - C   2            2.52    0.76    0.055
  32. LP (   2) O   3                /163. BD*(   1) C   1 - H  10            0.36    0.85    0.022
  32. LP (   2) O   3                /167. BD*(   1) C   2 - C   8            2.31    0.74    0.052
  32. LP (   2) O   3                /182. BD*(   1) C   8 - H  22            0.28    0.85    0.019


 Natural Bond Orbitals (Summary):

                                                            Principal Delocalizations
           NBO                        Occupancy    Energy   (geminal,vicinal,remote)
 ====================================================================================
 Molecular unit  1  (C7H14O)
     1. BD (   1) C   1 - C   2          0.99037    -0.82904  178(v),169(v),166(g),97(v)
                                                    61(v),167(g),51(v)
     2. BD (   1) C   1 - H   9          0.99231    -0.67142  166(v),165(v)
     3. BD (   1) C   1 - H  10          0.98945    -0.67304  165(v),43(v)
     4. BD (   1) C   1 - H  11          0.99254    -0.67047  167(v),165(v)
     5. BD (   1) C   2 - O   3          0.99546    -1.08645  170(v),182(v),163(v),42(g)
     6. BD (   1) C   2 - C   4          0.98285    -0.79515  181(v),168(v),162(v),167(g)
                                                    161(g),96(v),173(v),69(v)
                                                    33(v),169(g),52(v),171(g)
     7. BD (   1) C   2 - C   8          0.98725    -0.82707  166(g),171(v),87(v),60(v)
                                                    164(v),179(v),161(g),178(g)
                                                    33(v),34(v),51(v),181(g)
     8. BD (   1) O   3 - H  12          0.99458    -0.95015  166(v),42(v),46(v),62(r)
     9. BD (   1) C   4 - C   5          0.99042    -0.76519  161(v),176(v),166(g),78(v)
                                                    43(v),172(g),171(g),170(g)
                                                    173(g)
    10. BD (   1) C   4 - H  13          0.98582    -0.65322  165(v),174(v)
    11. BD (   1) C   4 - H  14          0.98845    -0.65731  167(v),172(v),44(v),165(v)
                                                    70(v),169(g)
    12. BD (   1) C   5 - C   6          0.99095    -0.75488  171(v),179(v),60(v),87(v)
                                                    169(g),175(g),173(g),176(g)
    13. BD (   1) C   5 - H  15          0.98819    -0.63751  166(v),175(v),79(v)
    14. BD (   1) C   5 - H  16          0.98881    -0.63881  170(v),177(v),80(v)
    15. BD (   1) C   6 - C   7          0.99095    -0.75772  181(v),173(v),69(v),96(v)
                                                    172(g),178(g),179(g),176(g)
                                                    180(g)
    16. BD (   1) C   6 - H  17          0.98881    -0.64028  178(v),169(v),70(v)
    17. BD (   1) C   6 - H  18          0.98916    -0.63646  180(v),174(v),71(v)
    18. BD (   1) C   7 - C   8          0.99078    -0.78269  161(v),176(v),42(v),167(g)
                                                    78(v),175(g),181(g),182(g)
                                                    179(g)
    19. BD (   1) C   7 - H  19          0.98906    -0.65680  167(v),172(v),79(v)
    20. BD (   1) C   7 - H  20          0.98899    -0.64831  182(v),177(v)
    21. BD (   1) C   8 - H  21          0.98878    -0.67484  166(v),175(v),43(v),88(v)
                                                    165(v)
    22. BD (   1) C   8 - H  22          0.98556    -0.67415  165(v),180(v),43(v)
    23. CR (   1) C   1                  0.99955   -10.26006  109(v),113(v),43(v),105(v)
                                                    48(v),42(v)
    24. CR (   1) C   2                  0.99935   -10.35077  165(g),35(v),166(g),62(v)
                                                    98(v)
    25. CR (   1) O   3                  0.99986   -19.20919  42(v),44(v)
    26. CR (   1) C   4                  0.99949   -10.23985  44(v),71(v),125(v),121(v)
    27. CR (   1) C   5                  0.99955   -10.23197  80(v),133(v),129(v)
    28. CR (   1) C   6                  0.99955   -10.23078  137(v),71(v),141(v),89(v)
    29. CR (   1) C   7                  0.99954   -10.24249  80(v),145(v),149(v)
    30. CR (   1) C   8                  0.99949   -10.27057  43(v),89(v),157(v),153(v)
    31. LP (   1) O   3                  0.99056    -0.82975  42(v),167(v),161(v),119(v)
                                                    166(v)
    32. LP (   2) O   3                  0.98521    -0.58324  161(v),167(v),118(v),45(v)
                                                    163(r),182(r)
    33. RY*(   1) C   1                  0.00237     0.57910   
    34. RY*(   2) C   1                  0.00145     0.53111   
    35. RY*(   3) C   1                  0.00060     0.56402   
    36. RY*(   4) C   1                  0.00012     0.66690   
    37. RY*(   5) C   1                  0.00004     1.96713   
    38. RY*(   6) C   1                  0.00000     1.96978   
    39. RY*(   7) C   1                  0.00000     1.99422   
    40. RY*(   8) C   1                  0.00001     2.03894   
    41. RY*(   9) C   1                  0.00001     2.06283   
    42. RY*(   1) C   2                  0.00412     0.61614   
    43. RY*(   2) C   2                  0.00197     0.68065   
    44. RY*(   3) C   2                  0.00127     0.64522   
    45. RY*(   4) C   2                  0.00086     1.81330   
    46. RY*(   5) C   2                  0.00073     1.75086   
    47. RY*(   6) C   2                  0.00067     1.80788   
    48. RY*(   7) C   2                  0.00038     1.62638   
    49. RY*(   8) C   2                  0.00034     1.97403   
    50. RY*(   9) C   2                  0.00017     1.32072   
    51. RY*(   1) O   3                  0.00128     0.95647   
    52. RY*(   2) O   3                  0.00098     1.15050   
    53. RY*(   3) O   3                  0.00043     1.32494   
    54. RY*(   4) O   3                  0.00004     1.07435   
    55. RY*(   5) O   3                  0.00000     2.74576   
    56. RY*(   6) O   3                  0.00001     2.49380   
    57. RY*(   7) O   3                  0.00000     2.46384   
    58. RY*(   8) O   3                  0.00001     2.61059   
    59. RY*(   9) O   3                  0.00001     2.69589   
    60. RY*(   1) C   4                  0.00313     0.80932   
    61. RY*(   2) C   4                  0.00212     0.63656   
    62. RY*(   3) C   4                  0.00096     0.65675   
    63. RY*(   4) C   4                  0.00050     0.89521   
    64. RY*(   5) C   4                  0.00014     1.80857   
    65. RY*(   6) C   4                  0.00009     1.79191   
    66. RY*(   7) C   4                  0.00002     2.08823   
    67. RY*(   8) C   4                  0.00002     2.00182   
    68. RY*(   9) C   4                  0.00001     2.02703   
    69. RY*(   1) C   5                  0.00286     0.83156   
    70. RY*(   2) C   5                  0.00089     0.85961   
    71. RY*(   3) C   5                  0.00069     0.56040   
    72. RY*(   4) C   5                  0.00020     0.96530   
    73. RY*(   5) C   5                  0.00014     1.80418   
    74. RY*(   6) C   5                  0.00007     2.03084   
    75. RY*(   7) C   5                  0.00003     1.82716   
    76. RY*(   8) C   5                  0.00001     1.84077   
    77. RY*(   9) C   5                  0.00001     2.02109   
    78. RY*(   1) C   6                  0.00254     0.84736   
    79. RY*(   2) C   6                  0.00084     0.90407   
    80. RY*(   3) C   6                  0.00068     0.55430   
    81. RY*(   4) C   6                  0.00021     0.91384   
    82. RY*(   5) C   6                  0.00014     1.79054   
    83. RY*(   6) C   6                  0.00006     2.04830   
    84. RY*(   7) C   6                  0.00003     1.78178   
    85. RY*(   8) C   6                  0.00001     2.03557   
    86. RY*(   9) C   6                  0.00001     1.82506   
    87. RY*(   1) C   7                  0.00305     0.83038   
    88. RY*(   2) C   7                  0.00094     0.78573   
    89. RY*(   3) C   7                  0.00066     0.60922   
    90. RY*(   4) C   7                  0.00023     0.93369   
    91. RY*(   5) C   7                  0.00014     1.81269   
    92. RY*(   6) C   7                  0.00007     1.97075   
    93. RY*(   7) C   7                  0.00002     1.98134   
    94. RY*(   8) C   7                  0.00002     1.73263   
    95. RY*(   9) C   7                  0.00001     1.98890   
    96. RY*(   1) C   8                  0.00290     0.79840   
    97. RY*(   2) C   8                  0.00194     0.65344   
    98. RY*(   3) C   8                  0.00054     0.61761   
    99. RY*(   4) C   8                  0.00049     0.91808   
   100. RY*(   5) C   8                  0.00016     1.71787   
   101. RY*(   6) C   8                  0.00011     1.74292   
   102. RY*(   7) C   8                  0.00004     2.07731   
   103. RY*(   8) C   8                  0.00002     2.02113   
   104. RY*(   9) C   8                  0.00001     1.93204   
   105. RY*(   1) H   9                  0.00075     0.25658   
   106. RY*(   2) H   9                  0.00010     1.63446   
   107. RY*(   3) H   9                  0.00006     1.65235   
   108. RY*(   4) H   9                  0.00002     2.09000   
   109. RY*(   1) H  10                  0.00042     0.28957   
   110. RY*(   2) H  10                  0.00010     1.64759   
   111. RY*(   3) H  10                  0.00006     1.64739   
   112. RY*(   4) H  10                  0.00002     2.07064   
   113. RY*(   1) H  11                  0.00074     0.24773   
   114. RY*(   2) H  11                  0.00008     1.63184   
   115. RY*(   3) H  11                  0.00006     1.69920   
   116. RY*(   4) H  11                  0.00002     2.07652   
   117. RY*(   1) H  12                  0.00075     0.52490   
   118. RY*(   2) H  12                  0.00069     1.41095   
   119. RY*(   3) H  12                  0.00046     1.45705   
   120. RY*(   4) H  12                  0.00001     2.13021   
   121. RY*(   1) H  13                  0.00097     0.25948   
   122. RY*(   2) H  13                  0.00008     1.74041   
   123. RY*(   3) H  13                  0.00005     1.67496   
   124. RY*(   4) H  13                  0.00002     2.13954   
   125. RY*(   1) H  14                  0.00111     0.23491   
   126. RY*(   2) H  14                  0.00008     1.73902   
   127. RY*(   3) H  14                  0.00005     1.69655   
   128. RY*(   4) H  14                  0.00002     2.14162   
   129. RY*(   1) H  15                  0.00088     0.23195   
   130. RY*(   2) H  15                  0.00008     1.72586   
   131. RY*(   3) H  15                  0.00006     1.66118   
   132. RY*(   4) H  15                  0.00002     2.16958   
   133. RY*(   1) H  16                  0.00137     0.25169   
   134. RY*(   2) H  16                  0.00009     1.74573   
   135. RY*(   3) H  16                  0.00006     1.63926   
   136. RY*(   4) H  16                  0.00002     2.16587   
   137. RY*(   1) H  17                  0.00090     0.23240   
   138. RY*(   2) H  17                  0.00008     1.71354   
   139. RY*(   3) H  17                  0.00006     1.64957   
   140. RY*(   4) H  17                  0.00002     2.17063   
   141. RY*(   1) H  18                  0.00127     0.25191   
   142. RY*(   2) H  18                  0.00008     1.75847   
   143. RY*(   3) H  18                  0.00006     1.62062   
   144. RY*(   4) H  18                  0.00002     2.15043   
   145. RY*(   1) H  19                  0.00092     0.22094   
   146. RY*(   2) H  19                  0.00009     1.69488   
   147. RY*(   3) H  19                  0.00006     1.64368   
   148. RY*(   4) H  19                  0.00002     2.15377   
   149. RY*(   1) H  20                  0.00142     0.24692   
   150. RY*(   2) H  20                  0.00009     1.72433   
   151. RY*(   3) H  20                  0.00006     1.62446   
   152. RY*(   4) H  20                  0.00002     2.16707   
   153. RY*(   1) H  21                  0.00118     0.21773   
   154. RY*(   2) H  21                  0.00009     1.70642   
   155. RY*(   3) H  21                  0.00005     1.66911   
   156. RY*(   4) H  21                  0.00002     2.13711   
   157. RY*(   1) H  22                  0.00107     0.23084   
   158. RY*(   2) H  22                  0.00008     1.74426   
   159. RY*(   3) H  22                  0.00005     1.63781   
   160. RY*(   4) H  22                  0.00002     2.13953   
   161. BD*(   1) C   1 - C   2          0.01398     0.18026   
   162. BD*(   1) C   1 - H   9          0.00301     0.26356   
   163. BD*(   1) C   1 - H  10          0.00264     0.27089   
   164. BD*(   1) C   1 - H  11          0.00256     0.27611   
   165. BD*(   1) C   2 - O   3          0.02994     0.04748   
   166. BD*(   1) C   2 - C   4          0.01878     0.18319   
   167. BD*(   1) C   2 - C   8          0.02138     0.15873   
   168. BD*(   1) O   3 - H  12          0.00429     0.21251   
   169. BD*(   1) C   4 - C   5          0.00739     0.22682   
   170. BD*(   1) C   4 - H  13          0.00677     0.27837   
   171. BD*(   1) C   4 - H  14          0.00604     0.28607   
   172. BD*(   1) C   5 - C   6          0.00751     0.23177   
   173. BD*(   1) C   5 - H  15          0.00548     0.31092   
   174. BD*(   1) C   5 - H  16          0.00814     0.29645   
   175. BD*(   1) C   6 - C   7          0.00778     0.22680   
   176. BD*(   1) C   6 - H  17          0.00562     0.30814   
   177. BD*(   1) C   6 - H  18          0.00833     0.28942   
   178. BD*(   1) C   7 - C   8          0.00788     0.20828   
   179. BD*(   1) C   7 - H  19          0.00557     0.29367   
   180. BD*(   1) C   7 - H  20          0.00829     0.28297   
   181. BD*(   1) C   8 - H  21          0.00689     0.26137   
   182. BD*(   1) C   8 - H  22          0.00744     0.26177   
       -------------------------------
              Total Lewis   31.74168  ( 99.1927%)
        Valence non-Lewis    0.19568  (  0.6115%)
        Rydberg non-Lewis    0.06264  (  0.1958%)
       -------------------------------
            Total unit  1   32.00000  (100.0000%)
           Charge unit  1    0.00000


 ***************************************************
 *******         Beta  spin orbitals         *******
 ***************************************************


 NATURAL POPULATIONS:  Natural atomic orbital occupancies 
                                                          
   NAO  Atom  No  lang   Type(AO)    Occupancy      Energy
 ----------------------------------------------------------
     1    C    1  S      Cor( 1S)     0.99950     -10.25820
     2    C    1  S      Val( 2S)     0.54701      -0.42731
     3    C    1  S      Ryd( 3S)     0.00043       0.70370
     4    C    1  px     Val( 2p)     0.47936      -0.25279
     5    C    1  px     Ryd( 3p)     0.00114       0.37164
     6    C    1  py     Val( 2p)     0.62501      -0.27254
     7    C    1  py     Ryd( 3p)     0.00206       0.48841
     8    C    1  pz     Val( 2p)     0.60280      -0.27129
     9    C    1  pz     Ryd( 3p)     0.00122       0.42308
    10    C    1  dxy    Ryd( 3d)     0.00031       2.17869
    11    C    1  dxz    Ryd( 3d)     0.00015       1.99389
    12    C    1  dyz    Ryd( 3d)     0.00013       1.98767
    13    C    1  dx2y2  Ryd( 3d)     0.00021       2.02826
    14    C    1  dz2    Ryd( 3d)     0.00033       2.25669

    15    C    2  S      Cor( 1S)     0.99936     -10.34913
    16    C    2  S      Val( 2S)     0.44135      -0.39598
    17    C    2  S      Ryd( 3S)     0.00083       0.70265
    18    C    2  px     Val( 2p)     0.50210      -0.31111
    19    C    2  px     Ryd( 3p)     0.00241       0.68035
    20    C    2  py     Val( 2p)     0.50565      -0.30943
    21    C    2  py     Ryd( 3p)     0.00200       0.51116
    22    C    2  pz     Val( 2p)     0.35677      -0.28736
    23    C    2  pz     Ryd( 3p)     0.00360       0.58005
    24    C    2  dxy    Ryd( 3d)     0.00046       2.01566
    25    C    2  dxz    Ryd( 3d)     0.00066       1.88958
    26    C    2  dyz    Ryd( 3d)     0.00071       1.81151
    27    C    2  dx2y2  Ryd( 3d)     0.00045       1.96053
    28    C    2  dz2    Ryd( 3d)     0.00135       2.14888

    29    O    3  S      Cor( 1S)     0.99986     -19.19897
    30    O    3  S      Val( 2S)     0.83637      -1.10782
    31    O    3  S      Ryd( 3S)     0.00090       1.21623
    32    O    3  px     Val( 2p)     0.65531      -0.49367
    33    O    3  px     Ryd( 3p)     0.00110       0.93083
    34    O    3  py     Val( 2p)     0.75765      -0.51744
    35    O    3  py     Ryd( 3p)     0.00076       1.00732
    36    O    3  pz     Val( 2p)     0.77255      -0.53945
    37    O    3  pz     Ryd( 3p)     0.00087       0.88167
    38    O    3  dxy    Ryd( 3d)     0.00049       2.82836
    39    O    3  dxz    Ryd( 3d)     0.00028       2.60984
    40    O    3  dyz    Ryd( 3d)     0.00046       2.65889
    41    O    3  dx2y2  Ryd( 3d)     0.00031       2.65237
    42    O    3  dz2    Ryd( 3d)     0.00060       2.90611

    43    C    4  S      Cor( 1S)     0.99949     -10.23960
    44    C    4  S      Val( 2S)     0.50891      -0.38904
    45    C    4  S      Ryd( 3S)     0.00114       0.79226
    46    C    4  px     Val( 2p)     0.52829      -0.25464
    47    C    4  px     Ryd( 3p)     0.00156       0.51885
    48    C    4  py     Val( 2p)     0.55040      -0.25791
    49    C    4  py     Ryd( 3p)     0.00198       0.49396
    50    C    4  pz     Val( 2p)     0.61060      -0.26101
    51    C    4  pz     Ryd( 3p)     0.00234       0.57753
    52    C    4  dxy    Ryd( 3d)     0.00038       2.11175
    53    C    4  dxz    Ryd( 3d)     0.00023       1.96534
    54    C    4  dyz    Ryd( 3d)     0.00013       1.97255
    55    C    4  dx2y2  Ryd( 3d)     0.00021       2.03481
    56    C    4  dz2    Ryd( 3d)     0.00047       2.27601

    57    C    5  S      Cor( 1S)     0.99955     -10.23118
    58    C    5  S      Val( 2S)     0.51072      -0.37196
    59    C    5  S      Ryd( 3S)     0.00046       0.82884
    60    C    5  px     Val( 2p)     0.51251      -0.22978
    61    C    5  px     Ryd( 3p)     0.00158       0.46643
    62    C    5  py     Val( 2p)     0.55959      -0.23608
    63    C    5  py     Ryd( 3p)     0.00254       0.53349
    64    C    5  pz     Val( 2p)     0.59270      -0.23886
    65    C    5  pz     Ryd( 3p)     0.00148       0.53722
    66    C    5  dxy    Ryd( 3d)     0.00034       2.12275
    67    C    5  dxz    Ryd( 3d)     0.00023       1.97549
    68    C    5  dyz    Ryd( 3d)     0.00017       1.97169
    69    C    5  dx2y2  Ryd( 3d)     0.00033       2.04742
    70    C    5  dz2    Ryd( 3d)     0.00045       2.29592

    71    C    6  S      Cor( 1S)     0.99955     -10.23026
    72    C    6  S      Val( 2S)     0.51242      -0.37434
    73    C    6  S      Ryd( 3S)     0.00044       0.81657
    74    C    6  px     Val( 2p)     0.58033      -0.23765
    75    C    6  px     Ryd( 3p)     0.00216       0.54364
    76    C    6  py     Val( 2p)     0.48990      -0.22706
    77    C    6  py     Ryd( 3p)     0.00101       0.42179
    78    C    6  pz     Val( 2p)     0.59864      -0.23933
    79    C    6  pz     Ryd( 3p)     0.00145       0.55879
    80    C    6  dxy    Ryd( 3d)     0.00032       2.05258
    81    C    6  dxz    Ryd( 3d)     0.00020       2.05821
    82    C    6  dyz    Ryd( 3d)     0.00022       1.91835
    83    C    6  dx2y2  Ryd( 3d)     0.00035       2.09940
    84    C    6  dz2    Ryd( 3d)     0.00045       2.26548

    85    C    7  S      Cor( 1S)     0.99954     -10.24200
    86    C    7  S      Val( 2S)     0.51184      -0.38514
    87    C    7  S      Ryd( 3S)     0.00046       0.81956
    88    C    7  px     Val( 2p)     0.50940      -0.24290
    89    C    7  px     Ryd( 3p)     0.00129       0.45383
    90    C    7  py     Val( 2p)     0.55131      -0.24781
    91    C    7  py     Ryd( 3p)     0.00164       0.52611
    92    C    7  pz     Val( 2p)     0.60199      -0.25082
    93    C    7  pz     Ryd( 3p)     0.00138       0.53060
    94    C    7  dxy    Ryd( 3d)     0.00026       2.10951
    95    C    7  dxz    Ryd( 3d)     0.00022       1.96255
    96    C    7  dyz    Ryd( 3d)     0.00021       1.96615
    97    C    7  dx2y2  Ryd( 3d)     0.00033       2.03480
    98    C    7  dz2    Ryd( 3d)     0.00047       2.27705

    99    C    8  S      Cor( 1S)     0.99948     -10.26794
   100    C    8  S      Val( 2S)     0.51374      -0.41105
   101    C    8  S      Ryd( 3S)     0.00096       0.77102
   102    C    8  px     Val( 2p)     0.49987      -0.26947
   103    C    8  px     Ryd( 3p)     0.00189       0.50556
   104    C    8  py     Val( 2p)     0.49908      -0.26832
   105    C    8  py     Ryd( 3p)     0.00202       0.48894
   106    C    8  pz     Val( 2p)     0.61423      -0.28474
   107    C    8  pz     Ryd( 3p)     0.00157       0.53514
   108    C    8  dxy    Ryd( 3d)     0.00041       2.09570
   109    C    8  dxz    Ryd( 3d)     0.00023       1.94200
   110    C    8  dyz    Ryd( 3d)     0.00014       1.94104
   111    C    8  dx2y2  Ryd( 3d)     0.00024       2.01529
   112    C    8  dz2    Ryd( 3d)     0.00046       2.25727

   113    H    9  S      Val( 1S)     0.37863      -0.10313
   114    H    9  S      Ryd( 2S)     0.00077       0.21061
   115    H    9  px     Ryd( 2p)     0.00017       1.77104
   116    H    9  py     Ryd( 2p)     0.00026       1.99882
   117    H    9  pz     Ryd( 2p)     0.00010       1.66019

   118    H   10  S      Val( 1S)     0.36345      -0.09113
   119    H   10  S      Ryd( 2S)     0.00047       0.21612
   120    H   10  px     Ryd( 2p)     0.00006       1.59866
   121    H   10  py     Ryd( 2p)     0.00010       1.64823
   122    H   10  pz     Ryd( 2p)     0.00038       2.20355

   123    H   11  S      Val( 1S)     0.35900      -0.08353
   124    H   11  S      Ryd( 2S)     0.00054       0.20954
   125    H   11  px     Ryd( 2p)     0.00017       1.77897
   126    H   11  py     Ryd( 2p)     0.00026       2.00159
   127    H   11  pz     Ryd( 2p)     0.00009       1.67920

   128    H   12  S      Val( 1S)     0.25498      -0.10370
   129    H   12  S      Ryd( 2S)     0.00070       0.24974
   130    H   12  px     Ryd( 2p)     0.00063       1.64286
   131    H   12  py     Ryd( 2p)     0.00096       2.01177
   132    H   12  pz     Ryd( 2p)     0.00064       1.65088

   133    H   13  S      Val( 1S)     0.37270      -0.08615
   134    H   13  S      Ryd( 2S)     0.00096       0.23244
   135    H   13  px     Ryd( 2p)     0.00005       1.69546
   136    H   13  py     Ryd( 2p)     0.00008       1.68594
   137    H   13  pz     Ryd( 2p)     0.00037       2.20978

   138    H   14  S      Val( 1S)     0.34146      -0.06659
   139    H   14  S      Ryd( 2S)     0.00072       0.21709
   140    H   14  px     Ryd( 2p)     0.00012       1.81684
   141    H   14  py     Ryd( 2p)     0.00027       2.03268
   142    H   14  pz     Ryd( 2p)     0.00010       1.77068

   143    H   15  S      Val( 1S)     0.36069      -0.05149
   144    H   15  S      Ryd( 2S)     0.00083       0.21653
   145    H   15  px     Ryd( 2p)     0.00013       1.79826
   146    H   15  py     Ryd( 2p)     0.00028       2.04456
   147    H   15  pz     Ryd( 2p)     0.00010       1.74340

   148    H   16  S      Val( 1S)     0.37090      -0.06724
   149    H   16  S      Ryd( 2S)     0.00140       0.23969
   150    H   16  px     Ryd( 2p)     0.00008       1.64545
   151    H   16  py     Ryd( 2p)     0.00008       1.70537
   152    H   16  pz     Ryd( 2p)     0.00037       2.22875

   153    H   17  S      Val( 1S)     0.34948      -0.04959
   154    H   17  S      Ryd( 2S)     0.00080       0.21621
   155    H   17  px     Ryd( 2p)     0.00033       2.14063
   156    H   17  py     Ryd( 2p)     0.00006       1.65349
   157    H   17  pz     Ryd( 2p)     0.00012       1.77992

   158    H   18  S      Val( 1S)     0.37459      -0.07340
   159    H   18  S      Ryd( 2S)     0.00123       0.23562
   160    H   18  px     Ryd( 2p)     0.00009       1.72994
   161    H   18  py     Ryd( 2p)     0.00006       1.62028
   162    H   18  pz     Ryd( 2p)     0.00036       2.21087

   163    H   19  S      Val( 1S)     0.33813      -0.05926
   164    H   19  S      Ryd( 2S)     0.00075       0.20497
   165    H   19  px     Ryd( 2p)     0.00016       1.77809
   166    H   19  py     Ryd( 2p)     0.00026       2.02865
   167    H   19  pz     Ryd( 2p)     0.00009       1.73377

   168    H   20  S      Val( 1S)     0.38195      -0.08516
   169    H   20  S      Ryd( 2S)     0.00145       0.23027
   170    H   20  px     Ryd( 2p)     0.00007       1.63153
   171    H   20  py     Ryd( 2p)     0.00006       1.69682
   172    H   20  pz     Ryd( 2p)     0.00037       2.21476

   173    H   21  S      Val( 1S)     0.37131      -0.09992
   174    H   21  S      Ryd( 2S)     0.00118       0.20391
   175    H   21  px     Ryd( 2p)     0.00011       1.79885
   176    H   21  py     Ryd( 2p)     0.00032       2.01173
   177    H   21  pz     Ryd( 2p)     0.00010       1.72597

   178    H   22  S      Val( 1S)     0.36514      -0.09582
   179    H   22  S      Ryd( 2S)     0.00113       0.21695
   180    H   22  px     Ryd( 2p)     0.00005       1.68139
   181    H   22  py     Ryd( 2p)     0.00008       1.67184
   182    H   22  pz     Ryd( 2p)     0.00039       2.19356


 Summary of Natural Population Analysis:                  
                                                          
                                       Natural Population 
                Natural  -----------------------------------------------
    Atom  No    Charge         Core      Valence    Rydberg      Total
 -----------------------------------------------------------------------
      C    1   -0.25967      0.99950     2.25418    0.00599     3.25967
      C    2    0.18231      0.99936     1.80586    0.01247     2.81769
      O    3   -0.02751      0.99986     3.02188    0.00577     4.02751
      C    4   -0.20612      0.99949     2.19820    0.00844     3.20612
      C    5   -0.18267      0.99955     2.17552    0.00760     3.18267
      C    6   -0.18744      0.99955     2.18130    0.00659     3.18744
      C    7   -0.18034      0.99954     2.17453    0.00628     3.18034
      C    8   -0.13432      0.99948     2.12691    0.00792     3.13432
      H    9    0.12007      0.00000     0.37863    0.00130     0.37993
      H   10    0.13555      0.00000     0.36345    0.00100     0.36445
      H   11    0.13994      0.00000     0.35900    0.00106     0.36006
      H   12    0.24210      0.00000     0.25498    0.00292     0.25790
      H   13    0.12584      0.00000     0.37270    0.00146     0.37416
      H   14    0.15734      0.00000     0.34146    0.00121     0.34266
      H   15    0.13797      0.00000     0.36069    0.00134     0.36203
      H   16    0.12717      0.00000     0.37090    0.00193     0.37283
      H   17    0.14921      0.00000     0.34948    0.00130     0.35079
      H   18    0.12366      0.00000     0.37459    0.00174     0.37634
      H   19    0.16062      0.00000     0.33813    0.00126     0.33938
      H   20    0.11609      0.00000     0.38195    0.00196     0.38391
      H   21    0.12699      0.00000     0.37131    0.00170     0.37301
      H   22    0.13322      0.00000     0.36514    0.00164     0.36678
 =======================================================================
   * Total *    1.00000      7.99633    22.92079    0.08288    31.00000

                                 Natural Population      
 --------------------------------------------------------
   Core                       7.99633 ( 99.9541% of   8)
   Valence                   22.92079 ( 99.6556% of  23)
   Natural Minimal Basis     30.91712 ( 99.7326% of  31)
   Natural Rydberg Basis      0.08288 (  0.2674% of  31)
 --------------------------------------------------------

    Atom  No          Natural Electron Configuration
 ----------------------------------------------------------------------------
      C    1      [core]2S( 0.55)2p( 1.71)
      C    2      [core]2S( 0.44)2p( 1.36)3p( 0.01)
      O    3      [core]2S( 0.84)2p( 2.19)
      C    4      [core]2S( 0.51)2p( 1.69)3p( 0.01)
      C    5      [core]2S( 0.51)2p( 1.66)3p( 0.01)
      C    6      [core]2S( 0.51)2p( 1.67)
      C    7      [core]2S( 0.51)2p( 1.66)
      C    8      [core]2S( 0.51)2p( 1.61)3p( 0.01)
      H    9            1S( 0.38)
      H   10            1S( 0.36)
      H   11            1S( 0.36)
      H   12            1S( 0.25)
      H   13            1S( 0.37)
      H   14            1S( 0.34)
      H   15            1S( 0.36)
      H   16            1S( 0.37)
      H   17            1S( 0.35)
      H   18            1S( 0.37)
      H   19            1S( 0.34)
      H   20            1S( 0.38)
      H   21            1S( 0.37)
      H   22            1S( 0.37)


 NATURAL BOND ORBITAL ANALYSIS, beta spin orbitals:

                       Occupancies       Lewis Structure    Low   High
           Occ.    -------------------  -----------------   occ   occ
  Cycle   Thresh.   Lewis   Non-Lewis     CR  BD  3C  LP    (L)   (NL)   Dev
 =============================================================================
   1(1)    0.90    29.92948   1.07052      8  21   0   2     1      0    0.19
   2(2)    0.90    29.92948   1.07052      8  21   0   2     1      0    0.19
   3(1)    0.80    29.89110   1.10890      8  22   0   1     2      1    0.19
   4(2)    0.80    29.89110   1.10890      8  22   0   1     2      1    0.19
   5(1)    0.70    29.64016   1.35984      8  21   0   2     0      1    0.19
   6(2)    0.70    29.06263   1.93737      8  21   0   2     1      1    0.28
   7(3)    0.70    29.64016   1.35984      8  21   0   2     0      1    0.19

    The hybrids on atom  1 are linearly dependent.  An eigenvalue (  0.000009)
    of the hybrid overlap matrix is too small (<0.00010).

    PRJTHR will be raised from  0.200 to 0.250 and the NBO search repeated.


    The hybrids on atom  8 are linearly dependent.  An eigenvalue (  0.000054)
    of the hybrid overlap matrix is too small (<0.00010).

    PRJTHR will be raised from  0.250 to 0.300 and the NBO search repeated.

   8(1)    0.60    24.86895   6.13105      8  10   0  13     0      0    0.24
   9(2)    0.60    25.68061   5.31939      8  11   0  12     0      1    0.23
  10(3)    0.60    25.65571   5.34429      8  11   0  12     0      1    0.22
  11(4)    0.60    25.08241   5.91759      8  10   0  13     0      0    0.23
  12(5)    0.60    25.44039   5.55961      8  10   0  13     0      0    0.23
  13(6)    0.60    25.47442   5.52558      8  11   0  12     0      1    0.28
  14(7)    0.60    25.65571   5.34429      8  11   0  12     0      1    0.22
  15(8)    0.60    25.65571   5.34429      8  11   0  12     0      1    0.22
  16(9)    0.60    25.48816   5.51184      8  11   0  12     0      1    0.28
  17(1)    0.50    23.55015   7.44985      8   5   0  18     0      2    0.28
  18(2)    0.50    23.55015   7.44985      8   5   0  18     0      2    0.28
  19(1)    0.90    29.92948   1.07052      8  21   0   2     1      0    0.19
 -----------------------------------------------------------------------------

 Structure accepted: RESONANCE keyword permits strongly delocalized structure

 --------------------------------------------------------
   Core                      7.99632 ( 99.954% of   8)
   Valence Lewis            21.93316 ( 95.362% of  23)
  ==================       ============================
   Total Lewis              29.92948 ( 96.547% of  31)
  -----------------------------------------------------
   Valence non-Lewis         1.01306 (  3.268% of  31)
   Rydberg non-Lewis         0.05746 (  0.185% of  31)
  ==================       ============================
   Total non-Lewis           1.07052 (  3.453% of  31)
 --------------------------------------------------------


       (Occupancy)   Bond orbital/ Coefficients/ Hybrids
 ---------------------------------------------------------------------------------
     1. (0.90233) BD ( 1) C   1 - C   2  
                ( 44.32%)   0.6658* C   1 s( 30.90%)p 2.23( 69.06%)d 0.00(  0.05%)
                                            0.0022  0.5558  0.0091 -0.7624 -0.0013
                                            0.0287  0.0142  0.3290  0.0056 -0.0050
                                           -0.0138  0.0014  0.0148 -0.0043
                ( 55.68%)   0.7462* C   2 s( 36.19%)p 1.76( 63.78%)d 0.00(  0.03%)
                                           -0.0004  0.6015 -0.0007  0.7077 -0.0057
                                            0.1404  0.0033 -0.3423  0.0099 -0.0025
                                           -0.0055 -0.0061  0.0128 -0.0091
     2. (0.99257) BD ( 1) C   1 - H   9  
                ( 62.00%)   0.7874* C   1 s( 22.41%)p 3.46( 77.54%)d 0.00(  0.04%)
                                           -0.0001  0.4734 -0.0012  0.4711  0.0185
                                            0.7064 -0.0128  0.2319 -0.0153  0.0136
                                            0.0057  0.0091 -0.0095 -0.0064
                ( 38.00%)   0.6164* H   9 s( 99.91%)p 0.00(  0.09%)
                                            0.9995 -0.0005 -0.0189 -0.0228 -0.0050
     3. (0.98007) BD ( 1) C   1 - H  10  
                ( 63.08%)   0.7942* C   1 s( 23.20%)p 3.31( 76.76%)d 0.00(  0.04%)
                                            0.0007 -0.4817  0.0031  0.0275 -0.0254
                                            0.0178  0.0031  0.8751 -0.0007 -0.0011
                                           -0.0051  0.0000  0.0000 -0.0189
                ( 36.92%)   0.6076* H  10 s( 99.91%)p 0.00(  0.09%)
                                           -0.9995  0.0002  0.0039 -0.0012 -0.0305
     4. (0.97271) BD ( 1) C   1 - H  11  
                ( 63.21%)   0.7951* C   1 s( 23.40%)p 3.27( 76.56%)d 0.00(  0.04%)
                                           -0.0008  0.4838 -0.0023  0.4411  0.0179
                                           -0.7065  0.0085  0.2671 -0.0090 -0.0113
                                            0.0058 -0.0104 -0.0089 -0.0058
                ( 36.79%)   0.6065* H  11 s( 99.90%)p 0.00(  0.10%)
                                            0.9995 -0.0027 -0.0189  0.0235 -0.0069
     5. (0.99521) BD ( 1) C   2 - O   3  
                ( 30.73%)   0.5543* C   2 s( 17.66%)p 4.64( 82.01%)d 0.02(  0.33%)
                                            0.0002 -0.4198 -0.0182 -0.0783 -0.0042
                                           -0.0069  0.0101 -0.9015 -0.0329  0.0009
                                           -0.0084 -0.0026 -0.0012 -0.0564
                ( 69.27%)   0.8323* O   3 s( 35.57%)p 1.81( 64.36%)d 0.00(  0.07%)
                                            0.0001 -0.5964  0.0051  0.0660 -0.0003
                                           -0.0358  0.0042  0.7986 -0.0089 -0.0039
                                            0.0010  0.0111  0.0037 -0.0241
     6. (0.97730) BD ( 1) C   2 - C   4  
                ( 52.13%)   0.7220* C   2 s( 29.00%)p 2.45( 70.96%)d 0.00(  0.04%)
                                           -0.0001  0.5385 -0.0049 -0.4196  0.0212
                                           -0.6996 -0.0060 -0.2087  0.0062  0.0156
                                            0.0055  0.0037 -0.0074 -0.0098
                ( 47.87%)   0.6919* C   4 s( 27.22%)p 2.67( 72.73%)d 0.00(  0.05%)
                                            0.0006  0.5217  0.0018  0.4406  0.0133
                                            0.6974 -0.0043  0.2157  0.0069  0.0152
                                            0.0056  0.0090 -0.0096 -0.0090
     7. (0.99450) BD ( 1) O   3 - H  12  
                ( 74.57%)   0.8635* O   3 s( 20.14%)p 3.96( 79.77%)d 0.00(  0.09%)
                                            0.0002  0.4485  0.0167  0.4547  0.0090
                                            0.6942  0.0143  0.3283  0.0305  0.0225
                                            0.0009  0.0027 -0.0134 -0.0151
                ( 25.43%)   0.5043* H  12 s( 99.52%)p 0.00(  0.48%)
                                            0.9976 -0.0037 -0.0306 -0.0554 -0.0280
     8. (0.95334) BD ( 1) C   4 - C   5  
                ( 51.56%)   0.7181* C   4 s( 28.52%)p 2.50( 71.44%)d 0.00(  0.04%)
                                            0.0004  0.5340  0.0026 -0.7840 -0.0015
                                           -0.0012 -0.0302  0.3144 -0.0047 -0.0056
                                           -0.0130  0.0016  0.0127 -0.0049
                ( 48.44%)   0.6960* C   5 s( 27.09%)p 2.69( 72.86%)d 0.00(  0.05%)
                                            0.0001  0.5205  0.0018  0.8000  0.0042
                                           -0.0055 -0.0357 -0.2955 -0.0050  0.0013
                                           -0.0122 -0.0022  0.0167 -0.0061
     9. (0.98337) BD ( 1) C   4 - H  13  
                ( 62.49%)   0.7905* C   4 s( 22.36%)p 3.47( 77.60%)d 0.00(  0.04%)
                                            0.0004 -0.4728  0.0056  0.0288 -0.0035
                                            0.0641  0.0287  0.8776 -0.0029 -0.0006
                                           -0.0001  0.0012 -0.0001 -0.0205
                ( 37.51%)   0.6124* H  13 s( 99.91%)p 0.00(  0.09%)
                                           -0.9995  0.0027 -0.0002 -0.0065 -0.0298
    10. (0.94752) BD ( 1) C   4 - H  14  
                ( 64.26%)   0.8016* C   4 s( 21.79%)p 3.59( 78.18%)d 0.00(  0.03%)
                                            0.0006 -0.4667 -0.0045 -0.4353  0.0102
                                            0.7130  0.0053 -0.2891  0.0174  0.0123
                                           -0.0075  0.0099  0.0035  0.0055
                ( 35.74%)   0.5978* H  14 s( 99.90%)p 0.00(  0.10%)
                                           -0.9995  0.0064  0.0150 -0.0262  0.0072
    11. (0.95859) BD ( 1) C   5 - C   6  
                ( 50.06%)   0.7076* C   5 s( 27.45%)p 2.64( 72.51%)d 0.00(  0.04%)
                                            0.0002  0.5239 -0.0000 -0.4276 -0.0324
                                            0.6929 -0.0135 -0.2469  0.0008 -0.0123
                                            0.0038 -0.0089 -0.0103 -0.0092
                ( 49.94%)   0.7067* C   6 s( 28.00%)p 2.57( 71.95%)d 0.00(  0.04%)
                                            0.0002  0.5292  0.0006  0.4064 -0.0236
                                           -0.7018 -0.0195  0.2469  0.0007 -0.0155
                                            0.0055 -0.0076 -0.0041 -0.0095
    12. (0.97616) BD ( 1) C   5 - H  15  
                ( 63.35%)   0.7959* C   5 s( 23.63%)p 3.23( 76.34%)d 0.00(  0.04%)
                                            0.0001 -0.4860 -0.0072  0.4183 -0.0043
                                            0.7196 -0.0073  0.2648 -0.0190 -0.0129
                                           -0.0057 -0.0088  0.0073  0.0056
                ( 36.65%)   0.6054* H  15 s( 99.91%)p 0.00(  0.09%)
                                           -0.9995  0.0025 -0.0149 -0.0258 -0.0073
    13. (0.97130) BD ( 1) C   5 - H  16  
                ( 62.31%)   0.7894* C   5 s( 21.69%)p 3.61( 78.26%)d 0.00(  0.04%)
                                           -0.0001  0.4657 -0.0085  0.0225 -0.0165
                                           -0.0243 -0.0231  0.8836 -0.0018  0.0008
                                            0.0043  0.0015 -0.0002  0.0202
                ( 37.69%)   0.6139* H  16 s( 99.91%)p 0.00(  0.09%)
                                            0.9995 -0.0041  0.0021  0.0042 -0.0302
    14. (0.97803) BD ( 1) C   6 - C   7  
                ( 49.15%)   0.7011* C   6 s( 27.20%)p 2.67( 72.75%)d 0.00(  0.05%)
                                            0.0002  0.5216  0.0014  0.4186 -0.0275
                                            0.7109  0.0212  0.2136  0.0061  0.0164
                                            0.0061  0.0071 -0.0067 -0.0087
                ( 50.85%)   0.7131* C   7 s( 28.56%)p 2.50( 71.40%)d 0.00(  0.04%)
                                            0.0005  0.5344 -0.0002 -0.4356 -0.0255
                                           -0.6893  0.0130 -0.2196  0.0023  0.0114
                                            0.0048  0.0096 -0.0102 -0.0082
    15. (0.95305) BD ( 1) C   6 - H  17  
                ( 63.65%)   0.7978* C   6 s( 22.73%)p 3.40( 77.23%)d 0.00(  0.03%)
                                            0.0001 -0.4768 -0.0064  0.8042 -0.0043
                                           -0.0180  0.0004 -0.3536  0.0176  0.0003
                                            0.0130  0.0005 -0.0130  0.0031
                ( 36.35%)   0.6029* H  17 s( 99.90%)p 0.00(  0.10%)
                                           -0.9995  0.0033 -0.0290  0.0016  0.0107
    16. (0.97461) BD ( 1) C   6 - H  18  
                ( 62.05%)   0.7877* C   6 s( 21.94%)p 3.56( 78.02%)d 0.00(  0.04%)
                                            0.0001 -0.4683  0.0079  0.1083  0.0251
                                            0.0173  0.0014  0.8761 -0.0055 -0.0003
                                           -0.0014 -0.0002 -0.0010 -0.0206
                ( 37.95%)   0.6160* H  18 s( 99.91%)p 0.00(  0.09%)
                                           -0.9995  0.0045 -0.0080 -0.0015 -0.0293
    17. (0.95685) BD ( 1) C   7 - C   8  
                ( 48.19%)   0.6942* C   7 s( 27.41%)p 2.65( 72.54%)d 0.00(  0.05%)
                                            0.0005  0.5236  0.0038  0.7960  0.0087
                                           -0.0011  0.0262 -0.3017 -0.0014 -0.0050
                                           -0.0122  0.0014  0.0162 -0.0075
                ( 51.81%)   0.7198* C   8 s( 33.26%)p 2.01( 66.70%)d 0.00(  0.04%)
                                           -0.0006  0.5767  0.0019 -0.7380  0.0021
                                           -0.0568  0.0358  0.3434  0.0024 -0.0001
                                           -0.0128 -0.0023  0.0132 -0.0057
    18. (0.93111) BD ( 1) C   7 - H  19  
                ( 64.04%)   0.8002* C   7 s( 22.17%)p 3.51( 77.80%)d 0.00(  0.04%)
                                           -0.0007  0.4708  0.0045 -0.4179 -0.0015
                                            0.7210 -0.0019 -0.2886  0.0161 -0.0097
                                            0.0047 -0.0121 -0.0077 -0.0053
                ( 35.96%)   0.5997* H  19 s( 99.90%)p 0.00(  0.10%)
                                            0.9995 -0.0043  0.0177 -0.0256  0.0054
    19. (0.98540) BD ( 1) C   7 - H  20  
                ( 61.74%)   0.7857* C   7 s( 21.74%)p 3.60( 78.21%)d 0.00(  0.05%)
                                           -0.0003  0.4662 -0.0084  0.0272 -0.0186
                                            0.0644  0.0219  0.8811 -0.0046  0.0006
                                            0.0047  0.0001  0.0002  0.0208
                ( 38.26%)   0.6186* H  20 s( 99.91%)p 0.00(  0.09%)
                                            0.9995 -0.0034  0.0031 -0.0049 -0.0297
    20. (0.98387) BD ( 1) C   8 - H  21  
                ( 62.66%)   0.7916* C   8 s( 24.13%)p 3.14( 75.83%)d 0.00(  0.04%)
                                           -0.0004  0.4912  0.0019  0.4569 -0.0137
                                            0.6895  0.0066  0.2710 -0.0203  0.0152
                                            0.0072  0.0089 -0.0055 -0.0063
                ( 37.34%)   0.6111* H  21 s( 99.90%)p 0.00(  0.10%)
                                            0.9995 -0.0029 -0.0129 -0.0278 -0.0049
    21. (0.98089) BD ( 1) C   8 - H  22  
                ( 63.22%)   0.7951* C   8 s( 24.41%)p 3.10( 75.55%)d 0.00(  0.04%)
                                            0.0005 -0.4940  0.0040  0.0170 -0.0035
                                           -0.0008 -0.0270  0.8686 -0.0028  0.0002
                                            0.0002 -0.0023  0.0010 -0.0202
                ( 36.78%)   0.6064* H  22 s( 99.90%)p 0.00(  0.10%)
                                           -0.9995  0.0027 -0.0016  0.0058 -0.0308
    22. (0.99949) CR ( 1) C   1           s(100.00%)p 0.00(  0.00%)
                                            1.0000 -0.0004 -0.0000  0.0021  0.0000
                                           -0.0006 -0.0000 -0.0011 -0.0000  0.0000
                                            0.0000 -0.0000 -0.0000  0.0000
    23. (0.99936) CR ( 1) C   2           s(100.00%)p 0.00(  0.00%)
                                            1.0000  0.0004  0.0000  0.0002  0.0000
                                           -0.0000 -0.0000  0.0000  0.0000  0.0000
                                            0.0000 -0.0000  0.0000  0.0000
    24. (0.99986) CR ( 1) O   3           s(100.00%)p 0.00(  0.00%)
                                            1.0000 -0.0001 -0.0000 -0.0001 -0.0000
                                           -0.0001 -0.0000 -0.0002 -0.0000 -0.0000
                                           -0.0000 -0.0000  0.0000  0.0000
    25. (0.99949) CR ( 1) C   4           s(100.00%)p 0.00(  0.00%)
                                            1.0000 -0.0001 -0.0000  0.0003 -0.0000
                                           -0.0008  0.0000 -0.0004 -0.0000 -0.0000
                                            0.0000 -0.0000 -0.0000  0.0000
    26. (0.99955) CR ( 1) C   5           s(100.00%)p 0.00(  0.00%)
                                            1.0000 -0.0000 -0.0000 -0.0000  0.0000
                                           -0.0002  0.0000  0.0001  0.0000  0.0000
                                            0.0000  0.0000  0.0000  0.0000
    27. (0.99955) CR ( 1) C   6           s(100.00%)p 0.00(  0.00%)
                                            1.0000 -0.0001 -0.0000 -0.0003  0.0000
                                            0.0000 -0.0000 -0.0002 -0.0000  0.0000
                                           -0.0000  0.0000  0.0000  0.0000
    28. (0.99953) CR ( 1) C   7           s(100.00%)p 0.00(  0.00%)
                                            1.0000 -0.0001 -0.0000 -0.0005  0.0000
                                            0.0008 -0.0000  0.0003  0.0000 -0.0000
                                            0.0000 -0.0000 -0.0000  0.0000
    29. (0.99948) CR ( 1) C   8           s(100.00%)p 0.00(  0.00%)
                                            1.0000  0.0008 -0.0000 -0.0002 -0.0000
                                            0.0003  0.0000 -0.0001 -0.0000  0.0000
                                           -0.0000  0.0000  0.0000  0.0000
    30. (0.45834) LP*( 1) C   2           s( 17.09%)p 4.85( 82.88%)d 0.00(  0.03%)
                                            0.0000  0.4133 -0.0112 -0.5618  0.0291
                                            0.7002 -0.0060 -0.1484 -0.0048 -0.0103
                                           -0.0069  0.0022 -0.0078 -0.0063
    31. (0.99013) LP ( 1) O   3           s( 44.25%)p 1.26( 55.72%)d 0.00(  0.03%)
                                            0.0001  0.6652 -0.0041 -0.2630  0.0054
                                           -0.4918  0.0070  0.4961 -0.0040 -0.0045
                                            0.0083  0.0154  0.0041  0.0003
    32. (0.59425) LP ( 2) O   3           s(  0.01%)p99.99( 99.91%)d 5.12(  0.07%)
                                           -0.0000  0.0118  0.0013  0.8476 -0.0159
                                           -0.5228  0.0044 -0.0847  0.0013  0.0111
                                           -0.0159  0.0095  0.0157  0.0037
    33. (0.38709) LP*( 1) C   8           s( 18.06%)p 4.53( 81.90%)d 0.00(  0.04%)
                                            0.0000  0.4250  0.0006  0.4950  0.0163
                                           -0.7213 -0.0018  0.2312 -0.0069 -0.0118
                                            0.0058 -0.0107 -0.0080 -0.0064
    34. (0.00222) RY*( 1) C   1           s(  0.22%)p99.99( 95.39%)d19.97(  4.39%)
                                           -0.0000  0.0054  0.0466 -0.0159 -0.1437
                                           -0.0178 -0.8989  0.0024 -0.3530  0.2053
                                            0.0215 -0.0318  0.0002 -0.0163
    35. (0.00102) RY*( 2) C   1           s(  0.14%)p99.99( 94.61%)d36.71(  5.25%)
                                           -0.0000 -0.0007  0.0378  0.0035  0.3151
                                           -0.0034 -0.3593  0.0136  0.8470  0.1158
                                           -0.0945 -0.0151 -0.0601  0.1623
    36. (0.00057) RY*( 3) C   1           s( 63.56%)p 0.55( 35.09%)d 0.02(  1.35%)
                                            0.0000  0.0160  0.7971  0.0179 -0.5509
                                            0.0001  0.0618 -0.0119  0.2077  0.0486
                                            0.0608 -0.0090 -0.0380 -0.0770
    37. (0.00010) RY*( 4) C   1           s( 31.90%)p 1.90( 60.52%)d 0.24(  7.58%)
    38. (0.00005) RY*( 5) C   1           s(  0.12%)p60.11(  6.93%)d99.99( 92.96%)
    39. (0.00000) RY*( 6) C   1           s(  1.29%)p 1.14(  1.46%)d75.62( 97.25%)
    40. (0.00000) RY*( 7) C   1           s(  0.13%)p 1.17(  0.15%)d99.99( 99.72%)
    41. (0.00001) RY*( 8) C   1           s(  1.88%)p 0.46(  0.86%)d51.69( 97.25%)
    42. (0.00001) RY*( 9) C   1           s(  0.85%)p 5.98(  5.07%)d99.99( 94.08%)
    43. (0.00414) RY*( 1) C   2           s(  6.87%)p13.41( 92.18%)d 0.14(  0.95%)
                                           -0.0000 -0.0129  0.2619 -0.0182 -0.3431
                                            0.0085 -0.3591 -0.0309  0.8208  0.0004
                                            0.0633  0.0440  0.0592 -0.0011
    44. (0.00193) RY*( 2) C   2           s(  1.77%)p52.27( 92.62%)d 3.17(  5.61%)
                                            0.0000  0.0210  0.1315 -0.0283 -0.6448
                                            0.0022  0.7138  0.0084 -0.0056 -0.0223
                                           -0.0548 -0.0629  0.1925 -0.1076
    45. (0.00129) RY*( 3) C   2           s(  0.10%)p99.99( 92.34%)d73.40(  7.56%)
                                            0.0000  0.0200  0.0251 -0.0085 -0.5724
                                            0.0032 -0.5700  0.0134 -0.5202  0.0972
                                            0.1563  0.0248  0.1448 -0.1418
    46. (0.00074) RY*( 4) C   2           s(  8.61%)p 0.62(  5.38%)d 9.99( 86.00%)
                                            0.0000  0.0014  0.2935  0.0089  0.1793
                                            0.0072  0.1421  0.0114 -0.0347  0.0137
                                            0.5275  0.6618  0.0295 -0.3778
    47. (0.00066) RY*( 5) C   2           s( 10.81%)p 0.43(  4.67%)d 7.82( 84.52%)
                                           -0.0000  0.0016  0.3287  0.0017  0.2134
                                            0.0022 -0.0166  0.0298 -0.0012  0.0446
                                            0.1518 -0.6709  0.0407 -0.6070
    48. (0.00059) RY*( 6) C   2           s(  0.53%)p 2.20(  1.17%)d99.99( 98.29%)
                                           -0.0000  0.0072  0.0728  0.0081 -0.0670
                                           -0.0053 -0.0762  0.0324 -0.0172 -0.0655
                                           -0.6997  0.2887 -0.3877 -0.5054
    49. (0.00032) RY*( 7) C   2           s(  5.82%)p 0.41(  2.38%)d15.78( 91.80%)
                                            0.0000  0.0009  0.2412 -0.0065  0.0732
                                           -0.0180 -0.0890 -0.0070 -0.1005 -0.8948
                                           -0.1061  0.0162  0.3178  0.0698
    50. (0.00020) RY*( 8) C   2           s( 61.52%)p 0.08(  5.10%)d 0.54( 33.38%)
                                            0.0000 -0.0033  0.7843 -0.0046  0.1172
                                            0.0047 -0.0050 -0.0295 -0.1907  0.3279
                                           -0.2608  0.0335  0.0642  0.3911
    51. (0.00013) RY*( 9) C   2           s(  4.03%)p 1.12(  4.51%)d22.71( 91.46%)
                                            0.0000  0.0055  0.2006  0.0045 -0.1904
                                           -0.0001  0.0463 -0.0170 -0.0803 -0.2739
                                            0.3133 -0.1436 -0.8248  0.2014
    52. (0.00115) RY*( 1) O   3           s( 33.71%)p 1.78( 60.12%)d 0.18(  6.16%)
                                            0.0000  0.0050  0.5806 -0.0101 -0.7252
                                            0.0018 -0.2743 -0.0009  0.0012  0.0376
                                            0.1951  0.1435 -0.0176 -0.0355
    53. (0.00067) RY*( 2) O   3           s( 13.43%)p 5.98( 80.28%)d 0.47(  6.29%)
                                           -0.0000  0.0006  0.3665  0.0055  0.5735
                                           -0.0053 -0.6863 -0.0020 -0.0534  0.0483
                                           -0.0982  0.2255 -0.0074  0.0036
    54. (0.00041) RY*( 3) O   3           s( 41.62%)p 1.23( 51.22%)d 0.17(  7.16%)
                                            0.0000  0.0024  0.6451 -0.0007  0.2381
                                           -0.0038  0.5182 -0.0076 -0.4322 -0.0934
                                           -0.1283 -0.2148  0.0134 -0.0096
    55. (0.00004) RY*( 4) O   3           s(  9.18%)p 8.58( 78.76%)d 1.31( 12.06%)
    56. (0.00000) RY*( 5) O   3           s(  0.01%)p 1.00(  1.51%)d65.30( 98.48%)
    57. (0.00001) RY*( 6) O   3           s(  0.03%)p99.99(  7.13%)d99.99( 92.83%)
    58. (0.00000) RY*( 7) O   3           s(  0.18%)p63.10( 11.60%)d99.99( 88.21%)
    59. (0.00000) RY*( 8) O   3           s(  0.06%)p 6.55(  0.38%)d99.99( 99.56%)
    60. (0.00001) RY*( 9) O   3           s(  1.80%)p 5.12(  9.24%)d49.36( 88.96%)
    61. (0.00294) RY*( 1) C   4           s(  8.16%)p10.85( 88.53%)d 0.41(  3.31%)
                                           -0.0000  0.0116  0.2854 -0.0109 -0.1779
                                            0.0174  0.4680 -0.0186 -0.7961 -0.0707
                                            0.0452 -0.0584  0.0031 -0.1504
    62. (0.00167) RY*( 2) C   4           s( 18.55%)p 4.16( 77.16%)d 0.23(  4.29%)
                                            0.0000 -0.0086  0.4306  0.0029  0.8590
                                           -0.0115 -0.1300  0.0015 -0.1292  0.1088
                                           -0.0773 -0.0625  0.1422  0.0310
    63. (0.00095) RY*( 3) C   4           s( 50.05%)p 0.95( 47.32%)d 0.05(  2.63%)
                                           -0.0000  0.0160  0.7073 -0.0075 -0.1910
                                           -0.0036  0.3967 -0.0060  0.5285 -0.1339
                                            0.0436  0.0446 -0.0126  0.0657
    64. (0.00045) RY*( 4) C   4           s( 19.27%)p 3.01( 57.93%)d 1.18( 22.80%)
                                            0.0000 -0.0227  0.4384  0.0086 -0.3704
                                            0.0038 -0.6535 -0.0007 -0.1220  0.3669
                                            0.2067 -0.0426  0.0604 -0.2126
    65. (0.00014) RY*( 5) C   4           s(  2.52%)p 3.42(  8.60%)d35.31( 88.88%)
                                           -0.0000 -0.0071  0.1585  0.0113 -0.1723
                                            0.0089 -0.1863  0.0127 -0.1458 -0.0155
                                           -0.6552 -0.1976 -0.2989  0.5753
    66. (0.00010) RY*( 6) C   4           s(  0.59%)p20.28( 12.03%)d99.99( 87.37%)
    67. (0.00002) RY*( 7) C   4           s(  0.05%)p29.91(  1.60%)d99.99( 98.35%)
    68. (0.00001) RY*( 8) C   4           s(  0.69%)p 8.72(  6.03%)d99.99( 93.28%)
    69. (0.00000) RY*( 9) C   4           s(  0.24%)p 3.58(  0.84%)d99.99( 98.92%)
    70. (0.00291) RY*( 1) C   5           s(  6.38%)p14.01( 89.38%)d 0.66(  4.24%)
                                           -0.0000  0.0255  0.2513  0.0201  0.4017
                                            0.0299  0.6431  0.0178  0.5633  0.1212
                                            0.0136  0.0459 -0.0643 -0.1457
    71. (0.00088) RY*( 2) C   5           s(  5.52%)p12.43( 68.61%)d 4.69( 25.87%)
                                            0.0000 -0.0226  0.2339 -0.0106  0.0358
                                           -0.0038 -0.6008  0.0066  0.5689 -0.3411
                                            0.1054  0.1118  0.1980 -0.2820
    72. (0.00067) RY*( 3) C   5           s(  1.55%)p57.74( 89.50%)d 5.78(  8.95%)
                                           -0.0000 -0.0081  0.1242  0.0204 -0.8647
                                           -0.0146  0.3234 -0.0004  0.2049 -0.1303
                                           -0.1857  0.1593  0.0901 -0.0677
    73. (0.00022) RY*( 4) C   5           s( 69.66%)p 0.26( 17.83%)d 0.18( 12.51%)
                                            0.0000  0.0063  0.8346 -0.0102  0.1246
                                            0.0001  0.0342  0.0052 -0.4018 -0.2075
                                           -0.1839  0.0617  0.1567  0.1412
    74. (0.00013) RY*( 5) C   5           s(  1.82%)p 1.93(  3.51%)d52.05( 94.67%)
                                           -0.0000 -0.0002  0.1349  0.0037 -0.1543
                                           -0.0026  0.1058 -0.0034 -0.0069  0.1532
                                            0.6923 -0.4531  0.4813  0.0843
    75. (0.00006) RY*( 6) C   5           s(  3.69%)p 0.52(  1.91%)d25.60( 94.41%)
    76. (0.00003) RY*( 7) C   5           s(  1.64%)p12.19( 19.99%)d47.79( 78.37%)
    77. (0.00001) RY*( 8) C   5           s(  9.76%)p 0.89(  8.69%)d 8.35( 81.55%)
    78. (0.00001) RY*( 9) C   5           s(  0.13%)p 4.96(  0.62%)d99.99( 99.25%)
    79. (0.00227) RY*( 1) C   6           s(  9.11%)p 9.37( 85.28%)d 0.62(  5.61%)
                                           -0.0000  0.0211  0.3010  0.0282  0.6282
                                            0.0040  0.0115 -0.0213 -0.6759 -0.0146
                                           -0.1151 -0.0171  0.1195 -0.1676
    80. (0.00081) RY*( 2) C   6           s(  4.69%)p13.77( 64.62%)d 6.54( 30.68%)
                                            0.0000 -0.0240  0.2153 -0.0119 -0.6287
                                           -0.0041  0.1224 -0.0049 -0.4856  0.0017
                                           -0.1468 -0.0287 -0.4752 -0.2422
    81. (0.00068) RY*( 3) C   6           s(  0.48%)p99.99( 92.91%)d13.66(  6.60%)
                                            0.0000 -0.0024  0.0695 -0.0001 -0.0627
                                            0.0241 -0.9603 -0.0004 -0.0490  0.0414
                                           -0.0203  0.2393 -0.0697 -0.0419
    82. (0.00019) RY*( 4) C   6           s( 70.73%)p 0.22( 15.51%)d 0.19( 13.77%)
                                           -0.0000  0.0048  0.8410 -0.0052  0.1053
                                           -0.0069  0.0939 -0.0013  0.3675 -0.0037
                                            0.1130  0.2050 -0.2389  0.1606
    83. (0.00014) RY*( 5) C   6           s(  3.17%)p 1.22(  3.86%)d29.31( 92.97%)
                                            0.0000 -0.0004  0.1781 -0.0001 -0.0031
                                            0.0050 -0.1914  0.0016  0.0439  0.4033
                                            0.0383 -0.8657 -0.0303  0.1233
    84. (0.00006) RY*( 6) C   6           s(  0.66%)p 2.80(  1.85%)d99.99( 97.49%)
    85. (0.00003) RY*( 7) C   6           s(  0.80%)p28.65( 23.02%)d94.81( 76.18%)
    86. (0.00001) RY*( 8) C   6           s(  0.59%)p 2.03(  1.20%)d99.99( 98.22%)
    87. (0.00001) RY*( 9) C   6           s(  9.89%)p 1.19( 11.79%)d 7.92( 78.32%)
    88. (0.00219) RY*( 1) C   7           s( 10.83%)p 7.67( 83.07%)d 0.56(  6.11%)
                                           -0.0000  0.0160  0.3286  0.0077  0.3668
                                           -0.0192 -0.4554  0.0235  0.6984 -0.0424
                                            0.0055 -0.1176 -0.0331 -0.2105
    89. (0.00080) RY*( 2) C   7           s(  0.92%)p89.27( 81.77%)d18.90( 17.32%)
                                            0.0000 -0.0184  0.0939 -0.0172  0.3620
                                            0.0035  0.7866  0.0029  0.2600  0.2815
                                            0.1875  0.0238  0.1828 -0.1574
    90. (0.00054) RY*( 3) C   7           s(  1.23%)p65.99( 80.91%)d14.57( 17.86%)
                                            0.0000 -0.0198  0.1090  0.0122 -0.8085
                                            0.0106  0.0904 -0.0028  0.3834  0.2569
                                           -0.1144 -0.1661  0.2152 -0.1601
    91. (0.00023) RY*( 4) C   7           s( 68.72%)p 0.22( 14.88%)d 0.24( 16.40%)
                                            0.0000  0.0058  0.8290 -0.0097  0.0304
                                            0.0031 -0.0846  0.0020 -0.3750  0.1960
                                           -0.0629  0.0673  0.3025  0.1599
    92. (0.00012) RY*( 5) C   7           s(  0.01%)p99.99(  5.81%)d99.99( 94.18%)
                                            0.0000  0.0004  0.0110 -0.0084  0.1720
                                           -0.0037  0.1290  0.0060 -0.1083  0.2140
                                           -0.7582 -0.4764 -0.2987 -0.0709
    93. (0.00008) RY*( 6) C   7           s(  5.11%)p 0.61(  3.09%)d17.96( 91.80%)
    94. (0.00003) RY*( 7) C   7           s(  0.76%)p23.36( 17.69%)d99.99( 81.55%)
    95. (0.00001) RY*( 8) C   7           s( 12.55%)p 0.95( 11.88%)d 6.02( 75.58%)
    96. (0.00001) RY*( 9) C   7           s(  0.00%)p 1.00(  0.96%)d99.99( 99.04%)
    97. (0.00279) RY*( 1) C   8           s(  1.43%)p65.36( 93.28%)d 3.71(  5.29%)
                                            0.0000  0.0157  0.1184 -0.0236 -0.6186
                                           -0.0189 -0.5246 -0.0146 -0.5234  0.1486
                                            0.0717  0.0061 -0.0950 -0.1288
    98. (0.00166) RY*( 2) C   8           s( 39.37%)p 1.36( 53.48%)d 0.18(  7.15%)
                                           -0.0000 -0.0021  0.6275 -0.0074  0.5668
                                            0.0096 -0.1105 -0.0097 -0.4483 -0.1551
                                            0.0129  0.0898  0.1380 -0.1419
    99. (0.00053) RY*( 3) C   8           s( 28.97%)p 2.02( 58.44%)d 0.43( 12.60%)
                                            0.0000  0.0212  0.5378 -0.0018 -0.0255
                                            0.0021 -0.4285  0.0017  0.6325  0.2892
                                           -0.0700 -0.0660 -0.0940  0.1556
   100. (0.00040) RY*( 4) C   8           s( 27.58%)p 2.18( 60.01%)d 0.45( 12.40%)
                                           -0.0000 -0.0177  0.5249  0.0141 -0.5044
                                           -0.0076  0.5781  0.0006  0.1057 -0.2654
                                            0.1872 -0.0080  0.0541 -0.1248
   101. (0.00014) RY*( 5) C   8           s(  1.46%)p 3.75(  5.48%)d63.63( 93.06%)
                                           -0.0000 -0.0069  0.1207  0.0049 -0.0846
                                           -0.0033  0.1337  0.0110 -0.1720 -0.1549
                                           -0.6503  0.2523 -0.4465  0.4698
   102. (0.00008) RY*( 6) C   8           s(  0.98%)p16.76( 16.41%)d84.40( 82.61%)
   103. (0.00005) RY*( 7) C   8           s(  0.03%)p92.73(  2.58%)d99.99( 97.39%)
   104. (0.00002) RY*( 8) C   8           s(  0.17%)p52.79(  9.09%)d99.99( 90.74%)
   105. (0.00001) RY*( 9) C   8           s(  0.15%)p 8.18(  1.25%)d99.99( 98.60%)
   106. (0.00078) RY*( 1) H   9           s( 98.55%)p 0.01(  1.45%)
                                            0.0039  0.9927  0.0758  0.0915 -0.0189
   107. (0.00010) RY*( 2) H   9           s(  0.09%)p99.99( 99.91%)
   108. (0.00006) RY*( 3) H   9           s(  0.02%)p99.99( 99.98%)
   109. (0.00001) RY*( 4) H   9           s(  1.43%)p69.02( 98.57%)
   110. (0.00047) RY*( 1) H  10           s( 98.34%)p 0.02(  1.66%)
                                            0.0040  0.9916  0.0011  0.0254 -0.1264
   111. (0.00010) RY*( 2) H  10           s(  0.05%)p99.99( 99.95%)
   112. (0.00006) RY*( 3) H  10           s(  0.25%)p99.99( 99.75%)
   113. (0.00002) RY*( 4) H  10           s(  1.46%)p67.68( 98.54%)
   114. (0.00055) RY*( 1) H  11           s( 98.75%)p 0.01(  1.25%)
                                            0.0060  0.9937  0.0453 -0.1009  0.0169
   115. (0.00009) RY*( 2) H  11           s(  0.04%)p99.99( 99.96%)
   116. (0.00006) RY*( 3) H  11           s(  0.14%)p99.99( 99.86%)
   117. (0.00002) RY*( 4) H  11           s(  1.17%)p84.53( 98.83%)
   118. (0.00078) RY*( 1) H  12           s( 81.33%)p 0.23( 18.67%)
                                            0.0149  0.9017  0.1970 -0.0900  0.3739
   119. (0.00049) RY*( 2) H  12           s(  2.11%)p46.42( 97.89%)
                                            0.0002  0.1452  0.6830 -0.0219 -0.7155
   120. (0.00045) RY*( 3) H  12           s( 13.23%)p 6.56( 86.77%)
                                            0.0071  0.3636 -0.5278  0.6224 -0.4491
   121. (0.00001) RY*( 4) H  12           s(  3.82%)p25.21( 96.18%)
   122. (0.00097) RY*( 1) H  13           s( 99.20%)p 0.01(  0.80%)
                                            0.0046  0.9960  0.0436  0.0334 -0.0709
   123. (0.00007) RY*( 2) H  13           s(  0.17%)p99.99( 99.83%)
   124. (0.00005) RY*( 3) H  13           s(  0.17%)p99.99( 99.83%)
   125. (0.00002) RY*( 4) H  13           s(  0.55%)p99.99( 99.45%)
   126. (0.00072) RY*( 1) H  14           s( 99.48%)p 0.01(  0.52%)
                                            0.0086  0.9974  0.0372 -0.0593  0.0168
   127. (0.00008) RY*( 2) H  14           s(  0.02%)p99.99( 99.98%)
   128. (0.00005) RY*( 3) H  14           s(  0.00%)p 1.00(100.00%)
   129. (0.00002) RY*( 4) H  14           s(  0.60%)p99.99( 99.40%)
   130. (0.00084) RY*( 1) H  15           s( 99.65%)p 0.00(  0.35%)
                                            0.0042  0.9982 -0.0373 -0.0458  0.0043
   131. (0.00008) RY*( 2) H  15           s(  0.01%)p 1.00( 99.99%)
   132. (0.00005) RY*( 3) H  15           s(  0.01%)p 1.00( 99.99%)
   133. (0.00002) RY*( 4) H  15           s(  0.43%)p99.99( 99.57%)
   134. (0.00142) RY*( 1) H  16           s( 99.62%)p 0.00(  0.38%)
                                            0.0055  0.9981  0.0341  0.0115  0.0505
   135. (0.00009) RY*( 2) H  16           s(  0.19%)p99.99( 99.81%)
   136. (0.00006) RY*( 3) H  16           s(  0.01%)p99.99( 99.99%)
   137. (0.00002) RY*( 4) H  16           s(  0.28%)p99.99( 99.72%)
   138. (0.00081) RY*( 1) H  17           s( 99.57%)p 0.00(  0.43%)
                                            0.0052  0.9978 -0.0640 -0.0151  0.0050
   139. (0.00008) RY*( 2) H  17           s(  0.01%)p 1.00( 99.99%)
   140. (0.00006) RY*( 3) H  17           s(  0.01%)p99.99( 99.99%)
   141. (0.00002) RY*( 4) H  17           s(  0.51%)p99.99( 99.49%)
   142. (0.00124) RY*( 1) H  18           s( 99.66%)p 0.00(  0.34%)
                                            0.0062  0.9983 -0.0054  0.0089 -0.0575
   143. (0.00008) RY*( 2) H  18           s(  0.04%)p99.99( 99.96%)
   144. (0.00006) RY*( 3) H  18           s(  0.00%)p 1.00(100.00%)
   145. (0.00002) RY*( 4) H  18           s(  0.39%)p99.99( 99.61%)
   146. (0.00076) RY*( 1) H  19           s( 99.30%)p 0.01(  0.70%)
                                            0.0061  0.9965  0.0150  0.0767 -0.0307
   147. (0.00008) RY*( 2) H  19           s(  0.04%)p99.99( 99.96%)
   148. (0.00006) RY*( 3) H  19           s(  0.27%)p99.99( 99.73%)
   149. (0.00002) RY*( 4) H  19           s(  0.50%)p99.99( 99.50%)
   150. (0.00147) RY*( 1) H  20           s( 99.61%)p 0.00(  0.39%)
                                            0.0050  0.9981  0.0212  0.0299  0.0501
   151. (0.00007) RY*( 2) H  20           s(  0.08%)p99.99( 99.92%)
   152. (0.00006) RY*( 3) H  20           s(  0.01%)p99.99( 99.99%)
   153. (0.00002) RY*( 4) H  20           s(  0.38%)p99.99( 99.62%)
   154. (0.00119) RY*( 1) H  21           s( 99.63%)p 0.00(  0.37%)
                                            0.0044  0.9981  0.0528  0.0298 -0.0059
   155. (0.00008) RY*( 2) H  21           s(  0.01%)p 1.00( 99.99%)
   156. (0.00005) RY*( 3) H  21           s(  0.11%)p99.99( 99.89%)
   157. (0.00002) RY*( 4) H  21           s(  0.35%)p99.99( 99.65%)
   158. (0.00114) RY*( 1) H  22           s( 99.67%)p 0.00(  0.33%)
                                            0.0040  0.9984  0.0363 -0.0035 -0.0440
   159. (0.00009) RY*( 2) H  22           s(  0.00%)p 1.00(100.00%)
   160. (0.00004) RY*( 3) H  22           s(  0.13%)p99.99( 99.87%)
   161. (0.00002) RY*( 4) H  22           s(  0.29%)p99.99( 99.71%)
   162. (0.00824) BD*( 1) C   1 - C   2  
                ( 55.68%)   0.7462* C   1 s( 30.90%)p 2.23( 69.06%)d 0.00(  0.05%)
                                            0.0022  0.5558  0.0091 -0.7624 -0.0013
                                            0.0287  0.0142  0.3290  0.0056 -0.0050
                                           -0.0138  0.0014  0.0148 -0.0043
                ( 44.32%)  -0.6658* C   2 s( 36.19%)p 1.76( 63.78%)d 0.00(  0.03%)
                                           -0.0004  0.6015 -0.0007  0.7077 -0.0057
                                            0.1404  0.0033 -0.3423  0.0099 -0.0025
                                           -0.0055 -0.0061  0.0128 -0.0091
   163. (0.00297) BD*( 1) C   1 - H   9  
                ( 38.00%)   0.6164* C   1 s( 22.41%)p 3.46( 77.54%)d 0.00(  0.04%)
                                            0.0001 -0.4734  0.0012 -0.4711 -0.0185
                                           -0.7064  0.0128 -0.2319  0.0153 -0.0136
                                           -0.0057 -0.0091  0.0095  0.0064
                ( 62.00%)  -0.7874* H   9 s( 99.91%)p 0.00(  0.09%)
                                           -0.9995  0.0005  0.0189  0.0228  0.0050
   164. (0.00310) BD*( 1) C   1 - H  10  
                ( 36.92%)   0.6076* C   1 s( 23.20%)p 3.31( 76.76%)d 0.00(  0.04%)
                                           -0.0007  0.4817 -0.0031 -0.0275  0.0254
                                           -0.0178 -0.0031 -0.8751  0.0007  0.0011
                                            0.0051 -0.0000 -0.0000  0.0189
                ( 63.08%)  -0.7942* H  10 s( 99.91%)p 0.00(  0.09%)
                                            0.9995 -0.0002 -0.0039  0.0012  0.0305
   165. (0.00237) BD*( 1) C   1 - H  11  
                ( 36.79%)   0.6065* C   1 s( 23.40%)p 3.27( 76.56%)d 0.00(  0.04%)
                                            0.0008 -0.4838  0.0023 -0.4411 -0.0179
                                            0.7065 -0.0085 -0.2671  0.0090  0.0113
                                           -0.0058  0.0104  0.0089  0.0058
                ( 63.21%)  -0.7951* H  11 s( 99.90%)p 0.00(  0.10%)
                                           -0.9995  0.0027  0.0189 -0.0235  0.0069
   166. (0.02888) BD*( 1) C   2 - O   3  
                ( 69.27%)   0.8323* C   2 s( 17.66%)p 4.64( 82.01%)d 0.02(  0.33%)
                                            0.0002 -0.4198 -0.0182 -0.0783 -0.0042
                                           -0.0069  0.0101 -0.9015 -0.0329  0.0009
                                           -0.0084 -0.0026 -0.0012 -0.0564
                ( 30.73%)  -0.5543* O   3 s( 35.57%)p 1.81( 64.36%)d 0.00(  0.07%)
                                            0.0001 -0.5964  0.0051  0.0660 -0.0003
                                           -0.0358  0.0042  0.7986 -0.0089 -0.0039
                                            0.0010  0.0111  0.0037 -0.0241
   167. (0.01813) BD*( 1) C   2 - C   4  
                ( 47.87%)   0.6919* C   2 s( 29.00%)p 2.45( 70.96%)d 0.00(  0.04%)
                                            0.0001 -0.5385  0.0049  0.4196 -0.0212
                                            0.6996  0.0060  0.2087 -0.0062 -0.0156
                                           -0.0055 -0.0037  0.0074  0.0098
                ( 52.13%)  -0.7220* C   4 s( 27.22%)p 2.67( 72.73%)d 0.00(  0.05%)
                                           -0.0006 -0.5217 -0.0018 -0.4406 -0.0133
                                           -0.6974  0.0043 -0.2157 -0.0069 -0.0152
                                           -0.0056 -0.0090  0.0096  0.0090
   168. (0.00437) BD*( 1) O   3 - H  12  
                ( 25.43%)   0.5043* O   3 s( 20.14%)p 3.96( 79.77%)d 0.00(  0.09%)
                                           -0.0002 -0.4485 -0.0167 -0.4547 -0.0090
                                           -0.6942 -0.0143 -0.3283 -0.0305 -0.0225
                                           -0.0009 -0.0027  0.0134  0.0151
                ( 74.57%)  -0.8635* H  12 s( 99.52%)p 0.00(  0.48%)
                                           -0.9976  0.0037  0.0306  0.0554  0.0280
   169. (0.00774) BD*( 1) C   4 - C   5  
                ( 48.44%)   0.6960* C   4 s( 28.52%)p 2.50( 71.44%)d 0.00(  0.04%)
                                           -0.0004 -0.5340 -0.0026  0.7840  0.0015
                                            0.0012  0.0302 -0.3144  0.0047  0.0056
                                            0.0130 -0.0016 -0.0127  0.0049
                ( 51.56%)  -0.7181* C   5 s( 27.09%)p 2.69( 72.86%)d 0.00(  0.05%)
                                           -0.0001 -0.5205 -0.0018 -0.8000 -0.0042
                                            0.0055  0.0357  0.2955  0.0050 -0.0013
                                            0.0122  0.0022 -0.0167  0.0061
   170. (0.00676) BD*( 1) C   4 - H  13  
                ( 37.51%)   0.6124* C   4 s( 22.36%)p 3.47( 77.60%)d 0.00(  0.04%)
                                           -0.0004  0.4728 -0.0056 -0.0288  0.0035
                                           -0.0641 -0.0287 -0.8776  0.0029  0.0006
                                            0.0001 -0.0012  0.0001  0.0205
                ( 62.49%)  -0.7905* H  13 s( 99.91%)p 0.00(  0.09%)
                                            0.9995 -0.0027  0.0002  0.0065  0.0298
   171. (0.00492) BD*( 1) C   4 - H  14  
                ( 35.74%)   0.5978* C   4 s( 21.79%)p 3.59( 78.18%)d 0.00(  0.03%)
                                           -0.0006  0.4667  0.0045  0.4353 -0.0102
                                           -0.7130 -0.0053  0.2891 -0.0174 -0.0123
                                            0.0075 -0.0099 -0.0035 -0.0055
                ( 64.26%)  -0.8016* H  14 s( 99.90%)p 0.00(  0.10%)
                                            0.9995 -0.0064 -0.0150  0.0262 -0.0072
   172. (0.00767) BD*( 1) C   5 - C   6  
                ( 49.94%)   0.7067* C   5 s( 27.45%)p 2.64( 72.51%)d 0.00(  0.04%)
                                           -0.0002 -0.5239  0.0000  0.4276  0.0324
                                           -0.6929  0.0135  0.2469 -0.0008  0.0123
                                           -0.0038  0.0089  0.0103  0.0092
                ( 50.06%)  -0.7076* C   6 s( 28.00%)p 2.57( 71.95%)d 0.00(  0.04%)
                                           -0.0002 -0.5292 -0.0006 -0.4064  0.0236
                                            0.7018  0.0195 -0.2469 -0.0007  0.0155
                                           -0.0055  0.0076  0.0041  0.0095
   173. (0.00521) BD*( 1) C   5 - H  15  
                ( 36.65%)   0.6054* C   5 s( 23.63%)p 3.23( 76.34%)d 0.00(  0.04%)
                                           -0.0001  0.4860  0.0072 -0.4183  0.0043
                                           -0.7196  0.0073 -0.2648  0.0190  0.0129
                                            0.0057  0.0088 -0.0073 -0.0056
                ( 63.35%)  -0.7959* H  15 s( 99.91%)p 0.00(  0.09%)
                                            0.9995 -0.0025  0.0149  0.0258  0.0073
   174. (0.00834) BD*( 1) C   5 - H  16  
                ( 37.69%)   0.6139* C   5 s( 21.69%)p 3.61( 78.26%)d 0.00(  0.04%)
                                            0.0001 -0.4657  0.0085 -0.0225  0.0165
                                            0.0243  0.0231 -0.8836  0.0018 -0.0008
                                           -0.0043 -0.0015  0.0002 -0.0202
                ( 62.31%)  -0.7894* H  16 s( 99.91%)p 0.00(  0.09%)
                                           -0.9995  0.0041 -0.0021 -0.0042  0.0302
   175. (0.00772) BD*( 1) C   6 - C   7  
                ( 50.85%)   0.7131* C   6 s( 27.20%)p 2.67( 72.75%)d 0.00(  0.05%)
                                            0.0002  0.5216  0.0014  0.4186 -0.0275
                                            0.7109  0.0212  0.2136  0.0061  0.0164
                                            0.0061  0.0071 -0.0067 -0.0087
                ( 49.15%)  -0.7011* C   7 s( 28.56%)p 2.50( 71.40%)d 0.00(  0.04%)
                                            0.0005  0.5344 -0.0002 -0.4356 -0.0255
                                           -0.6893  0.0130 -0.2196  0.0023  0.0114
                                            0.0048  0.0096 -0.0102 -0.0082
   176. (0.00539) BD*( 1) C   6 - H  17  
                ( 36.35%)   0.6029* C   6 s( 22.73%)p 3.40( 77.23%)d 0.00(  0.03%)
                                           -0.0001  0.4768  0.0064 -0.8042  0.0043
                                            0.0180 -0.0004  0.3536 -0.0176 -0.0003
                                           -0.0130 -0.0005  0.0130 -0.0031
                ( 63.65%)  -0.7978* H  17 s( 99.90%)p 0.00(  0.10%)
                                            0.9995 -0.0033  0.0290 -0.0016 -0.0107
   177. (0.00824) BD*( 1) C   6 - H  18  
                ( 37.95%)   0.6160* C   6 s( 21.94%)p 3.56( 78.02%)d 0.00(  0.04%)
                                           -0.0001  0.4683 -0.0079 -0.1083 -0.0251
                                           -0.0173 -0.0014 -0.8761  0.0055  0.0003
                                            0.0014  0.0002  0.0010  0.0206
                ( 62.05%)  -0.7877* H  18 s( 99.91%)p 0.00(  0.09%)
                                            0.9995 -0.0045  0.0080  0.0015  0.0293
   178. (0.00900) BD*( 1) C   7 - C   8  
                ( 51.81%)   0.7198* C   7 s( 27.41%)p 2.65( 72.54%)d 0.00(  0.05%)
                                            0.0005  0.5236  0.0038  0.7960  0.0087
                                           -0.0011  0.0262 -0.3017 -0.0014 -0.0050
                                           -0.0122  0.0014  0.0162 -0.0075
                ( 48.19%)  -0.6942* C   8 s( 33.26%)p 2.01( 66.70%)d 0.00(  0.04%)
                                           -0.0006  0.5767  0.0019 -0.7380  0.0021
                                           -0.0568  0.0358  0.3434  0.0024 -0.0001
                                           -0.0128 -0.0023  0.0132 -0.0057
   179. (0.00564) BD*( 1) C   7 - H  19  
                ( 35.96%)   0.5997* C   7 s( 22.17%)p 3.51( 77.80%)d 0.00(  0.04%)
                                            0.0007 -0.4708 -0.0045  0.4179  0.0015
                                           -0.7210  0.0019  0.2886 -0.0161  0.0097
                                           -0.0047  0.0121  0.0077  0.0053
                ( 64.04%)  -0.8002* H  19 s( 99.90%)p 0.00(  0.10%)
                                           -0.9995  0.0043 -0.0177  0.0256 -0.0054
   180. (0.00855) BD*( 1) C   7 - H  20  
                ( 38.26%)   0.6186* C   7 s( 21.74%)p 3.60( 78.21%)d 0.00(  0.05%)
                                            0.0003 -0.4662  0.0084 -0.0272  0.0186
                                           -0.0644 -0.0219 -0.8811  0.0046 -0.0006
                                           -0.0047 -0.0001 -0.0002 -0.0208
                ( 61.74%)  -0.7857* H  20 s( 99.91%)p 0.00(  0.09%)
                                           -0.9995  0.0034 -0.0031  0.0049  0.0297
   181. (0.00688) BD*( 1) C   8 - H  21  
                ( 37.34%)   0.6111* C   8 s( 24.13%)p 3.14( 75.83%)d 0.00(  0.04%)
                                            0.0004 -0.4912 -0.0019 -0.4569  0.0137
                                           -0.6895 -0.0066 -0.2710  0.0203 -0.0152
                                           -0.0072 -0.0089  0.0055  0.0063
                ( 62.66%)  -0.7916* H  21 s( 99.90%)p 0.00(  0.10%)
                                           -0.9995  0.0029  0.0129  0.0278  0.0049
   182. (0.00752) BD*( 1) C   8 - H  22  
                ( 36.78%)   0.6064* C   8 s( 24.41%)p 3.10( 75.55%)d 0.00(  0.04%)
                                           -0.0005  0.4940 -0.0040 -0.0170  0.0035
                                            0.0008  0.0270 -0.8686  0.0028 -0.0002
                                           -0.0002  0.0023 -0.0010  0.0202
                ( 63.22%)  -0.7951* H  22 s( 99.90%)p 0.00(  0.10%)
                                            0.9995 -0.0027  0.0016 -0.0058  0.0308


 NHO Directionality and "Bond Bending" (deviations from line of nuclear centers)

         [Thresholds for printing:  angular deviation  >  1.0 degree]
                                    hybrid p-character > 25.0%
                                    orbital occupancy  >  0.10e

                                Line of Centers        Hybrid 1              Hybrid 2
                                ---------------  -------------------   ------------------
                NBO               Theta   Phi    Theta   Phi    Dev    Theta   Phi    Dev
 ========================================================================================
     1. BD (   1) C   1 - C   2    66.3  179.2    66.4  176.8   2.2    114.9   11.6  11.3
     2. BD (   1) C   1 - H   9    74.2   57.6    75.7   54.8   3.1      --     --    --
     3. BD (   1) C   1 - H  10   177.6  201.1   178.6  264.3   2.1      --     --    --
     4. BD (   1) C   1 - H  11    71.8  301.9    72.8  303.3   1.7      --     --    --
     5. BD (   1) C   2 - O   3     4.5  340.3     5.0  357.8   1.5      --     --    --
     6. BD (   1) C   2 - C   4   104.6  237.9   104.0  240.5   2.6     75.0   56.8   1.2
     7. BD (   1) O   3 - H  12    72.9   60.1    67.0   56.8   6.7      --     --    --
     8. BD (   1) C   4 - C   5    68.8  179.4    68.5  182.3   2.7    110.5  357.1   2.3
     9. BD (   1) C   4 - H  13   176.3  250.0   173.7  254.7   2.6      --     --    --
    10. BD (   1) C   4 - H  14    70.5  301.9    72.0  300.6   1.9      --     --    --
    11. BD (   1) C   5 - C   6   106.4  120.9   106.7  124.1   3.1     73.1  298.0   2.9
    13. BD (   1) C   5 - H  16     3.3  323.9     3.1  277.3   2.5      --     --    --
    14. BD (   1) C   6 - C   7    75.2   58.7    75.2   61.9   3.1    104.9  235.7   2.9
    16. BD (   1) C   6 - H  18   172.7  186.2   171.2  188.0   1.5      --     --    --
    17. BD (   1) C   7 - C   8   111.5  359.1   110.6    1.8   2.7     64.8  181.6   4.4
    19. BD (   1) C   7 - H  20     4.4   49.7     5.6   84.4   3.2      --     --    --
    30. LP*(   1) C   2             --     --     99.9  127.5   --       --     --    --
    31. LP (   1) O   3             --     --     48.1  242.0   --       --     --    --
    32. LP (   2) O   3             --     --     94.9  328.1   --       --     --    --
    33. LP*(   1) C   8             --     --     75.8  305.3   --       --     --    --


 Second Order Perturbation Theory Analysis of Fock Matrix in NBO Basis

     Threshold for printing:   0.25 kcal/mol
                                                                              E(2)  E(j)-E(i) F(i,j)
         Donor NBO (i)                     Acceptor NBO (j)                 kcal/mol   a.u.    a.u. 
 ===================================================================================================

 within unit  1
   1. BD (   1) C   1 - C   2        / 33. LP*(   1) C   8                   25.19    0.54    0.174
   1. BD (   1) C   1 - C   2        / 62. RY*(   2) C   4                    0.42    1.45    0.033
   1. BD (   1) C   1 - C   2        / 98. RY*(   2) C   8                    0.95    1.56    0.051
   1. BD (   1) C   1 - C   2        /162. BD*(   1) C   1 - C   2            0.32    1.00    0.023
   1. BD (   1) C   1 - C   2        /163. BD*(   1) C   1 - H   9            0.26    1.08    0.022
   1. BD (   1) C   1 - C   2        /164. BD*(   1) C   1 - H  10            0.30    1.09    0.024
   1. BD (   1) C   1 - C   2        /165. BD*(   1) C   1 - H  11            0.33    1.09    0.025
   1. BD (   1) C   1 - C   2        /167. BD*(   1) C   2 - C   4            0.70    1.00    0.035
   1. BD (   1) C   1 - C   2        /169. BD*(   1) C   4 - C   5            0.88    1.04    0.040
   1. BD (   1) C   1 - C   2        /178. BD*(   1) C   7 - C   8            0.70    1.03    0.035
   2. BD (   1) C   1 - H   9        /166. BD*(   1) C   2 - O   3            0.26    0.73    0.017
   2. BD (   1) C   1 - H   9        /167. BD*(   1) C   2 - C   4            1.68    0.86    0.048
   3. BD (   1) C   1 - H  10        /166. BD*(   1) C   2 - O   3            2.92    0.72    0.058
   4. BD (   1) C   1 - H  11        / 30. LP*(   1) C   2                    5.63    0.35    0.074
   4. BD (   1) C   1 - H  11        /166. BD*(   1) C   2 - O   3            0.31    0.72    0.019
   5. BD (   1) C   2 - O   3        / 30. LP*(   1) C   2                    0.95    0.76    0.046
   5. BD (   1) C   2 - O   3        / 33. LP*(   1) C   8                    3.05    0.80    0.079
   5. BD (   1) C   2 - O   3        / 43. RY*(   1) C   2                    0.28    1.71    0.028
   5. BD (   1) C   2 - O   3        /164. BD*(   1) C   1 - H  10            0.57    1.35    0.035
   5. BD (   1) C   2 - O   3        /170. BD*(   1) C   4 - H  13            0.69    1.36    0.039
   5. BD (   1) C   2 - O   3        /182. BD*(   1) C   8 - H  22            0.51    1.34    0.033
   6. BD (   1) C   2 - C   4        / 30. LP*(   1) C   2                    1.53    0.47    0.045
   6. BD (   1) C   2 - C   4        / 33. LP*(   1) C   8                    9.14    0.52    0.109
   6. BD (   1) C   2 - C   4        / 34. RY*(   1) C   1                    0.80    1.36    0.042
   6. BD (   1) C   2 - C   4        / 52. RY*(   1) O   3                    0.41    1.93    0.036
   6. BD (   1) C   2 - C   4        / 70. RY*(   1) C   5                    0.67    1.62    0.042
   6. BD (   1) C   2 - C   4        / 97. RY*(   1) C   8                    0.67    1.58    0.041
   6. BD (   1) C   2 - C   4        /162. BD*(   1) C   1 - C   2            1.34    0.98    0.046
   6. BD (   1) C   2 - C   4        /163. BD*(   1) C   1 - H   9            0.88    1.06    0.039
   6. BD (   1) C   2 - C   4        /168. BD*(   1) O   3 - H  12            0.94    1.01    0.039
   6. BD (   1) C   2 - C   4        /169. BD*(   1) C   4 - C   5            0.59    1.03    0.031
   6. BD (   1) C   2 - C   4        /171. BD*(   1) C   4 - H  14            0.36    1.09    0.025
   6. BD (   1) C   2 - C   4        /173. BD*(   1) C   5 - H  15            0.65    1.11    0.034
   6. BD (   1) C   2 - C   4        /181. BD*(   1) C   8 - H  21            0.83    1.06    0.038
   7. BD (   1) O   3 - H  12        / 43. RY*(   1) C   2                    1.00    1.57    0.050
   7. BD (   1) O   3 - H  12        / 45. RY*(   3) C   2                    0.25    1.58    0.025
   7. BD (   1) O   3 - H  12        / 46. RY*(   4) C   2                    0.32    2.66    0.037
   7. BD (   1) O   3 - H  12        /167. BD*(   1) C   2 - C   4            1.38    1.13    0.050
   8. BD (   1) C   4 - C   5        / 30. LP*(   1) C   2                    0.50    0.44    0.024
   8. BD (   1) C   4 - C   5        / 44. RY*(   2) C   2                    0.42    1.48    0.032
   8. BD (   1) C   4 - C   5        / 79. RY*(   1) C   6                    0.49    1.61    0.036
   8. BD (   1) C   4 - C   5        /162. BD*(   1) C   1 - C   2            1.13    0.94    0.042
   8. BD (   1) C   4 - C   5        /167. BD*(   1) C   2 - C   4            0.58    0.94    0.030
   8. BD (   1) C   4 - C   5        /170. BD*(   1) C   4 - H  13            0.28    1.04    0.022
   8. BD (   1) C   4 - C   5        /171. BD*(   1) C   4 - H  14            0.55    1.05    0.031
   8. BD (   1) C   4 - C   5        /172. BD*(   1) C   5 - C   6            0.39    0.99    0.025
   8. BD (   1) C   4 - C   5        /174. BD*(   1) C   5 - H  16            0.34    1.06    0.025
   8. BD (   1) C   4 - C   5        /176. BD*(   1) C   6 - H  17            0.91    1.07    0.040
   9. BD (   1) C   4 - H  13        /166. BD*(   1) C   2 - O   3            2.51    0.71    0.054
   9. BD (   1) C   4 - H  13        /174. BD*(   1) C   5 - H  16            1.47    0.95    0.047
  10. BD (   1) C   4 - H  14        / 30. LP*(   1) C   2                    4.24    0.33    0.061
  10. BD (   1) C   4 - H  14        / 45. RY*(   3) C   2                    0.44    1.28    0.031
  10. BD (   1) C   4 - H  14        / 71. RY*(   2) C   5                    0.31    1.52    0.028
  10. BD (   1) C   4 - H  14        /166. BD*(   1) C   2 - O   3            0.39    0.70    0.021
  10. BD (   1) C   4 - H  14        /172. BD*(   1) C   5 - C   6            1.62    0.88    0.049
  11. BD (   1) C   5 - C   6        / 61. RY*(   1) C   4                    0.57    1.55    0.038
  11. BD (   1) C   5 - C   6        / 88. RY*(   1) C   7                    0.44    1.62    0.034
  11. BD (   1) C   5 - C   6        /169. BD*(   1) C   4 - C   5            0.36    0.98    0.024
  11. BD (   1) C   5 - C   6        /171. BD*(   1) C   4 - H  14            0.98    1.04    0.041
  11. BD (   1) C   5 - C   6        /173. BD*(   1) C   5 - H  15            0.41    1.06    0.027
  11. BD (   1) C   5 - C   6        /175. BD*(   1) C   6 - C   7            0.44    0.98    0.027
  11. BD (   1) C   5 - C   6        /176. BD*(   1) C   6 - H  17            0.48    1.06    0.029
  11. BD (   1) C   5 - C   6        /179. BD*(   1) C   7 - H  19            1.01    1.05    0.042
  12. BD (   1) C   5 - H  15        / 80. RY*(   2) C   6                    0.30    1.58    0.028
  12. BD (   1) C   5 - H  15        /167. BD*(   1) C   2 - C   4            2.06    0.82    0.052
  12. BD (   1) C   5 - H  15        /169. BD*(   1) C   4 - C   5            0.34    0.86    0.022
  12. BD (   1) C   5 - H  15        /175. BD*(   1) C   6 - C   7            1.72    0.86    0.049
  13. BD (   1) C   5 - H  16        / 81. RY*(   3) C   6                    0.26    1.16    0.022
  13. BD (   1) C   5 - H  16        /170. BD*(   1) C   4 - H  13            1.63    0.91    0.049
  13. BD (   1) C   5 - H  16        /177. BD*(   1) C   6 - H  18            1.54    0.92    0.048
  14. BD (   1) C   6 - C   7        / 70. RY*(   1) C   5                    0.53    1.58    0.037
  14. BD (   1) C   6 - C   7        / 97. RY*(   1) C   8                    0.38    1.54    0.031
  14. BD (   1) C   6 - C   7        /172. BD*(   1) C   5 - C   6            0.36    0.99    0.024
  14. BD (   1) C   6 - C   7        /173. BD*(   1) C   5 - H  15            0.94    1.07    0.040
  14. BD (   1) C   6 - C   7        /176. BD*(   1) C   6 - H  17            0.35    1.07    0.025
  14. BD (   1) C   6 - C   7        /178. BD*(   1) C   7 - C   8            0.53    0.97    0.029
  14. BD (   1) C   6 - C   7        /179. BD*(   1) C   7 - H  19            0.53    1.06    0.030
  14. BD (   1) C   6 - C   7        /180. BD*(   1) C   7 - H  20            0.30    1.04    0.022
  14. BD (   1) C   6 - C   7        /181. BD*(   1) C   8 - H  21            1.04    1.02    0.041
  15. BD (   1) C   6 - H  17        / 71. RY*(   2) C   5                    0.26    1.50    0.026
  15. BD (   1) C   6 - H  17        /169. BD*(   1) C   4 - C   5            1.75    0.86    0.050
  15. BD (   1) C   6 - H  17        /178. BD*(   1) C   7 - C   8            1.80    0.84    0.050
  16. BD (   1) C   6 - H  18        / 72. RY*(   3) C   5                    0.25    1.20    0.022
  16. BD (   1) C   6 - H  18        /174. BD*(   1) C   5 - H  16            1.54    0.93    0.048
  16. BD (   1) C   6 - H  18        /180. BD*(   1) C   7 - H  20            1.60    0.92    0.049
  17. BD (   1) C   7 - C   8        / 30. LP*(   1) C   2                   18.20    0.46    0.151
  17. BD (   1) C   7 - C   8        / 33. LP*(   1) C   8                    0.64    0.50    0.028
  17. BD (   1) C   7 - C   8        / 43. RY*(   1) C   2                    0.67    1.41    0.040
  17. BD (   1) C   7 - C   8        / 79. RY*(   1) C   6                    0.49    1.63    0.037
  17. BD (   1) C   7 - C   8        /162. BD*(   1) C   1 - C   2            0.42    0.97    0.026
  17. BD (   1) C   7 - C   8        /175. BD*(   1) C   6 - C   7            0.38    1.01    0.025
  17. BD (   1) C   7 - C   8        /176. BD*(   1) C   6 - H  17            0.88    1.09    0.040
  17. BD (   1) C   7 - C   8        /179. BD*(   1) C   7 - H  19            0.45    1.08    0.029
  17. BD (   1) C   7 - C   8        /180. BD*(   1) C   7 - H  20            0.27    1.06    0.022
  17. BD (   1) C   7 - C   8        /181. BD*(   1) C   8 - H  21            0.33    1.05    0.024
  17. BD (   1) C   7 - C   8        /182. BD*(   1) C   8 - H  22            0.27    1.05    0.021
  18. BD (   1) C   7 - H  19        / 33. LP*(   1) C   8                    5.77    0.36    0.070
  18. BD (   1) C   7 - H  19        / 80. RY*(   2) C   6                    0.30    1.59    0.029
  18. BD (   1) C   7 - H  19        /172. BD*(   1) C   5 - C   6            1.58    0.88    0.048
  19. BD (   1) C   7 - H  20        /177. BD*(   1) C   6 - H  18            1.52    0.94    0.048
  19. BD (   1) C   7 - H  20        /179. BD*(   1) C   7 - H  19            0.28    0.95    0.021
  19. BD (   1) C   7 - H  20        /182. BD*(   1) C   8 - H  22            1.63    0.91    0.049
  20. BD (   1) C   8 - H  21        / 30. LP*(   1) C   2                    9.14    0.36    0.096
  20. BD (   1) C   8 - H  21        / 33. LP*(   1) C   8                    1.98    0.40    0.045
  20. BD (   1) C   8 - H  21        / 44. RY*(   2) C   2                    0.29    1.40    0.026
  20. BD (   1) C   8 - H  21        /166. BD*(   1) C   2 - O   3            0.31    0.73    0.019
  20. BD (   1) C   8 - H  21        /167. BD*(   1) C   2 - C   4            1.79    0.86    0.050
  20. BD (   1) C   8 - H  21        /175. BD*(   1) C   6 - C   7            1.50    0.91    0.047
  21. BD (   1) C   8 - H  22        / 30. LP*(   1) C   2                    8.34    0.35    0.092
  21. BD (   1) C   8 - H  22        / 33. LP*(   1) C   8                    1.88    0.40    0.043
  21. BD (   1) C   8 - H  22        / 44. RY*(   2) C   2                    0.40    1.40    0.030
  21. BD (   1) C   8 - H  22        /166. BD*(   1) C   2 - O   3            2.79    0.73    0.057
  21. BD (   1) C   8 - H  22        /180. BD*(   1) C   7 - H  20            1.42    0.96    0.047
  22. CR (   1) C   1                / 30. LP*(   1) C   2                    0.53    9.94    0.124
  22. CR (   1) C   1                / 43. RY*(   1) C   2                    0.30   10.89    0.072
  22. CR (   1) C   1                / 44. RY*(   2) C   2                    0.26   10.98    0.068
  22. CR (   1) C   1                /106. RY*(   1) H   9                    0.35   10.52    0.077
  22. CR (   1) C   1                /110. RY*(   1) H  10                    0.39   10.53    0.081
  22. CR (   1) C   1                /114. RY*(   1) H  11                    0.38   10.51    0.080
  23. CR (   1) C   2                / 30. LP*(   1) C   2                    2.54   10.03    0.274
  23. CR (   1) C   2                / 33. LP*(   1) C   8                    6.69   10.07    0.418
  23. CR (   1) C   2                / 36. RY*(   3) C   1                    0.51   10.94    0.094
  23. CR (   1) C   2                / 99. RY*(   3) C   8                    0.28   11.03    0.070
  23. CR (   1) C   2                /166. BD*(   1) C   2 - O   3            0.62   10.41    0.103
  24. CR (   1) O   3                / 43. RY*(   1) C   2                    1.37   19.83    0.208
  24. CR (   1) O   3                / 45. RY*(   3) C   2                    0.48   19.84    0.124
  25. CR (   1) C   4                / 45. RY*(   3) C   2                    0.86   10.88    0.122
  25. CR (   1) C   4                / 72. RY*(   3) C   5                    0.45   10.81    0.088
  25. CR (   1) C   4                /122. RY*(   1) H  13                    0.34   10.50    0.076
  25. CR (   1) C   4                /126. RY*(   1) H  14                    0.39   10.48    0.081
  25. CR (   1) C   4                /162. BD*(   1) C   1 - C   2            0.25   10.43    0.065
  26. CR (   1) C   5                / 81. RY*(   3) C   6                    0.45   10.76    0.088
  26. CR (   1) C   5                /130. RY*(   1) H  15                    0.36   10.47    0.077
  26. CR (   1) C   5                /134. RY*(   1) H  16                    0.36   10.49    0.078
  27. CR (   1) C   6                / 72. RY*(   3) C   5                    0.39   10.80    0.082
  27. CR (   1) C   6                / 89. RY*(   2) C   7                    0.37   10.93    0.080
  27. CR (   1) C   6                /138. RY*(   1) H  17                    0.38   10.47    0.080
  27. CR (   1) C   6                /142. RY*(   1) H  18                    0.34   10.48    0.076
  28. CR (   1) C   7                / 81. RY*(   3) C   6                    0.46   10.77    0.088
  28. CR (   1) C   7                /100. RY*(   4) C   8                    0.39   10.99    0.083
  28. CR (   1) C   7                /146. RY*(   1) H  19                    0.40   10.47    0.082
  28. CR (   1) C   7                /150. RY*(   1) H  20                    0.33   10.49    0.075
  29. CR (   1) C   8                / 30. LP*(   1) C   2                    7.02    9.95    0.453
  29. CR (   1) C   8                / 33. LP*(   1) C   8                    3.83    9.99    0.315
  29. CR (   1) C   8                / 44. RY*(   2) C   2                    0.86   10.99    0.123
  29. CR (   1) C   8                / 90. RY*(   3) C   7                    0.38   10.98    0.081
  29. CR (   1) C   8                /154. RY*(   1) H  21                    0.34   10.49    0.075
  29. CR (   1) C   8                /158. RY*(   1) H  22                    0.36   10.50    0.078
  30. LP*(   1) C   2                / 33. LP*(   1) C   8                 2381.19    0.04    0.443
  30. LP*(   1) C   2                / 44. RY*(   2) C   2                    0.75    1.04    0.052
  30. LP*(   1) C   2                / 51. RY*(   9) C   2                    0.42    2.24    0.057
  30. LP*(   1) C   2                / 53. RY*(   2) O   3                    0.37    1.34    0.041
  30. LP*(   1) C   2                / 88. RY*(   1) C   7                    0.31    1.19    0.036
  30. LP*(   1) C   2                / 98. RY*(   2) C   8                    1.31    1.06    0.069
  30. LP*(   1) C   2                / 99. RY*(   3) C   8                    1.43    1.00    0.070
  30. LP*(   1) C   2                /102. RY*(   6) C   8                    1.03    2.06    0.086
  30. LP*(   1) C   2                /162. BD*(   1) C   1 - C   2            0.80    0.51    0.037
  30. LP*(   1) C   2                /163. BD*(   1) C   1 - H   9            0.31    0.58    0.025
  30. LP*(   1) C   2                /165. BD*(   1) C   1 - H  11            0.89    0.60    0.043
  30. LP*(   1) C   2                /169. BD*(   1) C   4 - C   5            0.41    0.55    0.028
  30. LP*(   1) C   2                /171. BD*(   1) C   4 - H  14            1.18    0.61    0.050
  31. LP (   1) O   3                / 30. LP*(   1) C   2                    0.63    0.48    0.030
  31. LP (   1) O   3                / 43. RY*(   1) C   2                    2.11    1.43    0.070
  31. LP (   1) O   3                /119. RY*(   2) H  12                    0.29    2.33    0.033
  31. LP (   1) O   3                /162. BD*(   1) C   1 - C   2            0.89    0.99    0.037
  31. LP (   1) O   3                /167. BD*(   1) C   2 - C   4            0.41    0.99    0.026
  31. LP (   1) O   3                /170. BD*(   1) C   4 - H  13            0.26    1.08    0.021
  32. LP (   2) O   3                / 30. LP*(   1) C   2                   31.69    0.16    0.093
  32. LP (   2) O   3                /119. RY*(   2) H  12                    0.26    2.00    0.037
  32. LP (   2) O   3                /120. RY*(   3) H  12                    0.30    1.86    0.038
  32. LP (   2) O   3                /162. BD*(   1) C   1 - C   2            1.08    0.67    0.044
  32. LP (   2) O   3                /164. BD*(   1) C   1 - H  10            0.27    0.76    0.024
  33. LP*(   1) C   8                / 44. RY*(   2) C   2                    0.54    1.00    0.047
  33. LP*(   1) C   8                / 47. RY*(   5) C   2                    0.39    1.97    0.056
  33. LP*(   1) C   8                / 49. RY*(   7) C   2                    0.28    2.19    0.051
  33. LP*(   1) C   8                / 51. RY*(   9) C   2                    0.66    2.19    0.077
  33. LP*(   1) C   8                / 98. RY*(   2) C   8                    2.27    1.02    0.097
  33. LP*(   1) C   8                / 99. RY*(   3) C   8                    1.52    0.95    0.077
  33. LP*(   1) C   8                /102. RY*(   6) C   8                    0.86    2.02    0.085
  33. LP*(   1) C   8                /162. BD*(   1) C   1 - C   2            0.62    0.46    0.034
  33. LP*(   1) C   8                /167. BD*(   1) C   2 - C   4            0.28    0.46    0.022
  33. LP*(   1) C   8                /178. BD*(   1) C   7 - C   8            0.29    0.49    0.024
  33. LP*(   1) C   8                /179. BD*(   1) C   7 - H  19            0.96    0.58    0.047


 Natural Bond Orbitals (Summary):

                                                            Principal Delocalizations
           NBO                        Occupancy    Energy   (geminal,vicinal,remote)
 ====================================================================================
 Molecular unit  1  (C7H14O)
     1. BD (   1) C   1 - C   2          0.90233    -0.81273  33(r),98(r),169(v),178(r)
                                                    167(g),62(v),165(g),162(g)
                                                    164(g),163(g)
     2. BD (   1) C   1 - H   9          0.99257    -0.66883  167(v),166(v)
     3. BD (   1) C   1 - H  10          0.98007    -0.66776  166(v)
     4. BD (   1) C   1 - H  11          0.97271    -0.66524  30(v),166(v),33(r)
     5. BD (   1) C   2 - O   3          0.99521    -1.07664  33(r),30(g),170(v),164(v)
                                                    182(r),43(g)
     6. BD (   1) C   2 - C   4          0.97730    -0.79504  33(r),30(g),162(g),168(v)
                                                    163(v),181(r),34(v),70(v)
                                                    97(r),173(v),169(g),52(v)
                                                    171(g)
     7. BD (   1) O   3 - H  12          0.99450    -0.94057  167(v),43(v),46(v),45(v)
     8. BD (   1) C   4 - C   5          0.95334    -0.75778  162(v),176(v),30(v),167(g)
                                                    171(g),79(v),44(v),172(g)
                                                    174(g),170(g),33(r)
     9. BD (   1) C   4 - H  13          0.98337    -0.65302  166(v),174(v)
    10. BD (   1) C   4 - H  14          0.94752    -0.64649  30(v),172(v),45(v),166(v)
                                                    71(v),33(r)
    11. BD (   1) C   5 - C   6          0.95859    -0.74772  179(v),171(v),61(v),176(g)
                                                    88(v),175(g),173(g),169(g)
    12. BD (   1) C   5 - H  15          0.97616    -0.63419  167(v),175(v),169(g),80(v)
    13. BD (   1) C   5 - H  16          0.97130    -0.63283  170(v),177(v),81(v)
    14. BD (   1) C   6 - C   7          0.97803    -0.75559  181(v),173(v),70(v),179(g)
                                                    178(g),97(v),172(g),176(g)
                                                    180(g)
    15. BD (   1) C   6 - H  17          0.95305    -0.63042  178(v),169(v),71(v)
    16. BD (   1) C   6 - H  18          0.97461    -0.63262  180(v),174(v),72(v)
    17. BD (   1) C   7 - C   8          0.95685    -0.78124  30(r),33(g),176(v),43(r)
                                                    79(v),179(g),162(r),175(g)
                                                    181(g),180(g),182(g)
    18. BD (   1) C   7 - H  19          0.93111    -0.64080  33(v),172(v),80(v),30(r)
    19. BD (   1) C   7 - H  20          0.98540    -0.64610  182(v),177(v),179(g)
    20. BD (   1) C   8 - H  21          0.98387    -0.67582  30(r),33(g),167(r),175(v)
                                                    166(r),44(r)
    21. BD (   1) C   8 - H  22          0.98089    -0.67425  30(r),33(g),166(r),180(v)
                                                    44(r)
    22. CR (   1) C   1                  0.99949   -10.25756  30(v),110(v),114(v),106(v)
                                                    43(v),44(v)
    23. CR (   1) C   2                  0.99936   -10.34962  33(r),30(g),166(g),36(v)
                                                    99(r)
    24. CR (   1) O   3                  0.99986   -19.19944  43(v),45(v)
    25. CR (   1) C   4                  0.99949   -10.23946  45(v),72(v),126(v),122(v)
                                                    162(v)
    26. CR (   1) C   5                  0.99955   -10.23113  81(v),134(v),130(v)
    27. CR (   1) C   6                  0.99955   -10.23015  72(v),138(v),89(v),142(v)
    28. CR (   1) C   7                  0.99953   -10.24189  81(v),146(v),100(v),33(v)
                                                    150(v)
    29. CR (   1) C   8                  0.99948   -10.26912  30(r),33(g),44(r),90(v)
                                                    158(v),154(v)
    30. LP*(   1) C   2                  0.45834    -0.32011  33(r),99(r),98(r),171(v)
                                                    102(r),165(v),162(g),44(g)
                                                    51(g),169(v),53(v),163(v)
                                                    88(r)
    31. LP (   1) O   3                  0.99013    -0.80458  43(v),30(v),162(v),167(v)
                                                    119(v),170(r)
    32. LP (   2) O   3                  0.59425    -0.48314  30(v),162(v),120(v),164(r)
                                                    119(v)
    33. LP*(   1) C   8                  0.38709    -0.27643  30(r),98(g),99(g),179(v)
                                                    102(g),51(r),162(r),44(r)
                                                    47(r),49(r),178(g),167(r)
    34. RY*(   1) C   1                  0.00222     0.56079   
    35. RY*(   2) C   1                  0.00102     0.55433   
    36. RY*(   3) C   1                  0.00057     0.59170   
    37. RY*(   4) C   1                  0.00010     0.57188   
    38. RY*(   5) C   1                  0.00005     2.03249   
    39. RY*(   6) C   1                  0.00000     1.99385   
    40. RY*(   7) C   1                  0.00000     1.99658   
    41. RY*(   8) C   1                  0.00001     2.04247   
    42. RY*(   9) C   1                  0.00001     2.07123   
    43. RY*(   1) C   2                  0.00414     0.62975   
    44. RY*(   2) C   2                  0.00193     0.72128   
    45. RY*(   3) C   2                  0.00129     0.63562   
    46. RY*(   4) C   2                  0.00074     1.71804   
    47. RY*(   5) C   2                  0.00066     1.69504   
    48. RY*(   6) C   2                  0.00059     1.88796   
    49. RY*(   7) C   2                  0.00032     1.91488   
    50. RY*(   8) C   2                  0.00020     1.17019   
    51. RY*(   9) C   2                  0.00013     1.91848   
    52. RY*(   1) O   3                  0.00115     1.13045   
    53. RY*(   2) O   3                  0.00067     1.01547   
    54. RY*(   3) O   3                  0.00041     1.33725   
    55. RY*(   4) O   3                  0.00004     1.06927   
    56. RY*(   5) O   3                  0.00000     2.76615   
    57. RY*(   6) O   3                  0.00001     2.52287   
    58. RY*(   7) O   3                  0.00000     2.47585   
    59. RY*(   8) O   3                  0.00000     2.63910   
    60. RY*(   9) O   3                  0.00001     2.73447   
    61. RY*(   1) C   4                  0.00294     0.79777   
    62. RY*(   2) C   4                  0.00167     0.64076   
    63. RY*(   3) C   4                  0.00095     0.65084   
    64. RY*(   4) C   4                  0.00045     0.87748   
    65. RY*(   5) C   4                  0.00014     1.82825   
    66. RY*(   6) C   4                  0.00010     1.80448   
    67. RY*(   7) C   4                  0.00002     2.09649   
    68. RY*(   8) C   4                  0.00001     2.01695   
    69. RY*(   9) C   4                  0.00000     2.01695   
    70. RY*(   1) C   5                  0.00291     0.82787   
    71. RY*(   2) C   5                  0.00088     0.87045   
    72. RY*(   3) C   5                  0.00067     0.56947   
    73. RY*(   4) C   5                  0.00022     0.94013   
    74. RY*(   5) C   5                  0.00013     1.81342   
    75. RY*(   6) C   5                  0.00006     2.01816   
    76. RY*(   7) C   5                  0.00003     1.81821   
    77. RY*(   8) C   5                  0.00001     1.91770   
    78. RY*(   9) C   5                  0.00001     1.99015   
    79. RY*(   1) C   6                  0.00227     0.85361   
    80. RY*(   2) C   6                  0.00081     0.94526   
    81. RY*(   3) C   6                  0.00068     0.52826   
    82. RY*(   4) C   6                  0.00019     0.95170   
    83. RY*(   5) C   6                  0.00014     1.78038   
    84. RY*(   6) C   6                  0.00006     2.05768   
    85. RY*(   7) C   6                  0.00003     1.77544   
    86. RY*(   8) C   6                  0.00001     2.03932   
    87. RY*(   9) C   6                  0.00001     1.78981   
    88. RY*(   1) C   7                  0.00219     0.87341   
    89. RY*(   2) C   7                  0.00080     0.69980   
    90. RY*(   3) C   7                  0.00054     0.70869   
    91. RY*(   4) C   7                  0.00023     1.00402   
    92. RY*(   5) C   7                  0.00012     1.78994   
    93. RY*(   6) C   7                  0.00008     1.95970   
    94. RY*(   7) C   7                  0.00003     1.84725   
    95. RY*(   8) C   7                  0.00001     1.81155   
    96. RY*(   9) C   7                  0.00001     1.97185   
    97. RY*(   1) C   8                  0.00279     0.78499   
    98. RY*(   2) C   8                  0.00166     0.74276   
    99. RY*(   3) C   8                  0.00053     0.67782   
   100. RY*(   4) C   8                  0.00040     0.74702   
   101. RY*(   5) C   8                  0.00014     1.81739   
   102. RY*(   6) C   8                  0.00008     1.74470   
   103. RY*(   7) C   8                  0.00005     2.10634   
   104. RY*(   8) C   8                  0.00002     1.98796   
   105. RY*(   9) C   8                  0.00001     1.92962   
   106. RY*(   1) H   9                  0.00078     0.26033   
   107. RY*(   2) H   9                  0.00010     1.63389   
   108. RY*(   3) H   9                  0.00006     1.68836   
   109. RY*(   4) H   9                  0.00001     2.05060   
   110. RY*(   1) H  10                  0.00047     0.27400   
   111. RY*(   2) H  10                  0.00010     1.64749   
   112. RY*(   3) H  10                  0.00006     1.67584   
   113. RY*(   4) H  10                  0.00002     2.06161   
   114. RY*(   1) H  11                  0.00055     0.25568   
   115. RY*(   2) H  11                  0.00009     1.63336   
   116. RY*(   3) H  11                  0.00006     1.67881   
   117. RY*(   4) H  11                  0.00002     2.09262   
   118. RY*(   1) H  12                  0.00078     0.51773   
   119. RY*(   2) H  12                  0.00049     1.52055   
   120. RY*(   3) H  12                  0.00045     1.37193   
   121. RY*(   4) H  12                  0.00001     2.11448   
   122. RY*(   1) H  13                  0.00097     0.25970   
   123. RY*(   2) H  13                  0.00007     1.73815   
   124. RY*(   3) H  13                  0.00005     1.68917   
   125. RY*(   4) H  13                  0.00002     2.12808   
   126. RY*(   1) H  14                  0.00072     0.24022   
   127. RY*(   2) H  14                  0.00008     1.73586   
   128. RY*(   3) H  14                  0.00005     1.70210   
   129. RY*(   4) H  14                  0.00002     2.14859   
   130. RY*(   1) H  15                  0.00084     0.23438   
   131. RY*(   2) H  15                  0.00008     1.73159   
   132. RY*(   3) H  15                  0.00005     1.66315   
   133. RY*(   4) H  15                  0.00002     2.16480   
   134. RY*(   1) H  16                  0.00142     0.25509   
   135. RY*(   2) H  16                  0.00009     1.75407   
   136. RY*(   3) H  16                  0.00006     1.63203   
   137. RY*(   4) H  16                  0.00002     2.16888   
   138. RY*(   1) H  17                  0.00081     0.23647   
   139. RY*(   2) H  17                  0.00008     1.72207   
   140. RY*(   3) H  17                  0.00006     1.65555   
   141. RY*(   4) H  17                  0.00002     2.16687   
   142. RY*(   1) H  18                  0.00124     0.25273   
   143. RY*(   2) H  18                  0.00008     1.76112   
   144. RY*(   3) H  18                  0.00006     1.62469   
   145. RY*(   4) H  18                  0.00002     2.14897   
   146. RY*(   1) H  19                  0.00076     0.22973   
   147. RY*(   2) H  19                  0.00008     1.70152   
   148. RY*(   3) H  19                  0.00006     1.64344   
   149. RY*(   4) H  19                  0.00002     2.16094   
   150. RY*(   1) H  20                  0.00147     0.24740   
   151. RY*(   2) H  20                  0.00007     1.64280   
   152. RY*(   3) H  20                  0.00006     1.75451   
   153. RY*(   4) H  20                  0.00002     2.11998   
   154. RY*(   1) H  21                  0.00119     0.22024   
   155. RY*(   2) H  21                  0.00008     1.71584   
   156. RY*(   3) H  21                  0.00005     1.66504   
   157. RY*(   4) H  21                  0.00002     2.13062   
   158. RY*(   1) H  22                  0.00114     0.23069   
   159. RY*(   2) H  22                  0.00009     1.74863   
   160. RY*(   3) H  22                  0.00004     1.63556   
   161. RY*(   4) H  22                  0.00002     2.14013   
   162. BD*(   1) C   1 - C   2          0.00824     0.18558   
   163. BD*(   1) C   1 - H   9          0.00297     0.26483   
   164. BD*(   1) C   1 - H  10          0.00310     0.27350   
   165. BD*(   1) C   1 - H  11          0.00237     0.28199   
   166. BD*(   1) C   2 - O   3          0.02888     0.05658   
   167. BD*(   1) C   2 - C   4          0.01813     0.18682   
   168. BD*(   1) O   3 - H  12          0.00437     0.21759   
   169. BD*(   1) C   4 - C   5          0.00774     0.23023   
   170. BD*(   1) C   4 - H  13          0.00676     0.27918   
   171. BD*(   1) C   4 - H  14          0.00492     0.29357   
   172. BD*(   1) C   5 - C   6          0.00767     0.23512   
   173. BD*(   1) C   5 - H  15          0.00521     0.31362   
   174. BD*(   1) C   5 - H  16          0.00834     0.29882   
   175. BD*(   1) C   6 - C   7          0.00772     0.22948   
   176. BD*(   1) C   6 - H  17          0.00539     0.31330   
   177. BD*(   1) C   6 - H  18          0.00824     0.29192   
   178. BD*(   1) C   7 - C   8          0.00900     0.21376   
   179. BD*(   1) C   7 - H  19          0.00564     0.30162   
   180. BD*(   1) C   7 - H  20          0.00855     0.28324   
   181. BD*(   1) C   8 - H  21          0.00688     0.26496   
   182. BD*(   1) C   8 - H  22          0.00752     0.26509   
       -------------------------------
              Total Lewis   29.92948  ( 96.5467%)
        Valence non-Lewis    1.01306  (  3.2679%)
        Rydberg non-Lewis    0.05746  (  0.1854%)
       -------------------------------
            Total unit  1   31.00000  (100.0000%)
           Charge unit  1    1.00000
 Unable to Open any file for archive entry.
 1\1\GINC-COMPUTE-0-9\SP\UB3LYP\def2SVP\C7H14O1(1+,2)\ZAHRT2\13-Mar-202
 1\0\\# b3lyp/def2svp geom=NewRedundant pop=NBO\\54\\1,2\C,0,-2.2647675
 494,-0.0206378139,0.7530564585\C,0,-0.9364368112,-0.1281463985,0.00277
 42511\O,0,-1.1710979391,-0.6412403371,-1.3129142416\C,0,-0.0025247244,
 -1.1436151989,0.6785853949\C,0,1.3596236914,-1.2339672932,-0.015079563
 \C,0,2.0334386859,0.1390268804,-0.1057723025\C,0,1.1184514951,1.159352
 2481,-0.7904837503\C,0,-0.2389491793,1.2440045895,-0.0875074743\H,0,-2
 .9385322306,0.6938235332,0.2497555536\H,0,-2.1180027833,0.3298128971,1
 .78669897\H,0,-2.7639695214,-1.0011097433,0.7816263003\H,0,-1.72695600
 56,-0.0056670886,-1.7830877552\H,0,0.1308449142,-0.8416197105,1.731816
 6175\H,0,-0.5011849131,-2.1263467536,0.6826041866\H,0,2.0074628005,-1.
 9468319975,0.5212965633\H,0,1.2096034909,-1.6353146856,-1.0303836308\H
 ,0,2.9920286631,0.0618456929,-0.6451713075\H,0,2.2756042741,0.49523887
 14,0.913215295\H,0,1.5945628263,2.1534290054,-0.8155608475\H,0,0.95565
 42698,0.8535482248,-1.8373698627\H,0,-0.9061638609,1.9521481326,-0.612
 2828301\H,0,-0.1086895931,1.6422669452,0.9341839748\\Version=ES64L-G16
 RevC.01\State=2-A\HF=-349.8117408\S2=0.752674\S2-1=0.\S2A=0.750006\RMS
 D=6.553e-09\Dipole=-0.7177424,0.5198933,-0.028962\Quadrupole=4.7274592
 ,-2.4298076,-2.2976516,-0.3787948,0.3405459,-2.0214546\PG=C01 [X(C7H14
 O1)]\\@
 The archive entry for this job was punched.


 SUPPORT THE RIGHT TO ARM BEARS!
 (ADD A CLAWS TO THE BILL OF RIGHTS)
 File lengths (MBytes):  RWF=     37 Int=      0 D2E=      0 Chk=      3 Scr=      1
 Normal termination of Gaussian 16
