# Supplementary material for: Machine-Learning-Guided Discovery of Electrochemical Reactions
Source: J Am Chem Soc. 2022 Dec 2;144(49):22599–610. doi: 10.1021/jacs.2c08997 (PMC9756344; doi:10.1021/jacs.2c08997)
Supplement: Supplementary file 4 — ja2c08997_si_004.zip [file ja2c08997_si_004.zip › Reactivity Prediction/Ologs_notimes/57.log]

 Entering Gaussian System, Link 0=g16
 Input=57.com
 Output=57.log
 Initial command:
  
 Copyright (c) 1988-2019, Gaussian, Inc.  All Rights Reserved.
  
 This is part of the Gaussian(R) 16 program.  It is based on
 the Gaussian(R) 09 system (copyright 2009, Gaussian, Inc.),
 the Gaussian(R) 03 system (copyright 2003, Gaussian, Inc.),
 the Gaussian(R) 98 system (copyright 1998, Gaussian, Inc.),
 the Gaussian(R) 94 system (copyright 1995, Gaussian, Inc.),
 the Gaussian 92(TM) system (copyright 1992, Gaussian, Inc.),
 the Gaussian 90(TM) system (copyright 1990, Gaussian, Inc.),
 the Gaussian 88(TM) system (copyright 1988, Gaussian, Inc.),
 the Gaussian 86(TM) system (copyright 1986, Carnegie Mellon
 University), and the Gaussian 82(TM) system (copyright 1983,
 Carnegie Mellon University). Gaussian is a federally registered
 trademark of Gaussian, Inc.
  
 This software contains proprietary and confidential information,
 including trade secrets, belonging to Gaussian, Inc.
  
 This software is provided under written license and may be
 used, copied, transmitted, or stored only in accord with that
 written license.
  
 The following legend is applicable only to US Government
 contracts under FAR:
  
                    RESTRICTED RIGHTS LEGEND
  
 Use, reproduction and disclosure by the US Government is
 subject to restrictions as set forth in subparagraphs (a)
 and (c) of the Commercial Computer Software - Restricted
 Rights clause in FAR 52.227-19.
  
 Gaussian, Inc.
 340 Quinnipiac St., Bldg. 40, Wallingford CT 06492
  
  
 ---------------------------------------------------------------
 Warning -- This program may not be used in any manner that
 competes with the business of Gaussian, Inc. or will provide
 assistance to any competitor of Gaussian, Inc.  The licensee
 of this program is prohibited from giving any competitor of
 Gaussian, Inc. access to this program.  By using this program,
 the user acknowledges that Gaussian, Inc. is engaged in the
 business of creating and licensing software in the field of
 computational chemistry and represents and warrants to the
 licensee that it is not a competitor of Gaussian, Inc. and that
 it will not use this program in any manner prohibited above.
 ---------------------------------------------------------------
  

 Cite this work as:
 Gaussian 16, Revision C.01,
 M. J. Frisch, G. W. Trucks, H. B. Schlegel, G. E. Scuseria, 
 M. A. Robb, J. R. Cheeseman, G. Scalmani, V. Barone, 
 G. A. Petersson, H. Nakatsuji, X. Li, M. Caricato, A. V. Marenich, 
 J. Bloino, B. G. Janesko, R. Gomperts, B. Mennucci, H. P. Hratchian, 
 J. V. Ortiz, A. F. Izmaylov, J. L. Sonnenberg, D. Williams-Young, 
 F. Ding, F. Lipparini, F. Egidi, J. Goings, B. Peng, A. Petrone, 
 T. Henderson, D. Ranasinghe, V. G. Zakrzewski, J. Gao, N. Rega, 
 G. Zheng, W. Liang, M. Hada, M. Ehara, K. Toyota, R. Fukuda, 
 J. Hasegawa, M. Ishida, T. Nakajima, Y. Honda, O. Kitao, H. Nakai, 
 T. Vreven, K. Throssell, J. A. Montgomery, Jr., J. E. Peralta, 
 F. Ogliaro, M. J. Bearpark, J. J. Heyd, E. N. Brothers, K. N. Kudin, 
 V. N. Staroverov, T. A. Keith, R. Kobayashi, J. Normand, 
 K. Raghavachari, A. P. Rendell, J. C. Burant, S. S. Iyengar, 
 J. Tomasi, M. Cossi, J. M. Millam, M. Klene, C. Adamo, R. Cammi, 
 J. W. Ochterski, R. L. Martin, K. Morokuma, O. Farkas, 
 J. B. Foresman, and D. J. Fox, Gaussian, Inc., Wallingford CT, 2019.
 
 ******************************************
 Gaussian 16:  ES64L-G16RevC.01  3-Jul-2019
                13-Mar-2021 
 ******************************************
 %nprocshared=16
 Will use up to   16 processors via shared memory.
 %mem=7GB
 -----------------------------------------
 # b3lyp/def2svp geom=NewRedundant pop=NBO
 -----------------------------------------
 1/29=4000,38=1,172=1/1;
 2/12=2,17=6,18=5,40=1/2;
 3/5=43,7=101,11=2,25=1,30=1,74=-5/1,2,3;
 4//1;
 5/5=2,38=5/2;
 6/7=2,8=2,9=2,10=2,28=1,40=1/1,7;
 99/5=1,9=1/99;
 --
 57
 --
 Symbolic Z-matrix:
 Charge =  1 Multiplicity = 2
 C                     2.78245  -0.50157   1.11732 
 C                     1.77873   0.51656   0.66326 
 C                     0.68551   0.32632  -0.09446 
 C                    -0.23787   1.46982  -0.45013 
 C                    -1.68498   1.17927  -0.0165 
 C                    -2.17564  -0.15729  -0.58159 
 C                    -1.23081  -1.30177  -0.20245 
 C                     0.21698  -1.00507  -0.63421 
 H                     2.54999  -1.51939   0.77439 
 H                     2.8494   -0.52581   2.21939 
 H                     3.7938   -0.24859   0.75241 
 H                     1.97906   1.54387   0.99514 
 H                     0.12155   2.40985  -0.00298 
 H                    -0.22678   1.61168  -1.54845 
 H                    -1.72607   1.14534   1.08683 
 H                    -2.34905   2.0002   -0.33473 
 H                    -2.23325  -0.08549  -1.68366 
 H                    -3.19849  -0.37164  -0.22958 
 H                    -1.57174  -2.24876  -0.65304 
 H                    -1.25312  -1.44443   0.89267 
 H                     0.24942  -0.96717  -1.74024 
 H                     0.88092  -1.82592  -0.32935 
 
                          Input orientation:                          
 ---------------------------------------------------------------------
 Center     Atomic      Atomic             Coordinates (Angstroms)
 Number     Number       Type             X           Y           Z
 ---------------------------------------------------------------------
      1          6           0        2.782452   -0.501568    1.117316
      2          6           0        1.778733    0.516555    0.663258
      3          6           0        0.685507    0.326317   -0.094464
      4          6           0       -0.237872    1.469822   -0.450127
      5          6           0       -1.684977    1.179274   -0.016499
      6          6           0       -2.175636   -0.157293   -0.581592
      7          6           0       -1.230807   -1.301767   -0.202452
      8          6           0        0.216979   -1.005073   -0.634213
      9          1           0        2.549987   -1.519390    0.774386
     10          1           0        2.849400   -0.525811    2.219391
     11          1           0        3.793797   -0.248595    0.752410
     12          1           0        1.979060    1.543870    0.995138
     13          1           0        0.121545    2.409852   -0.002979
     14          1           0       -0.226784    1.611682   -1.548455
     15          1           0       -1.726069    1.145340    1.086828
     16          1           0       -2.349046    2.000198   -0.334731
     17          1           0       -2.233254   -0.085489   -1.683663
     18          1           0       -3.198492   -0.371644   -0.229582
     19          1           0       -1.571736   -2.248757   -0.653045
     20          1           0       -1.253122   -1.444434    0.892666
     21          1           0        0.249417   -0.967169   -1.740244
     22          1           0        0.880916   -1.825917   -0.329349
 ---------------------------------------------------------------------
                    Distance matrix (angstroms):
                    1          2          3          4          5
     1  C    0.000000
     2  C    1.500065   0.000000
     3  C    2.559489   1.343680   0.000000
     4  C    3.932634   2.492997   1.512193   0.000000
     5  C    4.905985   3.591456   2.520478   1.538364   0.000000
     6  C    5.252376   4.200090   2.942331   2.533716   1.531825
     7  C    4.299809   3.621199   2.516859   2.954483   2.529114
     8  C    3.146906   2.537293   1.511108   2.523070   2.961483
     9  H    1.098910   2.179967   2.763660   4.266963   5.083622
    10  H    1.104373   2.157407   3.280622   4.543140   5.335457
    11  H    1.104522   2.157286   3.272489   4.544601   5.713754
    12  H    2.200950   1.098022   2.083974   2.647463   3.818574
    13  H    4.100226   2.602828   2.160449   1.101262   2.185870
    14  H    4.541768   3.180106   2.144418   1.107507   2.158747
    15  H    4.800000   3.585864   2.807481   2.163851   1.104614
    16  H    5.890632   4.498415   3.473920   2.179833   1.102803
    17  H    5.759854   4.686848   3.348777   2.814633   2.163255
    18  H    6.132104   5.134085   3.948525   3.493552   2.177494
    19  H    5.014559   4.539300   3.469606   3.955780   3.488469
    20  H    4.150341   3.618046   2.805044   3.365519   2.810147
    21  H    3.846908   3.212019   2.138194   2.800139   3.364579
    22  H    2.731772   2.697873   2.173814   3.482552   3.963945
                    6          7          8          9         10
     6  C    0.000000
     7  C    1.531754   0.000000
     8  C    2.538918   1.539652   0.000000
     9  H    5.101519   3.911007   2.773373   0.000000
    10  H    5.764746   4.807861   3.911827   1.779013   0.000000
    11  H    6.117354   5.221836   3.910064   1.778332   1.766569
    12  H    4.758312   4.453664   3.500975   3.123820   2.557316
    13  H    3.493146   3.955346   3.474087   4.684076   4.582383
    14  H    2.803947   3.362733   2.807164   4.786403   5.313045
    15  H    2.163929   2.809958   3.370712   5.048075   5.001037
    16  H    2.178481   3.488686   3.963058   6.133364   6.318869
    17  H    1.105910   2.162919   2.819686   5.565741   6.423480
    18  H    1.102766   2.176614   3.497199   5.947292   6.526732
    19  H    2.178078   1.102749   2.178671   4.422458   5.546700
    20  H    2.163608   1.104598   2.164624   3.805686   4.408487
    21  H    2.807001   2.160514   1.107156   3.452671   4.757459
    22  H    3.491481   2.179498   1.098881   2.024349   3.472936
                   11         12         13         14         15
    11  H    0.000000
    12  H    2.562248   0.000000
    13  H    4.596018   2.279588   0.000000
    14  H    4.991961   3.367523   1.773952   0.000000
    15  H    5.702965   3.727629   2.490050   3.067580   0.000000
    16  H    6.631248   4.550745   2.526202   2.475493   1.771923
    17  H    6.502799   5.251131   3.820538   2.631462   3.073727
    18  H    7.061979   5.654748   4.337132   3.808419   2.490422
    19  H    5.896176   5.450567   4.999243   4.184931   3.817181
    20  H    5.188554   4.403120   4.188963   4.043796   2.639755
    21  H    4.392300   4.096254   3.799831   2.629453   4.044450
    22  H    3.484683   3.783603   4.315658   3.811864   4.198845
                   16         17         18         19         20
    16  H    0.000000
    17  H    2.486588   0.000000
    18  H    2.521557   1.768593   0.000000
    19  H    4.331184   2.485862   2.519764   0.000000
    20  H    3.817466   3.073250   2.488932   1.771348   0.000000
    21  H    4.187212   2.635188   3.811144   2.478117   3.068814
    22  H    5.007179   3.815929   4.332024   2.509796   2.488568
                   21         22
    21  H    0.000000
    22  H    1.768294   0.000000
 Stoichiometry    C8H14(1+,2)
 Framework group  C1[X(C8H14)]
 Deg. of freedom    60
 Full point group                 C1      NOp   1
 Largest Abelian subgroup         C1      NOp   1
 Largest concise Abelian subgroup C1      NOp   1
                         Standard orientation:                         
 ---------------------------------------------------------------------
 Center     Atomic      Atomic             Coordinates (Angstroms)
 Number     Number       Type             X           Y           Z
 ---------------------------------------------------------------------
      1          6           0        3.013659    0.298582   -0.301621
      2          6           0        1.847423   -0.623292   -0.101032
      3          6           0        0.599793   -0.313289    0.289855
      4          6           0       -0.470883   -1.372240    0.427714
      5          6           0       -1.704959   -1.038346   -0.427935
      6          6           0       -2.234941    0.364079   -0.113591
      7          6           0       -1.136945    1.420938   -0.267620
      8          6           0        0.097853    1.080740    0.586819
      9          1           0        2.770036    1.351810   -0.104236
     10          1           0        3.397355    0.230813   -1.334977
     11          1           0        3.854491    0.020503    0.358411
     12          1           0        2.056463   -1.683320   -0.296723
     13          1           0       -0.070120   -2.363354    0.163404
     14          1           0       -0.787935   -1.426116    1.487500
     15          1           0       -1.423289   -1.090639   -1.494752
     16          1           0       -2.492866   -1.793469   -0.269294
     17          1           0       -2.613338    0.383999    0.925377
     18          1           0       -3.093411    0.605383   -0.762355
     19          1           0       -1.520527    2.418240    0.004976
     20          1           0       -0.831474    1.476490   -1.327685
     21          1           0       -0.193159    1.129773    1.653919
     22          1           0        0.881772    1.836860    0.440899
 ---------------------------------------------------------------------
 Rotational constants (GHZ):           3.6901259           1.4044485           1.1287817
 Standard basis: def2SVP (5D, 7F)
 There are   190 symmetry adapted cartesian basis functions of A   symmetry.
 There are   182 symmetry adapted basis functions of A   symmetry.
   182 basis functions,   298 primitive gaussians,   190 cartesian basis functions
    31 alpha electrons       30 beta electrons
       nuclear repulsion energy       381.0234532174 Hartrees.
 NAtoms=   22 NActive=   22 NUniq=   22 SFac= 1.00D+00 NAtFMM=   60 NAOKFM=F Big=F
 Integral buffers will be    131072 words long.
 Raffenetti 2 integral format.
 Two-electron integral symmetry is turned on.
 One-electron integrals computed using PRISM.
   1 Symmetry operations used in ECPInt.
 ECPInt:  NShTT=    4095 NPrTT=   14007 LenC2=    4064 LenP2D=   11386.
 LDataN:  DoStor=T MaxTD1= 4 Len=   56
 NBasis=   182 RedAO= T EigKep=  1.12D-03  NBF=   182
 NBsUse=   182 1.00D-06 EigRej= -1.00D+00 NBFU=   182
 ExpMin= 1.22D-01 ExpMax= 1.24D+03 ExpMxC= 1.86D+02 IAcc=3 IRadAn=         5 AccDes= 0.00D+00
 Harris functional with IExCor=  402 and IRadAn=       5 diagonalized for initial guess.
 HarFok:  IExCor=  402 AccDes= 0.00D+00 IRadAn=         5 IDoV= 1 UseB2=F ITyADJ=14
 ICtDFT=  3500011 ScaDFX=  1.000000  1.000000  1.000000  1.000000
 FoFCou: FMM=F IPFlag=           0 FMFlag=      100000 FMFlg1=           0
         NFxFlg=           0 DoJE=T BraDBF=F KetDBF=T FulRan=T
         wScrn=  0.000000 ICntrl=       500 IOpCl=  0 I1Cent=   200000004 NGrid=           0
         NMat0=    1 NMatS0=      1 NMatT0=    0 NMatD0=    1 NMtDS0=    0 NMtDT0=    0
 Petite list used in FoFCou.
 Initial guess <Sx>= 0.0000 <Sy>= 0.0000 <Sz>= 0.5000 <S**2>= 0.7500 S= 0.5000
 Requested convergence on RMS density matrix=1.00D-08 within 128 cycles.
 Requested convergence on MAX density matrix=1.00D-06.
 Requested convergence on             energy=1.00D-06.
 No special actions if energy rises.
 Integral accuracy reduced to 1.0D-05 until final iterations.
 Initial convergence to 1.0D-05 achieved.  Increase integral accuracy.
 SCF Done:  E(UB3LYP) =  -312.745889564     A.U. after   17 cycles
            NFock= 17  Conv=0.70D-08     -V/T= 2.0124
 <Sx>= 0.0000 <Sy>= 0.0000 <Sz>= 0.5000 <S**2>= 0.7519 S= 0.5010
 <L.S>= 0.000000000000E+00
 Annihilation of the first spin contaminant:
 S**2 before annihilation     0.7519,   after     0.7500

 **********************************************************************

            Population analysis using the SCF Density.

 **********************************************************************

 Orbital symmetries:
 Alpha Orbitals:
       Occupied  (A) (A) (A) (A) (A) (A) (A) (A) (A) (A) (A) (A)
                 (A) (A) (A) (A) (A) (A) (A) (A) (A) (A) (A) (A)
                 (A) (A) (A) (A) (A) (A) (A)
       Virtual   (A) (A) (A) (A) (A) (A) (A) (A) (A) (A) (A) (A)
                 (A) (A) (A) (A) (A) (A) (A) (A) (A) (A) (A) (A)
                 (A) (A) (A) (A) (A) (A) (A) (A) (A) (A) (A) (A)
                 (A) (A) (A) (A) (A) (A) (A) (A) (A) (A) (A) (A)
                 (A) (A) (A) (A) (A) (A) (A) (A) (A) (A) (A) (A)
                 (A) (A) (A) (A) (A) (A) (A) (A) (A) (A) (A) (A)
                 (A) (A) (A) (A) (A) (A) (A) (A) (A) (A) (A) (A)
                 (A) (A) (A) (A) (A) (A) (A) (A) (A) (A) (A) (A)
                 (A) (A) (A) (A) (A) (A) (A) (A) (A) (A) (A) (A)
                 (A) (A) (A) (A) (A) (A) (A) (A) (A) (A) (A) (A)
                 (A) (A) (A) (A) (A) (A) (A) (A) (A) (A) (A) (A)
                 (A) (A) (A) (A) (A) (A) (A) (A) (A) (A) (A) (A)
                 (A) (A) (A) (A) (A) (A) (A)
 Beta  Orbitals:
       Occupied  (A) (A) (A) (A) (A) (A) (A) (A) (A) (A) (A) (A)
                 (A) (A) (A) (A) (A) (A) (A) (A) (A) (A) (A) (A)
                 (A) (A) (A) (A) (A) (A)
       Virtual   (A) (A) (A) (A) (A) (A) (A) (A) (A) (A) (A) (A)
                 (A) (A) (A) (A) (A) (A) (A) (A) (A) (A) (A) (A)
                 (A) (A) (A) (A) (A) (A) (A) (A) (A) (A) (A) (A)
                 (A) (A) (A) (A) (A) (A) (A) (A) (A) (A) (A) (A)
                 (A) (A) (A) (A) (A) (A) (A) (A) (A) (A) (A) (A)
                 (A) (A) (A) (A) (A) (A) (A) (A) (A) (A) (A) (A)
                 (A) (A) (A) (A) (A) (A) (A) (A) (A) (A) (A) (A)
                 (A) (A) (A) (A) (A) (A) (A) (A) (A) (A) (A) (A)
                 (A) (A) (A) (A) (A) (A) (A) (A) (A) (A) (A) (A)
                 (A) (A) (A) (A) (A) (A) (A) (A) (A) (A) (A) (A)
                 (A) (A) (A) (A) (A) (A) (A) (A) (A) (A) (A) (A)
                 (A) (A) (A) (A) (A) (A) (A) (A) (A) (A) (A) (A)
                 (A) (A) (A) (A) (A) (A) (A) (A)
 The electronic state is 2-A.
 Alpha  occ. eigenvalues --  -10.44486 -10.44333 -10.37765 -10.37532 -10.37469
 Alpha  occ. eigenvalues --  -10.35179 -10.35135 -10.33511  -1.05302  -0.97488
 Alpha  occ. eigenvalues --   -0.92141  -0.90422  -0.84081  -0.78608  -0.74393
 Alpha  occ. eigenvalues --   -0.71130  -0.67887  -0.64732  -0.62315  -0.61532
 Alpha  occ. eigenvalues --   -0.60035  -0.59530  -0.57862  -0.56565  -0.55453
 Alpha  occ. eigenvalues --   -0.54736  -0.51544  -0.50740  -0.48306  -0.47880
 Alpha  occ. eigenvalues --   -0.47276
 Alpha virt. eigenvalues --   -0.22250  -0.10196  -0.08337  -0.07595  -0.06865
 Alpha virt. eigenvalues --   -0.04537  -0.04139  -0.02622  -0.02498  -0.01463
 Alpha virt. eigenvalues --   -0.00994  -0.00542   0.00268   0.00479   0.02737
 Alpha virt. eigenvalues --    0.03106   0.05011   0.05296   0.06907   0.09388
 Alpha virt. eigenvalues --    0.10515   0.12742   0.18919   0.22301   0.23590
 Alpha virt. eigenvalues --    0.24137   0.25602   0.26416   0.27947   0.29347
 Alpha virt. eigenvalues --    0.30329   0.33626   0.35382   0.37370   0.40707
 Alpha virt. eigenvalues --    0.41928   0.43122   0.44745   0.45386   0.46206
 Alpha virt. eigenvalues --    0.47043   0.47359   0.48474   0.49194   0.49962
 Alpha virt. eigenvalues --    0.50409   0.51081   0.51298   0.51603   0.52331
 Alpha virt. eigenvalues --    0.52586   0.53805   0.54750   0.54898   0.56015
 Alpha virt. eigenvalues --    0.56268   0.57305   0.60205   0.63782   0.66020
 Alpha virt. eigenvalues --    0.71714   0.73775   0.79750   0.79947   0.83306
 Alpha virt. eigenvalues --    0.89351   0.95023   0.96224   0.99506   1.03794
 Alpha virt. eigenvalues --    1.08262   1.08935   1.14526   1.15700   1.19473
 Alpha virt. eigenvalues --    1.20092   1.25832   1.27629   1.34094   1.35428
 Alpha virt. eigenvalues --    1.38469   1.45786   1.46940   1.47589   1.50420
 Alpha virt. eigenvalues --    1.54928   1.56246   1.57046   1.58630   1.59087
 Alpha virt. eigenvalues --    1.60175   1.61217   1.62072   1.62548   1.63129
 Alpha virt. eigenvalues --    1.65944   1.67278   1.68152   1.68573   1.68986
 Alpha virt. eigenvalues --    1.69402   1.69930   1.71078   1.72193   1.73186
 Alpha virt. eigenvalues --    1.76846   1.77410   1.80405   1.81783   1.83765
 Alpha virt. eigenvalues --    1.87048   1.89664   1.90847   1.92639   1.97045
 Alpha virt. eigenvalues --    2.01334   2.03286   2.06272   2.07096   2.08357
 Alpha virt. eigenvalues --    2.09769   2.16443   2.21383   2.24674   2.26770
 Alpha virt. eigenvalues --    2.28157   2.29265   2.32165   2.33754   2.34099
 Alpha virt. eigenvalues --    2.38977   2.42633   2.43888   2.45245   2.51299
 Alpha virt. eigenvalues --    2.53230   2.56160   2.60471   2.65716   2.67718
 Alpha virt. eigenvalues --    2.72756   2.73718   2.75436   2.77851   2.81583
 Alpha virt. eigenvalues --    2.83424   2.86567   2.87028   2.87869   2.98720
 Alpha virt. eigenvalues --    3.02116
  Beta  occ. eigenvalues --  -10.43900 -10.43750 -10.37770 -10.37510 -10.37444
  Beta  occ. eigenvalues --  -10.35101 -10.35050 -10.33506  -1.03740  -0.96629
  Beta  occ. eigenvalues --   -0.91794  -0.90001  -0.83193  -0.78348  -0.73907
  Beta  occ. eigenvalues --   -0.70510  -0.67493  -0.64216  -0.61317  -0.60313
  Beta  occ. eigenvalues --   -0.59673  -0.58814  -0.57467  -0.56262  -0.55116
  Beta  occ. eigenvalues --   -0.54293  -0.51203  -0.49362  -0.48190  -0.47799
  Beta virt. eigenvalues --   -0.38569  -0.17897  -0.10012  -0.08207  -0.07367
  Beta virt. eigenvalues --   -0.06752  -0.04393  -0.03996  -0.02452  -0.02217
  Beta virt. eigenvalues --   -0.01248  -0.00775  -0.00350   0.00488   0.00654
  Beta virt. eigenvalues --    0.02890   0.03431   0.05457   0.05615   0.07111
  Beta virt. eigenvalues --    0.09756   0.10704   0.13187   0.19605   0.22696
  Beta virt. eigenvalues --    0.24362   0.24632   0.25894   0.27116   0.28608
  Beta virt. eigenvalues --    0.29502   0.31295   0.34174   0.35894   0.39212
  Beta virt. eigenvalues --    0.41083   0.42426   0.43744   0.45017   0.45767
  Beta virt. eigenvalues --    0.46720   0.47248   0.47633   0.48989   0.49460
  Beta virt. eigenvalues --    0.50150   0.50624   0.51275   0.51678   0.51950
  Beta virt. eigenvalues --    0.52632   0.52771   0.53967   0.54922   0.55076
  Beta virt. eigenvalues --    0.56126   0.56385   0.57408   0.60387   0.64164
  Beta virt. eigenvalues --    0.66533   0.72105   0.74440   0.80109   0.80209
  Beta virt. eigenvalues --    0.83532   0.89606   0.95673   0.96589   0.99712
  Beta virt. eigenvalues --    1.03990   1.08653   1.09635   1.14740   1.15834
  Beta virt. eigenvalues --    1.19704   1.20426   1.26638   1.28236   1.35364
  Beta virt. eigenvalues --    1.36023   1.38707   1.46161   1.47354   1.47964
  Beta virt. eigenvalues --    1.51368   1.55261   1.57278   1.57510   1.58874
  Beta virt. eigenvalues --    1.59602   1.60610   1.61699   1.62429   1.63021
  Beta virt. eigenvalues --    1.63719   1.66260   1.67944   1.68320   1.68755
  Beta virt. eigenvalues --    1.69205   1.69784   1.70139   1.71305   1.72408
  Beta virt. eigenvalues --    1.73456   1.77104   1.78050   1.80675   1.82022
  Beta virt. eigenvalues --    1.84265   1.87426   1.90109   1.91175   1.93271
  Beta virt. eigenvalues --    1.98171   2.02023   2.04403   2.07008   2.07480
  Beta virt. eigenvalues --    2.08931   2.10142   2.16820   2.21765   2.25136
  Beta virt. eigenvalues --    2.26990   2.28338   2.29658   2.32717   2.34251
  Beta virt. eigenvalues --    2.34366   2.39428   2.43291   2.44215   2.45519
  Beta virt. eigenvalues --    2.52008   2.53680   2.56609   2.60729   2.66009
  Beta virt. eigenvalues --    2.68087   2.73143   2.74048   2.75725   2.78011
  Beta virt. eigenvalues --    2.81715   2.83646   2.86749   2.87194   2.88029
  Beta virt. eigenvalues --    2.98899   3.02439
          Condensed to atoms (all electrons):
               1          2          3          4          5          6
     1  C    4.510223   0.402540  -0.049261   0.008306  -0.000246  -0.000036
     2  C    0.402540   4.899023   0.460627  -0.059596   0.000595   0.001751
     3  C   -0.049261   0.460627   5.159356   0.353725  -0.035670  -0.028374
     4  C    0.008306  -0.059596   0.353725   4.707801   0.399834  -0.048889
     5  C   -0.000246   0.000595  -0.035670   0.399834   4.587517   0.441949
     6  C   -0.000036   0.001751  -0.028374  -0.048889   0.441949   4.565621
     7  C    0.000656   0.002702  -0.034503  -0.025061  -0.050569   0.440220
     8  C   -0.007182  -0.062817   0.352387  -0.073728  -0.024764  -0.051275
     9  H    0.397534  -0.009627  -0.020776   0.000177   0.000029  -0.000024
    10  H    0.366070  -0.003702   0.004361  -0.000255   0.000032   0.000002
    11  H    0.365714  -0.003167   0.004291  -0.000238  -0.000005   0.000002
    12  H   -0.037501   0.397617  -0.031925  -0.012883   0.000393  -0.000026
    13  H    0.000657  -0.012583  -0.025536   0.372445  -0.008198   0.005598
    14  H   -0.000530   0.001656   0.002546   0.339444  -0.009391  -0.001548
    15  H   -0.000203  -0.000390  -0.002445  -0.025460   0.371246  -0.022012
    16  H    0.000012  -0.000282   0.007086  -0.013092   0.368424  -0.007820
    17  H   -0.000008  -0.000357  -0.006924  -0.003276  -0.027313   0.377182
    18  H   -0.000002   0.000093   0.001763   0.006710  -0.010033   0.360035
    19  H   -0.000008  -0.000324   0.007255   0.001381   0.007003  -0.007613
    20  H   -0.000053   0.000486  -0.005433  -0.007014  -0.004048  -0.022652
    21  H    0.000558   0.004309   0.001169  -0.004570  -0.004870  -0.002059
    22  H    0.004953  -0.021761  -0.009176   0.009039   0.000514   0.005831
               7          8          9         10         11         12
     1  C    0.000656  -0.007182   0.397534   0.366070   0.365714  -0.037501
     2  C    0.002702  -0.062817  -0.009627  -0.003702  -0.003167   0.397617
     3  C   -0.034503   0.352387  -0.020776   0.004361   0.004291  -0.031925
     4  C   -0.025061  -0.073728   0.000177  -0.000255  -0.000238  -0.012883
     5  C   -0.050569  -0.024764   0.000029   0.000032  -0.000005   0.000393
     6  C    0.440220  -0.051275  -0.000024   0.000002   0.000002  -0.000026
     7  C    4.596652   0.398044  -0.000218  -0.000013  -0.000015  -0.000236
     8  C    0.398044   4.687525   0.004595   0.000575   0.000249   0.008398
     9  H   -0.000218   0.004595   0.582792  -0.016393  -0.015661   0.005620
    10  H   -0.000013   0.000575  -0.016393   0.548934  -0.004594  -0.003381
    11  H   -0.000015   0.000249  -0.015661  -0.004594   0.545920  -0.003363
    12  H   -0.000236   0.008398   0.005620  -0.003381  -0.003363   0.586183
    13  H    0.000681   0.008327  -0.000018   0.000001  -0.000018   0.008210
    14  H   -0.005285  -0.001632   0.000013   0.000000   0.000031   0.000429
    15  H   -0.004916  -0.005708   0.000003   0.000005   0.000003   0.000092
    16  H    0.007081   0.001182  -0.000000  -0.000000  -0.000000  -0.000047
    17  H   -0.027692  -0.001747  -0.000002   0.000000   0.000000  -0.000002
    18  H   -0.010286   0.006849   0.000000  -0.000000   0.000000  -0.000002
    19  H    0.367663  -0.013428   0.000038   0.000000   0.000000   0.000014
    20  H    0.370601  -0.022172  -0.000062   0.000025  -0.000001  -0.000059
    21  H   -0.007944   0.339944  -0.000407  -0.000018   0.000005  -0.000335
    22  H   -0.008280   0.365709   0.004635  -0.000245  -0.000293  -0.000138
              13         14         15         16         17         18
     1  C    0.000657  -0.000530  -0.000203   0.000012  -0.000008  -0.000002
     2  C   -0.012583   0.001656  -0.000390  -0.000282  -0.000357   0.000093
     3  C   -0.025536   0.002546  -0.002445   0.007086  -0.006924   0.001763
     4  C    0.372445   0.339444  -0.025460  -0.013092  -0.003276   0.006710
     5  C   -0.008198  -0.009391   0.371246   0.368424  -0.027313  -0.010033
     6  C    0.005598  -0.001548  -0.022012  -0.007820   0.377182   0.360035
     7  C    0.000681  -0.005285  -0.004916   0.007081  -0.027692  -0.010286
     8  C    0.008327  -0.001632  -0.005708   0.001182  -0.001747   0.006849
     9  H   -0.000018   0.000013   0.000003  -0.000000  -0.000002   0.000000
    10  H    0.000001   0.000000   0.000005  -0.000000   0.000000  -0.000000
    11  H   -0.000018   0.000031   0.000003  -0.000000   0.000000   0.000000
    12  H    0.008210   0.000429   0.000092  -0.000047  -0.000002  -0.000002
    13  H    0.635483  -0.021238  -0.007276  -0.003760   0.000120  -0.000314
    14  H   -0.021238   0.608960   0.007739  -0.009560   0.005232   0.000144
    15  H   -0.007276   0.007739   0.669496  -0.024595   0.008102  -0.006638
    16  H   -0.003760  -0.009560  -0.024595   0.622284  -0.007735  -0.003784
    17  H    0.000120   0.005232   0.008102  -0.007735   0.669019  -0.021962
    18  H   -0.000314   0.000144  -0.006638  -0.003784  -0.021962   0.624740
    19  H    0.000031  -0.000129  -0.000166  -0.000305  -0.007764  -0.003719
    20  H    0.000007   0.000431   0.006350  -0.000182   0.008118  -0.006687
    21  H   -0.000150   0.002070   0.000418  -0.000135   0.005120   0.000135
    22  H   -0.000288  -0.000228  -0.000018   0.000033   0.000143  -0.000322
              19         20         21         22
     1  C   -0.000008  -0.000053   0.000558   0.004953
     2  C   -0.000324   0.000486   0.004309  -0.021761
     3  C    0.007255  -0.005433   0.001169  -0.009176
     4  C    0.001381  -0.007014  -0.004570   0.009039
     5  C    0.007003  -0.004048  -0.004870   0.000514
     6  C   -0.007613  -0.022652  -0.002059   0.005831
     7  C    0.367663   0.370601  -0.007944  -0.008280
     8  C   -0.013428  -0.022172   0.339944   0.365709
     9  H    0.000038  -0.000062  -0.000407   0.004635
    10  H    0.000000   0.000025  -0.000018  -0.000245
    11  H    0.000000  -0.000001   0.000005  -0.000293
    12  H    0.000014  -0.000059  -0.000335  -0.000138
    13  H    0.000031   0.000007  -0.000150  -0.000288
    14  H   -0.000129   0.000431   0.002070  -0.000228
    15  H   -0.000166   0.006350   0.000418  -0.000018
    16  H   -0.000305  -0.000182  -0.000135   0.000033
    17  H   -0.007764   0.008118   0.005120   0.000143
    18  H   -0.003719  -0.006687   0.000135  -0.000322
    19  H    0.623869  -0.024303  -0.009404  -0.004127
    20  H   -0.024303   0.670385   0.007677  -0.007462
    21  H   -0.009404   0.007677   0.610917  -0.020593
    22  H   -0.004127  -0.007462  -0.020593   0.640773
          Atomic-Atomic Spin Densities.
               1          2          3          4          5          6
     1  C   -0.009939  -0.038232  -0.008052   0.000101   0.000026  -0.000007
     2  C   -0.038232   0.478555   0.088752  -0.011936  -0.001315   0.000420
     3  C   -0.008052   0.088752   0.328603  -0.030031  -0.012374   0.004766
     4  C    0.000101  -0.011936  -0.030031  -0.001293   0.021729   0.000957
     5  C    0.000026  -0.001315  -0.012374   0.021729   0.049162  -0.006614
     6  C   -0.000007   0.000420   0.004766   0.000957  -0.006614  -0.001203
     7  C    0.000093  -0.001094  -0.010701   0.001663   0.002860  -0.005349
     8  C    0.001193  -0.007840  -0.029971   0.002901   0.002629   0.000108
     9  H    0.001710   0.000145   0.000090   0.000005   0.000001  -0.000001
    10  H    0.013617  -0.009154  -0.000958   0.000019   0.000022  -0.000005
    11  H    0.013807  -0.010210  -0.000417   0.000015  -0.000010   0.000002
    12  H    0.000967   0.005313  -0.003312   0.000666  -0.000016   0.000000
    13  H    0.000011   0.000443  -0.000067   0.001588  -0.000873  -0.000027
    14  H    0.000027  -0.001605  -0.005921   0.006469  -0.007137   0.001587
    15  H   -0.000017   0.000779   0.003094  -0.001999  -0.003747   0.000993
    16  H   -0.000000   0.000004   0.000369  -0.000776  -0.000798   0.000172
    17  H    0.000000  -0.000004   0.000171  -0.000219  -0.000423   0.000575
    18  H    0.000000  -0.000024  -0.000520   0.000190  -0.000933   0.004764
    19  H   -0.000001   0.000008   0.000364  -0.000051  -0.000104   0.000136
    20  H   -0.000077   0.000616   0.002699  -0.000342  -0.000600   0.000821
    21  H    0.000104  -0.001478  -0.005670   0.000318  -0.001061   0.001477
    22  H    0.000098   0.000082   0.000262  -0.000046  -0.000042  -0.000018
               7          8          9         10         11         12
     1  C    0.000093   0.001193   0.001710   0.013617   0.013807   0.000967
     2  C   -0.001094  -0.007840   0.000145  -0.009154  -0.010210   0.005313
     3  C   -0.010701  -0.029971   0.000090  -0.000958  -0.000417  -0.003312
     4  C    0.001663   0.002901   0.000005   0.000019   0.000015   0.000666
     5  C    0.002860   0.002629   0.000001   0.000022  -0.000010  -0.000016
     6  C   -0.005349   0.000108  -0.000001  -0.000005   0.000002   0.000000
     7  C    0.040316   0.020950   0.000019   0.000067  -0.000029   0.000005
     8  C    0.020950   0.000627   0.000004   0.000101   0.000055  -0.000260
     9  H    0.000019   0.000004  -0.001055  -0.000189  -0.000465  -0.000170
    10  H    0.000067   0.000101  -0.000189   0.043835  -0.007364   0.000065
    11  H   -0.000029   0.000055  -0.000465  -0.007364   0.044958   0.000130
    12  H    0.000005  -0.000260  -0.000170   0.000065   0.000130  -0.024217
    13  H   -0.000028  -0.000103  -0.000002  -0.000004   0.000006  -0.000055
    14  H   -0.000914   0.000051   0.000000  -0.000011   0.000023  -0.000013
    15  H   -0.000471  -0.000509   0.000000  -0.000013   0.000003  -0.000004
    16  H   -0.000076  -0.000069  -0.000000  -0.000000   0.000000   0.000002
    17  H   -0.000242  -0.000319   0.000000  -0.000000   0.000000   0.000000
    18  H   -0.001291   0.000332   0.000000   0.000000  -0.000000  -0.000000
    19  H   -0.000234  -0.001053  -0.000002  -0.000002   0.000001  -0.000000
    20  H   -0.002488  -0.002025   0.000002  -0.000044   0.000008   0.000003
    21  H   -0.005496   0.005215   0.000001  -0.000038   0.000083   0.000008
    22  H   -0.000888   0.001181  -0.000180  -0.000044   0.000056  -0.000002
              13         14         15         16         17         18
     1  C    0.000011   0.000027  -0.000017  -0.000000   0.000000   0.000000
     2  C    0.000443  -0.001605   0.000779   0.000004  -0.000004  -0.000024
     3  C   -0.000067  -0.005921   0.003094   0.000369   0.000171  -0.000520
     4  C    0.001588   0.006469  -0.001999  -0.000776  -0.000219   0.000190
     5  C   -0.000873  -0.007137  -0.003747  -0.000798  -0.000423  -0.000933
     6  C   -0.000027   0.001587   0.000993   0.000172   0.000575   0.004764
     7  C   -0.000028  -0.000914  -0.000471  -0.000076  -0.000242  -0.001291
     8  C   -0.000103   0.000051  -0.000509  -0.000069  -0.000319   0.000332
     9  H   -0.000002   0.000000   0.000000  -0.000000   0.000000   0.000000
    10  H   -0.000004  -0.000011  -0.000013  -0.000000  -0.000000   0.000000
    11  H    0.000006   0.000023   0.000003   0.000000   0.000000  -0.000000
    12  H   -0.000055  -0.000013  -0.000004   0.000002   0.000000  -0.000000
    13  H   -0.001591   0.000244   0.000096   0.000072   0.000009  -0.000003
    14  H    0.000244   0.036332   0.000557   0.000848   0.000524  -0.000203
    15  H    0.000096   0.000557   0.002506   0.001257   0.000127  -0.001005
    16  H    0.000072   0.000848   0.001257   0.002255   0.000260  -0.000574
    17  H    0.000009   0.000524   0.000127   0.000260   0.001103  -0.001354
    18  H   -0.000003  -0.000203  -0.001005  -0.000574  -0.001354   0.017424
    19  H    0.000000   0.000037   0.000050   0.000008   0.000249  -0.000550
    20  H    0.000008   0.000084   0.000463   0.000045   0.000111  -0.000873
    21  H    0.000031   0.001849   0.000091   0.000037   0.000492  -0.000191
    22  H   -0.000001   0.000034   0.000010   0.000001   0.000010  -0.000004
              19         20         21         22
     1  C   -0.000001  -0.000077   0.000104   0.000098
     2  C    0.000008   0.000616  -0.001478   0.000082
     3  C    0.000364   0.002699  -0.005670   0.000262
     4  C   -0.000051  -0.000342   0.000318  -0.000046
     5  C   -0.000104  -0.000600  -0.001061  -0.000042
     6  C    0.000136   0.000821   0.001477  -0.000018
     7  C   -0.000234  -0.002488  -0.005496  -0.000888
     8  C   -0.001053  -0.002025   0.005215   0.001181
     9  H   -0.000002   0.000002   0.000001  -0.000180
    10  H   -0.000002  -0.000044  -0.000038  -0.000044
    11  H    0.000001   0.000008   0.000083   0.000056
    12  H   -0.000000   0.000003   0.000008  -0.000002
    13  H    0.000000   0.000008   0.000031  -0.000001
    14  H    0.000037   0.000084   0.001849   0.000034
    15  H    0.000050   0.000463   0.000091   0.000010
    16  H    0.000008   0.000045   0.000037   0.000001
    17  H    0.000249   0.000111   0.000492   0.000010
    18  H   -0.000550  -0.000873  -0.000191  -0.000004
    19  H    0.002004   0.001063   0.000760   0.000090
    20  H    0.001063   0.001759   0.000449   0.000088
    21  H    0.000760   0.000449   0.032109   0.000334
    22  H    0.000090   0.000088   0.000334  -0.001311
 Mulliken charges and spin densities:
               1          2
     1  C    0.037807  -0.024571
     2  C    0.003209   0.492226
     3  C   -0.104541   0.321176
     4  C    0.075199  -0.010072
     5  C   -0.002431   0.040385
     6  C   -0.005863   0.003555
     7  C   -0.009283   0.036673
     8  C    0.090672  -0.006800
     9  H    0.067751  -0.000087
    10  H    0.108594   0.039901
    11  H    0.111141   0.040653
    12  H    0.082943  -0.020887
    13  H    0.047817  -0.000247
    14  H    0.080844   0.032864
    15  H    0.036376   0.002260
    16  H    0.065196   0.003036
    17  H    0.031747   0.001068
    18  H    0.063277   0.015186
    19  H    0.064035   0.002775
    20  H    0.036047   0.001769
    21  H    0.078163   0.029425
    22  H    0.041301  -0.000290
 Sum of Mulliken charges =   1.00000   1.00000
 Mulliken charges and spin densities with hydrogens summed into heavy atoms:
               1          2
     1  C    0.325292   0.055897
     2  C    0.086151   0.471339
     3  C   -0.104541   0.321176
     4  C    0.203859   0.022545
     5  C    0.099141   0.045681
     6  C    0.089161   0.019810
     7  C    0.090800   0.041217
     8  C    0.210136   0.022335
 Electronic spatial extent (au):  <R**2>=           1122.3553
 Charge=              1.0000 electrons
 Dipole moment (field-independent basis, Debye):
    X=              3.1092    Y=             -0.6676    Z=              0.1864  Tot=              3.1855
 Quadrupole moment (field-independent basis, Debye-Ang):
   XX=            -26.2951   YY=            -41.2831   ZZ=            -45.7046
   XY=             -0.7371   XZ=             -1.4311   YZ=              0.1432
 Traceless Quadrupole moment (field-independent basis, Debye-Ang):
   XX=             11.4658   YY=             -3.5221   ZZ=             -7.9437
   XY=             -0.7371   XZ=             -1.4311   YZ=              0.1432
 Octapole moment (field-independent basis, Debye-Ang**2):
  XXX=             41.3483  YYY=             -1.5971  ZZZ=              0.9599  XYY=             -0.0847
  XXY=             -1.2296  XXZ=             -7.0154  XZZ=              1.3244  YZZ=              0.2520
  YYZ=              1.2251  XYZ=              0.6804
 Hexadecapole moment (field-independent basis, Debye-Ang**3):
 XXXX=           -763.8076 YYYY=           -346.6673 ZZZZ=           -120.7046 XXXY=              2.2318
 XXXZ=             -6.8702 YYYX=             -4.0651 YYYZ=              2.2234 ZZZX=             -8.4072
 ZZZY=             -0.2307 XXYY=           -205.1918 XXZZ=           -170.3138 YYZZ=            -83.0527
 XXYZ=             -2.1846 YYXZ=             -2.0598 ZZXY=              0.4763
 N-N= 3.810234532174D+02 E-N=-1.472062628320D+03  KE= 3.089075713921D+02
                          Isotropic Fermi Contact Couplings
        Atom                 a.u.       MegaHertz       Gauss      10(-4) cm-1
     1  C(13)             -0.02045     -22.98751      -8.20252      -7.66781
     2  C(13)              0.07273      81.76602      29.17615      27.27421
     3  C(13)              0.03693      41.51655      14.81414      13.84843
     4  C(13)             -0.00928     -10.43145      -3.72220      -3.47956
     5  C(13)              0.01369      15.39390       5.49293       5.13485
     6  C(13)             -0.00404      -4.54188      -1.62066      -1.51501
     7  C(13)              0.01185      13.31913       4.75260       4.44279
     8  C(13)             -0.00856      -9.61842      -3.43209      -3.20836
     9  H(1)              -0.00014      -0.62402      -0.22267      -0.20815
    10  H(1)               0.01900      84.94837      30.31169      28.33573
    11  H(1)               0.01927      86.11545      30.72813      28.72502
    12  H(1)              -0.00689     -30.80337     -10.99141     -10.27490
    13  H(1)              -0.00027      -1.22281      -0.43633      -0.40788
    14  H(1)               0.01393      62.27495      22.22125      20.77269
    15  H(1)               0.00007       0.29078       0.10376       0.09699
    16  H(1)               0.00130       5.81754       2.07584       1.94052
    17  H(1)               0.00021       0.92264       0.32922       0.30776
    18  H(1)               0.00717      32.05476      11.43794      10.69232
    19  H(1)               0.00120       5.35684       1.91145       1.78685
    20  H(1)               0.00005       0.20555       0.07335       0.06856
    21  H(1)               0.01242      55.49839      19.80321      18.51227
    22  H(1)              -0.00024      -1.05565      -0.37668      -0.35213
 --------------------------------------------------------
       Center         ----  Spin Dipole Couplings  ----
                      3XX-RR        3YY-RR        3ZZ-RR
 --------------------------------------------------------
     1   Atom       -0.014393     -0.025631      0.040023
     2   Atom       -0.220279     -0.277319      0.497597
     3   Atom       -0.121698     -0.187584      0.309282
     4   Atom       -0.001971     -0.029189      0.031160
     5   Atom        0.049658     -0.031648     -0.018010
     6   Atom        0.015375     -0.007697     -0.007677
     7   Atom        0.044965     -0.027895     -0.017071
     8   Atom       -0.007856     -0.020176      0.028032
     9   Atom       -0.001371      0.006981     -0.005610
    10   Atom        0.003215     -0.006913      0.003699
    11   Atom        0.013957     -0.006605     -0.007352
    12   Atom       -0.025080      0.031984     -0.006904
    13   Atom       -0.000599      0.007126     -0.006527
    14   Atom        0.001974     -0.005218      0.003244
    15   Atom        0.002644     -0.006265      0.003621
    16   Atom        0.003535      0.000769     -0.004304
    17   Atom        0.003092     -0.002234     -0.000858
    18   Atom        0.003175     -0.002639     -0.000536
    19   Atom       -0.001122      0.004760     -0.003637
    20   Atom       -0.000263     -0.002327      0.002590
    21   Atom       -0.001535     -0.002005      0.003540
    22   Atom       -0.002640      0.008524     -0.005884
 --------------------------------------------------------
                        XY            XZ            YZ
 --------------------------------------------------------
     1   Atom        0.004862      0.016349     -0.013341
     2   Atom       -0.030874      0.197744     -0.101341
     3   Atom       -0.028765      0.144870     -0.063918
     4   Atom       -0.000495      0.035346     -0.013399
     5   Atom       -0.021066      0.042563     -0.011439
     6   Atom       -0.006525      0.008491     -0.002166
     7   Atom       -0.021822      0.038967     -0.009425
     8   Atom       -0.012780      0.032703     -0.008102
     9   Atom        0.005391     -0.000661      0.000366
    10   Atom        0.002441     -0.011756      0.000272
    11   Atom       -0.000253      0.006234     -0.001513
    12   Atom       -0.023863      0.001239      0.012516
    13   Atom        0.004779     -0.000322      0.000082
    14   Atom        0.003356     -0.009390     -0.002054
    15   Atom        0.001415      0.003016      0.001185
    16   Atom        0.005316      0.000293     -0.001771
    17   Atom       -0.001302     -0.001427      0.000251
    18   Atom       -0.001734      0.003648     -0.001013
    19   Atom       -0.004270      0.000515      0.002302
    20   Atom       -0.004349      0.001521     -0.003278
    21   Atom       -0.003870     -0.007750      0.004932
    22   Atom        0.000382     -0.000245      0.001761
 --------------------------------------------------------


 ---------------------------------------------------------------------------------
              Anisotropic Spin Dipole Couplings in Principal Axis System
 ---------------------------------------------------------------------------------

       Atom             a.u.   MegaHertz   Gauss  10(-4) cm-1        Axes

              Baa    -0.0324    -4.350    -1.552    -1.451 -0.4649  0.8461  0.2608
     1 C(13)  Bbb    -0.0140    -1.882    -0.672    -0.628  0.8510  0.5082 -0.1320
              Bcc     0.0464     6.232     2.224     2.079  0.2442 -0.1606  0.9563
 
              Baa    -0.2917   -39.144   -13.968   -13.057  0.2426  0.9680  0.0635
     2 C(13)  Bbb    -0.2701   -36.246   -12.933   -12.090  0.9379 -0.2173 -0.2703
              Bcc     0.5618    75.390    26.901    25.147  0.2478 -0.1251  0.9607
 
              Baa    -0.1987   -26.668    -9.516    -8.896  0.2827  0.9584  0.0400
     3 C(13)  Bbb    -0.1635   -21.942    -7.829    -7.319  0.9139 -0.2565 -0.3147
              Bcc     0.3622    48.610    17.345    16.215  0.2914 -0.1255  0.9484
 
              Baa    -0.0350    -4.701    -1.677    -1.568 -0.3933  0.8374  0.3795
     4 C(13)  Bbb    -0.0202    -2.710    -0.967    -0.904  0.7572  0.5292 -0.3830
              Bcc     0.0552     7.411     2.644     2.472  0.5216 -0.1367  0.8422
 
              Baa    -0.0391    -5.251    -1.874    -1.752 -0.2957  0.4531  0.8410
     5 C(13)  Bbb    -0.0364    -4.886    -1.743    -1.630  0.3764  0.8644 -0.3333
              Bcc     0.0755    10.137     3.617     3.381  0.8780 -0.2180  0.4261
 
              Baa    -0.0105    -1.405    -0.501    -0.469 -0.3078  0.0187  0.9513
     6 C(13)  Bbb    -0.0094    -1.263    -0.451    -0.421  0.2358  0.9701  0.0573
              Bcc     0.0199     2.668     0.952     0.890  0.9218 -0.2419  0.3031
 
              Baa    -0.0362    -4.860    -1.734    -1.621 -0.4798 -0.3440  0.8071
     7 C(13)  Bbb    -0.0333    -4.471    -1.595    -1.491  0.0467  0.9086  0.4151
              Bcc     0.0695     9.332     3.330     3.113  0.8761 -0.2368  0.4199
 
              Baa    -0.0321    -4.309    -1.537    -1.437  0.7474  0.5774 -0.3286
     8 C(13)  Bbb    -0.0179    -2.401    -0.857    -0.801 -0.4202  0.7940  0.4393
              Bcc     0.0500     6.710     2.394     2.238  0.5146 -0.1902  0.8361
 
              Baa    -0.0059    -3.153    -1.125    -1.052  0.3310 -0.1648  0.9291
     9 H(1)   Bbb    -0.0037    -1.982    -0.707    -0.661  0.8347 -0.4081 -0.3698
              Bcc     0.0096     5.135     1.832     1.713  0.4401  0.8979  0.0025
 
              Baa    -0.0097    -5.172    -1.846    -1.725  0.6043 -0.5837  0.5423
    10 H(1)   Bbb    -0.0056    -3.001    -1.071    -1.001  0.3765  0.8091  0.4512
              Bcc     0.0153     8.174     2.917     2.726 -0.7021 -0.0684  0.7087
 
              Baa    -0.0097    -5.164    -1.843    -1.722 -0.2279  0.4149  0.8808
    11 H(1)   Bbb    -0.0060    -3.195    -1.140    -1.066  0.1346  0.9094 -0.3936
              Bcc     0.0157     8.358     2.982     2.788  0.9643 -0.0289  0.2631
 
              Baa    -0.0349   -18.604    -6.638    -6.206  0.9096  0.3626 -0.2026
    12 H(1)   Bbb    -0.0084    -4.463    -1.592    -1.489  0.2673 -0.1377  0.9537
              Bcc     0.0432    23.067     8.231     7.694 -0.3179  0.9217  0.2222
 
              Baa    -0.0066    -3.498    -1.248    -1.167  0.0815 -0.0345  0.9961
    13 H(1)   Bbb    -0.0029    -1.522    -0.543    -0.508  0.8986 -0.4297 -0.0884
              Bcc     0.0094     5.020     1.791     1.674  0.4310  0.9023 -0.0041
 
              Baa    -0.0075    -4.007    -1.430    -1.337  0.6758 -0.5560  0.4839
    14 H(1)   Bbb    -0.0053    -2.833    -1.011    -0.945  0.2934  0.8052  0.5154
              Bcc     0.0128     6.840     2.441     2.282 -0.6762 -0.2064  0.7073
 
              Baa    -0.0065    -3.489    -1.245    -1.164 -0.1269  0.9889 -0.0776
    15 H(1)   Bbb     0.0001     0.049     0.017     0.016  0.7520  0.0449 -0.6576
              Bcc     0.0064     3.441     1.228     1.148  0.6468  0.1418  0.7493
 
              Baa    -0.0055    -2.940    -1.049    -0.981 -0.3183  0.4972  0.8071
    16 H(1)   Bbb    -0.0022    -1.172    -0.418    -0.391 -0.5348  0.6088 -0.5859
              Bcc     0.0077     4.112     1.467     1.372  0.7827  0.6182 -0.0721
 
              Baa    -0.0025    -1.355    -0.484    -0.452  0.2389  0.9693  0.0582
    17 H(1)   Bbb    -0.0013    -0.693    -0.247    -0.231  0.2731 -0.1246  0.9539
              Bcc     0.0038     2.049     0.731     0.683  0.9318 -0.2120 -0.2945
 
              Baa    -0.0031    -1.663    -0.593    -0.555  0.2571  0.9662  0.0158
    18 H(1)   Bbb    -0.0028    -1.477    -0.527    -0.493 -0.4944  0.1175  0.8613
              Bcc     0.0059     3.140     1.121     1.048  0.8303 -0.2292  0.5079
 
              Baa    -0.0052    -2.766    -0.987    -0.923 -0.5134 -0.3966  0.7610
    19 H(1)   Bbb    -0.0021    -1.132    -0.404    -0.377  0.7382  0.2482  0.6273
              Bcc     0.0073     3.898     1.391     1.300 -0.4377  0.8838  0.1654
 
              Baa    -0.0061    -3.263    -1.164    -1.088  0.5477  0.8101  0.2094
    20 H(1)   Bbb    -0.0001    -0.059    -0.021    -0.020 -0.6633  0.2678  0.6988
              Bcc     0.0062     3.321     1.185     1.108  0.5100 -0.5216  0.6840
 
              Baa    -0.0072    -3.827    -1.366    -1.277  0.8256  0.0861  0.5576
    21 H(1)   Bbb    -0.0048    -2.558    -0.913    -0.853  0.1648  0.9084 -0.3843
              Bcc     0.0120     6.385     2.278     2.130 -0.5396  0.4092  0.7358
 
              Baa    -0.0061    -3.265    -1.165    -1.089  0.0830 -0.1211  0.9892
    22 H(1)   Bbb    -0.0026    -1.402    -0.500    -0.467  0.9961 -0.0205 -0.0861
              Bcc     0.0087     4.667     1.665     1.557  0.0307  0.9924  0.1189
 

 ---------------------------------------------------------------------------------

 ******************************Gaussian NBO Version 3.1******************************
             N A T U R A L   A T O M I C   O R B I T A L   A N D
          N A T U R A L   B O N D   O R B I T A L   A N A L Y S I S
 ******************************Gaussian NBO Version 3.1******************************
       /RESON  / : Allow strongly delocalized NBO set

 Analyzing the SCF density

 Job title: 57                                                              

 Storage needed:    101028 in NPA,    133540 in NBO ( 939521456 available)
 GSVD:  LWork=       19020 too small for GESVD, short by        8450 words or        8450 for optimal perf.


 NATURAL POPULATIONS:  Natural atomic orbital occupancies 
                                                          
   NAO  Atom  No  lang   Type(AO)    Occupancy
 --------------------------------------------
     1    C    1  S      Cor( 1S)     1.99920
     2    C    1  S      Val( 2S)     1.11541
     3    C    1  S      Ryd( 3S)     0.00047
     4    C    1  px     Val( 2p)     1.14795
     5    C    1  px     Ryd( 3p)     0.00235
     6    C    1  py     Val( 2p)     1.18927
     7    C    1  py     Ryd( 3p)     0.00232
     8    C    1  pz     Val( 2p)     1.23240
     9    C    1  pz     Ryd( 3p)     0.00090
    10    C    1  dxy    Ryd( 3d)     0.00060
    11    C    1  dxz    Ryd( 3d)     0.00040
    12    C    1  dyz    Ryd( 3d)     0.00025
    13    C    1  dx2y2  Ryd( 3d)     0.00046
    14    C    1  dz2    Ryd( 3d)     0.00055

    15    C    2  S      Cor( 1S)     1.99876
    16    C    2  S      Val( 2S)     0.98860
    17    C    2  S      Ryd( 3S)     0.00130
    18    C    2  px     Val( 2p)     1.04574
    19    C    2  px     Ryd( 3p)     0.00172
    20    C    2  py     Val( 2p)     1.17141
    21    C    2  py     Ryd( 3p)     0.00678
    22    C    2  pz     Val( 2p)     0.71093
    23    C    2  pz     Ryd( 3p)     0.00137
    24    C    2  dxy    Ryd( 3d)     0.00069
    25    C    2  dxz    Ryd( 3d)     0.00096
    26    C    2  dyz    Ryd( 3d)     0.00022
    27    C    2  dx2y2  Ryd( 3d)     0.00115
    28    C    2  dz2    Ryd( 3d)     0.00055

    29    C    3  S      Cor( 1S)     1.99886
    30    C    3  S      Val( 2S)     0.91122
    31    C    3  S      Ryd( 3S)     0.00301
    32    C    3  px     Val( 2p)     1.05534
    33    C    3  px     Ryd( 3p)     0.00391
    34    C    3  py     Val( 2p)     1.07864
    35    C    3  py     Ryd( 3p)     0.00422
    36    C    3  pz     Val( 2p)     0.71778
    37    C    3  pz     Ryd( 3p)     0.00235
    38    C    3  dxy    Ryd( 3d)     0.00096
    39    C    3  dxz    Ryd( 3d)     0.00099
    40    C    3  dyz    Ryd( 3d)     0.00057
    41    C    3  dx2y2  Ryd( 3d)     0.00114
    42    C    3  dz2    Ryd( 3d)     0.00063

    43    C    4  S      Cor( 1S)     1.99904
    44    C    4  S      Val( 2S)     1.02623
    45    C    4  S      Ryd( 3S)     0.00122
    46    C    4  px     Val( 2p)     1.08113
    47    C    4  px     Ryd( 3p)     0.00435
    48    C    4  py     Val( 2p)     1.16067
    49    C    4  py     Ryd( 3p)     0.00482
    50    C    4  pz     Val( 2p)     1.19291
    51    C    4  pz     Ryd( 3p)     0.00230
    52    C    4  dxy    Ryd( 3d)     0.00093
    53    C    4  dxz    Ryd( 3d)     0.00041
    54    C    4  dyz    Ryd( 3d)     0.00031
    55    C    4  dx2y2  Ryd( 3d)     0.00047
    56    C    4  dz2    Ryd( 3d)     0.00094

    57    C    5  S      Cor( 1S)     1.99910
    58    C    5  S      Val( 2S)     1.02333
    59    C    5  S      Ryd( 3S)     0.00082
    60    C    5  px     Val( 2p)     1.08491
    61    C    5  px     Ryd( 3p)     0.00410
    62    C    5  py     Val( 2p)     1.13032
    63    C    5  py     Ryd( 3p)     0.00357
    64    C    5  pz     Val( 2p)     1.16329
    65    C    5  pz     Ryd( 3p)     0.00242
    66    C    5  dxy    Ryd( 3d)     0.00081
    67    C    5  dxz    Ryd( 3d)     0.00067
    68    C    5  dyz    Ryd( 3d)     0.00037
    69    C    5  dx2y2  Ryd( 3d)     0.00056
    70    C    5  dz2    Ryd( 3d)     0.00084

    71    C    6  S      Cor( 1S)     1.99910
    72    C    6  S      Val( 2S)     1.01780
    73    C    6  S      Ryd( 3S)     0.00089
    74    C    6  px     Val( 2p)     1.14275
    75    C    6  px     Ryd( 3p)     0.00352
    76    C    6  py     Val( 2p)     1.03123
    77    C    6  py     Ryd( 3p)     0.00231
    78    C    6  pz     Val( 2p)     1.23142
    79    C    6  pz     Ryd( 3p)     0.00399
    80    C    6  dxy    Ryd( 3d)     0.00074
    81    C    6  dxz    Ryd( 3d)     0.00064
    82    C    6  dyz    Ryd( 3d)     0.00038
    83    C    6  dx2y2  Ryd( 3d)     0.00061
    84    C    6  dz2    Ryd( 3d)     0.00077

    85    C    7  S      Cor( 1S)     1.99911
    86    C    7  S      Val( 2S)     1.02291
    87    C    7  S      Ryd( 3S)     0.00083
    88    C    7  px     Val( 2p)     1.02264
    89    C    7  px     Ryd( 3p)     0.00266
    90    C    7  py     Val( 2p)     1.18679
    91    C    7  py     Ryd( 3p)     0.00465
    92    C    7  pz     Val( 2p)     1.16892
    93    C    7  pz     Ryd( 3p)     0.00275
    94    C    7  dxy    Ryd( 3d)     0.00069
    95    C    7  dxz    Ryd( 3d)     0.00076
    96    C    7  dyz    Ryd( 3d)     0.00032
    97    C    7  dx2y2  Ryd( 3d)     0.00067
    98    C    7  dz2    Ryd( 3d)     0.00081

    99    C    8  S      Cor( 1S)     1.99903
   100    C    8  S      Val( 2S)     1.02363
   101    C    8  S      Ryd( 3S)     0.00128
   102    C    8  px     Val( 2p)     1.15927
   103    C    8  px     Ryd( 3p)     0.00563
   104    C    8  py     Val( 2p)     1.09740
   105    C    8  py     Ryd( 3p)     0.00314
   106    C    8  pz     Val( 2p)     1.18854
   107    C    8  pz     Ryd( 3p)     0.00193
   108    C    8  dxy    Ryd( 3d)     0.00084
   109    C    8  dxz    Ryd( 3d)     0.00046
   110    C    8  dyz    Ryd( 3d)     0.00028
   111    C    8  dx2y2  Ryd( 3d)     0.00056
   112    C    8  dz2    Ryd( 3d)     0.00091

   113    H    9  S      Val( 1S)     0.75427
   114    H    9  S      Ryd( 2S)     0.00105
   115    H    9  px     Ryd( 2p)     0.00017
   116    H    9  py     Ryd( 2p)     0.00069
   117    H    9  pz     Ryd( 2p)     0.00015

   118    H   10  S      Val( 1S)     0.70522
   119    H   10  S      Ryd( 2S)     0.00084
   120    H   10  px     Ryd( 2p)     0.00028
   121    H   10  py     Ryd( 2p)     0.00017
   122    H   10  pz     Ryd( 2p)     0.00068

   123    H   11  S      Val( 1S)     0.70353
   124    H   11  S      Ryd( 2S)     0.00086
   125    H   11  px     Ryd( 2p)     0.00056
   126    H   11  py     Ryd( 2p)     0.00018
   127    H   11  pz     Ryd( 2p)     0.00039

   128    H   12  S      Val( 1S)     0.76072
   129    H   12  S      Ryd( 2S)     0.00220
   130    H   12  px     Ryd( 2p)     0.00013
   131    H   12  py     Ryd( 2p)     0.00082
   132    H   12  pz     Ryd( 2p)     0.00010

   133    H   13  S      Val( 1S)     0.74389
   134    H   13  S      Ryd( 2S)     0.00194
   135    H   13  px     Ryd( 2p)     0.00017
   136    H   13  py     Ryd( 2p)     0.00067
   137    H   13  pz     Ryd( 2p)     0.00014

   138    H   14  S      Val( 1S)     0.71167
   139    H   14  S      Ryd( 2S)     0.00228
   140    H   14  px     Ryd( 2p)     0.00022
   141    H   14  py     Ryd( 2p)     0.00020
   142    H   14  pz     Ryd( 2p)     0.00069

   143    H   15  S      Val( 1S)     0.76504
   144    H   15  S      Ryd( 2S)     0.00259
   145    H   15  px     Ryd( 2p)     0.00016
   146    H   15  py     Ryd( 2p)     0.00015
   147    H   15  pz     Ryd( 2p)     0.00074

   148    H   16  S      Val( 1S)     0.73280
   149    H   16  S      Ryd( 2S)     0.00177
   150    H   16  px     Ryd( 2p)     0.00045
   151    H   16  py     Ryd( 2p)     0.00040
   152    H   16  pz     Ryd( 2p)     0.00015

   153    H   17  S      Val( 1S)     0.76960
   154    H   17  S      Ryd( 2S)     0.00247
   155    H   17  px     Ryd( 2p)     0.00027
   156    H   17  py     Ryd( 2p)     0.00013
   157    H   17  pz     Ryd( 2p)     0.00062

   158    H   18  S      Val( 1S)     0.72926
   159    H   18  S      Ryd( 2S)     0.00173
   160    H   18  px     Ryd( 2p)     0.00054
   161    H   18  py     Ryd( 2p)     0.00015
   162    H   18  pz     Ryd( 2p)     0.00034

   163    H   19  S      Val( 1S)     0.73357
   164    H   19  S      Ryd( 2S)     0.00178
   165    H   19  px     Ryd( 2p)     0.00019
   166    H   19  py     Ryd( 2p)     0.00064
   167    H   19  pz     Ryd( 2p)     0.00017

   168    H   20  S      Val( 1S)     0.76566
   169    H   20  S      Ryd( 2S)     0.00259
   170    H   20  px     Ryd( 2p)     0.00016
   171    H   20  py     Ryd( 2p)     0.00017
   172    H   20  pz     Ryd( 2p)     0.00072

   173    H   21  S      Val( 1S)     0.71113
   174    H   21  S      Ryd( 2S)     0.00227
   175    H   21  px     Ryd( 2p)     0.00019
   176    H   21  py     Ryd( 2p)     0.00020
   177    H   21  pz     Ryd( 2p)     0.00072

   178    H   22  S      Val( 1S)     0.74601
   179    H   22  S      Ryd( 2S)     0.00190
   180    H   22  px     Ryd( 2p)     0.00039
   181    H   22  py     Ryd( 2p)     0.00047
   182    H   22  pz     Ryd( 2p)     0.00013

 WARNING:  1 low occupancy (<1.9990e) core orbital  found on  C    2
           1 low occupancy (<1.9990e) core orbital  found on  C    3


 Summary of Natural Population Analysis:                  
                                                          
                                       Natural Population 
                Natural  -----------------------------------------------
    Atom  No    Charge         Core      Valence    Rydberg      Total
 -----------------------------------------------------------------------
      C    1   -0.69253      1.99920     4.68503    0.00830     6.69253
      C    2    0.06982      1.99876     3.91668    0.01474     5.93018
      C    3    0.22038      1.99886     3.76299    0.01777     5.77962
      C    4   -0.47575      1.99904     4.46094    0.01577     6.47575
      C    5   -0.41511      1.99910     4.40185    0.01416     6.41511
      C    6   -0.43615      1.99910     4.42320    0.01385     6.43615
      C    7   -0.41449      1.99911     4.40126    0.01413     6.41449
      C    8   -0.48290      1.99903     4.46884    0.01503     6.48290
      H    9    0.24368      0.00000     0.75427    0.00206     0.75632
      H   10    0.29282      0.00000     0.70522    0.00196     0.70718
      H   11    0.29448      0.00000     0.70353    0.00199     0.70552
      H   12    0.23603      0.00000     0.76072    0.00326     0.76397
      H   13    0.25319      0.00000     0.74389    0.00291     0.74681
      H   14    0.28494      0.00000     0.71167    0.00339     0.71506
      H   15    0.23132      0.00000     0.76504    0.00364     0.76868
      H   16    0.26442      0.00000     0.73280    0.00278     0.73558
      H   17    0.22691      0.00000     0.76960    0.00349     0.77309
      H   18    0.26799      0.00000     0.72926    0.00275     0.73201
      H   19    0.26365      0.00000     0.73357    0.00278     0.73635
      H   20    0.23070      0.00000     0.76566    0.00364     0.76930
      H   21    0.28549      0.00000     0.71113    0.00338     0.71451
      H   22    0.25110      0.00000     0.74601    0.00289     0.74890
 =======================================================================
   * Total *    1.00000     15.99219    44.85315    0.15465    61.00000

                                 Natural Population      
 --------------------------------------------------------
   Core                      15.99219 ( 99.9512% of  16)
   Valence                   44.85315 ( 99.6737% of  45)
   Natural Minimal Basis     60.84535 ( 99.7465% of  61)
   Natural Rydberg Basis      0.15465 (  0.2535% of  61)
 --------------------------------------------------------

    Atom  No          Natural Electron Configuration
 ----------------------------------------------------------------------------
      C    1      [core]2S( 1.12)2p( 3.57)3p( 0.01)
      C    2      [core]2S( 0.99)2p( 2.93)3p( 0.01)
      C    3      [core]2S( 0.91)2p( 2.85)3p( 0.01)
      C    4      [core]2S( 1.03)2p( 3.43)3p( 0.01)
      C    5      [core]2S( 1.02)2p( 3.38)3p( 0.01)
      C    6      [core]2S( 1.02)2p( 3.41)3p( 0.01)
      C    7      [core]2S( 1.02)2p( 3.38)3p( 0.01)
      C    8      [core]2S( 1.02)2p( 3.45)3p( 0.01)
      H    9            1S( 0.75)
      H   10            1S( 0.71)
      H   11            1S( 0.70)
      H   12            1S( 0.76)
      H   13            1S( 0.74)
      H   14            1S( 0.71)
      H   15            1S( 0.77)
      H   16            1S( 0.73)
      H   17            1S( 0.77)
      H   18            1S( 0.73)
      H   19            1S( 0.73)
      H   20            1S( 0.77)
      H   21            1S( 0.71)
      H   22            1S( 0.75)


 ***************************************************
 *******         Alpha spin orbitals         *******
 ***************************************************


 NATURAL POPULATIONS:  Natural atomic orbital occupancies 
                                                          
   NAO  Atom  No  lang   Type(AO)    Occupancy      Energy
 ----------------------------------------------------------
     1    C    1  S      Cor( 1S)     0.99960     -10.26362
     2    C    1  S      Val( 2S)     0.55597      -0.43584
     3    C    1  S      Ryd( 3S)     0.00025       0.67545
     4    C    1  px     Val( 2p)     0.56969      -0.26769
     5    C    1  px     Ryd( 3p)     0.00123       0.36375
     6    C    1  py     Val( 2p)     0.59298      -0.26426
     7    C    1  py     Ryd( 3p)     0.00117       0.39774
     8    C    1  pz     Val( 2p)     0.62538      -0.27837
     9    C    1  pz     Ryd( 3p)     0.00072       0.39269
    10    C    1  dxy    Ryd( 3d)     0.00028       2.07959
    11    C    1  dxz    Ryd( 3d)     0.00030       2.12745
    12    C    1  dyz    Ryd( 3d)     0.00012       1.90305
    13    C    1  dx2y2  Ryd( 3d)     0.00024       2.11788
    14    C    1  dz2    Ryd( 3d)     0.00030       2.16154

    15    C    2  S      Cor( 1S)     0.99939     -10.31216
    16    C    2  S      Val( 2S)     0.50263      -0.41634
    17    C    2  S      Ryd( 3S)     0.00066       0.35813
    18    C    2  px     Val( 2p)     0.53795      -0.26483
    19    C    2  px     Ryd( 3p)     0.00090       0.46027
    20    C    2  py     Val( 2p)     0.59374      -0.28372
    21    C    2  py     Ryd( 3p)     0.00341       0.75460
    22    C    2  pz     Val( 2p)     0.55451      -0.35888
    23    C    2  pz     Ryd( 3p)     0.00098       0.34849
    24    C    2  dxy    Ryd( 3d)     0.00036       2.11785
    25    C    2  dxz    Ryd( 3d)     0.00073       1.81717
    26    C    2  dyz    Ryd( 3d)     0.00010       1.71578
    27    C    2  dx2y2  Ryd( 3d)     0.00061       2.22018
    28    C    2  dz2    Ryd( 3d)     0.00026       1.88480

    29    C    3  S      Cor( 1S)     0.99943     -10.30892
    30    C    3  S      Val( 2S)     0.46000      -0.37849
    31    C    3  S      Ryd( 3S)     0.00156       0.40034
    32    C    3  px     Val( 2p)     0.53852      -0.27927
    33    C    3  px     Ryd( 3p)     0.00203       0.68956
    34    C    3  py     Val( 2p)     0.54431      -0.27463
    35    C    3  py     Ryd( 3p)     0.00211       0.78221
    36    C    3  pz     Val( 2p)     0.49097      -0.33887
    37    C    3  pz     Ryd( 3p)     0.00149       0.44943
    38    C    3  dxy    Ryd( 3d)     0.00050       2.15015
    39    C    3  dxz    Ryd( 3d)     0.00078       1.82376
    40    C    3  dyz    Ryd( 3d)     0.00030       1.72935
    41    C    3  dx2y2  Ryd( 3d)     0.00061       2.12087
    42    C    3  dz2    Ryd( 3d)     0.00037       1.89400

    43    C    4  S      Cor( 1S)     0.99952     -10.24964
    44    C    4  S      Val( 2S)     0.51210      -0.39520
    45    C    4  S      Ryd( 3S)     0.00063       0.80309
    46    C    4  px     Val( 2p)     0.53992      -0.26215
    47    C    4  px     Ryd( 3p)     0.00224       0.46686
    48    C    4  py     Val( 2p)     0.57922      -0.25946
    49    C    4  py     Ryd( 3p)     0.00241       0.53143
    50    C    4  pz     Val( 2p)     0.60490      -0.27136
    51    C    4  pz     Ryd( 3p)     0.00131       0.48981
    52    C    4  dxy    Ryd( 3d)     0.00046       2.11879
    53    C    4  dxz    Ryd( 3d)     0.00028       2.02361
    54    C    4  dyz    Ryd( 3d)     0.00015       1.90639
    55    C    4  dx2y2  Ryd( 3d)     0.00024       2.06945
    56    C    4  dz2    Ryd( 3d)     0.00049       2.21043

    57    C    5  S      Cor( 1S)     0.99955     -10.22942
    58    C    5  S      Val( 2S)     0.51236      -0.37167
    59    C    5  S      Ryd( 3S)     0.00042       0.81625
    60    C    5  px     Val( 2p)     0.55576      -0.23593
    61    C    5  px     Ryd( 3p)     0.00207       0.54295
    62    C    5  py     Val( 2p)     0.56643      -0.23354
    63    C    5  py     Ryd( 3p)     0.00181       0.47866
    64    C    5  pz     Val( 2p)     0.58550      -0.23362
    65    C    5  pz     Ryd( 3p)     0.00121       0.49871
    66    C    5  dxy    Ryd( 3d)     0.00042       2.17803
    67    C    5  dxz    Ryd( 3d)     0.00036       2.05197
    68    C    5  dyz    Ryd( 3d)     0.00019       1.92113
    69    C    5  dx2y2  Ryd( 3d)     0.00029       1.98617
    70    C    5  dz2    Ryd( 3d)     0.00042       2.26150

    71    C    6  S      Cor( 1S)     0.99955     -10.21219
    72    C    6  S      Val( 2S)     0.50861      -0.35706
    73    C    6  S      Ryd( 3S)     0.00045       0.81706
    74    C    6  px     Val( 2p)     0.57483      -0.22102
    75    C    6  px     Ryd( 3p)     0.00183       0.50464
    76    C    6  py     Val( 2p)     0.51511      -0.21631
    77    C    6  py     Ryd( 3p)     0.00118       0.44005
    78    C    6  pz     Val( 2p)     0.61626      -0.22594
    79    C    6  pz     Ryd( 3p)     0.00208       0.61041
    80    C    6  dxy    Ryd( 3d)     0.00037       2.10467
    81    C    6  dxz    Ryd( 3d)     0.00033       2.21930
    82    C    6  dyz    Ryd( 3d)     0.00019       1.91758
    83    C    6  dx2y2  Ryd( 3d)     0.00031       2.03691
    84    C    6  dz2    Ryd( 3d)     0.00038       2.18749

    85    C    7  S      Cor( 1S)     0.99955     -10.22996
    86    C    7  S      Val( 2S)     0.51206      -0.37182
    87    C    7  S      Ryd( 3S)     0.00043       0.81393
    88    C    7  px     Val( 2p)     0.52392      -0.23241
    89    C    7  px     Ryd( 3p)     0.00134       0.46734
    90    C    7  py     Val( 2p)     0.59429      -0.23673
    91    C    7  py     Ryd( 3p)     0.00235       0.53391
    92    C    7  pz     Val( 2p)     0.58795      -0.23462
    93    C    7  pz     Ryd( 3p)     0.00138       0.51858
    94    C    7  dxy    Ryd( 3d)     0.00035       2.12003
    95    C    7  dxz    Ryd( 3d)     0.00040       2.05498
    96    C    7  dyz    Ryd( 3d)     0.00016       1.94843
    97    C    7  dx2y2  Ryd( 3d)     0.00036       2.03661
    98    C    7  dz2    Ryd( 3d)     0.00040       2.23888

    99    C    8  S      Cor( 1S)     0.99952     -10.24981
   100    C    8  S      Val( 2S)     0.51087      -0.39376
   101    C    8  S      Ryd( 3S)     0.00066       0.82244
   102    C    8  px     Val( 2p)     0.58024      -0.26678
   103    C    8  px     Ryd( 3p)     0.00285       0.56099
   104    C    8  py     Val( 2p)     0.54653      -0.25604
   105    C    8  py     Ryd( 3p)     0.00159       0.46877
   106    C    8  pz     Val( 2p)     0.60230      -0.27143
   107    C    8  pz     Ryd( 3p)     0.00111       0.47787
   108    C    8  dxy    Ryd( 3d)     0.00042       2.18396
   109    C    8  dxz    Ryd( 3d)     0.00028       2.02883
   110    C    8  dyz    Ryd( 3d)     0.00015       1.87070
   111    C    8  dx2y2  Ryd( 3d)     0.00028       2.01543
   112    C    8  dz2    Ryd( 3d)     0.00048       2.22864

   113    H    9  S      Val( 1S)     0.37702      -0.09323
   114    H    9  S      Ryd( 2S)     0.00052       0.25588
   115    H    9  px     Ryd( 2p)     0.00009       1.58859
   116    H    9  py     Ryd( 2p)     0.00034       2.16330
   117    H    9  pz     Ryd( 2p)     0.00008       1.58443

   118    H   10  S      Val( 1S)     0.36905      -0.09983
   119    H   10  S      Ryd( 2S)     0.00057       0.19240
   120    H   10  px     Ryd( 2p)     0.00014       1.64765
   121    H   10  py     Ryd( 2p)     0.00009       1.57380
   122    H   10  pz     Ryd( 2p)     0.00035       2.11015

   123    H   11  S      Val( 1S)     0.36845      -0.09911
   124    H   11  S      Ryd( 2S)     0.00059       0.19283
   125    H   11  px     Ryd( 2p)     0.00029       1.92031
   126    H   11  py     Ryd( 2p)     0.00010       1.59945
   127    H   11  pz     Ryd( 2p)     0.00020       1.81330

   128    H   12  S      Val( 1S)     0.37395      -0.11975
   129    H   12  S      Ryd( 2S)     0.00109       0.18313
   130    H   12  px     Ryd( 2p)     0.00006       1.75121
   131    H   12  py     Ryd( 2p)     0.00039       2.14127
   132    H   12  pz     Ryd( 2p)     0.00008       1.49783

   133    H   13  S      Val( 1S)     0.37176      -0.07903
   134    H   13  S      Ryd( 2S)     0.00097       0.21998
   135    H   13  px     Ryd( 2p)     0.00008       1.71116
   136    H   13  py     Ryd( 2p)     0.00033       2.10754
   137    H   13  pz     Ryd( 2p)     0.00007       1.67479

   138    H   14  S      Val( 1S)     0.36922      -0.09468
   139    H   14  S      Ryd( 2S)     0.00127       0.21720
   140    H   14  px     Ryd( 2p)     0.00011       1.70301
   141    H   14  py     Ryd( 2p)     0.00010       1.69111
   142    H   14  pz     Ryd( 2p)     0.00036       2.14128

   143    H   15  S      Val( 1S)     0.38282      -0.07086
   144    H   15  S      Ryd( 2S)     0.00133       0.23083
   145    H   15  px     Ryd( 2p)     0.00008       1.70288
   146    H   15  py     Ryd( 2p)     0.00007       1.67668
   147    H   15  pz     Ryd( 2p)     0.00037       2.18193

   148    H   16  S      Val( 1S)     0.36742      -0.04848
   149    H   16  S      Ryd( 2S)     0.00089       0.21834
   150    H   16  px     Ryd( 2p)     0.00022       1.95162
   151    H   16  py     Ryd( 2p)     0.00020       1.92847
   152    H   16  pz     Ryd( 2p)     0.00008       1.70322

   153    H   17  S      Val( 1S)     0.38513      -0.06346
   154    H   17  S      Ryd( 2S)     0.00126       0.24650
   155    H   17  px     Ryd( 2p)     0.00014       1.78506
   156    H   17  py     Ryd( 2p)     0.00007       1.63815
   157    H   17  pz     Ryd( 2p)     0.00031       2.17690

   158    H   18  S      Val( 1S)     0.37088      -0.04476
   159    H   18  S      Ryd( 2S)     0.00092       0.22612
   160    H   18  px     Ryd( 2p)     0.00027       2.01862
   161    H   18  py     Ryd( 2p)     0.00008       1.69206
   162    H   18  pz     Ryd( 2p)     0.00017       1.88977

   163    H   19  S      Val( 1S)     0.36773      -0.04922
   164    H   19  S      Ryd( 2S)     0.00089       0.21793
   165    H   19  px     Ryd( 2p)     0.00009       1.73287
   166    H   19  py     Ryd( 2p)     0.00032       2.13120
   167    H   19  pz     Ryd( 2p)     0.00009       1.72293

   168    H   20  S      Val( 1S)     0.38308      -0.07175
   169    H   20  S      Ryd( 2S)     0.00132       0.23003
   170    H   20  px     Ryd( 2p)     0.00008       1.67611
   171    H   20  py     Ryd( 2p)     0.00009       1.70905
   172    H   20  pz     Ryd( 2p)     0.00036       2.17429

   173    H   21  S      Val( 1S)     0.36770      -0.09463
   174    H   21  S      Ryd( 2S)     0.00126       0.21622
   175    H   21  px     Ryd( 2p)     0.00010       1.73628
   176    H   21  py     Ryd( 2p)     0.00010       1.65976
   177    H   21  pz     Ryd( 2p)     0.00037       2.15119

   178    H   22  S      Val( 1S)     0.37284      -0.07876
   179    H   22  S      Ryd( 2S)     0.00095       0.26772
   180    H   22  px     Ryd( 2p)     0.00019       1.93075
   181    H   22  py     Ryd( 2p)     0.00023       1.91541
   182    H   22  pz     Ryd( 2p)     0.00007       1.65642


 Summary of Natural Population Analysis:                  
                                                          
                                       Natural Population 
                Natural  -----------------------------------------------
    Atom  No    Charge         Core      Valence    Rydberg      Total
 -----------------------------------------------------------------------
      C    1   -0.34822      0.99960     2.34401    0.00461     3.34822
      C    2   -0.19622      0.99939     2.18883    0.00800     3.19622
      C    3   -0.04298      0.99943     2.03381    0.00974     3.04298
      C    4   -0.24387      0.99952     2.23614    0.00821     3.24387
      C    5   -0.22678      0.99955     2.22004    0.00719     3.22678
      C    6   -0.22147      0.99955     2.21480    0.00711     3.22147
      C    7   -0.22493      0.99955     2.21822    0.00716     3.22493
      C    8   -0.24726      0.99952     2.23994    0.00781     3.24726
      H    9    0.12195      0.00000     0.37702    0.00103     0.37805
      H   10    0.12980      0.00000     0.36905    0.00115     0.37020
      H   11    0.13037      0.00000     0.36845    0.00118     0.36963
      H   12    0.12443      0.00000     0.37395    0.00161     0.37557
      H   13    0.12678      0.00000     0.37176    0.00146     0.37322
      H   14    0.12894      0.00000     0.36922    0.00184     0.37106
      H   15    0.11533      0.00000     0.38282    0.00185     0.38467
      H   16    0.13120      0.00000     0.36742    0.00139     0.36880
      H   17    0.11310      0.00000     0.38513    0.00177     0.38690
      H   18    0.12768      0.00000     0.37088    0.00144     0.37232
      H   19    0.13088      0.00000     0.36773    0.00139     0.36912
      H   20    0.11508      0.00000     0.38308    0.00184     0.38492
      H   21    0.13048      0.00000     0.36770    0.00183     0.36952
      H   22    0.12571      0.00000     0.37284    0.00145     0.37429
 =======================================================================
   * Total *   -0.00000      7.99611    22.92283    0.08107    31.00000

                                 Natural Population      
 --------------------------------------------------------
   Core                       7.99611 ( 99.9513% of   8)
   Valence                   22.92283 ( 99.6645% of  23)
   Natural Minimal Basis     30.91893 ( 99.7385% of  31)
   Natural Rydberg Basis      0.08107 (  0.2615% of  31)
 --------------------------------------------------------

    Atom  No          Natural Electron Configuration
 ----------------------------------------------------------------------------
      C    1      [core]2S( 0.56)2p( 1.79)
      C    2      [core]2S( 0.50)2p( 1.69)3p( 0.01)
      C    3      [core]2S( 0.46)2p( 1.57)3p( 0.01)
      C    4      [core]2S( 0.51)2p( 1.72)3p( 0.01)
      C    5      [core]2S( 0.51)2p( 1.71)3p( 0.01)
      C    6      [core]2S( 0.51)2p( 1.71)3p( 0.01)
      C    7      [core]2S( 0.51)2p( 1.71)3p( 0.01)
      C    8      [core]2S( 0.51)2p( 1.73)3p( 0.01)
      H    9            1S( 0.38)
      H   10            1S( 0.37)
      H   11            1S( 0.37)
      H   12            1S( 0.37)
      H   13            1S( 0.37)
      H   14            1S( 0.37)
      H   15            1S( 0.38)
      H   16            1S( 0.37)
      H   17            1S( 0.39)
      H   18            1S( 0.37)
      H   19            1S( 0.37)
      H   20            1S( 0.38)
      H   21            1S( 0.37)
      H   22            1S( 0.37)


 NATURAL BOND ORBITAL ANALYSIS, alpha spin orbitals:

                       Occupancies       Lewis Structure    Low   High
           Occ.    -------------------  -----------------   occ   occ
  Cycle   Thresh.   Lewis   Non-Lewis     CR  BD  3C  LP    (L)   (NL)   Dev
 =============================================================================
   1(1)    0.90    30.71071   0.28929      8  23   0   0     0      0    0.01
 -----------------------------------------------------------------------------

 Structure accepted: No low occupancy Lewis orbitals

 --------------------------------------------------------
   Core                      7.99611 ( 99.951% of   8)
   Valence Lewis            22.71460 ( 98.759% of  23)
  ==================       ============================
   Total Lewis              30.71071 ( 99.067% of  31)
  -----------------------------------------------------
   Valence non-Lewis         0.23213 (  0.749% of  31)
   Rydberg non-Lewis         0.05716 (  0.184% of  31)
  ==================       ============================
   Total non-Lewis           0.28929 (  0.933% of  31)
 --------------------------------------------------------


       (Occupancy)   Bond orbital/ Coefficients/ Hybrids
 ---------------------------------------------------------------------------------
     1. (0.99364) BD ( 1) C   1 - C   2  
                ( 48.15%)   0.6939* C   1 s( 28.07%)p 2.56( 71.88%)d 0.00(  0.05%)
                                            0.0003  0.5297  0.0126 -0.6667 -0.0046
                                           -0.5104 -0.0150  0.1164 -0.0007  0.0188
                                           -0.0036 -0.0035  0.0049 -0.0096
                ( 51.85%)   0.7201* C   2 s( 34.36%)p 1.91( 65.61%)d 0.00(  0.03%)
                                           -0.0001  0.5862  0.0004  0.6165  0.0121
                                            0.5143 -0.0256 -0.1036 -0.0070  0.0149
                                           -0.0012 -0.0026  0.0007 -0.0063
     2. (0.99416) BD ( 1) C   1 - H   9  
                ( 62.27%)   0.7891* C   1 s( 24.57%)p 3.07( 75.40%)d 0.00(  0.03%)
                                           -0.0000  0.4956 -0.0071 -0.2117  0.0230
                                            0.8265  0.0010  0.1599 -0.0058 -0.0088
                                           -0.0019  0.0059 -0.0127 -0.0083
                ( 37.73%)   0.6143* H   9 s( 99.91%)p 0.00(  0.09%)
                                            0.9996 -0.0009  0.0021 -0.0289 -0.0043
     3. (0.98708) BD ( 1) C   1 - H  10  
                ( 62.84%)   0.7927* C   1 s( 23.66%)p 3.22( 76.29%)d 0.00(  0.04%)
                                            0.0000 -0.4865  0.0004 -0.2876 -0.0078
                                            0.0590 -0.0112  0.8225 -0.0047  0.0012
                                            0.0088 -0.0053 -0.0014 -0.0173
                ( 37.16%)   0.6096* H  10 s( 99.90%)p 0.00(  0.10%)
                                           -0.9995 -0.0010  0.0135  0.0005 -0.0287
     4. (0.98679) BD ( 1) C   1 - H  11  
                ( 62.90%)   0.7931* C   1 s( 23.69%)p 3.22( 76.27%)d 0.00(  0.04%)
                                           -0.0000  0.4867 -0.0004  0.6534  0.0048
                                           -0.2276  0.0126  0.5327 -0.0052 -0.0084
                                            0.0149 -0.0082  0.0066  0.0019
                ( 37.10%)   0.6091* H  11 s( 99.90%)p 0.00(  0.10%)
                                            0.9995  0.0010 -0.0259  0.0051 -0.0176
     5. (0.99215) BD ( 1) C   2 - C   3  
                ( 49.39%)   0.7028* C   2 s( 38.75%)p 1.58( 61.19%)d 0.00(  0.06%)
                                            0.0002  0.6224  0.0113 -0.7141 -0.0075
                                            0.1972 -0.0062  0.2509  0.0037 -0.0107
                                           -0.0104  0.0020  0.0186 -0.0028
                ( 50.61%)   0.7114* C   3 s( 36.72%)p 1.72( 63.23%)d 0.00(  0.06%)
                                            0.0001  0.6054  0.0251  0.7482  0.0156
                                           -0.1708 -0.0095 -0.2072 -0.0079 -0.0098
                                           -0.0086  0.0014  0.0191 -0.0046
     6. (0.97976) BD ( 2) C   2 - C   3  
                ( 53.71%)   0.7329* C   2 s(  0.03%)p99.99( 99.84%)d 5.26(  0.14%)
                                            0.0000 -0.0161  0.0012  0.2835 -0.0011
                                           -0.1303  0.0006  0.9492 -0.0022  0.0067
                                           -0.0299  0.0066 -0.0085  0.0179
                ( 46.29%)   0.6804* C   3 s(  0.03%)p99.99( 99.79%)d 6.29(  0.18%)
                                            0.0000 -0.0116  0.0121  0.2477 -0.0075
                                           -0.1201  0.0018  0.9603  0.0009 -0.0075
                                            0.0339 -0.0082  0.0090 -0.0205
     7. (0.98777) BD ( 1) C   2 - H  12  
                ( 62.68%)   0.7917* C   2 s( 26.87%)p 2.72( 73.10%)d 0.00(  0.03%)
                                            0.0005 -0.5180  0.0176 -0.1689 -0.0127
                                            0.8236 -0.0128  0.1547  0.0018  0.0035
                                           -0.0011 -0.0042  0.0160  0.0059
                ( 37.32%)   0.6109* H  12 s( 99.90%)p 0.00(  0.10%)
                                           -0.9995  0.0071  0.0069 -0.0305 -0.0058
     8. (0.98569) BD ( 1) C   3 - C   4  
                ( 52.22%)   0.7226* C   3 s( 31.32%)p 2.19( 68.65%)d 0.00(  0.03%)
                                           -0.0001  0.5594 -0.0150 -0.5672  0.0261
                                           -0.5983  0.0027  0.0786  0.0071  0.0151
                                           -0.0005 -0.0010 -0.0026 -0.0087
                ( 47.78%)   0.6913* C   4 s( 26.71%)p 2.74( 73.23%)d 0.00(  0.05%)
                                            0.0003  0.5168  0.0053  0.6171  0.0191
                                            0.5875 -0.0052 -0.0766  0.0082  0.0201
                                           -0.0025 -0.0035 -0.0004 -0.0104
     9. (0.98644) BD ( 1) C   3 - C   8  
                ( 52.03%)   0.7213* C   3 s( 31.92%)p 2.13( 68.05%)d 0.00(  0.03%)
                                           -0.0002  0.5647 -0.0167 -0.2346  0.0173
                                            0.7733 -0.0123  0.1644  0.0074 -0.0075
                                           -0.0009  0.0044 -0.0127 -0.0078
                ( 47.97%)   0.6926* C   8 s( 26.56%)p 2.76( 73.39%)d 0.00(  0.05%)
                                            0.0003  0.5153  0.0054  0.3068  0.0187
                                           -0.7817 -0.0047 -0.1681  0.0076 -0.0122
                                           -0.0022  0.0079 -0.0151 -0.0092
    10. (0.98458) BD ( 1) C   4 - C   5  
                ( 51.97%)   0.7209* C   4 s( 28.25%)p 2.54( 71.71%)d 0.00(  0.05%)
                                            0.0002  0.5315  0.0012 -0.6757 -0.0072
                                            0.1804 -0.0325 -0.4762 -0.0068 -0.0085
                                            0.0153 -0.0084  0.0085  0.0000
                ( 48.03%)   0.6930* C   5 s( 26.47%)p 2.78( 73.47%)d 0.00(  0.06%)
                                            0.0003  0.5145  0.0031  0.6855 -0.0007
                                           -0.1929 -0.0343  0.4758  0.0059 -0.0057
                                            0.0197 -0.0037  0.0140 -0.0012
    11. (0.99039) BD ( 1) C   4 - H  13  
                ( 62.81%)   0.7925* C   4 s( 23.23%)p 3.30( 76.73%)d 0.00(  0.04%)
                                            0.0001 -0.4820 -0.0015 -0.3195  0.0188
                                            0.7867 -0.0007  0.2136 -0.0173  0.0121
                                            0.0041 -0.0075  0.0101  0.0072
                ( 37.19%)   0.6098* H  13 s( 99.91%)p 0.00(  0.09%)
                                           -0.9995  0.0028  0.0080 -0.0286 -0.0053
    12. (0.98103) BD ( 1) C   4 - H  14  
                ( 62.91%)   0.7931* C   4 s( 21.70%)p 3.61( 78.26%)d 0.00(  0.04%)
                                           -0.0002  0.4658 -0.0038 -0.2427  0.0055
                                           -0.0440 -0.0271  0.8491 -0.0011 -0.0004
                                           -0.0078  0.0033  0.0013  0.0191
                ( 37.09%)   0.6090* H  14 s( 99.90%)p 0.00(  0.10%)
                                            0.9995 -0.0021  0.0097  0.0064 -0.0293
    13. (0.99063) BD ( 1) C   5 - C   6  
                ( 50.70%)   0.7121* C   5 s( 28.05%)p 2.56( 71.90%)d 0.00(  0.04%)
                                            0.0002  0.5296 -0.0003 -0.2999 -0.0314
                                            0.7734 -0.0066  0.1728 -0.0075 -0.0084
                                           -0.0015  0.0088 -0.0143 -0.0084
                ( 49.30%)   0.7021* C   6 s( 27.37%)p 2.65( 72.59%)d 0.00(  0.05%)
                                            0.0002  0.5231  0.0020  0.2873 -0.0278
                                           -0.7816 -0.0146 -0.1769 -0.0117 -0.0140
                                           -0.0029  0.0065 -0.0113 -0.0101
    14. (0.98903) BD ( 1) C   5 - H  15  
                ( 61.77%)   0.7860* C   5 s( 21.96%)p 3.55( 77.99%)d 0.00(  0.05%)
                                            0.0001 -0.4686  0.0079 -0.2269  0.0215
                                            0.0434  0.0177  0.8519  0.0028  0.0002
                                            0.0121 -0.0005 -0.0026 -0.0173
                ( 38.23%)   0.6183* H  15 s( 99.91%)p 0.00(  0.09%)
                                           -0.9995  0.0041  0.0030 -0.0040 -0.0297
    15. (0.98759) BD ( 1) C   5 - H  16  
                ( 63.11%)   0.7944* C   5 s( 23.39%)p 3.27( 76.57%)d 0.00(  0.04%)
                                            0.0001 -0.4836 -0.0066  0.6220 -0.0074
                                            0.6012 -0.0060 -0.1305  0.0175 -0.0162
                                            0.0045  0.0050  0.0005  0.0084
                ( 36.89%)   0.6073* H  16 s( 99.91%)p 0.00(  0.09%)
                                           -0.9995  0.0026 -0.0221 -0.0208  0.0019
    16. (0.99075) BD ( 1) C   6 - C   7  
                ( 49.27%)   0.7020* C   6 s( 27.36%)p 2.65( 72.59%)d 0.00(  0.05%)
                                            0.0002  0.5230  0.0023  0.6053 -0.0180
                                            0.5924  0.0267 -0.0871 -0.0089  0.0181
                                           -0.0027 -0.0023  0.0038 -0.0110
                ( 50.73%)   0.7122* C   7 s( 28.13%)p 2.55( 71.83%)d 0.00(  0.04%)
                                            0.0002  0.5304 -0.0002 -0.6110 -0.0250
                                           -0.5801  0.0207  0.0854 -0.0057  0.0171
                                           -0.0027 -0.0044 -0.0028 -0.0098
    17. (0.98865) BD ( 1) C   6 - H  17  
                ( 61.53%)   0.7844* C   6 s( 21.84%)p 3.58( 78.12%)d 0.00(  0.04%)
                                           -0.0002  0.4672 -0.0094 -0.2998 -0.0243
                                            0.0151  0.0064  0.8308 -0.0125 -0.0001
                                           -0.0092 -0.0001  0.0015  0.0188
                ( 38.47%)   0.6202* H  17 s( 99.91%)p 0.00(  0.09%)
                                            0.9995 -0.0039  0.0148 -0.0017 -0.0258
    18. (0.98741) BD ( 1) C   6 - H  18  
                ( 62.75%)   0.7922* C   6 s( 23.31%)p 3.29( 76.65%)d 0.00(  0.04%)
                                            0.0001 -0.4828 -0.0065  0.6782 -0.0004
                                           -0.1909  0.0015  0.5193 -0.0198  0.0057
                                           -0.0160  0.0046 -0.0092 -0.0018
                ( 37.25%)   0.6103* H  18 s( 99.91%)p 0.00(  0.09%)
                                           -0.9995  0.0016 -0.0249  0.0068 -0.0162
    19. (0.98400) BD ( 1) C   7 - C   8  
                ( 47.91%)   0.6921* C   7 s( 26.42%)p 2.78( 73.52%)d 0.00(  0.06%)
                                            0.0003  0.5140  0.0031  0.6879  0.0136
                                           -0.1847  0.0300  0.4761  0.0101 -0.0096
                                            0.0186 -0.0067  0.0118 -0.0016
                ( 52.09%)   0.7218* C   8 s( 28.18%)p 2.55( 71.78%)d 0.00(  0.04%)
                                            0.0001  0.5309  0.0009 -0.6759  0.0077
                                            0.1864  0.0321 -0.4744 -0.0023 -0.0034
                                            0.0173 -0.0005  0.0113  0.0009
    20. (0.98762) BD ( 1) C   7 - H  19  
                ( 63.08%)   0.7943* C   7 s( 23.37%)p 3.28( 76.60%)d 0.00(  0.04%)
                                           -0.0001  0.4833  0.0065 -0.3011  0.0042
                                            0.7912 -0.0064  0.2212 -0.0182 -0.0095
                                           -0.0030  0.0093 -0.0121 -0.0068
                ( 36.92%)   0.6076* H  19 s( 99.91%)p 0.00(  0.09%)
                                            0.9995 -0.0026  0.0109 -0.0279 -0.0050
    21. (0.98906) BD ( 1) C   7 - H  20  
                ( 61.75%)   0.7858* C   7 s( 21.96%)p 3.55( 77.99%)d 0.00(  0.05%)
                                            0.0001 -0.4686  0.0079 -0.2471  0.0118
                                           -0.0448 -0.0251  0.8462  0.0002  0.0005
                                            0.0120 -0.0008 -0.0024 -0.0174
                ( 38.25%)   0.6185* H  20 s( 99.91%)p 0.00(  0.09%)
                                           -0.9995  0.0041  0.0052  0.0059 -0.0291
    22. (0.98031) BD ( 1) C   8 - H  21  
                ( 63.02%)   0.7939* C   8 s( 21.61%)p 3.62( 78.34%)d 0.00(  0.04%)
                                           -0.0002  0.4649 -0.0038 -0.2245  0.0161
                                            0.0344  0.0213  0.8551  0.0023  0.0004
                                           -0.0091 -0.0040  0.0012  0.0183
                ( 36.98%)   0.6081* H  21 s( 99.90%)p 0.00(  0.10%)
                                            0.9995 -0.0021  0.0069 -0.0061 -0.0301
    23. (0.99005) BD ( 1) C   8 - H  22  
                ( 62.72%)   0.7919* C   8 s( 23.55%)p 3.25( 76.42%)d 0.00(  0.04%)
                                           -0.0001  0.4852  0.0020  0.6301 -0.0174
                                            0.5930  0.0056 -0.1220  0.0179  0.0165
                                           -0.0043 -0.0031  0.0022 -0.0085
                ( 37.28%)   0.6106* H  22 s( 99.91%)p 0.00(  0.09%)
                                            0.9996 -0.0023 -0.0186 -0.0229  0.0018
    24. (0.99959) CR ( 1) C   1           s(100.00%)p 0.00(  0.00%)
                                            1.0000 -0.0001 -0.0000  0.0002  0.0000
                                            0.0002  0.0000 -0.0000  0.0000 -0.0000
                                            0.0000  0.0000 -0.0000  0.0000
    25. (0.99939) CR ( 1) C   2           s(100.00%)p 0.00(  0.00%)
                                            1.0000  0.0002 -0.0000  0.0003  0.0000
                                           -0.0004  0.0000 -0.0001 -0.0000  0.0000
                                            0.0000  0.0000 -0.0000 -0.0000
    26. (0.99943) CR ( 1) C   3           s(100.00%)p 0.00(  0.00%)
                                            1.0000  0.0001 -0.0000 -0.0002  0.0000
                                            0.0001 -0.0000  0.0000  0.0000  0.0000
                                           -0.0000  0.0000 -0.0000 -0.0000
    27. (0.99952) CR ( 1) C   4           s(100.00%)p 0.00(  0.00%)
                                            1.0000 -0.0001 -0.0000 -0.0001 -0.0000
                                           -0.0003  0.0000  0.0003  0.0000 -0.0000
                                           -0.0000  0.0000 -0.0000  0.0000
    28. (0.99955) CR ( 1) C   5           s(100.00%)p 0.00(  0.00%)
                                            1.0000 -0.0001 -0.0000 -0.0002  0.0000
                                           -0.0002  0.0000 -0.0003 -0.0000  0.0000
                                           -0.0000 -0.0000 -0.0000  0.0000
    29. (0.99955) CR ( 1) C   6           s(100.00%)p 0.00(  0.00%)
                                            1.0000 -0.0001 -0.0000 -0.0003  0.0000
                                            0.0001 -0.0000  0.0001  0.0000 -0.0000
                                            0.0000 -0.0000  0.0000  0.0000
    30. (0.99955) CR ( 1) C   7           s(100.00%)p 0.00(  0.00%)
                                            1.0000 -0.0002 -0.0000 -0.0001  0.0000
                                            0.0003 -0.0000 -0.0003 -0.0000 -0.0000
                                           -0.0000  0.0000 -0.0000  0.0000
    31. (0.99952) CR ( 1) C   8           s(100.00%)p 0.00(  0.00%)
                                            1.0000 -0.0001 -0.0000  0.0000 -0.0000
                                            0.0003  0.0000  0.0003  0.0000  0.0000
                                           -0.0000 -0.0000  0.0000  0.0000
    32. (0.00171) RY*( 1) C   1           s(  3.23%)p28.57( 92.19%)d 1.42(  4.59%)
                                           -0.0000  0.0075  0.1795 -0.0115 -0.6495
                                            0.0151  0.6553  0.0048  0.2650 -0.0414
                                           -0.0541 -0.0165  0.2013  0.0205
    33. (0.00078) RY*( 2) C   1           s(  0.01%)p 1.00( 78.62%)d 0.27( 21.37%)
                                            0.0000  0.0001  0.0088  0.0039  0.2242
                                           -0.0016 -0.1214  0.0127  0.8491  0.0064
                                           -0.3742 -0.1791 -0.1360  0.1517
    34. (0.00037) RY*( 3) C   1           s( 21.45%)p 3.66( 78.48%)d 0.00(  0.07%)
                                            0.0000  0.0100  0.4631  0.0197 -0.5489
                                            0.0199 -0.6935 -0.0031  0.0421 -0.0220
                                           -0.0051  0.0042  0.0123 -0.0022
    35. (0.00004) RY*( 4) C   1           s( 36.91%)p 0.26(  9.47%)d 1.45( 53.62%)
    36. (0.00001) RY*( 5) C   1           s(  0.06%)p 5.86(  0.34%)d99.99( 99.60%)
    37. (0.00000) RY*( 6) C   1           s(  0.30%)p51.32( 15.65%)d99.99( 84.05%)
    38. (0.00000) RY*( 7) C   1           s(  0.66%)p 4.93(  3.28%)d99.99( 96.06%)
    39. (0.00000) RY*( 8) C   1           s( 35.03%)p 0.55( 19.31%)d 1.30( 45.66%)
    40. (0.00000) RY*( 9) C   1           s(  2.35%)p 1.20(  2.82%)d40.33( 94.83%)
    41. (0.00360) RY*( 1) C   2           s(  3.23%)p28.00( 90.50%)d 1.94(  6.27%)
                                            0.0000 -0.0100  0.1795 -0.0039 -0.2154
                                           -0.0321 -0.9241 -0.0034 -0.0603  0.1711
                                           -0.0255 -0.0697  0.1670 -0.0026
    42. (0.00114) RY*( 2) C   2           s(  0.29%)p99.99( 80.05%)d67.98( 19.66%)
                                            0.0000  0.0005  0.0538 -0.0055 -0.1965
                                            0.0015  0.1153 -0.0150 -0.8651  0.0063
                                           -0.3760 -0.1532 -0.1113  0.1388
    43. (0.00061) RY*( 3) C   2           s(  2.69%)p31.78( 85.48%)d 4.40( 11.83%)
                                            0.0000  0.0119  0.1636  0.0105 -0.8710
                                            0.0021  0.1807 -0.0051  0.2518  0.1140
                                            0.0282  0.0054 -0.3184 -0.0557
    44. (0.00033) RY*( 4) C   2           s( 84.62%)p 0.06(  4.75%)d 0.13( 10.64%)
                                            0.0000  0.0013  0.9199  0.0169  0.0983
                                           -0.0149  0.1930 -0.0035 -0.0036 -0.0771
                                            0.0049  0.0472  0.3002 -0.0899
    45. (0.00021) RY*( 5) C   2           s(  0.90%)p21.84( 19.66%)d88.22( 79.44%)
                                            0.0000 -0.0006  0.0949 -0.0029  0.1357
                                            0.0012 -0.0318 -0.0292  0.4199 -0.0007
                                           -0.7587 -0.2087 -0.1476  0.3917
    46. (0.00012) RY*( 6) C   2           s(  4.99%)p 2.62( 13.08%)d16.42( 81.93%)
                                           -0.0000 -0.0024  0.2234 -0.0254  0.3519
                                            0.0047 -0.0585  0.0051 -0.0531  0.5475
                                            0.0908 -0.0106 -0.6834 -0.2101
    47. (0.00000) RY*( 7) C   2           s(  0.01%)p 1.00(  0.69%)d99.99( 99.30%)
    48. (0.00001) RY*( 8) C   2           s(  1.89%)p 3.08(  5.83%)d48.75( 92.28%)
    49. (0.00001) RY*( 9) C   2           s(  1.37%)p 0.16(  0.22%)d71.60( 98.40%)
    50. (0.00247) RY*( 1) C   3           s( 18.67%)p 3.48( 64.99%)d 0.88( 16.35%)
                                            0.0000  0.0178  0.4317 -0.0317 -0.4039
                                            0.0075  0.1070 -0.0163 -0.6885 -0.1145
                                            0.3067 -0.0688  0.1370 -0.1810
    51. (0.00230) RY*( 2) C   3           s(  0.77%)p99.99( 90.42%)d11.42(  8.81%)
                                           -0.0000 -0.0011  0.0878  0.0060  0.3357
                                            0.0159  0.8895 -0.0005 -0.0026  0.2400
                                           -0.0053 -0.1305  0.1116 -0.0311
    52. (0.00125) RY*( 3) C   3           s( 10.48%)p 8.10( 84.81%)d 0.45(  4.72%)
                                            0.0000 -0.0282  0.3224 -0.0045  0.7833
                                            0.0041 -0.3523  0.0041 -0.3322  0.1521
                                            0.0494  0.0076 -0.1391 -0.0465
    53. (0.00052) RY*( 4) C   3           s( 62.10%)p 0.22( 13.70%)d 0.39( 24.20%)
                                            0.0000  0.0030  0.7880 -0.0271 -0.0948
                                            0.0045 -0.0058  0.0136  0.3565 -0.1074
                                           -0.3936  0.1329  0.1424  0.1939
    54. (0.00029) RY*( 5) C   3           s(  4.70%)p 1.80(  8.48%)d18.47( 86.82%)
                                           -0.0000  0.0065  0.2167  0.0130 -0.1483
                                           -0.0062  0.1173 -0.0129  0.2206  0.1250
                                            0.2334  0.1347 -0.8345 -0.2891
    55. (0.00023) RY*( 6) C   3           s(  0.15%)p 1.86(  0.28%)d99.99( 99.56%)
                                            0.0000  0.0001  0.0391 -0.0012 -0.0155
                                           -0.0019 -0.0509  0.0006  0.0013 -0.2085
                                           -0.2850 -0.9027 -0.2217 -0.0833
    56. (0.00011) RY*( 7) C   3           s(  0.88%)p13.03( 11.51%)d99.17( 87.61%)
                                           -0.0000  0.0070  0.0937  0.0044 -0.2282
                                            0.0122 -0.2205 -0.0027  0.1191  0.8770
                                            0.0861 -0.2533  0.1872 -0.0208
    57. (0.00008) RY*( 8) C   3           s(  1.69%)p15.20( 25.75%)d42.82( 72.55%)
    58. (0.00002) RY*( 9) C   3           s(  0.57%)p 0.58(  0.33%)d99.99( 99.09%)
    59. (0.00354) RY*( 1) C   4           s(  0.15%)p99.99( 96.49%)d21.88(  3.36%)
                                            0.0000 -0.0149  0.0363  0.0171  0.6582
                                           -0.0280 -0.5821 -0.0144 -0.4375  0.0724
                                           -0.0042 -0.0159  0.1185  0.1185
    60. (0.00103) RY*( 2) C   4           s( 43.82%)p 1.05( 46.14%)d 0.23( 10.03%)
                                            0.0000  0.0000  0.6620 -0.0187  0.4468
                                           -0.0069  0.1683  0.0053  0.4827 -0.0358
                                            0.0901  0.1073  0.1816 -0.2156
    61. (0.00057) RY*( 3) C   4           s(  1.27%)p54.75( 69.36%)d23.18( 29.37%)
                                           -0.0000  0.0242  0.1099 -0.0093  0.3172
                                            0.0007  0.6453 -0.0031 -0.4202 -0.3165
                                           -0.2026 -0.2245 -0.2339  0.2176
    62. (0.00034) RY*( 4) C   4           s( 42.21%)p 1.11( 46.84%)d 0.26( 10.95%)
                                           -0.0000 -0.0012  0.6497  0.0071 -0.4675
                                            0.0022 -0.1219  0.0057 -0.4846  0.0965
                                           -0.2414  0.0121  0.1139 -0.1698
    63. (0.00016) RY*( 5) C   4           s(  7.61%)p 0.16(  1.19%)d11.99( 91.20%)
                                           -0.0000  0.0006  0.2758  0.0055 -0.0903
                                           -0.0011  0.0411 -0.0054 -0.0446  0.2950
                                            0.5311  0.2386 -0.3040  0.6274
    64. (0.00007) RY*( 6) C   4           s(  1.75%)p 7.30( 12.79%)d48.74( 85.45%)
    65. (0.00001) RY*( 7) C   4           s(  1.15%)p 2.33(  2.67%)d83.85( 96.19%)
    66. (0.00002) RY*( 8) C   4           s(  1.27%)p 7.14(  9.08%)d70.51( 89.65%)
    67. (0.00002) RY*( 9) C   4           s(  0.88%)p17.72( 15.52%)d95.50( 83.61%)
    68. (0.00254) RY*( 1) C   5           s(  6.03%)p14.63( 88.23%)d 0.95(  5.73%)
                                           -0.0000  0.0217  0.2446  0.0270  0.6309
                                            0.0232  0.4802 -0.0127 -0.5023  0.1538
                                            0.0326 -0.0246 -0.0110 -0.1786
    69. (0.00085) RY*( 2) C   5           s(  4.15%)p16.86( 70.04%)d 6.21( 25.81%)
                                            0.0000 -0.0222  0.2026 -0.0132  0.0547
                                           -0.0008 -0.6749 -0.0087 -0.4915 -0.3880
                                           -0.0148 -0.1518  0.0560 -0.2849
    70. (0.00064) RY*( 3) C   5           s(  2.15%)p40.33( 86.67%)d 5.20( 11.18%)
                                            0.0000 -0.0100  0.1463  0.0154 -0.7093
                                           -0.0160  0.4311  0.0056 -0.4209 -0.1372
                                            0.1724 -0.2510 -0.0010 -0.0159
    71. (0.00021) RY*( 4) C   5           s( 72.08%)p 0.23( 16.76%)d 0.15( 11.16%)
                                            0.0000  0.0053  0.8490 -0.0091  0.0618
                                            0.0046  0.0055 -0.0086  0.4044 -0.1376
                                            0.1263 -0.2001 -0.0067  0.1913
    72. (0.00014) RY*( 5) C   5           s(  5.17%)p 0.79(  4.10%)d17.55( 90.73%)
                                           -0.0000  0.0001  0.2274  0.0044 -0.1386
                                           -0.0057  0.1439  0.0074 -0.0308 -0.1961
                                           -0.4893  0.5975  0.5161 -0.0777
    73. (0.00007) RY*( 6) C   5           s(  2.37%)p 0.72(  1.71%)d40.50( 95.92%)
    74. (0.00003) RY*( 7) C   5           s(  0.78%)p26.64( 20.66%)d99.99( 78.56%)
    75. (0.00001) RY*( 8) C   5           s(  0.51%)p 1.56(  0.80%)d99.99( 98.69%)
    76. (0.00001) RY*( 9) C   5           s(  6.88%)p 1.61( 11.09%)d11.92( 82.03%)
    77. (0.00250) RY*( 1) C   6           s(  7.86%)p11.03( 86.74%)d 0.69(  5.40%)
                                           -0.0000  0.0225  0.2795  0.0235  0.4598
                                           -0.0075 -0.1589  0.0298  0.7933 -0.0540
                                            0.1826 -0.0376  0.0819 -0.0980
    78. (0.00084) RY*( 2) C   6           s(  5.27%)p12.46( 65.65%)d 5.52( 29.08%)
                                            0.0000 -0.0235  0.2284 -0.0110 -0.7051
                                            0.0020  0.1579  0.0022  0.3664  0.2038
                                            0.1334  0.0275 -0.4387 -0.1956
    79. (0.00071) RY*( 3) C   6           s(  0.00%)p 1.00( 94.47%)d 0.06(  5.53%)
                                           -0.0000 -0.0005  0.0021  0.0057 -0.2324
                                            0.0247 -0.9418  0.0016 -0.0545  0.1023
                                           -0.0382 -0.2050  0.0252 -0.0270
    80. (0.00018) RY*( 4) C   6           s( 75.83%)p 0.17( 13.18%)d 0.14( 10.99%)
                                            0.0000  0.0037  0.8708 -0.0074  0.1752
                                            0.0014 -0.0183  0.0010 -0.3174  0.0962
                                           -0.2476  0.0395 -0.1700  0.0941
    81. (0.00013) RY*( 5) C   6           s(  0.03%)p99.99(  4.07%)d99.99( 95.90%)
                                           -0.0000  0.0001  0.0159  0.0021 -0.0418
                                            0.0094 -0.1965  0.0005 -0.0173  0.0601
                                            0.2152  0.9423  0.0928  0.1118
    82. (0.00006) RY*( 6) C   6           s(  0.00%)p 1.00(  1.52%)d64.60( 98.48%)
    83. (0.00001) RY*( 7) C   6           s(  1.25%)p 7.91(  9.85%)d71.38( 88.91%)
    84. (0.00001) RY*( 8) C   6           s(  9.88%)p 1.84( 18.22%)d 7.28( 71.90%)
    85. (0.00002) RY*( 9) C   6           s(  0.00%)p 1.00(  6.36%)d14.72( 93.64%)
    86. (0.00251) RY*( 1) C   7           s(  5.95%)p14.84( 88.28%)d 0.97(  5.77%)
                                           -0.0000  0.0218  0.2429  0.0146  0.3698
                                           -0.0308 -0.6405 -0.0159 -0.5783 -0.0927
                                            0.0354  0.0583 -0.1248 -0.1700
    87. (0.00089) RY*( 2) C   7           s(  4.52%)p15.76( 71.26%)d 5.35( 24.22%)
                                            0.0000 -0.0216  0.2116 -0.0119  0.3916
                                            0.0075  0.6421 -0.0085 -0.3830  0.1805
                                            0.0882  0.1575  0.3428 -0.2438
    88. (0.00063) RY*( 3) C   7           s(  2.49%)p34.26( 85.41%)d 4.85( 12.10%)
                                            0.0000 -0.0114  0.1575  0.0197 -0.7991
                                            0.0072  0.0065  0.0066 -0.4636  0.0531
                                            0.2828  0.1420  0.1328  0.0186
    89. (0.00021) RY*( 4) C   7           s( 72.00%)p 0.24( 17.41%)d 0.15( 10.58%)
                                            0.0000  0.0058  0.8485 -0.0096  0.0380
                                            0.0009 -0.0935 -0.0088  0.4047  0.0593
                                            0.1934  0.0635  0.1078  0.2220
    90. (0.00014) RY*( 5) C   7           s(  4.84%)p 0.84(  4.08%)d18.80( 91.07%)
                                           -0.0000 -0.0001  0.2201  0.0061 -0.1858
                                            0.0022 -0.0608  0.0079 -0.0499 -0.1931
                                           -0.7111 -0.3594  0.4506 -0.1886
    91. (0.00007) RY*( 6) C   7           s(  2.46%)p 0.79(  1.94%)d38.81( 95.60%)
    92. (0.00003) RY*( 7) C   7           s(  0.71%)p28.29( 19.96%)d99.99( 79.34%)
    93. (0.00001) RY*( 8) C   7           s(  7.00%)p 1.60( 11.18%)d11.69( 81.82%)
    94. (0.00001) RY*( 9) C   7           s(  0.15%)p 3.70(  0.55%)d99.99( 99.31%)
    95. (0.00316) RY*( 1) C   8           s(  0.05%)p99.99( 96.08%)d85.43(  3.88%)
                                            0.0000 -0.0144  0.0157  0.0281  0.8443
                                            0.0189  0.3097 -0.0111 -0.3882 -0.1430
                                           -0.0167 -0.0176  0.0150  0.1324
    96. (0.00106) RY*( 2) C   8           s( 45.58%)p 1.03( 46.80%)d 0.17(  7.61%)
                                            0.0000  0.0011  0.6751 -0.0138  0.3434
                                            0.0140 -0.4408  0.0059  0.3942 -0.0970
                                            0.0286 -0.0914  0.1192 -0.2082
    97. (0.00059) RY*( 3) C   8           s(  0.96%)p72.66( 69.83%)d30.40( 29.21%)
                                           -0.0000  0.0237  0.0951 -0.0067 -0.0139
                                            0.0033 -0.6145 -0.0031 -0.5660  0.3832
                                           -0.0399  0.2282  0.0969  0.2868
    98. (0.00035) RY*( 4) C   8           s( 40.79%)p 1.17( 47.56%)d 0.29( 11.65%)
                                            0.0000 -0.0017  0.6387  0.0050 -0.3580
                                           -0.0051  0.3887  0.0056 -0.4430 -0.1540
                                           -0.2207  0.1052  0.0084 -0.1816
    99. (0.00015) RY*( 5) C   8           s(  6.17%)p 0.23(  1.39%)d14.99( 92.44%)
                                           -0.0000  0.0006  0.2483  0.0045 -0.1072
                                            0.0003  0.0073 -0.0052 -0.0479 -0.0187
                                            0.3246 -0.5319 -0.5292  0.5057
   100. (0.00007) RY*( 6) C   8           s(  3.05%)p 4.61( 14.05%)d27.20( 82.90%)
   101. (0.00001) RY*( 7) C   8           s(  1.86%)p 3.52(  6.56%)d49.16( 91.58%)
   102. (0.00002) RY*( 8) C   8           s(  1.27%)p 7.41(  9.39%)d70.52( 89.34%)
   103. (0.00002) RY*( 9) C   8           s(  0.38%)p22.03(  8.42%)d99.99( 91.20%)
   104. (0.00053) RY*( 1) H   9           s( 98.48%)p 0.02(  1.52%)
                                            0.0045  0.9924 -0.0178  0.1206  0.0181
   105. (0.00009) RY*( 2) H   9           s(  0.17%)p99.99( 99.83%)
   106. (0.00007) RY*( 3) H   9           s(  0.00%)p 1.00(100.00%)
   107. (0.00002) RY*( 4) H   9           s(  1.43%)p68.70( 98.57%)
   108. (0.00058) RY*( 1) H  10           s( 97.52%)p 0.03(  2.48%)
                                            0.0035  0.9875  0.1165  0.0375 -0.0993
   109. (0.00010) RY*( 2) H  10           s(  0.03%)p99.99( 99.97%)
                                            0.0010  0.0174 -0.6479  0.6880 -0.3265
   110. (0.00008) RY*( 3) H  10           s(  0.16%)p99.99( 99.84%)
   111. (0.00001) RY*( 4) H  10           s(  2.39%)p40.84( 97.61%)
   112. (0.00061) RY*( 1) H  11           s( 97.60%)p 0.02(  2.40%)
                                            0.0032  0.9879  0.1513  0.0234  0.0240
   113. (0.00009) RY*( 2) H  11           s(  0.07%)p99.99( 99.93%)
   114. (0.00010) RY*( 3) H  11           s(  0.20%)p99.99( 99.80%)
   115. (0.00001) RY*( 4) H  11           s(  2.24%)p43.63( 97.76%)
   116. (0.00110) RY*( 1) H  12           s( 99.83%)p 0.00(  0.17%)
                                            0.0083  0.9991  0.0208 -0.0325 -0.0147
   117. (0.00007) RY*( 2) H  12           s(  0.00%)p 1.00(100.00%)
   118. (0.00004) RY*( 3) H  12           s(  0.04%)p99.99( 99.96%)
   119. (0.00003) RY*( 4) H  12           s(  0.23%)p99.99( 99.77%)
   120. (0.00098) RY*( 1) H  13           s( 99.61%)p 0.00(  0.39%)
                                            0.0044  0.9981  0.0380 -0.0485  0.0078
   121. (0.00007) RY*( 2) H  13           s(  0.01%)p99.99( 99.99%)
   122. (0.00004) RY*( 3) H  13           s(  0.03%)p99.99( 99.97%)
   123. (0.00002) RY*( 4) H  13           s(  0.43%)p99.99( 99.57%)
   124. (0.00128) RY*( 1) H  14           s( 99.65%)p 0.00(  0.35%)
                                            0.0036  0.9982  0.0077  0.0102  0.0580
   125. (0.00009) RY*( 2) H  14           s(  0.05%)p99.99( 99.95%)
   126. (0.00008) RY*( 3) H  14           s(  0.05%)p99.99( 99.95%)
   127. (0.00002) RY*( 4) H  14           s(  0.35%)p99.99( 99.65%)
   128. (0.00134) RY*( 1) H  15           s( 99.68%)p 0.00(  0.32%)
                                            0.0055  0.9984  0.0334 -0.0039 -0.0454
   129. (0.00008) RY*( 2) H  15           s(  0.11%)p99.99( 99.89%)
   130. (0.00007) RY*( 3) H  15           s(  0.00%)p 1.00(100.00%)
   131. (0.00002) RY*( 4) H  15           s(  0.30%)p99.99( 99.70%)
   132. (0.00089) RY*( 1) H  16           s( 99.66%)p 0.00(  0.34%)
                                            0.0042  0.9983 -0.0201 -0.0549  0.0002
   133. (0.00008) RY*( 2) H  16           s(  0.00%)p 1.00(100.00%)
   134. (0.00005) RY*( 3) H  16           s(  0.06%)p99.99( 99.94%)
   135. (0.00002) RY*( 4) H  16           s(  0.37%)p99.99( 99.63%)
   136. (0.00127) RY*( 1) H  17           s( 99.59%)p 0.00(  0.41%)
                                            0.0057  0.9980 -0.0145 -0.0007  0.0620
   137. (0.00008) RY*( 2) H  17           s(  0.06%)p99.99( 99.94%)
   138. (0.00007) RY*( 3) H  17           s(  0.00%)p 1.00(100.00%)
   139. (0.00002) RY*( 4) H  17           s(  0.43%)p99.99( 99.57%)
   140. (0.00092) RY*( 1) H  18           s( 99.72%)p 0.00(  0.28%)
                                            0.0033  0.9986 -0.0444  0.0112 -0.0267
   141. (0.00008) RY*( 2) H  18           s(  0.01%)p 1.00( 99.99%)
   142. (0.00006) RY*( 3) H  18           s(  0.00%)p 1.00(100.00%)
   143. (0.00002) RY*( 4) H  18           s(  0.37%)p99.99( 99.63%)
   144. (0.00089) RY*( 1) H  19           s( 99.64%)p 0.00(  0.36%)
                                            0.0043  0.9982  0.0060  0.0593  0.0056
   145. (0.00008) RY*( 2) H  19           s(  0.00%)p 1.00(100.00%)
   146. (0.00005) RY*( 3) H  19           s(  0.06%)p99.99( 99.94%)
   147. (0.00002) RY*( 4) H  19           s(  0.38%)p99.99( 99.62%)
   148. (0.00133) RY*( 1) H  20           s( 99.67%)p 0.00(  0.33%)
                                            0.0055  0.9984  0.0344 -0.0042 -0.0453
   149. (0.00008) RY*( 2) H  20           s(  0.08%)p99.99( 99.92%)
   150. (0.00006) RY*( 3) H  20           s(  0.03%)p99.99( 99.97%)
   151. (0.00002) RY*( 4) H  20           s(  0.30%)p99.99( 99.70%)
   152. (0.00127) RY*( 1) H  21           s( 99.62%)p 0.00(  0.38%)
                                            0.0038  0.9981 -0.0034 -0.0197  0.0579
   153. (0.00008) RY*( 2) H  21           s(  0.00%)p 1.00(100.00%)
   154. (0.00009) RY*( 3) H  21           s(  0.10%)p99.99( 99.90%)
   155. (0.00002) RY*( 4) H  21           s(  0.37%)p99.99( 99.63%)
   156. (0.00096) RY*( 1) H  22           s( 99.60%)p 0.00(  0.40%)
                                            0.0033  0.9980  0.0627 -0.0056  0.0086
   157. (0.00009) RY*( 2) H  22           s(  0.15%)p99.99( 99.85%)
   158. (0.00005) RY*( 3) H  22           s(  0.16%)p99.99( 99.84%)
   159. (0.00002) RY*( 4) H  22           s(  0.18%)p99.99( 99.82%)
   160. (0.00535) BD*( 1) C   1 - C   2  
                ( 51.85%)   0.7201* C   1 s( 28.07%)p 2.56( 71.88%)d 0.00(  0.05%)
                                            0.0003  0.5297  0.0126 -0.6667 -0.0046
                                           -0.5104 -0.0150  0.1164 -0.0007  0.0188
                                           -0.0036 -0.0035  0.0049 -0.0096
                ( 48.15%)  -0.6939* C   2 s( 34.36%)p 1.91( 65.61%)d 0.00(  0.03%)
                                           -0.0001  0.5862  0.0004  0.6165  0.0121
                                            0.5143 -0.0256 -0.1036 -0.0070  0.0149
                                           -0.0012 -0.0026  0.0007 -0.0063
   161. (0.00357) BD*( 1) C   1 - H   9  
                ( 37.73%)   0.6143* C   1 s( 24.57%)p 3.07( 75.40%)d 0.00(  0.03%)
                                            0.0000 -0.4956  0.0071  0.2117 -0.0230
                                           -0.8265 -0.0010 -0.1599  0.0058  0.0088
                                            0.0019 -0.0059  0.0127  0.0083
                ( 62.27%)  -0.7891* H   9 s( 99.91%)p 0.00(  0.09%)
                                           -0.9996  0.0009 -0.0021  0.0289  0.0043
   162. (0.00421) BD*( 1) C   1 - H  10  
                ( 37.16%)   0.6096* C   1 s( 23.66%)p 3.22( 76.29%)d 0.00(  0.04%)
                                           -0.0000  0.4865 -0.0004  0.2876  0.0078
                                           -0.0590  0.0112 -0.8225  0.0047 -0.0012
                                           -0.0088  0.0053  0.0014  0.0173
                ( 62.84%)  -0.7927* H  10 s( 99.90%)p 0.00(  0.10%)
                                            0.9995  0.0010 -0.0135 -0.0005  0.0287
   163. (0.00429) BD*( 1) C   1 - H  11  
                ( 37.10%)   0.6091* C   1 s( 23.69%)p 3.22( 76.27%)d 0.00(  0.04%)
                                            0.0000 -0.4867  0.0004 -0.6534 -0.0048
                                            0.2276 -0.0126 -0.5327  0.0052  0.0084
                                           -0.0149  0.0082 -0.0066 -0.0019
                ( 62.90%)  -0.7931* H  11 s( 99.90%)p 0.00(  0.10%)
                                           -0.9995 -0.0010  0.0259 -0.0051  0.0176
   164. (0.01039) BD*( 1) C   2 - C   3  
                ( 50.61%)   0.7114* C   2 s( 38.75%)p 1.58( 61.19%)d 0.00(  0.06%)
                                            0.0002  0.6224  0.0113 -0.7141 -0.0075
                                            0.1972 -0.0062  0.2509  0.0037 -0.0107
                                           -0.0104  0.0020  0.0186 -0.0028
                ( 49.39%)  -0.7028* C   3 s( 36.72%)p 1.72( 63.23%)d 0.00(  0.06%)
                                            0.0001  0.6054  0.0251  0.7482  0.0156
                                           -0.1708 -0.0095 -0.2072 -0.0079 -0.0098
                                           -0.0086  0.0014  0.0191 -0.0046
   165. (0.06242) BD*( 2) C   2 - C   3  
                ( 46.29%)   0.6804* C   2 s(  0.03%)p99.99( 99.84%)d 5.26(  0.14%)
                                           -0.0000  0.0161 -0.0012 -0.2835  0.0011
                                            0.1303 -0.0006 -0.9492  0.0022 -0.0067
                                            0.0299 -0.0066  0.0085 -0.0179
                ( 53.71%)  -0.7329* C   3 s(  0.03%)p99.99( 99.79%)d 6.29(  0.18%)
                                           -0.0000  0.0116 -0.0121 -0.2477  0.0075
                                            0.1201 -0.0018 -0.9603 -0.0009  0.0075
                                           -0.0339  0.0082 -0.0090  0.0205
   166. (0.00909) BD*( 1) C   2 - H  12  
                ( 37.32%)   0.6109* C   2 s( 26.87%)p 2.72( 73.10%)d 0.00(  0.03%)
                                           -0.0005  0.5180 -0.0176  0.1689  0.0127
                                           -0.8236  0.0128 -0.1547 -0.0018 -0.0035
                                            0.0011  0.0042 -0.0160 -0.0059
                ( 62.68%)  -0.7917* H  12 s( 99.90%)p 0.00(  0.10%)
                                            0.9995 -0.0071 -0.0069  0.0305  0.0058
   167. (0.01350) BD*( 1) C   3 - C   4  
                ( 47.78%)   0.6913* C   3 s( 31.32%)p 2.19( 68.65%)d 0.00(  0.03%)
                                            0.0001 -0.5594  0.0150  0.5672 -0.0261
                                            0.5983 -0.0027 -0.0786 -0.0071 -0.0151
                                            0.0005  0.0010  0.0026  0.0087
                ( 52.22%)  -0.7226* C   4 s( 26.71%)p 2.74( 73.23%)d 0.00(  0.05%)
                                           -0.0003 -0.5168 -0.0053 -0.6171 -0.0191
                                           -0.5875  0.0052  0.0766 -0.0082 -0.0201
                                            0.0025  0.0035  0.0004  0.0104
   168. (0.01580) BD*( 1) C   3 - C   8  
                ( 47.97%)   0.6926* C   3 s( 31.92%)p 2.13( 68.05%)d 0.00(  0.03%)
                                            0.0002 -0.5647  0.0167  0.2346 -0.0173
                                           -0.7733  0.0123 -0.1644 -0.0074  0.0075
                                            0.0009 -0.0044  0.0127  0.0078
                ( 52.03%)  -0.7213* C   8 s( 26.56%)p 2.76( 73.39%)d 0.00(  0.05%)
                                           -0.0003 -0.5153 -0.0054 -0.3068 -0.0187
                                            0.7817  0.0047  0.1681 -0.0076  0.0122
                                            0.0022 -0.0079  0.0151  0.0092
   169. (0.00836) BD*( 1) C   4 - C   5  
                ( 48.03%)   0.6930* C   4 s( 28.25%)p 2.54( 71.71%)d 0.00(  0.05%)
                                           -0.0002 -0.5315 -0.0012  0.6757  0.0072
                                           -0.1804  0.0325  0.4762  0.0068  0.0085
                                           -0.0153  0.0084 -0.0085 -0.0000
                ( 51.97%)  -0.7209* C   5 s( 26.47%)p 2.78( 73.47%)d 0.00(  0.06%)
                                           -0.0003 -0.5145 -0.0031 -0.6855  0.0007
                                            0.1929  0.0343 -0.4758 -0.0059  0.0057
                                           -0.0197  0.0037 -0.0140  0.0012
   170. (0.00605) BD*( 1) C   4 - H  13  
                ( 37.19%)   0.6098* C   4 s( 23.23%)p 3.30( 76.73%)d 0.00(  0.04%)
                                           -0.0001  0.4820  0.0015  0.3195 -0.0188
                                           -0.7867  0.0007 -0.2136  0.0173 -0.0121
                                           -0.0041  0.0075 -0.0101 -0.0072
                ( 62.81%)  -0.7925* H  13 s( 99.91%)p 0.00(  0.09%)
                                            0.9995 -0.0028 -0.0080  0.0286  0.0053
   171. (0.00906) BD*( 1) C   4 - H  14  
                ( 37.09%)   0.6090* C   4 s( 21.70%)p 3.61( 78.26%)d 0.00(  0.04%)
                                            0.0002 -0.4658  0.0038  0.2427 -0.0055
                                            0.0440  0.0271 -0.8491  0.0011  0.0004
                                            0.0078 -0.0033 -0.0013 -0.0191
                ( 62.91%)  -0.7931* H  14 s( 99.90%)p 0.00(  0.10%)
                                           -0.9995  0.0021 -0.0097 -0.0064  0.0293
   172. (0.00757) BD*( 1) C   5 - C   6  
                ( 49.30%)   0.7021* C   5 s( 28.05%)p 2.56( 71.90%)d 0.00(  0.04%)
                                           -0.0002 -0.5296  0.0003  0.2999  0.0314
                                           -0.7734  0.0066 -0.1728  0.0075  0.0084
                                            0.0015 -0.0088  0.0143  0.0084
                ( 50.70%)  -0.7121* C   6 s( 27.37%)p 2.65( 72.59%)d 0.00(  0.05%)
                                           -0.0002 -0.5231 -0.0020 -0.2873  0.0278
                                            0.7816  0.0146  0.1769  0.0117  0.0140
                                            0.0029 -0.0065  0.0113  0.0101
   173. (0.00825) BD*( 1) C   5 - H  15  
                ( 38.23%)   0.6183* C   5 s( 21.96%)p 3.55( 77.99%)d 0.00(  0.05%)
                                           -0.0001  0.4686 -0.0079  0.2269 -0.0215
                                           -0.0434 -0.0177 -0.8519 -0.0028 -0.0002
                                           -0.0121  0.0005  0.0026  0.0173
                ( 61.77%)  -0.7860* H  15 s( 99.91%)p 0.00(  0.09%)
                                            0.9995 -0.0041 -0.0030  0.0040  0.0297
   174. (0.00553) BD*( 1) C   5 - H  16  
                ( 36.89%)   0.6073* C   5 s( 23.39%)p 3.27( 76.57%)d 0.00(  0.04%)
                                           -0.0001  0.4836  0.0066 -0.6220  0.0074
                                           -0.6012  0.0060  0.1305 -0.0175  0.0162
                                           -0.0045 -0.0050 -0.0005 -0.0084
                ( 63.11%)  -0.7944* H  16 s( 99.91%)p 0.00(  0.09%)
                                            0.9995 -0.0026  0.0221  0.0208 -0.0019
   175. (0.00758) BD*( 1) C   6 - C   7  
                ( 50.73%)   0.7122* C   6 s( 27.36%)p 2.65( 72.59%)d 0.00(  0.05%)
                                            0.0002  0.5230  0.0023  0.6053 -0.0180
                                            0.5924  0.0267 -0.0871 -0.0089  0.0181
                                           -0.0027 -0.0023  0.0038 -0.0110
                ( 49.27%)  -0.7020* C   7 s( 28.13%)p 2.55( 71.83%)d 0.00(  0.04%)
                                            0.0002  0.5304 -0.0002 -0.6110 -0.0250
                                           -0.5801  0.0207  0.0854 -0.0057  0.0171
                                           -0.0027 -0.0044 -0.0028 -0.0098
   176. (0.00837) BD*( 1) C   6 - H  17  
                ( 38.47%)   0.6202* C   6 s( 21.84%)p 3.58( 78.12%)d 0.00(  0.04%)
                                            0.0002 -0.4672  0.0094  0.2998  0.0243
                                           -0.0151 -0.0064 -0.8308  0.0125  0.0001
                                            0.0092  0.0001 -0.0015 -0.0188
                ( 61.53%)  -0.7844* H  17 s( 99.91%)p 0.00(  0.09%)
                                           -0.9995  0.0039 -0.0148  0.0017  0.0258
   177. (0.00553) BD*( 1) C   6 - H  18  
                ( 37.25%)   0.6103* C   6 s( 23.31%)p 3.29( 76.65%)d 0.00(  0.04%)
                                           -0.0001  0.4828  0.0065 -0.6782  0.0004
                                            0.1909 -0.0015 -0.5193  0.0198 -0.0057
                                            0.0160 -0.0046  0.0092  0.0018
                ( 62.75%)  -0.7922* H  18 s( 99.91%)p 0.00(  0.09%)
                                            0.9995 -0.0016  0.0249 -0.0068  0.0162
   178. (0.00822) BD*( 1) C   7 - C   8  
                ( 52.09%)   0.7218* C   7 s( 26.42%)p 2.78( 73.52%)d 0.00(  0.06%)
                                            0.0003  0.5140  0.0031  0.6879  0.0136
                                           -0.1847  0.0300  0.4761  0.0101 -0.0096
                                            0.0186 -0.0067  0.0118 -0.0016
                ( 47.91%)  -0.6921* C   8 s( 28.18%)p 2.55( 71.78%)d 0.00(  0.04%)
                                            0.0001  0.5309  0.0009 -0.6759  0.0077
                                            0.1864  0.0321 -0.4744 -0.0023 -0.0034
                                            0.0173 -0.0005  0.0113  0.0009
   179. (0.00552) BD*( 1) C   7 - H  19  
                ( 36.92%)   0.6076* C   7 s( 23.37%)p 3.28( 76.60%)d 0.00(  0.04%)
                                            0.0001 -0.4833 -0.0065  0.3011 -0.0042
                                           -0.7912  0.0064 -0.2212  0.0182  0.0095
                                            0.0030 -0.0093  0.0121  0.0068
                ( 63.08%)  -0.7943* H  19 s( 99.91%)p 0.00(  0.09%)
                                           -0.9995  0.0026 -0.0109  0.0279  0.0050
   180. (0.00821) BD*( 1) C   7 - H  20  
                ( 38.25%)   0.6185* C   7 s( 21.96%)p 3.55( 77.99%)d 0.00(  0.05%)
                                           -0.0001  0.4686 -0.0079  0.2471 -0.0118
                                            0.0448  0.0251 -0.8462 -0.0002 -0.0005
                                           -0.0120  0.0008  0.0024  0.0174
                ( 61.75%)  -0.7858* H  20 s( 99.91%)p 0.00(  0.09%)
                                            0.9995 -0.0041 -0.0052 -0.0059  0.0291
   181. (0.00880) BD*( 1) C   8 - H  21  
                ( 36.98%)   0.6081* C   8 s( 21.61%)p 3.62( 78.34%)d 0.00(  0.04%)
                                            0.0002 -0.4649  0.0038  0.2245 -0.0161
                                           -0.0344 -0.0213 -0.8551 -0.0023 -0.0004
                                            0.0091  0.0040 -0.0012 -0.0183
                ( 63.02%)  -0.7939* H  21 s( 99.90%)p 0.00(  0.10%)
                                           -0.9995  0.0021 -0.0069  0.0061  0.0301
   182. (0.00645) BD*( 1) C   8 - H  22  
                ( 37.28%)   0.6106* C   8 s( 23.55%)p 3.25( 76.42%)d 0.00(  0.04%)
                                            0.0001 -0.4852 -0.0020 -0.6301  0.0174
                                           -0.5930 -0.0056  0.1220 -0.0179 -0.0165
                                            0.0043  0.0031 -0.0022  0.0085
                ( 62.72%)  -0.7919* H  22 s( 99.91%)p 0.00(  0.09%)
                                           -0.9996  0.0023  0.0186  0.0229 -0.0018


 NHO Directionality and "Bond Bending" (deviations from line of nuclear centers)

         [Thresholds for printing:  angular deviation  >  1.0 degree]
                                    hybrid p-character > 25.0%
                                    orbital occupancy  >  0.10e

                                Line of Centers        Hybrid 1              Hybrid 2
                                ---------------  -------------------   ------------------
                NBO               Theta   Phi    Theta   Phi    Dev    Theta   Phi    Dev
 ========================================================================================
     5. BD (   1) C   2 - C   3    73.1  166.0    71.2  165.2   2.1    105.3  346.7   1.7
     6. BD (   2) C   2 - C   3    73.1  166.0   161.8  155.3  89.0     15.6  333.8  91.7
     7. BD (   1) C   2 - H  12   100.3  281.2   100.7  282.6   1.5      --     --    --
     8. BD (   1) C   3 - C   4    84.8  224.7    83.9  227.7   3.2     94.5   42.5   2.3
     9. BD (   1) C   3 - C   8    78.7  109.8    77.8  105.9   3.9    100.7  292.5   2.7
    10. BD (   1) C   4 - C   5   123.8  164.9   124.7  167.8   2.6     56.3  341.6   2.7
    11. BD (   1) C   4 - H  13   103.9  292.0   103.1  290.9   1.3      --     --    --
    12. BD (   1) C   4 - H  14    16.9  189.6    16.3  196.7   2.1      --     --    --
    13. BD (   1) C   5 - C   6    78.2  110.7    78.8  113.4   2.7    102.7  288.1   2.7
    14. BD (   1) C   5 - H  15   165.0  349.5   165.9  343.5   1.8      --     --    --
    16. BD (   1) C   6 - C   7    95.8   43.9    96.4   46.5   2.7     84.6  221.3   2.6
    17. BD (   1) C   6 - H  17    20.0  177.0    21.7  176.2   1.6      --     --    --
    19. BD (   1) C   7 - C   8    56.3  344.6    55.9  347.6   2.5    124.1  161.9   2.3
    21. BD (   1) C   7 - H  20   163.7   10.3   163.8   16.6   1.8      --     --    --
    22. BD (   1) C   8 - H  21    15.5  170.4    14.1  165.0   1.9      --     --    --


 Second Order Perturbation Theory Analysis of Fock Matrix in NBO Basis

     Threshold for printing:   0.25 kcal/mol
                                                                              E(2)  E(j)-E(i) F(i,j)
         Donor NBO (i)                     Acceptor NBO (j)                 kcal/mol   a.u.    a.u. 
 ===================================================================================================

 within unit  1
   1. BD (   1) C   1 - C   2        / 51. RY*(   2) C   3                    1.05    1.78    0.055
   1. BD (   1) C   1 - C   2        / 52. RY*(   3) C   3                    0.37    1.55    0.030
   1. BD (   1) C   1 - C   2        /164. BD*(   1) C   2 - C   3            1.14    1.26    0.048
   1. BD (   1) C   1 - C   2        /167. BD*(   1) C   3 - C   4            2.07    1.05    0.059
   2. BD (   1) C   1 - H   9        / 43. RY*(   3) C   2                    0.36    1.34    0.028
   2. BD (   1) C   1 - H   9        /166. BD*(   1) C   2 - H  12            1.64    0.93    0.049
   2. BD (   1) C   1 - H   9        /182. BD*(   1) C   8 - H  22            0.26    0.97    0.020
   3. BD (   1) C   1 - H  10        / 42. RY*(   2) C   2                    0.46    1.29    0.031
   3. BD (   1) C   1 - H  10        /164. BD*(   1) C   2 - C   3            1.10    1.10    0.044
   3. BD (   1) C   1 - H  10        /165. BD*(   2) C   2 - C   3            1.84    0.49    0.039
   4. BD (   1) C   1 - H  11        / 42. RY*(   2) C   2                    0.48    1.29    0.032
   4. BD (   1) C   1 - H  11        /164. BD*(   1) C   2 - C   3            0.96    1.10    0.041
   4. BD (   1) C   1 - H  11        /165. BD*(   2) C   2 - C   3            2.11    0.49    0.042
   5. BD (   1) C   2 - C   3        / 32. RY*(   1) C   1                    0.61    1.49    0.038
   5. BD (   1) C   2 - C   3        / 59. RY*(   1) C   4                    0.61    1.74    0.041
   5. BD (   1) C   2 - C   3        / 95. RY*(   1) C   8                    0.45    1.76    0.036
   5. BD (   1) C   2 - C   3        /160. BD*(   1) C   1 - C   2            0.80    1.21    0.039
   5. BD (   1) C   2 - C   3        /166. BD*(   1) C   2 - H  12            0.35    1.24    0.026
   5. BD (   1) C   2 - C   3        /167. BD*(   1) C   3 - C   4            1.14    1.20    0.047
   5. BD (   1) C   2 - C   3        /168. BD*(   1) C   3 - C   8            1.19    1.20    0.048
   5. BD (   1) C   2 - C   3        /169. BD*(   1) C   4 - C   5            0.28    1.20    0.023
   5. BD (   1) C   2 - C   3        /178. BD*(   1) C   7 - C   8            0.26    1.20    0.022
   6. BD (   2) C   2 - C   3        / 33. RY*(   2) C   1                    0.53    1.29    0.033
   6. BD (   2) C   2 - C   3        /162. BD*(   1) C   1 - H  10            1.25    0.79    0.040
   6. BD (   2) C   2 - C   3        /163. BD*(   1) C   1 - H  11            1.33    0.79    0.041
   6. BD (   2) C   2 - C   3        /169. BD*(   1) C   4 - C   5            1.01    0.74    0.035
   6. BD (   2) C   2 - C   3        /171. BD*(   1) C   4 - H  14            1.29    0.79    0.041
   6. BD (   2) C   2 - C   3        /178. BD*(   1) C   7 - C   8            0.88    0.74    0.032
   6. BD (   2) C   2 - C   3        /181. BD*(   1) C   8 - H  21            1.15    0.79    0.038
   7. BD (   1) C   2 - H  12        / 32. RY*(   1) C   1                    0.37    1.22    0.027
   7. BD (   1) C   2 - H  12        / 51. RY*(   2) C   3                    0.59    1.66    0.040
   7. BD (   1) C   2 - H  12        / 52. RY*(   3) C   3                    0.43    1.43    0.031
   7. BD (   1) C   2 - H  12        /161. BD*(   1) C   1 - H   9            1.32    0.99    0.046
   7. BD (   1) C   2 - H  12        /164. BD*(   1) C   2 - C   3            0.31    1.14    0.024
   7. BD (   1) C   2 - H  12        /168. BD*(   1) C   3 - C   8            3.76    0.94    0.075
   8. BD (   1) C   3 - C   4        / 41. RY*(   1) C   2                    1.10    1.69    0.055
   8. BD (   1) C   3 - C   4        / 68. RY*(   1) C   5                    0.67    1.66    0.042
   8. BD (   1) C   3 - C   4        / 95. RY*(   1) C   8                    0.62    1.59    0.040
   8. BD (   1) C   3 - C   4        /160. BD*(   1) C   1 - C   2            2.09    1.04    0.059
   8. BD (   1) C   3 - C   4        /164. BD*(   1) C   2 - C   3            1.21    1.24    0.049
   8. BD (   1) C   3 - C   4        /168. BD*(   1) C   3 - C   8            0.58    1.03    0.031
   8. BD (   1) C   3 - C   4        /169. BD*(   1) C   4 - C   5            0.51    1.03    0.029
   8. BD (   1) C   3 - C   4        /174. BD*(   1) C   5 - H  16            0.76    1.13    0.037
   8. BD (   1) C   3 - C   4        /182. BD*(   1) C   8 - H  22            0.88    1.10    0.039
   9. BD (   1) C   3 - C   8        / 41. RY*(   1) C   2                    0.92    1.70    0.050
   9. BD (   1) C   3 - C   8        / 59. RY*(   1) C   4                    0.63    1.58    0.040
   9. BD (   1) C   3 - C   8        / 86. RY*(   1) C   7                    0.65    1.65    0.041
   9. BD (   1) C   3 - C   8        /164. BD*(   1) C   2 - C   3            1.26    1.24    0.050
   9. BD (   1) C   3 - C   8        /166. BD*(   1) C   2 - H  12            1.33    1.07    0.048
   9. BD (   1) C   3 - C   8        /167. BD*(   1) C   3 - C   4            0.59    1.03    0.031
   9. BD (   1) C   3 - C   8        /170. BD*(   1) C   4 - H  13            0.78    1.10    0.037
   9. BD (   1) C   3 - C   8        /178. BD*(   1) C   7 - C   8            0.52    1.03    0.029
   9. BD (   1) C   3 - C   8        /179. BD*(   1) C   7 - H  19            0.74    1.13    0.037
   9. BD (   1) C   3 - C   8        /182. BD*(   1) C   8 - H  22            0.27    1.11    0.022
  10. BD (   1) C   4 - C   5        / 50. RY*(   1) C   3                    0.53    1.46    0.036
  10. BD (   1) C   4 - C   5        / 77. RY*(   1) C   6                    0.57    1.62    0.039
  10. BD (   1) C   4 - C   5        /164. BD*(   1) C   2 - C   3            0.97    1.19    0.043
  10. BD (   1) C   4 - C   5        /165. BD*(   2) C   2 - C   3            1.27    0.58    0.035
  10. BD (   1) C   4 - C   5        /167. BD*(   1) C   3 - C   4            0.58    0.98    0.030
  10. BD (   1) C   4 - C   5        /170. BD*(   1) C   4 - H  13            0.38    1.05    0.025
  10. BD (   1) C   4 - C   5        /171. BD*(   1) C   4 - H  14            0.34    1.03    0.024
  10. BD (   1) C   4 - C   5        /172. BD*(   1) C   5 - C   6            0.42    1.01    0.026
  10. BD (   1) C   4 - C   5        /174. BD*(   1) C   5 - H  16            0.26    1.08    0.021
  10. BD (   1) C   4 - C   5        /177. BD*(   1) C   6 - H  18            0.89    1.09    0.039
  11. BD (   1) C   4 - H  13        / 69. RY*(   2) C   5                    0.31    1.52    0.027
  11. BD (   1) C   4 - H  13        /168. BD*(   1) C   3 - C   8            1.88    0.88    0.051
  11. BD (   1) C   4 - H  13        /169. BD*(   1) C   4 - C   5            0.28    0.88    0.020
  11. BD (   1) C   4 - H  13        /172. BD*(   1) C   5 - C   6            1.52    0.90    0.047
  12. BD (   1) C   4 - H  14        / 50. RY*(   1) C   3                    0.26    1.36    0.024
  12. BD (   1) C   4 - H  14        /164. BD*(   1) C   2 - C   3            0.83    1.08    0.038
  12. BD (   1) C   4 - H  14        /165. BD*(   2) C   2 - C   3            2.59    0.48    0.045
  12. BD (   1) C   4 - H  14        /173. BD*(   1) C   5 - H  15            1.46    0.96    0.047
  13. BD (   1) C   5 - C   6        / 59. RY*(   1) C   4                    0.34    1.50    0.028
  13. BD (   1) C   5 - C   6        / 86. RY*(   1) C   7                    0.53    1.58    0.037
  13. BD (   1) C   5 - C   6        /169. BD*(   1) C   4 - C   5            0.39    0.96    0.024
  13. BD (   1) C   5 - C   6        /170. BD*(   1) C   4 - H  13            1.03    1.03    0.041
  13. BD (   1) C   5 - C   6        /173. BD*(   1) C   5 - H  15            0.28    1.04    0.021
  13. BD (   1) C   5 - C   6        /174. BD*(   1) C   5 - H  16            0.40    1.06    0.026
  13. BD (   1) C   5 - C   6        /175. BD*(   1) C   6 - C   7            0.43    0.99    0.026
  13. BD (   1) C   5 - C   6        /177. BD*(   1) C   6 - H  18            0.34    1.06    0.024
  13. BD (   1) C   5 - C   6        /179. BD*(   1) C   7 - H  19            0.96    1.06    0.040
  14. BD (   1) C   5 - H  15        / 59. RY*(   1) C   4                    0.25    1.39    0.024
  14. BD (   1) C   5 - H  15        / 79. RY*(   3) C   6                    0.27    1.15    0.022
  14. BD (   1) C   5 - H  15        /171. BD*(   1) C   4 - H  14            1.61    0.90    0.048
  14. BD (   1) C   5 - H  15        /176. BD*(   1) C   6 - H  17            1.54    0.94    0.048
  15. BD (   1) C   5 - H  16        / 61. RY*(   3) C   4                    0.26    1.50    0.025
  15. BD (   1) C   5 - H  16        / 78. RY*(   2) C   6                    0.31    1.56    0.028
  15. BD (   1) C   5 - H  16        /167. BD*(   1) C   3 - C   4            1.93    0.85    0.051
  15. BD (   1) C   5 - H  16        /175. BD*(   1) C   6 - C   7            1.70    0.88    0.049
  16. BD (   1) C   6 - C   7        / 68. RY*(   1) C   5                    0.53    1.59    0.037
  16. BD (   1) C   6 - C   7        / 95. RY*(   1) C   8                    0.36    1.52    0.030
  16. BD (   1) C   6 - C   7        /172. BD*(   1) C   5 - C   6            0.43    0.99    0.026
  16. BD (   1) C   6 - C   7        /174. BD*(   1) C   5 - H  16            0.96    1.06    0.040
  16. BD (   1) C   6 - C   7        /177. BD*(   1) C   6 - H  18            0.34    1.06    0.024
  16. BD (   1) C   6 - C   7        /178. BD*(   1) C   7 - C   8            0.38    0.96    0.024
  16. BD (   1) C   6 - C   7        /179. BD*(   1) C   7 - H  19            0.40    1.06    0.026
  16. BD (   1) C   6 - C   7        /180. BD*(   1) C   7 - H  20            0.28    1.04    0.021
  16. BD (   1) C   6 - C   7        /182. BD*(   1) C   8 - H  22            1.00    1.03    0.041
  17. BD (   1) C   6 - H  17        /173. BD*(   1) C   5 - H  15            1.62    0.92    0.049
  17. BD (   1) C   6 - H  17        /180. BD*(   1) C   7 - H  20            1.62    0.92    0.049
  18. BD (   1) C   6 - H  18        / 69. RY*(   2) C   5                    0.25    1.48    0.025
  18. BD (   1) C   6 - H  18        /169. BD*(   1) C   4 - C   5            1.84    0.84    0.050
  18. BD (   1) C   6 - H  18        /178. BD*(   1) C   7 - C   8            1.86    0.84    0.050
  19. BD (   1) C   7 - C   8        / 50. RY*(   1) C   3                    0.61    1.46    0.038
  19. BD (   1) C   7 - C   8        / 77. RY*(   1) C   6                    0.56    1.62    0.038
  19. BD (   1) C   7 - C   8        /164. BD*(   1) C   2 - C   3            1.13    1.19    0.046
  19. BD (   1) C   7 - C   8        /165. BD*(   2) C   2 - C   3            1.32    0.58    0.036
  19. BD (   1) C   7 - C   8        /168. BD*(   1) C   3 - C   8            0.63    0.98    0.031
  19. BD (   1) C   7 - C   8        /175. BD*(   1) C   6 - C   7            0.41    1.01    0.026
  19. BD (   1) C   7 - C   8        /177. BD*(   1) C   6 - H  18            0.87    1.09    0.039
  19. BD (   1) C   7 - C   8        /179. BD*(   1) C   7 - H  19            0.26    1.08    0.021
  19. BD (   1) C   7 - C   8        /181. BD*(   1) C   8 - H  21            0.36    1.03    0.024
  19. BD (   1) C   7 - C   8        /182. BD*(   1) C   8 - H  22            0.42    1.05    0.027
  20. BD (   1) C   7 - H  19        / 78. RY*(   2) C   6                    0.32    1.56    0.028
  20. BD (   1) C   7 - H  19        / 97. RY*(   3) C   8                    0.27    1.50    0.025
  20. BD (   1) C   7 - H  19        /168. BD*(   1) C   3 - C   8            1.92    0.85    0.051
  20. BD (   1) C   7 - H  19        /172. BD*(   1) C   5 - C   6            1.70    0.88    0.049
  21. BD (   1) C   7 - H  20        / 79. RY*(   3) C   6                    0.26    1.15    0.022
  21. BD (   1) C   7 - H  20        /176. BD*(   1) C   6 - H  17            1.54    0.94    0.048
  21. BD (   1) C   7 - H  20        /181. BD*(   1) C   8 - H  21            1.60    0.90    0.048
  22. BD (   1) C   8 - H  21        /164. BD*(   1) C   2 - C   3            0.97    1.08    0.041
  22. BD (   1) C   8 - H  21        /165. BD*(   2) C   2 - C   3            2.72    0.48    0.046
  22. BD (   1) C   8 - H  21        /180. BD*(   1) C   7 - H  20            1.45    0.95    0.047
  23. BD (   1) C   8 - H  22        / 52. RY*(   3) C   3                    0.34    1.38    0.027
  23. BD (   1) C   8 - H  22        / 87. RY*(   2) C   7                    0.32    1.50    0.028
  23. BD (   1) C   8 - H  22        /167. BD*(   1) C   3 - C   4            1.82    0.88    0.051
  23. BD (   1) C   8 - H  22        /175. BD*(   1) C   6 - C   7            1.52    0.91    0.047
  23. BD (   1) C   8 - H  22        /178. BD*(   1) C   7 - C   8            0.29    0.88    0.020
  24. CR (   1) C   1                /104. RY*(   1) H   9                    0.41   10.57    0.083
  24. CR (   1) C   1                /108. RY*(   1) H  10                    0.45   10.53    0.087
  24. CR (   1) C   1                /112. RY*(   1) H  11                    0.45   10.52    0.087
  24. CR (   1) C   1                /164. BD*(   1) C   2 - C   3            0.45   10.69    0.088
  25. CR (   1) C   2                / 34. RY*(   3) C   1                    0.74   10.69    0.112
  25. CR (   1) C   2                / 52. RY*(   3) C   3                    1.59   11.03    0.167
  25. CR (   1) C   2                /116. RY*(   1) H  12                    0.38   10.50    0.080
  25. CR (   1) C   2                /164. BD*(   1) C   2 - C   3            0.38   10.74    0.081
  25. CR (   1) C   2                /167. BD*(   1) C   3 - C   4            0.53   10.53    0.095
  25. CR (   1) C   2                /168. BD*(   1) C   3 - C   8            0.68   10.53    0.108
  26. CR (   1) C   3                / 43. RY*(   3) C   2                    0.85   10.97    0.122
  26. CR (   1) C   3                / 44. RY*(   4) C   2                    0.25   10.90    0.066
  26. CR (   1) C   3                / 60. RY*(   2) C   4                    0.34   11.08    0.077
  26. CR (   1) C   3                / 61. RY*(   3) C   4                    0.25   11.18    0.067
  26. CR (   1) C   3                / 96. RY*(   2) C   8                    0.39   11.05    0.083
  26. CR (   1) C   3                /160. BD*(   1) C   1 - C   2            0.52   10.53    0.094
  27. CR (   1) C   4                / 51. RY*(   2) C   3                    0.43   11.20    0.087
  27. CR (   1) C   4                / 70. RY*(   3) C   5                    0.44   10.86    0.087
  27. CR (   1) C   4                / 71. RY*(   4) C   5                    0.26   11.15    0.068
  27. CR (   1) C   4                /120. RY*(   1) H  13                    0.34   10.49    0.076
  27. CR (   1) C   4                /124. RY*(   1) H  14                    0.39   10.48    0.081
  27. CR (   1) C   4                /164. BD*(   1) C   2 - C   3            0.43   10.68    0.086
  27. CR (   1) C   4                /168. BD*(   1) C   3 - C   8            0.29   10.47    0.070
  28. CR (   1) C   5                / 62. RY*(   4) C   4                    0.42   10.98    0.086
  28. CR (   1) C   5                / 79. RY*(   3) C   6                    0.45   10.75    0.088
  28. CR (   1) C   5                /128. RY*(   1) H  15                    0.32   10.48    0.073
  28. CR (   1) C   5                /132. RY*(   1) H  16                    0.35   10.46    0.077
  29. CR (   1) C   6                / 70. RY*(   3) C   5                    0.32   10.82    0.074
  29. CR (   1) C   6                / 88. RY*(   3) C   7                    0.30   10.84    0.072
  29. CR (   1) C   6                /136. RY*(   1) H  17                    0.32   10.48    0.074
  29. CR (   1) C   6                /140. RY*(   1) H  18                    0.36   10.45    0.078
  30. CR (   1) C   7                / 79. RY*(   3) C   6                    0.47   10.75    0.089
  30. CR (   1) C   7                / 98. RY*(   4) C   8                    0.41   11.01    0.085
  30. CR (   1) C   7                /144. RY*(   1) H  19                    0.35   10.46    0.077
  30. CR (   1) C   7                /148. RY*(   1) H  20                    0.32   10.48    0.073
  31. CR (   1) C   8                / 51. RY*(   2) C   3                    0.36   11.20    0.081
  31. CR (   1) C   8                / 88. RY*(   3) C   7                    0.42   10.88    0.086
  31. CR (   1) C   8                / 89. RY*(   4) C   7                    0.26   11.14    0.067
  31. CR (   1) C   8                /152. RY*(   1) H  21                    0.39   10.48    0.080
  31. CR (   1) C   8                /156. RY*(   1) H  22                    0.37   10.53    0.079
  31. CR (   1) C   8                /164. BD*(   1) C   2 - C   3            0.48   10.68    0.091
  31. CR (   1) C   8                /167. BD*(   1) C   3 - C   4            0.27   10.47    0.068
 165. BD*(   2) C   2 - C   3        / 45. RY*(   5) C   2                    0.32    1.61    0.114
 165. BD*(   2) C   2 - C   3        / 57. RY*(   8) C   3                    0.35    1.58    0.120


 Natural Bond Orbitals (Summary):

                                                            Principal Delocalizations
           NBO                        Occupancy    Energy   (geminal,vicinal,remote)
 ====================================================================================
 Molecular unit  1  (C8H14)
     1. BD (   1) C   1 - C   2          0.99364    -0.83436  167(v),164(g),51(v),52(v)
     2. BD (   1) C   1 - H   9          0.99416    -0.67370  166(v),43(v),182(r)
     3. BD (   1) C   1 - H  10          0.98708    -0.67488  165(v),164(v),42(v)
     4. BD (   1) C   1 - H  11          0.98679    -0.67458  165(v),164(v),42(v)
     5. BD (   1) C   2 - C   3          0.99215    -0.98141  168(g),167(g),160(g),59(v)
                                                    32(v),95(v),166(g),169(v)
                                                    178(v)
     6. BD (   2) C   2 - C   3          0.97976    -0.52574  163(v),171(v),162(v),181(v)
                                                    169(v),178(v),33(v)
     7. BD (   1) C   2 - H  12          0.98777    -0.71536  168(v),161(v),51(v),52(v)
                                                    32(v),164(g)
     8. BD (   1) C   3 - C   4          0.98569    -0.81142  160(v),164(g),41(v),182(v)
                                                    174(v),68(v),95(v),168(g)
                                                    169(g)
     9. BD (   1) C   3 - C   8          0.98644    -0.81495  166(v),164(g),41(v),170(v)
                                                    179(v),86(v),59(v),167(g)
                                                    178(g),182(g)
    10. BD (   1) C   4 - C   5          0.98458    -0.76273  165(v),164(v),177(v),77(v)
                                                    167(g),50(v),172(g),170(g)
                                                    171(g),174(g)
    11. BD (   1) C   4 - H  13          0.99039    -0.65867  168(v),172(v),69(v),169(g)
    12. BD (   1) C   4 - H  14          0.98103    -0.65889  165(v),173(v),164(v),50(v)
    13. BD (   1) C   5 - C   6          0.99063    -0.74092  170(v),179(v),86(v),175(g)
                                                    174(g),169(g),177(g),59(v)
                                                    173(g)
    14. BD (   1) C   5 - H  15          0.98903    -0.63167  171(v),176(v),79(v),59(v)
    15. BD (   1) C   5 - H  16          0.98759    -0.63088  167(v),175(v),78(v),61(v)
    16. BD (   1) C   6 - C   7          0.99075    -0.74132  182(v),174(v),68(v),172(g)
                                                    179(g),178(g),95(v),177(g)
                                                    180(g)
    17. BD (   1) C   6 - H  17          0.98865    -0.61923  180(v),173(v)
    18. BD (   1) C   6 - H  18          0.98741    -0.62250  178(v),169(v),69(v)
    19. BD (   1) C   7 - C   8          0.98400    -0.76157  165(v),164(v),177(v),168(g)
                                                    50(v),77(v),182(g),175(g)
                                                    181(g),179(g)
    20. BD (   1) C   7 - H  19          0.98762    -0.63122  168(v),172(v),78(v),97(v)
    21. BD (   1) C   7 - H  20          0.98906    -0.63223  181(v),176(v),79(v)
    22. BD (   1) C   8 - H  21          0.98031    -0.65860  165(v),180(v),164(v)
    23. BD (   1) C   8 - H  22          0.99005    -0.66246  167(v),175(v),52(v),87(v)
                                                    178(g)
    24. CR (   1) C   1                  0.99959   -10.26341  164(v),112(v),108(v),104(v)
    25. CR (   1) C   2                  0.99939   -10.31251  52(v),34(v),168(v),167(v)
                                                    164(g),116(v)
    26. CR (   1) C   3                  0.99943   -10.30907  43(v),160(v),96(v),60(v)
                                                    44(v),61(v)
    27. CR (   1) C   4                  0.99952   -10.24953  164(v),70(v),51(v),124(v)
                                                    120(v),168(v),71(v)
    28. CR (   1) C   5                  0.99955   -10.22920  79(v),62(v),132(v),128(v)
    29. CR (   1) C   6                  0.99955   -10.21200  140(v),136(v),70(v),88(v)
    30. CR (   1) C   7                  0.99955   -10.22973  79(v),98(v),144(v),148(v)
    31. CR (   1) C   8                  0.99952   -10.24974  164(v),88(v),152(v),156(v)
                                                    51(v),167(v),89(v)
    32. RY*(   1) C   1                  0.00171     0.50623   
    33. RY*(   2) C   1                  0.00078     0.75953   
    34. RY*(   3) C   1                  0.00037     0.37736   
    35. RY*(   4) C   1                  0.00004     1.48029   
    36. RY*(   5) C   1                  0.00001     2.07632   
    37. RY*(   6) C   1                  0.00000     1.84326   
    38. RY*(   7) C   1                  0.00000     1.86056   
    39. RY*(   8) C   1                  0.00000     1.28561   
    40. RY*(   9) C   1                  0.00000     2.01283   
    41. RY*(   1) C   2                  0.00360     0.88184   
    42. RY*(   2) C   2                  0.00114     0.61368   
    43. RY*(   3) C   2                  0.00061     0.66587   
    44. RY*(   4) C   2                  0.00033     0.59176   
    45. RY*(   5) C   2                  0.00021     1.43039   
    46. RY*(   6) C   2                  0.00012     1.77345   
    47. RY*(   7) C   2                  0.00000     1.71292   
    48. RY*(   8) C   2                  0.00001     2.05194   
    49. RY*(   9) C   2                  0.00001     1.94188   
    50. RY*(   1) C   3                  0.00247     0.70144   
    51. RY*(   2) C   3                  0.00230     0.94569   
    52. RY*(   3) C   3                  0.00125     0.71348   
    53. RY*(   4) C   3                  0.00052     0.79991   
    54. RY*(   5) C   3                  0.00029     1.85251   
    55. RY*(   6) C   3                  0.00023     1.67550   
    56. RY*(   7) C   3                  0.00011     1.96541   
    57. RY*(   8) C   3                  0.00008     1.39815   
    58. RY*(   9) C   3                  0.00002     1.98169   
    59. RY*(   1) C   4                  0.00354     0.76119   
    60. RY*(   2) C   4                  0.00103     0.77532   
    61. RY*(   3) C   4                  0.00057     0.87134   
    62. RY*(   4) C   4                  0.00034     0.75284   
    63. RY*(   5) C   4                  0.00016     1.80537   
    64. RY*(   6) C   4                  0.00007     1.84325   
    65. RY*(   7) C   4                  0.00001     1.95270   
    66. RY*(   8) C   4                  0.00002     1.96435   
    67. RY*(   9) C   4                  0.00002     1.87755   
    68. RY*(   1) C   5                  0.00254     0.84428   
    69. RY*(   2) C   5                  0.00085     0.85748   
    70. RY*(   3) C   5                  0.00064     0.61170   
    71. RY*(   4) C   5                  0.00021     0.89582   
    72. RY*(   5) C   5                  0.00014     1.77907   
    73. RY*(   6) C   5                  0.00007     2.02254   
    74. RY*(   7) C   5                  0.00003     1.80829   
    75. RY*(   8) C   5                  0.00001     1.96898   
    76. RY*(   9) C   5                  0.00001     1.93230   
    77. RY*(   1) C   6                  0.00250     0.85481   
    78. RY*(   2) C   6                  0.00084     0.93352   
    79. RY*(   3) C   6                  0.00071     0.52090   
    80. RY*(   4) C   6                  0.00018     0.93419   
    81. RY*(   5) C   6                  0.00013     1.82476   
    82. RY*(   6) C   6                  0.00006     2.07858   
    83. RY*(   7) C   6                  0.00001     1.98979   
    84. RY*(   8) C   6                  0.00001     1.64541   
    85. RY*(   9) C   6                  0.00002     2.04153   
    86. RY*(   1) C   7                  0.00251     0.83875   
    87. RY*(   2) C   7                  0.00089     0.83621   
    88. RY*(   3) C   7                  0.00063     0.63000   
    89. RY*(   4) C   7                  0.00021     0.88620   
    90. RY*(   5) C   7                  0.00014     1.78176   
    91. RY*(   6) C   7                  0.00007     2.01543   
    92. RY*(   7) C   7                  0.00003     1.82421   
    93. RY*(   8) C   7                  0.00001     1.91176   
    94. RY*(   9) C   7                  0.00001     1.99353   
    95. RY*(   1) C   8                  0.00316     0.77989   
    96. RY*(   2) C   8                  0.00106     0.74073   
    97. RY*(   3) C   8                  0.00059     0.86882   
    98. RY*(   4) C   8                  0.00035     0.77995   
    99. RY*(   5) C   8                  0.00015     1.81203   
   100. RY*(   6) C   8                  0.00007     1.80876   
   101. RY*(   7) C   8                  0.00001     1.91119   
   102. RY*(   8) C   8                  0.00002     1.96406   
   103. RY*(   9) C   8                  0.00002     1.97649   
   104. RY*(   1) H   9                  0.00053     0.31085   
   105. RY*(   2) H   9                  0.00009     1.65289   
   106. RY*(   3) H   9                  0.00007     1.56390   
   107. RY*(   4) H   9                  0.00002     2.05707   
   108. RY*(   1) H  10                  0.00058     0.26167   
   109. RY*(   2) H  10                  0.00010     1.61560   
   110. RY*(   3) H  10                  0.00008     1.59914   
   111. RY*(   4) H  10                  0.00001     2.04019   
   112. RY*(   1) H  11                  0.00061     0.25829   
   113. RY*(   2) H  11                  0.00009     1.59615   
   114. RY*(   3) H  11                  0.00010     1.62150   
   115. RY*(   4) H  11                  0.00001     2.04257   
   116. RY*(   1) H  12                  0.00110     0.19122   
   117. RY*(   2) H  12                  0.00007     1.46336   
   118. RY*(   3) H  12                  0.00004     1.75494   
   119. RY*(   4) H  12                  0.00003     2.15343   
   120. RY*(   1) H  13                  0.00098     0.23839   
   121. RY*(   2) H  13                  0.00007     1.68047   
   122. RY*(   3) H  13                  0.00004     1.64575   
   123. RY*(   4) H  13                  0.00002     2.14019   
   124. RY*(   1) H  14                  0.00128     0.23363   
   125. RY*(   2) H  14                  0.00009     1.72213   
   126. RY*(   3) H  14                  0.00008     1.65017   
   127. RY*(   4) H  14                  0.00002     2.13812   
   128. RY*(   1) H  15                  0.00134     0.24638   
   129. RY*(   2) H  15                  0.00008     1.69632   
   130. RY*(   3) H  15                  0.00007     1.68410   
   131. RY*(   4) H  15                  0.00002     2.15658   
   132. RY*(   1) H  16                  0.00089     0.23512   
   133. RY*(   2) H  16                  0.00008     1.72898   
   134. RY*(   3) H  16                  0.00005     1.65600   
   135. RY*(   4) H  16                  0.00002     2.17277   
   136. RY*(   1) H  17                  0.00127     0.26649   
   137. RY*(   2) H  17                  0.00008     1.77490   
   138. RY*(   3) H  17                  0.00007     1.63241   
   139. RY*(   4) H  17                  0.00002     2.16406   
   140. RY*(   1) H  18                  0.00092     0.24276   
   141. RY*(   2) H  18                  0.00008     1.72556   
   142. RY*(   3) H  18                  0.00006     1.66461   
   143. RY*(   4) H  18                  0.00002     2.18519   
   144. RY*(   1) H  19                  0.00089     0.23524   
   145. RY*(   2) H  19                  0.00008     1.72783   
   146. RY*(   3) H  19                  0.00005     1.66078   
   147. RY*(   4) H  19                  0.00002     2.17231   
   148. RY*(   1) H  20                  0.00133     0.24578   
   149. RY*(   2) H  20                  0.00008     1.75381   
   150. RY*(   3) H  20                  0.00006     1.62532   
   151. RY*(   4) H  20                  0.00002     2.15562   
   152. RY*(   1) H  21                  0.00127     0.23370   
   153. RY*(   2) H  21                  0.00008     1.71644   
   154. RY*(   3) H  21                  0.00009     1.66627   
   155. RY*(   4) H  21                  0.00002     2.13845   
   156. RY*(   1) H  22                  0.00096     0.28296   
   157. RY*(   2) H  22                  0.00009     1.71148   
   158. RY*(   3) H  22                  0.00005     1.62680   
   159. RY*(   4) H  22                  0.00002     2.14071   
   160. BD*(   1) C   1 - C   2          0.00535     0.22387   
   161. BD*(   1) C   1 - H   9          0.00357     0.27897   
   162. BD*(   1) C   1 - H  10          0.00421     0.26472   
   163. BD*(   1) C   1 - H  11          0.00429     0.26491   
   164. BD*(   1) C   2 - C   3          0.01039     0.42562   
   165. BD*(   2) C   2 - C   3          0.06242    -0.18350   
   166. BD*(   1) C   2 - H  12          0.00909     0.25690   
   167. BD*(   1) C   3 - C   4          0.01350     0.21833   
   168. BD*(   1) C   3 - C   8          0.01580     0.22034   
   169. BD*(   1) C   4 - C   5          0.00836     0.21677   
   170. BD*(   1) C   4 - H  13          0.00605     0.28785   
   171. BD*(   1) C   4 - H  14          0.00906     0.26395   
   172. BD*(   1) C   5 - C   6          0.00757     0.24461   
   173. BD*(   1) C   5 - H  15          0.00825     0.29698   
   174. BD*(   1) C   5 - H  16          0.00553     0.31768   
   175. BD*(   1) C   6 - C   7          0.00758     0.24470   
   176. BD*(   1) C   6 - H  17          0.00837     0.30512   
   177. BD*(   1) C   6 - H  18          0.00553     0.32356   
   178. BD*(   1) C   7 - C   8          0.00822     0.21531   
   179. BD*(   1) C   7 - H  19          0.00552     0.31714   
   180. BD*(   1) C   7 - H  20          0.00821     0.29630   
   181. BD*(   1) C   8 - H  21          0.00880     0.26359   
   182. BD*(   1) C   8 - H  22          0.00645     0.29168   
       -------------------------------
              Total Lewis   30.71071  ( 99.0668%)
        Valence non-Lewis    0.23213  (  0.7488%)
        Rydberg non-Lewis    0.05716  (  0.1844%)
       -------------------------------
            Total unit  1   31.00000  (100.0000%)
           Charge unit  1    0.00000


 ***************************************************
 *******         Beta  spin orbitals         *******
 ***************************************************


 NATURAL POPULATIONS:  Natural atomic orbital occupancies 
                                                          
   NAO  Atom  No  lang   Type(AO)    Occupancy      Energy
 ----------------------------------------------------------
     1    C    1  S      Cor( 1S)     0.99960     -10.26365
     2    C    1  S      Val( 2S)     0.55944      -0.43550
     3    C    1  S      Ryd( 3S)     0.00022       0.67714
     4    C    1  px     Val( 2p)     0.57826      -0.26910
     5    C    1  px     Ryd( 3p)     0.00112       0.36403
     6    C    1  py     Val( 2p)     0.59629      -0.26489
     7    C    1  py     Ryd( 3p)     0.00114       0.39850
     8    C    1  pz     Val( 2p)     0.60702      -0.27387
     9    C    1  pz     Ryd( 3p)     0.00018       0.39524
    10    C    1  dxy    Ryd( 3d)     0.00031       2.07905
    11    C    1  dxz    Ryd( 3d)     0.00010       2.12907
    12    C    1  dyz    Ryd( 3d)     0.00013       1.90440
    13    C    1  dx2y2  Ryd( 3d)     0.00022       2.11714
    14    C    1  dz2    Ryd( 3d)     0.00025       2.16349

    15    C    2  S      Cor( 1S)     0.99937     -10.30562
    16    C    2  S      Val( 2S)     0.48597      -0.37700
    17    C    2  S      Ryd( 3S)     0.00064       0.37148
    18    C    2  px     Val( 2p)     0.50779      -0.24601
    19    C    2  px     Ryd( 3p)     0.00082       0.46454
    20    C    2  py     Val( 2p)     0.57767      -0.26847
    21    C    2  py     Ryd( 3p)     0.00337       0.75915
    22    C    2  pz     Val( 2p)     0.15642      -0.26847
    23    C    2  pz     Ryd( 3p)     0.00040       0.37208
    24    C    2  dxy    Ryd( 3d)     0.00034       2.12662
    25    C    2  dxz    Ryd( 3d)     0.00023       1.85377
    26    C    2  dyz    Ryd( 3d)     0.00011       1.75026
    27    C    2  dx2y2  Ryd( 3d)     0.00054       2.22978
    28    C    2  dz2    Ryd( 3d)     0.00029       1.93026

    29    C    3  S      Cor( 1S)     0.99943     -10.30488
    30    C    3  S      Val( 2S)     0.45122      -0.35353
    31    C    3  S      Ryd( 3S)     0.00145       0.41218
    32    C    3  px     Val( 2p)     0.51682      -0.26607
    33    C    3  px     Ryd( 3p)     0.00188       0.69587
    34    C    3  py     Val( 2p)     0.53433      -0.26535
    35    C    3  py     Ryd( 3p)     0.00211       0.78705
    36    C    3  pz     Val( 2p)     0.22681      -0.28007
    37    C    3  pz     Ryd( 3p)     0.00086       0.46727
    38    C    3  dxy    Ryd( 3d)     0.00046       2.15609
    39    C    3  dxz    Ryd( 3d)     0.00020       1.84870
    40    C    3  dyz    Ryd( 3d)     0.00028       1.75040
    41    C    3  dx2y2  Ryd( 3d)     0.00053       2.12773
    42    C    3  dz2    Ryd( 3d)     0.00026       1.92353

    43    C    4  S      Cor( 1S)     0.99952     -10.24940
    44    C    4  S      Val( 2S)     0.51413      -0.39390
    45    C    4  S      Ryd( 3S)     0.00059       0.80444
    46    C    4  px     Val( 2p)     0.54121      -0.26147
    47    C    4  px     Ryd( 3p)     0.00211       0.46773
    48    C    4  py     Val( 2p)     0.58145      -0.25955
    49    C    4  py     Ryd( 3p)     0.00241       0.53208
    50    C    4  pz     Val( 2p)     0.58801      -0.26673
    51    C    4  pz     Ryd( 3p)     0.00099       0.49221
    52    C    4  dxy    Ryd( 3d)     0.00048       2.11909
    53    C    4  dxz    Ryd( 3d)     0.00013       2.02595
    54    C    4  dyz    Ryd( 3d)     0.00016       1.90791
    55    C    4  dx2y2  Ryd( 3d)     0.00023       2.06972
    56    C    4  dz2    Ryd( 3d)     0.00046       2.21279

    57    C    5  S      Cor( 1S)     0.99955     -10.22864
    58    C    5  S      Val( 2S)     0.51097      -0.36806
    59    C    5  S      Ryd( 3S)     0.00040       0.81670
    60    C    5  px     Val( 2p)     0.52915      -0.22821
    61    C    5  px     Ryd( 3p)     0.00203       0.54437
    62    C    5  py     Val( 2p)     0.56389      -0.23167
    63    C    5  py     Ryd( 3p)     0.00176       0.47935
    64    C    5  pz     Val( 2p)     0.57780      -0.23078
    65    C    5  pz     Ryd( 3p)     0.00120       0.49941
    66    C    5  dxy    Ryd( 3d)     0.00039       2.18133
    67    C    5  dxz    Ryd( 3d)     0.00031       2.05553
    68    C    5  dyz    Ryd( 3d)     0.00019       1.92253
    69    C    5  dx2y2  Ryd( 3d)     0.00027       1.98940
    70    C    5  dz2    Ryd( 3d)     0.00042       2.26375

    71    C    6  S      Cor( 1S)     0.99955     -10.21214
    72    C    6  S      Val( 2S)     0.50919      -0.35669
    73    C    6  S      Ryd( 3S)     0.00044       0.81764
    74    C    6  px     Val( 2p)     0.56793      -0.21954
    75    C    6  px     Ryd( 3p)     0.00170       0.50522
    76    C    6  py     Val( 2p)     0.51612      -0.21638
    77    C    6  py     Ryd( 3p)     0.00113       0.44029
    78    C    6  pz     Val( 2p)     0.61516      -0.22568
    79    C    6  pz     Ryd( 3p)     0.00192       0.61085
    80    C    6  dxy    Ryd( 3d)     0.00037       2.10511
    81    C    6  dxz    Ryd( 3d)     0.00031       2.21987
    82    C    6  dyz    Ryd( 3d)     0.00019       1.91755
    83    C    6  dx2y2  Ryd( 3d)     0.00029       2.03744
    84    C    6  dz2    Ryd( 3d)     0.00039       2.18766

    85    C    7  S      Cor( 1S)     0.99955     -10.22925
    86    C    7  S      Val( 2S)     0.51085      -0.36853
    87    C    7  S      Ryd( 3S)     0.00040       0.81436
    88    C    7  px     Val( 2p)     0.49872      -0.22504
    89    C    7  px     Ryd( 3p)     0.00131       0.46867
    90    C    7  py     Val( 2p)     0.59250      -0.23528
    91    C    7  py     Ryd( 3p)     0.00230       0.53454
    92    C    7  pz     Val( 2p)     0.58098      -0.23203
    93    C    7  pz     Ryd( 3p)     0.00137       0.51921
    94    C    7  dxy    Ryd( 3d)     0.00035       2.12297
    95    C    7  dxz    Ryd( 3d)     0.00035       2.05836
    96    C    7  dyz    Ryd( 3d)     0.00016       1.94961
    97    C    7  dx2y2  Ryd( 3d)     0.00032       2.03965
    98    C    7  dz2    Ryd( 3d)     0.00040       2.24094

    99    C    8  S      Cor( 1S)     0.99952     -10.24960
   100    C    8  S      Val( 2S)     0.51276      -0.39257
   101    C    8  S      Ryd( 3S)     0.00063       0.82369
   102    C    8  px     Val( 2p)     0.57903      -0.26579
   103    C    8  px     Ryd( 3p)     0.00278       0.56207
   104    C    8  py     Val( 2p)     0.55087      -0.25648
   105    C    8  py     Ryd( 3p)     0.00155       0.46923
   106    C    8  pz     Val( 2p)     0.58624      -0.26720
   107    C    8  pz     Ryd( 3p)     0.00081       0.48005
   108    C    8  dxy    Ryd( 3d)     0.00042       2.18427
   109    C    8  dxz    Ryd( 3d)     0.00018       2.03086
   110    C    8  dyz    Ryd( 3d)     0.00013       1.87220
   111    C    8  dx2y2  Ryd( 3d)     0.00028       2.01563
   112    C    8  dz2    Ryd( 3d)     0.00044       2.23074

   113    H    9  S      Val( 1S)     0.37725      -0.09334
   114    H    9  S      Ryd( 2S)     0.00052       0.25586
   115    H    9  px     Ryd( 2p)     0.00009       1.58850
   116    H    9  py     Ryd( 2p)     0.00034       2.16329
   117    H    9  pz     Ryd( 2p)     0.00007       1.58467

   118    H   10  S      Val( 1S)     0.33617      -0.08537
   119    H   10  S      Ryd( 2S)     0.00027       0.19458
   120    H   10  px     Ryd( 2p)     0.00014       1.65467
   121    H   10  py     Ryd( 2p)     0.00008       1.58119
   122    H   10  pz     Ryd( 2p)     0.00033       2.11743

   123    H   11  S      Val( 1S)     0.33508      -0.08444
   124    H   11  S      Ryd( 2S)     0.00027       0.19504
   125    H   11  px     Ryd( 2p)     0.00027       1.92775
   126    H   11  py     Ryd( 2p)     0.00008       1.60693
   127    H   11  pz     Ryd( 2p)     0.00019       1.82035

   128    H   12  S      Val( 1S)     0.38676      -0.12363
   129    H   12  S      Ryd( 2S)     0.00111       0.18259
   130    H   12  px     Ryd( 2p)     0.00007       1.75038
   131    H   12  py     Ryd( 2p)     0.00043       2.14111
   132    H   12  pz     Ryd( 2p)     0.00003       1.49947

   133    H   13  S      Val( 1S)     0.37213      -0.07922
   134    H   13  S      Ryd( 2S)     0.00097       0.21991
   135    H   13  px     Ryd( 2p)     0.00008       1.71112
   136    H   13  py     Ryd( 2p)     0.00034       2.10750
   137    H   13  pz     Ryd( 2p)     0.00007       1.67493

   138    H   14  S      Val( 1S)     0.34245      -0.08383
   139    H   14  S      Ryd( 2S)     0.00100       0.21886
   140    H   14  px     Ryd( 2p)     0.00011       1.70829
   141    H   14  py     Ryd( 2p)     0.00010       1.69642
   142    H   14  pz     Ryd( 2p)     0.00034       2.14667

   143    H   15  S      Val( 1S)     0.38222      -0.07062
   144    H   15  S      Ryd( 2S)     0.00127       0.23047
   145    H   15  px     Ryd( 2p)     0.00008       1.70316
   146    H   15  py     Ryd( 2p)     0.00007       1.67680
   147    H   15  pz     Ryd( 2p)     0.00037       2.18215

   148    H   16  S      Val( 1S)     0.36539      -0.04733
   149    H   16  S      Ryd( 2S)     0.00088       0.21850
   150    H   16  px     Ryd( 2p)     0.00023       1.95221
   151    H   16  py     Ryd( 2p)     0.00020       1.92929
   152    H   16  pz     Ryd( 2p)     0.00008       1.70387

   153    H   17  S      Val( 1S)     0.38447      -0.06322
   154    H   17  S      Ryd( 2S)     0.00121       0.24645
   155    H   17  px     Ryd( 2p)     0.00013       1.78527
   156    H   17  py     Ryd( 2p)     0.00007       1.63828
   157    H   17  pz     Ryd( 2p)     0.00031       2.17703

   158    H   18  S      Val( 1S)     0.35838      -0.03940
   159    H   18  S      Ryd( 2S)     0.00081       0.22691
   160    H   18  px     Ryd( 2p)     0.00026       2.02126
   161    H   18  py     Ryd( 2p)     0.00007       1.69456
   162    H   18  pz     Ryd( 2p)     0.00016       1.89254

   163    H   19  S      Val( 1S)     0.36584      -0.04817
   164    H   19  S      Ryd( 2S)     0.00089       0.21808
   165    H   19  px     Ryd( 2p)     0.00010       1.73344
   166    H   19  py     Ryd( 2p)     0.00032       2.13188
   167    H   19  pz     Ryd( 2p)     0.00008       1.72356

   168    H   20  S      Val( 1S)     0.38258      -0.07155
   169    H   20  S      Ryd( 2S)     0.00127       0.22979
   170    H   20  px     Ryd( 2p)     0.00008       1.67638
   171    H   20  py     Ryd( 2p)     0.00008       1.70915
   172    H   20  pz     Ryd( 2p)     0.00036       2.17449

   173    H   21  S      Val( 1S)     0.34343      -0.08490
   174    H   21  S      Ryd( 2S)     0.00101       0.21770
   175    H   21  px     Ryd( 2p)     0.00009       1.74115
   176    H   21  py     Ryd( 2p)     0.00010       1.66437
   177    H   21  pz     Ryd( 2p)     0.00035       2.15603

   178    H   22  S      Val( 1S)     0.37317      -0.07891
   179    H   22  S      Ryd( 2S)     0.00094       0.26772
   180    H   22  px     Ryd( 2p)     0.00020       1.93075
   181    H   22  py     Ryd( 2p)     0.00023       1.91536
   182    H   22  pz     Ryd( 2p)     0.00006       1.65660


 Summary of Natural Population Analysis:                  
                                                          
                                       Natural Population 
                Natural  -----------------------------------------------
    Atom  No    Charge         Core      Valence    Rydberg      Total
 -----------------------------------------------------------------------
      C    1   -0.34430      0.99960     2.34102    0.00369     3.34430
      C    2    0.26604      0.99937     1.72785    0.00674     2.73396
      C    3    0.26336      0.99943     1.72918    0.00803     2.73664
      C    4   -0.23188      0.99952     2.22480    0.00756     3.23188
      C    5   -0.18833      0.99955     2.18181    0.00697     3.18833
      C    6   -0.21468      0.99955     2.20840    0.00673     3.21468
      C    7   -0.18956      0.99955     2.18304    0.00696     3.18956
      C    8   -0.23564      0.99952     2.22890    0.00722     3.23564
      H    9    0.12173      0.00000     0.37725    0.00102     0.37827
      H   10    0.16302      0.00000     0.33617    0.00081     0.33698
      H   11    0.16411      0.00000     0.33508    0.00081     0.33589
      H   12    0.11159      0.00000     0.38676    0.00164     0.38841
      H   13    0.12642      0.00000     0.37213    0.00145     0.37358
      H   14    0.15600      0.00000     0.34245    0.00155     0.34400
      H   15    0.11598      0.00000     0.38222    0.00180     0.38402
      H   16    0.13323      0.00000     0.36539    0.00139     0.36677
      H   17    0.11381      0.00000     0.38447    0.00171     0.38619
      H   18    0.14031      0.00000     0.35838    0.00131     0.35969
      H   19    0.13277      0.00000     0.36584    0.00139     0.36723
      H   20    0.11562      0.00000     0.38258    0.00180     0.38438
      H   21    0.15501      0.00000     0.34343    0.00156     0.34499
      H   22    0.12539      0.00000     0.37317    0.00144     0.37461
 =======================================================================
   * Total *    1.00000      7.99609    21.93033    0.07359    30.00000

                                 Natural Population      
 --------------------------------------------------------
   Core                       7.99609 ( 99.9511% of   8)
   Valence                   21.93033 ( 99.6833% of  22)
   Natural Minimal Basis     29.92641 ( 99.7547% of  30)
   Natural Rydberg Basis      0.07359 (  0.2453% of  30)
 --------------------------------------------------------

    Atom  No          Natural Electron Configuration
 ----------------------------------------------------------------------------
      C    1      [core]2S( 0.56)2p( 1.78)
      C    2      [core]2S( 0.49)2p( 1.24)
      C    3      [core]2S( 0.45)2p( 1.28)
      C    4      [core]2S( 0.51)2p( 1.71)3p( 0.01)
      C    5      [core]2S( 0.51)2p( 1.67)
      C    6      [core]2S( 0.51)2p( 1.70)
      C    7      [core]2S( 0.51)2p( 1.67)
      C    8      [core]2S( 0.51)2p( 1.72)3p( 0.01)
      H    9            1S( 0.38)
      H   10            1S( 0.34)
      H   11            1S( 0.34)
      H   12            1S( 0.39)
      H   13            1S( 0.37)
      H   14            1S( 0.34)
      H   15            1S( 0.38)
      H   16            1S( 0.37)
      H   17            1S( 0.38)
      H   18            1S( 0.36)
      H   19            1S( 0.37)
      H   20            1S( 0.38)
      H   21            1S( 0.34)
      H   22            1S( 0.37)


 NATURAL BOND ORBITAL ANALYSIS, beta spin orbitals:

                       Occupancies       Lewis Structure    Low   High
           Occ.    -------------------  -----------------   occ   occ
  Cycle   Thresh.   Lewis   Non-Lewis     CR  BD  3C  LP    (L)   (NL)   Dev
 =============================================================================
   1(1)    0.90    29.47555   0.52445      8  22   0   0     0      0    0.02
 -----------------------------------------------------------------------------

 Structure accepted: No low occupancy Lewis orbitals

 --------------------------------------------------------
   Core                      7.99609 ( 99.951% of   8)
   Valence Lewis            21.47946 ( 97.634% of  22)
  ==================       ============================
   Total Lewis              29.47555 ( 98.252% of  30)
  -----------------------------------------------------
   Valence non-Lewis         0.47420 (  1.581% of  30)
   Rydberg non-Lewis         0.05025 (  0.168% of  30)
  ==================       ============================
   Total non-Lewis           0.52445 (  1.748% of  30)
 --------------------------------------------------------


       (Occupancy)   Bond orbital/ Coefficients/ Hybrids
 ---------------------------------------------------------------------------------
     1. (0.99345) BD ( 1) C   1 - C   2  
                ( 49.32%)   0.7023* C   1 s( 28.54%)p 2.50( 71.41%)d 0.00(  0.06%)
                                            0.0003  0.5341  0.0103 -0.6633 -0.0039
                                           -0.5100 -0.0147  0.1172 -0.0008  0.0197
                                           -0.0040 -0.0037  0.0052 -0.0103
                ( 50.68%)   0.7119* C   2 s( 34.20%)p 1.92( 65.76%)d 0.00(  0.05%)
                                           -0.0001  0.5848  0.0065  0.6185  0.0119
                                            0.5140 -0.0247 -0.1000 -0.0069  0.0160
                                           -0.0047 -0.0012  0.0005 -0.0133
     2. (0.99405) BD ( 1) C   1 - H   9  
                ( 62.25%)   0.7890* C   1 s( 24.68%)p 3.05( 75.28%)d 0.00(  0.03%)
                                           -0.0000  0.4968 -0.0068 -0.2085  0.0228
                                            0.8269  0.0011  0.1581 -0.0058 -0.0090
                                           -0.0020  0.0060 -0.0123 -0.0085
                ( 37.75%)   0.6144* H   9 s( 99.91%)p 0.00(  0.09%)
                                            0.9996 -0.0007  0.0021 -0.0289 -0.0043
     3. (0.94969) BD ( 1) C   1 - H  10  
                ( 64.66%)   0.8041* C   1 s( 23.40%)p 3.27( 76.57%)d 0.00(  0.03%)
                                           -0.0001  0.4837 -0.0016  0.2897  0.0062
                                           -0.0602  0.0119 -0.8234  0.0043 -0.0012
                                           -0.0048  0.0079  0.0028  0.0150
                ( 35.34%)   0.5944* H  10 s( 99.90%)p 0.00(  0.10%)
                                            0.9995 -0.0028 -0.0128 -0.0032  0.0290
     4. (0.94911) BD ( 1) C   1 - H  11  
                ( 64.76%)   0.8047* C   1 s( 23.37%)p 3.28( 76.59%)d 0.00(  0.03%)
                                           -0.0000  0.4835 -0.0015  0.6569  0.0035
                                           -0.2266  0.0130  0.5319 -0.0039 -0.0084
                                            0.0104 -0.0103  0.0050  0.0029
                ( 35.24%)   0.5937* H  11 s( 99.90%)p 0.00(  0.10%)
                                            0.9995 -0.0031 -0.0256  0.0029 -0.0187
     5. (0.99138) BD ( 1) C   2 - C   3  
                ( 49.06%)   0.7004* C   2 s( 38.85%)p 1.57( 61.07%)d 0.00(  0.08%)
                                            0.0002  0.6231  0.0182 -0.7233 -0.0093
                                            0.2030 -0.0055  0.2148  0.0039 -0.0098
                                           -0.0137  0.0042  0.0173 -0.0144
                ( 50.94%)   0.7137* C   3 s( 37.11%)p 1.69( 62.82%)d 0.00(  0.07%)
                                            0.0001  0.6083  0.0320  0.7372  0.0192
                                           -0.1656 -0.0107 -0.2383 -0.0091 -0.0083
                                           -0.0137  0.0034  0.0174 -0.0114
     6. (0.98774) BD ( 1) C   2 - H  12  
                ( 61.37%)   0.7834* C   2 s( 26.90%)p 2.72( 73.05%)d 0.00(  0.04%)
                                            0.0005 -0.5185  0.0126 -0.1689 -0.0110
                                            0.8231 -0.0129  0.1556  0.0014  0.0035
                                            0.0018 -0.0058  0.0162  0.0116
                ( 38.63%)   0.6215* H  12 s( 99.89%)p 0.00(  0.11%)
                                           -0.9995  0.0026  0.0073 -0.0314 -0.0060
     7. (0.98528) BD ( 1) C   3 - C   4  
                ( 51.52%)   0.7178* C   3 s( 31.12%)p 2.21( 68.84%)d 0.00(  0.04%)
                                           -0.0001  0.5577 -0.0107 -0.5635  0.0265
                                           -0.6004  0.0017  0.0982  0.0062  0.0158
                                           -0.0023 -0.0006 -0.0026 -0.0133
                ( 48.48%)   0.6963* C   4 s( 27.23%)p 2.67( 72.71%)d 0.00(  0.06%)
                                            0.0003  0.5218  0.0040  0.6141  0.0184
                                            0.5868 -0.0052 -0.0722  0.0082  0.0210
                                           -0.0024 -0.0032 -0.0002 -0.0110
     8. (0.98606) BD ( 1) C   3 - C   8  
                ( 51.34%)   0.7165* C   3 s( 31.68%)p 2.16( 68.28%)d 0.00(  0.04%)
                                           -0.0001  0.5627 -0.0125 -0.2328  0.0181
                                            0.7718 -0.0118  0.1800  0.0067 -0.0077
                                           -0.0026  0.0056 -0.0131 -0.0122
                ( 48.66%)   0.6976* C   8 s( 27.08%)p 2.69( 72.86%)d 0.00(  0.06%)
                                            0.0003  0.5204  0.0041  0.3038  0.0181
                                           -0.7802 -0.0044 -0.1648  0.0077 -0.0129
                                           -0.0023  0.0078 -0.0157 -0.0097
     9. (0.94400) BD ( 1) C   4 - C   5  
                ( 53.12%)   0.7289* C   4 s( 28.72%)p 2.48( 71.25%)d 0.00(  0.03%)
                                            0.0003  0.5359 -0.0011 -0.6824 -0.0046
                                            0.1810 -0.0323 -0.4615 -0.0058 -0.0082
                                            0.0100 -0.0101  0.0070  0.0005
                ( 46.88%)   0.6847* C   5 s( 26.45%)p 2.78( 73.50%)d 0.00(  0.05%)
                                            0.0006  0.5143  0.0032  0.6772 -0.0040
                                           -0.1946 -0.0334  0.4872  0.0061 -0.0034
                                            0.0182 -0.0032  0.0124  0.0004
    10. (0.99015) BD ( 1) C   4 - H  13  
                ( 62.76%)   0.7922* C   4 s( 23.49%)p 3.26( 76.47%)d 0.00(  0.04%)
                                            0.0002 -0.4847 -0.0019 -0.3157  0.0188
                                            0.7868 -0.0006  0.2129 -0.0173  0.0122
                                            0.0042 -0.0075  0.0098  0.0075
                ( 37.24%)   0.6102* H  13 s( 99.91%)p 0.00(  0.09%)
                                           -0.9995  0.0025  0.0081 -0.0286 -0.0052
    11. (0.94926) BD ( 1) C   4 - H  14  
                ( 64.38%)   0.8024* C   4 s( 20.45%)p 3.89( 79.51%)d 0.00(  0.04%)
                                           -0.0004  0.4522 -0.0036 -0.2368  0.0055
                                           -0.0489 -0.0269  0.8578 -0.0012 -0.0003
                                           -0.0053  0.0053  0.0022  0.0178
                ( 35.62%)   0.5968* H  14 s( 99.90%)p 0.00(  0.10%)
                                            0.9995 -0.0066  0.0090  0.0077 -0.0295
    12. (0.98731) BD ( 1) C   5 - C   6  
                ( 50.50%)   0.7107* C   5 s( 27.95%)p 2.58( 72.01%)d 0.00(  0.04%)
                                            0.0001  0.5286 -0.0006 -0.3019 -0.0317
                                            0.7738 -0.0067  0.1705 -0.0079 -0.0089
                                           -0.0018  0.0087 -0.0146 -0.0086
                ( 49.50%)   0.7035* C   6 s( 27.59%)p 2.62( 72.37%)d 0.00(  0.05%)
                                            0.0003  0.5252  0.0018  0.2849 -0.0267
                                           -0.7809 -0.0144 -0.1780 -0.0104 -0.0143
                                           -0.0027  0.0064 -0.0109 -0.0102
    13. (0.98757) BD ( 1) C   5 - H  15  
                ( 61.75%)   0.7858* C   5 s( 22.42%)p 3.46( 77.53%)d 0.00(  0.05%)
                                            0.0002 -0.4735  0.0082 -0.2357  0.0220
                                            0.0458  0.0179  0.8467  0.0027  0.0003
                                            0.0119 -0.0004 -0.0024 -0.0175
                ( 38.25%)   0.6184* H  15 s( 99.91%)p 0.00(  0.09%)
                                           -0.9995  0.0043  0.0027 -0.0038 -0.0300
    14. (0.98274) BD ( 1) C   5 - H  16  
                ( 63.15%)   0.7946* C   5 s( 23.05%)p 3.34( 76.91%)d 0.00(  0.04%)
                                            0.0002 -0.4800 -0.0061  0.6268 -0.0074
                                            0.6000 -0.0067 -0.1260  0.0180 -0.0162
                                            0.0048  0.0049  0.0008  0.0085
                ( 36.85%)   0.6071* H  16 s( 99.91%)p 0.00(  0.09%)
                                           -0.9995  0.0025 -0.0227 -0.0204  0.0014
    15. (0.98753) BD ( 1) C   6 - C   7  
                ( 49.47%)   0.7033* C   6 s( 27.57%)p 2.63( 72.38%)d 0.00(  0.05%)
                                            0.0003  0.5251  0.0021  0.6026 -0.0171
                                            0.5931  0.0259 -0.0884 -0.0077  0.0179
                                           -0.0024 -0.0023  0.0043 -0.0111
                ( 50.53%)   0.7109* C   7 s( 28.02%)p 2.57( 71.94%)d 0.00(  0.04%)
                                            0.0001  0.5293 -0.0005 -0.6132 -0.0252
                                           -0.5792  0.0209  0.0830 -0.0060  0.0177
                                           -0.0028 -0.0042 -0.0026 -0.0100
    16. (0.98824) BD ( 1) C   6 - H  17  
                ( 61.57%)   0.7847* C   6 s( 21.91%)p 3.56( 78.05%)d 0.00(  0.04%)
                                           -0.0001  0.4680 -0.0093 -0.3025 -0.0240
                                            0.0159  0.0063  0.8294 -0.0121 -0.0001
                                           -0.0091 -0.0001  0.0015  0.0188
                ( 38.43%)   0.6199* H  17 s( 99.91%)p 0.00(  0.09%)
                                            0.9995 -0.0042  0.0146 -0.0017 -0.0259
    17. (0.96817) BD ( 1) C   6 - H  18  
                ( 63.29%)   0.7956* C   6 s( 22.82%)p 3.38( 77.15%)d 0.00(  0.04%)
                                            0.0002 -0.4776 -0.0061  0.6805  0.0001
                                           -0.1914  0.0013  0.5209 -0.0190  0.0051
                                           -0.0154  0.0045 -0.0081 -0.0023
                ( 36.71%)   0.6059* H  18 s( 99.91%)p 0.00(  0.09%)
                                           -0.9995  0.0033 -0.0251  0.0068 -0.0156
    18. (0.94600) BD ( 1) C   7 - C   8  
                ( 46.88%)   0.6847* C   7 s( 26.43%)p 2.78( 73.52%)d 0.00(  0.05%)
                                            0.0006  0.5141  0.0031  0.6811  0.0107
                                           -0.1813  0.0307  0.4870  0.0103 -0.0097
                                            0.0170 -0.0065  0.0094 -0.0001
                ( 53.12%)   0.7288* C   8 s( 28.56%)p 2.50( 71.40%)d 0.00(  0.03%)
                                            0.0003  0.5345 -0.0010 -0.6822  0.0096
                                            0.1880  0.0307 -0.4607 -0.0017 -0.0020
                                            0.0136  0.0030  0.0108  0.0019
    19. (0.98316) BD ( 1) C   7 - H  19  
                ( 63.11%)   0.7944* C   7 s( 23.03%)p 3.34( 76.93%)d 0.00(  0.04%)
                                           -0.0002  0.4798  0.0061 -0.3056  0.0039
                                            0.7928 -0.0070  0.2169 -0.0187 -0.0093
                                           -0.0032  0.0094 -0.0122 -0.0069
                ( 36.89%)   0.6073* H  19 s( 99.91%)p 0.00(  0.09%)
                                            0.9995 -0.0025  0.0116 -0.0278 -0.0046
    20. (0.98777) BD ( 1) C   7 - H  20  
                ( 61.73%)   0.7857* C   7 s( 22.39%)p 3.46( 77.57%)d 0.00(  0.05%)
                                            0.0002 -0.4731  0.0082 -0.2552  0.0121
                                           -0.0428 -0.0255  0.8414  0.0001  0.0004
                                            0.0119 -0.0007 -0.0023 -0.0176
                ( 38.27%)   0.6187* H  20 s( 99.91%)p 0.00(  0.09%)
                                           -0.9995  0.0043  0.0048  0.0058 -0.0293
    21. (0.95106) BD ( 1) C   8 - H  21  
                ( 64.35%)   0.8022* C   8 s( 20.48%)p 3.88( 79.48%)d 0.00(  0.04%)
                                           -0.0004  0.4525 -0.0036 -0.2179  0.0162
                                            0.0346  0.0212  0.8634  0.0024 -0.0005
                                           -0.0080 -0.0064  0.0012  0.0167
                ( 35.65%)   0.5971* H  21 s( 99.90%)p 0.00(  0.10%)
                                            0.9995 -0.0064  0.0059 -0.0069 -0.0304
    22. (0.98973) BD ( 1) C   8 - H  22  
                ( 62.67%)   0.7916* C   8 s( 23.77%)p 3.21( 76.19%)d 0.00(  0.04%)
                                           -0.0001  0.4875  0.0023  0.6272 -0.0173
                                            0.5944  0.0057 -0.1209  0.0180  0.0163
                                           -0.0044 -0.0031  0.0025 -0.0088
                ( 37.33%)   0.6110* H  22 s( 99.91%)p 0.00(  0.09%)
                                            0.9996 -0.0021 -0.0187 -0.0229  0.0016
    23. (0.99960) CR ( 1) C   1           s(100.00%)p 0.00(  0.00%)
                                            1.0000 -0.0001 -0.0000  0.0002  0.0000
                                            0.0001  0.0000 -0.0001  0.0000 -0.0000
                                            0.0000  0.0000 -0.0000  0.0000
    24. (0.99938) CR ( 1) C   2           s(100.00%)p 0.00(  0.00%)
                                            1.0000  0.0002 -0.0000  0.0003  0.0000
                                           -0.0004  0.0000 -0.0001 -0.0000  0.0000
                                            0.0000  0.0000 -0.0000 -0.0000
    25. (0.99943) CR ( 1) C   3           s(100.00%)p 0.00(  0.00%)
                                            1.0000  0.0001 -0.0000 -0.0002  0.0000
                                            0.0000 -0.0000  0.0001  0.0000  0.0000
                                            0.0000  0.0000 -0.0000 -0.0000
    26. (0.99952) CR ( 1) C   4           s(100.00%)p 0.00(  0.00%)
                                            1.0000 -0.0001 -0.0000 -0.0000 -0.0000
                                           -0.0004  0.0000  0.0005  0.0000 -0.0000
                                           -0.0000  0.0000 -0.0000  0.0000
    27. (0.99955) CR ( 1) C   5           s(100.00%)p 0.00(  0.00%)
                                            1.0000 -0.0002 -0.0000 -0.0005  0.0000
                                           -0.0001  0.0000 -0.0005 -0.0000  0.0000
                                           -0.0000 -0.0000 -0.0000  0.0000
    28. (0.99955) CR ( 1) C   6           s(100.00%)p 0.00(  0.00%)
                                            1.0000 -0.0001 -0.0000 -0.0004  0.0000
                                            0.0001 -0.0000  0.0001  0.0000 -0.0000
                                            0.0000 -0.0000  0.0000  0.0000
    29. (0.99955) CR ( 1) C   7           s(100.00%)p 0.00(  0.00%)
                                            1.0000 -0.0002 -0.0000 -0.0004 -0.0000
                                            0.0004 -0.0000 -0.0004 -0.0000  0.0000
                                           -0.0000  0.0000 -0.0000  0.0000
    30. (0.99952) CR ( 1) C   8           s(100.00%)p 0.00(  0.00%)
                                            1.0000 -0.0000 -0.0000  0.0001 -0.0000
                                            0.0002  0.0000  0.0005  0.0000  0.0000
                                           -0.0000 -0.0000  0.0000  0.0000
    31. (0.12183) LP*( 1) C   2           s(  0.00%)p 1.00( 99.94%)d 0.00(  0.06%)
                                            0.0000  0.0054  0.0026  0.2540  0.0122
                                           -0.1256 -0.0063  0.9578  0.0386  0.0052
                                            0.0081  0.0210  0.0051  0.0006
    32. (0.19350) LP*( 1) C   3           s(  0.02%)p99.99( 99.97%)d 0.34(  0.01%)
                                            0.0000  0.0123  0.0096 -0.2887 -0.0177
                                            0.1260  0.0063 -0.9477 -0.0438 -0.0027
                                            0.0064 -0.0008  0.0046 -0.0037
    33. (0.00161) RY*( 1) C   1           s(  2.46%)p37.42( 92.14%)d 2.19(  5.40%)
                                           -0.0000  0.0066  0.1568 -0.0132 -0.6469
                                            0.0147  0.6593  0.0051  0.2605 -0.0419
                                           -0.0602 -0.0170  0.2192  0.0153
    34. (0.00038) RY*( 2) C   1           s( 23.13%)p 3.32( 76.75%)d 0.00(  0.11%)
                                            0.0000  0.0108  0.4809  0.0183 -0.5491
                                            0.0190 -0.6802 -0.0030  0.0516 -0.0294
                                           -0.0016  0.0042  0.0134  0.0088
    35. (0.00005) RY*( 3) C   1           s(  0.02%)p99.99( 80.52%)d99.99( 19.46%)
    36. (0.00004) RY*( 4) C   1           s( 28.37%)p 0.28(  8.08%)d 2.24( 63.55%)
    37. (0.00001) RY*( 5) C   1           s(  0.24%)p 2.42(  0.58%)d99.99( 99.18%)
    38. (0.00000) RY*( 6) C   1           s(  0.13%)p99.99( 15.05%)d99.99( 84.82%)
    39. (0.00000) RY*( 7) C   1           s(  0.71%)p 2.55(  1.81%)d99.99( 97.48%)
    40. (0.00000) RY*( 8) C   1           s( 41.92%)p 0.51( 21.21%)d 0.88( 36.87%)
    41. (0.00000) RY*( 9) C   1           s(  3.02%)p 1.32(  3.99%)d30.75( 92.98%)
    42. (0.00359) RY*( 1) C   2           s(  2.92%)p31.20( 90.94%)d 2.11(  6.14%)
                                           -0.0000 -0.0112  0.1704 -0.0041 -0.2187
                                           -0.0315 -0.9256 -0.0042 -0.0623  0.1689
                                           -0.0267 -0.0696  0.1653 -0.0018
    43. (0.00061) RY*( 2) C   2           s(  2.65%)p32.45( 85.87%)d 4.34( 11.49%)
                                            0.0000  0.0069  0.1625  0.0118 -0.8394
                                            0.0028  0.1652 -0.0060  0.3558  0.1061
                                            0.0791  0.0266 -0.3031 -0.0691
    44. (0.00032) RY*( 3) C   2           s( 84.21%)p 0.10(  8.23%)d 0.09(  7.56%)
                                            0.0000 -0.0087  0.9176  0.0171  0.0362
                                           -0.0158  0.2093  0.0001 -0.1913 -0.0541
                                           -0.1464 -0.0108  0.2260 -0.0100
    45. (0.00016) RY*( 4) C   2           s(  0.01%)p99.99(  9.31%)d99.99( 90.68%)
                                           -0.0000  0.0002  0.0121 -0.0003  0.1083
                                            0.0000 -0.0423  0.0005  0.2821  0.0464
                                           -0.7846 -0.2661 -0.2820  0.3725
    46. (0.00014) RY*( 5) C   2           s(  0.70%)p42.29( 29.45%)d99.99( 69.86%)
                                           -0.0000 -0.0046  0.0833 -0.0176  0.1061
                                            0.0026 -0.0071  0.0263 -0.5312  0.4680
                                            0.0317 -0.0326 -0.6730 -0.1565
    47. (0.00007) RY*( 6) C   2           s(  6.84%)p 9.77( 66.89%)d 3.84( 26.26%)
    48. (0.00001) RY*( 7) C   2           s(  2.29%)p 2.80(  6.41%)d39.92( 91.30%)
    49. (0.00000) RY*( 8) C   2           s(  0.03%)p28.72(  0.87%)d99.99( 99.10%)
    50. (0.00001) RY*( 9) C   2           s(  0.40%)p 5.59(  2.22%)d99.99( 97.38%)
    51. (0.00232) RY*( 1) C   3           s(  0.54%)p99.99( 90.84%)d15.94(  8.62%)
                                           -0.0000 -0.0023  0.0735  0.0062  0.3428
                                            0.0150  0.8891 -0.0004  0.0131  0.2384
                                           -0.0122 -0.1293  0.1086 -0.0255
    52. (0.00121) RY*( 2) C   3           s( 12.18%)p 6.78( 82.56%)d 0.43(  5.25%)
                                            0.0000 -0.0341  0.3474 -0.0078  0.7652
                                            0.0052 -0.3442  0.0051 -0.3485  0.1607
                                            0.0594  0.0046 -0.1438 -0.0497
    53. (0.00093) RY*( 3) C   3           s( 60.59%)p 0.59( 35.85%)d 0.06(  3.56%)
                                            0.0000  0.0123  0.7783 -0.0250 -0.4306
                                            0.0021  0.1236  0.0443 -0.3939 -0.1242
                                            0.0426 -0.0072  0.1338 -0.0212
    54. (0.00030) RY*( 4) C   3           s(  0.52%)p15.99(  8.28%)d99.99( 91.21%)
                                            0.0000 -0.0093  0.0713 -0.0230  0.2068
                                            0.0087 -0.1334 -0.0019  0.1469 -0.1564
                                           -0.3517  0.0619  0.8204  0.2948
    55. (0.00024) RY*( 5) C   3           s(  1.11%)p 3.28(  3.63%)d85.97( 95.26%)
                                           -0.0000 -0.0011  0.1053  0.0000  0.0058
                                            0.0006  0.0690 -0.0064  0.1774  0.1969
                                            0.2464  0.9223  0.0277  0.0410
    56. (0.00019) RY*( 6) C   3           s( 19.56%)p 2.54( 49.63%)d 1.57( 30.81%)
                                            0.0000 -0.0132  0.4421 -0.0147  0.1429
                                           -0.0015  0.0191 -0.0279  0.6888 -0.3362
                                           -0.2671 -0.0280 -0.3373 -0.0960
    57. (0.00011) RY*( 7) C   3           s(  4.58%)p 4.69( 21.45%)d16.15( 73.97%)
                                           -0.0000  0.0020  0.2140  0.0003 -0.1820
                                            0.0135 -0.2254 -0.0116  0.3609  0.8013
                                            0.0380 -0.2575  0.1471 -0.0910
    58. (0.00005) RY*( 8) C   3           s(  0.04%)p99.99(  5.97%)d99.99( 94.00%)
    59. (0.00001) RY*( 9) C   3           s(  0.95%)p 1.97(  1.88%)d99.99( 97.17%)
    60. (0.00343) RY*( 1) C   4           s(  0.04%)p99.99( 96.42%)d91.33(  3.54%)
                                           -0.0000  0.0155 -0.0121 -0.0182 -0.6571
                                            0.0277  0.5953  0.0144  0.4203 -0.0779
                                           -0.0003  0.0141 -0.1257 -0.1155
    61. (0.00084) RY*( 2) C   4           s( 55.61%)p 0.68( 37.77%)d 0.12(  6.61%)
                                           -0.0000  0.0076  0.7457 -0.0193  0.4567
                                           -0.0060  0.3339  0.0042  0.2392 -0.0866
                                           -0.0381  0.0396  0.1500 -0.1820
    62. (0.00049) RY*( 3) C   4           s(  9.51%)p 5.62( 53.40%)d 3.90( 37.09%)
                                            0.0000 -0.0204  0.3077  0.0045 -0.4037
                                           -0.0007 -0.5631  0.0037  0.2323  0.3317
                                            0.0286  0.2144  0.3164 -0.3377
    63. (0.00022) RY*( 4) C   4           s( 29.37%)p 1.99( 58.44%)d 0.42( 12.19%)
                                           -0.0000  0.0072  0.5419  0.0129 -0.4036
                                            0.0058  0.0372  0.0003 -0.6480 -0.0420
                                            0.1050  0.0085 -0.1670  0.2849
    64. (0.00013) RY*( 5) C   4           s(  0.09%)p99.99(  9.29%)d99.99( 90.62%)
                                           -0.0000  0.0010  0.0304 -0.0084  0.1343
                                           -0.0077  0.0850 -0.0098  0.2597  0.5589
                                            0.4504  0.3160 -0.2057  0.4988
    65. (0.00005) RY*( 6) C   4           s(  0.73%)p30.66( 22.32%)d99.99( 76.95%)
    66. (0.00003) RY*( 7) C   4           s(  3.64%)p 4.73( 17.23%)d21.72( 79.13%)
    67. (0.00001) RY*( 8) C   4           s(  1.06%)p 2.41(  2.55%)d91.28( 96.39%)
    68. (0.00000) RY*( 9) C   4           s(  0.06%)p45.87(  2.64%)d99.99( 97.31%)
    69. (0.00250) RY*( 1) C   5           s(  5.58%)p15.86( 88.54%)d 1.05(  5.88%)
                                           -0.0000  0.0225  0.2352  0.0288  0.6244
                                            0.0229  0.4758 -0.0119 -0.5173  0.1505
                                            0.0352 -0.0260 -0.0123 -0.1846
    70. (0.00085) RY*( 2) C   5           s(  4.88%)p14.92( 72.79%)d 4.58( 22.33%)
                                            0.0000 -0.0199  0.2200 -0.0135  0.1254
                                            0.0002 -0.7285 -0.0084 -0.4258 -0.3590
                                           -0.0398 -0.1266  0.0603 -0.2704
    71. (0.00061) RY*( 3) C   5           s(  3.89%)p21.07( 81.89%)d 3.66( 14.22%)
                                           -0.0000 -0.0136  0.1967  0.0125 -0.7013
                                           -0.0158  0.3496  0.0039 -0.4522 -0.1877
                                            0.1660 -0.2793  0.0061 -0.0378
    72. (0.00019) RY*( 4) C   5           s( 62.39%)p 0.32( 20.07%)d 0.28( 17.54%)
                                            0.0000  0.0079  0.7898 -0.0102  0.1177
                                            0.0060  0.0075 -0.0102  0.4319 -0.1068
                                            0.2257 -0.2543 -0.0642  0.2104
    73. (0.00014) RY*( 5) C   5           s( 11.23%)p 0.35(  3.96%)d 7.55( 84.81%)
                                           -0.0000  0.0016  0.3351  0.0027 -0.1189
                                           -0.0047  0.1552  0.0053  0.0363 -0.2176
                                           -0.4432  0.5719  0.5237 -0.0549
    74. (0.00007) RY*( 6) C   5           s(  2.98%)p 0.41(  1.24%)d32.10( 95.78%)
    75. (0.00003) RY*( 7) C   5           s(  0.75%)p26.00( 19.38%)d99.99( 79.87%)
    76. (0.00000) RY*( 8) C   5           s(  0.10%)p 8.09(  0.83%)d99.99( 99.06%)
    77. (0.00001) RY*( 9) C   5           s(  8.34%)p 1.36( 11.35%)d 9.63( 80.32%)
    78. (0.00228) RY*( 1) C   6           s(  9.71%)p 8.75( 85.02%)d 0.54(  5.27%)
                                           -0.0000  0.0204  0.3110  0.0207  0.4269
                                           -0.0068 -0.1514  0.0291  0.8023 -0.0443
                                            0.1874 -0.0364  0.0617 -0.1023
    79. (0.00081) RY*( 2) C   6           s(  3.48%)p19.25( 67.07%)d 8.45( 29.45%)
                                            0.0000 -0.0241  0.1851 -0.0110 -0.7276
                                            0.0021  0.1634  0.0011  0.3383  0.2057
                                            0.1287  0.0289 -0.4418 -0.1989
    80. (0.00070) RY*( 3) C   6           s(  0.00%)p 1.00( 93.94%)d 0.06(  6.06%)
                                            0.0000 -0.0004  0.0015  0.0055 -0.2309
                                            0.0240 -0.9394  0.0015 -0.0550  0.0997
                                           -0.0418 -0.2181  0.0238 -0.0281
    81. (0.00016) RY*( 4) C   6           s( 74.95%)p 0.17( 12.81%)d 0.16( 12.24%)
                                            0.0000  0.0032  0.8657 -0.0079  0.1501
                                            0.0014 -0.0075  0.0004 -0.3247  0.1035
                                           -0.2592  0.0269 -0.1953  0.0752
    82. (0.00013) RY*( 5) C   6           s(  0.10%)p42.84(  4.47%)d99.99( 95.42%)
                                            0.0000  0.0002  0.0323  0.0017 -0.0416
                                            0.0086 -0.2057  0.0004 -0.0240  0.0941
                                            0.2097  0.9371  0.1030  0.1127
    83. (0.00006) RY*( 6) C   6           s(  0.00%)p 1.00(  1.66%)d59.12( 98.34%)
    84. (0.00001) RY*( 7) C   6           s(  1.42%)p 7.02(  9.99%)d62.23( 88.59%)
    85. (0.00001) RY*( 8) C   6           s( 10.43%)p 1.80( 18.74%)d 6.79( 70.83%)
    86. (0.00002) RY*( 9) C   6           s(  0.01%)p99.99(  6.36%)d99.99( 93.63%)
    87. (0.00248) RY*( 1) C   7           s(  5.47%)p16.21( 88.61%)d 1.08(  5.92%)
                                           -0.0000  0.0224  0.2327  0.0162  0.3661
                                           -0.0314 -0.6316 -0.0151 -0.5931 -0.0898
                                            0.0391  0.0596 -0.1231 -0.1757
    88. (0.00089) RY*( 2) C   7           s(  5.07%)p14.50( 73.59%)d 4.21( 21.34%)
                                            0.0000 -0.0196  0.2244 -0.0122  0.4540
                                            0.0069  0.6492 -0.0082 -0.3288  0.1651
                                            0.0598  0.1475  0.3257 -0.2339
    89. (0.00060) RY*( 3) C   7           s(  4.28%)p18.96( 81.14%)d 3.40( 14.57%)
                                            0.0000 -0.0142  0.2064  0.0174 -0.7649
                                            0.0082  0.0621  0.0053 -0.4713  0.0707
                                            0.2917  0.1645  0.1687  0.0119
    90. (0.00019) RY*( 4) C   7           s( 63.20%)p 0.33( 20.81%)d 0.25( 15.99%)
                                           -0.0000  0.0082  0.7950 -0.0110  0.0898
                                            0.0003 -0.1217 -0.0104  0.4301  0.0776
                                            0.2960  0.0726  0.0507  0.2417
    91. (0.00014) RY*( 5) C   7           s( 10.34%)p 0.37(  3.83%)d 8.30( 85.83%)
                                            0.0000  0.0013  0.3215  0.0044 -0.1752
                                            0.0023 -0.0863  0.0059  0.0102 -0.1893
                                           -0.6660 -0.3631  0.4684 -0.1663
    92. (0.00007) RY*( 6) C   7           s(  2.88%)p 0.51(  1.48%)d33.26( 95.65%)
    93. (0.00003) RY*( 7) C   7           s(  0.70%)p26.61( 18.58%)d99.99( 80.72%)
    94. (0.00001) RY*( 8) C   7           s(  8.19%)p 1.41( 11.55%)d 9.80( 80.26%)
    95. (0.00000) RY*( 9) C   7           s(  0.01%)p 1.00(  0.45%)d99.99( 99.54%)
    96. (0.00308) RY*( 1) C   8           s(  0.03%)p99.99( 95.95%)d99.99(  4.03%)
                                           -0.0000  0.0150  0.0056 -0.0288 -0.8499
                                           -0.0183 -0.3169  0.0113  0.3679  0.1507
                                            0.0142  0.0210 -0.0150 -0.1293
    97. (0.00090) RY*( 2) C   8           s( 55.36%)p 0.72( 39.97%)d 0.08(  4.67%)
                                           -0.0000  0.0078  0.7440 -0.0141  0.2864
                                            0.0134 -0.5432  0.0049  0.1492 -0.0356
                                           -0.0325 -0.0046  0.1434 -0.1542
    98. (0.00049) RY*( 3) C   8           s( 10.68%)p 4.76( 50.86%)d 3.60( 38.46%)
                                            0.0000 -0.0199  0.3262  0.0031 -0.1064
                                           -0.0015  0.6190  0.0039  0.3377 -0.4461
                                           -0.1132 -0.1273 -0.0481 -0.3928
    99. (0.00023) RY*( 4) C   8           s( 27.51%)p 2.36( 64.97%)d 0.27(  7.52%)
                                           -0.0000  0.0071  0.5245  0.0085 -0.3841
                                           -0.0098  0.2375  0.0003 -0.6675  0.1221
                                            0.0532 -0.0595 -0.0863  0.2155
   100. (0.00013) RY*( 5) C   8           s(  0.21%)p29.17(  6.16%)d99.99( 93.63%)
                                            0.0000  0.0008  0.0459 -0.0032  0.0434
                                            0.0101 -0.1353 -0.0085  0.2030 -0.2004
                                            0.2191 -0.5331 -0.6342  0.4023
   101. (0.00005) RY*( 6) C   8           s(  1.83%)p11.96( 21.89%)d41.69( 76.28%)
   102. (0.00001) RY*( 7) C   8           s(  2.00%)p 2.60(  5.20%)d46.46( 92.80%)
   103. (0.00002) RY*( 8) C   8           s(  2.19%)p 5.64( 12.36%)d39.03( 85.46%)
   104. (0.00001) RY*( 9) C   8           s(  0.30%)p 9.17(  2.72%)d99.99( 96.98%)
   105. (0.00053) RY*( 1) H   9           s( 98.52%)p 0.01(  1.48%)
                                            0.0043  0.9926 -0.0150  0.1195  0.0156
   106. (0.00009) RY*( 2) H   9           s(  0.15%)p99.99( 99.85%)
   107. (0.00006) RY*( 3) H   9           s(  0.00%)p 1.00(100.00%)
   108. (0.00002) RY*( 4) H   9           s(  1.41%)p69.84( 98.59%)
   109. (0.00029) RY*( 1) H  10           s( 91.01%)p 0.10(  8.99%)
                                            0.0099  0.9539  0.2088 -0.1323 -0.1698
   110. (0.00009) RY*( 2) H  10           s(  0.96%)p99.99( 99.04%)
   111. (0.00007) RY*( 3) H  10           s(  1.34%)p73.45( 98.66%)
   112. (0.00001) RY*( 4) H  10           s(  6.79%)p13.72( 93.21%)
   113. (0.00029) RY*( 1) H  11           s( 91.13%)p 0.10(  8.87%)
                                            0.0101  0.9546  0.2611 -0.1432  0.0044
   114. (0.00010) RY*( 2) H  11           s(  1.12%)p88.57( 98.88%)
   115. (0.00007) RY*( 3) H  11           s(  1.10%)p90.26( 98.90%)
   116. (0.00001) RY*( 4) H  11           s(  6.76%)p13.79( 93.24%)
   117. (0.00112) RY*( 1) H  12           s( 99.61%)p 0.00(  0.39%)
                                            0.0045  0.9980  0.0318 -0.0516 -0.0151
   118. (0.00005) RY*( 2) H  12           s(  0.19%)p99.99( 99.81%)
   119. (0.00004) RY*( 3) H  12           s(  0.31%)p99.99( 99.69%)
   120. (0.00001) RY*( 4) H  12           s(  0.00%)p 1.00(100.00%)
   121. (0.00097) RY*( 1) H  13           s( 99.62%)p 0.00(  0.38%)
                                            0.0042  0.9981  0.0382 -0.0483  0.0039
   122. (0.00008) RY*( 2) H  13           s(  0.02%)p99.99( 99.98%)
   123. (0.00004) RY*( 3) H  13           s(  0.02%)p99.99( 99.98%)
   124. (0.00002) RY*( 4) H  13           s(  0.43%)p99.99( 99.57%)
   125. (0.00101) RY*( 1) H  14           s( 99.38%)p 0.01(  0.62%)
                                            0.0081  0.9969  0.0183  0.0354  0.0676
   126. (0.00009) RY*( 2) H  14           s(  0.25%)p99.99( 99.75%)
   127. (0.00008) RY*( 3) H  14           s(  0.13%)p99.99( 99.87%)
   128. (0.00002) RY*( 4) H  14           s(  0.34%)p99.99( 99.66%)
   129. (0.00128) RY*( 1) H  15           s( 99.59%)p 0.00(  0.41%)
                                            0.0059  0.9979  0.0431 -0.0095 -0.0469
   130. (0.00008) RY*( 2) H  15           s(  0.17%)p99.99( 99.83%)
   131. (0.00007) RY*( 3) H  15           s(  0.00%)p 1.00(100.00%)
   132. (0.00002) RY*( 4) H  15           s(  0.33%)p99.99( 99.67%)
   133. (0.00089) RY*( 1) H  16           s( 99.65%)p 0.00(  0.35%)
                                            0.0041  0.9982 -0.0171 -0.0567  0.0054
   134. (0.00008) RY*( 2) H  16           s(  0.01%)p 1.00( 99.99%)
   135. (0.00005) RY*( 3) H  16           s(  0.08%)p99.99( 99.92%)
   136. (0.00002) RY*( 4) H  16           s(  0.36%)p99.99( 99.64%)
   137. (0.00122) RY*( 1) H  17           s( 99.58%)p 0.00(  0.42%)
                                            0.0061  0.9979 -0.0258  0.0021  0.0591
   138. (0.00008) RY*( 2) H  17           s(  0.03%)p99.99( 99.97%)
   139. (0.00007) RY*( 3) H  17           s(  0.00%)p 1.00(100.00%)
   140. (0.00002) RY*( 4) H  17           s(  0.48%)p99.99( 99.52%)
   141. (0.00082) RY*( 1) H  18           s( 99.63%)p 0.00(  0.37%)
                                            0.0051  0.9981 -0.0473  0.0121 -0.0359
   142. (0.00008) RY*( 2) H  18           s(  0.02%)p99.99( 99.98%)
   143. (0.00006) RY*( 3) H  18           s(  0.00%)p 1.00(100.00%)
   144. (0.00002) RY*( 4) H  18           s(  0.44%)p99.99( 99.56%)
   145. (0.00089) RY*( 1) H  19           s( 99.63%)p 0.00(  0.37%)
                                            0.0041  0.9982  0.0092  0.0590  0.0103
   146. (0.00008) RY*( 2) H  19           s(  0.01%)p 1.00( 99.99%)
   147. (0.00005) RY*( 3) H  19           s(  0.08%)p99.99( 99.92%)
   148. (0.00002) RY*( 4) H  19           s(  0.37%)p99.99( 99.63%)
   149. (0.00128) RY*( 1) H  20           s( 99.59%)p 0.00(  0.41%)
                                            0.0058  0.9979  0.0441 -0.0035 -0.0461
   150. (0.00008) RY*( 2) H  20           s(  0.11%)p99.99( 99.89%)
   151. (0.00006) RY*( 3) H  20           s(  0.06%)p99.99( 99.94%)
   152. (0.00002) RY*( 4) H  20           s(  0.33%)p99.99( 99.67%)
   153. (0.00102) RY*( 1) H  21           s( 99.37%)p 0.01(  0.63%)
                                            0.0079  0.9968 -0.0016 -0.0479  0.0631
   154. (0.00008) RY*( 2) H  21           s(  0.00%)p 1.00(100.00%)
   155. (0.00008) RY*( 3) H  21           s(  0.37%)p99.99( 99.63%)
   156. (0.00002) RY*( 4) H  21           s(  0.35%)p99.99( 99.65%)
   157. (0.00095) RY*( 1) H  22           s( 99.60%)p 0.00(  0.40%)
                                            0.0031  0.9980  0.0631 -0.0050  0.0035
   158. (0.00009) RY*( 2) H  22           s(  0.19%)p99.99( 99.81%)
   159. (0.00004) RY*( 3) H  22           s(  0.12%)p99.99( 99.88%)
   160. (0.00002) RY*( 4) H  22           s(  0.17%)p99.99( 99.83%)
   161. (0.00547) BD*( 1) C   1 - C   2  
                ( 50.68%)   0.7119* C   1 s( 28.54%)p 2.50( 71.41%)d 0.00(  0.06%)
                                            0.0003  0.5341  0.0103 -0.6633 -0.0039
                                           -0.5100 -0.0147  0.1172 -0.0008  0.0197
                                           -0.0040 -0.0037  0.0052 -0.0103
                ( 49.32%)  -0.7023* C   2 s( 34.20%)p 1.92( 65.76%)d 0.00(  0.05%)
                                           -0.0001  0.5848  0.0065  0.6185  0.0119
                                            0.5140 -0.0247 -0.1000 -0.0069  0.0160
                                           -0.0047 -0.0012  0.0005 -0.0133
   162. (0.00365) BD*( 1) C   1 - H   9  
                ( 37.75%)   0.6144* C   1 s( 24.68%)p 3.05( 75.28%)d 0.00(  0.03%)
                                            0.0000 -0.4968  0.0068  0.2085 -0.0228
                                           -0.8269 -0.0011 -0.1581  0.0058  0.0090
                                            0.0020 -0.0060  0.0123  0.0085
                ( 62.25%)  -0.7890* H   9 s( 99.91%)p 0.00(  0.09%)
                                           -0.9996  0.0007 -0.0021  0.0289  0.0043
   163. (0.00145) BD*( 1) C   1 - H  10  
                ( 35.34%)   0.5944* C   1 s( 23.40%)p 3.27( 76.57%)d 0.00(  0.03%)
                                            0.0001 -0.4837  0.0016 -0.2897 -0.0062
                                            0.0602 -0.0119  0.8234 -0.0043  0.0012
                                            0.0048 -0.0079 -0.0028 -0.0150
                ( 64.66%)  -0.8041* H  10 s( 99.90%)p 0.00(  0.10%)
                                           -0.9995  0.0028  0.0128  0.0032 -0.0290
   164. (0.00143) BD*( 1) C   1 - H  11  
                ( 35.24%)   0.5937* C   1 s( 23.37%)p 3.28( 76.59%)d 0.00(  0.03%)
                                            0.0000 -0.4835  0.0015 -0.6569 -0.0035
                                            0.2266 -0.0130 -0.5319  0.0039  0.0084
                                           -0.0104  0.0103 -0.0050 -0.0029
                ( 64.76%)  -0.8047* H  11 s( 99.90%)p 0.00(  0.10%)
                                           -0.9995  0.0031  0.0256 -0.0029  0.0187
   165. (0.01081) BD*( 1) C   2 - C   3  
                ( 50.94%)   0.7137* C   2 s( 38.85%)p 1.57( 61.07%)d 0.00(  0.08%)
                                            0.0002  0.6231  0.0182 -0.7233 -0.0093
                                            0.2030 -0.0055  0.2148  0.0039 -0.0098
                                           -0.0137  0.0042  0.0173 -0.0144
                ( 49.06%)  -0.7004* C   3 s( 37.11%)p 1.69( 62.82%)d 0.00(  0.07%)
                                            0.0001  0.6083  0.0320  0.7372  0.0192
                                           -0.1656 -0.0107 -0.2383 -0.0091 -0.0083
                                           -0.0137  0.0034  0.0174 -0.0114
   166. (0.00921) BD*( 1) C   2 - H  12  
                ( 38.63%)   0.6215* C   2 s( 26.90%)p 2.72( 73.05%)d 0.00(  0.04%)
                                           -0.0005  0.5185 -0.0126  0.1689  0.0110
                                           -0.8231  0.0129 -0.1556 -0.0014 -0.0035
                                           -0.0018  0.0058 -0.0162 -0.0116
                ( 61.37%)  -0.7834* H  12 s( 99.89%)p 0.00(  0.11%)
                                            0.9995 -0.0026 -0.0073  0.0314  0.0060
   167. (0.01348) BD*( 1) C   3 - C   4  
                ( 48.48%)   0.6963* C   3 s( 31.12%)p 2.21( 68.84%)d 0.00(  0.04%)
                                            0.0001 -0.5577  0.0107  0.5635 -0.0265
                                            0.6004 -0.0017 -0.0982 -0.0062 -0.0158
                                            0.0023  0.0006  0.0026  0.0133
                ( 51.52%)  -0.7178* C   4 s( 27.23%)p 2.67( 72.71%)d 0.00(  0.06%)
                                           -0.0003 -0.5218 -0.0040 -0.6141 -0.0184
                                           -0.5868  0.0052  0.0722 -0.0082 -0.0210
                                            0.0024  0.0032  0.0002  0.0110
   168. (0.01572) BD*( 1) C   3 - C   8  
                ( 48.66%)   0.6976* C   3 s( 31.68%)p 2.16( 68.28%)d 0.00(  0.04%)
                                            0.0001 -0.5627  0.0125  0.2328 -0.0181
                                           -0.7718  0.0118 -0.1800 -0.0067  0.0077
                                            0.0026 -0.0056  0.0131  0.0122
                ( 51.34%)  -0.7165* C   8 s( 27.08%)p 2.69( 72.86%)d 0.00(  0.06%)
                                           -0.0003 -0.5204 -0.0041 -0.3038 -0.0181
                                            0.7802  0.0044  0.1648 -0.0077  0.0129
                                            0.0023 -0.0078  0.0157  0.0097
   169. (0.00767) BD*( 1) C   4 - C   5  
                ( 46.88%)   0.6847* C   4 s( 28.72%)p 2.48( 71.25%)d 0.00(  0.03%)
                                           -0.0003 -0.5359  0.0011  0.6824  0.0046
                                           -0.1810  0.0323  0.4615  0.0058  0.0082
                                           -0.0100  0.0101 -0.0070 -0.0005
                ( 53.12%)  -0.7289* C   5 s( 26.45%)p 2.78( 73.50%)d 0.00(  0.05%)
                                           -0.0006 -0.5143 -0.0032 -0.6772  0.0040
                                            0.1946  0.0334 -0.4872 -0.0061  0.0034
                                           -0.0182  0.0032 -0.0124 -0.0004
   170. (0.00603) BD*( 1) C   4 - H  13  
                ( 37.24%)   0.6102* C   4 s( 23.49%)p 3.26( 76.47%)d 0.00(  0.04%)
                                           -0.0002  0.4847  0.0019  0.3157 -0.0188
                                           -0.7868  0.0006 -0.2129  0.0173 -0.0122
                                           -0.0042  0.0075 -0.0098 -0.0075
                ( 62.76%)  -0.7922* H  13 s( 99.91%)p 0.00(  0.09%)
                                            0.9995 -0.0025 -0.0081  0.0286  0.0052
   171. (0.00731) BD*( 1) C   4 - H  14  
                ( 35.62%)   0.5968* C   4 s( 20.45%)p 3.89( 79.51%)d 0.00(  0.04%)
                                            0.0004 -0.4522  0.0036  0.2368 -0.0055
                                            0.0489  0.0269 -0.8578  0.0012  0.0003
                                            0.0053 -0.0053 -0.0022 -0.0178
                ( 64.38%)  -0.8024* H  14 s( 99.90%)p 0.00(  0.10%)
                                           -0.9995  0.0066 -0.0090 -0.0077  0.0295
   172. (0.00740) BD*( 1) C   5 - C   6  
                ( 49.50%)   0.7035* C   5 s( 27.95%)p 2.58( 72.01%)d 0.00(  0.04%)
                                           -0.0001 -0.5286  0.0006  0.3019  0.0317
                                           -0.7738  0.0067 -0.1705  0.0079  0.0089
                                            0.0018 -0.0087  0.0146  0.0086
                ( 50.50%)  -0.7107* C   6 s( 27.59%)p 2.62( 72.37%)d 0.00(  0.05%)
                                           -0.0003 -0.5252 -0.0018 -0.2849  0.0267
                                            0.7809  0.0144  0.1780  0.0104  0.0143
                                            0.0027 -0.0064  0.0109  0.0102
   173. (0.00789) BD*( 1) C   5 - H  15  
                ( 38.25%)   0.6184* C   5 s( 22.42%)p 3.46( 77.53%)d 0.00(  0.05%)
                                           -0.0002  0.4735 -0.0082  0.2357 -0.0220
                                           -0.0458 -0.0179 -0.8467 -0.0027 -0.0003
                                           -0.0119  0.0004  0.0024  0.0175
                ( 61.75%)  -0.7858* H  15 s( 99.91%)p 0.00(  0.09%)
                                            0.9995 -0.0043 -0.0027  0.0038  0.0300
   174. (0.00561) BD*( 1) C   5 - H  16  
                ( 36.85%)   0.6071* C   5 s( 23.05%)p 3.34( 76.91%)d 0.00(  0.04%)
                                           -0.0002  0.4800  0.0061 -0.6268  0.0074
                                           -0.6000  0.0067  0.1260 -0.0180  0.0162
                                           -0.0048 -0.0049 -0.0008 -0.0085
                ( 63.15%)  -0.7946* H  16 s( 99.91%)p 0.00(  0.09%)
                                            0.9995 -0.0025  0.0227  0.0204 -0.0014
   175. (0.00740) BD*( 1) C   6 - C   7  
                ( 50.53%)   0.7109* C   6 s( 27.57%)p 2.63( 72.38%)d 0.00(  0.05%)
                                            0.0003  0.5251  0.0021  0.6026 -0.0171
                                            0.5931  0.0259 -0.0884 -0.0077  0.0179
                                           -0.0024 -0.0023  0.0043 -0.0111
                ( 49.47%)  -0.7033* C   7 s( 28.02%)p 2.57( 71.94%)d 0.00(  0.04%)
                                            0.0001  0.5293 -0.0005 -0.6132 -0.0252
                                           -0.5792  0.0209  0.0830 -0.0060  0.0177
                                           -0.0028 -0.0042 -0.0026 -0.0100
   176. (0.00817) BD*( 1) C   6 - H  17  
                ( 38.43%)   0.6199* C   6 s( 21.91%)p 3.56( 78.05%)d 0.00(  0.04%)
                                            0.0001 -0.4680  0.0093  0.3025  0.0240
                                           -0.0159 -0.0063 -0.8294  0.0121  0.0001
                                            0.0091  0.0001 -0.0015 -0.0188
                ( 61.57%)  -0.7847* H  17 s( 99.91%)p 0.00(  0.09%)
                                           -0.9995  0.0042 -0.0146  0.0017  0.0259
   177. (0.00524) BD*( 1) C   6 - H  18  
                ( 36.71%)   0.6059* C   6 s( 22.82%)p 3.38( 77.15%)d 0.00(  0.04%)
                                           -0.0002  0.4776  0.0061 -0.6805 -0.0001
                                            0.1914 -0.0013 -0.5209  0.0190 -0.0051
                                            0.0154 -0.0045  0.0081  0.0023
                ( 63.29%)  -0.7956* H  18 s( 99.91%)p 0.00(  0.09%)
                                            0.9995 -0.0033  0.0251 -0.0068  0.0156
   178. (0.00772) BD*( 1) C   7 - C   8  
                ( 53.12%)   0.7288* C   7 s( 26.43%)p 2.78( 73.52%)d 0.00(  0.05%)
                                            0.0006  0.5141  0.0031  0.6811  0.0107
                                           -0.1813  0.0307  0.4870  0.0103 -0.0097
                                            0.0170 -0.0065  0.0094 -0.0001
                ( 46.88%)  -0.6847* C   8 s( 28.56%)p 2.50( 71.40%)d 0.00(  0.03%)
                                            0.0003  0.5345 -0.0010 -0.6822  0.0096
                                            0.1880  0.0307 -0.4607 -0.0017 -0.0020
                                            0.0136  0.0030  0.0108  0.0019
   179. (0.00560) BD*( 1) C   7 - H  19  
                ( 36.89%)   0.6073* C   7 s( 23.03%)p 3.34( 76.93%)d 0.00(  0.04%)
                                            0.0002 -0.4798 -0.0061  0.3056 -0.0039
                                           -0.7928  0.0070 -0.2169  0.0187  0.0093
                                            0.0032 -0.0094  0.0122  0.0069
                ( 63.11%)  -0.7944* H  19 s( 99.91%)p 0.00(  0.09%)
                                           -0.9995  0.0025 -0.0116  0.0278  0.0046
   180. (0.00789) BD*( 1) C   7 - H  20  
                ( 38.27%)   0.6187* C   7 s( 22.39%)p 3.46( 77.57%)d 0.00(  0.05%)
                                           -0.0002  0.4731 -0.0082  0.2552 -0.0121
                                            0.0428  0.0255 -0.8414 -0.0001 -0.0004
                                           -0.0119  0.0007  0.0023  0.0176
                ( 61.73%)  -0.7857* H  20 s( 99.91%)p 0.00(  0.09%)
                                            0.9995 -0.0043 -0.0048 -0.0058  0.0293
   181. (0.00729) BD*( 1) C   8 - H  21  
                ( 35.65%)   0.5971* C   8 s( 20.48%)p 3.88( 79.48%)d 0.00(  0.04%)
                                            0.0004 -0.4525  0.0036  0.2179 -0.0162
                                           -0.0346 -0.0212 -0.8634 -0.0024  0.0005
                                            0.0080  0.0064 -0.0012 -0.0167
                ( 64.35%)  -0.8022* H  21 s( 99.90%)p 0.00(  0.10%)
                                           -0.9995  0.0064 -0.0059  0.0069  0.0304
   182. (0.00645) BD*( 1) C   8 - H  22  
                ( 37.33%)   0.6110* C   8 s( 23.77%)p 3.21( 76.19%)d 0.00(  0.04%)
                                            0.0001 -0.4875 -0.0023 -0.6272  0.0173
                                           -0.5944 -0.0057  0.1209 -0.0180 -0.0163
                                            0.0044  0.0031 -0.0025  0.0088
                ( 62.67%)  -0.7916* H  22 s( 99.91%)p 0.00(  0.09%)
                                           -0.9996  0.0021  0.0187  0.0229 -0.0016


 NHO Directionality and "Bond Bending" (deviations from line of nuclear centers)

         [Thresholds for printing:  angular deviation  >  1.0 degree]
                                    hybrid p-character > 25.0%
                                    orbital occupancy  >  0.10e

                                Line of Centers        Hybrid 1              Hybrid 2
                                ---------------  -------------------   ------------------
                NBO               Theta   Phi    Theta   Phi    Dev    Theta   Phi    Dev
 ========================================================================================
     5. BD (   1) C   2 - C   3    73.1  166.0    73.9  164.9   1.4    107.7  346.9   1.1
     6. BD (   1) C   2 - H  12   100.3  281.2   100.7  282.5   1.4      --     --    --
     7. BD (   1) C   3 - C   4    84.8  224.7    82.6  228.1   4.0     94.3   42.6   2.3
     8. BD (   1) C   3 - C   8    78.7  109.8    76.7  105.8   4.4    100.5  292.3   2.6
     9. BD (   1) C   4 - C   5   123.8  164.9   123.6  167.8   2.4     55.2  341.3   3.1
    10. BD (   1) C   4 - H  13   103.9  292.0   103.1  290.7   1.5      --     --    --
    11. BD (   1) C   4 - H  14    16.9  189.6    15.9  198.1   2.6      --     --    --
    12. BD (   1) C   5 - C   6    78.2  110.7    79.0  113.5   2.9    102.7  288.0   2.8
    13. BD (   1) C   5 - H  15   165.0  349.5   165.3  343.4   1.6      --     --    --
    14. BD (   1) C   5 - H  16    81.7  223.8    82.8  223.8   1.1      --     --    --
    15. BD (   1) C   6 - C   7    95.8   43.9    96.4   46.6   2.8     84.8  221.2   2.8
    16. BD (   1) C   6 - H  17    20.0  177.0    21.8  176.1   1.8      --     --    --
    18. BD (   1) C   7 - C   8    56.3  344.6    54.9  347.7   2.9    123.2  162.0   2.2
    19. BD (   1) C   7 - H  19    75.7  111.0    76.7  111.0   1.1      --     --    --
    20. BD (   1) C   7 - H  20   163.7   10.3   163.3   15.7   1.6      --     --    --
    21. BD (   1) C   8 - H  21    15.5  170.4    13.6  164.5   2.4      --     --    --
    31. LP*(   1) C   2             --     --     16.6  333.6   --       --     --    --
    32. LP*(   1) C   3             --     --    161.4  156.6   --       --     --    --


 Second Order Perturbation Theory Analysis of Fock Matrix in NBO Basis

     Threshold for printing:   0.25 kcal/mol
                                                                              E(2)  E(j)-E(i) F(i,j)
         Donor NBO (i)                     Acceptor NBO (j)                 kcal/mol   a.u.    a.u. 
 ===================================================================================================

 within unit  1
   1. BD (   1) C   1 - C   2        / 51. RY*(   1) C   3                    1.07    1.78    0.055
   1. BD (   1) C   1 - C   2        / 52. RY*(   2) C   3                    0.34    1.55    0.029
   1. BD (   1) C   1 - C   2        /164. BD*(   1) C   1 - H  11            0.26    1.10    0.021
   1. BD (   1) C   1 - C   2        /165. BD*(   1) C   2 - C   3            1.40    1.28    0.053
   1. BD (   1) C   1 - C   2        /167. BD*(   1) C   3 - C   4            1.98    1.05    0.058
   2. BD (   1) C   1 - H   9        / 43. RY*(   2) C   2                    0.35    1.34    0.027
   2. BD (   1) C   1 - H   9        /166. BD*(   1) C   2 - H  12            1.65    0.94    0.050
   2. BD (   1) C   1 - H   9        /182. BD*(   1) C   8 - H  22            0.26    0.97    0.020
   3. BD (   1) C   1 - H  10        / 31. LP*(   1) C   2                    5.80    0.40    0.063
   3. BD (   1) C   1 - H  10        / 47. RY*(   6) C   2                    0.25    1.47    0.025
   3. BD (   1) C   1 - H  10        /165. BD*(   1) C   2 - C   3            0.99    1.11    0.043
   4. BD (   1) C   1 - H  11        / 31. LP*(   1) C   2                    5.70    0.40    0.063
   4. BD (   1) C   1 - H  11        /165. BD*(   1) C   2 - C   3            0.99    1.11    0.043
   5. BD (   1) C   2 - C   3        / 33. RY*(   1) C   1                    0.58    1.47    0.037
   5. BD (   1) C   2 - C   3        / 60. RY*(   1) C   4                    0.55    1.72    0.039
   5. BD (   1) C   2 - C   3        / 96. RY*(   1) C   8                    0.41    1.74    0.034
   5. BD (   1) C   2 - C   3        /161. BD*(   1) C   1 - C   2            0.97    1.19    0.043
   5. BD (   1) C   2 - C   3        /166. BD*(   1) C   2 - H  12            0.49    1.22    0.031
   5. BD (   1) C   2 - C   3        /167. BD*(   1) C   3 - C   4            1.28    1.18    0.049
   5. BD (   1) C   2 - C   3        /168. BD*(   1) C   3 - C   8            1.35    1.18    0.051
   5. BD (   1) C   2 - C   3        /169. BD*(   1) C   4 - C   5            0.26    1.17    0.022
   6. BD (   1) C   2 - H  12        / 33. RY*(   1) C   1                    0.35    1.22    0.026
   6. BD (   1) C   2 - H  12        / 51. RY*(   1) C   3                    0.58    1.65    0.039
   6. BD (   1) C   2 - H  12        / 52. RY*(   2) C   3                    0.41    1.43    0.031
   6. BD (   1) C   2 - H  12        /162. BD*(   1) C   1 - H   9            1.32    0.99    0.046
   6. BD (   1) C   2 - H  12        /165. BD*(   1) C   2 - C   3            0.47    1.16    0.030
   6. BD (   1) C   2 - H  12        /168. BD*(   1) C   3 - C   8            3.68    0.93    0.074
   7. BD (   1) C   3 - C   4        / 42. RY*(   1) C   2                    1.10    1.69    0.055
   7. BD (   1) C   3 - C   4        / 69. RY*(   1) C   5                    0.68    1.65    0.043
   7. BD (   1) C   3 - C   4        / 96. RY*(   1) C   8                    0.63    1.59    0.040
   7. BD (   1) C   3 - C   4        /161. BD*(   1) C   1 - C   2            2.02    1.04    0.058
   7. BD (   1) C   3 - C   4        /165. BD*(   1) C   2 - C   3            1.40    1.26    0.053
   7. BD (   1) C   3 - C   4        /168. BD*(   1) C   3 - C   8            0.62    1.03    0.032
   7. BD (   1) C   3 - C   4        /169. BD*(   1) C   4 - C   5            0.60    1.03    0.031
   7. BD (   1) C   3 - C   4        /171. BD*(   1) C   4 - H  14            0.33    1.08    0.024
   7. BD (   1) C   3 - C   4        /174. BD*(   1) C   5 - H  16            0.76    1.13    0.037
   7. BD (   1) C   3 - C   4        /182. BD*(   1) C   8 - H  22            0.87    1.10    0.039
   8. BD (   1) C   3 - C   8        / 42. RY*(   1) C   2                    0.93    1.70    0.050
   8. BD (   1) C   3 - C   8        / 60. RY*(   1) C   4                    0.63    1.58    0.040
   8. BD (   1) C   3 - C   8        / 87. RY*(   1) C   7                    0.66    1.65    0.042
   8. BD (   1) C   3 - C   8        /165. BD*(   1) C   2 - C   3            1.45    1.26    0.054
   8. BD (   1) C   3 - C   8        /166. BD*(   1) C   2 - H  12            1.28    1.08    0.047
   8. BD (   1) C   3 - C   8        /167. BD*(   1) C   3 - C   4            0.63    1.04    0.032
   8. BD (   1) C   3 - C   8        /170. BD*(   1) C   4 - H  13            0.78    1.10    0.037
   8. BD (   1) C   3 - C   8        /178. BD*(   1) C   7 - C   8            0.62    1.03    0.032
   8. BD (   1) C   3 - C   8        /179. BD*(   1) C   7 - H  19            0.75    1.13    0.037
   8. BD (   1) C   3 - C   8        /181. BD*(   1) C   8 - H  21            0.33    1.08    0.024
   8. BD (   1) C   3 - C   8        /182. BD*(   1) C   8 - H  22            0.28    1.10    0.022
   9. BD (   1) C   4 - C   5        / 32. LP*(   1) C   3                    3.45    0.48    0.055
   9. BD (   1) C   4 - C   5        / 53. RY*(   3) C   3                    0.27    1.35    0.025
   9. BD (   1) C   4 - C   5        / 78. RY*(   1) C   6                    0.51    1.61    0.037
   9. BD (   1) C   4 - C   5        /165. BD*(   1) C   2 - C   3            0.90    1.20    0.042
   9. BD (   1) C   4 - C   5        /167. BD*(   1) C   3 - C   4            0.54    0.98    0.030
   9. BD (   1) C   4 - C   5        /170. BD*(   1) C   4 - H  13            0.36    1.04    0.025
   9. BD (   1) C   4 - C   5        /171. BD*(   1) C   4 - H  14            0.63    1.02    0.033
   9. BD (   1) C   4 - C   5        /172. BD*(   1) C   5 - C   6            0.41    1.00    0.026
   9. BD (   1) C   4 - C   5        /174. BD*(   1) C   5 - H  16            0.34    1.07    0.025
   9. BD (   1) C   4 - C   5        /177. BD*(   1) C   6 - H  18            0.87    1.08    0.040
  10. BD (   1) C   4 - H  13        / 70. RY*(   2) C   5                    0.29    1.46    0.026
  10. BD (   1) C   4 - H  13        /168. BD*(   1) C   3 - C   8            1.89    0.89    0.052
  10. BD (   1) C   4 - H  13        /169. BD*(   1) C   4 - C   5            0.36    0.88    0.022
  10. BD (   1) C   4 - H  13        /172. BD*(   1) C   5 - C   6            1.53    0.90    0.047
  11. BD (   1) C   4 - H  14        / 32. LP*(   1) C   3                    5.51    0.38    0.062
  11. BD (   1) C   4 - H  14        /165. BD*(   1) C   2 - C   3            0.82    1.10    0.039
  11. BD (   1) C   4 - H  14        /173. BD*(   1) C   5 - H  15            1.41    0.95    0.047
  12. BD (   1) C   5 - C   6        / 60. RY*(   1) C   4                    0.34    1.51    0.029
  12. BD (   1) C   5 - C   6        / 61. RY*(   2) C   4                    0.28    1.49    0.026
  12. BD (   1) C   5 - C   6        / 87. RY*(   1) C   7                    0.52    1.58    0.036
  12. BD (   1) C   5 - C   6        /169. BD*(   1) C   4 - C   5            0.29    0.96    0.021
  12. BD (   1) C   5 - C   6        /170. BD*(   1) C   4 - H  13            1.00    1.03    0.041
  12. BD (   1) C   5 - C   6        /173. BD*(   1) C   5 - H  15            0.28    1.04    0.022
  12. BD (   1) C   5 - C   6        /174. BD*(   1) C   5 - H  16            0.42    1.06    0.027
  12. BD (   1) C   5 - C   6        /175. BD*(   1) C   6 - C   7            0.44    0.99    0.026
  12. BD (   1) C   5 - C   6        /177. BD*(   1) C   6 - H  18            0.40    1.07    0.026
  12. BD (   1) C   5 - C   6        /179. BD*(   1) C   7 - H  19            0.96    1.06    0.040
  13. BD (   1) C   5 - H  15        / 80. RY*(   3) C   6                    0.27    1.16    0.022
  13. BD (   1) C   5 - H  15        /171. BD*(   1) C   4 - H  14            1.62    0.90    0.048
  13. BD (   1) C   5 - H  15        /176. BD*(   1) C   6 - H  17            1.53    0.94    0.048
  14. BD (   1) C   5 - H  16        / 32. LP*(   1) C   3                    0.28    0.36    0.014
  14. BD (   1) C   5 - H  16        / 79. RY*(   2) C   6                    0.32    1.56    0.028
  14. BD (   1) C   5 - H  16        /167. BD*(   1) C   3 - C   4            1.88    0.85    0.051
  14. BD (   1) C   5 - H  16        /172. BD*(   1) C   5 - C   6            0.25    0.87    0.019
  14. BD (   1) C   5 - H  16        /175. BD*(   1) C   6 - C   7            1.70    0.87    0.049
  15. BD (   1) C   6 - C   7        / 69. RY*(   1) C   5                    0.53    1.59    0.037
  15. BD (   1) C   6 - C   7        / 96. RY*(   1) C   8                    0.36    1.53    0.030
  15. BD (   1) C   6 - C   7        / 97. RY*(   2) C   8                    0.25    1.45    0.024
  15. BD (   1) C   6 - C   7        /172. BD*(   1) C   5 - C   6            0.44    0.99    0.026
  15. BD (   1) C   6 - C   7        /174. BD*(   1) C   5 - H  16            0.96    1.06    0.040
  15. BD (   1) C   6 - C   7        /177. BD*(   1) C   6 - H  18            0.41    1.07    0.026
  15. BD (   1) C   6 - C   7        /178. BD*(   1) C   7 - C   8            0.29    0.96    0.021
  15. BD (   1) C   6 - C   7        /179. BD*(   1) C   7 - H  19            0.42    1.06    0.027
  15. BD (   1) C   6 - C   7        /180. BD*(   1) C   7 - H  20            0.28    1.04    0.022
  15. BD (   1) C   6 - C   7        /182. BD*(   1) C   8 - H  22            0.97    1.03    0.040
  16. BD (   1) C   6 - H  17        /173. BD*(   1) C   5 - H  15            1.61    0.92    0.049
  16. BD (   1) C   6 - H  17        /180. BD*(   1) C   7 - H  20            1.62    0.92    0.049
  17. BD (   1) C   6 - H  18        /169. BD*(   1) C   4 - C   5            1.89    0.84    0.051
  17. BD (   1) C   6 - H  18        /178. BD*(   1) C   7 - C   8            1.91    0.83    0.051
  18. BD (   1) C   7 - C   8        / 32. LP*(   1) C   3                    3.43    0.48    0.055
  18. BD (   1) C   7 - C   8        / 53. RY*(   3) C   3                    0.32    1.35    0.027
  18. BD (   1) C   7 - C   8        / 78. RY*(   1) C   6                    0.51    1.61    0.037
  18. BD (   1) C   7 - C   8        /165. BD*(   1) C   2 - C   3            1.03    1.20    0.045
  18. BD (   1) C   7 - C   8        /168. BD*(   1) C   3 - C   8            0.58    0.98    0.031
  18. BD (   1) C   7 - C   8        /175. BD*(   1) C   6 - C   7            0.40    1.00    0.026
  18. BD (   1) C   7 - C   8        /177. BD*(   1) C   6 - H  18            0.86    1.08    0.040
  18. BD (   1) C   7 - C   8        /179. BD*(   1) C   7 - H  19            0.33    1.07    0.024
  18. BD (   1) C   7 - C   8        /181. BD*(   1) C   8 - H  21            0.62    1.02    0.032
  18. BD (   1) C   7 - C   8        /182. BD*(   1) C   8 - H  22            0.40    1.04    0.026
  19. BD (   1) C   7 - H  19        / 32. LP*(   1) C   3                    0.28    0.36    0.014
  19. BD (   1) C   7 - H  19        / 79. RY*(   2) C   6                    0.32    1.56    0.029
  19. BD (   1) C   7 - H  19        /168. BD*(   1) C   3 - C   8            1.88    0.86    0.051
  19. BD (   1) C   7 - H  19        /172. BD*(   1) C   5 - C   6            1.70    0.87    0.049
  19. BD (   1) C   7 - H  19        /175. BD*(   1) C   6 - C   7            0.25    0.87    0.019
  20. BD (   1) C   7 - H  20        / 80. RY*(   3) C   6                    0.26    1.16    0.022
  20. BD (   1) C   7 - H  20        /176. BD*(   1) C   6 - H  17            1.52    0.94    0.048
  20. BD (   1) C   7 - H  20        /181. BD*(   1) C   8 - H  21            1.61    0.90    0.048
  21. BD (   1) C   8 - H  21        / 32. LP*(   1) C   3                    5.56    0.38    0.062
  21. BD (   1) C   8 - H  21        /165. BD*(   1) C   2 - C   3            0.95    1.10    0.042
  21. BD (   1) C   8 - H  21        /180. BD*(   1) C   7 - H  20            1.41    0.95    0.047
  22. BD (   1) C   8 - H  22        / 52. RY*(   2) C   3                    0.33    1.38    0.027
  22. BD (   1) C   8 - H  22        / 88. RY*(   2) C   7                    0.31    1.45    0.027
  22. BD (   1) C   8 - H  22        /167. BD*(   1) C   3 - C   4            1.82    0.89    0.051
  22. BD (   1) C   8 - H  22        /175. BD*(   1) C   6 - C   7            1.53    0.91    0.047
  22. BD (   1) C   8 - H  22        /178. BD*(   1) C   7 - C   8            0.36    0.88    0.023
  23. CR (   1) C   1                /105. RY*(   1) H   9                    0.41   10.57    0.083
  23. CR (   1) C   1                /109. RY*(   1) H  10                    0.46   10.66    0.089
  23. CR (   1) C   1                /113. RY*(   1) H  11                    0.47   10.66    0.089
  23. CR (   1) C   1                /165. BD*(   1) C   2 - C   3            0.45   10.71    0.088
  24. CR (   1) C   2                / 34. RY*(   2) C   1                    0.73   10.69    0.111
  24. CR (   1) C   2                / 52. RY*(   2) C   3                    1.66   11.03    0.171
  24. CR (   1) C   2                /117. RY*(   1) H  12                    0.37   10.51    0.079
  24. CR (   1) C   2                /165. BD*(   1) C   2 - C   3            0.36   10.76    0.079
  24. CR (   1) C   2                /167. BD*(   1) C   3 - C   4            0.55   10.53    0.096
  24. CR (   1) C   2                /168. BD*(   1) C   3 - C   8            0.70   10.53    0.109
  25. CR (   1) C   3                / 43. RY*(   2) C   2                    0.87   10.97    0.123
  25. CR (   1) C   3                / 44. RY*(   3) C   2                    0.28   10.85    0.070
  25. CR (   1) C   3                / 61. RY*(   2) C   4                    0.48   11.05    0.092
  25. CR (   1) C   3                / 97. RY*(   2) C   8                    0.52   11.02    0.096
  25. CR (   1) C   3                /161. BD*(   1) C   1 - C   2            0.53   10.54    0.095
  26. CR (   1) C   4                / 51. RY*(   1) C   3                    0.44   11.20    0.088
  26. CR (   1) C   4                / 71. RY*(   3) C   5                    0.38   10.92    0.082
  26. CR (   1) C   4                / 72. RY*(   4) C   5                    0.29   11.20    0.073
  26. CR (   1) C   4                /121. RY*(   1) H  13                    0.34   10.49    0.075
  26. CR (   1) C   4                /125. RY*(   1) H  14                    0.40   10.49    0.082
  26. CR (   1) C   4                /165. BD*(   1) C   2 - C   3            0.43   10.70    0.086
  26. CR (   1) C   4                /168. BD*(   1) C   3 - C   8            0.29   10.48    0.070
  27. CR (   1) C   5                / 63. RY*(   4) C   4                    0.46   10.94    0.090
  27. CR (   1) C   5                / 80. RY*(   3) C   6                    0.45   10.76    0.088
  27. CR (   1) C   5                /129. RY*(   1) H  15                    0.32   10.48    0.074
  27. CR (   1) C   5                /133. RY*(   1) H  16                    0.35   10.46    0.077
  28. CR (   1) C   6                / 71. RY*(   3) C   5                    0.27   10.88    0.069
  28. CR (   1) C   6                / 89. RY*(   3) C   7                    0.27   10.89    0.068
  28. CR (   1) C   6                /137. RY*(   1) H  17                    0.33   10.48    0.074
  28. CR (   1) C   6                /141. RY*(   1) H  18                    0.37   10.46    0.079
  29. CR (   1) C   7                / 80. RY*(   3) C   6                    0.46   10.76    0.089
  29. CR (   1) C   7                / 99. RY*(   4) C   8                    0.48   10.87    0.091
  29. CR (   1) C   7                /145. RY*(   1) H  19                    0.35   10.46    0.076
  29. CR (   1) C   7                /149. RY*(   1) H  20                    0.32   10.48    0.073
  30. CR (   1) C   8                / 51. RY*(   1) C   3                    0.36   11.20    0.081
  30. CR (   1) C   8                / 89. RY*(   3) C   7                    0.37   10.93    0.080
  30. CR (   1) C   8                / 90. RY*(   4) C   7                    0.30   11.18    0.073
  30. CR (   1) C   8                /153. RY*(   1) H  21                    0.40   10.49    0.082
  30. CR (   1) C   8                /157. RY*(   1) H  22                    0.37   10.53    0.079
  30. CR (   1) C   8                /165. BD*(   1) C   2 - C   3            0.47   10.70    0.090
  30. CR (   1) C   8                /167. BD*(   1) C   3 - C   4            0.27   10.47    0.068
  31. LP*(   1) C   2                / 47. RY*(   6) C   2                    0.63    1.06    0.094
  31. LP*(   1) C   2                /163. BD*(   1) C   1 - H  10            0.52    0.53    0.060
  31. LP*(   1) C   2                /164. BD*(   1) C   1 - H  11            0.52    0.53    0.060
  32. LP*(   1) C   3                / 31. LP*(   1) C   2                  401.51    0.01    0.146
  32. LP*(   1) C   3                / 45. RY*(   4) C   2                    0.28    1.89    0.066
  32. LP*(   1) C   3                / 53. RY*(   3) C   3                    0.84    0.87    0.077
  32. LP*(   1) C   3                / 56. RY*(   6) C   3                    0.44    1.16    0.065
  32. LP*(   1) C   3                /169. BD*(   1) C   4 - C   5            0.74    0.49    0.054
  32. LP*(   1) C   3                /171. BD*(   1) C   4 - H  14            0.88    0.54    0.061
  32. LP*(   1) C   3                /178. BD*(   1) C   7 - C   8            0.77    0.49    0.055
  32. LP*(   1) C   3                /181. BD*(   1) C   8 - H  21            0.88    0.54    0.062


 Natural Bond Orbitals (Summary):

                                                            Principal Delocalizations
           NBO                        Occupancy    Energy   (geminal,vicinal,remote)
 ====================================================================================
 Molecular unit  1  (C8H14)
     1. BD (   1) C   1 - C   2          0.99345    -0.82790  167(v),165(g),51(v),52(v)
                                                    164(g)
     2. BD (   1) C   1 - H   9          0.99405    -0.67373  166(v),43(v),182(r)
     3. BD (   1) C   1 - H  10          0.94969    -0.66366  31(v),165(v),47(v)
     4. BD (   1) C   1 - H  11          0.94911    -0.66319  31(v),165(v)
     5. BD (   1) C   2 - C   3          0.99138    -0.95504  168(g),167(g),161(g),33(v)
                                                    60(v),166(g),96(v),169(v)
     6. BD (   1) C   2 - H  12          0.98774    -0.70707  168(v),162(v),51(v),165(g)
                                                    52(v),33(v)
     7. BD (   1) C   3 - C   4          0.98528    -0.80779  161(v),165(g),42(v),182(v)
                                                    174(v),69(v),96(v),168(g)
                                                    169(g),171(g)
     8. BD (   1) C   3 - C   8          0.98606    -0.81128  165(g),166(v),42(v),170(v)
                                                    179(v),87(v),60(v),167(g)
                                                    178(g),181(g),182(g)
     9. BD (   1) C   4 - C   5          0.94400    -0.75296  32(v),165(v),177(v),171(g)
                                                    167(g),78(v),172(g),170(g)
                                                    174(g),53(v)
    10. BD (   1) C   4 - H  13          0.99015    -0.65887  168(v),172(v),169(g),70(v)
    11. BD (   1) C   4 - H  14          0.94926    -0.64803  32(v),173(v),165(v)
    12. BD (   1) C   5 - C   6          0.98731    -0.74009  170(v),179(v),87(v),175(g)
                                                    174(g),177(g),60(v),169(g)
                                                    61(v),173(g)
    13. BD (   1) C   5 - H  15          0.98757    -0.63168  171(v),176(v),80(v)
    14. BD (   1) C   5 - H  16          0.98274    -0.62847  167(v),175(v),32(r),79(v)
    15. BD (   1) C   6 - C   7          0.98753    -0.74052  182(v),174(v),69(v),172(g)
                                                    179(g),177(g),96(v),178(g)
                                                    180(g),97(v)
    16. BD (   1) C   6 - H  17          0.98824    -0.61916  180(v),173(v)
    17. BD (   1) C   6 - H  18          0.96817    -0.61700  178(v),169(v)
    18. BD (   1) C   7 - C   8          0.94600    -0.75254  32(v),165(v),177(v),181(g)
                                                    168(g),78(v),175(g),182(g)
                                                    179(g),53(v)
    19. BD (   1) C   7 - H  19          0.98316    -0.62896  168(v),172(v),32(r),79(v)
                                                    175(g)
    20. BD (   1) C   7 - H  20          0.98777    -0.63225  181(v),176(v),80(v)
    21. BD (   1) C   8 - H  21          0.95106    -0.64880  32(v),180(v),165(v)
    22. BD (   1) C   8 - H  22          0.98973    -0.66257  167(v),175(v),178(g),52(v)
                                                    88(v)
    23. CR (   1) C   1                  0.99960   -10.26351  113(v),109(v),165(v),105(v)
    24. CR (   1) C   2                  0.99938   -10.30595  52(v),34(v),168(v),167(v)
                                                    117(v),165(g)
    25. CR (   1) C   3                  0.99943   -10.30501  43(v),161(v),97(v),61(v)
                                                    44(v)
    26. CR (   1) C   4                  0.99952   -10.24933  51(v),165(v),125(v),71(v)
                                                    121(v),72(v),168(v)
    27. CR (   1) C   5                  0.99955   -10.22838  63(v),80(v),133(v),129(v)
    28. CR (   1) C   6                  0.99955   -10.21198  141(v),137(v),71(v),89(v)
    29. CR (   1) C   7                  0.99955   -10.22899  99(v),80(v),145(v),149(v)
    30. CR (   1) C   8                  0.99952   -10.24956  165(v),153(v),89(v),157(v)
                                                    51(v),90(v),167(v)
    31. LP*(   1) C   2                  0.12183    -0.26164  32(v),47(g),164(v),163(v)
    32. LP*(   1) C   3                  0.19350    -0.27214  31(v),181(v),171(v),53(g)
                                                    178(v),169(v),56(g),45(v)
    33. RY*(   1) C   1                  0.00161     0.51680   
    34. RY*(   2) C   1                  0.00038     0.38304   
    35. RY*(   3) C   1                  0.00005     0.74097   
    36. RY*(   4) C   1                  0.00004     1.64520   
    37. RY*(   5) C   1                  0.00001     2.07781   
    38. RY*(   6) C   1                  0.00000     1.85869   
    39. RY*(   7) C   1                  0.00000     1.86704   
    40. RY*(   8) C   1                  0.00000     1.15569   
    41. RY*(   9) C   1                  0.00000     1.96708   
    42. RY*(   1) C   2                  0.00359     0.88612   
    43. RY*(   2) C   2                  0.00061     0.66280   
    44. RY*(   3) C   2                  0.00032     0.54904   
    45. RY*(   4) C   2                  0.00016     1.61848   
    46. RY*(   5) C   2                  0.00014     1.58483   
    47. RY*(   6) C   2                  0.00007     0.80148   
    48. RY*(   7) C   2                  0.00001     2.05553   
    49. RY*(   8) C   2                  0.00000     1.72066   
    50. RY*(   9) C   2                  0.00001     1.95363   
    51. RY*(   1) C   3                  0.00232     0.94770   
    52. RY*(   2) C   3                  0.00121     0.72231   
    53. RY*(   3) C   3                  0.00093     0.59659   
    54. RY*(   4) C   3                  0.00030     1.95296   
    55. RY*(   5) C   3                  0.00024     1.65072   
    56. RY*(   6) C   3                  0.00019     0.88480   
    57. RY*(   7) C   3                  0.00011     1.71816   
    58. RY*(   8) C   3                  0.00005     1.70048   
    59. RY*(   9) C   3                  0.00001     1.97924   
    60. RY*(   1) C   4                  0.00343     0.76708   
    61. RY*(   2) C   4                  0.00084     0.74529   
    62. RY*(   3) C   4                  0.00049     1.05671   
    63. RY*(   4) C   4                  0.00022     0.70705   
    64. RY*(   5) C   4                  0.00013     1.76497   
    65. RY*(   6) C   4                  0.00005     1.70601   
    66. RY*(   7) C   4                  0.00003     1.74928   
    67. RY*(   8) C   4                  0.00001     1.97208   
    68. RY*(   9) C   4                  0.00000     2.14943   
    69. RY*(   1) C   5                  0.00250     0.84644   
    70. RY*(   2) C   5                  0.00085     0.80193   
    71. RY*(   3) C   5                  0.00061     0.66992   
    72. RY*(   4) C   5                  0.00019     0.95050   
    73. RY*(   5) C   5                  0.00014     1.71937   
    74. RY*(   6) C   5                  0.00007     2.02865   
    75. RY*(   7) C   5                  0.00003     1.84038   
    76. RY*(   8) C   5                  0.00000     1.98532   
    77. RY*(   9) C   5                  0.00001     1.89567   
    78. RY*(   1) C   6                  0.00228     0.85896   
    79. RY*(   2) C   6                  0.00081     0.93334   
    80. RY*(   3) C   6                  0.00070     0.52877   
    81. RY*(   4) C   6                  0.00016     0.95581   
    82. RY*(   5) C   6                  0.00013     1.81597   
    83. RY*(   6) C   6                  0.00006     2.07930   
    84. RY*(   7) C   6                  0.00001     1.98535   
    85. RY*(   8) C   6                  0.00001     1.62806   
    86. RY*(   9) C   6                  0.00002     2.04179   
    87. RY*(   1) C   7                  0.00248     0.84086   
    88. RY*(   2) C   7                  0.00089     0.79026   
    89. RY*(   3) C   7                  0.00060     0.67850   
    90. RY*(   4) C   7                  0.00019     0.92941   
    91. RY*(   5) C   7                  0.00014     1.72997   
    92. RY*(   6) C   7                  0.00007     2.02317   
    93. RY*(   7) C   7                  0.00003     1.85803   
    94. RY*(   8) C   7                  0.00001     1.87056   
    95. RY*(   9) C   7                  0.00000     2.01334   
    96. RY*(   1) C   8                  0.00308     0.78458   
    97. RY*(   2) C   8                  0.00090     0.71207   
    98. RY*(   3) C   8                  0.00049     1.08827   
    99. RY*(   4) C   8                  0.00023     0.64478   
   100. RY*(   5) C   8                  0.00013     1.80629   
   101. RY*(   6) C   8                  0.00005     1.70497   
   102. RY*(   7) C   8                  0.00001     1.93655   
   103. RY*(   8) C   8                  0.00002     1.89835   
   104. RY*(   9) C   8                  0.00001     2.07884   
   105. RY*(   1) H   9                  0.00053     0.30946   
   106. RY*(   2) H   9                  0.00009     1.65735   
   107. RY*(   3) H   9                  0.00006     1.56415   
   108. RY*(   4) H   9                  0.00002     2.05391   
   109. RY*(   1) H  10                  0.00029     0.39788   
   110. RY*(   2) H  10                  0.00009     1.63032   
   111. RY*(   3) H  10                  0.00007     1.54888   
   112. RY*(   4) H  10                  0.00001     1.96179   
   113. RY*(   1) H  11                  0.00029     0.39531   
   114. RY*(   2) H  11                  0.00010     1.63096   
   115. RY*(   3) H  11                  0.00007     1.55322   
   116. RY*(   4) H  11                  0.00001     1.96150   
   117. RY*(   1) H  12                  0.00112     0.20074   
   118. RY*(   2) H  12                  0.00005     1.80078   
   119. RY*(   3) H  12                  0.00004     2.09945   
   120. RY*(   4) H  12                  0.00001     1.46339   
   121. RY*(   1) H  13                  0.00097     0.23855   
   122. RY*(   2) H  13                  0.00008     1.68169   
   123. RY*(   3) H  13                  0.00004     1.65209   
   124. RY*(   4) H  13                  0.00002     2.13255   
   125. RY*(   1) H  14                  0.00101     0.23807   
   126. RY*(   2) H  14                  0.00009     1.72099   
   127. RY*(   3) H  14                  0.00008     1.65792   
   128. RY*(   4) H  14                  0.00002     2.14274   
   129. RY*(   1) H  15                  0.00128     0.24839   
   130. RY*(   2) H  15                  0.00008     1.69035   
   131. RY*(   3) H  15                  0.00007     1.68723   
   132. RY*(   4) H  15                  0.00002     2.15750   
   133. RY*(   1) H  16                  0.00089     0.23548   
   134. RY*(   2) H  16                  0.00008     1.73066   
   135. RY*(   3) H  16                  0.00005     1.65603   
   136. RY*(   4) H  16                  0.00002     2.17293   
   137. RY*(   1) H  17                  0.00122     0.26707   
   138. RY*(   2) H  17                  0.00008     1.78340   
   139. RY*(   3) H  17                  0.00007     1.63256   
   140. RY*(   4) H  17                  0.00002     2.15511   
   141. RY*(   1) H  18                  0.00082     0.24634   
   142. RY*(   2) H  18                  0.00008     1.72672   
   143. RY*(   3) H  18                  0.00006     1.66710   
   144. RY*(   4) H  18                  0.00002     2.18603   
   145. RY*(   1) H  19                  0.00089     0.23551   
   146. RY*(   2) H  19                  0.00008     1.72951   
   147. RY*(   3) H  19                  0.00005     1.66076   
   148. RY*(   4) H  19                  0.00002     2.17244   
   149. RY*(   1) H  20                  0.00128     0.24754   
   150. RY*(   2) H  20                  0.00008     1.75139   
   151. RY*(   3) H  20                  0.00006     1.62538   
   152. RY*(   4) H  20                  0.00002     2.15642   
   153. RY*(   1) H  21                  0.00102     0.23757   
   154. RY*(   2) H  21                  0.00008     1.71956   
   155. RY*(   3) H  21                  0.00008     1.66877   
   156. RY*(   4) H  21                  0.00002     2.14290   
   157. RY*(   1) H  22                  0.00095     0.28336   
   158. RY*(   2) H  22                  0.00009     1.71322   
   159. RY*(   3) H  22                  0.00004     1.62885   
   160. RY*(   4) H  22                  0.00002     2.13672   
   161. BD*(   1) C   1 - C   2          0.00547     0.23357   
   162. BD*(   1) C   1 - H   9          0.00365     0.27914   
   163. BD*(   1) C   1 - H  10          0.00145     0.27214   
   164. BD*(   1) C   1 - H  11          0.00143     0.27249   
   165. BD*(   1) C   2 - C   3          0.01081     0.44965   
   166. BD*(   1) C   2 - H  12          0.00921     0.26443   
   167. BD*(   1) C   3 - C   4          0.01348     0.22458   
   168. BD*(   1) C   3 - C   8          0.01572     0.22661   
   169. BD*(   1) C   4 - C   5          0.00767     0.21921   
   170. BD*(   1) C   4 - H  13          0.00603     0.28818   
   171. BD*(   1) C   4 - H  14          0.00731     0.26966   
   172. BD*(   1) C   5 - C   6          0.00740     0.24586   
   173. BD*(   1) C   5 - H  15          0.00789     0.29836   
   174. BD*(   1) C   5 - H  16          0.00561     0.31903   
   175. BD*(   1) C   6 - C   7          0.00740     0.24587   
   176. BD*(   1) C   6 - H  17          0.00817     0.30550   
   177. BD*(   1) C   6 - H  18          0.00524     0.32629   
   178. BD*(   1) C   7 - C   8          0.00772     0.21760   
   179. BD*(   1) C   7 - H  19          0.00560     0.31834   
   180. BD*(   1) C   7 - H  20          0.00789     0.29754   
   181. BD*(   1) C   8 - H  21          0.00729     0.26880   
   182. BD*(   1) C   8 - H  22          0.00645     0.29202   
       -------------------------------
              Total Lewis   29.47555  ( 98.2518%)
        Valence non-Lewis    0.47420  (  1.5807%)
        Rydberg non-Lewis    0.05025  (  0.1675%)
       -------------------------------
            Total unit  1   30.00000  (100.0000%)
           Charge unit  1    1.00000
 Unable to Open any file for archive entry.
 1\1\GINC-COMPUTE-0-6\SP\UB3LYP\def2SVP\C8H14(1+,2)\ZAHRT2\13-Mar-2021\
 0\\# b3lyp/def2svp geom=NewRedundant pop=NBO\\57\\1,2\C,0,2.782452375,
 -0.5015677676,1.1173156651\C,0,1.7787331353,0.516555239,0.6632577553\C
 ,0,0.6855070265,0.3263166137,-0.0944638205\C,0,-0.2378715933,1.4698215
 934,-0.4501266287\C,0,-1.6849768945,1.1792744138,-0.0164993587\C,0,-2.
 1756356941,-0.1572934559,-0.5815919283\C,0,-1.2308069814,-1.3017674381
 ,-0.2024523414\C,0,0.2169794636,-1.0050734305,-0.6342125479\H,0,2.5499
 869824,-1.5193897956,0.7743862901\H,0,2.8494004094,-0.5258107179,2.219
 3911053\H,0,3.793796551,-0.2485946037,0.7524095361\H,0,1.9790598875,1.
 5438701025,0.9951381742\H,0,0.1215454914,2.4098518895,-0.0029787024\H,
 0,-0.2267839075,1.6116817219,-1.5484545025\H,0,-1.7260693932,1.1453396
 553,1.0868281547\H,0,-2.3490456565,2.0001980396,-0.3347306004\H,0,-2.2
 332544628,-0.0854892115,-1.6836634332\H,0,-3.1984917122,-0.3716444572,
 -0.229581858\H,0,-1.5717356563,-2.2487573662,-0.6530448133\H,0,-1.2531
 223759,-1.4444344737,0.8926662331\H,0,0.2494166963,-0.967169467,-1.740
 2436287\H,0,0.8809163093,-1.8259170838,-0.32934875\\Version=ES64L-G16R
 evC.01\State=2-A\HF=-312.7458896\S2=0.751934\S2-1=0.\S2A=0.750003\RMSD
 =6.968e-09\Dipole=1.2034572,0.173086,0.3039864\Quadrupole=6.7087563,-2
 .6523753,-4.056381,-0.4159686,4.9207565,0.1051886\PG=C01 [X(C8H14)]\\@
 The archive entry for this job was punched.


 Standing in the middle of the road is very dangerous;
 you get knocked down by the traffic from both sides.
                                -- Margaret Thatcher
 File lengths (MBytes):  RWF=     37 Int=      0 D2E=      0 Chk=      3 Scr=      1
 Normal termination of Gaussian 16
