# Supplementary material for: Machine-Learning-Guided Discovery of Electrochemical Reactions
Source: J Am Chem Soc. 2022 Dec 2;144(49):22599–610. doi: 10.1021/jacs.2c08997 (PMC9756344; doi:10.1021/jacs.2c08997)
Supplement: Supplementary file 4 — ja2c08997_si_004.zip [file ja2c08997_si_004.zip › Reactivity Prediction/Ologs_notimes/58.log]

 Entering Gaussian System, Link 0=g16
 Input=58.com
 Output=58.log
 Initial command:
  
 Copyright (c) 1988-2019, Gaussian, Inc.  All Rights Reserved.
  
 This is part of the Gaussian(R) 16 program.  It is based on
 the Gaussian(R) 09 system (copyright 2009, Gaussian, Inc.),
 the Gaussian(R) 03 system (copyright 2003, Gaussian, Inc.),
 the Gaussian(R) 98 system (copyright 1998, Gaussian, Inc.),
 the Gaussian(R) 94 system (copyright 1995, Gaussian, Inc.),
 the Gaussian 92(TM) system (copyright 1992, Gaussian, Inc.),
 the Gaussian 90(TM) system (copyright 1990, Gaussian, Inc.),
 the Gaussian 88(TM) system (copyright 1988, Gaussian, Inc.),
 the Gaussian 86(TM) system (copyright 1986, Carnegie Mellon
 University), and the Gaussian 82(TM) system (copyright 1983,
 Carnegie Mellon University). Gaussian is a federally registered
 trademark of Gaussian, Inc.
  
 This software contains proprietary and confidential information,
 including trade secrets, belonging to Gaussian, Inc.
  
 This software is provided under written license and may be
 used, copied, transmitted, or stored only in accord with that
 written license.
  
 The following legend is applicable only to US Government
 contracts under FAR:
  
                    RESTRICTED RIGHTS LEGEND
  
 Use, reproduction and disclosure by the US Government is
 subject to restrictions as set forth in subparagraphs (a)
 and (c) of the Commercial Computer Software - Restricted
 Rights clause in FAR 52.227-19.
  
 Gaussian, Inc.
 340 Quinnipiac St., Bldg. 40, Wallingford CT 06492
  
  
 ---------------------------------------------------------------
 Warning -- This program may not be used in any manner that
 competes with the business of Gaussian, Inc. or will provide
 assistance to any competitor of Gaussian, Inc.  The licensee
 of this program is prohibited from giving any competitor of
 Gaussian, Inc. access to this program.  By using this program,
 the user acknowledges that Gaussian, Inc. is engaged in the
 business of creating and licensing software in the field of
 computational chemistry and represents and warrants to the
 licensee that it is not a competitor of Gaussian, Inc. and that
 it will not use this program in any manner prohibited above.
 ---------------------------------------------------------------
  

 Cite this work as:
 Gaussian 16, Revision C.01,
 M. J. Frisch, G. W. Trucks, H. B. Schlegel, G. E. Scuseria, 
 M. A. Robb, J. R. Cheeseman, G. Scalmani, V. Barone, 
 G. A. Petersson, H. Nakatsuji, X. Li, M. Caricato, A. V. Marenich, 
 J. Bloino, B. G. Janesko, R. Gomperts, B. Mennucci, H. P. Hratchian, 
 J. V. Ortiz, A. F. Izmaylov, J. L. Sonnenberg, D. Williams-Young, 
 F. Ding, F. Lipparini, F. Egidi, J. Goings, B. Peng, A. Petrone, 
 T. Henderson, D. Ranasinghe, V. G. Zakrzewski, J. Gao, N. Rega, 
 G. Zheng, W. Liang, M. Hada, M. Ehara, K. Toyota, R. Fukuda, 
 J. Hasegawa, M. Ishida, T. Nakajima, Y. Honda, O. Kitao, H. Nakai, 
 T. Vreven, K. Throssell, J. A. Montgomery, Jr., J. E. Peralta, 
 F. Ogliaro, M. J. Bearpark, J. J. Heyd, E. N. Brothers, K. N. Kudin, 
 V. N. Staroverov, T. A. Keith, R. Kobayashi, J. Normand, 
 K. Raghavachari, A. P. Rendell, J. C. Burant, S. S. Iyengar, 
 J. Tomasi, M. Cossi, J. M. Millam, M. Klene, C. Adamo, R. Cammi, 
 J. W. Ochterski, R. L. Martin, K. Morokuma, O. Farkas, 
 J. B. Foresman, and D. J. Fox, Gaussian, Inc., Wallingford CT, 2019.
 
 ******************************************
 Gaussian 16:  ES64L-G16RevC.01  3-Jul-2019
                13-Mar-2021 
 ******************************************
 %nprocshared=16
 Will use up to   16 processors via shared memory.
 %mem=7GB
 -----------------------------------------
 # b3lyp/def2svp geom=NewRedundant pop=NBO
 -----------------------------------------
 1/29=4000,38=1,172=1/1;
 2/12=2,17=6,18=5,40=1/2;
 3/5=43,7=101,11=2,25=1,30=1,74=-5/1,2,3;
 4//1;
 5/5=2,38=5/2;
 6/7=2,8=2,9=2,10=2,28=1,40=1/1,7;
 99/5=1,9=1/99;
 --
 58
 --
 Symbolic Z-matrix:
 Charge =  1 Multiplicity = 2
 C                    -2.13033   1.17748   0.27744 
 C                    -1.52938   0.09271  -0.23226 
 C                    -2.19807  -1.25837  -0.21234 
 C                    -0.16806   0.17344  -0.89319 
 C                     1.07845   0.02945   0.03121 
 C                     1.03247  -1.27652   0.83929 
 C                     1.16867   1.21778   1.00022 
 C                     2.32377   0.01927  -0.87095 
 H                    -3.11164   1.11561   0.75685 
 H                    -1.66581   2.16597   0.22556 
 H                    -2.38347  -1.60783  -1.24359 
 H                    -1.5628   -2.0223    0.26278 
 H                    -3.16137  -1.23114   0.31777 
 H                    -0.07712   1.13979  -1.41595 
 H                    -0.10253  -0.60778  -1.67028 
 H                     0.93714  -2.15511   0.18051 
 H                     0.18914  -1.2832    1.54648 
 H                     1.95739  -1.39803   1.42598 
 H                     1.22578   2.17344   0.45366 
 H                     2.06987   1.13592   1.62925 
 H                     0.29329   1.26032   1.66481 
 H                     2.38488   0.93927  -1.47479 
 H                     3.24508  -0.051    -0.27039 
 H                     2.30669  -0.83778  -1.56393 
 
                          Input orientation:                          
 ---------------------------------------------------------------------
 Center     Atomic      Atomic             Coordinates (Angstroms)
 Number     Number       Type             X           Y           Z
 ---------------------------------------------------------------------
      1          6           0       -2.130332    1.177481    0.277437
      2          6           0       -1.529379    0.092713   -0.232264
      3          6           0       -2.198070   -1.258369   -0.212340
      4          6           0       -0.168062    0.173436   -0.893191
      5          6           0        1.078454    0.029454    0.031207
      6          6           0        1.032466   -1.276521    0.839293
      7          6           0        1.168669    1.217784    1.000221
      8          6           0        2.323768    0.019266   -0.870949
      9          1           0       -3.111641    1.115606    0.756847
     10          1           0       -1.665813    2.165972    0.225558
     11          1           0       -2.383467   -1.607829   -1.243588
     12          1           0       -1.562797   -2.022296    0.262781
     13          1           0       -3.161370   -1.231136    0.317766
     14          1           0       -0.077121    1.139787   -1.415954
     15          1           0       -0.102528   -0.607784   -1.670281
     16          1           0        0.937136   -2.155112    0.180510
     17          1           0        0.189142   -1.283196    1.546484
     18          1           0        1.957388   -1.398026    1.425983
     19          1           0        1.225781    2.173439    0.453661
     20          1           0        2.069867    1.135920    1.629251
     21          1           0        0.293286    1.260316    1.664811
     22          1           0        2.384883    0.939274   -1.474793
     23          1           0        3.245080   -0.050997   -0.270389
     24          1           0        2.306687   -0.837782   -1.563932
 ---------------------------------------------------------------------
                    Distance matrix (angstroms):
                    1          2          3          4          5
     1  C    0.000000
     2  C    1.340769   0.000000
     3  C    2.485525   1.507636   0.000000
     4  C    2.495792   1.515429   2.575763   0.000000
     5  C    3.416856   2.621873   3.528940   1.558539   0.000000
     6  C    4.042412   3.096141   3.397443   2.558347   1.536454
     7  C    3.377491   3.172424   4.351617   2.542149   1.535986
     8  C    4.743338   3.906413   4.744801   2.496694   1.537789
     9  H    1.093906   2.127957   2.722075   3.503565   4.388984
    10  H    1.093427   2.127584   3.493016   2.732225   3.483314
    11  H    3.183638   2.155014   1.104521   2.864211   4.036174
    12  H    3.249751   2.172429   1.101315   2.846541   3.352538
    13  H    2.620325   2.172212   1.099864   3.521241   4.432529
    14  H    2.661704   2.146285   3.420273   1.102446   2.159275
    15  H    3.330580   2.143476   2.634416   1.103843   2.166992
    16  H    4.530445   3.362558   3.284508   2.792209   2.194218
    17  H    3.611837   2.830263   2.965275   2.863806   2.193169
    18  H    4.966070   4.138797   4.468942   3.516475   2.180740
    19  H    3.505207   3.520060   4.893221   2.785106   2.190169
    20  H    4.412572   4.184267   5.228705   3.506766   2.181950
    21  H    2.793848   2.878246   4.009279   2.817361   2.190929
    22  H    4.849146   4.193088   5.237068   2.728057   2.191475
    23  H    5.541148   4.776774   5.575750   3.476750   2.188995
    24  H    5.209516   4.165881   4.721920   2.756236   2.192059
                    6          7          8          9         10
     6  C    0.000000
     7  C    2.503200   0.000000
     8  C    2.504287   2.504391   0.000000
     9  H    4.785676   4.288441   5.778871   0.000000
    10  H    4.416801   3.087629   4.661269   1.864391   0.000000
    11  H    4.014568   5.063244   4.994433   3.456744   4.112784
    12  H    2.761147   4.301493   4.534171   3.534041   4.189699
    13  H    4.226383   5.021175   5.750069   2.387983   3.712887
    14  H    3.486527   2.719555   2.704971   3.732286   2.504308
    15  H    2.834322   3.475661   2.630406   4.232704   3.705642
    16  H    1.102273   3.478788   2.785002   5.236636   5.044714
    17  H    1.100618   2.740945   3.478077   4.156073   4.133093
    18  H    1.102021   2.765107   2.723756   5.697469   5.222135
    19  H    3.476824   1.102391   2.756924   4.474836   2.900586
    20  H    2.742281   1.102060   2.749978   5.254476   4.121488
    21  H    2.768287   1.099902   3.477520   3.526878   2.594172
    22  H    3.477610   2.771721   1.102169   5.934904   4.561153
    23  H    2.762057   2.745129   1.102009   6.544011   5.410895
    24  H    2.755290   3.477832   1.102292   6.209671   5.292028
                   11         12         13         14         15
    11  H    0.000000
    12  H    1.764775   0.000000
    13  H    1.784617   1.784487   0.000000
    14  H    3.591425   3.876100   4.259068   0.000000
    15  H    2.526823   2.805344   3.701001   1.766164   0.000000
    16  H    3.654309   2.504810   4.203608   3.799181   2.626890
    17  H    3.808964   2.294221   3.569088   3.836376   3.299822
    18  H    5.100358   3.759582   5.240008   4.319298   3.801919
    19  H    5.495936   5.041506   5.554880   2.502289   3.743092
    20  H    5.967708   5.003779   5.889718   3.725969   4.318184
    21  H    4.883651   4.023216   4.467271   3.105293   3.843085
    22  H    5.410947   5.232039   6.219716   2.470856   2.935782
    23  H    5.920420   5.223597   6.540738   3.710432   3.670993
    24  H    4.763731   4.439917   5.796134   3.100841   2.422504
                   16         17         18         19         20
    16  H    0.000000
    17  H    1.784830   0.000000
    18  H    1.779129   1.776064   0.000000
    19  H    4.346755   3.770571   3.773066   0.000000
    20  H    3.769989   3.065305   2.544573   1.780713   0.000000
    21  H    3.779265   2.548391   3.145324   1.780513   1.781286
    22  H    3.796212   4.346121   3.749697   2.566245   3.126179
    23  H    3.155505   3.762724   2.519983   3.090297   2.529531
    24  H    2.579556   3.789074   3.061940   3.782392   3.761382
                   21         22         23         24
    21  H    0.000000
    22  H    3.786154   0.000000
    23  H    3.765319   1.780777   0.000000
    24  H    4.345179   1.781007   1.781254   0.000000
 Stoichiometry    C8H16(1+,2)
 Framework group  C1[X(C8H16)]
 Deg. of freedom    66
 Full point group                 C1      NOp   1
 Largest Abelian subgroup         C1      NOp   1
 Largest concise Abelian subgroup C1      NOp   1
                         Standard orientation:                         
 ---------------------------------------------------------------------
 Center     Atomic      Atomic             Coordinates (Angstroms)
 Number     Number       Type             X           Y           Z
 ---------------------------------------------------------------------
      1          6           0       -2.064577    1.319921    0.039898
      2          6           0       -1.525232    0.127587   -0.251830
      3          6           0       -2.261474   -1.157768    0.028843
      4          6           0       -0.168983    0.008707   -0.917399
      5          6           0        1.078776   -0.019356    0.016065
      6          6           0        0.975425   -1.141246    1.060752
      7          6           0        1.240018    1.326889    0.737784
      8          6           0        2.311882   -0.267705   -0.868564
      9          1           0       -3.042387    1.402578    0.523309
     10          1           0       -1.551016    2.254432   -0.202026
     11          1           0       -2.475818   -1.689000   -0.915518
     12          1           0       -1.660625   -1.847990    0.641599
     13          1           0       -3.216208   -0.978974    0.544806
     14          1           0       -0.034840    0.850350   -1.616706
     15          1           0       -0.151866   -0.909770   -1.529425
     16          1           0        0.828258   -2.124008    0.583756
     17          1           0        0.140745   -0.967845    1.756885
     18          1           0        1.899423   -1.195535    1.658857
     19          1           0        1.339570    2.155231    0.017225
     20          1           0        2.142809    1.320826    1.369821
     21          1           0        0.375351    1.541979    1.382666
     22          1           0        2.412984    0.514475   -1.638467
     23          1           0        3.235033   -0.268924   -0.266721
     24          1           0        2.243575   -1.240007   -1.383356
 ---------------------------------------------------------------------
 Rotational constants (GHZ):           2.9737034           1.3516776           1.2013060
 Standard basis: def2SVP (5D, 7F)
 There are   200 symmetry adapted cartesian basis functions of A   symmetry.
 There are   192 symmetry adapted basis functions of A   symmetry.
   192 basis functions,   312 primitive gaussians,   200 cartesian basis functions
    32 alpha electrons       31 beta electrons
       nuclear repulsion energy       398.5301424480 Hartrees.
 NAtoms=   24 NActive=   24 NUniq=   24 SFac= 1.00D+00 NAtFMM=   60 NAOKFM=F Big=F
 Integral buffers will be    131072 words long.
 Raffenetti 2 integral format.
 Two-electron integral symmetry is turned on.
 One-electron integrals computed using PRISM.
   1 Symmetry operations used in ECPInt.
 ECPInt:  NShTT=    4656 NPrTT=   15728 LenC2=    4632 LenP2D=   12866.
 LDataN:  DoStor=T MaxTD1= 4 Len=   56
 NBasis=   192 RedAO= T EigKep=  1.26D-03  NBF=   192
 NBsUse=   192 1.00D-06 EigRej= -1.00D+00 NBFU=   192
 ExpMin= 1.22D-01 ExpMax= 1.24D+03 ExpMxC= 1.86D+02 IAcc=3 IRadAn=         5 AccDes= 0.00D+00
 Harris functional with IExCor=  402 and IRadAn=       5 diagonalized for initial guess.
 HarFok:  IExCor=  402 AccDes= 0.00D+00 IRadAn=         5 IDoV= 1 UseB2=F ITyADJ=14
 ICtDFT=  3500011 ScaDFX=  1.000000  1.000000  1.000000  1.000000
 FoFCou: FMM=F IPFlag=           0 FMFlag=      100000 FMFlg1=           0
         NFxFlg=           0 DoJE=T BraDBF=F KetDBF=T FulRan=T
         wScrn=  0.000000 ICntrl=       500 IOpCl=  0 I1Cent=   200000004 NGrid=           0
         NMat0=    1 NMatS0=      1 NMatT0=    0 NMatD0=    1 NMtDS0=    0 NMtDT0=    0
 Petite list used in FoFCou.
 Initial guess <Sx>= 0.0000 <Sy>= 0.0000 <Sz>= 0.5000 <S**2>= 0.7500 S= 0.5000
 Requested convergence on RMS density matrix=1.00D-08 within 128 cycles.
 Requested convergence on MAX density matrix=1.00D-06.
 Requested convergence on             energy=1.00D-06.
 No special actions if energy rises.
 Integral accuracy reduced to 1.0D-05 until final iterations.
 Initial convergence to 1.0D-05 achieved.  Increase integral accuracy.
 SCF Done:  E(UB3LYP) =  -313.925296320     A.U. after   19 cycles
            NFock= 19  Conv=0.42D-08     -V/T= 2.0127
 <Sx>= 0.0000 <Sy>= 0.0000 <Sz>= 0.5000 <S**2>= 0.7528 S= 0.5014
 <L.S>= 0.000000000000E+00
 Annihilation of the first spin contaminant:
 S**2 before annihilation     0.7528,   after     0.7500

 **********************************************************************

            Population analysis using the SCF Density.

 **********************************************************************

 Orbital symmetries:
 Alpha Orbitals:
       Occupied  (A) (A) (A) (A) (A) (A) (A) (A) (A) (A) (A) (A)
                 (A) (A) (A) (A) (A) (A) (A) (A) (A) (A) (A) (A)
                 (A) (A) (A) (A) (A) (A) (A) (A)
       Virtual   (A) (A) (A) (A) (A) (A) (A) (A) (A) (A) (A) (A)
                 (A) (A) (A) (A) (A) (A) (A) (A) (A) (A) (A) (A)
                 (A) (A) (A) (A) (A) (A) (A) (A) (A) (A) (A) (A)
                 (A) (A) (A) (A) (A) (A) (A) (A) (A) (A) (A) (A)
                 (A) (A) (A) (A) (A) (A) (A) (A) (A) (A) (A) (A)
                 (A) (A) (A) (A) (A) (A) (A) (A) (A) (A) (A) (A)
                 (A) (A) (A) (A) (A) (A) (A) (A) (A) (A) (A) (A)
                 (A) (A) (A) (A) (A) (A) (A) (A) (A) (A) (A) (A)
                 (A) (A) (A) (A) (A) (A) (A) (A) (A) (A) (A) (A)
                 (A) (A) (A) (A) (A) (A) (A) (A) (A) (A) (A) (A)
                 (A) (A) (A) (A) (A) (A) (A) (A) (A) (A) (A) (A)
                 (A) (A) (A) (A) (A) (A) (A) (A) (A) (A) (A) (A)
                 (A) (A) (A) (A) (A) (A) (A) (A) (A) (A) (A) (A)
                 (A) (A) (A) (A)
 Beta  Orbitals:
       Occupied  (A) (A) (A) (A) (A) (A) (A) (A) (A) (A) (A) (A)
                 (A) (A) (A) (A) (A) (A) (A) (A) (A) (A) (A) (A)
                 (A) (A) (A) (A) (A) (A) (A)
       Virtual   (A) (A) (A) (A) (A) (A) (A) (A) (A) (A) (A) (A)
                 (A) (A) (A) (A) (A) (A) (A) (A) (A) (A) (A) (A)
                 (A) (A) (A) (A) (A) (A) (A) (A) (A) (A) (A) (A)
                 (A) (A) (A) (A) (A) (A) (A) (A) (A) (A) (A) (A)
                 (A) (A) (A) (A) (A) (A) (A) (A) (A) (A) (A) (A)
                 (A) (A) (A) (A) (A) (A) (A) (A) (A) (A) (A) (A)
                 (A) (A) (A) (A) (A) (A) (A) (A) (A) (A) (A) (A)
                 (A) (A) (A) (A) (A) (A) (A) (A) (A) (A) (A) (A)
                 (A) (A) (A) (A) (A) (A) (A) (A) (A) (A) (A) (A)
                 (A) (A) (A) (A) (A) (A) (A) (A) (A) (A) (A) (A)
                 (A) (A) (A) (A) (A) (A) (A) (A) (A) (A) (A) (A)
                 (A) (A) (A) (A) (A) (A) (A) (A) (A) (A) (A) (A)
                 (A) (A) (A) (A) (A) (A) (A) (A) (A) (A) (A) (A)
                 (A) (A) (A) (A) (A)
 The electronic state is 2-A.
 Alpha  occ. eigenvalues --  -10.45843 -10.44924 -10.38501 -10.38015 -10.37629
 Alpha  occ. eigenvalues --  -10.33055 -10.32931 -10.32021  -1.05126  -0.97911
 Alpha  occ. eigenvalues --   -0.90284  -0.87308  -0.83090  -0.82606  -0.75019
 Alpha  occ. eigenvalues --   -0.70419  -0.67692  -0.66167  -0.63769  -0.60962
 Alpha  occ. eigenvalues --   -0.59439  -0.58943  -0.57801  -0.56348  -0.54901
 Alpha  occ. eigenvalues --   -0.53382  -0.52243  -0.51650  -0.51052  -0.48914
 Alpha  occ. eigenvalues --   -0.48181  -0.48116
 Alpha virt. eigenvalues --   -0.23910  -0.11032  -0.07981  -0.07491  -0.06528
 Alpha virt. eigenvalues --   -0.05275  -0.04763  -0.04134  -0.03034  -0.02031
 Alpha virt. eigenvalues --   -0.01040  -0.00317   0.00668   0.01400   0.02573
 Alpha virt. eigenvalues --    0.03850   0.04316   0.04813   0.05280   0.07577
 Alpha virt. eigenvalues --    0.08035   0.09319   0.10599   0.14112   0.20141
 Alpha virt. eigenvalues --    0.21987   0.22983   0.23890   0.26150   0.26818
 Alpha virt. eigenvalues --    0.28933   0.30030   0.32115   0.35858   0.37812
 Alpha virt. eigenvalues --    0.38490   0.39902   0.41355   0.43893   0.44555
 Alpha virt. eigenvalues --    0.45463   0.45641   0.46817   0.47431   0.48989
 Alpha virt. eigenvalues --    0.49074   0.50014   0.50411   0.50481   0.51443
 Alpha virt. eigenvalues --    0.52591   0.52896   0.54612   0.55926   0.56640
 Alpha virt. eigenvalues --    0.57205   0.57428   0.57957   0.59069   0.59445
 Alpha virt. eigenvalues --    0.61255   0.63617   0.65061   0.65475   0.71706
 Alpha virt. eigenvalues --    0.73749   0.81401   0.86247   0.93173   0.94277
 Alpha virt. eigenvalues --    0.95675   0.99204   1.01156   1.02830   1.04505
 Alpha virt. eigenvalues --    1.05223   1.11125   1.12342   1.20048   1.27928
 Alpha virt. eigenvalues --    1.30494   1.35189   1.36724   1.38141   1.39483
 Alpha virt. eigenvalues --    1.40176   1.40504   1.41854   1.42561   1.45975
 Alpha virt. eigenvalues --    1.46962   1.48905   1.50582   1.52823   1.56297
 Alpha virt. eigenvalues --    1.58683   1.59263   1.60564   1.60952   1.63338
 Alpha virt. eigenvalues --    1.63953   1.64877   1.65528   1.68126   1.69081
 Alpha virt. eigenvalues --    1.70231   1.70773   1.71854   1.72342   1.74147
 Alpha virt. eigenvalues --    1.74574   1.78005   1.79258   1.80060   1.83209
 Alpha virt. eigenvalues --    1.85017   1.85468   1.88076   1.88741   1.96982
 Alpha virt. eigenvalues --    1.99239   2.02314   2.03544   2.04404   2.05332
 Alpha virt. eigenvalues --    2.07594   2.11687   2.15041   2.17237   2.20193
 Alpha virt. eigenvalues --    2.25554   2.25963   2.27021   2.29164   2.30740
 Alpha virt. eigenvalues --    2.33593   2.37998   2.39905   2.43713   2.45282
 Alpha virt. eigenvalues --    2.47264   2.47671   2.49545   2.52753   2.57502
 Alpha virt. eigenvalues --    2.59912   2.69933   2.70566   2.71183   2.71870
 Alpha virt. eigenvalues --    2.73887   2.74600   2.75822   2.80333   2.81760
 Alpha virt. eigenvalues --    2.84216   2.89283   2.93060   2.94536   3.01572
  Beta  occ. eigenvalues --  -10.45537 -10.44055 -10.38416 -10.38004 -10.37487
  Beta  occ. eigenvalues --  -10.33036 -10.32911 -10.32019  -1.03503  -0.97158
  Beta  occ. eigenvalues --   -0.89178  -0.86882  -0.82973  -0.82513  -0.74082
  Beta  occ. eigenvalues --   -0.69802  -0.67138  -0.65691  -0.62672  -0.60653
  Beta  occ. eigenvalues --   -0.58816  -0.58735  -0.57452  -0.56185  -0.54734
  Beta  occ. eigenvalues --   -0.52340  -0.52048  -0.51087  -0.49474  -0.48100
  Beta  occ. eigenvalues --   -0.48087
  Beta virt. eigenvalues --   -0.40297  -0.19613  -0.10814  -0.07795  -0.07236
  Beta virt. eigenvalues --   -0.06369  -0.05114  -0.04471  -0.03951  -0.02891
  Beta virt. eigenvalues --   -0.01861  -0.00777  -0.00241   0.00810   0.01628
  Beta virt. eigenvalues --    0.02776   0.03989   0.04408   0.04880   0.05501
  Beta virt. eigenvalues --    0.07779   0.08225   0.09785   0.10837   0.14669
  Beta virt. eigenvalues --    0.20786   0.22095   0.23422   0.25279   0.26295
  Beta virt. eigenvalues --    0.26984   0.29221   0.31084   0.33405   0.36311
  Beta virt. eigenvalues --    0.38153   0.39748   0.40392   0.41769   0.44334
  Beta virt. eigenvalues --    0.45071   0.45900   0.46110   0.47240   0.47729
  Beta virt. eigenvalues --    0.49233   0.49492   0.50142   0.50560   0.50651
  Beta virt. eigenvalues --    0.51641   0.52740   0.53073   0.54733   0.56164
  Beta virt. eigenvalues --    0.56740   0.57406   0.57570   0.58023   0.59236
  Beta virt. eigenvalues --    0.59611   0.61486   0.63751   0.65539   0.65841
  Beta virt. eigenvalues --    0.72164   0.74029   0.81615   0.86540   0.93814
  Beta virt. eigenvalues --    0.94670   0.95847   0.99618   1.01905   1.03320
  Beta virt. eigenvalues --    1.04840   1.05724   1.11342   1.12705   1.20375
  Beta virt. eigenvalues --    1.28211   1.31382   1.35570   1.36776   1.38415
  Beta virt. eigenvalues --    1.39870   1.40445   1.40662   1.41987   1.42740
  Beta virt. eigenvalues --    1.46395   1.47225   1.49407   1.50918   1.53342
  Beta virt. eigenvalues --    1.57131   1.58998   1.60055   1.60882   1.61319
  Beta virt. eigenvalues --    1.63771   1.64319   1.65320   1.66433   1.68218
  Beta virt. eigenvalues --    1.69250   1.70402   1.70879   1.72428   1.72585
  Beta virt. eigenvalues --    1.74334   1.74760   1.78194   1.79577   1.80276
  Beta virt. eigenvalues --    1.83542   1.85305   1.85850   1.88895   1.89728
  Beta virt. eigenvalues --    1.98058   1.99749   2.02982   2.04221   2.04808
  Beta virt. eigenvalues --    2.05571   2.08060   2.13015   2.15678   2.17573
  Beta virt. eigenvalues --    2.20389   2.25747   2.26157   2.27273   2.29576
  Beta virt. eigenvalues --    2.30930   2.34033   2.38800   2.40481   2.43970
  Beta virt. eigenvalues --    2.45619   2.47322   2.47783   2.49694   2.53027
  Beta virt. eigenvalues --    2.58041   2.60524   2.70298   2.70835   2.71392
  Beta virt. eigenvalues --    2.72088   2.74099   2.74757   2.76084   2.80458
  Beta virt. eigenvalues --    2.81854   2.84459   2.89528   2.93223   2.94662
  Beta virt. eigenvalues --    3.01973
          Condensed to atoms (all electrons):
               1          2          3          4          5          6
     1  C    4.691992   0.535293  -0.073573  -0.064484  -0.005538  -0.001608
     2  C    0.535293   4.997558   0.420108   0.292835  -0.024315  -0.008314
     3  C   -0.073573   0.420108   4.533814  -0.051901  -0.007367   0.000558
     4  C   -0.064484   0.292835  -0.051901   4.881343   0.307085  -0.060611
     5  C   -0.005538  -0.024315  -0.007367   0.307085   5.025259   0.391838
     6  C   -0.001608  -0.008314   0.000558  -0.060611   0.391838   4.605645
     7  C    0.007436  -0.015664   0.000322  -0.059589   0.397652  -0.064617
     8  C   -0.000124   0.010457  -0.000240  -0.055950   0.419553  -0.055153
     9  H    0.380164  -0.008785  -0.012997   0.007475   0.000126  -0.000003
    10  H    0.383193  -0.011505   0.007176  -0.011512  -0.002000   0.000230
    11  H    0.002120   0.000192   0.367941  -0.006686   0.000336  -0.000128
    12  H    0.003247  -0.007829   0.372288  -0.003259  -0.003324   0.010195
    13  H   -0.010263  -0.014680   0.386417   0.007859   0.000100  -0.000212
    14  H   -0.011999  -0.010866   0.006263   0.358982  -0.004112   0.009484
    15  H    0.009672  -0.019052  -0.006922   0.357086   0.000488  -0.011635
    16  H    0.000062  -0.004696  -0.000313  -0.000144  -0.021931   0.383566
    17  H    0.000203   0.011251  -0.004618  -0.018262  -0.012279   0.375690
    18  H    0.000057   0.000206   0.000141   0.008478  -0.013602   0.382426
    19  H    0.000161  -0.003441  -0.000058  -0.000932  -0.023589   0.008203
    20  H   -0.000221   0.000504   0.000022   0.008431  -0.015977  -0.003891
    21  H    0.006097   0.004373   0.000037  -0.014499  -0.014466  -0.008189
    22  H   -0.000010   0.000402   0.000012  -0.006366  -0.019585   0.008192
    23  H    0.000003  -0.000449  -0.000001   0.007802  -0.017112  -0.006083
    24  H   -0.000010   0.000390   0.000013  -0.008608  -0.017020  -0.007366
               7          8          9         10         11         12
     1  C    0.007436  -0.000124   0.380164   0.383193   0.002120   0.003247
     2  C   -0.015664   0.010457  -0.008785  -0.011505   0.000192  -0.007829
     3  C    0.000322  -0.000240  -0.012997   0.007176   0.367941   0.372288
     4  C   -0.059589  -0.055950   0.007475  -0.011512  -0.006686  -0.003259
     5  C    0.397652   0.419553   0.000126  -0.002000   0.000336  -0.003324
     6  C   -0.064617  -0.055153  -0.000003   0.000230  -0.000128   0.010195
     7  C    4.592507  -0.054033  -0.000190   0.002733  -0.000037   0.000319
     8  C   -0.054033   4.523991   0.000012  -0.000105  -0.000021  -0.000009
     9  H   -0.000190   0.000012   0.544801  -0.030949   0.000229   0.000273
    10  H    0.002733  -0.000105  -0.030949   0.544884  -0.000285  -0.000285
    11  H   -0.000037  -0.000021   0.000229  -0.000285   0.543891  -0.003708
    12  H    0.000319  -0.000009   0.000273  -0.000285  -0.003708   0.539567
    13  H    0.000007   0.000012   0.006409  -0.000012  -0.015100  -0.014510
    14  H   -0.011790  -0.006769   0.000097   0.004666  -0.000220   0.000179
    15  H    0.008857  -0.005986  -0.000351   0.000059   0.002167   0.001038
    16  H    0.008194  -0.005559  -0.000003  -0.000017  -0.000155   0.004545
    17  H   -0.006523   0.007639   0.000050  -0.000008   0.000126   0.004100
    18  H   -0.004989  -0.005643  -0.000002  -0.000002  -0.000001  -0.000530
    19  H    0.384779  -0.005537   0.000040   0.001220   0.000002  -0.000011
    20  H    0.387765  -0.005918  -0.000003  -0.000033   0.000001  -0.000021
    21  H    0.373300   0.008273   0.000204   0.000384   0.000001  -0.000051
    22  H   -0.007331   0.385010   0.000000  -0.000000  -0.000001  -0.000005
    23  H   -0.005716   0.388447  -0.000000   0.000003   0.000002  -0.000003
    24  H    0.008218   0.383732  -0.000000   0.000003  -0.000028   0.000012
              13         14         15         16         17         18
     1  C   -0.010263  -0.011999   0.009672   0.000062   0.000203   0.000057
     2  C   -0.014680  -0.010866  -0.019052  -0.004696   0.011251   0.000206
     3  C    0.386417   0.006263  -0.006922  -0.000313  -0.004618   0.000141
     4  C    0.007859   0.358982   0.357086  -0.000144  -0.018262   0.008478
     5  C    0.000100  -0.004112   0.000488  -0.021931  -0.012279  -0.013602
     6  C   -0.000212   0.009484  -0.011635   0.383566   0.375690   0.382426
     7  C    0.000007  -0.011790   0.008857   0.008194  -0.006523  -0.004989
     8  C    0.000012  -0.006769  -0.005986  -0.005559   0.007639  -0.005643
     9  H    0.006409   0.000097  -0.000351  -0.000003   0.000050  -0.000002
    10  H   -0.000012   0.004666   0.000059  -0.000017  -0.000008  -0.000002
    11  H   -0.015100  -0.000220   0.002167  -0.000155   0.000126  -0.000001
    12  H   -0.014510   0.000179   0.001038   0.004545   0.004100  -0.000530
    13  H    0.587798  -0.000375   0.000218   0.000067   0.000163  -0.000005
    14  H   -0.000375   0.627697  -0.027497  -0.000185  -0.000128  -0.000331
    15  H    0.000218  -0.027497   0.628888   0.003827  -0.000389   0.000132
    16  H    0.000067  -0.000185   0.003827   0.636001  -0.030533  -0.014454
    17  H    0.000163  -0.000128  -0.000389  -0.030533   0.659414  -0.015164
    18  H   -0.000005  -0.000331   0.000132  -0.014454  -0.015164   0.596891
    19  H   -0.000002   0.004196  -0.000032  -0.000498   0.000069   0.000157
    20  H   -0.000002   0.000291  -0.000367   0.000119  -0.001106   0.003388
    21  H    0.000024  -0.001175  -0.000126   0.000042   0.005599  -0.001085
    22  H   -0.000000   0.005654  -0.001571  -0.000005  -0.000524   0.000189
    23  H   -0.000000   0.000078   0.000120  -0.000683   0.000121   0.003481
    24  H    0.000001  -0.001277   0.006512   0.004363   0.000065  -0.000926
              19         20         21         22         23         24
     1  C    0.000161  -0.000221   0.006097  -0.000010   0.000003  -0.000010
     2  C   -0.003441   0.000504   0.004373   0.000402  -0.000449   0.000390
     3  C   -0.000058   0.000022   0.000037   0.000012  -0.000001   0.000013
     4  C   -0.000932   0.008431  -0.014499  -0.006366   0.007802  -0.008608
     5  C   -0.023589  -0.015977  -0.014466  -0.019585  -0.017112  -0.017020
     6  C    0.008203  -0.003891  -0.008189   0.008192  -0.006083  -0.007366
     7  C    0.384779   0.387765   0.373300  -0.007331  -0.005716   0.008218
     8  C   -0.005537  -0.005918   0.008273   0.385010   0.388447   0.383732
     9  H    0.000040  -0.000003   0.000204   0.000000  -0.000000  -0.000000
    10  H    0.001220  -0.000033   0.000384  -0.000000   0.000003   0.000003
    11  H    0.000002   0.000001   0.000001  -0.000001   0.000002  -0.000028
    12  H   -0.000011  -0.000021  -0.000051  -0.000005  -0.000003   0.000012
    13  H   -0.000002  -0.000002   0.000024  -0.000000  -0.000000   0.000001
    14  H    0.004196   0.000291  -0.001175   0.005654   0.000078  -0.001277
    15  H   -0.000032  -0.000367  -0.000126  -0.001571   0.000120   0.006512
    16  H   -0.000498   0.000119   0.000042  -0.000005  -0.000683   0.004363
    17  H    0.000069  -0.001106   0.005599  -0.000524   0.000121   0.000065
    18  H    0.000157   0.003388  -0.001085   0.000189   0.003481  -0.000926
    19  H    0.641810  -0.016257  -0.027458   0.004226  -0.000723  -0.000010
    20  H   -0.016257   0.598876  -0.016323  -0.000850   0.003815   0.000140
    21  H   -0.027458  -0.016323   0.674069   0.000045   0.000156  -0.000536
    22  H    0.004226  -0.000850   0.000045   0.639263  -0.018716  -0.021781
    23  H   -0.000723   0.003815   0.000156  -0.018716   0.609562  -0.018521
    24  H   -0.000010   0.000140  -0.000536  -0.021781  -0.018521   0.637162
          Atomic-Atomic Spin Densities.
               1          2          3          4          5          6
     1  C    0.543006   0.083974  -0.009416  -0.015291  -0.000829   0.000479
     2  C    0.083974   0.220146  -0.019904  -0.040837  -0.003494   0.003527
     3  C   -0.009416  -0.019904  -0.003037   0.003240   0.000293  -0.000314
     4  C   -0.015291  -0.040837   0.003240   0.040619   0.037107  -0.003382
     5  C   -0.000829  -0.003494   0.000293   0.037107   0.053847  -0.003648
     6  C    0.000479   0.003527  -0.000314  -0.003382  -0.003648   0.006892
     7  C   -0.000127   0.000967  -0.000027  -0.000971  -0.001891   0.000634
     8  C   -0.000011   0.000100   0.000006  -0.002529  -0.001999   0.001298
     9  H    0.003676  -0.003565   0.000729  -0.000242  -0.000021  -0.000002
    10  H    0.003312  -0.002927  -0.000207   0.000255   0.000209  -0.000011
    11  H   -0.001161  -0.005469   0.009095  -0.000057  -0.000150   0.000151
    12  H   -0.000880  -0.003854   0.009194   0.002150   0.000211  -0.000948
    13  H    0.000318   0.000018   0.000922  -0.000037  -0.000005   0.000001
    14  H   -0.001241  -0.002647   0.000100   0.004549  -0.004775   0.000227
    15  H   -0.000314  -0.001577   0.000466  -0.000913  -0.003377   0.001012
    16  H    0.000047   0.000472  -0.000127  -0.000905  -0.000297   0.001493
    17  H    0.000015   0.000089  -0.000164  -0.000466   0.000388   0.000689
    18  H   -0.000075  -0.000431   0.000041   0.000706  -0.001985   0.002254
    19  H    0.000307   0.000269  -0.000001  -0.000539  -0.000560   0.000043
    20  H   -0.000112  -0.000165   0.000002   0.000044  -0.000479   0.000008
    21  H   -0.001357  -0.001390   0.000010  -0.000136   0.001253   0.000297
    22  H    0.000005   0.000027   0.000000  -0.000234  -0.000519   0.000062
    23  H   -0.000007  -0.000050   0.000001   0.000357  -0.001027  -0.000332
    24  H    0.000003   0.000040  -0.000000  -0.000332  -0.000758   0.000294
               7          8          9         10         11         12
     1  C   -0.000127  -0.000011   0.003676   0.003312  -0.001161  -0.000880
     2  C    0.000967   0.000100  -0.003565  -0.002927  -0.005469  -0.003854
     3  C   -0.000027   0.000006   0.000729  -0.000207   0.009095   0.009194
     4  C   -0.000971  -0.002529  -0.000242   0.000255  -0.000057   0.002150
     5  C   -0.001891  -0.001999  -0.000021   0.000209  -0.000150   0.000211
     6  C    0.000634   0.001298  -0.000002  -0.000011   0.000151  -0.000948
     7  C    0.010799   0.000729   0.000011  -0.000160   0.000012  -0.000055
     8  C    0.000729  -0.001299  -0.000000   0.000006   0.000008  -0.000014
     9  H    0.000011  -0.000000  -0.027268   0.001321  -0.000005  -0.000029
    10  H   -0.000160   0.000006   0.001321  -0.026807   0.000010   0.000003
    11  H    0.000012   0.000008  -0.000005   0.000010   0.029804  -0.004707
    12  H   -0.000055  -0.000014  -0.000029   0.000003  -0.004707   0.029353
    13  H    0.000000   0.000000  -0.000096   0.000000  -0.000005  -0.000304
    14  H    0.000857   0.000896  -0.000003  -0.000014   0.000242  -0.000129
    15  H    0.000276   0.000807   0.000011  -0.000013   0.001259  -0.000844
    16  H    0.000040   0.000163   0.000000   0.000000   0.000088  -0.000680
    17  H    0.000113  -0.000049   0.000002   0.000003   0.000009  -0.000132
    18  H   -0.000078  -0.000058   0.000000  -0.000000  -0.000011   0.000192
    19  H    0.000432   0.000155  -0.000001   0.000055   0.000002  -0.000005
    20  H    0.001383  -0.000085   0.000000  -0.000002  -0.000001   0.000007
    21  H    0.003025  -0.000174  -0.000009   0.000035  -0.000005   0.000034
    22  H    0.000325   0.000416  -0.000000   0.000001   0.000002  -0.000002
    23  H   -0.000613   0.002688  -0.000000  -0.000000  -0.000001   0.000006
    24  H    0.000109   0.000781   0.000000  -0.000000   0.000009  -0.000019
              13         14         15         16         17         18
     1  C    0.000318  -0.001241  -0.000314   0.000047   0.000015  -0.000075
     2  C    0.000018  -0.002647  -0.001577   0.000472   0.000089  -0.000431
     3  C    0.000922   0.000100   0.000466  -0.000127  -0.000164   0.000041
     4  C   -0.000037   0.004549  -0.000913  -0.000905  -0.000466   0.000706
     5  C   -0.000005  -0.004775  -0.003377  -0.000297   0.000388  -0.001985
     6  C    0.000001   0.000227   0.001012   0.001493   0.000689   0.002254
     7  C    0.000000   0.000857   0.000276   0.000040   0.000113  -0.000078
     8  C    0.000000   0.000896   0.000807   0.000163  -0.000049  -0.000058
     9  H   -0.000096  -0.000003   0.000011   0.000000   0.000002   0.000000
    10  H    0.000000  -0.000014  -0.000013   0.000000   0.000003  -0.000000
    11  H   -0.000005   0.000242   0.001259   0.000088   0.000009  -0.000011
    12  H   -0.000304  -0.000129  -0.000844  -0.000680  -0.000132   0.000192
    13  H   -0.001240  -0.000001   0.000014   0.000001   0.000003  -0.000000
    14  H   -0.000001   0.017342   0.002503   0.000037   0.000013  -0.000033
    15  H    0.000014   0.002503   0.010160   0.000348   0.000024  -0.000122
    16  H    0.000001   0.000037   0.000348   0.002187   0.000230  -0.001086
    17  H    0.000003   0.000013   0.000024   0.000230  -0.001174  -0.000577
    18  H   -0.000000  -0.000033  -0.000122  -0.001086  -0.000577   0.013885
    19  H    0.000000   0.000365   0.000050   0.000007   0.000007  -0.000045
    20  H   -0.000000  -0.000034  -0.000017  -0.000016  -0.000039   0.000302
    21  H    0.000000  -0.000035  -0.000009   0.000001  -0.000132  -0.000011
    22  H    0.000000   0.000306   0.000170   0.000014   0.000003  -0.000037
    23  H   -0.000000  -0.000097  -0.000127  -0.000112  -0.000016   0.000758
    24  H    0.000000   0.000132   0.000468   0.000127   0.000009  -0.000150
              19         20         21         22         23         24
     1  C    0.000307  -0.000112  -0.001357   0.000005  -0.000007   0.000003
     2  C    0.000269  -0.000165  -0.001390   0.000027  -0.000050   0.000040
     3  C   -0.000001   0.000002   0.000010   0.000000   0.000001  -0.000000
     4  C   -0.000539   0.000044  -0.000136  -0.000234   0.000357  -0.000332
     5  C   -0.000560  -0.000479   0.001253  -0.000519  -0.001027  -0.000758
     6  C    0.000043   0.000008   0.000297   0.000062  -0.000332   0.000294
     7  C    0.000432   0.001383   0.003025   0.000325  -0.000613   0.000109
     8  C    0.000155  -0.000085  -0.000174   0.000416   0.002688   0.000781
     9  H   -0.000001   0.000000  -0.000009  -0.000000  -0.000000   0.000000
    10  H    0.000055  -0.000002   0.000035   0.000001  -0.000000  -0.000000
    11  H    0.000002  -0.000001  -0.000005   0.000002  -0.000001   0.000009
    12  H   -0.000005   0.000007   0.000034  -0.000002   0.000006  -0.000019
    13  H    0.000000  -0.000000   0.000000   0.000000  -0.000000   0.000000
    14  H    0.000365  -0.000034  -0.000035   0.000306  -0.000097   0.000132
    15  H    0.000050  -0.000017  -0.000009   0.000170  -0.000127   0.000468
    16  H    0.000007  -0.000016   0.000001   0.000014  -0.000112   0.000127
    17  H    0.000007  -0.000039  -0.000132   0.000003  -0.000016   0.000009
    18  H   -0.000045   0.000302  -0.000011  -0.000037   0.000758  -0.000150
    19  H    0.001019  -0.000331   0.000140   0.000090  -0.000121   0.000015
    20  H   -0.000331   0.000794  -0.000208  -0.000040   0.000250  -0.000012
    21  H    0.000140  -0.000208  -0.003422   0.000000  -0.000007   0.000008
    22  H    0.000090  -0.000040   0.000000   0.000580  -0.000676   0.000246
    23  H   -0.000121   0.000250  -0.000007  -0.000676   0.010398  -0.000798
    24  H    0.000015  -0.000012   0.000008   0.000246  -0.000798   0.001605
 Mulliken charges and spin densities:
               1          2
     1  C    0.148132   0.604321
     2  C   -0.143974   0.223319
     3  C    0.062876  -0.009094
     4  C    0.125427   0.022154
     5  C   -0.340219   0.067493
     6  C    0.051782   0.010724
     7  C    0.058389   0.015791
     8  C    0.073919   0.001835
     9  H    0.113402  -0.025492
    10  H    0.112163  -0.024930
    11  H    0.109362   0.029118
    12  H    0.097782   0.028547
    13  H    0.066084  -0.000410
    14  H    0.059137   0.018559
    15  H    0.054864   0.010256
    16  H    0.038390   0.002030
    17  H    0.025044  -0.001154
    18  H    0.061187   0.013438
    19  H    0.033685   0.001352
    20  H    0.057617   0.001249
    21  H    0.011305  -0.002092
    22  H    0.033752   0.000738
    23  H    0.054419   0.010472
    24  H    0.035472   0.001778
 Sum of Mulliken charges =   1.00000   1.00000
 Mulliken charges and spin densities with hydrogens summed into heavy atoms:
               1          2
     1  C    0.373697   0.553899
     2  C   -0.143974   0.223319
     3  C    0.336104   0.048161
     4  C    0.239429   0.050969
     5  C   -0.340219   0.067493
     6  C    0.176404   0.025037
     7  C    0.160996   0.016299
     8  C    0.197563   0.014824
 Electronic spatial extent (au):  <R**2>=           1157.9556
 Charge=              1.0000 electrons
 Dipole moment (field-independent basis, Debye):
    X=             -4.3278    Y=              0.8620    Z=             -0.4532  Tot=              4.4360
 Quadrupole moment (field-independent basis, Debye-Ang):
   XX=            -29.5892   YY=            -41.4631   ZZ=            -47.1721
   XY=             -2.1996   XZ=              0.1841   YZ=              0.1096
 Traceless Quadrupole moment (field-independent basis, Debye-Ang):
   XX=              9.8189   YY=             -2.0550   ZZ=             -7.7640
   XY=             -2.1996   XZ=              0.1841   YZ=              0.1096
 Octapole moment (field-independent basis, Debye-Ang**2):
  XXX=            -30.5856  YYY=              4.1351  ZZZ=             -1.9555  XYY=            -13.9042
  XXY=              4.3141  XXZ=              4.8386  XZZ=              0.1169  YZZ=             -1.1054
  YYZ=             -1.6746  XYZ=             -2.0242
 Hexadecapole moment (field-independent basis, Debye-Ang**3):
 XXXX=           -776.0231 YYYY=           -345.8540 ZZZZ=           -239.5341 XXXY=            -15.0323
 XXXZ=             -6.0340 YYYX=             -7.8316 YYYZ=             -1.0325 ZZZX=              2.7073
 ZZZY=              0.1105 XXYY=           -181.6996 XXZZ=           -181.7823 YYZZ=            -97.1960
 XXYZ=              6.3553 YYXZ=              0.8841 ZZXY=              1.7695
 N-N= 3.985301424480D+02 E-N=-1.509128113072D+03  KE= 3.099756698814D+02
                          Isotropic Fermi Contact Couplings
        Atom                 a.u.       MegaHertz       Gauss      10(-4) cm-1
     1  C(13)              0.09237     103.84010      37.05273      34.63733
     2  C(13)              0.01784      20.05670       7.15673       6.69020
     3  C(13)             -0.01072     -12.05166      -4.30033      -4.02000
     4  C(13)             -0.00011      -0.12346      -0.04405      -0.04118
     5  C(13)              0.01527      17.16316       6.12424       5.72501
     6  C(13)              0.00106       1.19354       0.42588       0.39812
     7  C(13)             -0.00079      -0.89362      -0.31887      -0.29808
     8  C(13)             -0.00350      -3.93359      -1.40360      -1.31210
     9  H(1)              -0.00822     -36.74724     -13.11233     -12.25756
    10  H(1)              -0.00814     -36.38610     -12.98347     -12.13710
    11  H(1)               0.01302      58.18620      20.76228      19.40883
    12  H(1)               0.01342      59.98871      21.40546      20.01008
    13  H(1)              -0.00027      -1.19221      -0.42541      -0.39768
    14  H(1)               0.00894      39.97007      14.26231      13.33258
    15  H(1)               0.00356      15.93340       5.68543       5.31481
    16  H(1)               0.00110       4.92509       1.75739       1.64283
    17  H(1)              -0.00017      -0.77074      -0.27502      -0.25709
    18  H(1)               0.00548      24.49130       8.73910       8.16942
    19  H(1)               0.00042       1.86783       0.66649       0.62304
    20  H(1)               0.00055       2.44670       0.87304       0.81613
    21  H(1)               0.00123       5.50832       1.96551       1.83738
    22  H(1)               0.00016       0.69380       0.24756       0.23143
    23  H(1)               0.00453      20.23976       7.22205       6.75126
    24  H(1)               0.00066       2.93255       1.04641       0.97819
 --------------------------------------------------------
       Center         ----  Spin Dipole Couplings  ----
                      3XX-RR        3YY-RR        3ZZ-RR
 --------------------------------------------------------
     1   Atom       -0.145681     -0.328501      0.474182
     2   Atom       -0.060804     -0.118198      0.179001
     3   Atom       -0.012677     -0.008720      0.021397
     4   Atom        0.001017     -0.054565      0.053548
     5   Atom        0.053202     -0.065148      0.011946
     6   Atom       -0.005636     -0.009012      0.014648
     7   Atom       -0.003489     -0.005411      0.008900
     8   Atom        0.013386     -0.007302     -0.006084
     9   Atom        0.036116     -0.039188      0.003072
    10   Atom       -0.019402      0.031400     -0.011999
    11   Atom       -0.005776      0.006405     -0.000629
    12   Atom       -0.002855      0.008629     -0.005774
    13   Atom        0.001457      0.003021     -0.004478
    14   Atom       -0.000549      0.002203     -0.001654
    15   Atom       -0.004116      0.007018     -0.002903
    16   Atom       -0.001326      0.004840     -0.003513
    17   Atom        0.001053     -0.001789      0.000737
    18   Atom        0.003870     -0.002287     -0.001583
    19   Atom        0.001891      0.001748     -0.003639
    20   Atom        0.004017     -0.002156     -0.001860
    21   Atom        0.009622     -0.006262     -0.003360
    22   Atom        0.002780     -0.002291     -0.000489
    23   Atom        0.003496     -0.002658     -0.000838
    24   Atom        0.001554     -0.000434     -0.001120
 --------------------------------------------------------
                        XY            XZ            YZ
 --------------------------------------------------------
     1   Atom       -0.008043      0.393086     -0.003553
     2   Atom       -0.024283      0.160347     -0.011015
     3   Atom        0.000065      0.024349     -0.008189
     4   Atom       -0.018215      0.066843     -0.014568
     5   Atom       -0.004048      0.093049     -0.001134
     6   Atom       -0.005845      0.013938     -0.010007
     7   Atom       -0.004188     -0.007471      0.015767
     8   Atom        0.000075      0.003010      0.000493
     9   Atom       -0.013393     -0.021918      0.006106
    10   Atom        0.032216      0.006486     -0.014941
    11   Atom        0.003259      0.000893      0.008019
    12   Atom       -0.004581      0.001998     -0.005950
    13   Atom        0.005774     -0.003343     -0.002701
    14   Atom        0.002985     -0.008009     -0.005297
    15   Atom       -0.004229     -0.001733      0.006483
    16   Atom       -0.002137      0.000790     -0.001243
    17   Atom       -0.003261      0.002188     -0.003892
    18   Atom       -0.001275      0.002926     -0.001432
    19   Atom        0.002953      0.000023     -0.000498
    20   Atom        0.000449      0.002688      0.001438
    21   Atom        0.002264      0.004077      0.003449
    22   Atom        0.000508     -0.002341     -0.000868
    23   Atom       -0.000731      0.001195     -0.000083
    24   Atom       -0.002607     -0.001711      0.001684
 --------------------------------------------------------


 ---------------------------------------------------------------------------------
              Anisotropic Spin Dipole Couplings in Principal Axis System
 ---------------------------------------------------------------------------------

       Atom             a.u.   MegaHertz   Gauss  10(-4) cm-1        Axes

              Baa    -0.3393   -45.534   -16.248   -15.189  0.7971  0.4667 -0.3831
     1 C(13)  Bbb    -0.3255   -43.685   -15.588   -14.572 -0.4173  0.8844  0.2090
              Bcc     0.6649    89.219    31.836    29.760  0.4364 -0.0068  0.8997
 
              Baa    -0.1502   -20.157    -7.193    -6.724  0.7967  0.4763 -0.3721
     2 C(13)  Bbb    -0.1102   -14.793    -5.279    -4.935 -0.4043  0.8776  0.2576
              Bcc     0.2605    34.950    12.471    11.658  0.4492 -0.0547  0.8917
 
              Baa    -0.0262    -3.522    -1.257    -1.175  0.8515 -0.2246 -0.4738
     3 C(13)  Bbb    -0.0090    -1.212    -0.432    -0.404  0.2749  0.9607  0.0386
              Bcc     0.0353     4.733     1.689     1.579  0.4465 -0.1631  0.8798
 
              Baa    -0.0606    -8.132    -2.902    -2.712  0.3932  0.9124 -0.1138
     4 C(13)  Bbb    -0.0417    -5.593    -1.996    -1.866  0.7270 -0.3843 -0.5691
              Bcc     0.1023    13.725     4.897     4.578  0.5629 -0.1410  0.8144
 
              Baa    -0.0660    -8.863    -3.162    -2.956  0.2928  0.8951 -0.3363
     5 C(13)  Bbb    -0.0619    -8.308    -2.965    -2.771 -0.5533  0.4455  0.7039
              Bcc     0.1280    17.171     6.127     5.728  0.7798 -0.0200  0.6257
 
              Baa    -0.0134    -1.804    -0.644    -0.602  0.6989  0.7090 -0.0942
     6 C(13)  Bbb    -0.0122    -1.633    -0.583    -0.545 -0.5676  0.6299  0.5301
              Bcc     0.0256     3.437     1.226     1.146  0.4352 -0.3170  0.8427
 
              Baa    -0.0156    -2.093    -0.747    -0.698 -0.0526  0.8324 -0.5517
     7 C(13)  Bbb    -0.0063    -0.850    -0.303    -0.284  0.9464  0.2179  0.2386
              Bcc     0.0219     2.943     1.050     0.982 -0.3188  0.5096  0.7992
 
              Baa    -0.0075    -1.011    -0.361    -0.337  0.0584  0.9016 -0.4285
     8 C(13)  Bbb    -0.0063    -0.847    -0.302    -0.282 -0.1378  0.4324  0.8911
              Bcc     0.0138     1.857     0.663     0.620  0.9887  0.0070  0.1495
 
              Baa    -0.0416   -22.215    -7.927    -7.410  0.1531  0.9864 -0.0597
     9 H(1)   Bbb    -0.0078    -4.186    -1.494    -1.396  0.4426 -0.0145  0.8966
              Bcc     0.0495    26.401     9.421     8.807  0.8836 -0.1637 -0.4388
 
              Baa    -0.0406   -21.669    -7.732    -7.228  0.7971 -0.4420 -0.4115
    10 H(1)   Bbb    -0.0083    -4.438    -1.584    -1.480  0.4470 -0.0262  0.8941
              Bcc     0.0489    26.107     9.316     8.708  0.4060  0.8966 -0.1767
 
              Baa    -0.0072    -3.819    -1.363    -1.274  0.7729 -0.4502  0.4472
    11 H(1)   Bbb    -0.0051    -2.702    -0.964    -0.901 -0.6095 -0.3306  0.7206
              Bcc     0.0122     6.521     2.327     2.175  0.1765  0.8295  0.5299
 
              Baa    -0.0079    -4.238    -1.512    -1.414 -0.0874  0.3151  0.9450
    12 H(1)   Bbb    -0.0045    -2.378    -0.849    -0.793  0.9464  0.3223 -0.0199
              Bcc     0.0124     6.616     2.361     2.207 -0.3108  0.8927 -0.3264
 
              Baa    -0.0060    -3.192    -1.139    -1.065  0.3958  0.0216  0.9181
    13 H(1)   Bbb    -0.0034    -1.804    -0.644    -0.602 -0.6571  0.7051  0.2667
              Bcc     0.0094     4.996     1.783     1.667  0.6415  0.7088 -0.2933
 
              Baa    -0.0095    -5.058    -1.805    -1.687  0.6206  0.1867  0.7616
    14 H(1)   Bbb    -0.0014    -0.746    -0.266    -0.249 -0.5405  0.8055  0.2429
              Bcc     0.0109     5.804     2.071     1.936 -0.5681 -0.5624  0.6008
 
              Baa    -0.0062    -3.322    -1.185    -1.108 -0.3516 -0.4998  0.7916
    15 H(1)   Bbb    -0.0053    -2.840    -1.013    -0.947  0.8934  0.0734  0.4432
              Bcc     0.0115     6.162     2.199     2.055 -0.2796  0.8630  0.4207
 
              Baa    -0.0038    -2.033    -0.726    -0.678 -0.2386  0.0802  0.9678
    16 H(1)   Bbb    -0.0019    -1.022    -0.365    -0.341  0.9229  0.3288  0.2003
              Bcc     0.0057     3.056     1.090     1.019 -0.3022  0.9410 -0.1524
 
              Baa    -0.0050    -2.681    -0.957    -0.894  0.2857  0.8409  0.4596
    17 H(1)   Bbb    -0.0012    -0.660    -0.236    -0.220  0.7562  0.0968 -0.6472
              Bcc     0.0063     3.341     1.192     1.114  0.5887 -0.5324  0.6082
 
              Baa    -0.0036    -1.898    -0.677    -0.633 -0.1786  0.6516  0.7373
    18 H(1)   Bbb    -0.0020    -1.054    -0.376    -0.352  0.4277  0.7262 -0.5382
              Bcc     0.0055     2.953     1.054     0.985  0.8861 -0.2192  0.4084
 
              Baa    -0.0037    -1.977    -0.706    -0.660 -0.0724  0.1296  0.9889
    19 H(1)   Bbb    -0.0011    -0.576    -0.206    -0.192 -0.6971  0.7026 -0.1431
              Bcc     0.0048     2.554     0.911     0.852  0.7133  0.6997 -0.0394
 
              Baa    -0.0038    -2.029    -0.724    -0.677 -0.2276 -0.6048  0.7631
    20 H(1)   Bbb    -0.0014    -0.737    -0.263    -0.246 -0.3269  0.7857  0.5252
              Bcc     0.0052     2.766     0.987     0.923  0.9172  0.1299  0.3765
 
              Baa    -0.0086    -4.568    -1.630    -1.524  0.0241  0.8244 -0.5656
    21 H(1)   Bbb    -0.0028    -1.496    -0.534    -0.499 -0.3497  0.5369  0.7677
              Bcc     0.0114     6.065     2.164     2.023  0.9365  0.1792  0.3013
 
              Baa    -0.0027    -1.436    -0.512    -0.479  0.1213  0.8727  0.4730
    22 H(1)   Bbb    -0.0014    -0.759    -0.271    -0.253  0.4721 -0.4699  0.7458
              Bcc     0.0041     2.195     0.783     0.732  0.8731  0.1328 -0.4690
 
              Baa    -0.0027    -1.465    -0.523    -0.489  0.1226  0.9919 -0.0338
    23 H(1)   Bbb    -0.0011    -0.608    -0.217    -0.203 -0.2399  0.0626  0.9688
              Bcc     0.0039     2.073     0.740     0.691  0.9630 -0.1107  0.2457
 
              Baa    -0.0026    -1.372    -0.490    -0.458  0.2233  0.7566 -0.6146
    24 H(1)   Bbb    -0.0018    -0.961    -0.343    -0.321  0.6328  0.3671  0.6818
              Bcc     0.0044     2.333     0.832     0.778  0.7415 -0.5411 -0.3968
 

 ---------------------------------------------------------------------------------

 ******************************Gaussian NBO Version 3.1******************************
             N A T U R A L   A T O M I C   O R B I T A L   A N D
          N A T U R A L   B O N D   O R B I T A L   A N A L Y S I S
 ******************************Gaussian NBO Version 3.1******************************
       /RESON  / : Allow strongly delocalized NBO set

 Analyzing the SCF density

 Job title: 58                                                              

 Storage needed:    112536 in NPA,    148622 in NBO ( 939520976 available)
 GSVD:  LWork=       20672 too small for GESVD, short by       10920 words or       10920 for optimal perf.


 NATURAL POPULATIONS:  Natural atomic orbital occupancies 
                                                          
   NAO  Atom  No  lang   Type(AO)    Occupancy
 --------------------------------------------
     1    C    1  S      Cor( 1S)     1.99883
     2    C    1  S      Val( 2S)     1.08770
     3    C    1  S      Ryd( 3S)     0.00067
     4    C    1  px     Val( 2p)     1.09010
     5    C    1  px     Ryd( 3p)     0.00416
     6    C    1  py     Val( 2p)     1.13354
     7    C    1  py     Ryd( 3p)     0.00261
     8    C    1  pz     Val( 2p)     0.75728
     9    C    1  pz     Ryd( 3p)     0.00146
    10    C    1  dxy    Ryd( 3d)     0.00078
    11    C    1  dxz    Ryd( 3d)     0.00037
    12    C    1  dyz    Ryd( 3d)     0.00066
    13    C    1  dx2y2  Ryd( 3d)     0.00065
    14    C    1  dz2    Ryd( 3d)     0.00033

    15    C    2  S      Cor( 1S)     1.99897
    16    C    2  S      Val( 2S)     0.93001
    17    C    2  S      Ryd( 3S)     0.00280
    18    C    2  px     Val( 2p)     1.00598
    19    C    2  px     Ryd( 3p)     0.00416
    20    C    2  py     Val( 2p)     1.08591
    21    C    2  py     Ryd( 3p)     0.00417
    22    C    2  pz     Val( 2p)     0.75330
    23    C    2  pz     Ryd( 3p)     0.00236
    24    C    2  dxy    Ryd( 3d)     0.00116
    25    C    2  dxz    Ryd( 3d)     0.00058
    26    C    2  dyz    Ryd( 3d)     0.00117
    27    C    2  dx2y2  Ryd( 3d)     0.00098
    28    C    2  dz2    Ryd( 3d)     0.00046

    29    C    3  S      Cor( 1S)     1.99912
    30    C    3  S      Val( 2S)     1.10519
    31    C    3  S      Ryd( 3S)     0.00065
    32    C    3  px     Val( 2p)     1.21015
    33    C    3  px     Ryd( 3p)     0.00304
    34    C    3  py     Val( 2p)     1.12159
    35    C    3  py     Ryd( 3p)     0.00283
    36    C    3  pz     Val( 2p)     1.23215
    37    C    3  pz     Ryd( 3p)     0.00116
    38    C    3  dxy    Ryd( 3d)     0.00058
    39    C    3  dxz    Ryd( 3d)     0.00047
    40    C    3  dyz    Ryd( 3d)     0.00038
    41    C    3  dx2y2  Ryd( 3d)     0.00040
    42    C    3  dz2    Ryd( 3d)     0.00042

    43    C    4  S      Cor( 1S)     1.99895
    44    C    4  S      Val( 2S)     1.01712
    45    C    4  S      Ryd( 3S)     0.00296
    46    C    4  px     Val( 2p)     1.03304
    47    C    4  px     Ryd( 3p)     0.00251
    48    C    4  py     Val( 2p)     1.27552
    49    C    4  py     Ryd( 3p)     0.00955
    50    C    4  pz     Val( 2p)     1.13063
    51    C    4  pz     Ryd( 3p)     0.00280
    52    C    4  dxy    Ryd( 3d)     0.00028
    53    C    4  dxz    Ryd( 3d)     0.00063
    54    C    4  dyz    Ryd( 3d)     0.00089
    55    C    4  dx2y2  Ryd( 3d)     0.00082
    56    C    4  dz2    Ryd( 3d)     0.00030

    57    C    5  S      Cor( 1S)     1.99885
    58    C    5  S      Val( 2S)     0.89233
    59    C    5  S      Ryd( 3S)     0.00034
    60    C    5  px     Val( 2p)     1.00673
    61    C    5  px     Ryd( 3p)     0.00285
    62    C    5  py     Val( 2p)     1.08367
    63    C    5  py     Ryd( 3p)     0.00330
    64    C    5  pz     Val( 2p)     1.04370
    65    C    5  pz     Ryd( 3p)     0.00399
    66    C    5  dxy    Ryd( 3d)     0.00070
    67    C    5  dxz    Ryd( 3d)     0.00118
    68    C    5  dyz    Ryd( 3d)     0.00112
    69    C    5  dx2y2  Ryd( 3d)     0.00110
    70    C    5  dz2    Ryd( 3d)     0.00065

    71    C    6  S      Cor( 1S)     1.99914
    72    C    6  S      Val( 2S)     1.07757
    73    C    6  S      Ryd( 3S)     0.00161
    74    C    6  px     Val( 2p)     1.24400
    75    C    6  px     Ryd( 3p)     0.00347
    76    C    6  py     Val( 2p)     1.14868
    77    C    6  py     Ryd( 3p)     0.00299
    78    C    6  pz     Val( 2p)     1.15047
    79    C    6  pz     Ryd( 3p)     0.00330
    80    C    6  dxy    Ryd( 3d)     0.00013
    81    C    6  dxz    Ryd( 3d)     0.00078
    82    C    6  dyz    Ryd( 3d)     0.00067
    83    C    6  dx2y2  Ryd( 3d)     0.00071
    84    C    6  dz2    Ryd( 3d)     0.00017

    85    C    7  S      Cor( 1S)     1.99914
    86    C    7  S      Val( 2S)     1.07698
    87    C    7  S      Ryd( 3S)     0.00163
    88    C    7  px     Val( 2p)     1.23919
    89    C    7  px     Ryd( 3p)     0.00361
    90    C    7  py     Val( 2p)     1.10639
    91    C    7  py     Ryd( 3p)     0.00261
    92    C    7  pz     Val( 2p)     1.19242
    93    C    7  pz     Ryd( 3p)     0.00361
    94    C    7  dxy    Ryd( 3d)     0.00018
    95    C    7  dxz    Ryd( 3d)     0.00075
    96    C    7  dyz    Ryd( 3d)     0.00076
    97    C    7  dx2y2  Ryd( 3d)     0.00069
    98    C    7  dz2    Ryd( 3d)     0.00010

    99    C    8  S      Cor( 1S)     1.99915
   100    C    8  S      Val( 2S)     1.07888
   101    C    8  S      Ryd( 3S)     0.00144
   102    C    8  px     Val( 2p)     1.11759
   103    C    8  px     Ryd( 3p)     0.00298
   104    C    8  py     Val( 2p)     1.23466
   105    C    8  py     Ryd( 3p)     0.00397
   106    C    8  pz     Val( 2p)     1.18152
   107    C    8  pz     Ryd( 3p)     0.00330
   108    C    8  dxy    Ryd( 3d)     0.00013
   109    C    8  dxz    Ryd( 3d)     0.00068
   110    C    8  dyz    Ryd( 3d)     0.00076
   111    C    8  dx2y2  Ryd( 3d)     0.00073
   112    C    8  dz2    Ryd( 3d)     0.00013

   113    H    9  S      Val( 1S)     0.76744
   114    H    9  S      Ryd( 2S)     0.00131
   115    H    9  px     Ryd( 2p)     0.00074
   116    H    9  py     Ryd( 2p)     0.00011
   117    H    9  pz     Ryd( 2p)     0.00024

   118    H   10  S      Val( 1S)     0.76899
   119    H   10  S      Ryd( 2S)     0.00119
   120    H   10  px     Ryd( 2p)     0.00024
   121    H   10  py     Ryd( 2p)     0.00072
   122    H   10  pz     Ryd( 2p)     0.00012

   123    H   11  S      Val( 1S)     0.70613
   124    H   11  S      Ryd( 2S)     0.00083
   125    H   11  px     Ryd( 2p)     0.00023
   126    H   11  py     Ryd( 2p)     0.00035
   127    H   11  pz     Ryd( 2p)     0.00055

   128    H   12  S      Val( 1S)     0.71151
   129    H   12  S      Ryd( 2S)     0.00073
   130    H   12  px     Ryd( 2p)     0.00028
   131    H   12  py     Ryd( 2p)     0.00043
   132    H   12  pz     Ryd( 2p)     0.00040

   133    H   13  S      Val( 1S)     0.74647
   134    H   13  S      Ryd( 2S)     0.00118
   135    H   13  px     Ryd( 2p)     0.00060
   136    H   13  py     Ryd( 2p)     0.00012
   137    H   13  pz     Ryd( 2p)     0.00026

   138    H   14  S      Val( 1S)     0.71894
   139    H   14  S      Ryd( 2S)     0.00221
   140    H   14  px     Ryd( 2p)     0.00015
   141    H   14  py     Ryd( 2p)     0.00045
   142    H   14  pz     Ryd( 2p)     0.00045

   143    H   15  S      Val( 1S)     0.72270
   144    H   15  S      Ryd( 2S)     0.00204
   145    H   15  px     Ryd( 2p)     0.00012
   146    H   15  py     Ryd( 2p)     0.00052
   147    H   15  pz     Ryd( 2p)     0.00037

   148    H   16  S      Val( 1S)     0.76707
   149    H   16  S      Ryd( 2S)     0.00128
   150    H   16  px     Ryd( 2p)     0.00019
   151    H   16  py     Ryd( 2p)     0.00062
   152    H   16  pz     Ryd( 2p)     0.00020

   153    H   17  S      Val( 1S)     0.78377
   154    H   17  S      Ryd( 2S)     0.00145
   155    H   17  px     Ryd( 2p)     0.00042
   156    H   17  py     Ryd( 2p)     0.00016
   157    H   17  pz     Ryd( 2p)     0.00044

   158    H   18  S      Val( 1S)     0.73668
   159    H   18  S      Ryd( 2S)     0.00110
   160    H   18  px     Ryd( 2p)     0.00054
   161    H   18  py     Ryd( 2p)     0.00015
   162    H   18  pz     Ryd( 2p)     0.00034

   163    H   19  S      Val( 1S)     0.76794
   164    H   19  S      Ryd( 2S)     0.00127
   165    H   19  px     Ryd( 2p)     0.00020
   166    H   19  py     Ryd( 2p)     0.00049
   167    H   19  pz     Ryd( 2p)     0.00033

   168    H   20  S      Val( 1S)     0.74481
   169    H   20  S      Ryd( 2S)     0.00110
   170    H   20  px     Ryd( 2p)     0.00054
   171    H   20  py     Ryd( 2p)     0.00012
   172    H   20  pz     Ryd( 2p)     0.00036

   173    H   21  S      Val( 1S)     0.78812
   174    H   21  S      Ryd( 2S)     0.00155
   175    H   21  px     Ryd( 2p)     0.00041
   176    H   21  py     Ryd( 2p)     0.00019
   177    H   21  pz     Ryd( 2p)     0.00043

   178    H   22  S      Val( 1S)     0.76688
   179    H   22  S      Ryd( 2S)     0.00123
   180    H   22  px     Ryd( 2p)     0.00016
   181    H   22  py     Ryd( 2p)     0.00042
   182    H   22  pz     Ryd( 2p)     0.00045

   183    H   23  S      Val( 1S)     0.74551
   184    H   23  S      Ryd( 2S)     0.00103
   185    H   23  px     Ryd( 2p)     0.00058
   186    H   23  py     Ryd( 2p)     0.00019
   187    H   23  pz     Ryd( 2p)     0.00026

   188    H   24  S      Val( 1S)     0.76623
   189    H   24  S      Ryd( 2S)     0.00122
   190    H   24  px     Ryd( 2p)     0.00013
   191    H   24  py     Ryd( 2p)     0.00059
   192    H   24  pz     Ryd( 2p)     0.00030

 WARNING:  1 low occupancy (<1.9990e) core orbital  found on  C    1
           1 low occupancy (<1.9990e) core orbital  found on  C    2
           1 low occupancy (<1.9990e) core orbital  found on  C    4
           1 low occupancy (<1.9990e) core orbital  found on  C    5


 Summary of Natural Population Analysis:                  
                                                          
                                       Natural Population 
                Natural  -----------------------------------------------
    Atom  No    Charge         Core      Valence    Rydberg      Total
 -----------------------------------------------------------------------
      C    1   -0.07914      1.99883     4.06862    0.01170     6.07914
      C    2    0.20799      1.99897     3.77520    0.01784     5.79201
      C    3   -0.67812      1.99912     4.66908    0.00992     6.67812
      C    4   -0.47600      1.99895     4.45631    0.02075     6.47600
      C    5   -0.04053      1.99885     4.02644    0.01524     6.04053
      C    6   -0.63370      1.99914     4.62072    0.01384     6.63370
      C    7   -0.62806      1.99914     4.61498    0.01394     6.62806
      C    8   -0.62592      1.99915     4.61264    0.01413     6.62592
      H    9    0.23015      0.00000     0.76744    0.00241     0.76985
      H   10    0.22874      0.00000     0.76899    0.00227     0.77126
      H   11    0.29191      0.00000     0.70613    0.00196     0.70809
      H   12    0.28665      0.00000     0.71151    0.00185     0.71335
      H   13    0.25138      0.00000     0.74647    0.00215     0.74862
      H   14    0.27780      0.00000     0.71894    0.00325     0.72220
      H   15    0.27424      0.00000     0.72270    0.00305     0.72576
      H   16    0.23064      0.00000     0.76707    0.00229     0.76936
      H   17    0.21375      0.00000     0.78377    0.00247     0.78625
      H   18    0.26120      0.00000     0.73668    0.00213     0.73880
      H   19    0.22978      0.00000     0.76794    0.00228     0.77022
      H   20    0.25308      0.00000     0.74481    0.00211     0.74692
      H   21    0.20931      0.00000     0.78812    0.00257     0.79069
      H   22    0.23087      0.00000     0.76688    0.00225     0.76913
      H   23    0.25244      0.00000     0.74551    0.00206     0.74756
      H   24    0.23152      0.00000     0.76623    0.00225     0.76848
 =======================================================================
   * Total *    1.00000     15.99214    46.85316    0.15470    63.00000

                                 Natural Population      
 --------------------------------------------------------
   Core                      15.99214 ( 99.9509% of  16)
   Valence                   46.85316 ( 99.6876% of  47)
   Natural Minimal Basis     62.84530 ( 99.7544% of  63)
   Natural Rydberg Basis      0.15470 (  0.2456% of  63)
 --------------------------------------------------------

    Atom  No          Natural Electron Configuration
 ----------------------------------------------------------------------------
      C    1      [core]2S( 1.09)2p( 2.98)3p( 0.01)
      C    2      [core]2S( 0.93)2p( 2.85)3p( 0.01)
      C    3      [core]2S( 1.11)2p( 3.56)3p( 0.01)
      C    4      [core]2S( 1.02)2p( 3.44)3p( 0.01)
      C    5      [core]2S( 0.89)2p( 3.13)3p( 0.01)
      C    6      [core]2S( 1.08)2p( 3.54)3p( 0.01)
      C    7      [core]2S( 1.08)2p( 3.54)3p( 0.01)
      C    8      [core]2S( 1.08)2p( 3.53)3p( 0.01)
      H    9            1S( 0.77)
      H   10            1S( 0.77)
      H   11            1S( 0.71)
      H   12            1S( 0.71)
      H   13            1S( 0.75)
      H   14            1S( 0.72)
      H   15            1S( 0.72)
      H   16            1S( 0.77)
      H   17            1S( 0.78)
      H   18            1S( 0.74)
      H   19            1S( 0.77)
      H   20            1S( 0.74)
      H   21            1S( 0.79)
      H   22            1S( 0.77)
      H   23            1S( 0.75)
      H   24            1S( 0.77)


 ***************************************************
 *******         Alpha spin orbitals         *******
 ***************************************************


 NATURAL POPULATIONS:  Natural atomic orbital occupancies 
                                                          
   NAO  Atom  No  lang   Type(AO)    Occupancy      Energy
 ----------------------------------------------------------
     1    C    1  S      Cor( 1S)     0.99942     -10.32069
     2    C    1  S      Val( 2S)     0.55461      -0.47199
     3    C    1  S      Ryd( 3S)     0.00035       0.37672
     4    C    1  px     Val( 2p)     0.60032      -0.30414
     5    C    1  px     Ryd( 3p)     0.00218       0.60927
     6    C    1  py     Val( 2p)     0.56984      -0.27289
     7    C    1  py     Ryd( 3p)     0.00135       0.39784
     8    C    1  pz     Val( 2p)     0.59161      -0.37155
     9    C    1  pz     Ryd( 3p)     0.00092       0.36564
    10    C    1  dxy    Ryd( 3d)     0.00044       2.13199
    11    C    1  dxz    Ryd( 3d)     0.00013       1.88273
    12    C    1  dyz    Ryd( 3d)     0.00052       1.80579
    13    C    1  dx2y2  Ryd( 3d)     0.00033       2.18269
    14    C    1  dz2    Ryd( 3d)     0.00012       1.83970

    15    C    2  S      Cor( 1S)     0.99948     -10.32854
    16    C    2  S      Val( 2S)     0.46746      -0.40344
    17    C    2  S      Ryd( 3S)     0.00136       0.39284
    18    C    2  px     Val( 2p)     0.52534      -0.29410
    19    C    2  px     Ryd( 3p)     0.00213       0.67569
    20    C    2  py     Val( 2p)     0.54117      -0.29174
    21    C    2  py     Ryd( 3p)     0.00209       0.63139
    22    C    2  pz     Val( 2p)     0.46522      -0.33618
    23    C    2  pz     Ryd( 3p)     0.00141       0.47262
    24    C    2  dxy    Ryd( 3d)     0.00067       2.08980
    25    C    2  dxz    Ryd( 3d)     0.00030       1.86142
    26    C    2  dyz    Ryd( 3d)     0.00087       1.78019
    27    C    2  dx2y2  Ryd( 3d)     0.00049       2.10178
    28    C    2  dz2    Ryd( 3d)     0.00025       1.83095

    29    C    3  S      Cor( 1S)     0.99956     -10.26129
    30    C    3  S      Val( 2S)     0.55172      -0.43496
    31    C    3  S      Ryd( 3S)     0.00035       0.69623
    32    C    3  px     Val( 2p)     0.60622      -0.27271
    33    C    3  px     Ryd( 3p)     0.00153       0.42822
    34    C    3  py     Val( 2p)     0.55822      -0.26954
    35    C    3  py     Ryd( 3p)     0.00146       0.34715
    36    C    3  pz     Val( 2p)     0.62392      -0.28065
    37    C    3  pz     Ryd( 3p)     0.00076       0.41261
    38    C    3  dxy    Ryd( 3d)     0.00030       2.09808
    39    C    3  dxz    Ryd( 3d)     0.00024       2.12842
    40    C    3  dyz    Ryd( 3d)     0.00024       2.11976
    41    C    3  dx2y2  Ryd( 3d)     0.00019       2.06348
    42    C    3  dz2    Ryd( 3d)     0.00021       2.01105

    43    C    4  S      Cor( 1S)     0.99948     -10.25482
    44    C    4  S      Val( 2S)     0.50789      -0.39922
    45    C    4  S      Ryd( 3S)     0.00146       0.74838
    46    C    4  px     Val( 2p)     0.52010      -0.27028
    47    C    4  px     Ryd( 3p)     0.00131       0.47524
    48    C    4  py     Val( 2p)     0.63732      -0.28518
    49    C    4  py     Ryd( 3p)     0.00481       0.73595
    50    C    4  pz     Val( 2p)     0.58426      -0.27924
    51    C    4  pz     Ryd( 3p)     0.00151       0.46169
    52    C    4  dxy    Ryd( 3d)     0.00014       1.90159
    53    C    4  dxz    Ryd( 3d)     0.00038       2.04447
    54    C    4  dyz    Ryd( 3d)     0.00045       2.31707
    55    C    4  dx2y2  Ryd( 3d)     0.00045       2.18247
    56    C    4  dz2    Ryd( 3d)     0.00015       1.84337

    57    C    5  S      Cor( 1S)     0.99943     -10.24655
    58    C    5  S      Val( 2S)     0.44721      -0.34520
    59    C    5  S      Ryd( 3S)     0.00017       0.83639
    60    C    5  px     Val( 2p)     0.52003      -0.26079
    61    C    5  px     Ryd( 3p)     0.00143       0.61182
    62    C    5  py     Val( 2p)     0.54205      -0.25926
    63    C    5  py     Ryd( 3p)     0.00166       0.63281
    64    C    5  pz     Val( 2p)     0.53458      -0.25993
    65    C    5  pz     Ryd( 3p)     0.00204       0.59644
    66    C    5  dxy    Ryd( 3d)     0.00035       1.82884
    67    C    5  dxz    Ryd( 3d)     0.00064       2.13954
    68    C    5  dyz    Ryd( 3d)     0.00056       2.13725
    69    C    5  dx2y2  Ryd( 3d)     0.00058       2.12322
    70    C    5  dz2    Ryd( 3d)     0.00033       1.81540

    71    C    6  S      Cor( 1S)     0.99957     -10.20638
    72    C    6  S      Val( 2S)     0.53868      -0.37552
    73    C    6  S      Ryd( 3S)     0.00081       0.74456
    74    C    6  px     Val( 2p)     0.62308      -0.23167
    75    C    6  px     Ryd( 3p)     0.00177       0.55802
    76    C    6  py     Val( 2p)     0.57408      -0.22135
    77    C    6  py     Ryd( 3p)     0.00151       0.45179
    78    C    6  pz     Val( 2p)     0.58087      -0.22269
    79    C    6  pz     Ryd( 3p)     0.00167       0.47245
    80    C    6  dxy    Ryd( 3d)     0.00007       1.95100
    81    C    6  dxz    Ryd( 3d)     0.00040       2.32854
    82    C    6  dyz    Ryd( 3d)     0.00034       2.17456
    83    C    6  dx2y2  Ryd( 3d)     0.00036       2.27083
    84    C    6  dz2    Ryd( 3d)     0.00009       1.94879

    85    C    7  S      Cor( 1S)     0.99957     -10.20510
    86    C    7  S      Val( 2S)     0.53848      -0.37400
    87    C    7  S      Ryd( 3S)     0.00083       0.74334
    88    C    7  px     Val( 2p)     0.61984      -0.22813
    89    C    7  px     Ryd( 3p)     0.00186       0.53507
    90    C    7  py     Val( 2p)     0.55384      -0.21761
    91    C    7  py     Ryd( 3p)     0.00133       0.41497
    92    C    7  pz     Val( 2p)     0.60201      -0.22406
    93    C    7  pz     Ryd( 3p)     0.00184       0.50710
    94    C    7  dxy    Ryd( 3d)     0.00009       1.95725
    95    C    7  dxz    Ryd( 3d)     0.00037       2.31884
    96    C    7  dyz    Ryd( 3d)     0.00038       2.22718
    97    C    7  dx2y2  Ryd( 3d)     0.00035       2.23552
    98    C    7  dz2    Ryd( 3d)     0.00005       1.93522

    99    C    8  S      Cor( 1S)     0.99957     -10.19702
   100    C    8  S      Val( 2S)     0.53918      -0.36616
   101    C    8  S      Ryd( 3S)     0.00072       0.76345
   102    C    8  px     Val( 2p)     0.56162      -0.21069
   103    C    8  px     Ryd( 3p)     0.00154       0.45476
   104    C    8  py     Val( 2p)     0.61721      -0.21596
   105    C    8  py     Ryd( 3p)     0.00199       0.53491
   106    C    8  pz     Val( 2p)     0.59076      -0.21386
   107    C    8  pz     Ryd( 3p)     0.00175       0.49245
   108    C    8  dxy    Ryd( 3d)     0.00007       1.95524
   109    C    8  dxz    Ryd( 3d)     0.00034       2.21796
   110    C    8  dyz    Ryd( 3d)     0.00038       2.30910
   111    C    8  dx2y2  Ryd( 3d)     0.00037       2.26894
   112    C    8  dz2    Ryd( 3d)     0.00007       1.95740

   113    H    9  S      Val( 1S)     0.37592      -0.13456
   114    H    9  S      Ryd( 2S)     0.00065       0.16796
   115    H    9  px     Ryd( 2p)     0.00035       2.02280
   116    H    9  py     Ryd( 2p)     0.00005       1.61137
   117    H    9  pz     Ryd( 2p)     0.00014       1.57417

   118    H   10  S      Val( 1S)     0.37672      -0.13602
   119    H   10  S      Ryd( 2S)     0.00059       0.19478
   120    H   10  px     Ryd( 2p)     0.00012       1.69633
   121    H   10  py     Ryd( 2p)     0.00033       2.02402
   122    H   10  pz     Ryd( 2p)     0.00008       1.48498

   123    H   11  S      Val( 1S)     0.36470      -0.10408
   124    H   11  S      Ryd( 2S)     0.00050       0.20276
   125    H   11  px     Ryd( 2p)     0.00012       1.63474
   126    H   11  py     Ryd( 2p)     0.00018       1.72603
   127    H   11  pz     Ryd( 2p)     0.00028       2.01036

   128    H   12  S      Val( 1S)     0.36673      -0.10194
   129    H   12  S      Ryd( 2S)     0.00041       0.26632
   130    H   12  px     Ryd( 2p)     0.00015       1.76186
   131    H   12  py     Ryd( 2p)     0.00023       1.82971
   132    H   12  pz     Ryd( 2p)     0.00020       1.79879

   133    H   13  S      Val( 1S)     0.37300      -0.09360
   134    H   13  S      Ryd( 2S)     0.00059       0.20762
   135    H   13  px     Ryd( 2p)     0.00030       2.05600
   136    H   13  py     Ryd( 2p)     0.00006       1.58758
   137    H   13  pz     Ryd( 2p)     0.00013       1.72250

   138    H   14  S      Val( 1S)     0.36718      -0.09616
   139    H   14  S      Ryd( 2S)     0.00113       0.22773
   140    H   14  px     Ryd( 2p)     0.00007       1.68405
   141    H   14  py     Ryd( 2p)     0.00024       1.99290
   142    H   14  pz     Ryd( 2p)     0.00022       1.87279

   143    H   15  S      Val( 1S)     0.36542      -0.09067
   144    H   15  S      Ryd( 2S)     0.00105       0.23954
   145    H   15  px     Ryd( 2p)     0.00006       1.67905
   146    H   15  py     Ryd( 2p)     0.00027       2.04775
   147    H   15  pz     Ryd( 2p)     0.00018       1.82597

   148    H   16  S      Val( 1S)     0.38436      -0.06841
   149    H   16  S      Ryd( 2S)     0.00065       0.26195
   150    H   16  px     Ryd( 2p)     0.00009       1.68986
   151    H   16  py     Ryd( 2p)     0.00031       2.11835
   152    H   16  pz     Ryd( 2p)     0.00010       1.72943

   153    H   17  S      Val( 1S)     0.39169      -0.07865
   154    H   17  S      Ryd( 2S)     0.00074       0.28296
   155    H   17  px     Ryd( 2p)     0.00021       1.99737
   156    H   17  py     Ryd( 2p)     0.00008       1.63974
   157    H   17  pz     Ryd( 2p)     0.00022       1.89542

   158    H   18  S      Val( 1S)     0.37359      -0.05384
   159    H   18  S      Ryd( 2S)     0.00058       0.24553
   160    H   18  px     Ryd( 2p)     0.00028       2.06332
   161    H   18  py     Ryd( 2p)     0.00007       1.64831
   162    H   18  pz     Ryd( 2p)     0.00017       1.83252

   163    H   19  S      Val( 1S)     0.38449      -0.06664
   164    H   19  S      Ryd( 2S)     0.00065       0.25236
   165    H   19  px     Ryd( 2p)     0.00010       1.68147
   166    H   19  py     Ryd( 2p)     0.00024       1.97832
   167    H   19  pz     Ryd( 2p)     0.00016       1.87933

   168    H   20  S      Val( 1S)     0.37315      -0.05147
   169    H   20  S      Ryd( 2S)     0.00055       0.24757
   170    H   20  px     Ryd( 2p)     0.00027       2.05684
   171    H   20  py     Ryd( 2p)     0.00006       1.63279
   172    H   20  pz     Ryd( 2p)     0.00018       1.86665

   173    H   21  S      Val( 1S)     0.39368      -0.08161
   174    H   21  S      Ryd( 2S)     0.00078       0.28176
   175    H   21  px     Ryd( 2p)     0.00021       2.00985
   176    H   21  py     Ryd( 2p)     0.00009       1.65192
   177    H   21  pz     Ryd( 2p)     0.00021       1.87552

   178    H   22  S      Val( 1S)     0.38370      -0.05566
   179    H   22  S      Ryd( 2S)     0.00062       0.25464
   180    H   22  px     Ryd( 2p)     0.00008       1.65308
   181    H   22  py     Ryd( 2p)     0.00021       1.95516
   182    H   22  pz     Ryd( 2p)     0.00022       1.95809

   183    H   23  S      Val( 1S)     0.37702      -0.04958
   184    H   23  S      Ryd( 2S)     0.00054       0.25329
   185    H   23  px     Ryd( 2p)     0.00029       2.07446
   186    H   23  py     Ryd( 2p)     0.00010       1.68414
   187    H   23  pz     Ryd( 2p)     0.00014       1.81395

   188    H   24  S      Val( 1S)     0.38383      -0.05602
   189    H   24  S      Ryd( 2S)     0.00062       0.25750
   190    H   24  px     Ryd( 2p)     0.00007       1.65004
   191    H   24  py     Ryd( 2p)     0.00030       2.12284
   192    H   24  pz     Ryd( 2p)     0.00015       1.79968


 Summary of Natural Population Analysis:                  
                                                          
                                       Natural Population 
                Natural  -----------------------------------------------
    Atom  No    Charge         Core      Valence    Rydberg      Total
 -----------------------------------------------------------------------
      C    1   -0.32214      0.99942     2.31638    0.00634     3.32214
      C    2   -0.00825      0.99948     1.99919    0.00958     3.00825
      C    3   -0.34491      0.99956     2.34008    0.00528     3.34491
      C    4   -0.25971      0.99948     2.24957    0.01066     3.25971
      C    5   -0.05108      0.99943     2.04387    0.00778     3.05108
      C    6   -0.32330      0.99957     2.31670    0.00702     3.32330
      C    7   -0.32085      0.99957     2.31417    0.00710     3.32085
      C    8   -0.31557      0.99957     2.30876    0.00724     3.31557
      H    9    0.12289      0.00000     0.37592    0.00119     0.37711
      H   10    0.12215      0.00000     0.37672    0.00112     0.37785
      H   11    0.13423      0.00000     0.36470    0.00107     0.36577
      H   12    0.13228      0.00000     0.36673    0.00099     0.36772
      H   13    0.12592      0.00000     0.37300    0.00108     0.37408
      H   14    0.13116      0.00000     0.36718    0.00166     0.36884
      H   15    0.13302      0.00000     0.36542    0.00156     0.36698
      H   16    0.11448      0.00000     0.38436    0.00116     0.38552
      H   17    0.10707      0.00000     0.39169    0.00125     0.39293
      H   18    0.12531      0.00000     0.37359    0.00110     0.37469
      H   19    0.11436      0.00000     0.38449    0.00116     0.38564
      H   20    0.12579      0.00000     0.37315    0.00106     0.37421
      H   21    0.10502      0.00000     0.39368    0.00130     0.39498
      H   22    0.11516      0.00000     0.38370    0.00114     0.38484
      H   23    0.12192      0.00000     0.37702    0.00106     0.37808
      H   24    0.11503      0.00000     0.38383    0.00113     0.38497
 =======================================================================
   * Total *   -0.00000      7.99609    23.92391    0.08001    32.00000

                                 Natural Population      
 --------------------------------------------------------
   Core                       7.99609 ( 99.9511% of   8)
   Valence                   23.92391 ( 99.6829% of  24)
   Natural Minimal Basis     31.91999 ( 99.7500% of  32)
   Natural Rydberg Basis      0.08001 (  0.2500% of  32)
 --------------------------------------------------------

    Atom  No          Natural Electron Configuration
 ----------------------------------------------------------------------------
      C    1      [core]2S( 0.55)2p( 1.76)
      C    2      [core]2S( 0.47)2p( 1.53)3p( 0.01)
      C    3      [core]2S( 0.55)2p( 1.79)
      C    4      [core]2S( 0.51)2p( 1.74)3p( 0.01)
      C    5      [core]2S( 0.45)2p( 1.60)3p( 0.01)
      C    6      [core]2S( 0.54)2p( 1.78)
      C    7      [core]2S( 0.54)2p( 1.78)3p( 0.01)
      C    8      [core]2S( 0.54)2p( 1.77)3p( 0.01)
      H    9            1S( 0.38)
      H   10            1S( 0.38)
      H   11            1S( 0.36)
      H   12            1S( 0.37)
      H   13            1S( 0.37)
      H   14            1S( 0.37)
      H   15            1S( 0.37)
      H   16            1S( 0.38)
      H   17            1S( 0.39)
      H   18            1S( 0.37)
      H   19            1S( 0.38)
      H   20            1S( 0.37)
      H   21            1S( 0.39)
      H   22            1S( 0.38)
      H   23            1S( 0.38)
      H   24            1S( 0.38)


 NATURAL BOND ORBITAL ANALYSIS, alpha spin orbitals:

                       Occupancies       Lewis Structure    Low   High
           Occ.    -------------------  -----------------   occ   occ
  Cycle   Thresh.   Lewis   Non-Lewis     CR  BD  3C  LP    (L)   (NL)   Dev
 =============================================================================
   1(1)    0.90    31.74377   0.25623      8  24   0   0     0      0    0.01
 -----------------------------------------------------------------------------

 Structure accepted: No low occupancy Lewis orbitals

 --------------------------------------------------------
   Core                      7.99610 ( 99.951% of   8)
   Valence Lewis            23.74767 ( 98.949% of  24)
  ==================       ============================
   Total Lewis              31.74377 ( 99.199% of  32)
  -----------------------------------------------------
   Valence non-Lewis         0.19795 (  0.619% of  32)
   Rydberg non-Lewis         0.05828 (  0.182% of  32)
  ==================       ============================
   Total non-Lewis           0.25623 (  0.801% of  32)
 --------------------------------------------------------


       (Occupancy)   Bond orbital/ Coefficients/ Hybrids
 ---------------------------------------------------------------------------------
     1. (0.99423) BD ( 1) C   1 - C   2  
                ( 48.80%)   0.6986* C   1 s( 39.76%)p 1.51( 60.18%)d 0.00(  0.06%)
                                            0.0003  0.6305 -0.0079  0.3190  0.0007
                                           -0.6902 -0.0137 -0.1531 -0.0045 -0.0173
                                            0.0015  0.0087 -0.0135 -0.0061
                ( 51.20%)   0.7155* C   2 s( 35.17%)p 1.84( 64.77%)d 0.00(  0.06%)
                                            0.0000  0.5926  0.0231 -0.3168 -0.0172
                                            0.7141  0.0220  0.1913  0.0077 -0.0165
                                           -0.0004  0.0094 -0.0135 -0.0073
     2. (0.98903) BD ( 2) C   1 - C   2  
                ( 57.54%)   0.7586* C   1 s(  0.01%)p99.99( 99.87%)d10.69(  0.12%)
                                           -0.0000 -0.0097  0.0041  0.4364 -0.0096
                                           -0.0066  0.0010  0.8989 -0.0134 -0.0134
                                            0.0089 -0.0277  0.0055 -0.0116
                ( 42.46%)   0.6516* C   2 s(  0.01%)p99.99( 99.79%)d15.53(  0.20%)
                                           -0.0000 -0.0065 -0.0093  0.4382 -0.0114
                                           -0.0402 -0.0020  0.8966 -0.0111  0.0183
                                           -0.0124  0.0350 -0.0068  0.0153
     3. (0.99243) BD ( 1) C   1 - H   9  
                ( 62.35%)   0.7896* C   1 s( 30.08%)p 2.32( 69.89%)d 0.00(  0.03%)
                                            0.0003 -0.5484 -0.0054  0.7462 -0.0044
                                           -0.0734 -0.0266 -0.3687  0.0007 -0.0011
                                            0.0096  0.0006 -0.0140  0.0004
                ( 37.65%)   0.6136* H   9 s( 99.90%)p 0.00(  0.10%)
                                           -0.9995  0.0054 -0.0283  0.0042  0.0138
     4. (0.99218) BD ( 1) C   1 - H  10  
                ( 62.27%)   0.7891* C   1 s( 30.13%)p 2.32( 69.84%)d 0.00(  0.03%)
                                           -0.0004  0.5488  0.0083  0.3870 -0.0244
                                            0.7187  0.0135 -0.1769  0.0093  0.0143
                                           -0.0016 -0.0071 -0.0043 -0.0040
                ( 37.73%)   0.6143* H  10 s( 99.90%)p 0.00(  0.10%)
                                            0.9995 -0.0050 -0.0130 -0.0279  0.0061
     5. (0.98993) BD ( 1) C   2 - C   3  
                ( 52.38%)   0.7238* C   2 s( 32.08%)p 2.12( 67.89%)d 0.00(  0.03%)
                                           -0.0001  0.5664 -0.0071 -0.4063 -0.0000
                                           -0.6959  0.0089  0.1714 -0.0011  0.0141
                                           -0.0038 -0.0060 -0.0046 -0.0072
                ( 47.62%)   0.6900* C   3 s( 28.61%)p 2.49( 71.34%)d 0.00(  0.05%)
                                            0.0004  0.5348  0.0082  0.4084 -0.0012
                                            0.7245  0.0114 -0.1468 -0.0002  0.0168
                                           -0.0026 -0.0063 -0.0093 -0.0094
     6. (0.98699) BD ( 1) C   2 - C   4  
                ( 51.63%)   0.7185* C   2 s( 32.73%)p 2.05( 67.24%)d 0.00(  0.03%)
                                           -0.0000  0.5717 -0.0215  0.7353 -0.0268
                                           -0.0520 -0.0010 -0.3582 -0.0061  0.0006
                                           -0.0114 -0.0005  0.0122 -0.0042
                ( 48.37%)   0.6955* C   4 s( 26.86%)p 2.72( 73.09%)d 0.00(  0.05%)
                                            0.0003  0.5180  0.0152 -0.7575 -0.0168
                                            0.0731  0.0010  0.3890 -0.0162 -0.0033
                                           -0.0159  0.0015  0.0157 -0.0037
     7. (0.98223) BD ( 1) C   3 - H  11  
                ( 63.05%)   0.7940* C   3 s( 23.23%)p 3.30( 76.73%)d 0.00(  0.04%)
                                            0.0001 -0.4819  0.0013  0.1740  0.0134
                                            0.4100  0.0108  0.7541 -0.0097 -0.0011
                                           -0.0035 -0.0117  0.0037 -0.0155
                ( 36.95%)   0.6079* H  11 s( 99.90%)p 0.00(  0.10%)
                                           -0.9995 -0.0006 -0.0091 -0.0175 -0.0245
     8. (0.98469) BD ( 1) C   3 - H  12  
                ( 62.94%)   0.7934* C   3 s( 24.06%)p 3.15( 75.90%)d 0.00(  0.04%)
                                            0.0001 -0.4905  0.0015 -0.4811  0.0191
                                            0.5331  0.0119 -0.4927 -0.0035  0.0119
                                           -0.0127  0.0091 -0.0016  0.0020
                ( 37.06%)   0.6087* H  12 s( 99.90%)p 0.00(  0.10%)
                                           -0.9995 -0.0004  0.0134 -0.0216  0.0179
     9. (0.99428) BD ( 1) C   3 - H  13  
                ( 62.60%)   0.7912* C   3 s( 24.06%)p 3.15( 75.90%)d 0.00(  0.04%)
                                            0.0001 -0.4905  0.0014  0.7553 -0.0026
                                           -0.1470  0.0216 -0.4080  0.0029  0.0064
                                            0.0129 -0.0035 -0.0115  0.0030
                ( 37.40%)   0.6115* H  13 s( 99.91%)p 0.00(  0.09%)
                                           -0.9996  0.0009 -0.0264  0.0010  0.0140
    10. (0.97558) BD ( 1) C   4 - C   5  
                ( 51.73%)   0.7192* C   4 s( 29.41%)p 2.40( 70.54%)d 0.00(  0.04%)
                                            0.0003  0.5423 -0.0069  0.6451  0.0026
                                           -0.0162 -0.0027  0.5374 -0.0116 -0.0004
                                            0.0175 -0.0004  0.0101  0.0054
                ( 48.27%)   0.6948* C   5 s( 23.59%)p 3.23( 76.33%)d 0.00(  0.08%)
                                            0.0002  0.4857  0.0002 -0.7176  0.0050
                                            0.0146 -0.0019 -0.4979 -0.0126 -0.0007
                                            0.0222 -0.0004  0.0162 -0.0006
    11. (0.98625) BD ( 1) C   4 - H  14  
                ( 63.14%)   0.7946* C   4 s( 21.68%)p 3.61( 78.28%)d 0.00(  0.04%)
                                           -0.0003  0.4656 -0.0001  0.0945 -0.0013
                                            0.6753 -0.0179 -0.5632 -0.0174  0.0016
                                           -0.0007 -0.0173 -0.0110  0.0009
                ( 36.86%)   0.6071* H  14 s( 99.90%)p 0.00(  0.10%)
                                            0.9995 -0.0032 -0.0061 -0.0213  0.0217
    12. (0.98622) BD ( 1) C   4 - H  15  
                ( 63.33%)   0.7958* C   4 s( 21.98%)p 3.55( 77.98%)d 0.00(  0.04%)
                                            0.0003 -0.4688 -0.0007  0.0027 -0.0012
                                            0.7330 -0.0170  0.4920  0.0164 -0.0017
                                           -0.0013 -0.0155  0.0123  0.0020
                ( 36.67%)   0.6056* H  15 s( 99.91%)p 0.00(  0.09%)
                                           -0.9995  0.0025  0.0030 -0.0238 -0.0191
    13. (0.98563) BD ( 1) C   5 - C   6  
                ( 52.03%)   0.7213* C   5 s( 25.42%)p 2.93( 74.53%)d 0.00(  0.05%)
                                            0.0000  0.5042  0.0005 -0.0754  0.0065
                                           -0.6334 -0.0044  0.5816  0.0028  0.0041
                                           -0.0028 -0.0183 -0.0094  0.0031
                ( 47.97%)   0.6926* C   6 s( 29.97%)p 2.34( 69.99%)d 0.00(  0.05%)
                                            0.0006  0.5474 -0.0043  0.0436  0.0037
                                            0.6078  0.0002 -0.5732  0.0007  0.0007
                                           -0.0004 -0.0185 -0.0095  0.0043
    14. (0.98522) BD ( 1) C   5 - C   7  
                ( 52.08%)   0.7217* C   5 s( 25.36%)p 2.94( 74.59%)d 0.00(  0.05%)
                                            0.0000  0.5036 -0.0002  0.0772  0.0073
                                            0.7605  0.0034  0.4019  0.0026  0.0010
                                            0.0014  0.0149 -0.0146 -0.0044
                ( 47.92%)   0.6922* C   7 s( 29.91%)p 2.34( 70.04%)d 0.00(  0.04%)
                                            0.0006  0.5469 -0.0047 -0.0970  0.0033
                                           -0.7302  0.0002 -0.3973  0.0014  0.0045
                                            0.0027  0.0153 -0.0132 -0.0036
    15. (0.98246) BD ( 1) C   5 - C   8  
                ( 52.96%)   0.7277* C   5 s( 25.61%)p 2.90( 74.35%)d 0.00(  0.04%)
                                            0.0000  0.5060  0.0005  0.6873  0.0014
                                           -0.1397 -0.0004 -0.5015  0.0049 -0.0046
                                           -0.0167  0.0038  0.0105  0.0026
                ( 47.04%)   0.6859* C   8 s( 29.88%)p 2.35( 70.08%)d 0.00(  0.05%)
                                            0.0007  0.5466 -0.0021 -0.6750  0.0018
                                            0.1346  0.0002  0.4764  0.0024 -0.0049
                                           -0.0165  0.0033  0.0121 -0.0007
    16. (0.99392) BD ( 1) C   6 - H  16  
                ( 61.49%)   0.7842* C   6 s( 23.13%)p 3.32( 76.83%)d 0.00(  0.04%)
                                            0.0001 -0.4810 -0.0003  0.1220 -0.0082
                                            0.7809  0.0116  0.3781 -0.0211 -0.0048
                                           -0.0028 -0.0145  0.0126  0.0039
                ( 38.51%)   0.6205* H  16 s( 99.92%)p 0.00(  0.08%)
                                           -0.9996  0.0010 -0.0015 -0.0271 -0.0096
    17. (0.99379) BD ( 1) C   6 - H  17  
                ( 60.76%)   0.7795* C   6 s( 23.03%)p 3.34( 76.93%)d 0.00(  0.04%)
                                            0.0001 -0.4799  0.0001  0.6694 -0.0120
                                           -0.1346  0.0175 -0.5499 -0.0182  0.0050
                                            0.0166 -0.0043 -0.0107 -0.0006
                ( 39.24%)   0.6264* H  17 s( 99.92%)p 0.00(  0.08%)
                                           -0.9996  0.0010 -0.0184  0.0022  0.0209
    18. (0.99262) BD ( 1) C   6 - H  18  
                ( 62.52%)   0.7907* C   6 s( 23.77%)p 3.21( 76.19%)d 0.00(  0.04%)
                                           -0.0001  0.4875  0.0065  0.7309 -0.0120
                                           -0.0435 -0.0176  0.4746  0.0096 -0.0008
                                            0.0155  0.0000  0.0123 -0.0012
                ( 37.48%)   0.6122* H  18 s( 99.91%)p 0.00(  0.09%)
                                            0.9996 -0.0003 -0.0242  0.0033 -0.0167
    19. (0.99404) BD ( 1) C   7 - H  19  
                ( 61.49%)   0.7841* C   7 s( 23.02%)p 3.34( 76.94%)d 0.00(  0.04%)
                                           -0.0001  0.4798  0.0008  0.0769  0.0085
                                            0.6602  0.0146 -0.5719  0.0183  0.0013
                                           -0.0014 -0.0178 -0.0090  0.0038
                ( 38.51%)   0.6206* H  19 s( 99.92%)p 0.00(  0.08%)
                                            0.9996 -0.0008 -0.0052 -0.0233  0.0163
    20. (0.99215) BD ( 1) C   7 - H  20  
                ( 62.53%)   0.7908* C   7 s( 23.85%)p 3.19( 76.12%)d 0.00(  0.04%)
                                           -0.0001  0.4883  0.0051  0.7126 -0.0073
                                           -0.0027  0.0212  0.5028  0.0034 -0.0010
                                            0.0157 -0.0009  0.0115  0.0003
                ( 37.47%)   0.6121* H  20 s( 99.91%)p 0.00(  0.09%)
                                            0.9996 -0.0009 -0.0239 -0.0021 -0.0168
    21. (0.99398) BD ( 1) C   7 - H  21  
                ( 60.58%)   0.7783* C   7 s( 23.11%)p 3.32( 76.84%)d 0.00(  0.05%)
                                            0.0001 -0.4808 -0.0012  0.6900 -0.0135
                                           -0.1732 -0.0203 -0.5114 -0.0130  0.0052
                                            0.0165 -0.0032 -0.0119  0.0005
                ( 39.42%)   0.6278* H  21 s( 99.92%)p 0.00(  0.08%)
                                           -0.9996  0.0022 -0.0189  0.0077  0.0192
    22. (0.99380) BD ( 1) C   8 - H  22  
                ( 61.54%)   0.7845* C   8 s( 23.16%)p 3.32( 76.80%)d 0.00(  0.04%)
                                           -0.0001  0.4812  0.0006  0.0806  0.0220
                                            0.6206 -0.0111 -0.6130 -0.0066  0.0016
                                           -0.0007 -0.0176 -0.0092  0.0043
                ( 38.46%)   0.6201* H  22 s( 99.92%)p 0.00(  0.08%)
                                            0.9996 -0.0008 -0.0064 -0.0193  0.0207
    23. (0.99218) BD ( 1) C   8 - H  23  
                ( 62.12%)   0.7882* C   8 s( 23.69%)p 3.22( 76.27%)d 0.00(  0.04%)
                                           -0.0001  0.4867  0.0034  0.7307  0.0104
                                           -0.0010 -0.0039  0.4777 -0.0212  0.0003
                                            0.0166  0.0000  0.0114 -0.0001
                ( 37.88%)   0.6155* H  23 s( 99.91%)p 0.00(  0.09%)
                                            0.9996 -0.0001 -0.0260  0.0005 -0.0139
    24. (0.99385) BD ( 1) C   8 - H  24  
                ( 61.53%)   0.7844* C   8 s( 23.17%)p 3.31( 76.79%)d 0.00(  0.04%)
                                            0.0001 -0.4813 -0.0007  0.0539 -0.0237
                                            0.7721 -0.0042  0.4102  0.0086 -0.0032
                                           -0.0022 -0.0142  0.0138  0.0038
                ( 38.47%)   0.6202* H  24 s( 99.92%)p 0.00(  0.08%)
                                           -0.9996  0.0007  0.0020 -0.0252 -0.0142
    25. (0.99943) CR ( 1) C   1           s(100.00%)p 0.00(  0.00%)
                                            1.0000  0.0002  0.0000 -0.0002 -0.0000
                                            0.0005  0.0000  0.0001  0.0000  0.0000
                                           -0.0000 -0.0000  0.0000 -0.0000
    26. (0.99948) CR ( 1) C   2           s(100.00%)
                                            1.0000  0.0001 -0.0000  0.0000 -0.0000
                                           -0.0001  0.0000  0.0000 -0.0000  0.0000
                                           -0.0000  0.0000  0.0000 -0.0000
    27. (0.99956) CR ( 1) C   3           s(100.00%)p 0.00(  0.00%)
                                            1.0000 -0.0001 -0.0000 -0.0002 -0.0000
                                           -0.0004 -0.0000  0.0000  0.0000 -0.0000
                                            0.0000  0.0000  0.0000  0.0000
    28. (0.99948) CR ( 1) C   4           s(100.00%)p 0.00(  0.00%)
                                            1.0000 -0.0001 -0.0000  0.0000  0.0000
                                           -0.0000  0.0000 -0.0006 -0.0000  0.0000
                                           -0.0000 -0.0000 -0.0000 -0.0000
    29. (0.99943) CR ( 1) C   5           s(100.00%)p 0.00(  0.00%)
                                            1.0000 -0.0002 -0.0000  0.0001 -0.0000
                                            0.0000  0.0000  0.0001  0.0000  0.0000
                                           -0.0000  0.0000 -0.0000  0.0000
    30. (0.99958) CR ( 1) C   6           s(100.00%)p 0.00(  0.00%)
                                            1.0000 -0.0002  0.0000 -0.0000 -0.0000
                                           -0.0004 -0.0000  0.0004  0.0000 -0.0000
                                            0.0000  0.0000  0.0000 -0.0000
    31. (0.99957) CR ( 1) C   7           s(100.00%)p 0.00(  0.00%)
                                            1.0000 -0.0002  0.0000  0.0001 -0.0000
                                            0.0005  0.0000  0.0003  0.0000 -0.0000
                                           -0.0000 -0.0000  0.0000  0.0000
    32. (0.99958) CR ( 1) C   8           s(100.00%)p 0.00(  0.00%)
                                            1.0000 -0.0002  0.0000  0.0005  0.0000
                                           -0.0001 -0.0000 -0.0003 -0.0000  0.0000
                                            0.0000 -0.0000 -0.0000  0.0000
    33. (0.00274) RY*( 1) C   1           s(  0.04%)p99.99( 93.63%)d99.99(  6.33%)
                                           -0.0000  0.0026  0.0196  0.0241  0.7797
                                            0.0092  0.4594 -0.0090 -0.3414 -0.1326
                                           -0.0820  0.0615  0.1848  0.0326
    34. (0.00050) RY*( 2) C   1           s(  8.63%)p10.29( 88.82%)d 0.30(  2.55%)
                                           -0.0000 -0.0070  0.2937 -0.0034 -0.4848
                                           -0.0087  0.2215 -0.0108 -0.7771  0.0443
                                           -0.0264  0.1353 -0.0084  0.0666
    35. (0.00034) RY*( 3) C   1           s( 50.64%)p 0.95( 48.27%)d 0.02(  1.09%)
                                           -0.0000 -0.0101  0.7115  0.0086 -0.1062
                                           -0.0242  0.5007 -0.0046  0.4691 -0.0628
                                            0.0723 -0.0308 -0.0126  0.0253
    36. (0.00009) RY*( 4) C   1           s( 32.36%)p 1.70( 55.00%)d 0.39( 12.64%)
    37. (0.00001) RY*( 5) C   1           s(  4.15%)p 1.30(  5.39%)d21.79( 90.46%)
    38. (0.00001) RY*( 6) C   1           s(  2.33%)p 0.93(  2.17%)d40.98( 95.50%)
    39. (0.00001) RY*( 7) C   1           s(  0.77%)p 3.78(  2.89%)d99.99( 96.34%)
    40. (0.00001) RY*( 8) C   1           s(  0.01%)p 1.00(  3.38%)d28.58( 96.61%)
    41. (0.00001) RY*( 9) C   1           s(  1.10%)p 0.60(  0.66%)d89.58( 98.24%)
    42. (0.00229) RY*( 1) C   2           s( 13.84%)p 5.67( 78.43%)d 0.56(  7.73%)
                                            0.0000 -0.0005  0.3720  0.0350  0.3417
                                           -0.0136  0.5682  0.0121  0.5858 -0.0359
                                            0.1055 -0.2309  0.0120 -0.1070
    43. (0.00195) RY*( 2) C   2           s(  0.27%)p99.99( 93.58%)d22.54(  6.15%)
                                           -0.0000 -0.0288  0.0436 -0.0120 -0.6984
                                           -0.0120  0.6530 -0.0150 -0.1455  0.1022
                                           -0.1157  0.1513  0.0323  0.1172
    44. (0.00145) RY*( 3) C   2           s(  1.00%)p82.87( 82.69%)d16.35( 16.31%)
                                            0.0000 -0.0065  0.0997 -0.0071 -0.5266
                                           -0.0122 -0.4081  0.0121  0.6187 -0.2894
                                           -0.0841 -0.0355  0.2664  0.0065
    45. (0.00061) RY*( 4) C   2           s( 66.08%)p 0.09(  5.69%)d 0.43( 28.22%)
                                            0.0000  0.0062  0.8129  0.0074  0.0691
                                           -0.0182 -0.1787 -0.0219 -0.1391  0.0636
                                           -0.1326  0.4981 -0.0270  0.1084
    46. (0.00034) RY*( 5) C   2           s(  3.24%)p 0.70(  2.28%)d29.16( 94.48%)
                                           -0.0000  0.0032  0.1800 -0.0054  0.0102
                                            0.0186 -0.1008  0.0095 -0.1097  0.5054
                                           -0.4608 -0.5591  0.3790  0.1446
    47. (0.00028) RY*( 6) C   2           s(  2.75%)p 0.66(  1.82%)d34.73( 95.44%)
                                            0.0000 -0.0023  0.1658  0.0120 -0.0765
                                           -0.0124 -0.0273  0.0041 -0.1060 -0.4326
                                           -0.2865 -0.4248 -0.6342  0.3202
    48. (0.00016) RY*( 7) C   2           s(  0.35%)p44.41( 15.39%)d99.99( 84.27%)
                                           -0.0000 -0.0021  0.0588  0.0046 -0.2426
                                            0.0064 -0.1933 -0.0104  0.2397  0.6441
                                            0.3007 -0.0747 -0.5661 -0.1064
    49. (0.00003) RY*( 8) C   2           s(  7.82%)p 1.88( 14.74%)d 9.90( 77.44%)
    50. (0.00001) RY*( 9) C   2           s(  4.65%)p 1.23(  5.71%)d19.26( 89.63%)
    51. (0.00223) RY*( 1) C   3           s(  2.69%)p34.79( 93.57%)d 1.39(  3.74%)
                                            0.0000 -0.0026  0.1640 -0.0201 -0.6775
                                            0.0027  0.6189  0.0096  0.3052 -0.0779
                                            0.0697  0.0401 -0.1567 -0.0181
    52. (0.00066) RY*( 2) C   3           s(  2.16%)p38.29( 82.78%)d 6.97( 15.06%)
                                            0.0000  0.0019  0.1470 -0.0052 -0.2467
                                           -0.0040  0.1192 -0.0094 -0.8675 -0.1707
                                           -0.0766 -0.3379 -0.0351  0.0135
    53. (0.00046) RY*( 3) C   3           s( 47.34%)p 1.08( 51.35%)d 0.03(  1.31%)
                                            0.0000  0.0139  0.6879 -0.0029  0.5597
                                           -0.0206  0.4469  0.0033 -0.0073 -0.0147
                                           -0.0505  0.0790  0.0588 -0.0250
    54. (0.00006) RY*( 4) C   3           s( 42.98%)p 1.20( 51.60%)d 0.13(  5.42%)
    55. (0.00001) RY*( 5) C   3           s(  3.31%)p 1.33(  4.42%)d27.87( 92.27%)
    56. (0.00001) RY*( 6) C   3           s(  0.98%)p 1.22(  1.19%)d99.82( 97.83%)
    57. (0.00001) RY*( 7) C   3           s(  0.38%)p31.85( 12.16%)d99.99( 87.45%)
    58. (0.00000) RY*( 8) C   3           s(  0.16%)p18.67(  2.95%)d99.99( 96.90%)
    59. (0.00000) RY*( 9) C   3           s(  0.04%)p 2.48(  0.10%)d99.99( 99.86%)
    60. (0.00469) RY*( 1) C   4           s(  0.21%)p99.99( 97.59%)d10.57(  2.20%)
                                           -0.0000  0.0011  0.0456  0.0048  0.0231
                                            0.0276  0.9872 -0.0006 -0.0069 -0.0055
                                            0.0113  0.1464 -0.0141 -0.0131
    61. (0.00181) RY*( 2) C   4           s( 28.96%)p 2.15( 62.31%)d 0.30(  8.73%)
                                            0.0000 -0.0109  0.5380  0.0048  0.6631
                                            0.0001 -0.0436  0.0006 -0.4261 -0.0302
                                           -0.0815  0.0065  0.1889 -0.2098
    62. (0.00126) RY*( 3) C   4           s( 60.83%)p 0.61( 37.06%)d 0.03(  2.11%)
                                           -0.0000  0.0127  0.7798  0.0114 -0.2060
                                           -0.0016 -0.0252 -0.0030  0.5722 -0.0102
                                            0.0382 -0.0224 -0.1184  0.0707
    63. (0.00064) RY*( 4) C   4           s(  7.54%)p10.62( 80.11%)d 1.64( 12.34%)
                                            0.0000 -0.0245  0.2736  0.0141 -0.6866
                                           -0.0038  0.0083 -0.0055 -0.5740 -0.0844
                                            0.1898 -0.0777  0.1808 -0.2039
    64. (0.00015) RY*( 5) C   4           s(  0.23%)p 3.30(  0.75%)d99.99( 99.02%)
                                            0.0000 -0.0017  0.0476 -0.0001 -0.0561
                                            0.0071 -0.0490  0.0009 -0.0435  0.9266
                                            0.0499  0.3518  0.0472 -0.0560
    65. (0.00005) RY*( 6) C   4           s(  0.33%)p15.49(  5.08%)d99.99( 94.59%)
    66. (0.00002) RY*( 7) C   4           s(  0.94%)p12.38( 11.58%)d93.50( 87.48%)
    67. (0.00001) RY*( 8) C   4           s(  0.02%)p99.99(  2.15%)d99.99( 97.83%)
    68. (0.00001) RY*( 9) C   4           s(  1.03%)p 3.36(  3.46%)d92.84( 95.51%)
    69. (0.00221) RY*( 1) C   5           s(  1.35%)p71.81( 96.69%)d 1.46(  1.96%)
                                           -0.0000  0.0053  0.1159 -0.0140 -0.4355
                                            0.0012  0.0101 -0.0021  0.8814 -0.0181
                                           -0.0833  0.0270  0.0894 -0.0602
    70. (0.00172) RY*( 2) C   5           s(  0.00%)p 1.00( 95.57%)d 0.05(  4.43%)
                                            0.0000 -0.0006  0.0020  0.0015 -0.0983
                                            0.0013 -0.9718  0.0005 -0.0404  0.1183
                                            0.0057  0.1688 -0.0197 -0.0377
    71. (0.00125) RY*( 3) C   5           s(  0.02%)p99.99( 95.43%)d99.99(  4.55%)
                                            0.0000 -0.0086  0.0110  0.0003  0.8592
                                           -0.0008 -0.1048 -0.0064  0.4529  0.0212
                                            0.1495  0.0117 -0.0450  0.1432
    72. (0.00037) RY*( 4) C   5           s( 13.21%)p 0.02(  0.32%)d 6.55( 86.47%)
                                            0.0000 -0.0016  0.3635  0.0231 -0.0075
                                           -0.0010  0.0001  0.0114 -0.0495  0.0316
                                            0.7095 -0.1184  0.3930 -0.4380
    73. (0.00034) RY*( 5) C   5           s(  0.01%)p14.98(  0.15%)d99.99( 99.84%)
                                           -0.0000  0.0001  0.0101  0.0001  0.0251
                                            0.0123  0.0220 -0.0069  0.0144  0.8633
                                           -0.1885 -0.4585  0.0661 -0.0538
    74. (0.00033) RY*( 6) C   5           s(  0.08%)p 9.84(  0.74%)d99.99( 99.18%)
                                           -0.0000  0.0005  0.0275 -0.0037  0.0643
                                           -0.0032 -0.0200 -0.0192  0.0499 -0.1190
                                           -0.0705 -0.2111 -0.6916 -0.6707
    75. (0.00024) RY*( 7) C   5           s(  0.19%)p22.98(  4.39%)d99.99( 95.42%)
                                            0.0000 -0.0004  0.0437  0.0011 -0.0082
                                            0.0217 -0.2082  0.0009 -0.0037 -0.4538
                                           -0.1040 -0.8214  0.1551  0.1968
    76. (0.00018) RY*( 8) C   5           s(  6.95%)p 0.88(  6.13%)d12.51( 86.92%)
                                           -0.0000 -0.0020  0.2636 -0.0141  0.2386
                                            0.0004 -0.0068  0.0105 -0.0633 -0.1299
                                           -0.6390  0.1549  0.4851 -0.4298
    77. (0.00011) RY*( 9) C   5           s( 78.21%)p 0.01(  0.78%)d 0.27( 21.02%)
                                           -0.0000  0.0001  0.8844 -0.0036 -0.0233
                                           -0.0004  0.0148 -0.0066 -0.0834  0.0439
                                           -0.0826  0.0508 -0.3042  0.3261
    78. (0.00203) RY*( 1) C   6           s(  0.02%)p99.99( 93.61%)d99.99(  6.38%)
                                            0.0000  0.0004  0.0138  0.0004  0.2428
                                           -0.0072 -0.6455 -0.0069 -0.6784  0.0105
                                           -0.0842 -0.0407  0.1633  0.1680
    79. (0.00168) RY*( 2) C   6           s(  0.20%)p99.99( 93.69%)d30.74(  6.11%)
                                            0.0000 -0.0066  0.0441  0.0221  0.9357
                                            0.0042  0.1521  0.0054  0.1941  0.1298
                                           -0.1982  0.0312 -0.0386 -0.0500
    80. (0.00102) RY*( 3) C   6           s( 72.71%)p 0.37( 26.88%)d 0.01(  0.41%)
                                           -0.0000  0.0165  0.8525 -0.0068 -0.0346
                                           -0.0040  0.3758  0.0019 -0.3554  0.0110
                                           -0.0162  0.0545  0.0155 -0.0219
    81. (0.00009) RY*( 4) C   6           s( 25.64%)p 2.84( 72.76%)d 0.06(  1.61%)
    82. (0.00001) RY*( 5) C   6           s(  0.06%)p28.43(  1.75%)d99.99( 98.19%)
    83. (0.00001) RY*( 6) C   6           s(  0.10%)p44.88(  4.55%)d99.99( 95.35%)
    84. (0.00001) RY*( 7) C   6           s(  1.08%)p 0.66(  0.71%)d91.35( 98.21%)
    85. (0.00000) RY*( 8) C   6           s(  0.13%)p23.16(  3.05%)d99.99( 96.81%)
    86. (0.00001) RY*( 9) C   6           s(  0.17%)p18.04(  3.06%)d99.99( 96.77%)
    87. (0.00203) RY*( 1) C   7           s(  0.05%)p99.99( 93.67%)d99.99(  6.28%)
                                            0.0000  0.0007  0.0224  0.0013  0.3290
                                            0.0057  0.3909 -0.0101 -0.8219 -0.0883
                                           -0.0429  0.1599  0.1154  0.1197
    88. (0.00181) RY*( 2) C   7           s(  0.01%)p99.99( 94.31%)d99.99(  5.67%)
                                           -0.0000  0.0055  0.0101 -0.0187 -0.9058
                                            0.0065  0.2465 -0.0074 -0.2478  0.1482
                                            0.1623  0.0241  0.0799  0.0385
    89. (0.00104) RY*( 3) C   7           s( 73.74%)p 0.35( 25.80%)d 0.01(  0.46%)
                                           -0.0000  0.0161  0.8586 -0.0034 -0.0648
                                            0.0042 -0.4533  0.0007 -0.2198 -0.0319
                                           -0.0342 -0.0468  0.0142  0.0015
    90. (0.00009) RY*( 4) C   7           s( 24.95%)p 2.94( 73.47%)d 0.06(  1.58%)
    91. (0.00001) RY*( 5) C   7           s(  0.17%)p17.84(  3.06%)d99.99( 96.77%)
    92. (0.00001) RY*( 6) C   7           s(  0.14%)p19.32(  2.79%)d99.99( 97.07%)
    93. (0.00001) RY*( 7) C   7           s(  0.77%)p 4.15(  3.20%)d99.99( 96.03%)
    94. (0.00001) RY*( 8) C   7           s(  0.23%)p 9.60(  2.22%)d99.99( 97.55%)
    95. (0.00001) RY*( 9) C   7           s(  0.03%)p51.53(  1.55%)d99.99( 98.42%)
    96. (0.00210) RY*( 1) C   8           s(  0.01%)p 1.00( 94.13%)d 0.06(  5.86%)
                                            0.0000 -0.0003  0.0094  0.0030  0.1674
                                            0.0149  0.9552 -0.0004 -0.0262 -0.1355
                                            0.0271  0.1834 -0.0727 -0.0252
    97. (0.00205) RY*( 2) C   8           s(  0.28%)p99.99( 94.41%)d19.15(  5.31%)
                                            0.0000 -0.0018  0.0526  0.0120  0.5275
                                           -0.0010 -0.0698  0.0140  0.8128  0.0350
                                           -0.1056  0.0014 -0.1398  0.1455
    98. (0.00093) RY*( 3) C   8           s( 73.58%)p 0.35( 26.05%)d 0.01(  0.37%)
                                           -0.0000  0.0158  0.8576  0.0031 -0.4456
                                           -0.0013  0.0757 -0.0066  0.2368  0.0141
                                            0.0419 -0.0085 -0.0408  0.0071
    99. (0.00009) RY*( 4) C   8           s( 24.55%)p 2.98( 73.23%)d 0.09(  2.22%)
   100. (0.00000) RY*( 5) C   8           s(  0.11%)p19.64(  2.10%)d99.99( 97.79%)
   101. (0.00001) RY*( 6) C   8           s(  0.76%)p 2.59(  1.97%)d99.99( 97.27%)
   102. (0.00000) RY*( 7) C   8           s(  0.03%)p99.99(  3.41%)d99.99( 96.57%)
   103. (0.00001) RY*( 8) C   8           s(  0.76%)p 3.53(  2.67%)d99.99( 96.57%)
   104. (0.00000) RY*( 9) C   8           s(  0.04%)p54.98(  2.10%)d99.99( 97.86%)
   105. (0.00066) RY*( 1) H   9           s( 99.47%)p 0.01(  0.53%)
                                            0.0077  0.9973 -0.0623  0.0143  0.0346
   106. (0.00008) RY*( 2) H   9           s(  0.00%)p 1.00(100.00%)
   107. (0.00004) RY*( 3) H   9           s(  0.02%)p99.99( 99.98%)
   108. (0.00003) RY*( 4) H   9           s(  0.61%)p99.99( 99.39%)
   109. (0.00059) RY*( 1) H  10           s( 99.41%)p 0.01(  0.59%)
                                            0.0071  0.9970  0.0588  0.0489  0.0064
   110. (0.00007) RY*( 2) H  10           s(  0.10%)p99.99( 99.90%)
   111. (0.00005) RY*( 3) H  10           s(  0.21%)p99.99( 99.79%)
   112. (0.00003) RY*( 4) H  10           s(  0.38%)p99.99( 99.62%)
   113. (0.00051) RY*( 1) H  11           s( 97.21%)p 0.03(  2.79%)
                                            0.0042  0.9859 -0.0048 -0.1384 -0.0933
   114. (0.00010) RY*( 2) H  11           s(  0.32%)p99.99( 99.68%)
                                            0.0025  0.0567 -0.7607  0.5972 -0.2478
   115. (0.00008) RY*( 3) H  11           s(  0.00%)p 1.00(100.00%)
   116. (0.00002) RY*( 4) H  11           s(  2.56%)p38.00( 97.44%)
   117. (0.00042) RY*( 1) H  12           s( 97.44%)p 0.03(  2.56%)
                                            0.0041  0.9871  0.0932 -0.1270  0.0280
   118. (0.00010) RY*( 2) H  12           s(  0.24%)p99.99( 99.76%)
                                            0.0033  0.0487 -0.0800  0.5085  0.8560
   119. (0.00008) RY*( 3) H  12           s(  0.19%)p99.99( 99.81%)
   120. (0.00002) RY*( 4) H  12           s(  2.23%)p43.79( 97.77%)
   121. (0.00060) RY*( 1) H  13           s( 98.22%)p 0.02(  1.78%)
                                            0.0048  0.9911 -0.1204 -0.0245  0.0516
   122. (0.00006) RY*( 2) H  13           s(  0.01%)p 1.00( 99.99%)
   123. (0.00006) RY*( 3) H  13           s(  0.01%)p 1.00( 99.99%)
   124. (0.00001) RY*( 4) H  13           s(  1.85%)p52.94( 98.15%)
   125. (0.00114) RY*( 1) H  14           s( 99.65%)p 0.00(  0.35%)
                                            0.0049  0.9982  0.0173  0.0496 -0.0269
   126. (0.00009) RY*( 2) H  14           s(  0.03%)p99.99( 99.97%)
   127. (0.00006) RY*( 3) H  14           s(  0.03%)p99.99( 99.97%)
   128. (0.00002) RY*( 4) H  14           s(  0.39%)p99.99( 99.61%)
   129. (0.00105) RY*( 1) H  15           s( 99.73%)p 0.00(  0.27%)
                                            0.0040  0.9986 -0.0100 -0.0468 -0.0214
   130. (0.00008) RY*( 2) H  15           s(  0.05%)p99.99( 99.95%)
   131. (0.00005) RY*( 3) H  15           s(  0.00%)p 1.00(100.00%)
   132. (0.00002) RY*( 4) H  15           s(  0.32%)p99.99( 99.68%)
   133. (0.00066) RY*( 1) H  16           s( 98.63%)p 0.01(  1.37%)
                                            0.0042  0.9931 -0.0437 -0.0980 -0.0472
   134. (0.00009) RY*( 2) H  16           s(  0.12%)p99.99( 99.88%)
   135. (0.00006) RY*( 3) H  16           s(  0.11%)p99.99( 99.89%)
   136. (0.00002) RY*( 4) H  16           s(  1.23%)p80.16( 98.77%)
   137. (0.00075) RY*( 1) H  17           s( 99.02%)p 0.01(  0.98%)
                                            0.0035  0.9951 -0.0887  0.0157  0.0408
   138. (0.00010) RY*( 2) H  17           s(  0.08%)p99.99( 99.92%)
                                            0.0005  0.0287  0.6651  0.5008  0.5532
   139. (0.00007) RY*( 3) H  17           s(  0.14%)p99.99( 99.86%)
   140. (0.00002) RY*( 4) H  17           s(  0.84%)p99.99( 99.16%)
   141. (0.00059) RY*( 1) H  18           s( 98.59%)p 0.01(  1.41%)
                                            0.0038  0.9929  0.0962 -0.0045  0.0695
   142. (0.00010) RY*( 2) H  18           s(  0.00%)p 1.00(100.00%)
   143. (0.00006) RY*( 3) H  18           s(  0.09%)p99.99( 99.91%)
   144. (0.00002) RY*( 4) H  18           s(  1.41%)p70.15( 98.59%)
   145. (0.00066) RY*( 1) H  19           s( 98.45%)p 0.02(  1.55%)
                                            0.0043  0.9922 -0.0093  0.0953 -0.0796
   146. (0.00009) RY*( 2) H  19           s(  0.06%)p99.99( 99.94%)
   147. (0.00006) RY*( 3) H  19           s(  0.12%)p99.99( 99.88%)
   148. (0.00002) RY*( 4) H  19           s(  1.45%)p67.87( 98.55%)
   149. (0.00056) RY*( 1) H  20           s( 98.49%)p 0.02(  1.51%)
                                            0.0044  0.9924  0.0899  0.0018  0.0837
   150. (0.00009) RY*( 2) H  20           s(  0.02%)p99.99( 99.98%)
   151. (0.00005) RY*( 3) H  20           s(  0.08%)p99.99( 99.92%)
   152. (0.00002) RY*( 4) H  20           s(  1.49%)p65.98( 98.51%)
   153. (0.00079) RY*( 1) H  21           s( 98.92%)p 0.01(  1.08%)
                                            0.0048  0.9946 -0.0949  0.0179  0.0382
   154. (0.00010) RY*( 2) H  21           s(  0.07%)p99.99( 99.93%)
                                            0.0013  0.0262  0.4775 -0.4858  0.7316
   155. (0.00007) RY*( 3) H  21           s(  0.17%)p99.99( 99.83%)
   156. (0.00002) RY*( 4) H  21           s(  0.92%)p99.99( 99.08%)
   157. (0.00063) RY*( 1) H  22           s( 98.37%)p 0.02(  1.63%)
                                            0.0043  0.9918 -0.0041  0.0865 -0.0936
   158. (0.00010) RY*( 2) H  22           s(  0.02%)p99.99( 99.98%)
   159. (0.00006) RY*( 3) H  22           s(  0.17%)p99.99( 99.83%)
   160. (0.00002) RY*( 4) H  22           s(  1.52%)p64.73( 98.48%)
   161. (0.00055) RY*( 1) H  23           s( 98.13%)p 0.02(  1.87%)
                                            0.0041  0.9906  0.1120 -0.0001  0.0788
   162. (0.00010) RY*( 2) H  23           s(  0.00%)p 1.00(100.00%)
   163. (0.00006) RY*( 3) H  23           s(  0.13%)p99.99( 99.87%)
   164. (0.00002) RY*( 4) H  23           s(  1.83%)p53.54( 98.17%)
   165. (0.00063) RY*( 1) H  24           s( 98.39%)p 0.02(  1.61%)
                                            0.0043  0.9919 -0.0188 -0.1074 -0.0648
   166. (0.00010) RY*( 2) H  24           s(  0.01%)p99.99( 99.99%)
   167. (0.00006) RY*( 3) H  24           s(  0.16%)p99.99( 99.84%)
   168. (0.00002) RY*( 4) H  24           s(  1.52%)p64.64( 98.48%)
   169. (0.00725) BD*( 1) C   1 - C   2  
                ( 51.20%)   0.7155* C   1 s( 39.76%)p 1.51( 60.18%)d 0.00(  0.06%)
                                            0.0003  0.6305 -0.0079  0.3190  0.0007
                                           -0.6902 -0.0137 -0.1531 -0.0045 -0.0173
                                            0.0015  0.0087 -0.0135 -0.0061
                ( 48.80%)  -0.6986* C   2 s( 35.17%)p 1.84( 64.77%)d 0.00(  0.06%)
                                            0.0000  0.5926  0.0231 -0.3168 -0.0172
                                            0.7141  0.0220  0.1913  0.0077 -0.0165
                                           -0.0004  0.0094 -0.0135 -0.0073
   170. (0.04982) BD*( 2) C   1 - C   2  
                ( 42.46%)   0.6516* C   1 s(  0.01%)p99.99( 99.87%)d10.69(  0.12%)
                                            0.0000  0.0097 -0.0041 -0.4364  0.0096
                                            0.0066 -0.0010 -0.8989  0.0134  0.0134
                                           -0.0089  0.0277 -0.0055  0.0116
                ( 57.54%)  -0.7586* C   2 s(  0.01%)p99.99( 99.79%)d15.53(  0.20%)
                                            0.0000  0.0065  0.0093 -0.4382  0.0114
                                            0.0402  0.0020 -0.8966  0.0111 -0.0183
                                            0.0124 -0.0350  0.0068 -0.0153
   171. (0.00430) BD*( 1) C   1 - H   9  
                ( 37.65%)   0.6136* C   1 s( 30.08%)p 2.32( 69.89%)d 0.00(  0.03%)
                                           -0.0003  0.5484  0.0054 -0.7462  0.0044
                                            0.0734  0.0266  0.3687 -0.0007  0.0011
                                           -0.0096 -0.0006  0.0140 -0.0004
                ( 62.35%)  -0.7896* H   9 s( 99.90%)p 0.00(  0.10%)
                                            0.9995 -0.0054  0.0283 -0.0042 -0.0138
   172. (0.00434) BD*( 1) C   1 - H  10  
                ( 37.73%)   0.6143* C   1 s( 30.13%)p 2.32( 69.84%)d 0.00(  0.03%)
                                            0.0004 -0.5488 -0.0083 -0.3870  0.0244
                                           -0.7187 -0.0135  0.1769 -0.0093 -0.0143
                                            0.0016  0.0071  0.0043  0.0040
                ( 62.27%)  -0.7891* H  10 s( 99.90%)p 0.00(  0.10%)
                                           -0.9995  0.0050  0.0130  0.0279 -0.0061
   173. (0.01049) BD*( 1) C   2 - C   3  
                ( 47.62%)   0.6900* C   2 s( 32.08%)p 2.12( 67.89%)d 0.00(  0.03%)
                                            0.0001 -0.5664  0.0071  0.4063  0.0000
                                            0.6959 -0.0089 -0.1714  0.0011 -0.0141
                                            0.0038  0.0060  0.0046  0.0072
                ( 52.38%)  -0.7238* C   3 s( 28.61%)p 2.49( 71.34%)d 0.00(  0.05%)
                                           -0.0004 -0.5348 -0.0082 -0.4084  0.0012
                                           -0.7245 -0.0114  0.1468  0.0002 -0.0168
                                            0.0026  0.0063  0.0093  0.0094
   174. (0.01522) BD*( 1) C   2 - C   4  
                ( 48.37%)   0.6955* C   2 s( 32.73%)p 2.05( 67.24%)d 0.00(  0.03%)
                                            0.0000 -0.5717  0.0215 -0.7353  0.0268
                                            0.0520  0.0010  0.3582  0.0061 -0.0006
                                            0.0114  0.0005 -0.0122  0.0042
                ( 51.63%)  -0.7185* C   4 s( 26.86%)p 2.72( 73.09%)d 0.00(  0.05%)
                                           -0.0003 -0.5180 -0.0152  0.7575  0.0168
                                           -0.0731 -0.0010 -0.3890  0.0162  0.0033
                                            0.0159 -0.0015 -0.0157  0.0037
   175. (0.00339) BD*( 1) C   3 - H  11  
                ( 36.95%)   0.6079* C   3 s( 23.23%)p 3.30( 76.73%)d 0.00(  0.04%)
                                           -0.0001  0.4819 -0.0013 -0.1740 -0.0134
                                           -0.4100 -0.0108 -0.7541  0.0097  0.0011
                                            0.0035  0.0117 -0.0037  0.0155
                ( 63.05%)  -0.7940* H  11 s( 99.90%)p 0.00(  0.10%)
                                            0.9995  0.0006  0.0091  0.0175  0.0245
   176. (0.00351) BD*( 1) C   3 - H  12  
                ( 37.06%)   0.6087* C   3 s( 24.06%)p 3.15( 75.90%)d 0.00(  0.04%)
                                           -0.0001  0.4905 -0.0015  0.4811 -0.0191
                                           -0.5331 -0.0119  0.4927  0.0035 -0.0119
                                            0.0127 -0.0091  0.0016 -0.0020
                ( 62.94%)  -0.7934* H  12 s( 99.90%)p 0.00(  0.10%)
                                            0.9995  0.0004 -0.0134  0.0216 -0.0179
   177. (0.00244) BD*( 1) C   3 - H  13  
                ( 37.40%)   0.6115* C   3 s( 24.06%)p 3.15( 75.90%)d 0.00(  0.04%)
                                           -0.0001  0.4905 -0.0014 -0.7553  0.0026
                                            0.1470 -0.0216  0.4080 -0.0029 -0.0064
                                           -0.0129  0.0035  0.0115 -0.0030
                ( 62.60%)  -0.7912* H  13 s( 99.91%)p 0.00(  0.09%)
                                            0.9996 -0.0009  0.0264 -0.0010 -0.0140
   178. (0.01977) BD*( 1) C   4 - C   5  
                ( 48.27%)   0.6948* C   4 s( 29.41%)p 2.40( 70.54%)d 0.00(  0.04%)
                                           -0.0003 -0.5423  0.0069 -0.6451 -0.0026
                                            0.0162  0.0027 -0.5374  0.0116  0.0004
                                           -0.0175  0.0004 -0.0101 -0.0054
                ( 51.73%)  -0.7192* C   5 s( 23.59%)p 3.23( 76.33%)d 0.00(  0.08%)
                                           -0.0002 -0.4857 -0.0002  0.7176 -0.0050
                                           -0.0146  0.0019  0.4979  0.0126  0.0007
                                           -0.0222  0.0004 -0.0162  0.0006
   179. (0.00641) BD*( 1) C   4 - H  14  
                ( 36.86%)   0.6071* C   4 s( 21.68%)p 3.61( 78.28%)d 0.00(  0.04%)
                                            0.0003 -0.4656  0.0001 -0.0945  0.0013
                                           -0.6753  0.0179  0.5632  0.0174 -0.0016
                                            0.0007  0.0173  0.0110 -0.0009
                ( 63.14%)  -0.7946* H  14 s( 99.90%)p 0.00(  0.10%)
                                           -0.9995  0.0032  0.0061  0.0213 -0.0217
   180. (0.00651) BD*( 1) C   4 - H  15  
                ( 36.67%)   0.6056* C   4 s( 21.98%)p 3.55( 77.98%)d 0.00(  0.04%)
                                           -0.0003  0.4688  0.0007 -0.0027  0.0012
                                           -0.7330  0.0170 -0.4920 -0.0164  0.0017
                                            0.0013  0.0155 -0.0123 -0.0020
                ( 63.33%)  -0.7958* H  15 s( 99.91%)p 0.00(  0.09%)
                                            0.9995 -0.0025 -0.0030  0.0238  0.0191
   181. (0.01298) BD*( 1) C   5 - C   6  
                ( 47.97%)   0.6926* C   5 s( 25.42%)p 2.93( 74.53%)d 0.00(  0.05%)
                                           -0.0000 -0.5042 -0.0005  0.0754 -0.0065
                                            0.6334  0.0044 -0.5816 -0.0028 -0.0041
                                            0.0028  0.0183  0.0094 -0.0031
                ( 52.03%)  -0.7213* C   6 s( 29.97%)p 2.34( 69.99%)d 0.00(  0.05%)
                                           -0.0006 -0.5474  0.0043 -0.0436 -0.0037
                                           -0.6078 -0.0002  0.5732 -0.0007 -0.0007
                                            0.0004  0.0185  0.0095 -0.0043
   182. (0.01278) BD*( 1) C   5 - C   7  
                ( 47.92%)   0.6922* C   5 s( 25.36%)p 2.94( 74.59%)d 0.00(  0.05%)
                                           -0.0000 -0.5036  0.0002 -0.0772 -0.0073
                                           -0.7605 -0.0034 -0.4019 -0.0026 -0.0010
                                           -0.0014 -0.0149  0.0146  0.0044
                ( 52.08%)  -0.7217* C   7 s( 29.91%)p 2.34( 70.04%)d 0.00(  0.04%)
                                           -0.0006 -0.5469  0.0047  0.0970 -0.0033
                                            0.7302 -0.0002  0.3973 -0.0014 -0.0045
                                           -0.0027 -0.0153  0.0132  0.0036
   183. (0.01117) BD*( 1) C   5 - C   8  
                ( 47.04%)   0.6859* C   5 s( 25.61%)p 2.90( 74.35%)d 0.00(  0.04%)
                                           -0.0000 -0.5060 -0.0005 -0.6873 -0.0014
                                            0.1397  0.0004  0.5015 -0.0049  0.0046
                                            0.0167 -0.0038 -0.0105 -0.0026
                ( 52.96%)  -0.7277* C   8 s( 29.88%)p 2.35( 70.08%)d 0.00(  0.05%)
                                           -0.0007 -0.5466  0.0021  0.6750 -0.0018
                                           -0.1346 -0.0002 -0.4764 -0.0024  0.0049
                                            0.0165 -0.0033 -0.0121  0.0007
   184. (0.00320) BD*( 1) C   6 - H  16  
                ( 38.51%)   0.6205* C   6 s( 23.13%)p 3.32( 76.83%)d 0.00(  0.04%)
                                           -0.0001  0.4810  0.0003 -0.1220  0.0082
                                           -0.7809 -0.0116 -0.3781  0.0211  0.0048
                                            0.0028  0.0145 -0.0126 -0.0039
                ( 61.49%)  -0.7842* H  16 s( 99.92%)p 0.00(  0.08%)
                                            0.9996 -0.0010  0.0015  0.0271  0.0096
   185. (0.00333) BD*( 1) C   6 - H  17  
                ( 39.24%)   0.6264* C   6 s( 23.03%)p 3.34( 76.93%)d 0.00(  0.04%)
                                           -0.0001  0.4799 -0.0001 -0.6694  0.0120
                                            0.1346 -0.0175  0.5499  0.0182 -0.0050
                                           -0.0166  0.0043  0.0107  0.0006
                ( 60.76%)  -0.7795* H  17 s( 99.92%)p 0.00(  0.08%)
                                            0.9996 -0.0010  0.0184 -0.0022 -0.0209
   186. (0.00300) BD*( 1) C   6 - H  18  
                ( 37.48%)   0.6122* C   6 s( 23.77%)p 3.21( 76.19%)d 0.00(  0.04%)
                                            0.0001 -0.4875 -0.0065 -0.7309  0.0120
                                            0.0435  0.0176 -0.4746 -0.0096  0.0008
                                           -0.0155 -0.0000 -0.0123  0.0012
                ( 62.52%)  -0.7907* H  18 s( 99.91%)p 0.00(  0.09%)
                                           -0.9996  0.0003  0.0242 -0.0033  0.0167
   187. (0.00319) BD*( 1) C   7 - H  19  
                ( 38.51%)   0.6206* C   7 s( 23.02%)p 3.34( 76.94%)d 0.00(  0.04%)
                                            0.0001 -0.4798 -0.0008 -0.0769 -0.0085
                                           -0.6602 -0.0146  0.5719 -0.0183 -0.0013
                                            0.0014  0.0178  0.0090 -0.0038
                ( 61.49%)  -0.7841* H  19 s( 99.92%)p 0.00(  0.08%)
                                           -0.9996  0.0008  0.0052  0.0233 -0.0163
   188. (0.00282) BD*( 1) C   7 - H  20  
                ( 37.47%)   0.6121* C   7 s( 23.85%)p 3.19( 76.12%)d 0.00(  0.04%)
                                            0.0001 -0.4883 -0.0051 -0.7126  0.0073
                                            0.0027 -0.0212 -0.5028 -0.0034  0.0010
                                           -0.0157  0.0009 -0.0115 -0.0003
                ( 62.53%)  -0.7908* H  20 s( 99.91%)p 0.00(  0.09%)
                                           -0.9996  0.0009  0.0239  0.0021  0.0168
   189. (0.00361) BD*( 1) C   7 - H  21  
                ( 39.42%)   0.6278* C   7 s( 23.11%)p 3.32( 76.84%)d 0.00(  0.05%)
                                           -0.0001  0.4808  0.0012 -0.6900  0.0135
                                            0.1732  0.0203  0.5114  0.0130 -0.0052
                                           -0.0165  0.0032  0.0119 -0.0005
                ( 60.58%)  -0.7783* H  21 s( 99.92%)p 0.00(  0.08%)
                                            0.9996 -0.0022  0.0189 -0.0077 -0.0192
   190. (0.00300) BD*( 1) C   8 - H  22  
                ( 38.46%)   0.6201* C   8 s( 23.16%)p 3.32( 76.80%)d 0.00(  0.04%)
                                            0.0001 -0.4812 -0.0006 -0.0806 -0.0220
                                           -0.6206  0.0111  0.6130  0.0066 -0.0016
                                            0.0007  0.0176  0.0092 -0.0043
                ( 61.54%)  -0.7845* H  22 s( 99.92%)p 0.00(  0.08%)
                                           -0.9996  0.0008  0.0064  0.0193 -0.0207
   191. (0.00243) BD*( 1) C   8 - H  23  
                ( 37.88%)   0.6155* C   8 s( 23.69%)p 3.22( 76.27%)d 0.00(  0.04%)
                                            0.0001 -0.4867 -0.0034 -0.7307 -0.0104
                                            0.0010  0.0039 -0.4777  0.0212 -0.0003
                                           -0.0166 -0.0000 -0.0114  0.0001
                ( 62.12%)  -0.7882* H  23 s( 99.91%)p 0.00(  0.09%)
                                           -0.9996  0.0001  0.0260 -0.0005  0.0139
   192. (0.00301) BD*( 1) C   8 - H  24  
                ( 38.47%)   0.6202* C   8 s( 23.17%)p 3.31( 76.79%)d 0.00(  0.04%)
                                           -0.0001  0.4813  0.0007 -0.0539  0.0237
                                           -0.7721  0.0042 -0.4102 -0.0086  0.0032
                                            0.0022  0.0142 -0.0138 -0.0038
                ( 61.53%)  -0.7844* H  24 s( 99.92%)p 0.00(  0.08%)
                                            0.9996 -0.0007 -0.0020  0.0252  0.0142


 NHO Directionality and "Bond Bending" (deviations from line of nuclear centers)

         [Thresholds for printing:  angular deviation  >  1.0 degree]
                                    hybrid p-character > 25.0%
                                    orbital occupancy  >  0.10e

                                Line of Centers        Hybrid 1              Hybrid 2
                                ---------------  -------------------   ------------------
                NBO               Theta   Phi    Theta   Phi    Dev    Theta   Phi    Dev
 ========================================================================================
     1. BD (   1) C   1 - C   2   102.6  294.3   101.5  294.4   1.0     76.2  114.4   1.3
     2. BD (   2) C   1 - C   2   102.6  294.3   154.3  179.2  89.1    154.2  174.4  89.0
     3. BD (   1) C   1 - H   9    63.8  175.2    63.8  172.3   2.6      --     --    --
     4. BD (   1) C   1 - H  10   102.8   61.2   101.6   63.7   2.7      --     --    --
     5. BD (   1) C   2 - C   3    79.3  240.2    78.0  239.4   1.5     99.9   61.0   1.2
     6. BD (   1) C   2 - C   4   116.1  355.0   117.1  355.7   1.3      --     --    --
     7. BD (   1) C   3 - H  11   148.8  248.0   148.2  246.0   1.2      --     --    --
     8. BD (   1) C   3 - H  12    56.2  311.0    55.2  310.3   1.2      --     --    --
     9. BD (   1) C   3 - H  13    62.0  169.4    62.0  170.5   1.0      --     --    --
    10. BD (   1) C   4 - C   5    53.2  358.7    50.9  358.3   2.3    125.6  179.0   1.2
    11. BD (   1) C   4 - H  14   129.4   80.9   131.2   81.9   1.9      --     --    --
    12. BD (   1) C   4 - H  15   123.7  271.1   125.4  269.9   2.0      --     --    --
    16. BD (   1) C   6 - H  16   115.6  261.5   114.0  261.8   1.6      --     --    --
    17. BD (   1) C   6 - H  17    50.8  168.3    49.6  169.9   1.7      --     --    --
    18. BD (   1) C   6 - H  18    57.1  356.6    56.1  355.1   1.6      --     --    --
    19. BD (   1) C   7 - H  19   130.8   83.1   129.1   82.8   1.7      --     --    --
    20. BD (   1) C   7 - H  20    55.0  359.6    54.3    1.5   1.7      --     --    --
    21. BD (   1) C   7 - H  21    54.1  166.0    53.3  164.0   1.8      --     --    --
    22. BD (   1) C   8 - H  22   134.3   82.6   135.1   80.4   1.7      --     --    --
    23. BD (   1) C   8 - H  23    56.9  359.9    58.4  359.6   1.5      --     --    --
    24. BD (   1) C   8 - H  24   117.8  266.0   118.6  267.7   1.7      --     --    --


 Second Order Perturbation Theory Analysis of Fock Matrix in NBO Basis

     Threshold for printing:   0.25 kcal/mol
                                                                              E(2)  E(j)-E(i) F(i,j)
         Donor NBO (i)                     Acceptor NBO (j)                 kcal/mol   a.u.    a.u. 
 ===================================================================================================

 within unit  1
   1. BD (   1) C   1 - C   2        / 51. RY*(   1) C   3                    0.45    1.50    0.033
   1. BD (   1) C   1 - C   2        / 60. RY*(   1) C   4                    0.81    1.80    0.048
   1. BD (   1) C   1 - C   2        /173. BD*(   1) C   2 - C   3            0.83    1.20    0.040
   1. BD (   1) C   1 - C   2        /174. BD*(   1) C   2 - C   4            1.04    1.20    0.045
   1. BD (   1) C   1 - C   2        /176. BD*(   1) C   3 - H  12            0.28    1.26    0.024
   1. BD (   1) C   1 - C   2        /180. BD*(   1) C   4 - H  15            0.37    1.26    0.027
   2. BD (   2) C   1 - C   2        / 52. RY*(   2) C   3                    0.44    1.21    0.029
   2. BD (   2) C   1 - C   2        / 63. RY*(   4) C   4                    0.36    1.18    0.026
   2. BD (   2) C   1 - C   2        /175. BD*(   1) C   3 - H  11            1.03    0.80    0.036
   2. BD (   2) C   1 - C   2        /176. BD*(   1) C   3 - H  12            0.98    0.81    0.036
   2. BD (   2) C   1 - C   2        /178. BD*(   1) C   4 - C   5            1.19    0.72    0.037
   2. BD (   2) C   1 - C   2        /179. BD*(   1) C   4 - H  14            0.26    0.80    0.018
   2. BD (   2) C   1 - C   2        /180. BD*(   1) C   4 - H  15            0.34    0.81    0.021
   3. BD (   1) C   1 - H   9        / 42. RY*(   1) C   2                    0.56    1.37    0.035
   3. BD (   1) C   1 - H   9        / 43. RY*(   2) C   2                    0.27    1.39    0.025
   3. BD (   1) C   1 - H   9        / 44. RY*(   3) C   2                    0.35    1.71    0.031
   3. BD (   1) C   1 - H   9        /174. BD*(   1) C   2 - C   4            3.27    0.95    0.071
   4. BD (   1) C   1 - H  10        / 43. RY*(   2) C   2                    0.86    1.39    0.044
   4. BD (   1) C   1 - H  10        / 44. RY*(   3) C   2                    0.38    1.72    0.032
   4. BD (   1) C   1 - H  10        /173. BD*(   1) C   2 - C   3            3.31    0.95    0.071
   5. BD (   1) C   2 - C   3        / 33. RY*(   1) C   1                    0.64    1.72    0.042
   5. BD (   1) C   2 - C   3        / 60. RY*(   1) C   4                    0.78    1.64    0.045
   5. BD (   1) C   2 - C   3        /169. BD*(   1) C   1 - C   2            0.89    1.24    0.042
   5. BD (   1) C   2 - C   3        /172. BD*(   1) C   1 - H  10            1.31    1.08    0.048
   5. BD (   1) C   2 - C   3        /174. BD*(   1) C   2 - C   4            0.62    1.05    0.032
   5. BD (   1) C   2 - C   3        /179. BD*(   1) C   4 - H  14            0.54    1.10    0.031
   6. BD (   1) C   2 - C   4        / 33. RY*(   1) C   1                    0.87    1.71    0.049
   6. BD (   1) C   2 - C   4        / 51. RY*(   1) C   3                    0.66    1.33    0.038
   6. BD (   1) C   2 - C   4        / 69. RY*(   1) C   5                    0.89    1.51    0.046
   6. BD (   1) C   2 - C   4        /169. BD*(   1) C   1 - C   2            0.99    1.23    0.044
   6. BD (   1) C   2 - C   4        /171. BD*(   1) C   1 - H   9            1.25    1.08    0.047
   6. BD (   1) C   2 - C   4        /173. BD*(   1) C   2 - C   3            0.54    1.04    0.030
   6. BD (   1) C   2 - C   4        /177. BD*(   1) C   3 - H  13            0.67    1.10    0.034
   6. BD (   1) C   2 - C   4        /178. BD*(   1) C   4 - C   5            0.79    1.01    0.036
   6. BD (   1) C   2 - C   4        /179. BD*(   1) C   4 - H  14            0.25    1.09    0.021
   6. BD (   1) C   2 - C   4        /183. BD*(   1) C   5 - C   8            0.64    1.06    0.033
   7. BD (   1) C   3 - H  11        / 44. RY*(   3) C   2                    0.45    1.65    0.035
   7. BD (   1) C   3 - H  11        /169. BD*(   1) C   1 - C   2            0.93    1.08    0.040
   7. BD (   1) C   3 - H  11        /170. BD*(   2) C   1 - C   2            2.90    0.48    0.048
   8. BD (   1) C   3 - H  12        / 42. RY*(   1) C   2                    0.47    1.31    0.032
   8. BD (   1) C   3 - H  12        /169. BD*(   1) C   1 - C   2            1.11    1.08    0.044
   8. BD (   1) C   3 - H  12        /170. BD*(   2) C   1 - C   2            2.17    0.48    0.041
   9. BD (   1) C   3 - H  13        /174. BD*(   1) C   2 - C   4            2.03    0.88    0.054
  10. BD (   1) C   4 - C   5        / 42. RY*(   1) C   2                    0.45    1.40    0.032
  10. BD (   1) C   4 - C   5        / 79. RY*(   2) C   6                    0.46    1.44    0.033
  10. BD (   1) C   4 - C   5        / 88. RY*(   2) C   7                    0.53    1.40    0.035
  10. BD (   1) C   4 - C   5        / 97. RY*(   2) C   8                    0.64    1.41    0.038
  10. BD (   1) C   4 - C   5        /169. BD*(   1) C   1 - C   2            0.28    1.17    0.023
  10. BD (   1) C   4 - C   5        /170. BD*(   2) C   1 - C   2            1.54    0.56    0.038
  10. BD (   1) C   4 - C   5        /173. BD*(   1) C   2 - C   3            0.26    0.98    0.020
  10. BD (   1) C   4 - C   5        /174. BD*(   1) C   2 - C   4            0.67    0.98    0.033
  10. BD (   1) C   4 - C   5        /179. BD*(   1) C   4 - H  14            0.38    1.03    0.025
  10. BD (   1) C   4 - C   5        /180. BD*(   1) C   4 - H  15            0.42    1.03    0.027
  10. BD (   1) C   4 - C   5        /181. BD*(   1) C   5 - C   6            0.48    0.99    0.028
  10. BD (   1) C   4 - C   5        /182. BD*(   1) C   5 - C   7            0.48    0.99    0.028
  10. BD (   1) C   4 - C   5        /183. BD*(   1) C   5 - C   8            0.42    1.00    0.026
  10. BD (   1) C   4 - C   5        /186. BD*(   1) C   6 - H  18            0.77    1.08    0.037
  10. BD (   1) C   4 - C   5        /188. BD*(   1) C   7 - H  20            0.80    1.08    0.037
  10. BD (   1) C   4 - C   5        /191. BD*(   1) C   8 - H  23            0.75    1.08    0.036
  11. BD (   1) C   4 - H  14        / 43. RY*(   2) C   2                    0.37    1.32    0.028
  11. BD (   1) C   4 - H  14        / 70. RY*(   2) C   5                    0.27    1.39    0.024
  11. BD (   1) C   4 - H  14        / 71. RY*(   3) C   5                    0.37    1.33    0.028
  11. BD (   1) C   4 - H  14        /170. BD*(   2) C   1 - C   2            0.95    0.47    0.027
  11. BD (   1) C   4 - H  14        /173. BD*(   1) C   2 - C   3            1.55    0.88    0.047
  11. BD (   1) C   4 - H  14        /178. BD*(   1) C   4 - C   5            0.37    0.85    0.023
  11. BD (   1) C   4 - H  14        /181. BD*(   1) C   5 - C   6            1.76    0.89    0.050
  12. BD (   1) C   4 - H  15        / 71. RY*(   3) C   5                    0.45    1.33    0.031
  12. BD (   1) C   4 - H  15        /169. BD*(   1) C   1 - C   2            1.80    1.07    0.055
  12. BD (   1) C   4 - H  15        /170. BD*(   2) C   1 - C   2            0.84    0.46    0.025
  12. BD (   1) C   4 - H  15        /178. BD*(   1) C   4 - C   5            0.34    0.85    0.021
  12. BD (   1) C   4 - H  15        /182. BD*(   1) C   5 - C   7            1.63    0.89    0.048
  13. BD (   1) C   5 - C   6        / 60. RY*(   1) C   4                    0.43    1.55    0.033
  13. BD (   1) C   5 - C   6        / 62. RY*(   3) C   4                    0.30    1.42    0.026
  13. BD (   1) C   5 - C   6        / 87. RY*(   1) C   7                    0.56    1.39    0.036
  13. BD (   1) C   5 - C   6        / 96. RY*(   1) C   8                    0.44    1.39    0.032
  13. BD (   1) C   5 - C   6        /178. BD*(   1) C   4 - C   5            0.53    0.93    0.028
  13. BD (   1) C   5 - C   6        /179. BD*(   1) C   4 - H  14            0.85    1.01    0.037
  13. BD (   1) C   5 - C   6        /182. BD*(   1) C   5 - C   7            0.66    0.97    0.032
  13. BD (   1) C   5 - C   6        /183. BD*(   1) C   5 - C   8            0.79    0.98    0.035
  13. BD (   1) C   5 - C   6        /184. BD*(   1) C   6 - H  16            0.25    1.05    0.021
  13. BD (   1) C   5 - C   6        /185. BD*(   1) C   6 - H  17            0.27    1.04    0.021
  13. BD (   1) C   5 - C   6        /186. BD*(   1) C   6 - H  18            0.28    1.06    0.022
  13. BD (   1) C   5 - C   6        /187. BD*(   1) C   7 - H  19            0.96    1.05    0.040
  13. BD (   1) C   5 - C   6        /190. BD*(   1) C   8 - H  22            0.91    1.06    0.040
  14. BD (   1) C   5 - C   7        / 60. RY*(   1) C   4                    0.60    1.55    0.039
  14. BD (   1) C   5 - C   7        / 78. RY*(   1) C   6                    0.57    1.39    0.036
  14. BD (   1) C   5 - C   7        / 96. RY*(   1) C   8                    0.58    1.39    0.036
  14. BD (   1) C   5 - C   7        /178. BD*(   1) C   4 - C   5            0.53    0.93    0.028
  14. BD (   1) C   5 - C   7        /180. BD*(   1) C   4 - H  15            0.89    1.01    0.038
  14. BD (   1) C   5 - C   7        /181. BD*(   1) C   5 - C   6            0.67    0.97    0.032
  14. BD (   1) C   5 - C   7        /183. BD*(   1) C   5 - C   8            0.78    0.98    0.035
  14. BD (   1) C   5 - C   7        /184. BD*(   1) C   6 - H  16            0.97    1.05    0.040
  14. BD (   1) C   5 - C   7        /188. BD*(   1) C   7 - H  20            0.27    1.06    0.022
  14. BD (   1) C   5 - C   7        /189. BD*(   1) C   7 - H  21            0.26    1.04    0.021
  14. BD (   1) C   5 - C   7        /192. BD*(   1) C   8 - H  24            0.92    1.06    0.040
  15. BD (   1) C   5 - C   8        / 61. RY*(   2) C   4                    0.77    1.49    0.043
  15. BD (   1) C   5 - C   8        / 78. RY*(   1) C   6                    0.41    1.38    0.030
  15. BD (   1) C   5 - C   8        / 79. RY*(   2) C   6                    0.26    1.41    0.024
  15. BD (   1) C   5 - C   8        / 87. RY*(   1) C   7                    0.39    1.38    0.029
  15. BD (   1) C   5 - C   8        / 88. RY*(   2) C   7                    0.27    1.38    0.025
  15. BD (   1) C   5 - C   8        /174. BD*(   1) C   2 - C   4            1.74    0.95    0.051
  15. BD (   1) C   5 - C   8        /178. BD*(   1) C   4 - C   5            0.65    0.92    0.031
  15. BD (   1) C   5 - C   8        /181. BD*(   1) C   5 - C   6            0.75    0.96    0.034
  15. BD (   1) C   5 - C   8        /182. BD*(   1) C   5 - C   7            0.76    0.97    0.034
  15. BD (   1) C   5 - C   8        /185. BD*(   1) C   6 - H  17            1.03    1.04    0.042
  15. BD (   1) C   5 - C   8        /189. BD*(   1) C   7 - H  21            1.03    1.04    0.042
  16. BD (   1) C   6 - H  16        / 69. RY*(   1) C   5                    0.31    1.31    0.025
  16. BD (   1) C   6 - H  16        /182. BD*(   1) C   5 - C   7            1.65    0.86    0.048
  17. BD (   1) C   6 - H  17        / 70. RY*(   2) C   5                    0.28    1.35    0.024
  17. BD (   1) C   6 - H  17        /183. BD*(   1) C   5 - C   8            1.62    0.87    0.047
  18. BD (   1) C   6 - H  18        / 70. RY*(   2) C   5                    0.33    1.35    0.027
  18. BD (   1) C   6 - H  18        /178. BD*(   1) C   4 - C   5            2.07    0.81    0.052
  18. BD (   1) C   6 - H  18        /181. BD*(   1) C   5 - C   6            0.30    0.86    0.020
  19. BD (   1) C   7 - H  19        /181. BD*(   1) C   5 - C   6            1.68    0.86    0.048
  20. BD (   1) C   7 - H  20        / 70. RY*(   2) C   5                    0.44    1.34    0.031
  20. BD (   1) C   7 - H  20        /178. BD*(   1) C   4 - C   5            2.03    0.81    0.051
  20. BD (   1) C   7 - H  20        /182. BD*(   1) C   5 - C   7            0.28    0.85    0.020
  21. BD (   1) C   7 - H  21        / 70. RY*(   2) C   5                    0.37    1.36    0.028
  21. BD (   1) C   7 - H  21        /183. BD*(   1) C   5 - C   8            1.62    0.87    0.048
  22. BD (   1) C   8 - H  22        /181. BD*(   1) C   5 - C   6            1.70    0.85    0.048
  23. BD (   1) C   8 - H  23        / 69. RY*(   1) C   5                    0.36    1.30    0.027
  23. BD (   1) C   8 - H  23        /178. BD*(   1) C   4 - C   5            1.84    0.80    0.049
  24. BD (   1) C   8 - H  24        / 69. RY*(   1) C   5                    0.30    1.30    0.025
  24. BD (   1) C   8 - H  24        /182. BD*(   1) C   5 - C   7            1.69    0.85    0.048
  25. CR (   1) C   1                / 42. RY*(   1) C   2                    0.74   10.95    0.114
  25. CR (   1) C   1                / 43. RY*(   2) C   2                    1.24   10.97    0.147
  25. CR (   1) C   1                /105. RY*(   1) H   9                    0.44   10.51    0.086
  25. CR (   1) C   1                /109. RY*(   1) H  10                    0.43   10.54    0.085
  25. CR (   1) C   1                /169. BD*(   1) C   1 - C   2            0.34   10.72    0.076
  25. CR (   1) C   1                /173. BD*(   1) C   2 - C   3            0.55   10.53    0.097
  25. CR (   1) C   1                /174. BD*(   1) C   2 - C   4            0.57   10.53    0.099
  26. CR (   1) C   2                / 35. RY*(   3) C   1                    0.73   10.65    0.111
  26. CR (   1) C   2                / 53. RY*(   3) C   3                    0.57   10.85    0.099
  26. CR (   1) C   2                / 62. RY*(   3) C   4                    0.27   11.01    0.069
  27. CR (   1) C   3                / 44. RY*(   3) C   2                    0.37   11.24    0.082
  27. CR (   1) C   3                /113. RY*(   1) H  11                    0.44   10.54    0.086
  27. CR (   1) C   3                /117. RY*(   1) H  12                    0.49   10.60    0.091
  27. CR (   1) C   3                /121. RY*(   1) H  13                    0.37   10.53    0.079
  27. CR (   1) C   3                /169. BD*(   1) C   1 - C   2            0.43   10.66    0.085
  27. CR (   1) C   3                /174. BD*(   1) C   2 - C   4            0.33   10.47    0.075
  28. CR (   1) C   4                / 44. RY*(   3) C   2                    0.29   11.23    0.072
  28. CR (   1) C   4                / 71. RY*(   3) C   5                    0.85   10.92    0.122
  28. CR (   1) C   4                /125. RY*(   1) H  14                    0.36   10.50    0.078
  28. CR (   1) C   4                /129. RY*(   1) H  15                    0.34   10.51    0.075
  28. CR (   1) C   4                /169. BD*(   1) C   1 - C   2            0.40   10.66    0.083
  28. CR (   1) C   4                /173. BD*(   1) C   2 - C   3            0.29   10.47    0.070
  29. CR (   1) C   5                / 63. RY*(   4) C   4                    0.29   10.88    0.071
  29. CR (   1) C   5                / 80. RY*(   3) C   6                    0.42   10.91    0.086
  29. CR (   1) C   5                / 89. RY*(   3) C   7                    0.42   10.91    0.086
  29. CR (   1) C   5                / 98. RY*(   3) C   8                    0.40   10.93    0.084
  30. CR (   1) C   6                / 69. RY*(   1) C   5                    0.40   10.88    0.083
  30. CR (   1) C   6                / 70. RY*(   2) C   5                    0.45   10.93    0.089
  30. CR (   1) C   6                /133. RY*(   1) H  16                    0.34   10.52    0.075
  30. CR (   1) C   6                /137. RY*(   1) H  17                    0.32   10.53    0.073
  30. CR (   1) C   6                /141. RY*(   1) H  18                    0.37   10.51    0.079
  31. CR (   1) C   7                / 70. RY*(   2) C   5                    0.73   10.92    0.113
  31. CR (   1) C   7                /145. RY*(   1) H  19                    0.34   10.51    0.075
  31. CR (   1) C   7                /149. RY*(   1) H  20                    0.37   10.51    0.078
  31. CR (   1) C   7                /153. RY*(   1) H  21                    0.34   10.53    0.076
  32. CR (   1) C   8                / 69. RY*(   1) C   5                    0.59   10.88    0.101
  32. CR (   1) C   8                /157. RY*(   1) H  22                    0.34   10.51    0.075
  32. CR (   1) C   8                /161. RY*(   1) H  23                    0.37   10.52    0.078
  32. CR (   1) C   8                /165. RY*(   1) H  24                    0.34   10.51    0.075


 Natural Bond Orbitals (Summary):

                                                            Principal Delocalizations
           NBO                        Occupancy    Energy   (geminal,vicinal,remote)
 ====================================================================================
 Molecular unit  1  (C8H16)
     1. BD (   1) C   1 - C   2          0.99423    -0.99239  174(g),173(g),60(v),51(v)
                                                    180(v),176(v)
     2. BD (   2) C   1 - C   2          0.98903    -0.53947  178(v),175(v),176(v),52(v)
                                                    63(v),180(v),179(v)
     3. BD (   1) C   1 - H   9          0.99243    -0.74035  174(v),42(v),44(v),43(v)
     4. BD (   1) C   1 - H  10          0.99218    -0.74091  173(v),43(v),44(v)
     5. BD (   1) C   2 - C   3          0.98993    -0.83407  172(v),169(g),60(v),33(v)
                                                    174(g),179(v)
     6. BD (   1) C   2 - C   4          0.98699    -0.82649  171(v),169(g),69(v),33(v)
                                                    178(g),177(v),51(v),183(v)
                                                    173(g),179(g)
     7. BD (   1) C   3 - H  11          0.98223    -0.67643  170(v),169(v),44(v)
     8. BD (   1) C   3 - H  12          0.98469    -0.68113  170(v),169(v),42(v)
     9. BD (   1) C   3 - H  13          0.99428    -0.67348  174(v)
    10. BD (   1) C   4 - C   5          0.97558    -0.76536  170(v),188(v),186(v),191(v)
                                                    174(g),97(v),88(v),182(g)
                                                    181(g),79(v),42(v),180(g)
                                                    183(g),179(g),169(v),173(v)
    11. BD (   1) C   4 - H  14          0.98625    -0.66676  181(v),173(v),170(v),71(v)
                                                    178(g),43(v),70(v)
    12. BD (   1) C   4 - H  15          0.98622    -0.66296  169(v),182(v),170(v),71(v)
                                                    178(g)
    13. BD (   1) C   5 - C   6          0.98563    -0.74555  187(v),190(v),179(v),183(g)
                                                    182(g),87(v),178(g),96(v)
                                                    60(v),62(v),186(g),185(g)
                                                    184(g)
    14. BD (   1) C   5 - C   7          0.98522    -0.74417  184(v),192(v),180(v),183(g)
                                                    181(g),60(v),96(v),78(v)
                                                    178(g),188(g),189(g)
    15. BD (   1) C   5 - C   8          0.98246    -0.73693  174(v),189(v),185(v),61(v)
                                                    182(g),181(g),178(g),78(v)
                                                    87(v),88(v),79(v)
    16. BD (   1) C   6 - H  16          0.99392    -0.63060  182(v),69(v)
    17. BD (   1) C   6 - H  17          0.99379    -0.63490  183(v),70(v)
    18. BD (   1) C   6 - H  18          0.99262    -0.62731  178(v),70(v),181(g)
    19. BD (   1) C   7 - H  19          0.99404    -0.62815  181(v)
    20. BD (   1) C   7 - H  20          0.99215    -0.62480  178(v),70(v),182(g)
    21. BD (   1) C   7 - H  21          0.99398    -0.63657  183(v),70(v)
    22. BD (   1) C   8 - H  22          0.99380    -0.61835  181(v)
    23. BD (   1) C   8 - H  23          0.99218    -0.61919  178(v),69(v)
    24. BD (   1) C   8 - H  24          0.99385    -0.61856  182(v),69(v)
    25. CR (   1) C   1                  0.99943   -10.32106  43(v),42(v),174(v),173(v)
                                                    105(v),109(v),169(g)
    26. CR (   1) C   2                  0.99948   -10.32864  35(v),53(v),62(v)
    27. CR (   1) C   3                  0.99956   -10.26115  117(v),113(v),169(v),44(v)
                                                    121(v),174(v)
    28. CR (   1) C   4                  0.99948   -10.25474  71(v),169(v),125(v),129(v)
                                                    173(v),44(v)
    29. CR (   1) C   5                  0.99943   -10.24629  89(v),80(v),98(v),63(v)
    30. CR (   1) C   6                  0.99958   -10.20610  70(v),69(v),141(v),133(v)
                                                    137(v)
    31. CR (   1) C   7                  0.99957   -10.20481  70(v),149(v),153(v),145(v)
    32. CR (   1) C   8                  0.99958   -10.19667  69(v),161(v),165(v),157(v)
    33. RY*(   1) C   1                  0.00274     0.88380   
    34. RY*(   2) C   1                  0.00050     0.35066   
    35. RY*(   3) C   1                  0.00034     0.32013   
    36. RY*(   4) C   1                  0.00009     0.54943   
    37. RY*(   5) C   1                  0.00001     1.97270   
    38. RY*(   6) C   1                  0.00001     1.83163   
    39. RY*(   7) C   1                  0.00001     1.75053   
    40. RY*(   8) C   1                  0.00001     2.09731   
    41. RY*(   9) C   1                  0.00001     1.81853   
    42. RY*(   1) C   2                  0.00229     0.63074   
    43. RY*(   2) C   2                  0.00195     0.64981   
    44. RY*(   3) C   2                  0.00145     0.97442   
    45. RY*(   4) C   2                  0.00061     0.78839   
    46. RY*(   5) C   2                  0.00034     1.97157   
    47. RY*(   6) C   2                  0.00028     1.71108   
    48. RY*(   7) C   2                  0.00016     1.86465   
    49. RY*(   8) C   2                  0.00003     1.44696   
    50. RY*(   9) C   2                  0.00001     1.79275   
    51. RY*(   1) C   3                  0.00223     0.50642   
    52. RY*(   2) C   3                  0.00066     0.67107   
    53. RY*(   3) C   3                  0.00046     0.52469   
    54. RY*(   4) C   3                  0.00006     0.59060   
    55. RY*(   5) C   3                  0.00001     1.98871   
    56. RY*(   6) C   3                  0.00001     2.08861   
    57. RY*(   7) C   3                  0.00001     1.89471   
    58. RY*(   8) C   3                  0.00000     2.01173   
    59. RY*(   9) C   3                  0.00000     2.01179   
    60. RY*(   1) C   4                  0.00469     0.80896   
    61. RY*(   2) C   4                  0.00181     0.74869   
    62. RY*(   3) C   4                  0.00126     0.67684   
    63. RY*(   4) C   4                  0.00064     0.63684   
    64. RY*(   5) C   4                  0.00015     1.88589   
    65. RY*(   6) C   4                  0.00005     1.93352   
    66. RY*(   7) C   4                  0.00002     1.94315   
    67. RY*(   8) C   4                  0.00001     2.23822   
    68. RY*(   9) C   4                  0.00001     1.82445   
    69. RY*(   1) C   5                  0.00221     0.67856   
    70. RY*(   2) C   5                  0.00172     0.71945   
    71. RY*(   3) C   5                  0.00125     0.66742   
    72. RY*(   4) C   5                  0.00037     1.87927   
    73. RY*(   5) C   5                  0.00034     1.88704   
    74. RY*(   6) C   5                  0.00033     1.93932   
    75. RY*(   7) C   5                  0.00024     1.99523   
    76. RY*(   8) C   5                  0.00018     1.87376   
    77. RY*(   9) C   5                  0.00011     1.07074   
    78. RY*(   1) C   6                  0.00203     0.64804   
    79. RY*(   2) C   6                  0.00168     0.67626   
    80. RY*(   3) C   6                  0.00102     0.66337   
    81. RY*(   4) C   6                  0.00009     0.48380   
    82. RY*(   5) C   6                  0.00001     1.93639   
    83. RY*(   6) C   6                  0.00001     2.22089   
    84. RY*(   7) C   6                  0.00001     2.14557   
    85. RY*(   8) C   6                  0.00000     2.19777   
    86. RY*(   9) C   6                  0.00001     1.91575   
    87. RY*(   1) C   7                  0.00203     0.64677   
    88. RY*(   2) C   7                  0.00181     0.63813   
    89. RY*(   3) C   7                  0.00104     0.66707   
    90. RY*(   4) C   7                  0.00009     0.48240   
    91. RY*(   5) C   7                  0.00001     1.92359   
    92. RY*(   6) C   7                  0.00001     2.24030   
    93. RY*(   7) C   7                  0.00001     2.15380   
    94. RY*(   8) C   7                  0.00001     2.18110   
    95. RY*(   9) C   7                  0.00001     1.92902   
    96. RY*(   1) C   8                  0.00210     0.64350   
    97. RY*(   2) C   8                  0.00205     0.64098   
    98. RY*(   3) C   8                  0.00093     0.68688   
    99. RY*(   4) C   8                  0.00009     0.50027   
   100. RY*(   5) C   8                  0.00000     1.93753   
   101. RY*(   6) C   8                  0.00001     2.17014   
   102. RY*(   7) C   8                  0.00000     2.22624   
   103. RY*(   8) C   8                  0.00001     2.19863   
   104. RY*(   9) C   8                  0.00000     1.93702   
   105. RY*(   1) H   9                  0.00066     0.18952   
   106. RY*(   2) H   9                  0.00008     1.42779   
   107. RY*(   3) H   9                  0.00004     1.61068   
   108. RY*(   4) H   9                  0.00003     2.13845   
   109. RY*(   1) H  10                  0.00059     0.21565   
   110. RY*(   2) H  10                  0.00007     1.41439   
   111. RY*(   3) H  10                  0.00005     1.70440   
   112. RY*(   4) H  10                  0.00003     2.05611   
   113. RY*(   1) H  11                  0.00051     0.28226   
   114. RY*(   2) H  11                  0.00010     1.62020   
   115. RY*(   3) H  11                  0.00008     1.60398   
   116. RY*(   4) H  11                  0.00002     2.05999   
   117. RY*(   1) H  12                  0.00042     0.34167   
   118. RY*(   2) H  12                  0.00010     1.61862   
   119. RY*(   3) H  12                  0.00008     1.60758   
   120. RY*(   4) H  12                  0.00002     2.08146   
   121. RY*(   1) H  13                  0.00060     0.26666   
   122. RY*(   2) H  13                  0.00006     1.64963   
   123. RY*(   3) H  13                  0.00006     1.58549   
   124. RY*(   4) H  13                  0.00001     2.06415   
   125. RY*(   1) H  14                  0.00114     0.24520   
   126. RY*(   2) H  14                  0.00009     1.70128   
   127. RY*(   3) H  14                  0.00006     1.66614   
   128. RY*(   4) H  14                  0.00002     2.15595   
   129. RY*(   1) H  15                  0.00105     0.25453   
   130. RY*(   2) H  15                  0.00008     1.69662   
   131. RY*(   3) H  15                  0.00005     1.66885   
   132. RY*(   4) H  15                  0.00002     2.16383   
   133. RY*(   1) H  16                  0.00066     0.31262   
   134. RY*(   2) H  16                  0.00009     1.67864   
   135. RY*(   3) H  16                  0.00006     1.65483   
   136. RY*(   4) H  16                  0.00002     2.14616   
   137. RY*(   1) H  17                  0.00075     0.32230   
   138. RY*(   2) H  17                  0.00010     1.67592   
   139. RY*(   3) H  17                  0.00007     1.64384   
   140. RY*(   4) H  17                  0.00002     2.16635   
   141. RY*(   1) H  18                  0.00059     0.29912   
   142. RY*(   2) H  18                  0.00010     1.67464   
   143. RY*(   3) H  18                  0.00006     1.66261   
   144. RY*(   4) H  18                  0.00002     2.14578   
   145. RY*(   1) H  19                  0.00066     0.30963   
   146. RY*(   2) H  19                  0.00009     1.67614   
   147. RY*(   3) H  19                  0.00006     1.65809   
   148. RY*(   4) H  19                  0.00002     2.14025   
   149. RY*(   1) H  20                  0.00056     0.30351   
   150. RY*(   2) H  20                  0.00009     1.67959   
   151. RY*(   3) H  20                  0.00005     1.67374   
   152. RY*(   4) H  20                  0.00002     2.13935   
   153. RY*(   1) H  21                  0.00079     0.32458   
   154. RY*(   2) H  21                  0.00010     1.67325   
   155. RY*(   3) H  21                  0.00007     1.65175   
   156. RY*(   4) H  21                  0.00002     2.16182   
   157. RY*(   1) H  22                  0.00063     0.31466   
   158. RY*(   2) H  22                  0.00010     1.68361   
   159. RY*(   3) H  22                  0.00006     1.66237   
   160. RY*(   4) H  22                  0.00002     2.15289   
   161. RY*(   1) H  23                  0.00055     0.32054   
   162. RY*(   2) H  23                  0.00010     1.68619   
   163. RY*(   3) H  23                  0.00006     1.65906   
   164. RY*(   4) H  23                  0.00002     2.15262   
   165. RY*(   1) H  24                  0.00063     0.31702   
   166. RY*(   2) H  24                  0.00010     1.68603   
   167. RY*(   3) H  24                  0.00006     1.66799   
   168. RY*(   4) H  24                  0.00002     2.15161   
   169. BD*(   1) C   1 - C   2          0.00725     0.40220   
   170. BD*(   2) C   1 - C   2          0.04982    -0.20108   
   171. BD*(   1) C   1 - H   9          0.00430     0.24938   
   172. BD*(   1) C   1 - H  10          0.00434     0.24827   
   173. BD*(   1) C   2 - C   3          0.01049     0.21219   
   174. BD*(   1) C   2 - C   4          0.01522     0.21136   
   175. BD*(   1) C   3 - H  11          0.00339     0.25800   
   176. BD*(   1) C   3 - H  12          0.00351     0.26621   
   177. BD*(   1) C   3 - H  13          0.00244     0.27463   
   178. BD*(   1) C   4 - C   5          0.01977     0.18435   
   179. BD*(   1) C   4 - H  14          0.00641     0.26408   
   180. BD*(   1) C   4 - H  15          0.00651     0.26705   
   181. BD*(   1) C   5 - C   6          0.01298     0.22796   
   182. BD*(   1) C   5 - C   7          0.01278     0.22878   
   183. BD*(   1) C   5 - C   8          0.01117     0.23297   
   184. BD*(   1) C   6 - H  16          0.00320     0.30310   
   185. BD*(   1) C   6 - H  17          0.00333     0.29943   
   186. BD*(   1) C   6 - H  18          0.00300     0.31200   
   187. BD*(   1) C   7 - H  19          0.00319     0.30473   
   188. BD*(   1) C   7 - H  20          0.00282     0.31408   
   189. BD*(   1) C   7 - H  21          0.00361     0.29986   
   190. BD*(   1) C   8 - H  22          0.00300     0.31592   
   191. BD*(   1) C   8 - H  23          0.00243     0.31900   
   192. BD*(   1) C   8 - H  24          0.00301     0.31539   
       -------------------------------
              Total Lewis   31.74377  ( 99.1993%)
        Valence non-Lewis    0.19795  (  0.6186%)
        Rydberg non-Lewis    0.05828  (  0.1821%)
       -------------------------------
            Total unit  1   32.00000  (100.0000%)
           Charge unit  1    0.00000


 ***************************************************
 *******         Beta  spin orbitals         *******
 ***************************************************


 NATURAL POPULATIONS:  Natural atomic orbital occupancies 
                                                          
   NAO  Atom  No  lang   Type(AO)    Occupancy      Energy
 ----------------------------------------------------------
     1    C    1  S      Cor( 1S)     0.99940     -10.31282
     2    C    1  S      Val( 2S)     0.53309      -0.42382
     3    C    1  S      Ryd( 3S)     0.00032       0.39110
     4    C    1  px     Val( 2p)     0.48978      -0.26821
     5    C    1  px     Ryd( 3p)     0.00199       0.61849
     6    C    1  py     Val( 2p)     0.56370      -0.25621
     7    C    1  py     Ryd( 3p)     0.00126       0.40115
     8    C    1  pz     Val( 2p)     0.16568      -0.27488
     9    C    1  pz     Ryd( 3p)     0.00054       0.39133
    10    C    1  dxy    Ryd( 3d)     0.00034       2.14741
    11    C    1  dxz    Ryd( 3d)     0.00024       1.92790
    12    C    1  dyz    Ryd( 3d)     0.00014       1.84386
    13    C    1  dx2y2  Ryd( 3d)     0.00032       2.19772
    14    C    1  dz2    Ryd( 3d)     0.00022       1.88935

    15    C    2  S      Cor( 1S)     0.99948     -10.32576
    16    C    2  S      Val( 2S)     0.46255      -0.38549
    17    C    2  S      Ryd( 3S)     0.00144       0.40236
    18    C    2  px     Val( 2p)     0.48064      -0.28011
    19    C    2  px     Ryd( 3p)     0.00203       0.68190
    20    C    2  py     Val( 2p)     0.54474      -0.28570
    21    C    2  py     Ryd( 3p)     0.00208       0.63601
    22    C    2  pz     Val( 2p)     0.28809      -0.29679
    23    C    2  pz     Ryd( 3p)     0.00095       0.48550
    24    C    2  dxy    Ryd( 3d)     0.00050       2.09662
    25    C    2  dxz    Ryd( 3d)     0.00027       1.87891
    26    C    2  dyz    Ryd( 3d)     0.00030       1.79676
    27    C    2  dx2y2  Ryd( 3d)     0.00049       2.10718
    28    C    2  dz2    Ryd( 3d)     0.00021       1.84997

    29    C    3  S      Cor( 1S)     0.99956     -10.26119
    30    C    3  S      Val( 2S)     0.55347      -0.43418
    31    C    3  S      Ryd( 3S)     0.00031       0.69755
    32    C    3  px     Val( 2p)     0.60392      -0.27196
    33    C    3  px     Ryd( 3p)     0.00151       0.42913
    34    C    3  py     Val( 2p)     0.56337      -0.27030
    35    C    3  py     Ryd( 3p)     0.00137       0.34744
    36    C    3  pz     Val( 2p)     0.60824      -0.27714
    37    C    3  pz     Ryd( 3p)     0.00040       0.41442
    38    C    3  dxy    Ryd( 3d)     0.00028       2.09809
    39    C    3  dxz    Ryd( 3d)     0.00024       2.12976
    40    C    3  dyz    Ryd( 3d)     0.00014       2.12091
    41    C    3  dx2y2  Ryd( 3d)     0.00020       2.06363
    42    C    3  dz2    Ryd( 3d)     0.00021       2.01268

    43    C    4  S      Cor( 1S)     0.99947     -10.25404
    44    C    4  S      Val( 2S)     0.50923      -0.39542
    45    C    4  S      Ryd( 3S)     0.00149       0.74992
    46    C    4  px     Val( 2p)     0.51293      -0.26656
    47    C    4  px     Ryd( 3p)     0.00120       0.47673
    48    C    4  py     Val( 2p)     0.63820      -0.28436
    49    C    4  py     Ryd( 3p)     0.00474       0.73735
    50    C    4  pz     Val( 2p)     0.54637      -0.26967
    51    C    4  pz     Ryd( 3p)     0.00129       0.46476
    52    C    4  dxy    Ryd( 3d)     0.00014       1.90307
    53    C    4  dxz    Ryd( 3d)     0.00025       2.04942
    54    C    4  dyz    Ryd( 3d)     0.00045       2.32025
    55    C    4  dx2y2  Ryd( 3d)     0.00037       2.18414
    56    C    4  dz2    Ryd( 3d)     0.00015       1.84800

    57    C    5  S      Cor( 1S)     0.99942     -10.24527
    58    C    5  S      Val( 2S)     0.44513      -0.33914
    59    C    5  S      Ryd( 3S)     0.00017       0.83727
    60    C    5  px     Val( 2p)     0.48670      -0.24978
    61    C    5  px     Ryd( 3p)     0.00142       0.61397
    62    C    5  py     Val( 2p)     0.54162      -0.25725
    63    C    5  py     Ryd( 3p)     0.00164       0.63338
    64    C    5  pz     Val( 2p)     0.50912      -0.25148
    65    C    5  pz     Ryd( 3p)     0.00195       0.59815
    66    C    5  dxy    Ryd( 3d)     0.00035       1.83299
    67    C    5  dxz    Ryd( 3d)     0.00054       2.14631
    68    C    5  dyz    Ryd( 3d)     0.00056       2.14044
    69    C    5  dx2y2  Ryd( 3d)     0.00052       2.12748
    70    C    5  dz2    Ryd( 3d)     0.00032       1.82033

    71    C    6  S      Cor( 1S)     0.99957     -10.20620
    72    C    6  S      Val( 2S)     0.53888      -0.37454
    73    C    6  S      Ryd( 3S)     0.00080       0.74495
    74    C    6  px     Val( 2p)     0.62092      -0.23101
    75    C    6  px     Ryd( 3p)     0.00169       0.55838
    76    C    6  py     Val( 2p)     0.57461      -0.22103
    77    C    6  py     Ryd( 3p)     0.00148       0.45203
    78    C    6  pz     Val( 2p)     0.56960      -0.22010
    79    C    6  pz     Ryd( 3p)     0.00163       0.47314
    80    C    6  dxy    Ryd( 3d)     0.00006       1.95126
    81    C    6  dxz    Ryd( 3d)     0.00038       2.32958
    82    C    6  dyz    Ryd( 3d)     0.00033       2.17550
    83    C    6  dx2y2  Ryd( 3d)     0.00035       2.27117
    84    C    6  dz2    Ryd( 3d)     0.00009       1.94998

    85    C    7  S      Cor( 1S)     0.99957     -10.20491
    86    C    7  S      Val( 2S)     0.53850      -0.37290
    87    C    7  S      Ryd( 3S)     0.00080       0.74355
    88    C    7  px     Val( 2p)     0.61935      -0.22757
    89    C    7  px     Ryd( 3p)     0.00175       0.53521
    90    C    7  py     Val( 2p)     0.55255      -0.21674
    91    C    7  py     Ryd( 3p)     0.00128       0.41518
    92    C    7  pz     Val( 2p)     0.59041      -0.22146
    93    C    7  pz     Ryd( 3p)     0.00177       0.50772
    94    C    7  dxy    Ryd( 3d)     0.00009       1.95770
    95    C    7  dxz    Ryd( 3d)     0.00037       2.31977
    96    C    7  dyz    Ryd( 3d)     0.00038       2.22826
    97    C    7  dx2y2  Ryd( 3d)     0.00034       2.23603
    98    C    7  dz2    Ryd( 3d)     0.00005       1.93646

    99    C    8  S      Cor( 1S)     0.99957     -10.19701
   100    C    8  S      Val( 2S)     0.53970      -0.36595
   101    C    8  S      Ryd( 3S)     0.00071       0.76384
   102    C    8  px     Val( 2p)     0.55597      -0.20962
   103    C    8  px     Ryd( 3p)     0.00144       0.45517
   104    C    8  py     Val( 2p)     0.61745      -0.21596
   105    C    8  py     Ryd( 3p)     0.00198       0.53505
   106    C    8  pz     Val( 2p)     0.59076      -0.21386
   107    C    8  pz     Ryd( 3p)     0.00155       0.49265
   108    C    8  dxy    Ryd( 3d)     0.00007       1.95557
   109    C    8  dxz    Ryd( 3d)     0.00033       2.21838
   110    C    8  dyz    Ryd( 3d)     0.00038       2.30901
   111    C    8  dx2y2  Ryd( 3d)     0.00036       2.26926
   112    C    8  dz2    Ryd( 3d)     0.00006       1.95746

   113    H    9  S      Val( 1S)     0.39153      -0.13929
   114    H    9  S      Ryd( 2S)     0.00066       0.16696
   115    H    9  px     Ryd( 2p)     0.00039       2.02317
   116    H    9  py     Ryd( 2p)     0.00006       1.60958
   117    H    9  pz     Ryd( 2p)     0.00010       1.57584

   118    H   10  S      Val( 1S)     0.39227      -0.14073
   119    H   10  S      Ryd( 2S)     0.00060       0.19383
   120    H   10  px     Ryd( 2p)     0.00012       1.69560
   121    H   10  py     Ryd( 2p)     0.00039       2.02369
   122    H   10  pz     Ryd( 2p)     0.00004       1.48619

   123    H   11  S      Val( 1S)     0.34143      -0.09403
   124    H   11  S      Ryd( 2S)     0.00034       0.20431
   125    H   11  px     Ryd( 2p)     0.00011       1.63983
   126    H   11  py     Ryd( 2p)     0.00017       1.73105
   127    H   11  pz     Ryd( 2p)     0.00026       2.01539

   128    H   12  S      Val( 1S)     0.34478      -0.09199
   129    H   12  S      Ryd( 2S)     0.00032       0.26807
   130    H   12  px     Ryd( 2p)     0.00013       1.76694
   131    H   12  py     Ryd( 2p)     0.00021       1.83475
   132    H   12  pz     Ryd( 2p)     0.00020       1.80366

   133    H   13  S      Val( 1S)     0.37347      -0.09381
   134    H   13  S      Ryd( 2S)     0.00059       0.20752
   135    H   13  px     Ryd( 2p)     0.00030       2.05600
   136    H   13  py     Ryd( 2p)     0.00006       1.58749
   137    H   13  pz     Ryd( 2p)     0.00013       1.72259

   138    H   14  S      Val( 1S)     0.35177      -0.08941
   139    H   14  S      Ryd( 2S)     0.00108       0.22862
   140    H   14  px     Ryd( 2p)     0.00007       1.68713
   141    H   14  py     Ryd( 2p)     0.00021       1.99686
   142    H   14  pz     Ryd( 2p)     0.00023       1.87607

   143    H   15  S      Val( 1S)     0.35728      -0.08752
   144    H   15  S      Ryd( 2S)     0.00099       0.24007
   145    H   15  px     Ryd( 2p)     0.00006       1.68057
   146    H   15  py     Ryd( 2p)     0.00025       2.04982
   147    H   15  pz     Ryd( 2p)     0.00019       1.82754

   148    H   16  S      Val( 1S)     0.38271      -0.06765
   149    H   16  S      Ryd( 2S)     0.00063       0.26209
   150    H   16  px     Ryd( 2p)     0.00009       1.69023
   151    H   16  py     Ryd( 2p)     0.00031       2.11887
   152    H   16  pz     Ryd( 2p)     0.00010       1.72980

   153    H   17  S      Val( 1S)     0.39209      -0.07877
   154    H   17  S      Ryd( 2S)     0.00072       0.28262
   155    H   17  px     Ryd( 2p)     0.00021       1.99738
   156    H   17  py     Ryd( 2p)     0.00008       1.63969
   157    H   17  pz     Ryd( 2p)     0.00022       1.89544

   158    H   18  S      Val( 1S)     0.36309      -0.04948
   159    H   18  S      Ryd( 2S)     0.00052       0.24624
   160    H   18  px     Ryd( 2p)     0.00026       2.06566
   161    H   18  py     Ryd( 2p)     0.00007       1.65040
   162    H   18  pz     Ryd( 2p)     0.00017       1.83457

   163    H   19  S      Val( 1S)     0.38345      -0.06622
   164    H   19  S      Ryd( 2S)     0.00062       0.25247
   165    H   19  px     Ryd( 2p)     0.00010       1.68167
   166    H   19  py     Ryd( 2p)     0.00024       1.97864
   167    H   19  pz     Ryd( 2p)     0.00017       1.87955

   168    H   20  S      Val( 1S)     0.37165      -0.05093
   169    H   20  S      Ryd( 2S)     0.00055       0.24763
   170    H   20  px     Ryd( 2p)     0.00027       2.05726
   171    H   20  py     Ryd( 2p)     0.00006       1.63311
   172    H   20  pz     Ryd( 2p)     0.00018       1.86692

   173    H   21  S      Val( 1S)     0.39443      -0.08132
   174    H   21  S      Ryd( 2S)     0.00077       0.28090
   175    H   21  px     Ryd( 2p)     0.00020       2.01039
   176    H   21  py     Ryd( 2p)     0.00009       1.65217
   177    H   21  pz     Ryd( 2p)     0.00022       1.87578

   178    H   22  S      Val( 1S)     0.38318      -0.05548
   179    H   22  S      Ryd( 2S)     0.00061       0.25463
   180    H   22  px     Ryd( 2p)     0.00008       1.65322
   181    H   22  py     Ryd( 2p)     0.00021       1.95526
   182    H   22  pz     Ryd( 2p)     0.00022       1.95819

   183    H   23  S      Val( 1S)     0.36849      -0.04605
   184    H   23  S      Ryd( 2S)     0.00049       0.25387
   185    H   23  px     Ryd( 2p)     0.00029       2.07616
   186    H   23  py     Ryd( 2p)     0.00009       1.68586
   187    H   23  pz     Ryd( 2p)     0.00013       1.81578

   188    H   24  S      Val( 1S)     0.38240      -0.05546
   189    H   24  S      Ryd( 2S)     0.00060       0.25757
   190    H   24  px     Ryd( 2p)     0.00007       1.65036
   191    H   24  py     Ryd( 2p)     0.00029       2.12314
   192    H   24  pz     Ryd( 2p)     0.00015       1.79997


 Summary of Natural Population Analysis:                  
                                                          
                                       Natural Population 
                Natural  -----------------------------------------------
    Atom  No    Charge         Core      Valence    Rydberg      Total
 -----------------------------------------------------------------------
      C    1    0.24299      0.99940     1.75225    0.00536     2.75701
      C    2    0.21624      0.99948     1.77602    0.00827     2.78376
      C    3   -0.33321      0.99956     2.32900    0.00465     3.33321
      C    4   -0.21629      0.99947     2.20673    0.01009     3.21629
      C    5    0.01055      0.99942     1.98257    0.00746     2.98945
      C    6   -0.31040      0.99957     2.30401    0.00682     3.31040
      C    7   -0.30722      0.99957     2.30081    0.00684     3.30722
      C    8   -0.31035      0.99957     2.30388    0.00689     3.31035
      H    9    0.10726      0.00000     0.39153    0.00121     0.39274
      H   10    0.10659      0.00000     0.39227    0.00115     0.39341
      H   11    0.15768      0.00000     0.34143    0.00089     0.34232
      H   12    0.15436      0.00000     0.34478    0.00086     0.34564
      H   13    0.12546      0.00000     0.37347    0.00107     0.37454
      H   14    0.14664      0.00000     0.35177    0.00159     0.35336
      H   15    0.14123      0.00000     0.35728    0.00149     0.35877
      H   16    0.11616      0.00000     0.38271    0.00113     0.38384
      H   17    0.10669      0.00000     0.39209    0.00122     0.39331
      H   18    0.13588      0.00000     0.36309    0.00103     0.36412
      H   19    0.11543      0.00000     0.38345    0.00112     0.38457
      H   20    0.12729      0.00000     0.37165    0.00105     0.37271
      H   21    0.10430      0.00000     0.39443    0.00127     0.39570
      H   22    0.11570      0.00000     0.38318    0.00112     0.38430
      H   23    0.13051      0.00000     0.36849    0.00100     0.36949
      H   24    0.11649      0.00000     0.38240    0.00111     0.38351
 =======================================================================
   * Total *    1.00000      7.99606    22.92925    0.07469    31.00000

                                 Natural Population      
 --------------------------------------------------------
   Core                       7.99606 ( 99.9507% of   8)
   Valence                   22.92925 ( 99.6924% of  23)
   Natural Minimal Basis     30.92531 ( 99.7591% of  31)
   Natural Rydberg Basis      0.07469 (  0.2409% of  31)
 --------------------------------------------------------

    Atom  No          Natural Electron Configuration
 ----------------------------------------------------------------------------
      C    1      [core]2S( 0.53)2p( 1.22)
      C    2      [core]2S( 0.46)2p( 1.31)3p( 0.01)
      C    3      [core]2S( 0.55)2p( 1.78)
      C    4      [core]2S( 0.51)2p( 1.70)3p( 0.01)
      C    5      [core]2S( 0.45)2p( 1.54)3p( 0.01)
      C    6      [core]2S( 0.54)2p( 1.77)
      C    7      [core]2S( 0.54)2p( 1.76)
      C    8      [core]2S( 0.54)2p( 1.76)
      H    9            1S( 0.39)
      H   10            1S( 0.39)
      H   11            1S( 0.34)
      H   12            1S( 0.34)
      H   13            1S( 0.37)
      H   14            1S( 0.35)
      H   15            1S( 0.36)
      H   16            1S( 0.38)
      H   17            1S( 0.39)
      H   18            1S( 0.36)
      H   19            1S( 0.38)
      H   20            1S( 0.37)
      H   21            1S( 0.39)
      H   22            1S( 0.38)
      H   23            1S( 0.37)
      H   24            1S( 0.38)


 NATURAL BOND ORBITAL ANALYSIS, beta spin orbitals:

                       Occupancies       Lewis Structure    Low   High
           Occ.    -------------------  -----------------   occ   occ
  Cycle   Thresh.   Lewis   Non-Lewis     CR  BD  3C  LP    (L)   (NL)   Dev
 =============================================================================
   1(1)    0.90    30.10013   0.89987      8  22   0   1     1      0    0.20
   2(2)    0.90    30.10013   0.89987      8  22   0   1     1      0    0.20
   3(1)    0.80    30.50940   0.49060      8  23   0   0     0      0    0.02
 -----------------------------------------------------------------------------

 Structure accepted: No low occupancy Lewis orbitals

 --------------------------------------------------------
   Core                      7.99606 ( 99.951% of   8)
   Valence Lewis            22.51334 ( 97.884% of  23)
  ==================       ============================
   Total Lewis              30.50940 ( 98.417% of  31)
  -----------------------------------------------------
   Valence non-Lewis         0.43650 (  1.408% of  31)
   Rydberg non-Lewis         0.05410 (  0.175% of  31)
  ==================       ============================
   Total non-Lewis           0.49060 (  1.583% of  31)
 --------------------------------------------------------


       (Occupancy)   Bond orbital/ Coefficients/ Hybrids
 ---------------------------------------------------------------------------------
     1. (0.99363) BD ( 1) C   1 - C   2  
                ( 48.11%)   0.6936* C   1 s( 39.64%)p 1.52( 60.27%)d 0.00(  0.09%)
                                            0.0003  0.6295 -0.0138  0.3170  0.0015
                                           -0.6906 -0.0152 -0.1581 -0.0044 -0.0163
                                           -0.0081  0.0084 -0.0150 -0.0156
                ( 51.89%)   0.7204* C   2 s( 35.62%)p 1.81( 64.31%)d 0.00(  0.07%)
                                            0.0000  0.5961  0.0296 -0.3185 -0.0185
                                            0.7118  0.0253  0.1841  0.0085 -0.0157
                                           -0.0053  0.0093 -0.0144 -0.0122
     2. (0.99251) BD ( 1) C   1 - H   9  
                ( 60.77%)   0.7796* C   1 s( 30.12%)p 2.32( 69.83%)d 0.00(  0.04%)
                                            0.0003 -0.5489  0.0001  0.7464 -0.0050
                                           -0.0729 -0.0245 -0.3678  0.0009 -0.0010
                                            0.0155  0.0004 -0.0127  0.0063
                ( 39.23%)   0.6263* H   9 s( 99.89%)p 0.00(  0.11%)
                                           -0.9995 -0.0000 -0.0294  0.0048  0.0145
     3. (0.99224) BD ( 1) C   1 - H  10  
                ( 60.69%)   0.7790* C   1 s( 30.16%)p 2.31( 69.80%)d 0.00(  0.04%)
                                           -0.0003  0.5492  0.0029  0.3857 -0.0232
                                            0.7184  0.0118 -0.1798  0.0088  0.0145
                                           -0.0073 -0.0068 -0.0058 -0.0100
                ( 39.31%)   0.6270* H  10 s( 99.89%)p 0.00(  0.11%)
                                            0.9995  0.0001 -0.0133 -0.0293  0.0062
     4. (0.98980) BD ( 1) C   2 - C   3  
                ( 51.89%)   0.7204* C   2 s( 31.83%)p 2.14( 68.13%)d 0.00(  0.04%)
                                           -0.0001  0.5642 -0.0043 -0.4084 -0.0008
                                           -0.6980  0.0093  0.1651 -0.0006  0.0143
                                           -0.0059 -0.0059 -0.0054 -0.0099
                ( 48.11%)   0.6936* C   3 s( 28.89%)p 2.46( 71.05%)d 0.00(  0.05%)
                                            0.0004  0.5375  0.0072  0.4077 -0.0010
                                            0.7225  0.0109 -0.1490 -0.0005  0.0172
                                           -0.0028 -0.0065 -0.0096 -0.0097
     5. (0.98662) BD ( 1) C   2 - C   4  
                ( 51.25%)   0.7159* C   2 s( 32.51%)p 2.08( 67.45%)d 0.00(  0.04%)
                                           -0.0000  0.5698 -0.0191  0.7319 -0.0266
                                           -0.0543 -0.0002 -0.3677 -0.0057  0.0003
                                           -0.0140 -0.0004  0.0121 -0.0065
                ( 48.75%)   0.6982* C   4 s( 27.54%)p 2.63( 72.40%)d 0.00(  0.06%)
                                            0.0003  0.5246  0.0145 -0.7534 -0.0163
                                            0.0727  0.0006  0.3880 -0.0161 -0.0034
                                           -0.0164  0.0016  0.0163 -0.0043
     6. (0.95291) BD ( 1) C   3 - H  11  
                ( 64.27%)   0.8017* C   3 s( 23.03%)p 3.34( 76.94%)d 0.00(  0.03%)
                                            0.0001 -0.4799  0.0014  0.1742  0.0135
                                            0.4137  0.0097  0.7534 -0.0089  0.0003
                                           -0.0025 -0.0090  0.0043 -0.0153
                ( 35.73%)   0.5978* H  11 s( 99.90%)p 0.00(  0.10%)
                                           -0.9995  0.0022 -0.0104 -0.0167 -0.0246
     7. (0.95551) BD ( 1) C   3 - H  12  
                ( 64.06%)   0.8004* C   3 s( 23.83%)p 3.20( 76.14%)d 0.00(  0.03%)
                                            0.0001 -0.4881  0.0031 -0.4830  0.0198
                                            0.5337  0.0108 -0.4928 -0.0048  0.0105
                                           -0.0129  0.0061 -0.0020  0.0026
                ( 35.94%)   0.5995* H  12 s( 99.90%)p 0.00(  0.10%)
                                           -0.9995  0.0014  0.0124 -0.0207  0.0192
     8. (0.99430) BD ( 1) C   3 - H  13  
                ( 62.56%)   0.7910* C   3 s( 24.21%)p 3.13( 75.75%)d 0.00(  0.04%)
                                            0.0001 -0.4920  0.0012  0.7545 -0.0025
                                           -0.1446  0.0216 -0.4085  0.0028  0.0065
                                            0.0129 -0.0037 -0.0113  0.0031
                ( 37.44%)   0.6119* H  13 s( 99.91%)p 0.00(  0.09%)
                                           -0.9996  0.0007 -0.0264  0.0010  0.0141
     9. (0.89584) BD ( 1) C   4 - C   5  
                ( 53.10%)   0.7287* C   4 s( 31.37%)p 2.19( 68.61%)d 0.00(  0.02%)
                                            0.0011  0.5600 -0.0080  0.6524  0.0005
                                           -0.0016 -0.0032  0.5102 -0.0119  0.0011
                                            0.0107  0.0005  0.0051  0.0079
                ( 46.90%)   0.6848* C   5 s( 22.87%)p 3.37( 77.08%)d 0.00(  0.05%)
                                            0.0006  0.4782  0.0004 -0.7152  0.0141
                                            0.0196 -0.0017 -0.5086 -0.0062 -0.0007
                                            0.0185 -0.0013  0.0127 -0.0003
    10. (0.95705) BD ( 1) C   4 - H  14  
                ( 63.68%)   0.7980* C   4 s( 19.78%)p 4.05( 80.18%)d 0.00(  0.04%)
                                           -0.0008  0.4447 -0.0005  0.0751 -0.0020
                                            0.6755 -0.0184 -0.5824 -0.0184  0.0011
                                            0.0006 -0.0175 -0.0099 -0.0019
                ( 36.32%)   0.6026* H  14 s( 99.90%)p 0.00(  0.10%)
                                            0.9995 -0.0030 -0.0056 -0.0197  0.0238
    11. (0.97405) BD ( 1) C   4 - H  15  
                ( 63.70%)   0.7981* C   4 s( 21.23%)p 3.71( 78.73%)d 0.00(  0.04%)
                                            0.0006 -0.4607 -0.0004  0.0069 -0.0007
                                            0.7330 -0.0177  0.4994  0.0177 -0.0016
                                           -0.0021 -0.0153  0.0115  0.0039
                ( 36.30%)   0.6025* H  15 s( 99.90%)p 0.00(  0.10%)
                                           -0.9995  0.0033  0.0022 -0.0229 -0.0209
    12. (0.97677) BD ( 1) C   5 - C   6  
                ( 52.10%)   0.7218* C   5 s( 25.97%)p 2.85( 73.98%)d 0.00(  0.05%)
                                           -0.0001  0.5096 -0.0006 -0.0859  0.0061
                                           -0.6336 -0.0037  0.5753  0.0016  0.0039
                                           -0.0029 -0.0182 -0.0094  0.0033
                ( 47.90%)   0.6921* C   6 s( 30.05%)p 2.33( 69.91%)d 0.00(  0.05%)
                                            0.0007  0.5481 -0.0043  0.0397  0.0019
                                            0.6070 -0.0009 -0.5736  0.0001  0.0002
                                            0.0003 -0.0186 -0.0092  0.0046
    13. (0.97731) BD ( 1) C   5 - C   7  
                ( 52.06%)   0.7215* C   5 s( 25.46%)p 2.93( 74.49%)d 0.00(  0.05%)
                                           -0.0001  0.5046 -0.0012  0.0724  0.0066
                                            0.7605  0.0028  0.4017  0.0016  0.0008
                                            0.0009  0.0153 -0.0148 -0.0042
                ( 47.94%)   0.6924* C   7 s( 30.19%)p 2.31( 69.76%)d 0.00(  0.05%)
                                            0.0006  0.5494 -0.0045 -0.1048  0.0006
                                           -0.7279  0.0017 -0.3961  0.0002  0.0053
                                            0.0033  0.0155 -0.0129 -0.0033
    14. (0.98055) BD ( 1) C   5 - C   8  
                ( 52.78%)   0.7265* C   5 s( 25.69%)p 2.89( 74.27%)d 0.00(  0.05%)
                                           -0.0000  0.5068  0.0002  0.6893  0.0010
                                           -0.1385 -0.0002 -0.4984  0.0048 -0.0047
                                           -0.0175  0.0038  0.0104  0.0022
                ( 47.22%)   0.6871* C   8 s( 30.00%)p 2.33( 69.95%)d 0.00(  0.05%)
                                            0.0007  0.5477 -0.0025 -0.6751  0.0012
                                            0.1346  0.0001  0.4750  0.0011 -0.0050
                                           -0.0164  0.0033  0.0125 -0.0010
    15. (0.99118) BD ( 1) C   6 - H  16  
                ( 61.55%)   0.7845* C   6 s( 23.13%)p 3.32( 76.82%)d 0.00(  0.04%)
                                            0.0000 -0.4810 -0.0005  0.1217 -0.0079
                                            0.7818  0.0114  0.3764 -0.0208 -0.0047
                                           -0.0029 -0.0144  0.0125  0.0040
                ( 38.45%)   0.6201* H  16 s( 99.92%)p 0.00(  0.08%)
                                           -0.9996  0.0011 -0.0017 -0.0268 -0.0100
    16. (0.99384) BD ( 1) C   6 - H  17  
                ( 60.72%)   0.7792* C   6 s( 22.99%)p 3.35( 76.97%)d 0.00(  0.04%)
                                            0.0001 -0.4794  0.0000  0.6674 -0.0119
                                           -0.1334  0.0174 -0.5529 -0.0182  0.0050
                                            0.0167 -0.0044 -0.0107 -0.0005
                ( 39.28%)   0.6267* H  17 s( 99.92%)p 0.00(  0.08%)
                                           -0.9996  0.0007 -0.0184  0.0023  0.0209
    17. (0.97639) BD ( 1) C   6 - H  18  
                ( 62.95%)   0.7934* C   6 s( 23.73%)p 3.21( 76.24%)d 0.00(  0.04%)
                                           -0.0003  0.4871  0.0057  0.7330 -0.0117
                                           -0.0414 -0.0173  0.4721  0.0102 -0.0003
                                            0.0148  0.0003  0.0121 -0.0018
                ( 37.05%)   0.6087* H  18 s( 99.91%)p 0.00(  0.09%)
                                            0.9996 -0.0017 -0.0237  0.0037 -0.0174
    18. (0.99242) BD ( 1) C   7 - H  19  
                ( 61.52%)   0.7844* C   7 s( 23.09%)p 3.33( 76.87%)d 0.00(  0.04%)
                                           -0.0001  0.4805  0.0011  0.0758  0.0079
                                            0.6616  0.0146 -0.5698  0.0179  0.0014
                                           -0.0012 -0.0178 -0.0089  0.0037
                ( 38.48%)   0.6203* H  19 s( 99.92%)p 0.00(  0.08%)
                                            0.9996 -0.0012 -0.0053 -0.0231  0.0166
    19. (0.98850) BD ( 1) C   7 - H  20  
                ( 62.55%)   0.7909* C   7 s( 23.95%)p 3.17( 76.01%)d 0.00(  0.04%)
                                           -0.0001  0.4893  0.0048  0.7132 -0.0065
                                           -0.0060  0.0210  0.5009  0.0040 -0.0011
                                            0.0156 -0.0012  0.0114 -0.0002
                ( 37.45%)   0.6119* H  20 s( 99.91%)p 0.00(  0.09%)
                                            0.9996 -0.0010 -0.0236 -0.0024 -0.0174
    20. (0.98807) BD ( 1) C   7 - H  21  
                ( 60.25%)   0.7762* C   7 s( 22.67%)p 3.41( 77.29%)d 0.00(  0.05%)
                                            0.0001 -0.4761 -0.0005  0.6883 -0.0153
                                           -0.1772 -0.0199 -0.5166 -0.0134  0.0054
                                            0.0166 -0.0027 -0.0119  0.0010
                ( 39.75%)   0.6305* H  21 s( 99.92%)p 0.00(  0.08%)
                                           -0.9996 -0.0005 -0.0179  0.0079  0.0195
    21. (0.99331) BD ( 1) C   8 - H  22  
                ( 61.57%)   0.7847* C   8 s( 23.16%)p 3.32( 76.80%)d 0.00(  0.04%)
                                           -0.0001  0.4813  0.0008  0.0828  0.0216
                                            0.6205 -0.0111 -0.6127 -0.0069  0.0016
                                           -0.0007 -0.0176 -0.0092  0.0042
                ( 38.43%)   0.6199* H  22 s( 99.92%)p 0.00(  0.08%)
                                            0.9996 -0.0010 -0.0061 -0.0193  0.0208
    22. (0.97827) BD ( 1) C   8 - H  23  
                ( 62.45%)   0.7902* C   8 s( 23.54%)p 3.25( 76.42%)d 0.00(  0.04%)
                                           -0.0002  0.4852  0.0031  0.7306  0.0112
                                           -0.0008 -0.0038  0.4795 -0.0198  0.0003
                                            0.0162  0.0002  0.0107  0.0006
                ( 37.55%)   0.6128* H  23 s( 99.91%)p 0.00(  0.09%)
                                            0.9996 -0.0012 -0.0262  0.0005 -0.0135
    23. (0.99225) BD ( 1) C   8 - H  24  
                ( 61.61%)   0.7849* C   8 s( 23.19%)p 3.31( 76.77%)d 0.00(  0.04%)
                                            0.0000 -0.4816 -0.0008  0.0520 -0.0230
                                            0.7721 -0.0043  0.4101  0.0092 -0.0031
                                           -0.0023 -0.0141  0.0137  0.0039
                ( 38.39%)   0.6196* H  24 s( 99.92%)p 0.00(  0.08%)
                                           -0.9996  0.0010  0.0016 -0.0251 -0.0143
    24. (0.99941) CR ( 1) C   1           s(100.00%)p 0.00(  0.00%)
                                            1.0000  0.0002  0.0000 -0.0002 -0.0000
                                            0.0005  0.0000  0.0001  0.0000  0.0000
                                           -0.0000 -0.0000  0.0000 -0.0000
    25. (0.99948) CR ( 1) C   2           s(100.00%)
                                            1.0000  0.0001 -0.0000 -0.0000 -0.0000
                                           -0.0001  0.0000  0.0000 -0.0000  0.0000
                                           -0.0000 -0.0000 -0.0000 -0.0000
    26. (0.99956) CR ( 1) C   3           s(100.00%)p 0.00(  0.00%)
                                            1.0000 -0.0001 -0.0000 -0.0002 -0.0000
                                           -0.0004 -0.0000  0.0000  0.0000 -0.0000
                                            0.0000  0.0000  0.0000  0.0000
    27. (0.99947) CR ( 1) C   4           s(100.00%)p 0.00(  0.00%)
                                            1.0000 -0.0001  0.0000 -0.0004  0.0000
                                            0.0001 -0.0000 -0.0014 -0.0000  0.0000
                                           -0.0000 -0.0000 -0.0000 -0.0000
    28. (0.99942) CR ( 1) C   5           s(100.00%)p 0.00(  0.00%)
                                            1.0000 -0.0002 -0.0000  0.0005 -0.0000
                                            0.0000  0.0000  0.0004  0.0000  0.0000
                                           -0.0000  0.0000 -0.0000  0.0000
    29. (0.99957) CR ( 1) C   6           s(100.00%)p 0.00(  0.00%)
                                            1.0000 -0.0002  0.0000  0.0001 -0.0000
                                           -0.0004 -0.0000  0.0006  0.0000 -0.0000
                                            0.0000  0.0000  0.0000 -0.0000
    30. (0.99957) CR ( 1) C   7           s(100.00%)p 0.00(  0.00%)
                                            1.0000 -0.0002  0.0000  0.0001  0.0000
                                            0.0005  0.0000  0.0003  0.0000 -0.0000
                                           -0.0000 -0.0000  0.0000  0.0000
    31. (0.99958) CR ( 1) C   8           s(100.00%)p 0.00(  0.00%)
                                            1.0000 -0.0002  0.0000  0.0006  0.0000
                                           -0.0001 -0.0000 -0.0003 -0.0000  0.0000
                                            0.0000 -0.0000 -0.0000  0.0000
    32. (0.06365) LP*( 1) C   1           s(  0.01%)p 1.00( 99.83%)d 0.00(  0.16%)
                                           -0.0000 -0.0039  0.0077  0.4387  0.0030
                                           -0.0079 -0.0007  0.8977  0.0030 -0.0145
                                            0.0150 -0.0296  0.0077 -0.0147
    33. (0.22744) LP*( 1) C   2           s(  0.02%)p99.99( 99.98%)d 0.05(  0.00%)
                                            0.0000 -0.0074  0.0134 -0.4413 -0.0026
                                            0.0401 -0.0012 -0.8962 -0.0164  0.0005
                                           -0.0013 -0.0005 -0.0011  0.0029
    34. (0.00273) RY*( 1) C   1           s(  0.04%)p99.99( 93.83%)d99.99(  6.13%)
                                           -0.0000  0.0029  0.0200  0.0223  0.7766
                                            0.0090  0.4610 -0.0117 -0.3493 -0.1295
                                           -0.0807  0.0625  0.1814  0.0346
    35. (0.00037) RY*( 2) C   1           s( 55.44%)p 0.79( 43.71%)d 0.02(  0.85%)
                                           -0.0000 -0.0018  0.7446  0.0062 -0.3799
                                           -0.0244  0.5318 -0.0067 -0.0959 -0.0275
                                            0.0577  0.0450 -0.0107  0.0482
    36. (0.00018) RY*( 3) C   1           s(  0.95%)p99.99( 97.55%)d 1.59(  1.50%)
                                           -0.0000 -0.0009  0.0973  0.0025  0.2775
                                           -0.0095  0.2330 -0.0081  0.9187 -0.0443
                                           -0.0409 -0.0905 -0.0469  0.0317
    37. (0.00008) RY*( 4) C   1           s( 35.74%)p 1.46( 52.08%)d 0.34( 12.18%)
    38. (0.00001) RY*( 5) C   1           s(  5.50%)p 1.15(  6.34%)d16.03( 88.16%)
    39. (0.00001) RY*( 6) C   1           s(  0.59%)p 1.61(  0.96%)d99.99( 98.45%)
    40. (0.00000) RY*( 7) C   1           s(  1.04%)p 1.72(  1.80%)d93.18( 97.16%)
    41. (0.00001) RY*( 8) C   1           s(  0.17%)p22.61(  3.82%)d99.99( 96.01%)
    42. (0.00001) RY*( 9) C   1           s(  0.60%)p 0.31(  0.19%)d99.99( 99.22%)
    43. (0.00202) RY*( 1) C   2           s( 13.28%)p 6.44( 85.50%)d 0.09(  1.22%)
                                           -0.0000 -0.0206  0.3638  0.0195 -0.0503
                                           -0.0193  0.8711 -0.0114  0.3046  0.0857
                                            0.0152 -0.0681 -0.0021  0.0010
    44. (0.00169) RY*( 2) C   2           s(  3.60%)p24.65( 88.73%)d 2.13(  7.67%)
                                            0.0000  0.0250  0.1881  0.0200  0.9407
                                            0.0078 -0.0363 -0.0094 -0.0203  0.0946
                                            0.1381 -0.0938 -0.1790 -0.0887
    45. (0.00122) RY*( 3) C   2           s( 25.16%)p 2.63( 66.11%)d 0.35(  8.73%)
                                            0.0000  0.0044  0.5016  0.0046 -0.0310
                                           -0.0160 -0.4281 -0.0077  0.6903 -0.2184
                                           -0.0703  0.0240  0.1841  0.0144
    46. (0.00035) RY*( 4) C   2           s(  0.18%)p 4.78(  0.86%)d99.99( 98.96%)
                                            0.0000 -0.0026  0.0423  0.0092 -0.0223
                                           -0.0221  0.0819 -0.0059 -0.0278 -0.4548
                                            0.4163  0.7040 -0.2847 -0.1810
    47. (0.00030) RY*( 5) C   2           s(  0.16%)p 2.97(  0.49%)d99.99( 99.35%)
                                            0.0000 -0.0031  0.0404  0.0092 -0.0676
                                           -0.0120  0.0002 -0.0018 -0.0086 -0.4595
                                           -0.2323 -0.3658 -0.7010  0.3212
    48. (0.00019) RY*( 6) C   2           s( 31.35%)p 1.11( 34.90%)d 1.08( 33.76%)
                                            0.0000 -0.0048  0.5599  0.0095  0.0371
                                           -0.0148  0.0176  0.0140 -0.5889 -0.2268
                                           -0.4197  0.1737  0.2706  0.0813
    49. (0.00015) RY*( 7) C   2           s( 21.62%)p 0.72( 15.65%)d 2.90( 62.73%)
                                           -0.0000 -0.0077  0.4649  0.0163 -0.2922
                                           -0.0036 -0.2164  0.0028 -0.1550  0.5826
                                            0.1548  0.0246 -0.4763 -0.1908
    50. (0.00001) RY*( 8) C   2           s(  4.62%)p 1.42(  6.54%)d19.21( 88.83%)
    51. (0.00001) RY*( 9) C   2           s(  0.05%)p28.34(  1.35%)d99.99( 98.60%)
    52. (0.00216) RY*( 1) C   3           s(  1.76%)p53.61( 94.13%)d 2.34(  4.12%)
                                            0.0000 -0.0035  0.1325 -0.0201 -0.6890
                                            0.0047  0.6057  0.0091  0.3150 -0.0776
                                            0.0716  0.0429 -0.1664 -0.0218
    53. (0.00046) RY*( 2) C   3           s( 47.33%)p 1.09( 51.73%)d 0.02(  0.93%)
                                            0.0000  0.0149  0.6878 -0.0032  0.5186
                                           -0.0209  0.4913  0.0036 -0.0808 -0.0301
                                           -0.0508  0.0554  0.0453 -0.0269
    54. (0.00018) RY*( 3) C   3           s(  0.19%)p99.99( 76.77%)d99.99( 23.04%)
                                            0.0000  0.0015  0.0430 -0.0026 -0.2730
                                           -0.0032  0.1165 -0.0059 -0.8243 -0.1947
                                           -0.1793 -0.3829 -0.0696  0.0946
    55. (0.00006) RY*( 4) C   3           s( 44.12%)p 1.09( 47.95%)d 0.18(  7.94%)
    56. (0.00001) RY*( 5) C   3           s(  4.30%)p 1.55(  6.65%)d20.73( 89.06%)
    57. (0.00000) RY*( 6) C   3           s(  1.34%)p 3.20(  4.29%)d70.47( 94.37%)
    58. (0.00001) RY*( 7) C   3           s(  0.91%)p15.79( 14.41%)d92.75( 84.67%)
    59. (0.00001) RY*( 8) C   3           s(  0.05%)p64.57(  3.39%)d99.99( 96.56%)
    60. (0.00000) RY*( 9) C   3           s(  0.05%)p15.46(  0.79%)d99.99( 99.15%)
    61. (0.00459) RY*( 1) C   4           s(  0.06%)p99.99( 97.69%)d38.94(  2.25%)
                                            0.0000  0.0015  0.0240  0.0041  0.0383
                                            0.0286  0.9872 -0.0004 -0.0049 -0.0089
                                            0.0058  0.1486 -0.0154 -0.0105
    62. (0.00185) RY*( 2) C   4           s( 36.11%)p 1.56( 56.22%)d 0.21(  7.66%)
                                           -0.0000 -0.0075  0.6009  0.0072  0.6623
                                            0.0001 -0.0419  0.0022 -0.3489 -0.0311
                                           -0.0684  0.0041  0.1778 -0.1984
    63. (0.00122) RY*( 3) C   4           s( 55.94%)p 0.74( 41.58%)d 0.04(  2.48%)
                                           -0.0000  0.0124  0.7478  0.0112 -0.3377
                                           -0.0013  0.0005 -0.0049  0.5492 -0.0173
                                            0.1080 -0.0313 -0.0973  0.0490
    64. (0.00024) RY*( 4) C   4           s(  5.11%)p16.76( 85.69%)d 1.80(  9.20%)
                                           -0.0000 -0.0275  0.2245  0.0200 -0.6650
                                           -0.0027  0.0183 -0.0020 -0.6433 -0.0717
                                           -0.1293 -0.0038  0.1685 -0.2043
    65. (0.00015) RY*( 5) C   4           s(  0.19%)p 2.43(  0.47%)d99.99( 99.33%)
                                            0.0000 -0.0019  0.0440 -0.0016 -0.0399
                                            0.0072 -0.0421  0.0005 -0.0360  0.9344
                                            0.0616  0.3347  0.0406 -0.0520
    66. (0.00003) RY*( 6) C   4           s(  0.06%)p34.45(  2.23%)d99.99( 97.71%)
    67. (0.00002) RY*( 7) C   4           s(  1.34%)p 7.45(  9.97%)d66.25( 88.69%)
    68. (0.00001) RY*( 8) C   4           s(  0.01%)p 1.00(  2.12%)d46.14( 97.87%)
    69. (0.00001) RY*( 9) C   4           s(  1.26%)p 3.26(  4.10%)d75.31( 94.64%)
    70. (0.00217) RY*( 1) C   5           s(  1.03%)p94.18( 97.15%)d 1.76(  1.82%)
                                           -0.0000  0.0053  0.1014 -0.0128 -0.4435
                                            0.0010  0.0226 -0.0003  0.8799 -0.0195
                                           -0.0740  0.0291  0.0929 -0.0533
    71. (0.00170) RY*( 2) C   5           s(  0.01%)p 1.00( 95.72%)d 0.04(  4.27%)
                                           -0.0000  0.0000  0.0077  0.0003 -0.0894
                                            0.0005 -0.9740 -0.0002 -0.0239  0.1137
                                            0.0047  0.1671 -0.0189 -0.0385
    72. (0.00120) RY*( 3) C   5           s(  0.02%)p99.99( 94.30%)d99.99(  5.68%)
                                           -0.0000  0.0122 -0.0025 -0.0089 -0.8516
                                            0.0010  0.0901 -0.0002 -0.4578 -0.0124
                                           -0.1812 -0.0154  0.0196 -0.1524
    73. (0.00035) RY*( 4) C   5           s( 15.32%)p 0.01(  0.23%)d 5.51( 84.45%)
                                            0.0000  0.0013  0.3914  0.0184  0.0074
                                           -0.0004 -0.0081  0.0053 -0.0425  0.0078
                                            0.6167 -0.2057  0.2218 -0.6104
    74. (0.00034) RY*( 5) C   5           s(  0.01%)p 4.76(  0.05%)d99.99( 99.94%)
                                            0.0000  0.0002  0.0106  0.0027  0.0036
                                            0.0133  0.0181  0.0007 -0.0031  0.8403
                                           -0.1157 -0.3908  0.3236  0.1500
    75. (0.00031) RY*( 6) C   5           s(  3.22%)p 0.45(  1.44%)d29.60( 95.33%)
                                            0.0000  0.0018  0.1794  0.0040 -0.0667
                                            0.0001 -0.0011  0.0207 -0.0977 -0.2170
                                            0.2069  0.2758  0.7324  0.5009
    76. (0.00024) RY*( 7) C   5           s(  0.02%)p99.99(  4.26%)d99.99( 95.72%)
                                            0.0000 -0.0007  0.0148  0.0007 -0.0074
                                            0.0214 -0.2049 -0.0004  0.0082 -0.4635
                                           -0.1306 -0.8277  0.0829  0.1826
    77. (0.00019) RY*( 8) C   5           s(  3.32%)p 2.00(  6.64%)d27.09( 90.04%)
                                            0.0000 -0.0035  0.1823 -0.0143  0.2553
                                            0.0008 -0.0079  0.0097 -0.0292 -0.1196
                                           -0.6937  0.1167  0.4126 -0.4701
    78. (0.00009) RY*( 9) C   5           s( 77.07%)p 0.00(  0.37%)d 0.29( 22.56%)
    79. (0.00201) RY*( 1) C   6           s(  0.01%)p99.99( 93.54%)d99.99(  6.45%)
                                            0.0000 -0.0004  0.0114  0.0031  0.3379
                                           -0.0070 -0.6293 -0.0058 -0.6520  0.0239
                                           -0.1053 -0.0369  0.1589  0.1620
    80. (0.00157) RY*( 2) C   6           s(  0.84%)p99.99( 93.04%)d 7.29(  6.12%)
                                           -0.0000 -0.0047  0.0915  0.0211  0.9028
                                            0.0060  0.2348  0.0044  0.2446  0.1301
                                           -0.1867  0.0375 -0.0555 -0.0701
    81. (0.00101) RY*( 3) C   6           s( 71.90%)p 0.39( 27.74%)d 0.00(  0.35%)
                                           -0.0000  0.0170  0.8478 -0.0072 -0.0818
                                           -0.0041  0.3602  0.0020 -0.3754  0.0030
                                           -0.0084  0.0528  0.0207 -0.0148
    82. (0.00009) RY*( 4) C   6           s( 25.76%)p 2.82( 72.56%)d 0.07(  1.68%)
    83. (0.00001) RY*( 5) C   6           s(  0.05%)p33.10(  1.79%)d99.99( 98.16%)
    84. (0.00001) RY*( 6) C   6           s(  0.12%)p38.58(  4.48%)d99.99( 95.41%)
    85. (0.00001) RY*( 7) C   6           s(  1.11%)p 0.64(  0.71%)d88.78( 98.18%)
    86. (0.00000) RY*( 8) C   6           s(  0.16%)p19.61(  3.12%)d99.99( 96.72%)
    87. (0.00001) RY*( 9) C   6           s(  0.15%)p20.44(  3.08%)d99.99( 96.77%)
    88. (0.00201) RY*( 1) C   7           s(  0.02%)p99.99( 93.64%)d99.99(  6.34%)
                                            0.0000 -0.0004  0.0155  0.0050  0.4890
                                            0.0044  0.3416 -0.0087 -0.7619 -0.1136
                                           -0.0702  0.1525  0.1005  0.1105
    89. (0.00160) RY*( 2) C   7           s(  0.49%)p99.99( 93.52%)d12.23(  5.99%)
                                           -0.0000 -0.0034  0.0699  0.0181  0.8215
                                           -0.0096 -0.3462  0.0059  0.3743 -0.1322
                                           -0.1580 -0.0573 -0.1046 -0.0567
    90. (0.00101) RY*( 3) C   7           s( 72.98%)p 0.37( 26.70%)d 0.00(  0.32%)
                                           -0.0000  0.0168  0.8541 -0.0053 -0.1380
                                            0.0050 -0.4244  0.0008 -0.2603 -0.0193
                                           -0.0180 -0.0407  0.0287  0.0071
    91. (0.00009) RY*( 4) C   7           s( 25.13%)p 2.90( 72.93%)d 0.08(  1.94%)
    92. (0.00001) RY*( 5) C   7           s(  0.15%)p20.37(  3.07%)d99.99( 96.78%)
    93. (0.00001) RY*( 6) C   7           s(  0.10%)p28.91(  2.90%)d99.99( 97.00%)
    94. (0.00001) RY*( 7) C   7           s(  0.84%)p 3.88(  3.24%)d99.99( 95.92%)
    95. (0.00001) RY*( 8) C   7           s(  0.37%)p 6.91(  2.58%)d99.99( 97.05%)
    96. (0.00000) RY*( 9) C   7           s(  0.02%)p67.91(  1.50%)d99.99( 98.48%)
    97. (0.00209) RY*( 1) C   8           s(  0.00%)p 1.00( 94.07%)d 0.06(  5.93%)
                                            0.0000 -0.0000  0.0017  0.0012  0.0869
                                            0.0149  0.9548 -0.0025 -0.1460 -0.1399
                                            0.0426  0.1819 -0.0513 -0.0468
    98. (0.00178) RY*( 2) C   8           s(  0.35%)p99.99( 94.28%)d15.31(  5.37%)
                                            0.0000 -0.0012  0.0592  0.0100  0.5458
                                            0.0011  0.0727  0.0131  0.7996  0.0144
                                           -0.1026  0.0276 -0.1503  0.1400
    99. (0.00092) RY*( 3) C   8           s( 73.16%)p 0.36( 26.48%)d 0.00(  0.36%)
                                           -0.0000  0.0161  0.8552  0.0030 -0.4512
                                           -0.0012  0.0757 -0.0061  0.2354  0.0143
                                            0.0423 -0.0095 -0.0386  0.0042
   100. (0.00009) RY*( 4) C   8           s( 24.95%)p 2.92( 72.85%)d 0.09(  2.20%)
   101. (0.00000) RY*( 5) C   8           s(  0.11%)p19.56(  2.12%)d99.99( 97.77%)
   102. (0.00001) RY*( 6) C   8           s(  0.78%)p 2.67(  2.08%)d99.99( 97.14%)
   103. (0.00000) RY*( 7) C   8           s(  0.03%)p99.99(  3.43%)d99.99( 96.54%)
   104. (0.00001) RY*( 8) C   8           s(  0.71%)p 3.73(  2.64%)d99.99( 96.65%)
   105. (0.00000) RY*( 9) C   8           s(  0.02%)p97.54(  2.10%)d99.99( 97.88%)
   106. (0.00067) RY*( 1) H   9           s( 98.87%)p 0.01(  1.13%)
                                            0.0035  0.9943 -0.0960  0.0217  0.0402
   107. (0.00004) RY*( 2) H   9           s(  1.19%)p83.20( 98.81%)
   108. (0.00005) RY*( 3) H   9           s(  0.05%)p99.99( 99.95%)
   109. (0.00001) RY*( 4) H   9           s(  0.00%)p 1.00(100.00%)
   110. (0.00060) RY*( 1) H  10           s( 98.91%)p 0.01(  1.09%)
                                            0.0033  0.9945  0.0551  0.0809 -0.0361
   111. (0.00006) RY*( 2) H  10           s(  0.23%)p99.99( 99.77%)
   112. (0.00004) RY*( 3) H  10           s(  0.95%)p99.99( 99.05%)
   113. (0.00002) RY*( 4) H  10           s(  0.02%)p99.99( 99.98%)
   114. (0.00035) RY*( 1) H  11           s( 93.94%)p 0.06(  6.06%)
                                            0.0079  0.9692  0.0575 -0.2089 -0.1166
   115. (0.00010) RY*( 2) H  11           s(  1.45%)p67.87( 98.55%)
   116. (0.00008) RY*( 3) H  11           s(  0.27%)p99.99( 99.73%)
   117. (0.00001) RY*( 4) H  11           s(  4.44%)p21.54( 95.56%)
   118. (0.00033) RY*( 1) H  12           s( 94.91%)p 0.05(  5.09%)
                                            0.0065  0.9742  0.1294 -0.1844 -0.0135
   119. (0.00010) RY*( 2) H  12           s(  0.73%)p99.99( 99.27%)
   120. (0.00008) RY*( 3) H  12           s(  0.78%)p99.99( 99.22%)
   121. (0.00002) RY*( 4) H  12           s(  3.68%)p26.20( 96.32%)
   122. (0.00060) RY*( 1) H  13           s( 98.25%)p 0.02(  1.75%)
                                            0.0045  0.9912 -0.1175 -0.0237  0.0561
   123. (0.00006) RY*( 2) H  13           s(  0.01%)p 1.00( 99.99%)
   124. (0.00006) RY*( 3) H  13           s(  0.00%)p 1.00(100.00%)
   125. (0.00001) RY*( 4) H  13           s(  1.83%)p53.63( 98.17%)
   126. (0.00109) RY*( 1) H  14           s( 99.65%)p 0.00(  0.35%)
                                            0.0045  0.9982 -0.0012  0.0560 -0.0190
   127. (0.00008) RY*( 2) H  14           s(  0.12%)p99.99( 99.88%)
   128. (0.00006) RY*( 3) H  14           s(  0.00%)p 1.00(100.00%)
   129. (0.00002) RY*( 4) H  14           s(  0.33%)p99.99( 99.67%)
   130. (0.00100) RY*( 1) H  15           s( 99.69%)p 0.00(  0.31%)
                                            0.0047  0.9984 -0.0033 -0.0548 -0.0087
   131. (0.00008) RY*( 2) H  15           s(  0.10%)p99.99( 99.90%)
   132. (0.00005) RY*( 3) H  15           s(  0.02%)p99.99( 99.98%)
   133. (0.00002) RY*( 4) H  15           s(  0.29%)p99.99( 99.71%)
   134. (0.00064) RY*( 1) H  16           s( 98.51%)p 0.02(  1.49%)
                                            0.0045  0.9925 -0.0393 -0.1073 -0.0432
   135. (0.00009) RY*( 2) H  16           s(  0.10%)p99.99( 99.90%)
   136. (0.00006) RY*( 3) H  16           s(  0.09%)p99.99( 99.91%)
   137. (0.00002) RY*( 4) H  16           s(  1.39%)p71.11( 98.61%)
   138. (0.00072) RY*( 1) H  17           s( 98.95%)p 0.01(  1.05%)
                                            0.0034  0.9947 -0.0878  0.0167  0.0504
   139. (0.00010) RY*( 2) H  17           s(  0.05%)p99.99( 99.95%)
                                            0.0003  0.0215  0.6495  0.5512  0.5234
   140. (0.00006) RY*( 3) H  17           s(  0.15%)p99.99( 99.85%)
   141. (0.00002) RY*( 4) H  17           s(  0.94%)p99.99( 99.06%)
   142. (0.00053) RY*( 1) H  18           s( 98.39%)p 0.02(  1.61%)
                                            0.0054  0.9919  0.1078  0.0008  0.0672
   143. (0.00009) RY*( 2) H  18           s(  0.00%)p 1.00(100.00%)
   144. (0.00005) RY*( 3) H  18           s(  0.15%)p99.99( 99.85%)
   145. (0.00002) RY*( 4) H  18           s(  1.55%)p63.46( 98.45%)
   146. (0.00063) RY*( 1) H  19           s( 98.32%)p 0.02(  1.68%)
                                            0.0048  0.9916 -0.0132  0.1025 -0.0781
   147. (0.00009) RY*( 2) H  19           s(  0.08%)p99.99( 99.92%)
   148. (0.00006) RY*( 3) H  19           s(  0.11%)p99.99( 99.89%)
   149. (0.00002) RY*( 4) H  19           s(  1.57%)p62.74( 98.43%)
   150. (0.00056) RY*( 1) H  20           s( 98.51%)p 0.02(  1.49%)
                                            0.0046  0.9925  0.0961 -0.0010  0.0751
   151. (0.00009) RY*( 2) H  20           s(  0.00%)p 1.00(100.00%)
   152. (0.00005) RY*( 3) H  20           s(  0.12%)p99.99( 99.88%)
   153. (0.00002) RY*( 4) H  20           s(  1.45%)p67.99( 98.55%)
   154. (0.00078) RY*( 1) H  21           s( 98.69%)p 0.01(  1.31%)
                                            0.0025  0.9934 -0.0980  0.0211  0.0552
   155. (0.00010) RY*( 2) H  21           s(  0.02%)p99.99( 99.98%)
                                            0.0023  0.0135  0.4317 -0.5343  0.7266
   156. (0.00007) RY*( 3) H  21           s(  0.13%)p99.99( 99.87%)
   157. (0.00002) RY*( 4) H  21           s(  1.23%)p80.06( 98.77%)
   158. (0.00062) RY*( 1) H  22           s( 98.36%)p 0.02(  1.64%)
                                            0.0046  0.9917  0.0059  0.0930 -0.0879
   159. (0.00009) RY*( 2) H  22           s(  0.00%)p 1.00(100.00%)
   160. (0.00006) RY*( 3) H  22           s(  0.15%)p99.99( 99.85%)
   161. (0.00002) RY*( 4) H  22           s(  1.57%)p62.62( 98.43%)
   162. (0.00050) RY*( 1) H  23           s( 97.84%)p 0.02(  2.16%)
                                            0.0054  0.9891  0.1151  0.0018  0.0914
   163. (0.00010) RY*( 2) H  23           s(  0.00%)p 1.00(100.00%)
   164. (0.00006) RY*( 3) H  23           s(  0.20%)p99.99( 99.80%)
   165. (0.00002) RY*( 4) H  23           s(  2.05%)p47.79( 97.95%)
   166. (0.00061) RY*( 1) H  24           s( 98.37%)p 0.02(  1.63%)
                                            0.0047  0.9918 -0.0120 -0.1121 -0.0597
   167. (0.00010) RY*( 2) H  24           s(  0.00%)p 1.00(100.00%)
   168. (0.00006) RY*( 3) H  24           s(  0.14%)p99.99( 99.86%)
   169. (0.00002) RY*( 4) H  24           s(  1.57%)p62.82( 98.43%)
   170. (0.00745) BD*( 1) C   1 - C   2  
                ( 51.89%)   0.7204* C   1 s( 39.64%)p 1.52( 60.27%)d 0.00(  0.09%)
                                            0.0003  0.6295 -0.0138  0.3170  0.0015
                                           -0.6906 -0.0152 -0.1581 -0.0044 -0.0163
                                           -0.0081  0.0084 -0.0150 -0.0156
                ( 48.11%)  -0.6936* C   2 s( 35.62%)p 1.81( 64.31%)d 0.00(  0.07%)
                                            0.0000  0.5961  0.0296 -0.3185 -0.0185
                                            0.7118  0.0253  0.1841  0.0085 -0.0157
                                           -0.0053  0.0093 -0.0144 -0.0122
   171. (0.00428) BD*( 1) C   1 - H   9  
                ( 39.23%)   0.6263* C   1 s( 30.12%)p 2.32( 69.83%)d 0.00(  0.04%)
                                           -0.0003  0.5489 -0.0001 -0.7464  0.0050
                                            0.0729  0.0245  0.3678 -0.0009  0.0010
                                           -0.0155 -0.0004  0.0127 -0.0063
                ( 60.77%)  -0.7796* H   9 s( 99.89%)p 0.00(  0.11%)
                                            0.9995  0.0000  0.0294 -0.0048 -0.0145
   172. (0.00433) BD*( 1) C   1 - H  10  
                ( 39.31%)   0.6270* C   1 s( 30.16%)p 2.31( 69.80%)d 0.00(  0.04%)
                                            0.0003 -0.5492 -0.0029 -0.3857  0.0232
                                           -0.7184 -0.0118  0.1798 -0.0088 -0.0145
                                            0.0073  0.0068  0.0058  0.0100
                ( 60.69%)  -0.7790* H  10 s( 99.89%)p 0.00(  0.11%)
                                           -0.9995 -0.0001  0.0133  0.0293 -0.0062
   173. (0.01057) BD*( 1) C   2 - C   3  
                ( 48.11%)   0.6936* C   2 s( 31.83%)p 2.14( 68.13%)d 0.00(  0.04%)
                                            0.0001 -0.5642  0.0043  0.4084  0.0008
                                            0.6980 -0.0093 -0.1651  0.0006 -0.0143
                                            0.0059  0.0059  0.0054  0.0099
                ( 51.89%)  -0.7204* C   3 s( 28.89%)p 2.46( 71.05%)d 0.00(  0.05%)
                                           -0.0004 -0.5375 -0.0072 -0.4077  0.0010
                                           -0.7225 -0.0109  0.1490  0.0005 -0.0172
                                            0.0028  0.0065  0.0096  0.0097
   174. (0.01501) BD*( 1) C   2 - C   4  
                ( 48.75%)   0.6982* C   2 s( 32.51%)p 2.08( 67.45%)d 0.00(  0.04%)
                                            0.0000 -0.5698  0.0191 -0.7319  0.0266
                                            0.0543  0.0002  0.3677  0.0057 -0.0003
                                            0.0140  0.0004 -0.0121  0.0065
                ( 51.25%)  -0.7159* C   4 s( 27.54%)p 2.63( 72.40%)d 0.00(  0.06%)
                                           -0.0003 -0.5246 -0.0145  0.7534  0.0163
                                           -0.0727 -0.0006 -0.3880  0.0161  0.0034
                                            0.0164 -0.0016 -0.0163  0.0043
   175. (0.00200) BD*( 1) C   3 - H  11  
                ( 35.73%)   0.5978* C   3 s( 23.03%)p 3.34( 76.94%)d 0.00(  0.03%)
                                           -0.0001  0.4799 -0.0014 -0.1742 -0.0135
                                           -0.4137 -0.0097 -0.7534  0.0089 -0.0003
                                            0.0025  0.0090 -0.0043  0.0153
                ( 64.27%)  -0.8017* H  11 s( 99.90%)p 0.00(  0.10%)
                                            0.9995 -0.0022  0.0104  0.0167  0.0246
   176. (0.00259) BD*( 1) C   3 - H  12  
                ( 35.94%)   0.5995* C   3 s( 23.83%)p 3.20( 76.14%)d 0.00(  0.03%)
                                           -0.0001  0.4881 -0.0031  0.4830 -0.0198
                                           -0.5337 -0.0108  0.4928  0.0048 -0.0105
                                            0.0129 -0.0061  0.0020 -0.0026
                ( 64.06%)  -0.8004* H  12 s( 99.90%)p 0.00(  0.10%)
                                            0.9995 -0.0014 -0.0124  0.0207 -0.0192
   177. (0.00247) BD*( 1) C   3 - H  13  
                ( 37.44%)   0.6119* C   3 s( 24.21%)p 3.13( 75.75%)d 0.00(  0.04%)
                                           -0.0001  0.4920 -0.0012 -0.7545  0.0025
                                            0.1446 -0.0216  0.4085 -0.0028 -0.0065
                                           -0.0129  0.0037  0.0113 -0.0031
                ( 62.56%)  -0.7910* H  13 s( 99.91%)p 0.00(  0.09%)
                                            0.9996 -0.0007  0.0264 -0.0010 -0.0141
   178. (0.02016) BD*( 1) C   4 - C   5  
                ( 46.90%)   0.6848* C   4 s( 31.37%)p 2.19( 68.61%)d 0.00(  0.02%)
                                           -0.0011 -0.5600  0.0080 -0.6524 -0.0005
                                            0.0016  0.0032 -0.5102  0.0119 -0.0011
                                           -0.0107 -0.0005 -0.0051 -0.0079
                ( 53.10%)  -0.7287* C   5 s( 22.87%)p 3.37( 77.08%)d 0.00(  0.05%)
                                           -0.0006 -0.4782 -0.0004  0.7152 -0.0141
                                           -0.0196  0.0017  0.5086  0.0062  0.0007
                                           -0.0185  0.0013 -0.0127  0.0003
   179. (0.00715) BD*( 1) C   4 - H  14  
                ( 36.32%)   0.6026* C   4 s( 19.78%)p 4.05( 80.18%)d 0.00(  0.04%)
                                            0.0008 -0.4447  0.0005 -0.0751  0.0020
                                           -0.6755  0.0184  0.5824  0.0184 -0.0011
                                           -0.0006  0.0175  0.0099  0.0019
                ( 63.68%)  -0.7980* H  14 s( 99.90%)p 0.00(  0.10%)
                                           -0.9995  0.0030  0.0056  0.0197 -0.0238
   180. (0.00639) BD*( 1) C   4 - H  15  
                ( 36.30%)   0.6025* C   4 s( 21.23%)p 3.71( 78.73%)d 0.00(  0.04%)
                                           -0.0006  0.4607  0.0004 -0.0069  0.0007
                                           -0.7330  0.0177 -0.4994 -0.0177  0.0016
                                            0.0021  0.0153 -0.0115 -0.0039
                ( 63.70%)  -0.7981* H  15 s( 99.90%)p 0.00(  0.10%)
                                            0.9995 -0.0033 -0.0022  0.0229  0.0209
   181. (0.01248) BD*( 1) C   5 - C   6  
                ( 47.90%)   0.6921* C   5 s( 25.97%)p 2.85( 73.98%)d 0.00(  0.05%)
                                            0.0001 -0.5096  0.0006  0.0859 -0.0061
                                            0.6336  0.0037 -0.5753 -0.0016 -0.0039
                                            0.0029  0.0182  0.0094 -0.0033
                ( 52.10%)  -0.7218* C   6 s( 30.05%)p 2.33( 69.91%)d 0.00(  0.05%)
                                           -0.0007 -0.5481  0.0043 -0.0397 -0.0019
                                           -0.6070  0.0009  0.5736 -0.0001 -0.0002
                                           -0.0003  0.0186  0.0092 -0.0046
   182. (0.01265) BD*( 1) C   5 - C   7  
                ( 47.94%)   0.6924* C   5 s( 25.46%)p 2.93( 74.49%)d 0.00(  0.05%)
                                            0.0001 -0.5046  0.0012 -0.0724 -0.0066
                                           -0.7605 -0.0028 -0.4017 -0.0016 -0.0008
                                           -0.0009 -0.0153  0.0148  0.0042
                ( 52.06%)  -0.7215* C   7 s( 30.19%)p 2.31( 69.76%)d 0.00(  0.05%)
                                           -0.0006 -0.5494  0.0045  0.1048 -0.0006
                                            0.7279 -0.0017  0.3961 -0.0002 -0.0053
                                           -0.0033 -0.0155  0.0129  0.0033
   183. (0.01123) BD*( 1) C   5 - C   8  
                ( 47.22%)   0.6871* C   5 s( 25.69%)p 2.89( 74.27%)d 0.00(  0.05%)
                                            0.0000 -0.5068 -0.0002 -0.6893 -0.0010
                                            0.1385  0.0002  0.4984 -0.0048  0.0047
                                            0.0175 -0.0038 -0.0104 -0.0022
                ( 52.78%)  -0.7265* C   8 s( 30.00%)p 2.33( 69.95%)d 0.00(  0.05%)
                                           -0.0007 -0.5477  0.0025  0.6751 -0.0012
                                           -0.1346 -0.0001 -0.4750 -0.0011  0.0050
                                            0.0164 -0.0033 -0.0125  0.0010
   184. (0.00314) BD*( 1) C   6 - H  16  
                ( 38.45%)   0.6201* C   6 s( 23.13%)p 3.32( 76.82%)d 0.00(  0.04%)
                                           -0.0000  0.4810  0.0005 -0.1217  0.0079
                                           -0.7818 -0.0114 -0.3764  0.0208  0.0047
                                            0.0029  0.0144 -0.0125 -0.0040
                ( 61.55%)  -0.7845* H  16 s( 99.92%)p 0.00(  0.08%)
                                            0.9996 -0.0011  0.0017  0.0268  0.0100
   185. (0.00333) BD*( 1) C   6 - H  17  
                ( 39.28%)   0.6267* C   6 s( 22.99%)p 3.35( 76.97%)d 0.00(  0.04%)
                                           -0.0001  0.4794 -0.0000 -0.6674  0.0119
                                            0.1334 -0.0174  0.5529  0.0182 -0.0050
                                           -0.0167  0.0044  0.0107  0.0005
                ( 60.72%)  -0.7792* H  17 s( 99.92%)p 0.00(  0.08%)
                                            0.9996 -0.0007  0.0184 -0.0023 -0.0209
   186. (0.00270) BD*( 1) C   6 - H  18  
                ( 37.05%)   0.6087* C   6 s( 23.73%)p 3.21( 76.24%)d 0.00(  0.04%)
                                            0.0003 -0.4871 -0.0057 -0.7330  0.0117
                                            0.0414  0.0173 -0.4721 -0.0102  0.0003
                                           -0.0148 -0.0003 -0.0121  0.0018
                ( 62.95%)  -0.7934* H  18 s( 99.91%)p 0.00(  0.09%)
                                           -0.9996  0.0017  0.0237 -0.0037  0.0174
   187. (0.00312) BD*( 1) C   7 - H  19  
                ( 38.48%)   0.6203* C   7 s( 23.09%)p 3.33( 76.87%)d 0.00(  0.04%)
                                            0.0001 -0.4805 -0.0011 -0.0758 -0.0079
                                           -0.6616 -0.0146  0.5698 -0.0179 -0.0014
                                            0.0012  0.0178  0.0089 -0.0037
                ( 61.52%)  -0.7844* H  19 s( 99.92%)p 0.00(  0.08%)
                                           -0.9996  0.0012  0.0053  0.0231 -0.0166
   188. (0.00290) BD*( 1) C   7 - H  20  
                ( 37.45%)   0.6119* C   7 s( 23.95%)p 3.17( 76.01%)d 0.00(  0.04%)
                                            0.0001 -0.4893 -0.0048 -0.7132  0.0065
                                            0.0060 -0.0210 -0.5009 -0.0040  0.0011
                                           -0.0156  0.0012 -0.0114  0.0002
                ( 62.55%)  -0.7909* H  20 s( 99.91%)p 0.00(  0.09%)
                                           -0.9996  0.0010  0.0236  0.0024  0.0174
   189. (0.00330) BD*( 1) C   7 - H  21  
                ( 39.75%)   0.6305* C   7 s( 22.67%)p 3.41( 77.29%)d 0.00(  0.05%)
                                           -0.0001  0.4761  0.0005 -0.6883  0.0153
                                            0.1772  0.0199  0.5166  0.0134 -0.0054
                                           -0.0166  0.0027  0.0119 -0.0010
                ( 60.25%)  -0.7762* H  21 s( 99.92%)p 0.00(  0.08%)
                                            0.9996  0.0005  0.0179 -0.0079 -0.0195
   190. (0.00293) BD*( 1) C   8 - H  22  
                ( 38.43%)   0.6199* C   8 s( 23.16%)p 3.32( 76.80%)d 0.00(  0.04%)
                                            0.0001 -0.4813 -0.0008 -0.0828 -0.0216
                                           -0.6205  0.0111  0.6127  0.0069 -0.0016
                                            0.0007  0.0176  0.0092 -0.0042
                ( 61.57%)  -0.7847* H  22 s( 99.92%)p 0.00(  0.08%)
                                           -0.9996  0.0010  0.0061  0.0193 -0.0208
   191. (0.00233) BD*( 1) C   8 - H  23  
                ( 37.55%)   0.6128* C   8 s( 23.54%)p 3.25( 76.42%)d 0.00(  0.04%)
                                            0.0002 -0.4852 -0.0031 -0.7306 -0.0112
                                            0.0008  0.0038 -0.4795  0.0198 -0.0003
                                           -0.0162 -0.0002 -0.0107 -0.0006
                ( 62.45%)  -0.7902* H  23 s( 99.91%)p 0.00(  0.09%)
                                           -0.9996  0.0012  0.0262 -0.0005  0.0135
   192. (0.00290) BD*( 1) C   8 - H  24  
                ( 38.39%)   0.6196* C   8 s( 23.19%)p 3.31( 76.77%)d 0.00(  0.04%)
                                           -0.0000  0.4816  0.0008 -0.0520  0.0230
                                           -0.7721  0.0043 -0.4101 -0.0092  0.0031
                                            0.0023  0.0141 -0.0137 -0.0039
                ( 61.61%)  -0.7849* H  24 s( 99.92%)p 0.00(  0.08%)
                                            0.9996 -0.0010 -0.0016  0.0251  0.0143


 NHO Directionality and "Bond Bending" (deviations from line of nuclear centers)

         [Thresholds for printing:  angular deviation  >  1.0 degree]
                                    hybrid p-character > 25.0%
                                    orbital occupancy  >  0.10e

                                Line of Centers        Hybrid 1              Hybrid 2
                                ---------------  -------------------   ------------------
                NBO               Theta   Phi    Theta   Phi    Dev    Theta   Phi    Dev
 ========================================================================================
     2. BD (   1) C   1 - H   9    63.8  175.2    63.9  172.5   2.4      --     --    --
     3. BD (   1) C   1 - H  10   102.8   61.2   101.8   63.6   2.5      --     --    --
     4. BD (   1) C   2 - C   3    79.3  240.2    78.4  239.3   1.3      --     --    --
     5. BD (   1) C   2 - C   4   116.1  355.0   117.8  355.6   1.8      --     --    --
     6. BD (   1) C   3 - H  11   148.8  248.0   148.1  246.1   1.2      --     --    --
     7. BD (   1) C   3 - H  12    56.2  311.0    55.2  310.4   1.2      --     --    --
     8. BD (   1) C   3 - H  13    62.0  169.4    62.0  170.7   1.2      --     --    --
    10. BD (   1) C   4 - H  14   129.4   80.9   132.3   83.7   3.5      --     --    --
    11. BD (   1) C   4 - H  15   123.7  271.1   125.9  269.5   2.5      --     --    --
    12. BD (   1) C   5 - C   6    47.2  264.7    48.1  262.9   1.7    133.3   86.1   1.1
    13. BD (   1) C   5 - C   7    62.0   83.2     --     --    --     118.4  261.8   1.2
    15. BD (   1) C   6 - H  16   115.6  261.5   113.9  261.8   1.7      --     --    --
    16. BD (   1) C   6 - H  17    50.8  168.3    49.4  170.0   1.9      --     --    --
    17. BD (   1) C   6 - H  18    57.1  356.6    56.3  355.3   1.4      --     --    --
    18. BD (   1) C   7 - H  19   130.8   83.1   129.0   82.9   1.8      --     --    --
    19. BD (   1) C   7 - H  20    55.0  359.6    54.5    1.2   1.4      --     --    --
    20. BD (   1) C   7 - H  21    54.1  166.0    52.9  163.7   2.2      --     --    --
    21. BD (   1) C   8 - H  22   134.3   82.6   135.1   80.3   1.8      --     --    --
    22. BD (   1) C   8 - H  23    56.9  359.9    58.2  359.6   1.3      --     --    --
    23. BD (   1) C   8 - H  24   117.8  266.0   118.6  267.8   1.8      --     --    --
    33. LP*(   1) C   2             --     --    154.0  175.0   --       --     --    --


 Second Order Perturbation Theory Analysis of Fock Matrix in NBO Basis

     Threshold for printing:   0.25 kcal/mol
                                                                              E(2)  E(j)-E(i) F(i,j)
         Donor NBO (i)                     Acceptor NBO (j)                 kcal/mol   a.u.    a.u. 
 ===================================================================================================

 within unit  1
   1. BD (   1) C   1 - C   2        / 52. RY*(   1) C   3                    0.41    1.48    0.031
   1. BD (   1) C   1 - C   2        / 61. RY*(   1) C   4                    0.73    1.78    0.045
   1. BD (   1) C   1 - C   2        /171. BD*(   1) C   1 - H   9            0.29    1.22    0.024
   1. BD (   1) C   1 - C   2        /172. BD*(   1) C   1 - H  10            0.26    1.22    0.023
   1. BD (   1) C   1 - C   2        /173. BD*(   1) C   2 - C   3            0.95    1.18    0.042
   1. BD (   1) C   1 - C   2        /174. BD*(   1) C   2 - C   4            1.16    1.18    0.047
   1. BD (   1) C   1 - C   2        /176. BD*(   1) C   3 - H  12            0.29    1.24    0.024
   1. BD (   1) C   1 - C   2        /180. BD*(   1) C   4 - H  15            0.38    1.24    0.027
   2. BD (   1) C   1 - H   9        / 43. RY*(   1) C   2                    0.95    1.32    0.045
   2. BD (   1) C   1 - H   9        /170. BD*(   1) C   1 - C   2            0.36    1.16    0.026
   2. BD (   1) C   1 - H   9        /174. BD*(   1) C   2 - C   4            3.15    0.95    0.069
   3. BD (   1) C   1 - H  10        / 43. RY*(   1) C   2                    0.45    1.32    0.031
   3. BD (   1) C   1 - H  10        / 44. RY*(   2) C   2                    0.73    1.57    0.043
   3. BD (   1) C   1 - H  10        /170. BD*(   1) C   1 - C   2            0.37    1.16    0.026
   3. BD (   1) C   1 - H  10        /173. BD*(   1) C   2 - C   3            3.21    0.95    0.070
   4. BD (   1) C   2 - C   3        / 34. RY*(   1) C   1                    0.64    1.72    0.042
   4. BD (   1) C   2 - C   3        / 61. RY*(   1) C   4                    0.79    1.64    0.046
   4. BD (   1) C   2 - C   3        /170. BD*(   1) C   1 - C   2            1.02    1.26    0.045
   4. BD (   1) C   2 - C   3        /172. BD*(   1) C   1 - H  10            1.27    1.09    0.047
   4. BD (   1) C   2 - C   3        /174. BD*(   1) C   2 - C   4            0.64    1.05    0.033
   4. BD (   1) C   2 - C   3        /176. BD*(   1) C   3 - H  12            0.28    1.10    0.022
   4. BD (   1) C   2 - C   3        /179. BD*(   1) C   4 - H  14            0.53    1.10    0.030
   5. BD (   1) C   2 - C   4        / 34. RY*(   1) C   1                    0.88    1.71    0.049
   5. BD (   1) C   2 - C   4        / 52. RY*(   1) C   3                    0.67    1.34    0.038
   5. BD (   1) C   2 - C   4        / 70. RY*(   1) C   5                    0.88    1.50    0.046
   5. BD (   1) C   2 - C   4        /170. BD*(   1) C   1 - C   2            1.11    1.25    0.047
   5. BD (   1) C   2 - C   4        /171. BD*(   1) C   1 - H   9            1.21    1.08    0.046
   5. BD (   1) C   2 - C   4        /173. BD*(   1) C   2 - C   3            0.58    1.04    0.031
   5. BD (   1) C   2 - C   4        /177. BD*(   1) C   3 - H  13            0.67    1.10    0.034
   5. BD (   1) C   2 - C   4        /178. BD*(   1) C   4 - C   5            0.94    1.02    0.039
   5. BD (   1) C   2 - C   4        /179. BD*(   1) C   4 - H  14            0.35    1.09    0.025
   5. BD (   1) C   2 - C   4        /180. BD*(   1) C   4 - H  15            0.29    1.09    0.023
   5. BD (   1) C   2 - C   4        /183. BD*(   1) C   5 - C   8            0.63    1.06    0.033
   6. BD (   1) C   3 - H  11        / 33. LP*(   1) C   2                    5.50    0.37    0.063
   6. BD (   1) C   3 - H  11        / 45. RY*(   3) C   2                    0.40    1.38    0.030
   6. BD (   1) C   3 - H  11        /170. BD*(   1) C   1 - C   2            0.86    1.09    0.040
   7. BD (   1) C   3 - H  12        / 33. LP*(   1) C   2                    4.34    0.37    0.056
   7. BD (   1) C   3 - H  12        / 44. RY*(   2) C   2                    0.31    1.51    0.028
   7. BD (   1) C   3 - H  12        /170. BD*(   1) C   1 - C   2            1.07    1.10    0.044
   8. BD (   1) C   3 - H  13        /174. BD*(   1) C   2 - C   4            2.03    0.89    0.054
   9. BD (   1) C   4 - C   5        / 33. LP*(   1) C   2                    3.80    0.45    0.056
   9. BD (   1) C   4 - C   5        / 45. RY*(   3) C   2                    0.31    1.46    0.028
   9. BD (   1) C   4 - C   5        / 80. RY*(   2) C   6                    0.40    1.43    0.032
   9. BD (   1) C   4 - C   5        / 89. RY*(   2) C   7                    0.44    1.40    0.033
   9. BD (   1) C   4 - C   5        / 98. RY*(   2) C   8                    0.56    1.39    0.037
   9. BD (   1) C   4 - C   5        /173. BD*(   1) C   2 - C   3            0.27    0.97    0.021
   9. BD (   1) C   4 - C   5        /174. BD*(   1) C   2 - C   4            0.55    0.96    0.031
   9. BD (   1) C   4 - C   5        /179. BD*(   1) C   4 - H  14            0.93    1.02    0.041
   9. BD (   1) C   4 - C   5        /180. BD*(   1) C   4 - H  15            0.64    1.02    0.034
   9. BD (   1) C   4 - C   5        /181. BD*(   1) C   5 - C   6            0.32    0.98    0.023
   9. BD (   1) C   4 - C   5        /182. BD*(   1) C   5 - C   7            0.39    0.98    0.026
   9. BD (   1) C   4 - C   5        /183. BD*(   1) C   5 - C   8            0.39    0.98    0.026
   9. BD (   1) C   4 - C   5        /186. BD*(   1) C   6 - H  18            0.69    1.06    0.036
   9. BD (   1) C   4 - C   5        /188. BD*(   1) C   7 - H  20            0.75    1.06    0.038
   9. BD (   1) C   4 - C   5        /191. BD*(   1) C   8 - H  23            0.73    1.07    0.037
  10. BD (   1) C   4 - H  14        / 33. LP*(   1) C   2                    2.59    0.36    0.042
  10. BD (   1) C   4 - H  14        / 72. RY*(   3) C   5                    0.35    1.35    0.028
  10. BD (   1) C   4 - H  14        /173. BD*(   1) C   2 - C   3            1.49    0.87    0.046
  10. BD (   1) C   4 - H  14        /181. BD*(   1) C   5 - C   6            1.65    0.89    0.049
  11. BD (   1) C   4 - H  15        / 33. LP*(   1) C   2                    1.61    0.36    0.034
  11. BD (   1) C   4 - H  15        / 44. RY*(   2) C   2                    0.29    1.50    0.027
  11. BD (   1) C   4 - H  15        / 72. RY*(   3) C   5                    0.40    1.35    0.030
  11. BD (   1) C   4 - H  15        /170. BD*(   1) C   1 - C   2            1.69    1.08    0.055
  11. BD (   1) C   4 - H  15        /182. BD*(   1) C   5 - C   7            1.60    0.89    0.048
  12. BD (   1) C   5 - C   6        / 61. RY*(   1) C   4                    0.44    1.56    0.033
  12. BD (   1) C   5 - C   6        / 63. RY*(   3) C   4                    0.33    1.42    0.028
  12. BD (   1) C   5 - C   6        / 88. RY*(   1) C   7                    0.49    1.39    0.033
  12. BD (   1) C   5 - C   6        / 97. RY*(   1) C   8                    0.53    1.39    0.034
  12. BD (   1) C   5 - C   6        /178. BD*(   1) C   4 - C   5            0.62    0.93    0.030
  12. BD (   1) C   5 - C   6        /179. BD*(   1) C   4 - H  14            0.95    1.01    0.039
  12. BD (   1) C   5 - C   6        /182. BD*(   1) C   5 - C   7            0.67    0.97    0.032
  12. BD (   1) C   5 - C   6        /183. BD*(   1) C   5 - C   8            0.78    0.98    0.035
  12. BD (   1) C   5 - C   6        /184. BD*(   1) C   6 - H  16            0.27    1.05    0.021
  12. BD (   1) C   5 - C   6        /185. BD*(   1) C   6 - H  17            0.29    1.04    0.022
  12. BD (   1) C   5 - C   6        /186. BD*(   1) C   6 - H  18            0.28    1.06    0.022
  12. BD (   1) C   5 - C   6        /187. BD*(   1) C   7 - H  19            0.95    1.05    0.040
  12. BD (   1) C   5 - C   6        /190. BD*(   1) C   8 - H  22            0.90    1.06    0.039
  13. BD (   1) C   5 - C   7        / 61. RY*(   1) C   4                    0.58    1.56    0.038
  13. BD (   1) C   5 - C   7        / 79. RY*(   1) C   6                    0.52    1.39    0.034
  13. BD (   1) C   5 - C   7        / 97. RY*(   1) C   8                    0.49    1.39    0.033
  13. BD (   1) C   5 - C   7        /178. BD*(   1) C   4 - C   5            0.50    0.93    0.027
  13. BD (   1) C   5 - C   7        /180. BD*(   1) C   4 - H  15            0.91    1.01    0.039
  13. BD (   1) C   5 - C   7        /181. BD*(   1) C   5 - C   6            0.68    0.97    0.033
  13. BD (   1) C   5 - C   7        /183. BD*(   1) C   5 - C   8            0.75    0.98    0.034
  13. BD (   1) C   5 - C   7        /184. BD*(   1) C   6 - H  16            0.97    1.05    0.041
  13. BD (   1) C   5 - C   7        /187. BD*(   1) C   7 - H  19            0.26    1.05    0.021
  13. BD (   1) C   5 - C   7        /189. BD*(   1) C   7 - H  21            0.32    1.04    0.023
  13. BD (   1) C   5 - C   7        /192. BD*(   1) C   8 - H  24            0.91    1.06    0.040
  14. BD (   1) C   5 - C   8        / 62. RY*(   2) C   4                    0.74    1.49    0.042
  14. BD (   1) C   5 - C   8        / 79. RY*(   1) C   6                    0.46    1.38    0.032
  14. BD (   1) C   5 - C   8        / 88. RY*(   1) C   7                    0.49    1.38    0.033
  14. BD (   1) C   5 - C   8        /174. BD*(   1) C   2 - C   4            1.67    0.95    0.050
  14. BD (   1) C   5 - C   8        /178. BD*(   1) C   4 - C   5            0.57    0.93    0.029
  14. BD (   1) C   5 - C   8        /181. BD*(   1) C   5 - C   6            0.78    0.97    0.035
  14. BD (   1) C   5 - C   8        /182. BD*(   1) C   5 - C   7            0.82    0.97    0.036
  14. BD (   1) C   5 - C   8        /185. BD*(   1) C   6 - H  17            1.03    1.04    0.042
  14. BD (   1) C   5 - C   8        /189. BD*(   1) C   7 - H  21            1.06    1.04    0.042
  15. BD (   1) C   6 - H  16        / 70. RY*(   1) C   5                    0.31    1.31    0.025
  15. BD (   1) C   6 - H  16        /182. BD*(   1) C   5 - C   7            1.66    0.86    0.048
  16. BD (   1) C   6 - H  17        / 71. RY*(   2) C   5                    0.29    1.35    0.025
  16. BD (   1) C   6 - H  17        /183. BD*(   1) C   5 - C   8            1.60    0.87    0.047
  17. BD (   1) C   6 - H  18        / 71. RY*(   2) C   5                    0.33    1.34    0.027
  17. BD (   1) C   6 - H  18        /178. BD*(   1) C   4 - C   5            2.32    0.81    0.055
  17. BD (   1) C   6 - H  18        /181. BD*(   1) C   5 - C   6            0.29    0.85    0.020
  18. BD (   1) C   7 - H  19        /181. BD*(   1) C   5 - C   6            1.68    0.86    0.048
  19. BD (   1) C   7 - H  20        / 71. RY*(   2) C   5                    0.43    1.34    0.030
  19. BD (   1) C   7 - H  20        /178. BD*(   1) C   4 - C   5            2.14    0.81    0.053
  19. BD (   1) C   7 - H  20        /182. BD*(   1) C   5 - C   7            0.31    0.86    0.021
  20. BD (   1) C   7 - H  21        / 32. LP*(   1) C   1                    0.30    0.36    0.013
  20. BD (   1) C   7 - H  21        / 71. RY*(   2) C   5                    0.36    1.35    0.028
  20. BD (   1) C   7 - H  21        /183. BD*(   1) C   5 - C   8            1.61    0.87    0.047
  21. BD (   1) C   8 - H  22        /181. BD*(   1) C   5 - C   6            1.69    0.85    0.048
  22. BD (   1) C   8 - H  23        / 70. RY*(   1) C   5                    0.36    1.29    0.027
  22. BD (   1) C   8 - H  23        /178. BD*(   1) C   4 - C   5            1.95    0.81    0.050
  23. BD (   1) C   8 - H  24        / 70. RY*(   1) C   5                    0.30    1.30    0.025
  23. BD (   1) C   8 - H  24        /182. BD*(   1) C   5 - C   7            1.71    0.85    0.048
  24. CR (   1) C   1                / 43. RY*(   1) C   2                    1.86   10.91    0.180
  24. CR (   1) C   1                /106. RY*(   1) H   9                    0.43   10.52    0.085
  24. CR (   1) C   1                /110. RY*(   1) H  10                    0.42   10.55    0.084
  24. CR (   1) C   1                /170. BD*(   1) C   1 - C   2            0.30   10.74    0.072
  24. CR (   1) C   1                /173. BD*(   1) C   2 - C   3            0.57   10.53    0.098
  24. CR (   1) C   1                /174. BD*(   1) C   2 - C   4            0.59   10.53    0.100
  25. CR (   1) C   2                / 35. RY*(   2) C   1                    0.80   10.68    0.117
  25. CR (   1) C   2                / 53. RY*(   2) C   3                    0.60   10.84    0.102
  25. CR (   1) C   2                / 63. RY*(   3) C   4                    0.36   11.00    0.080
  26. CR (   1) C   3                / 45. RY*(   3) C   2                    0.32   10.97    0.075
  26. CR (   1) C   3                / 49. RY*(   7) C   2                    0.31   11.71    0.076
  26. CR (   1) C   3                /114. RY*(   1) H  11                    0.45   10.61    0.087
  26. CR (   1) C   3                /118. RY*(   1) H  12                    0.49   10.65    0.091
  26. CR (   1) C   3                /122. RY*(   1) H  13                    0.37   10.53    0.079
  26. CR (   1) C   3                /170. BD*(   1) C   1 - C   2            0.42   10.69    0.084
  26. CR (   1) C   3                /174. BD*(   1) C   2 - C   4            0.33   10.48    0.075
  27. CR (   1) C   4                / 44. RY*(   2) C   2                    0.50   11.09    0.095
  27. CR (   1) C   4                / 48. RY*(   6) C   2                    0.28   11.20    0.071
  27. CR (   1) C   4                / 72. RY*(   3) C   5                    0.76   10.95    0.115
  27. CR (   1) C   4                /126. RY*(   1) H  14                    0.36   10.50    0.077
  27. CR (   1) C   4                /130. RY*(   1) H  15                    0.34   10.51    0.075
  27. CR (   1) C   4                /170. BD*(   1) C   1 - C   2            0.39   10.68    0.082
  27. CR (   1) C   4                /173. BD*(   1) C   2 - C   3            0.29   10.47    0.070
  28. CR (   1) C   5                / 64. RY*(   4) C   4                    0.39   10.81    0.082
  28. CR (   1) C   5                / 81. RY*(   3) C   6                    0.42   10.91    0.085
  28. CR (   1) C   5                / 90. RY*(   3) C   7                    0.42   10.91    0.086
  28. CR (   1) C   5                / 99. RY*(   3) C   8                    0.40   10.93    0.084
  29. CR (   1) C   6                / 70. RY*(   1) C   5                    0.38   10.88    0.081
  29. CR (   1) C   6                / 71. RY*(   2) C   5                    0.47   10.92    0.090
  29. CR (   1) C   6                /134. RY*(   1) H  16                    0.34   10.52    0.075
  29. CR (   1) C   6                /138. RY*(   1) H  17                    0.32   10.53    0.073
  29. CR (   1) C   6                /142. RY*(   1) H  18                    0.38   10.51    0.080
  30. CR (   1) C   7                / 71. RY*(   2) C   5                    0.71   10.92    0.111
  30. CR (   1) C   7                /146. RY*(   1) H  19                    0.34   10.52    0.075
  30. CR (   1) C   7                /150. RY*(   1) H  20                    0.37   10.51    0.079
  30. CR (   1) C   7                /154. RY*(   1) H  21                    0.34   10.54    0.075
  31. CR (   1) C   8                / 70. RY*(   1) C   5                    0.61   10.87    0.103
  31. CR (   1) C   8                /158. RY*(   1) H  22                    0.34   10.51    0.075
  31. CR (   1) C   8                /162. RY*(   1) H  23                    0.37   10.53    0.079
  31. CR (   1) C   8                /166. RY*(   1) H  24                    0.34   10.51    0.076
  32. LP*(   1) C   1                / 36. RY*(   3) C   1                    0.66    0.62    0.101
  33. LP*(   1) C   2                / 32. LP*(   1) C   1                  148.31    0.03    0.144
  33. LP*(   1) C   2                / 36. RY*(   3) C   1                    0.86    0.64    0.062
  33. LP*(   1) C   2                / 45. RY*(   3) C   2                    0.32    1.01    0.047
  33. LP*(   1) C   2                / 54. RY*(   3) C   3                    0.29    1.07    0.046
  33. LP*(   1) C   2                /175. BD*(   1) C   3 - H  11            0.93    0.56    0.060
  33. LP*(   1) C   2                /176. BD*(   1) C   3 - H  12            0.86    0.57    0.058
  33. LP*(   1) C   2                /178. BD*(   1) C   4 - C   5            1.37    0.49    0.066
  33. LP*(   1) C   2                /179. BD*(   1) C   4 - H  14            0.49    0.57    0.044
  33. LP*(   1) C   2                /180. BD*(   1) C   4 - H  15            0.31    0.57    0.035


 Natural Bond Orbitals (Summary):

                                                            Principal Delocalizations
           NBO                        Occupancy    Energy   (geminal,vicinal,remote)
 ====================================================================================
 Molecular unit  1  (C8H16)
     1. BD (   1) C   1 - C   2          0.99363    -0.96636  174(g),173(g),61(v),52(v)
                                                    180(v),176(v),171(g),172(g)
     2. BD (   1) C   1 - H   9          0.99251    -0.72985  174(v),43(v),170(g)
     3. BD (   1) C   1 - H  10          0.99224    -0.73050  173(v),44(v),43(v),170(g)
     4. BD (   1) C   2 - C   3          0.98980    -0.83139  172(v),170(g),61(v),34(v)
                                                    174(g),179(v),176(g)
     5. BD (   1) C   2 - C   4          0.98662    -0.82476  171(v),170(g),178(g),70(v)
                                                    34(v),52(v),177(v),183(v)
                                                    173(g),179(g),180(g)
     6. BD (   1) C   3 - H  11          0.95291    -0.66826  33(v),170(v),45(v)
     7. BD (   1) C   3 - H  12          0.95551    -0.67260  33(v),170(v),44(v)
     8. BD (   1) C   3 - H  13          0.99430    -0.67366  174(v)
     9. BD (   1) C   4 - C   5          0.89584    -0.74848  33(v),179(g),188(v),191(v)
                                                    186(v),180(g),98(v),174(g)
                                                    89(v),80(v),183(g),182(g)
                                                    181(g),45(v),173(v)
    10. BD (   1) C   4 - H  14          0.95705    -0.65581  33(v),181(v),173(v),72(v)
    11. BD (   1) C   4 - H  15          0.97405    -0.65795  33(v),170(v),182(v),72(v)
                                                    44(v)
    12. BD (   1) C   5 - C   6          0.97677    -0.74376  187(v),179(v),190(v),183(g)
                                                    182(g),178(g),97(v),88(v)
                                                    61(v),63(v),185(g),186(g)
                                                    184(g)
    13. BD (   1) C   5 - C   7          0.97731    -0.74224  184(v),180(v),192(v),183(g)
                                                    181(g),61(v),79(v),97(v)
                                                    178(g),189(g),187(g)
    14. BD (   1) C   5 - C   8          0.98055    -0.73594  174(v),189(v),185(v),182(g)
                                                    181(g),62(v),178(g),88(v)
                                                    79(v)
    15. BD (   1) C   6 - H  16          0.99118    -0.62977  182(v),70(v)
    16. BD (   1) C   6 - H  17          0.99384    -0.63465  183(v),71(v)
    17. BD (   1) C   6 - H  18          0.97639    -0.62343  178(v),71(v),181(g)
    18. BD (   1) C   7 - H  19          0.99242    -0.62780  181(v)
    19. BD (   1) C   7 - H  20          0.98850    -0.62403  178(v),71(v),182(g)
    20. BD (   1) C   7 - H  21          0.98807    -0.63395  183(v),71(v),32(r)
    21. BD (   1) C   8 - H  22          0.99331    -0.61820  181(v)
    22. BD (   1) C   8 - H  23          0.97827    -0.61588  178(v),70(v)
    23. BD (   1) C   8 - H  24          0.99225    -0.61819  182(v),70(v)
    24. CR (   1) C   1                  0.99941   -10.31317  43(v),174(v),173(v),106(v)
                                                    110(v),170(g)
    25. CR (   1) C   2                  0.99948   -10.32586  35(v),53(v),63(v)
    26. CR (   1) C   3                  0.99956   -10.26107  118(v),114(v),170(v),122(v)
                                                    174(v),45(v),49(v)
    27. CR (   1) C   4                  0.99947   -10.25387  72(v),44(v),170(v),126(v)
                                                    130(v),173(v),48(v)
    28. CR (   1) C   5                  0.99942   -10.24504  90(v),81(v),99(v),64(v)
    29. CR (   1) C   6                  0.99957   -10.20592  71(v),142(v),70(v),134(v)
                                                    138(v)
    30. CR (   1) C   7                  0.99957   -10.20464  71(v),150(v),146(v),154(v)
    31. CR (   1) C   8                  0.99958   -10.19667  70(v),162(v),166(v),158(v)
    32. LP*(   1) C   1                  0.06365    -0.27342   
    33. LP*(   1) C   2                  0.22744    -0.29886  32(v),178(v),175(v),36(v)
                                                    176(v),179(v),45(g),180(v)
                                                    54(v)
    34. RY*(   1) C   1                  0.00273     0.88424   
    35. RY*(   2) C   1                  0.00037     0.35368   
    36. RY*(   3) C   1                  0.00018     0.34565   
    37. RY*(   4) C   1                  0.00008     0.57055   
    38. RY*(   5) C   1                  0.00001     1.94813   
    39. RY*(   6) C   1                  0.00001     1.90051   
    40. RY*(   7) C   1                  0.00000     1.78984   
    41. RY*(   8) C   1                  0.00001     2.11037   
    42. RY*(   9) C   1                  0.00001     1.87970   
    43. RY*(   1) C   2                  0.00202     0.59420   
    44. RY*(   2) C   2                  0.00169     0.83719   
    45. RY*(   3) C   2                  0.00122     0.70973   
    46. RY*(   4) C   2                  0.00035     2.01620   
    47. RY*(   5) C   2                  0.00030     1.82136   
    48. RY*(   6) C   2                  0.00019     0.94732   
    49. RY*(   7) C   2                  0.00015     1.44531   
    50. RY*(   8) C   2                  0.00001     1.74939   
    51. RY*(   9) C   2                  0.00001     1.80494   
    52. RY*(   1) C   3                  0.00216     0.51433   
    53. RY*(   2) C   3                  0.00046     0.51258   
    54. RY*(   3) C   3                  0.00018     0.76897   
    55. RY*(   4) C   3                  0.00006     0.63579   
    56. RY*(   5) C   3                  0.00001     1.93768   
    57. RY*(   6) C   3                  0.00000     2.03862   
    58. RY*(   7) C   3                  0.00001     1.85700   
    59. RY*(   8) C   3                  0.00001     2.01168   
    60. RY*(   9) C   3                  0.00000     2.02124   
    61. RY*(   1) C   4                  0.00459     0.81310   
    62. RY*(   2) C   4                  0.00185     0.74940   
    63. RY*(   3) C   4                  0.00122     0.67747   
    64. RY*(   4) C   4                  0.00024     0.56799   
    65. RY*(   5) C   4                  0.00015     1.89171   
    66. RY*(   6) C   4                  0.00003     1.98948   
    67. RY*(   7) C   4                  0.00002     1.96732   
    68. RY*(   8) C   4                  0.00001     2.24147   
    69. RY*(   9) C   4                  0.00001     1.82359   
    70. RY*(   1) C   5                  0.00217     0.67688   
    71. RY*(   2) C   5                  0.00170     0.71829   
    72. RY*(   3) C   5                  0.00120     0.69303   
    73. RY*(   4) C   5                  0.00035     1.79789   
    74. RY*(   5) C   5                  0.00034     1.88366   
    75. RY*(   6) C   5                  0.00031     1.96484   
    76. RY*(   7) C   5                  0.00024     1.99925   
    77. RY*(   8) C   5                  0.00019     1.90385   
    78. RY*(   9) C   5                  0.00009     1.10376   
    79. RY*(   1) C   6                  0.00201     0.64848   
    80. RY*(   2) C   6                  0.00157     0.67877   
    81. RY*(   3) C   6                  0.00101     0.66110   
    82. RY*(   4) C   6                  0.00009     0.48582   
    83. RY*(   5) C   6                  0.00001     1.93641   
    84. RY*(   6) C   6                  0.00001     2.22315   
    85. RY*(   7) C   6                  0.00001     2.14627   
    86. RY*(   8) C   6                  0.00000     2.19653   
    87. RY*(   9) C   6                  0.00001     1.91702   
    88. RY*(   1) C   7                  0.00201     0.64738   
    89. RY*(   2) C   7                  0.00160     0.64702   
    90. RY*(   3) C   7                  0.00101     0.66224   
    91. RY*(   4) C   7                  0.00009     0.48879   
    92. RY*(   5) C   7                  0.00001     1.92525   
    93. RY*(   6) C   7                  0.00001     2.23942   
    94. RY*(   7) C   7                  0.00001     2.15340   
    95. RY*(   8) C   7                  0.00001     2.17307   
    96. RY*(   9) C   7                  0.00000     1.93102   
    97. RY*(   1) C   8                  0.00209     0.64451   
    98. RY*(   2) C   8                  0.00178     0.64302   
    99. RY*(   3) C   8                  0.00092     0.68571   
   100. RY*(   4) C   8                  0.00009     0.50156   
   101. RY*(   5) C   8                  0.00000     1.93740   
   102. RY*(   6) C   8                  0.00001     2.16954   
   103. RY*(   7) C   8                  0.00000     2.22561   
   104. RY*(   8) C   8                  0.00001     2.19895   
   105. RY*(   9) C   8                  0.00000     1.93730   
   106. RY*(   1) H   9                  0.00067     0.20850   
   107. RY*(   2) H   9                  0.00004     2.12066   
   108. RY*(   3) H   9                  0.00005     1.60831   
   109. RY*(   4) H   9                  0.00001     1.42972   
   110. RY*(   1) H  10                  0.00060     0.23270   
   111. RY*(   2) H  10                  0.00006     1.66471   
   112. RY*(   3) H  10                  0.00004     2.07402   
   113. RY*(   4) H  10                  0.00002     1.41977   
   114. RY*(   1) H  11                  0.00035     0.34442   
   115. RY*(   2) H  11                  0.00010     1.62118   
   116. RY*(   3) H  11                  0.00008     1.59787   
   117. RY*(   4) H  11                  0.00001     2.01846   
   118. RY*(   1) H  12                  0.00033     0.38932   
   119. RY*(   2) H  12                  0.00010     1.63436   
   120. RY*(   3) H  12                  0.00008     1.59208   
   121. RY*(   4) H  12                  0.00002     2.04962   
   122. RY*(   1) H  13                  0.00060     0.26618   
   123. RY*(   2) H  13                  0.00006     1.65434   
   124. RY*(   3) H  13                  0.00006     1.58533   
   125. RY*(   4) H  13                  0.00001     2.06006   
   126. RY*(   1) H  14                  0.00109     0.24564   
   127. RY*(   2) H  14                  0.00008     1.71496   
   128. RY*(   3) H  14                  0.00006     1.66720   
   129. RY*(   4) H  14                  0.00002     2.15197   
   130. RY*(   1) H  15                  0.00100     0.25510   
   131. RY*(   2) H  15                  0.00008     1.70605   
   132. RY*(   3) H  15                  0.00005     1.66768   
   133. RY*(   4) H  15                  0.00002     2.16026   
   134. RY*(   1) H  16                  0.00064     0.31645   
   135. RY*(   2) H  16                  0.00009     1.67981   
   136. RY*(   3) H  16                  0.00006     1.66476   
   137. RY*(   4) H  16                  0.00002     2.13259   
   138. RY*(   1) H  17                  0.00072     0.32486   
   139. RY*(   2) H  17                  0.00010     1.67590   
   140. RY*(   3) H  17                  0.00006     1.65330   
   141. RY*(   4) H  17                  0.00002     2.15411   
   142. RY*(   1) H  18                  0.00053     0.30512   
   143. RY*(   2) H  18                  0.00009     1.67677   
   144. RY*(   3) H  18                  0.00005     1.65746   
   145. RY*(   4) H  18                  0.00002     2.14936   
   146. RY*(   1) H  19                  0.00063     0.31289   
   147. RY*(   2) H  19                  0.00009     1.67568   
   148. RY*(   3) H  19                  0.00006     1.66170   
   149. RY*(   4) H  19                  0.00002     2.13448   
   150. RY*(   1) H  20                  0.00056     0.30327   
   151. RY*(   2) H  20                  0.00009     1.67968   
   152. RY*(   3) H  20                  0.00005     1.67544   
   153. RY*(   4) H  20                  0.00002     2.13880   
   154. RY*(   1) H  21                  0.00078     0.33234   
   155. RY*(   2) H  21                  0.00010     1.67291   
   156. RY*(   3) H  21                  0.00007     1.64777   
   157. RY*(   4) H  21                  0.00002     2.15981   
   158. RY*(   1) H  22                  0.00062     0.31539   
   159. RY*(   2) H  22                  0.00009     1.68422   
   160. RY*(   3) H  22                  0.00006     1.66493   
   161. RY*(   4) H  22                  0.00002     2.14923   
   162. RY*(   1) H  23                  0.00050     0.32843   
   163. RY*(   2) H  23                  0.00010     1.68791   
   164. RY*(   3) H  23                  0.00006     1.65567   
   165. RY*(   4) H  23                  0.00002     2.15179   
   166. RY*(   1) H  24                  0.00061     0.31772   
   167. RY*(   2) H  24                  0.00010     1.68658   
   168. RY*(   3) H  24                  0.00006     1.67118   
   169. RY*(   4) H  24                  0.00002     2.14801   
   170. BD*(   1) C   1 - C   2          0.00745     0.42580   
   171. BD*(   1) C   1 - H   9          0.00428     0.25838   
   172. BD*(   1) C   1 - H  10          0.00433     0.25734   
   173. BD*(   1) C   2 - C   3          0.01057     0.21656   
   174. BD*(   1) C   2 - C   4          0.01501     0.21646   
   175. BD*(   1) C   3 - H  11          0.00200     0.26328   
   176. BD*(   1) C   3 - H  12          0.00259     0.27100   
   177. BD*(   1) C   3 - H  13          0.00247     0.27479   
   178. BD*(   1) C   4 - C   5          0.02016     0.19075   
   179. BD*(   1) C   4 - H  14          0.00715     0.26675   
   180. BD*(   1) C   4 - H  15          0.00639     0.26929   
   181. BD*(   1) C   5 - C   6          0.01248     0.23022   
   182. BD*(   1) C   5 - C   7          0.01265     0.23102   
   183. BD*(   1) C   5 - C   8          0.01123     0.23464   
   184. BD*(   1) C   6 - H  16          0.00314     0.30369   
   185. BD*(   1) C   6 - H  17          0.00333     0.29956   
   186. BD*(   1) C   6 - H  18          0.00270     0.31477   
   187. BD*(   1) C   7 - H  19          0.00312     0.30536   
   188. BD*(   1) C   7 - H  20          0.00290     0.31482   
   189. BD*(   1) C   7 - H  21          0.00330     0.29932   
   190. BD*(   1) C   8 - H  22          0.00293     0.31614   
   191. BD*(   1) C   8 - H  23          0.00233     0.32098   
   192. BD*(   1) C   8 - H  24          0.00290     0.31581   
       -------------------------------
              Total Lewis   30.50940  ( 98.4174%)
        Valence non-Lewis    0.43650  (  1.4081%)
        Rydberg non-Lewis    0.05410  (  0.1745%)
       -------------------------------
            Total unit  1   31.00000  (100.0000%)
           Charge unit  1    1.00000
 Unable to Open any file for archive entry.
 1\1\GINC-COMPUTE-0-9\SP\UB3LYP\def2SVP\C8H16(1+,2)\ZAHRT2\13-Mar-2021\
 0\\# b3lyp/def2svp geom=NewRedundant pop=NBO\\58\\1,2\C,0,-2.130331682
 4,1.1774811255,0.2774374075\C,0,-1.5293794281,0.0927130698,-0.23226421
 11\C,0,-2.1980698896,-1.2583690268,-0.2123395149\C,0,-0.1680617942,0.1
 734360313,-0.8931906407\C,0,1.0784543337,0.0294544635,0.0312072167\C,0
 ,1.032465939,-1.276521274,0.8392927081\C,0,1.1686692487,1.2177841101,1
 .00022095\C,0,2.3237681613,0.0192659643,-0.8709491235\H,0,-3.111640957
 3,1.1156062223,0.7568469352\H,0,-1.6658128544,2.1659715009,0.225558014
 7\H,0,-2.3834667906,-1.6078291915,-1.2435879351\H,0,-1.5627969313,-2.0
 222955828,0.2627812692\H,0,-3.1613702747,-1.2311359581,0.3177663395\H,
 0,-0.0771210426,1.1397871925,-1.4159542357\H,0,-0.1025284706,-0.607784
 433,-1.6702805453\H,0,0.9371357506,-2.1551122201,0.1805096547\H,0,0.18
 91419171,-1.2831956586,1.5464841886\H,0,1.9573884832,-1.3980264869,1.4
 259830157\H,0,1.2257807487,2.1734387505,0.453660929\H,0,2.0698667009,1
 .1359195412,1.6292506981\H,0,0.2932857396,1.2603159608,1.6648110416\H,
 0,2.3848825954,0.9392738761,-1.4747930744\H,0,3.2450797043,-0.05099746
 97,-0.2703886595\H,0,2.3066867935,-0.8377815072,-1.563932428\\Version=
 ES64L-G16RevC.01\State=2-A\HF=-313.9252963\S2=0.75279\S2-1=0.\S2A=0.75
 0006\RMSD=4.156e-09\Dipole=-1.7178112,0.2801658,-0.1285887\Quadrupole=
 7.4458539,-1.859048,-5.5868059,-1.1743869,-0.081045,0.8557838\PG=C01 [
 X(C8H16)]\\@
 The archive entry for this job was punched.


 WE DON'T KNOW ONE MILLIONTH OF ONE PERCENT ABOUT
 ANYTHING.
                                     T. A. EDISON.
 File lengths (MBytes):  RWF=     40 Int=      0 D2E=      0 Chk=      4 Scr=      1
 Normal termination of Gaussian 16
