# Supplementary material for: Machine-Learning-Guided Discovery of Electrochemical Reactions
Source: J Am Chem Soc. 2022 Dec 2;144(49):22599–610. doi: 10.1021/jacs.2c08997 (PMC9756344; doi:10.1021/jacs.2c08997)
Supplement: Supplementary file 4 — ja2c08997_si_004.zip [file ja2c08997_si_004.zip › Reactivity Prediction/Ologs_notimes/74.log]

 Entering Gaussian System, Link 0=g16
 Input=74.com
 Output=74.log
 Initial command:
  
 Copyright (c) 1988-2019, Gaussian, Inc.  All Rights Reserved.
  
 This is part of the Gaussian(R) 16 program.  It is based on
 the Gaussian(R) 09 system (copyright 2009, Gaussian, Inc.),
 the Gaussian(R) 03 system (copyright 2003, Gaussian, Inc.),
 the Gaussian(R) 98 system (copyright 1998, Gaussian, Inc.),
 the Gaussian(R) 94 system (copyright 1995, Gaussian, Inc.),
 the Gaussian 92(TM) system (copyright 1992, Gaussian, Inc.),
 the Gaussian 90(TM) system (copyright 1990, Gaussian, Inc.),
 the Gaussian 88(TM) system (copyright 1988, Gaussian, Inc.),
 the Gaussian 86(TM) system (copyright 1986, Carnegie Mellon
 University), and the Gaussian 82(TM) system (copyright 1983,
 Carnegie Mellon University). Gaussian is a federally registered
 trademark of Gaussian, Inc.
  
 This software contains proprietary and confidential information,
 including trade secrets, belonging to Gaussian, Inc.
  
 This software is provided under written license and may be
 used, copied, transmitted, or stored only in accord with that
 written license.
  
 The following legend is applicable only to US Government
 contracts under FAR:
  
                    RESTRICTED RIGHTS LEGEND
  
 Use, reproduction and disclosure by the US Government is
 subject to restrictions as set forth in subparagraphs (a)
 and (c) of the Commercial Computer Software - Restricted
 Rights clause in FAR 52.227-19.
  
 Gaussian, Inc.
 340 Quinnipiac St., Bldg. 40, Wallingford CT 06492
  
  
 ---------------------------------------------------------------
 Warning -- This program may not be used in any manner that
 competes with the business of Gaussian, Inc. or will provide
 assistance to any competitor of Gaussian, Inc.  The licensee
 of this program is prohibited from giving any competitor of
 Gaussian, Inc. access to this program.  By using this program,
 the user acknowledges that Gaussian, Inc. is engaged in the
 business of creating and licensing software in the field of
 computational chemistry and represents and warrants to the
 licensee that it is not a competitor of Gaussian, Inc. and that
 it will not use this program in any manner prohibited above.
 ---------------------------------------------------------------
  

 Cite this work as:
 Gaussian 16, Revision C.01,
 M. J. Frisch, G. W. Trucks, H. B. Schlegel, G. E. Scuseria, 
 M. A. Robb, J. R. Cheeseman, G. Scalmani, V. Barone, 
 G. A. Petersson, H. Nakatsuji, X. Li, M. Caricato, A. V. Marenich, 
 J. Bloino, B. G. Janesko, R. Gomperts, B. Mennucci, H. P. Hratchian, 
 J. V. Ortiz, A. F. Izmaylov, J. L. Sonnenberg, D. Williams-Young, 
 F. Ding, F. Lipparini, F. Egidi, J. Goings, B. Peng, A. Petrone, 
 T. Henderson, D. Ranasinghe, V. G. Zakrzewski, J. Gao, N. Rega, 
 G. Zheng, W. Liang, M. Hada, M. Ehara, K. Toyota, R. Fukuda, 
 J. Hasegawa, M. Ishida, T. Nakajima, Y. Honda, O. Kitao, H. Nakai, 
 T. Vreven, K. Throssell, J. A. Montgomery, Jr., J. E. Peralta, 
 F. Ogliaro, M. J. Bearpark, J. J. Heyd, E. N. Brothers, K. N. Kudin, 
 V. N. Staroverov, T. A. Keith, R. Kobayashi, J. Normand, 
 K. Raghavachari, A. P. Rendell, J. C. Burant, S. S. Iyengar, 
 J. Tomasi, M. Cossi, J. M. Millam, M. Klene, C. Adamo, R. Cammi, 
 J. W. Ochterski, R. L. Martin, K. Morokuma, O. Farkas, 
 J. B. Foresman, and D. J. Fox, Gaussian, Inc., Wallingford CT, 2019.
 
 ******************************************
 Gaussian 16:  ES64L-G16RevC.01  3-Jul-2019
                13-Mar-2021 
 ******************************************
 %nprocshared=16
 Will use up to   16 processors via shared memory.
 %mem=7GB
 -----------------------------------------
 # b3lyp/def2svp geom=NewRedundant pop=NBO
 -----------------------------------------
 1/29=4000,38=1,172=1/1;
 2/12=2,17=6,18=5,40=1/2;
 3/5=43,7=101,11=2,25=1,30=1,74=-5/1,2,3;
 4//1;
 5/5=2,38=5/2;
 6/7=2,8=2,9=2,10=2,28=1,40=1/1,7;
 99/5=1,9=1/99;
 --
 74
 --
 Symbolic Z-matrix:
 Charge =  1 Multiplicity = 2
 O                     1.83386   1.77844  -0.3107 
 C                     1.47238   0.62485  -0.20646 
 C                     0.0115    0.30314  -0.01759 
 C                    -0.48273  -1.00123   0.11033 
 C                    -1.8589   -1.18425   0.28183 
 N                    -2.73426  -0.17917   0.33086 
 C                    -2.26075   1.06559   0.20857 
 C                    -0.9083    1.35903   0.03395 
 C                     2.45824  -0.52259  -0.26085 
 H                     0.17704  -1.86952   0.0793 
 H                    -2.26778  -2.19613   0.38405 
 H                    -2.99843   1.87493   0.25191 
 H                    -0.54861   2.38455  -0.06323 
 H                     3.46823  -0.1185   -0.40115 
 H                     2.21592  -1.20667  -1.08999 
 H                     2.42261  -1.11247   0.66918 
 
                          Input orientation:                          
 ---------------------------------------------------------------------
 Center     Atomic      Atomic             Coordinates (Angstroms)
 Number     Number       Type             X           Y           Z
 ---------------------------------------------------------------------
      1          8           0        1.833861    1.778442   -0.310700
      2          6           0        1.472377    0.624848   -0.206464
      3          6           0        0.011496    0.303137   -0.017587
      4          6           0       -0.482732   -1.001234    0.110330
      5          6           0       -1.858902   -1.184251    0.281826
      6          7           0       -2.734264   -0.179168    0.330859
      7          6           0       -2.260748    1.065587    0.208568
      8          6           0       -0.908302    1.359028    0.033946
      9          6           0        2.458237   -0.522590   -0.260846
     10          1           0        0.177039   -1.869520    0.079304
     11          1           0       -2.267777   -2.196128    0.384052
     12          1           0       -2.998434    1.874931    0.251906
     13          1           0       -0.548610    2.384549   -0.063231
     14          1           0        3.468233   -0.118498   -0.401148
     15          1           0        2.215922   -1.206668   -1.089995
     16          1           0        2.422605   -1.112466    0.669178
 ---------------------------------------------------------------------
                    Distance matrix (angstroms):
                    1          2          3          4          5
     1  O    0.000000
     2  C    1.213390   0.000000
     3  C    2.362933   1.507762   0.000000
     4  C    3.642865   2.562606   1.400716   0.000000
     5  C    4.771282   3.822131   2.408393   1.398839   0.000000
     6  N    5.011147   4.316363   2.809489   2.407036   1.333737
     7  C    4.188511   3.781895   2.407399   2.728139   2.286617
     8  C    2.795379   2.502889   1.401282   2.399538   2.726417
     9  C    2.384759   1.513766   2.593750   3.002693   4.401134
    10  H    4.025517   2.825144   2.181108   1.090955   2.157700
    11  H    5.753548   4.721797   3.406277   2.165429   1.096140
    12  H    4.865892   4.664865   3.406294   3.823758   3.264662
    13  H    2.470784   2.683552   2.155940   3.390868   3.817363
    14  H    2.505540   2.138668   3.503416   4.080558   5.475459
    15  H    3.108723   2.165165   2.879074   2.960695   4.299603
    16  H    3.108718   2.165165   2.879067   2.960687   4.299593
                    6          7          8          9         10
     6  N    0.000000
     7  C    1.337381   0.000000
     8  C    2.405897   1.394887   0.000000
     9  C    5.237377   5.001147   3.867942   0.000000
    10  H    3.375834   3.817640   3.406398   2.670915   0.000000
    11  H    2.070885   3.266440   3.822287   5.054882   2.485291
    12  H    2.072520   1.095945   2.163865   5.982163   4.912671
    13  H    3.391907   2.178291   1.091107   4.187079   4.317868
    14  H    6.245837   5.881754   4.639660   1.096844   3.758839
    15  H    5.251564   5.185556   4.196048   1.101893   2.442064
    16  H    5.251553   5.185545   4.196040   1.101893   2.442059
                   11         12         13         14         15
    11  H    0.000000
    12  H    4.138217   0.000000
    13  H    4.913063   2.522035   0.000000
    14  H    6.151007   6.798383   4.744940   0.000000
    15  H    4.822385   6.203746   4.646905   1.796359   0.000000
    16  H    4.822376   6.203735   4.646897   1.796359   1.773776
                   16
    16  H    0.000000
 Stoichiometry    C7H7NO(1+,2)
 Framework group  C1[X(C7H7NO)]
 Deg. of freedom    42
 Full point group                 C1      NOp   1
 Largest Abelian subgroup         C1      NOp   1
 Largest concise Abelian subgroup C1      NOp   1
                         Standard orientation:                         
 ---------------------------------------------------------------------
 Center     Atomic      Atomic             Coordinates (Angstroms)
 Number     Number       Type             X           Y           Z
 ---------------------------------------------------------------------
      1          8           0       -2.198356   -1.312142    0.000003
      2          6           0       -1.698795   -0.206360   -0.000006
      3          6           0       -0.198852   -0.053000   -0.000003
      4          6           0        0.451536    1.187564   -0.000002
      5          6           0        1.850150    1.212680    0.000001
      6          7           0        2.605694    0.113587    0.000002
      7          6           0        1.983153   -1.070065    0.000001
      8          6           0        0.595071   -1.207676   -0.000001
      9          6           0       -2.547859    1.046867    0.000003
     10          1           0       -0.104685    2.126074   -0.000003
     11          1           0        2.380179    2.172156    0.000001
     12          1           0        2.624369   -1.958850    0.000002
     13          1           0        0.112613   -2.186323   -0.000002
     14          1           0       -3.606581    0.760208    0.000009
     15          1           0       -2.332673    1.664357   -0.886885
     16          1           0       -2.332662    1.664352    0.886891
 ---------------------------------------------------------------------
 Rotational constants (GHZ):           3.8167879           1.2061071           0.9217950
 Standard basis: def2SVP (5D, 7F)
 There are   170 symmetry adapted cartesian basis functions of A   symmetry.
 There are   161 symmetry adapted basis functions of A   symmetry.
   161 basis functions,   274 primitive gaussians,   170 cartesian basis functions
    32 alpha electrons       31 beta electrons
       nuclear repulsion energy       403.4249508968 Hartrees.
 NAtoms=   16 NActive=   16 NUniq=   16 SFac= 1.00D+00 NAtFMM=   60 NAOKFM=F Big=F
 Integral buffers will be    131072 words long.
 Raffenetti 2 integral format.
 Two-electron integral symmetry is turned on.
 One-electron integrals computed using PRISM.
   1 Symmetry operations used in ECPInt.
 ECPInt:  NShTT=    2850 NPrTT=   10434 LenC2=    2810 LenP2D=    8139.
 LDataN:  DoStor=T MaxTD1= 4 Len=   56
 NBasis=   161 RedAO= T EigKep=  7.18D-04  NBF=   161
 NBsUse=   161 1.00D-06 EigRej= -1.00D+00 NBFU=   161
 ExpMin= 1.22D-01 ExpMax= 2.27D+03 ExpMxC= 3.41D+02 IAcc=3 IRadAn=         5 AccDes= 0.00D+00
 Harris functional with IExCor=  402 and IRadAn=       5 diagonalized for initial guess.
 HarFok:  IExCor=  402 AccDes= 0.00D+00 IRadAn=         5 IDoV= 1 UseB2=F ITyADJ=14
 ICtDFT=  3500011 ScaDFX=  1.000000  1.000000  1.000000  1.000000
 FoFCou: FMM=F IPFlag=           0 FMFlag=      100000 FMFlg1=           0
         NFxFlg=           0 DoJE=T BraDBF=F KetDBF=T FulRan=T
         wScrn=  0.000000 ICntrl=       500 IOpCl=  0 I1Cent=   200000004 NGrid=           0
         NMat0=    1 NMatS0=      1 NMatT0=    0 NMatD0=    1 NMtDS0=    0 NMtDT0=    0
 Petite list used in FoFCou.
 Initial guess <Sx>= 0.0000 <Sy>= 0.0000 <Sz>= 0.5000 <S**2>= 0.7500 S= 0.5000
 Requested convergence on RMS density matrix=1.00D-08 within 128 cycles.
 Requested convergence on MAX density matrix=1.00D-06.
 Requested convergence on             energy=1.00D-06.
 No special actions if energy rises.
 Integral accuracy reduced to 1.0D-05 until final iterations.
 Problem detected with inexpensive integrals.
 Switching to full accuracy and repeating last cycle.
 EnCoef did     2 forward-backward iterations
 EnCoef did     4 forward-backward iterations
 EnCoef did     4 forward-backward iterations
 Restarting incremental Fock formation.
 SCF Done:  E(UB3LYP) =  -400.297258723     A.U. after   28 cycles
            NFock= 28  Conv=0.15D-08     -V/T= 2.0103
 <Sx>= 0.0000 <Sy>= 0.0000 <Sz>= 0.5000 <S**2>= 0.7550 S= 0.5025
 <L.S>= 0.000000000000E+00
 Annihilation of the first spin contaminant:
 S**2 before annihilation     0.7550,   after     0.7500

 **********************************************************************

            Population analysis using the SCF Density.

 **********************************************************************

 Orbital symmetries:
 Alpha Orbitals:
       Occupied  (A) (A) (A) (A) (A) (A) (A) (A) (A) (A) (A) (A)
                 (A) (A) (A) (A) (A) (A) (A) (A) (A) (A) (A) (A)
                 (A) (A) (A) (A) (A) (A) (A) (A)
       Virtual   (A) (A) (A) (A) (A) (A) (A) (A) (A) (A) (A) (A)
                 (A) (A) (A) (A) (A) (A) (A) (A) (A) (A) (A) (A)
                 (A) (A) (A) (A) (A) (A) (A) (A) (A) (A) (A) (A)
                 (A) (A) (A) (A) (A) (A) (A) (A) (A) (A) (A) (A)
                 (A) (A) (A) (A) (A) (A) (A) (A) (A) (A) (A) (A)
                 (A) (A) (A) (A) (A) (A) (A) (A) (A) (A) (A) (A)
                 (A) (A) (A) (A) (A) (A) (A) (A) (A) (A) (A) (A)
                 (A) (A) (A) (A) (A) (A) (A) (A) (A) (A) (A) (A)
                 (A) (A) (A) (A) (A) (A) (A) (A) (A) (A) (A) (A)
                 (A) (A) (A) (A) (A) (A) (A) (A) (A) (A) (A) (A)
                 (A) (A) (A) (A) (A) (A) (A) (A) (A)
 Beta  Orbitals:
       Occupied  (A) (A) (A) (A) (A) (A) (A) (A) (A) (A) (A) (A)
                 (A) (A) (A) (A) (A) (A) (A) (A) (A) (A) (A) (A)
                 (A) (A) (A) (A) (A) (A) (A)
       Virtual   (A) (A) (A) (A) (A) (A) (A) (A) (A) (A) (A) (A)
                 (A) (A) (A) (A) (A) (A) (A) (A) (A) (A) (A) (A)
                 (A) (A) (A) (A) (A) (A) (A) (A) (A) (A) (A) (A)
                 (A) (A) (A) (A) (A) (A) (A) (A) (A) (A) (A) (A)
                 (A) (A) (A) (A) (A) (A) (A) (A) (A) (A) (A) (A)
                 (A) (A) (A) (A) (A) (A) (A) (A) (A) (A) (A) (A)
                 (A) (A) (A) (A) (A) (A) (A) (A) (A) (A) (A) (A)
                 (A) (A) (A) (A) (A) (A) (A) (A) (A) (A) (A) (A)
                 (A) (A) (A) (A) (A) (A) (A) (A) (A) (A) (A) (A)
                 (A) (A) (A) (A) (A) (A) (A) (A) (A) (A) (A) (A)
                 (A) (A) (A) (A) (A) (A) (A) (A) (A) (A)
 The electronic state is 2-A.
 Alpha  occ. eigenvalues --  -19.39229 -14.58570 -10.50694 -10.44313 -10.43997
 Alpha  occ. eigenvalues --  -10.43245 -10.41995 -10.41260 -10.38848  -1.28582
 Alpha  occ. eigenvalues --   -1.16873  -1.03072  -0.97170  -0.94227  -0.86379
 Alpha  occ. eigenvalues --   -0.84366  -0.77055  -0.72100  -0.71396  -0.67014
 Alpha  occ. eigenvalues --   -0.66575  -0.65806  -0.65248  -0.63798  -0.61672
 Alpha  occ. eigenvalues --   -0.58210  -0.57796  -0.57381  -0.52145  -0.51225
 Alpha  occ. eigenvalues --   -0.50341  -0.47365
 Alpha virt. eigenvalues --   -0.29092  -0.22285  -0.18999  -0.10412  -0.07420
 Alpha virt. eigenvalues --   -0.06127  -0.05989  -0.03886  -0.02878  -0.02208
 Alpha virt. eigenvalues --   -0.01647   0.01152   0.01702   0.05411   0.07863
 Alpha virt. eigenvalues --    0.09722   0.10937   0.11595   0.16697   0.18503
 Alpha virt. eigenvalues --    0.21346   0.21913   0.24851   0.25239   0.27582
 Alpha virt. eigenvalues --    0.28294   0.30603   0.31955   0.33542   0.34179
 Alpha virt. eigenvalues --    0.36526   0.39889   0.40531   0.41112   0.43295
 Alpha virt. eigenvalues --    0.43758   0.44971   0.46283   0.47763   0.47986
 Alpha virt. eigenvalues --    0.48543   0.50145   0.50684   0.52098   0.54391
 Alpha virt. eigenvalues --    0.55327   0.58901   0.60932   0.64210   0.66087
 Alpha virt. eigenvalues --    0.67622   0.69757   0.81280   0.83156   0.84633
 Alpha virt. eigenvalues --    0.87441   0.93542   0.94184   0.95165   1.00164
 Alpha virt. eigenvalues --    1.01364   1.02814   1.03381   1.05182   1.12129
 Alpha virt. eigenvalues --    1.14500   1.14616   1.16580   1.20608   1.29356
 Alpha virt. eigenvalues --    1.34021   1.37346   1.38468   1.45606   1.48002
 Alpha virt. eigenvalues --    1.50313   1.51048   1.52843   1.53928   1.55256
 Alpha virt. eigenvalues --    1.58125   1.58398   1.59851   1.61454   1.65242
 Alpha virt. eigenvalues --    1.66026   1.70369   1.70997   1.72739   1.77819
 Alpha virt. eigenvalues --    1.78032   1.78900   1.83388   1.87287   1.90697
 Alpha virt. eigenvalues --    1.92406   1.94785   2.04766   2.07703   2.10228
 Alpha virt. eigenvalues --    2.12890   2.17064   2.17102   2.17578   2.19792
 Alpha virt. eigenvalues --    2.25053   2.25377   2.31646   2.38053   2.39311
 Alpha virt. eigenvalues --    2.40237   2.45456   2.48320   2.49827   2.51427
 Alpha virt. eigenvalues --    2.56311   2.58694   2.66574   2.68857   2.71687
 Alpha virt. eigenvalues --    2.72485   2.80463   2.85462   2.90434   2.91700
 Alpha virt. eigenvalues --    3.07768   3.15553   3.38273   3.40661
  Beta  occ. eigenvalues --  -19.38237 -14.57622 -10.50728 -10.44280 -10.43974
  Beta  occ. eigenvalues --  -10.43141 -10.41898 -10.41173 -10.38701  -1.26800
  Beta  occ. eigenvalues --   -1.15810  -1.02453  -0.96777  -0.93521  -0.85416
  Beta  occ. eigenvalues --   -0.83864  -0.76389  -0.70964  -0.70558  -0.66352
  Beta  occ. eigenvalues --   -0.65472  -0.64757  -0.63986  -0.63373  -0.61197
  Beta  occ. eigenvalues --   -0.57861  -0.57331  -0.56910  -0.50670  -0.47361
  Beta  occ. eigenvalues --   -0.45135
  Beta virt. eigenvalues --   -0.41641  -0.28540  -0.22319  -0.18634  -0.10289
  Beta virt. eigenvalues --   -0.07214  -0.05860  -0.05840  -0.03769  -0.02822
  Beta virt. eigenvalues --   -0.02003  -0.01501   0.01445   0.02009   0.05747
  Beta virt. eigenvalues --    0.08173   0.10145   0.11317   0.11822   0.17044
  Beta virt. eigenvalues --    0.18814   0.21577   0.22119   0.25037   0.25218
  Beta virt. eigenvalues --    0.27554   0.28910   0.31348   0.31951   0.34161
  Beta virt. eigenvalues --    0.34171   0.37428   0.39906   0.40785   0.41697
  Beta virt. eigenvalues --    0.43312   0.44104   0.45251   0.46596   0.48026
  Beta virt. eigenvalues --    0.48177   0.48745   0.50269   0.51025   0.52273
  Beta virt. eigenvalues --    0.54701   0.55655   0.59131   0.61463   0.64441
  Beta virt. eigenvalues --    0.67814   0.68392   0.70118   0.81916   0.83556
  Beta virt. eigenvalues --    0.84883   0.87780   0.94279   0.94651   0.95397
  Beta virt. eigenvalues --    1.01252   1.02271   1.03115   1.03608   1.05334
  Beta virt. eigenvalues --    1.12488   1.14722   1.14911   1.16812   1.21319
  Beta virt. eigenvalues --    1.30094   1.34034   1.37805   1.38513   1.46008
  Beta virt. eigenvalues --    1.48437   1.50583   1.51331   1.53204   1.54182
  Beta virt. eigenvalues --    1.56181   1.58290   1.58684   1.59955   1.61687
  Beta virt. eigenvalues --    1.65548   1.66293   1.70531   1.71410   1.73578
  Beta virt. eigenvalues --    1.77988   1.78491   1.79240   1.83547   1.87503
  Beta virt. eigenvalues --    1.90910   1.92822   1.95288   2.05103   2.08012
  Beta virt. eigenvalues --    2.10637   2.12950   2.17461   2.17565   2.18367
  Beta virt. eigenvalues --    2.20360   2.25651   2.25930   2.32591   2.39609
  Beta virt. eigenvalues --    2.40036   2.41402   2.47683   2.48940   2.50683
  Beta virt. eigenvalues --    2.51774   2.57307   2.59382   2.67015   2.69343
  Beta virt. eigenvalues --    2.72308   2.72801   2.81159   2.86385   2.90818
  Beta virt. eigenvalues --    2.92158   3.09180   3.17126   3.39318   3.41496
          Condensed to atoms (all electrons):
               1          2          3          4          5          6
     1  O    7.482555   0.669793  -0.104205   0.002115  -0.000087  -0.000014
     2  C    0.669793   4.866955   0.113442  -0.062359   0.010046  -0.000861
     3  C   -0.104205   0.113442   5.423822   0.394733  -0.009887  -0.050034
     4  C    0.002115  -0.062359   0.394733   4.972306   0.427919  -0.021795
     5  C   -0.000087   0.010046  -0.009887   0.427919   4.709298   0.487961
     6  N   -0.000014  -0.000861  -0.050034  -0.021795   0.487961   6.169832
     7  C    0.000786   0.012155  -0.000991  -0.062453  -0.044583   0.468665
     8  C    0.005212  -0.058191   0.386863  -0.041536  -0.063211  -0.016440
     9  C   -0.055542   0.424065  -0.111395   0.001359  -0.000370  -0.000042
    10  H   -0.000003  -0.021532  -0.035169   0.411487  -0.033118   0.004321
    11  H   -0.000000  -0.000227   0.008228  -0.042466   0.408682  -0.032129
    12  H   -0.000038  -0.000299   0.008222   0.000988   0.004039  -0.032765
    13  H    0.008446  -0.016919  -0.045421   0.009308   0.000061   0.003647
    14  H    0.002791  -0.006641   0.011328   0.000172  -0.000008   0.000001
    15  H    0.000911   0.004345  -0.008100   0.003176   0.000492   0.000006
    16  H    0.000911   0.004343  -0.008100   0.003176   0.000492   0.000006
               7          8          9         10         11         12
     1  O    0.000786   0.005212  -0.055542  -0.000003  -0.000000  -0.000038
     2  C    0.012155  -0.058191   0.424065  -0.021532  -0.000227  -0.000299
     3  C   -0.000991   0.386863  -0.111395  -0.035169   0.008228   0.008222
     4  C   -0.062453  -0.041536   0.001359   0.411487  -0.042466   0.000988
     5  C   -0.044583  -0.063211  -0.000370  -0.033118   0.408682   0.004039
     6  N    0.468665  -0.016440  -0.000042   0.004321  -0.032129  -0.032765
     7  C    4.718659   0.435254  -0.000218  -0.000021   0.003865   0.405247
     8  C    0.435254   4.918559   0.010747   0.008930   0.001037  -0.039738
     9  C   -0.000218   0.010747   4.570638   0.011857  -0.000030  -0.000002
    10  H   -0.000021   0.008930   0.011857   0.598111  -0.008235   0.000036
    11  H    0.003865   0.001037  -0.000030  -0.008235   0.564978  -0.000336
    12  H    0.405247  -0.039738  -0.000002   0.000036  -0.000336   0.562180
    13  H   -0.036693   0.429992   0.000497  -0.000190   0.000021  -0.007735
    14  H    0.000007  -0.000214   0.371236  -0.000039   0.000000   0.000000
    15  H   -0.000013  -0.000283   0.368365   0.001822   0.000007   0.000000
    16  H   -0.000013  -0.000283   0.368367   0.001821   0.000007   0.000000
              13         14         15         16
     1  O    0.008446   0.002791   0.000911   0.000911
     2  C   -0.016919  -0.006641   0.004345   0.004343
     3  C   -0.045421   0.011328  -0.008100  -0.008100
     4  C    0.009308   0.000172   0.003176   0.003176
     5  C    0.000061  -0.000008   0.000492   0.000492
     6  N    0.003647   0.000001   0.000006   0.000006
     7  C   -0.036693   0.000007  -0.000013  -0.000013
     8  C    0.429992  -0.000214  -0.000283  -0.000283
     9  C    0.000497   0.371236   0.368365   0.368367
    10  H   -0.000190  -0.000039   0.001822   0.001821
    11  H    0.000021   0.000000   0.000007   0.000007
    12  H   -0.007735   0.000000   0.000000   0.000000
    13  H    0.577498  -0.000004  -0.000025  -0.000025
    14  H   -0.000004   0.539738  -0.009533  -0.009534
    15  H   -0.000025  -0.009533   0.553158  -0.014431
    16  H   -0.000025  -0.009534  -0.014431   0.553157
          Atomic-Atomic Spin Densities.
               1          2          3          4          5          6
     1  O    0.411506  -0.034323  -0.012815   0.000748   0.000004   0.000013
     2  C   -0.034323  -0.071330   0.048334   0.000728   0.000202   0.000531
     3  C   -0.012815   0.048334   0.076286  -0.025941   0.005598   0.001250
     4  C    0.000748   0.000728  -0.025941   0.037538   0.026041  -0.001247
     5  C    0.000004   0.000202   0.005598   0.026041  -0.020032  -0.023461
     6  N    0.000013   0.000531   0.001250  -0.001247  -0.023461   0.448702
     7  C    0.000274  -0.000836   0.003251   0.000731   0.000216  -0.016763
     8  C    0.008463   0.000756  -0.028234   0.004276   0.001838  -0.003172
     9  C   -0.008565   0.020999  -0.015842   0.004596   0.000137   0.000054
    10  H    0.000042   0.001609  -0.006256   0.004054  -0.002018   0.000253
    11  H    0.000001   0.000061  -0.000048  -0.003653   0.007457  -0.004153
    12  H    0.000029   0.000089  -0.000281   0.000034  -0.000234  -0.003880
    13  H    0.004637  -0.000127  -0.006662   0.000496  -0.000152   0.000626
    14  H    0.001468  -0.000557   0.000534  -0.000182  -0.000004  -0.000001
    15  H    0.000220   0.000856   0.001424  -0.000779  -0.000034  -0.000008
    16  H    0.000219   0.000856   0.001424  -0.000779  -0.000034  -0.000008
               7          8          9         10         11         12
     1  O    0.000274   0.008463  -0.008565   0.000042   0.000001   0.000029
     2  C   -0.000836   0.000756   0.020999   0.001609   0.000061   0.000089
     3  C    0.003251  -0.028234  -0.015842  -0.006256  -0.000048  -0.000281
     4  C    0.000731   0.004276   0.004596   0.004054  -0.003653   0.000034
     5  C    0.000216   0.001838   0.000137  -0.002018   0.007457  -0.000234
     6  N   -0.016763  -0.003172   0.000054   0.000253  -0.004153  -0.003880
     7  C   -0.015028   0.003446   0.000064   0.000020   0.000052   0.013694
     8  C    0.003446   0.069276   0.002355   0.000579  -0.000064  -0.008867
     9  C    0.000064   0.002355   0.072564   0.002051   0.000028   0.000005
    10  H    0.000020   0.000579   0.002051   0.009007   0.000851   0.000005
    11  H    0.000052  -0.000064   0.000028   0.000851   0.024145   0.000045
    12  H    0.013694  -0.008867   0.000005   0.000005   0.000045   0.023664
    13  H    0.001860  -0.003759   0.000379   0.000055   0.000017   0.001381
    14  H   -0.000001  -0.000086  -0.002377  -0.000134  -0.000001  -0.000000
    15  H   -0.000003  -0.000120  -0.001583  -0.000895  -0.000011  -0.000000
    16  H   -0.000003  -0.000120  -0.001583  -0.000895  -0.000011  -0.000000
              13         14         15         16
     1  O    0.004637   0.001468   0.000220   0.000219
     2  C   -0.000127  -0.000557   0.000856   0.000856
     3  C   -0.006662   0.000534   0.001424   0.001424
     4  C    0.000496  -0.000182  -0.000779  -0.000779
     5  C   -0.000152  -0.000004  -0.000034  -0.000034
     6  N    0.000626  -0.000001  -0.000008  -0.000008
     7  C    0.001860  -0.000001  -0.000003  -0.000003
     8  C   -0.003759  -0.000086  -0.000120  -0.000120
     9  C    0.000379  -0.002377  -0.001583  -0.001583
    10  H    0.000055  -0.000134  -0.000895  -0.000895
    11  H    0.000017  -0.000001  -0.000011  -0.000011
    12  H    0.001381  -0.000000  -0.000000  -0.000000
    13  H    0.008568  -0.000018  -0.000015  -0.000015
    14  H   -0.000018  -0.001496   0.000809   0.000809
    15  H   -0.000015   0.000809   0.000079   0.000914
    16  H   -0.000015   0.000809   0.000914   0.000079
 Mulliken charges and spin densities:
               1          2
     1  O   -0.013631   0.371922
     2  C    0.061884  -0.032151
     3  C    0.026665   0.042021
     4  C    0.003871   0.046661
     5  C    0.102274  -0.004476
     6  N    0.019642   0.398738
     7  C    0.100349  -0.009028
     8  C    0.023301   0.046568
     9  C    0.040470   0.073282
    10  H    0.059922   0.008328
    11  H    0.096597   0.024715
    12  H    0.100203   0.025682
    13  H    0.077543   0.007269
    14  H    0.100701  -0.001237
    15  H    0.100104   0.000852
    16  H    0.100104   0.000852
 Sum of Mulliken charges =   1.00000   1.00000
 Mulliken charges and spin densities with hydrogens summed into heavy atoms:
               1          2
     1  O   -0.013631   0.371922
     2  C    0.061884  -0.032151
     3  C    0.026665   0.042021
     4  C    0.063794   0.054990
     5  C    0.198871   0.020240
     6  N    0.019642   0.398738
     7  C    0.200551   0.016654
     8  C    0.100844   0.053837
     9  C    0.341379   0.073750
 Electronic spatial extent (au):  <R**2>=           1179.5676
 Charge=              1.0000 electrons
 Dipole moment (field-independent basis, Debye):
    X=              0.0925    Y=              2.0891    Z=             -0.0000  Tot=              2.0912
 Quadrupole moment (field-independent basis, Debye-Ang):
   XX=            -31.1331   YY=            -36.3053   ZZ=            -50.2664
   XY=             -6.1324   XZ=              0.0000   YZ=              0.0000
 Traceless Quadrupole moment (field-independent basis, Debye-Ang):
   XX=              8.1018   YY=              2.9297   ZZ=            -11.0315
   XY=             -6.1324   XZ=              0.0000   YZ=              0.0000
 Octapole moment (field-independent basis, Debye-Ang**2):
  XXX=            -18.0556  YYY=              2.4890  ZZZ=              0.0000  XYY=             12.6797
  XXY=             11.7050  XXZ=              0.0000  XZZ=             -6.0063  YZZ=             -0.2334
  YYZ=              0.0000  XYZ=             -0.0000
 Hexadecapole moment (field-independent basis, Debye-Ang**3):
 XXXX=           -936.0411 YYYY=           -325.7559 ZZZZ=            -54.7026 XXXY=            -37.0691
 XXXZ=             -0.0002 YYYX=             -1.5937 YYYZ=             -0.0000 ZZZX=             -0.0000
 ZZZY=              0.0000 XXYY=           -190.9010 XXZZ=           -184.7105 YYZZ=            -73.9106
 XXYZ=              0.0000 YYXZ=              0.0000 ZZXY=              0.2052
 N-N= 4.034249508968D+02 E-N=-1.724111913123D+03  KE= 3.962189784858D+02
                          Isotropic Fermi Contact Couplings
        Atom                 a.u.       MegaHertz       Gauss      10(-4) cm-1
     1  O(17)              0.12080     -73.23071     -26.13054     -24.42714
     2  C(13)             -0.03691     -41.49780     -14.80745     -13.84218
     3  C(13)              0.01996      22.44256       8.00807       7.48603
     4  C(13)              0.00162       1.82363       0.65072       0.60830
     5  C(13)             -0.01367     -15.36414      -5.48231      -5.12493
     6  N(14)              0.45473     146.92436      52.42627      49.00869
     7  C(13)             -0.00216      -2.42945      -0.86689      -0.81038
     8  C(13)              0.01901      21.36889       7.62495       7.12790
     9  C(13)              0.03290      36.98403      13.19682      12.33654
    10  H(1)               0.00398      17.79412       6.34939       5.93548
    11  H(1)               0.01150      51.41809      18.34725      17.15123
    12  H(1)               0.01225      54.75262      19.53710      18.26351
    13  H(1)               0.00102       4.54263       1.62092       1.51526
    14  H(1)              -0.00110      -4.91011      -1.75205      -1.63783
    15  H(1)               0.00061       2.70633       0.96569       0.90273
    16  H(1)               0.00061       2.70593       0.96554       0.90260
 --------------------------------------------------------
       Center         ----  Spin Dipole Couplings  ----
                      3XX-RR        3YY-RR        3ZZ-RR
 --------------------------------------------------------
     1   Atom        1.058508     -0.432002     -0.626506
     2   Atom        0.065986      0.016877     -0.082863
     3   Atom        0.116224     -0.046884     -0.069340
     4   Atom        0.090098     -0.045547     -0.044551
     5   Atom        0.099955     -0.023004     -0.076952
     6   Atom        0.749941     -0.424541     -0.325400
     7   Atom        0.073053     -0.004742     -0.068311
     8   Atom        0.068380     -0.033732     -0.034648
     9   Atom       -0.027470      0.087871     -0.060402
    10   Atom       -0.000633      0.008375     -0.007742
    11   Atom       -0.007384      0.017753     -0.010369
    12   Atom       -0.006743      0.016843     -0.010100
    13   Atom        0.008659      0.001296     -0.009955
    14   Atom        0.008307      0.001373     -0.009681
    15   Atom       -0.003895      0.001276      0.002620
    16   Atom       -0.003895      0.001276      0.002620
 --------------------------------------------------------
                        XY            XZ            YZ
 --------------------------------------------------------
     1   Atom       -0.775746      0.000000      0.000001
     2   Atom       -0.013153     -0.000001     -0.000000
     3   Atom        0.017739     -0.000001     -0.000000
     4   Atom        0.019780      0.000001      0.000000
     5   Atom       -0.037644      0.000001     -0.000000
     6   Atom        0.044406     -0.000004     -0.000000
     7   Atom        0.043530     -0.000000     -0.000000
     8   Atom       -0.021314      0.000002     -0.000000
     9   Atom       -0.062494     -0.000000      0.000000
    10   Atom       -0.002661      0.000000      0.000000
    11   Atom       -0.000108     -0.000000     -0.000000
    12   Atom       -0.002538      0.000000     -0.000000
    13   Atom       -0.000667      0.000000      0.000000
    14   Atom       -0.003978     -0.000000      0.000000
    15   Atom       -0.001013     -0.002740     -0.005812
    16   Atom       -0.001013      0.002740      0.005812
 --------------------------------------------------------


 ---------------------------------------------------------------------------------
              Anisotropic Spin Dipole Couplings in Principal Axis System
 ---------------------------------------------------------------------------------

       Atom             a.u.   MegaHertz   Gauss  10(-4) cm-1        Axes

              Baa    -0.7625    55.172    19.687    18.403  0.3919  0.9200 -0.0000
     1 O(17)  Bbb    -0.6265    45.334    16.176    15.122  0.0000  0.0000  1.0000
              Bcc     1.3890  -100.506   -35.863   -33.525  0.9200 -0.3919  0.0000
 
              Baa    -0.0829   -11.119    -3.968    -3.709  0.0000  0.0000  1.0000
     2 C(13)  Bbb     0.0136     1.822     0.650     0.608  0.2434  0.9699 -0.0000
              Bcc     0.0693     9.298     3.318     3.101  0.9699 -0.2434 -0.0000
 
              Baa    -0.0693    -9.305    -3.320    -3.104  0.0000  0.0000  1.0000
     3 C(13)  Bbb    -0.0488    -6.547    -2.336    -2.184 -0.1069  0.9943 -0.0000
              Bcc     0.1181    15.852     5.656     5.288  0.9943  0.1069 -0.0000
 
              Baa    -0.0484    -6.491    -2.316    -2.165 -0.1414  0.9900  0.0000
     4 C(13)  Bbb    -0.0446    -5.978    -2.133    -1.994 -0.0000 -0.0000  1.0000
              Bcc     0.0929    12.469     4.449     4.159  0.9900  0.1414  0.0000
 
              Baa    -0.0770   -10.326    -3.685    -3.444 -0.0000 -0.0000  1.0000
     5 C(13)  Bbb    -0.0336    -4.511    -1.609    -1.505  0.2713  0.9625  0.0000
              Bcc     0.1106    14.837     5.294     4.949  0.9625 -0.2713  0.0000
 
              Baa    -0.4262   -16.438    -5.866    -5.483 -0.0377  0.9993  0.0000
     6 N(14)  Bbb    -0.3254   -12.550    -4.478    -4.186  0.0000 -0.0000  1.0000
              Bcc     0.7516    28.988    10.344     9.669  0.9993  0.0377 -0.0000
 
              Baa    -0.0683    -9.167    -3.271    -3.058  0.0000  0.0000  1.0000
     7 C(13)  Bbb    -0.0242    -3.250    -1.160    -1.084 -0.4085  0.9128 -0.0000
              Bcc     0.0925    12.417     4.431     4.142  0.9128  0.4085 -0.0000
 
              Baa    -0.0380    -5.100    -1.820    -1.701  0.1965  0.9805  0.0000
     8 C(13)  Bbb    -0.0346    -4.649    -1.659    -1.551 -0.0000 -0.0000  1.0000
              Bcc     0.0727     9.749     3.479     3.252  0.9805 -0.1965  0.0000
 
              Baa    -0.0604    -8.105    -2.892    -2.704  0.0000 -0.0000  1.0000
     9 C(13)  Bbb    -0.0548    -7.359    -2.626    -2.455  0.9160  0.4011 -0.0000
              Bcc     0.1152    15.464     5.518     5.158 -0.4011  0.9160  0.0000
 
              Baa    -0.0077    -4.131    -1.474    -1.378 -0.0000 -0.0000  1.0000
    10 H(1)   Bbb    -0.0014    -0.726    -0.259    -0.242  0.9646  0.2637  0.0000
              Bcc     0.0091     4.857     1.733     1.620 -0.2637  0.9646  0.0000
 
              Baa    -0.0104    -5.532    -1.974    -1.845  0.0000  0.0000  1.0000
    11 H(1)   Bbb    -0.0074    -3.940    -1.406    -1.314  1.0000  0.0043 -0.0000
              Bcc     0.0178     9.472     3.380     3.160 -0.0043  1.0000 -0.0000
 
              Baa    -0.0101    -5.389    -1.923    -1.798 -0.0000  0.0000  1.0000
    12 H(1)   Bbb    -0.0070    -3.742    -1.335    -1.248  0.9944  0.1058  0.0000
              Bcc     0.0171     9.131     3.258     3.046 -0.1058  0.9944 -0.0000
 
              Baa    -0.0100    -5.312    -1.895    -1.772 -0.0000 -0.0000  1.0000
    13 H(1)   Bbb     0.0012     0.660     0.235     0.220  0.0895  0.9960  0.0000
              Bcc     0.0087     4.652     1.660     1.552  0.9960 -0.0895  0.0000
 
              Baa    -0.0097    -5.165    -1.843    -1.723  0.0000  0.0000  1.0000
    14 H(1)   Bbb    -0.0004    -0.233    -0.083    -0.078  0.4141  0.9102 -0.0000
              Bcc     0.0101     5.398     1.926     1.801  0.9102 -0.4141 -0.0000
 
              Baa    -0.0065    -3.492    -1.246    -1.165  0.7139  0.4749  0.5146
    15 H(1)   Bbb    -0.0014    -0.758    -0.270    -0.253  0.6898 -0.6034 -0.4001
              Bcc     0.0080     4.250     1.516     1.418 -0.1205 -0.6406  0.7583
 
              Baa    -0.0065    -3.492    -1.246    -1.165  0.7139  0.4749 -0.5146
    16 H(1)   Bbb    -0.0014    -0.758    -0.270    -0.253  0.6898 -0.6034  0.4001
              Bcc     0.0080     4.250     1.516     1.418  0.1205  0.6406  0.7583
 

 ---------------------------------------------------------------------------------

 ******************************Gaussian NBO Version 3.1******************************
             N A T U R A L   A T O M I C   O R B I T A L   A N D
          N A T U R A L   B O N D   O R B I T A L   A N A L Y S I S
 ******************************Gaussian NBO Version 3.1******************************
       /RESON  / : Allow strongly delocalized NBO set

 Analyzing the SCF density

 Job title: 74                                                              

 Storage needed:     78708 in NPA,    104437 in NBO ( 939522656 available)
 GSVD:  LWork=       16681 too small for GESVD, short by        1205 words or        1205 for optimal perf.


 NATURAL POPULATIONS:  Natural atomic orbital occupancies 
                                                          
   NAO  Atom  No  lang   Type(AO)    Occupancy
 --------------------------------------------
     1    O    1  S      Cor( 1S)     1.99973
     2    O    1  S      Val( 2S)     1.69787
     3    O    1  S      Ryd( 3S)     0.00097
     4    O    1  px     Val( 2p)     1.56837
     5    O    1  px     Ryd( 3p)     0.00277
     6    O    1  py     Val( 2p)     1.61488
     7    O    1  py     Ryd( 3p)     0.00098
     8    O    1  pz     Val( 2p)     1.40784
     9    O    1  pz     Ryd( 3p)     0.00036
    10    O    1  dxy    Ryd( 3d)     0.00137
    11    O    1  dxz    Ryd( 3d)     0.00041
    12    O    1  dyz    Ryd( 3d)     0.00176
    13    O    1  dx2y2  Ryd( 3d)     0.00141
    14    O    1  dz2    Ryd( 3d)     0.00038

    15    C    2  S      Cor( 1S)     1.99911
    16    C    2  S      Val( 2S)     0.83741
    17    C    2  S      Ryd( 3S)     0.00439
    18    C    2  px     Val( 2p)     0.96549
    19    C    2  px     Ryd( 3p)     0.00624
    20    C    2  py     Val( 2p)     0.84617
    21    C    2  py     Ryd( 3p)     0.01775
    22    C    2  pz     Val( 2p)     0.70318
    23    C    2  pz     Ryd( 3p)     0.00102
    24    C    2  dxy    Ryd( 3d)     0.00278
    25    C    2  dxz    Ryd( 3d)     0.00091
    26    C    2  dyz    Ryd( 3d)     0.00312
    27    C    2  dx2y2  Ryd( 3d)     0.00309
    28    C    2  dz2    Ryd( 3d)     0.00068

    29    C    3  S      Cor( 1S)     1.99878
    30    C    3  S      Val( 2S)     0.89717
    31    C    3  S      Ryd( 3S)     0.00248
    32    C    3  px     Val( 2p)     1.06043
    33    C    3  px     Ryd( 3p)     0.00471
    34    C    3  py     Val( 2p)     1.12020
    35    C    3  py     Ryd( 3p)     0.00580
    36    C    3  pz     Val( 2p)     1.00545
    37    C    3  pz     Ryd( 3p)     0.00053
    38    C    3  dxy    Ryd( 3d)     0.00067
    39    C    3  dxz    Ryd( 3d)     0.00028
    40    C    3  dyz    Ryd( 3d)     0.00068
    41    C    3  dx2y2  Ryd( 3d)     0.00095
    42    C    3  dz2    Ryd( 3d)     0.00044

    43    C    4  S      Cor( 1S)     1.99891
    44    C    4  S      Val( 2S)     0.96171
    45    C    4  S      Ryd( 3S)     0.00170
    46    C    4  px     Val( 2p)     1.08637
    47    C    4  px     Ryd( 3p)     0.00363
    48    C    4  py     Val( 2p)     1.17276
    49    C    4  py     Ryd( 3p)     0.00438
    50    C    4  pz     Val( 2p)     0.96411
    51    C    4  pz     Ryd( 3p)     0.00062
    52    C    4  dxy    Ryd( 3d)     0.00064
    53    C    4  dxz    Ryd( 3d)     0.00047
    54    C    4  dyz    Ryd( 3d)     0.00045
    55    C    4  dx2y2  Ryd( 3d)     0.00068
    56    C    4  dz2    Ryd( 3d)     0.00043

    57    C    5  S      Cor( 1S)     1.99903
    58    C    5  S      Val( 2S)     0.93037
    59    C    5  S      Ryd( 3S)     0.00136
    60    C    5  px     Val( 2p)     1.01045
    61    C    5  px     Ryd( 3p)     0.00738
    62    C    5  py     Val( 2p)     1.05973
    63    C    5  py     Ryd( 3p)     0.00648
    64    C    5  pz     Val( 2p)     0.90582
    65    C    5  pz     Ryd( 3p)     0.00101
    66    C    5  dxy    Ryd( 3d)     0.00141
    67    C    5  dxz    Ryd( 3d)     0.00072
    68    C    5  dyz    Ryd( 3d)     0.00098
    69    C    5  dx2y2  Ryd( 3d)     0.00138
    70    C    5  dz2    Ryd( 3d)     0.00053

    71    N    6  S      Cor( 1S)     1.99895
    72    N    6  S      Val( 2S)     1.31576
    73    N    6  S      Ryd( 3S)     0.00072
    74    N    6  px     Val( 2p)     1.41127
    75    N    6  px     Ryd( 3p)     0.00526
    76    N    6  py     Val( 2p)     1.25773
    77    N    6  py     Ryd( 3p)     0.00272
    78    N    6  pz     Val( 2p)     1.21505
    79    N    6  pz     Ryd( 3p)     0.00027
    80    N    6  dxy    Ryd( 3d)     0.00132
    81    N    6  dxz    Ryd( 3d)     0.00137
    82    N    6  dyz    Ryd( 3d)     0.00053
    83    N    6  dx2y2  Ryd( 3d)     0.00111
    84    N    6  dz2    Ryd( 3d)     0.00055

    85    C    7  S      Cor( 1S)     1.99902
    86    C    7  S      Val( 2S)     0.93118
    87    C    7  S      Ryd( 3S)     0.00135
    88    C    7  px     Val( 2p)     1.05210
    89    C    7  px     Ryd( 3p)     0.00725
    90    C    7  py     Val( 2p)     1.02308
    91    C    7  py     Ryd( 3p)     0.00635
    92    C    7  pz     Val( 2p)     0.90276
    93    C    7  pz     Ryd( 3p)     0.00097
    94    C    7  dxy    Ryd( 3d)     0.00145
    95    C    7  dxz    Ryd( 3d)     0.00066
    96    C    7  dyz    Ryd( 3d)     0.00103
    97    C    7  dx2y2  Ryd( 3d)     0.00134
    98    C    7  dz2    Ryd( 3d)     0.00053

    99    C    8  S      Cor( 1S)     1.99892
   100    C    8  S      Val( 2S)     0.96265
   101    C    8  S      Ryd( 3S)     0.00195
   102    C    8  px     Val( 2p)     1.07090
   103    C    8  px     Ryd( 3p)     0.00525
   104    C    8  py     Val( 2p)     1.18942
   105    C    8  py     Ryd( 3p)     0.00504
   106    C    8  pz     Val( 2p)     0.93362
   107    C    8  pz     Ryd( 3p)     0.00061
   108    C    8  dxy    Ryd( 3d)     0.00066
   109    C    8  dxz    Ryd( 3d)     0.00046
   110    C    8  dyz    Ryd( 3d)     0.00047
   111    C    8  dx2y2  Ryd( 3d)     0.00068
   112    C    8  dz2    Ryd( 3d)     0.00042

   113    C    9  S      Cor( 1S)     1.99916
   114    C    9  S      Val( 2S)     1.13108
   115    C    9  S      Ryd( 3S)     0.00086
   116    C    9  px     Val( 2p)     1.21334
   117    C    9  px     Ryd( 3p)     0.00319
   118    C    9  py     Val( 2p)     1.09986
   119    C    9  py     Ryd( 3p)     0.00211
   120    C    9  pz     Val( 2p)     1.24675
   121    C    9  pz     Ryd( 3p)     0.00037
   122    C    9  dxy    Ryd( 3d)     0.00075
   123    C    9  dxz    Ryd( 3d)     0.00033
   124    C    9  dyz    Ryd( 3d)     0.00040
   125    C    9  dx2y2  Ryd( 3d)     0.00030
   126    C    9  dz2    Ryd( 3d)     0.00048

   127    H   10  S      Val( 1S)     0.72676
   128    H   10  S      Ryd( 2S)     0.00134
   129    H   10  px     Ryd( 2p)     0.00025
   130    H   10  py     Ryd( 2p)     0.00068
   131    H   10  pz     Ryd( 2p)     0.00014

   132    H   11  S      Val( 1S)     0.72627
   133    H   11  S      Ryd( 2S)     0.00118
   134    H   11  px     Ryd( 2p)     0.00027
   135    H   11  py     Ryd( 2p)     0.00069
   136    H   11  pz     Ryd( 2p)     0.00011

   137    H   12  S      Val( 1S)     0.72454
   138    H   12  S      Ryd( 2S)     0.00117
   139    H   12  px     Ryd( 2p)     0.00036
   140    H   12  py     Ryd( 2p)     0.00060
   141    H   12  pz     Ryd( 2p)     0.00011

   142    H   13  S      Val( 1S)     0.71560
   143    H   13  S      Ryd( 2S)     0.00199
   144    H   13  px     Ryd( 2p)     0.00025
   145    H   13  py     Ryd( 2p)     0.00073
   146    H   13  pz     Ryd( 2p)     0.00012

   147    H   14  S      Val( 1S)     0.71776
   148    H   14  S      Ryd( 2S)     0.00140
   149    H   14  px     Ryd( 2p)     0.00071
   150    H   14  py     Ryd( 2p)     0.00014
   151    H   14  pz     Ryd( 2p)     0.00011

   152    H   15  S      Val( 1S)     0.72419
   153    H   15  S      Ryd( 2S)     0.00088
   154    H   15  px     Ryd( 2p)     0.00017
   155    H   15  py     Ryd( 2p)     0.00040
   156    H   15  pz     Ryd( 2p)     0.00057

   157    H   16  S      Val( 1S)     0.72419
   158    H   16  S      Ryd( 2S)     0.00088
   159    H   16  px     Ryd( 2p)     0.00017
   160    H   16  py     Ryd( 2p)     0.00040
   161    H   16  pz     Ryd( 2p)     0.00057

 WARNING:  1 low occupancy (<1.9990e) core orbital  found on  C    3
           1 low occupancy (<1.9990e) core orbital  found on  C    4
           1 low occupancy (<1.9990e) core orbital  found on  N    6
           1 low occupancy (<1.9990e) core orbital  found on  C    8


 Summary of Natural Population Analysis:                  
                                                          
                                       Natural Population 
                Natural  -----------------------------------------------
    Atom  No    Charge         Core      Valence    Rydberg      Total
 -----------------------------------------------------------------------
      O    1   -0.29910      1.99973     6.28896    0.01041     8.29910
      C    2    0.60866      1.99911     3.35224    0.03998     5.39134
      C    3   -0.09857      1.99878     4.08325    0.01654     6.09857
      C    4   -0.19685      1.99891     4.18495    0.01299     6.19685
      C    5    0.07334      1.99903     3.90638    0.02126     5.92666
      N    6   -0.21264      1.99895     5.19982    0.01386     7.21264
      C    7    0.07092      1.99902     3.90913    0.02093     5.92908
      C    8   -0.17105      1.99892     4.15659    0.01554     6.17105
      C    9   -0.69899      1.99916     4.69103    0.00880     6.69899
      H   10    0.27082      0.00000     0.72676    0.00242     0.72918
      H   11    0.27147      0.00000     0.72627    0.00226     0.72853
      H   12    0.27322      0.00000     0.72454    0.00224     0.72678
      H   13    0.28130      0.00000     0.71560    0.00309     0.71870
      H   14    0.27988      0.00000     0.71776    0.00236     0.72012
      H   15    0.27379      0.00000     0.72419    0.00202     0.72621
      H   16    0.27379      0.00000     0.72419    0.00202     0.72621
 =======================================================================
   * Total *    1.00000     17.99161    44.83166    0.17672    63.00000

                                 Natural Population      
 --------------------------------------------------------
   Core                      17.99161 ( 99.9534% of  18)
   Valence                   44.83166 ( 99.6259% of  45)
   Natural Minimal Basis     62.82328 ( 99.7195% of  63)
   Natural Rydberg Basis      0.17672 (  0.2805% of  63)
 --------------------------------------------------------

    Atom  No          Natural Electron Configuration
 ----------------------------------------------------------------------------
      O    1      [core]2S( 1.70)2p( 4.59)3d( 0.01)
      C    2      [core]2S( 0.84)2p( 2.51)3p( 0.03)3d( 0.01)
      C    3      [core]2S( 0.90)2p( 3.19)3p( 0.01)
      C    4      [core]2S( 0.96)2p( 3.22)3p( 0.01)
      C    5      [core]2S( 0.93)2p( 2.98)3p( 0.01)3d( 0.01)
      N    6      [core]2S( 1.32)2p( 3.88)3p( 0.01)
      C    7      [core]2S( 0.93)2p( 2.98)3p( 0.01)3d( 0.01)
      C    8      [core]2S( 0.96)2p( 3.19)3p( 0.01)
      C    9      [core]2S( 1.13)2p( 3.56)3p( 0.01)
      H   10            1S( 0.73)
      H   11            1S( 0.73)
      H   12            1S( 0.72)
      H   13            1S( 0.72)
      H   14            1S( 0.72)
      H   15            1S( 0.72)
      H   16            1S( 0.72)


 ***************************************************
 *******         Alpha spin orbitals         *******
 ***************************************************


 NATURAL POPULATIONS:  Natural atomic orbital occupancies 
                                                          
   NAO  Atom  No  lang   Type(AO)    Occupancy      Energy
 ----------------------------------------------------------
     1    O    1  S      Cor( 1S)     0.99986     -19.13331
     2    O    1  S      Val( 2S)     0.85190      -1.12707
     3    O    1  S      Ryd( 3S)     0.00047       1.22547
     4    O    1  px     Val( 2p)     0.92999      -0.53898
     5    O    1  px     Ryd( 3p)     0.00147       0.94712
     6    O    1  py     Val( 2p)     0.83530      -0.55324
     7    O    1  py     Ryd( 3p)     0.00051       0.85697
     8    O    1  pz     Val( 2p)     0.71596      -0.49245
     9    O    1  pz     Ryd( 3p)     0.00019       0.83351
    10    O    1  dxy    Ryd( 3d)     0.00071       2.87910
    11    O    1  dxz    Ryd( 3d)     0.00021       2.42399
    12    O    1  dyz    Ryd( 3d)     0.00088       2.58504
    13    O    1  dx2y2  Ryd( 3d)     0.00075       2.83142
    14    O    1  dz2    Ryd( 3d)     0.00019       2.62848

    15    C    2  S      Cor( 1S)     0.99955     -10.39267
    16    C    2  S      Val( 2S)     0.41526      -0.37040
    17    C    2  S      Ryd( 3S)     0.00206       0.36280
    18    C    2  px     Val( 2p)     0.48871      -0.26842
    19    C    2  px     Ryd( 3p)     0.00282       0.49697
    20    C    2  py     Val( 2p)     0.42040      -0.23625
    21    C    2  py     Ryd( 3p)     0.00867       0.55922
    22    C    2  pz     Val( 2p)     0.34121      -0.33358
    23    C    2  pz     Ryd( 3p)     0.00047       0.35452
    24    C    2  dxy    Ryd( 3d)     0.00157       2.15397
    25    C    2  dxz    Ryd( 3d)     0.00045       1.62859
    26    C    2  dyz    Ryd( 3d)     0.00155       1.70004
    27    C    2  dx2y2  Ryd( 3d)     0.00179       2.12401
    28    C    2  dz2    Ryd( 3d)     0.00035       1.89567

    29    C    3  S      Cor( 1S)     0.99940     -10.30071
    30    C    3  S      Val( 2S)     0.45033      -0.35333
    31    C    3  S      Ryd( 3S)     0.00120       0.33059
    32    C    3  px     Val( 2p)     0.55363      -0.31113
    33    C    3  px     Ryd( 3p)     0.00268       0.84517
    34    C    3  py     Val( 2p)     0.55950      -0.29416
    35    C    3  py     Ryd( 3p)     0.00301       0.76159
    36    C    3  pz     Val( 2p)     0.49891      -0.33066
    37    C    3  pz     Ryd( 3p)     0.00025       0.42501
    38    C    3  dxy    Ryd( 3d)     0.00033       2.24424
    39    C    3  dxz    Ryd( 3d)     0.00013       1.65357
    40    C    3  dyz    Ryd( 3d)     0.00034       1.69239
    41    C    3  dx2y2  Ryd( 3d)     0.00057       2.16474
    42    C    3  dz2    Ryd( 3d)     0.00024       1.96843

    43    C    4  S      Cor( 1S)     0.99946     -10.28911
    44    C    4  S      Val( 2S)     0.48077      -0.37016
    45    C    4  S      Ryd( 3S)     0.00084       0.35665
    46    C    4  px     Val( 2p)     0.56155      -0.28064
    47    C    4  px     Ryd( 3p)     0.00186       0.62259
    48    C    4  py     Val( 2p)     0.58609      -0.27463
    49    C    4  py     Ryd( 3p)     0.00229       0.70318
    50    C    4  pz     Val( 2p)     0.48435      -0.32384
    51    C    4  pz     Ryd( 3p)     0.00031       0.36261
    52    C    4  dxy    Ryd( 3d)     0.00032       2.27582
    53    C    4  dxz    Ryd( 3d)     0.00024       1.69874
    54    C    4  dyz    Ryd( 3d)     0.00022       1.71153
    55    C    4  dx2y2  Ryd( 3d)     0.00038       2.26404
    56    C    4  dz2    Ryd( 3d)     0.00022       1.99567

    57    C    5  S      Cor( 1S)     0.99952     -10.32297
    58    C    5  S      Val( 2S)     0.46328      -0.36546
    59    C    5  S      Ryd( 3S)     0.00068       0.31782
    60    C    5  px     Val( 2p)     0.51543      -0.24280
    61    C    5  px     Ryd( 3p)     0.00363       0.43361
    62    C    5  py     Val( 2p)     0.52660      -0.25616
    63    C    5  py     Ryd( 3p)     0.00363       0.66512
    64    C    5  pz     Val( 2p)     0.44496      -0.32126
    65    C    5  pz     Ryd( 3p)     0.00050       0.33641
    66    C    5  dxy    Ryd( 3d)     0.00071       2.26867
    67    C    5  dxz    Ryd( 3d)     0.00037       1.70970
    68    C    5  dyz    Ryd( 3d)     0.00048       1.68761
    69    C    5  dx2y2  Ryd( 3d)     0.00083       2.19507
    70    C    5  dz2    Ryd( 3d)     0.00028       1.98384

    71    N    6  S      Cor( 1S)     0.99963     -14.42712
    72    N    6  S      Val( 2S)     0.68903      -0.72107
    73    N    6  S      Ryd( 3S)     0.00040       0.91805
    74    N    6  px     Val( 2p)     0.86567      -0.48461
    75    N    6  px     Ryd( 3p)     0.00286       0.71932
    76    N    6  py     Val( 2p)     0.63201      -0.41304
    77    N    6  py     Ryd( 3p)     0.00137       0.98323
    78    N    6  pz     Val( 2p)     0.62215      -0.42239
    79    N    6  pz     Ryd( 3p)     0.00014       0.66061
    80    N    6  dxy    Ryd( 3d)     0.00061       2.69432
    81    N    6  dxz    Ryd( 3d)     0.00058       2.01262
    82    N    6  dyz    Ryd( 3d)     0.00026       2.12937
    83    N    6  dx2y2  Ryd( 3d)     0.00043       2.37004
    84    N    6  dz2    Ryd( 3d)     0.00030       2.33015

    85    C    7  S      Cor( 1S)     0.99952     -10.32024
    86    C    7  S      Val( 2S)     0.46415      -0.36305
    87    C    7  S      Ryd( 3S)     0.00066       0.31679
    88    C    7  px     Val( 2p)     0.53375      -0.24634
    89    C    7  px     Ryd( 3p)     0.00353       0.47484
    90    C    7  py     Val( 2p)     0.50817      -0.24660
    91    C    7  py     Ryd( 3p)     0.00353       0.63178
    92    C    7  pz     Val( 2p)     0.44344      -0.31870
    93    C    7  pz     Ryd( 3p)     0.00049       0.33928
    94    C    7  dxy    Ryd( 3d)     0.00076       2.29133
    95    C    7  dxz    Ryd( 3d)     0.00033       1.70725
    96    C    7  dyz    Ryd( 3d)     0.00051       1.69467
    97    C    7  dx2y2  Ryd( 3d)     0.00077       2.17637
    98    C    7  dz2    Ryd( 3d)     0.00028       1.98477

    99    C    8  S      Cor( 1S)     0.99946     -10.28188
   100    C    8  S      Val( 2S)     0.48233      -0.36297
   101    C    8  S      Ryd( 3S)     0.00096       0.36200
   102    C    8  px     Val( 2p)     0.55216      -0.26700
   103    C    8  px     Ryd( 3p)     0.00284       0.58313
   104    C    8  py     Val( 2p)     0.59499      -0.27129
   105    C    8  py     Ryd( 3p)     0.00262       0.71596
   106    C    8  pz     Val( 2p)     0.46911      -0.31516
   107    C    8  pz     Ryd( 3p)     0.00030       0.36283
   108    C    8  dxy    Ryd( 3d)     0.00032       2.27428
   109    C    8  dxz    Ryd( 3d)     0.00023       1.71320
   110    C    8  dyz    Ryd( 3d)     0.00023       1.71024
   111    C    8  dx2y2  Ryd( 3d)     0.00037       2.26405
   112    C    8  dz2    Ryd( 3d)     0.00022       2.00599

   113    C    9  S      Cor( 1S)     0.99959     -10.27433
   114    C    9  S      Val( 2S)     0.56724      -0.45465
   115    C    9  S      Ryd( 3S)     0.00040       0.70077
   116    C    9  px     Val( 2p)     0.61361      -0.28565
   117    C    9  px     Ryd( 3p)     0.00160       0.47554
   118    C    9  py     Val( 2p)     0.57367      -0.28544
   119    C    9  py     Ryd( 3p)     0.00111       0.33316
   120    C    9  pz     Val( 2p)     0.62387      -0.28487
   121    C    9  pz     Ryd( 3p)     0.00017       0.39345
   122    C    9  dxy    Ryd( 3d)     0.00042       2.05802
   123    C    9  dxz    Ryd( 3d)     0.00017       1.87956
   124    C    9  dyz    Ryd( 3d)     0.00019       2.17846
   125    C    9  dx2y2  Ryd( 3d)     0.00015       2.10483
   126    C    9  dz2    Ryd( 3d)     0.00026       2.12234

   127    H   10  S      Val( 1S)     0.36646      -0.11014
   128    H   10  S      Ryd( 2S)     0.00067       0.19254
   129    H   10  px     Ryd( 2p)     0.00012       1.89104
   130    H   10  py     Ryd( 2p)     0.00035       2.08112
   131    H   10  pz     Ryd( 2p)     0.00007       1.45758

   132    H   11  S      Val( 1S)     0.37280      -0.10266
   133    H   11  S      Ryd( 2S)     0.00063       0.15306
   134    H   11  px     Ryd( 2p)     0.00013       1.83723
   135    H   11  py     Ryd( 2p)     0.00037       2.09132
   136    H   11  pz     Ryd( 2p)     0.00006       1.45111

   137    H   12  S      Val( 1S)     0.37273      -0.09919
   138    H   12  S      Ryd( 2S)     0.00062       0.15582
   139    H   12  px     Ryd( 2p)     0.00018       1.88370
   140    H   12  py     Ryd( 2p)     0.00032       2.04591
   141    H   12  pz     Ryd( 2p)     0.00005       1.45310

   142    H   13  S      Val( 1S)     0.35977      -0.08945
   143    H   13  S      Ryd( 2S)     0.00115       0.17371
   144    H   13  px     Ryd( 2p)     0.00012       1.87196
   145    H   13  py     Ryd( 2p)     0.00037       2.11886
   146    H   13  pz     Ryd( 2p)     0.00006       1.47069

   147    H   14  S      Val( 1S)     0.35799      -0.07724
   148    H   14  S      Ryd( 2S)     0.00072       0.19486
   149    H   14  px     Ryd( 2p)     0.00035       2.17776
   150    H   14  py     Ryd( 2p)     0.00007       1.65271
   151    H   14  pz     Ryd( 2p)     0.00005       1.58008

   152    H   15  S      Val( 1S)     0.36215      -0.10911
   153    H   15  S      Ryd( 2S)     0.00043       0.20651
   154    H   15  px     Ryd( 2p)     0.00008       1.59207
   155    H   15  py     Ryd( 2p)     0.00020       1.77602
   156    H   15  pz     Ryd( 2p)     0.00029       1.98069

   157    H   16  S      Val( 1S)     0.36215      -0.10911
   158    H   16  S      Ryd( 2S)     0.00043       0.20651
   159    H   16  px     Ryd( 2p)     0.00008       1.59207
   160    H   16  py     Ryd( 2p)     0.00020       1.77602
   161    H   16  pz     Ryd( 2p)     0.00029       1.98069


 Summary of Natural Population Analysis:                  
                                                          
                                       Natural Population 
                Natural  -----------------------------------------------
    Atom  No    Charge         Core      Valence    Rydberg      Total
 -----------------------------------------------------------------------
      O    1   -0.33838      0.99986     3.33315    0.00537     4.33838
      C    2    0.31512      0.99955     1.66558    0.01975     2.68488
      C    3   -0.07053      0.99940     2.06237    0.00876     3.07053
      C    4   -0.11888      0.99946     2.11275    0.00667     3.11888
      C    5    0.03910      0.99952     1.95027    0.01110     2.96090
      N    6   -0.31543      0.99963     2.80886    0.00694     3.81543
      C    7    0.04012      0.99952     1.94950    0.01086     2.95988
      C    8   -0.10615      0.99946     2.09860    0.00809     3.10615
      C    9   -0.38245      0.99959     2.37840    0.00446     3.38245
      H   10    0.13233      0.00000     0.36646    0.00121     0.36767
      H   11    0.12601      0.00000     0.37280    0.00118     0.37399
      H   12    0.12609      0.00000     0.37273    0.00118     0.37391
      H   13    0.13854      0.00000     0.35977    0.00170     0.36146
      H   14    0.14082      0.00000     0.35799    0.00119     0.35918
      H   15    0.13685      0.00000     0.36215    0.00100     0.36315
      H   16    0.13685      0.00000     0.36215    0.00100     0.36315
 =======================================================================
   * Total *   -0.00000      8.99600    22.91354    0.09046    32.00000

                                 Natural Population      
 --------------------------------------------------------
   Core                       8.99600 ( 99.9556% of   9)
   Valence                   22.91354 ( 99.6241% of  23)
   Natural Minimal Basis     31.90954 ( 99.7173% of  32)
   Natural Rydberg Basis      0.09046 (  0.2827% of  32)
 --------------------------------------------------------

    Atom  No          Natural Electron Configuration
 ----------------------------------------------------------------------------
      O    1      [core]2S( 0.85)2p( 2.48)
      C    2      [core]2S( 0.42)2p( 1.25)3p( 0.01)3d( 0.01)
      C    3      [core]2S( 0.45)2p( 1.61)3p( 0.01)
      C    4      [core]2S( 0.48)2p( 1.63)
      C    5      [core]2S( 0.46)2p( 1.49)3p( 0.01)
      N    6      [core]2S( 0.69)2p( 2.12)
      C    7      [core]2S( 0.46)2p( 1.49)3p( 0.01)
      C    8      [core]2S( 0.48)2p( 1.62)3p( 0.01)
      C    9      [core]2S( 0.57)2p( 1.81)
      H   10            1S( 0.37)
      H   11            1S( 0.37)
      H   12            1S( 0.37)
      H   13            1S( 0.36)
      H   14            1S( 0.36)
      H   15            1S( 0.36)
      H   16            1S( 0.36)


 NATURAL BOND ORBITAL ANALYSIS, alpha spin orbitals:

                       Occupancies       Lewis Structure    Low   High
           Occ.    -------------------  -----------------   occ   occ
  Cycle   Thresh.   Lewis   Non-Lewis     CR  BD  3C  LP    (L)   (NL)   Dev
 =============================================================================
   1(1)    0.90    30.34664   1.65336      9  17   0   6     3      3    0.03
   2(2)    0.90    30.34664   1.65336      9  17   0   6     3      3    0.03
   3(1)    0.80    30.88988   1.11012      9  19   0   4     1      3    0.03
   4(2)    0.80    30.89526   1.10474      9  19   0   4     1      3    0.03
   5(3)    0.80    30.88988   1.11012      9  19   0   4     1      3    0.03
   6(4)    0.80    30.89526   1.10474      9  19   0   4     1      3    0.03
   7(1)    0.70    30.62346   1.37654      9  18   0   5     1      4    0.03
   8(2)    0.70    30.67925   1.32075      9  18   0   5     1      4    0.03
   9(3)    0.70    30.93922   1.06078      9  19   0   4     0      4    0.03
 -----------------------------------------------------------------------------

 Structure accepted: No low occupancy Lewis orbitals

 --------------------------------------------------------
   Core                      8.99601 ( 99.956% of   9)
   Valence Lewis            21.94321 ( 95.405% of  23)
  ==================       ============================
   Total Lewis              30.93922 ( 96.685% of  32)
  -----------------------------------------------------
   Valence non-Lewis         0.99874 (  3.121% of  32)
   Rydberg non-Lewis         0.06205 (  0.194% of  32)
  ==================       ============================
   Total non-Lewis           1.06078 (  3.315% of  32)
 --------------------------------------------------------


       (Occupancy)   Bond orbital/ Coefficients/ Hybrids
 ---------------------------------------------------------------------------------
     1. (0.99759) BD ( 1) O   1 - C   2  
                ( 67.32%)   0.8205* O   1 s( 43.62%)p 1.29( 56.29%)d 0.00(  0.08%)
                                           -0.0000  0.6602 -0.0199  0.3151 -0.0062
                                            0.6807 -0.0157 -0.0000  0.0000  0.0189
                                           -0.0000 -0.0000 -0.0154 -0.0152
                ( 32.68%)   0.5716* C   2 s( 29.14%)p 2.42( 70.59%)d 0.01(  0.27%)
                                           -0.0000  0.5385 -0.0372 -0.3445 -0.0404
                                           -0.7635 -0.0517 -0.0000  0.0000  0.0325
                                           -0.0000 -0.0000 -0.0318 -0.0260
     2. (0.98947) BD ( 1) C   2 - C   3  
                ( 47.33%)   0.6880* C   2 s( 34.63%)p 1.89( 65.29%)d 0.00(  0.07%)
                                            0.0002  0.5885  0.0041  0.8063 -0.0129
                                            0.0518 -0.0051 -0.0000 -0.0000  0.0042
                                            0.0000  0.0000  0.0233 -0.0122
                ( 52.67%)   0.7257* C   3 s( 30.78%)p 2.25( 69.16%)d 0.00(  0.06%)
                                            0.0000  0.5548 -0.0004 -0.8289  0.0153
                                           -0.0665 -0.0022 -0.0000 -0.0000  0.0038
                                            0.0000  0.0000  0.0198 -0.0130
     3. (0.99438) BD ( 1) C   2 - C   9  
                ( 50.39%)   0.7099* C   2 s( 35.92%)p 1.78( 64.02%)d 0.00(  0.05%)
                                           -0.0001  0.5992  0.0133 -0.4788 -0.0129
                                            0.6404 -0.0274  0.0000 -0.0000 -0.0192
                                           -0.0000  0.0000 -0.0078 -0.0108
                ( 49.61%)   0.7043* C   9 s( 27.27%)p 2.66( 72.66%)d 0.00(  0.07%)
                                            0.0003  0.5222  0.0051  0.4873 -0.0051
                                           -0.6990 -0.0203 -0.0000 -0.0000 -0.0221
                                           -0.0000  0.0000 -0.0073 -0.0125
     4. (0.98702) BD ( 1) C   3 - C   4  
                ( 51.30%)   0.7162* C   3 s( 35.14%)p 1.84( 64.82%)d 0.00(  0.04%)
                                           -0.0001  0.5927  0.0062  0.3379 -0.0140
                                            0.7306  0.0084  0.0000 -0.0000  0.0123
                                           -0.0000  0.0000 -0.0091 -0.0122
                ( 48.70%)   0.6979* C   4 s( 34.94%)p 1.86( 65.01%)d 0.00(  0.05%)
                                            0.0001  0.5911  0.0042 -0.4064 -0.0193
                                           -0.6961  0.0105 -0.0000 -0.0000  0.0136
                                            0.0000  0.0000 -0.0105 -0.0132
     5. (0.81050) BD ( 2) C   3 - C   4  
                ( 51.13%)   0.7151* C   3 s(  0.00%)p 1.00( 99.98%)d 0.00(  0.02%)
                                           -0.0000  0.0000 -0.0000 -0.0000 -0.0000
                                            0.0000 -0.0000  0.9998  0.0087 -0.0000
                                            0.0095  0.0120  0.0000  0.0000
                ( 48.87%)   0.6991* C   4 s(  0.00%)p 1.00( 99.95%)d 0.00(  0.05%)
                                            0.0000  0.0000  0.0000 -0.0000 -0.0000
                                           -0.0000  0.0000  0.9997  0.0051  0.0000
                                            0.0056 -0.0227  0.0000  0.0000
     6. (0.98590) BD ( 1) C   3 - C   8  
                ( 51.63%)   0.7185* C   3 s( 34.03%)p 1.94( 65.93%)d 0.00(  0.04%)
                                           -0.0001  0.5834  0.0033  0.4447 -0.0137
                                           -0.6792 -0.0084  0.0000 -0.0000 -0.0140
                                            0.0000 -0.0000 -0.0055 -0.0123
                ( 48.37%)   0.6955* C   8 s( 34.40%)p 1.91( 65.55%)d 0.00(  0.05%)
                                            0.0001  0.5865  0.0048 -0.4785 -0.0160
                                            0.6528 -0.0135 -0.0000 -0.0000 -0.0153
                                            0.0000 -0.0000 -0.0082 -0.0132
     7. (0.99175) BD ( 1) C   4 - C   5  
                ( 51.35%)   0.7166* C   4 s( 34.87%)p 1.87( 65.08%)d 0.00(  0.06%)
                                           -0.0000  0.5903  0.0162  0.8051  0.0108
                                            0.0315  0.0377  0.0000  0.0000 -0.0027
                                            0.0000 -0.0000  0.0196 -0.0130
                ( 48.65%)   0.6975* C   5 s( 38.79%)p 1.58( 61.15%)d 0.00(  0.06%)
                                            0.0002  0.6228 -0.0034 -0.7804 -0.0052
                                           -0.0307  0.0400 -0.0000 -0.0000  0.0037
                                            0.0000 -0.0000  0.0201 -0.0123
     8. (0.98890) BD ( 1) C   4 - H  10  
                ( 63.31%)   0.7957* C   4 s( 30.11%)p 2.32( 69.86%)d 0.00(  0.03%)
                                           -0.0003  0.5486 -0.0143 -0.4302  0.0170
                                            0.7164  0.0005 -0.0000 -0.0000 -0.0116
                                            0.0000 -0.0000 -0.0061 -0.0100
                ( 36.69%)   0.6057* H  10 s( 99.90%)p 0.00(  0.10%)
                                            0.9995 -0.0011  0.0142 -0.0288  0.0000
     9. (0.99362) BD ( 1) C   5 - N   6  
                ( 39.17%)   0.6258* C   5 s( 30.41%)p 2.28( 69.45%)d 0.00(  0.14%)
                                           -0.0000  0.5510 -0.0211  0.4660  0.0679
                                           -0.6875 -0.0066  0.0000  0.0000 -0.0282
                                            0.0000 -0.0000 -0.0145 -0.0203
                ( 60.83%)   0.7800* N   6 s( 36.82%)p 1.71( 63.12%)d 0.00(  0.06%)
                                            0.0001  0.6067  0.0085 -0.4042 -0.0169
                                            0.6834 -0.0220 -0.0000 -0.0000 -0.0203
                                            0.0000 -0.0000  0.0032 -0.0133
    10. (0.86966) BD ( 2) C   5 - N   6  
                ( 36.77%)   0.6064* C   5 s(  0.00%)p 1.00( 99.85%)d 0.00(  0.15%)
                                            0.0000 -0.0000 -0.0000 -0.0000 -0.0000
                                            0.0000 -0.0000  0.9992  0.0012  0.0000
                                            0.0076 -0.0380  0.0000  0.0000
                ( 63.23%)   0.7951* N   6 s(  0.00%)p 1.00( 99.90%)d 0.00(  0.10%)
                                           -0.0000  0.0000  0.0000 -0.0000  0.0000
                                            0.0000 -0.0000  0.9995 -0.0062 -0.0000
                                           -0.0311  0.0053  0.0000 -0.0000
    11. (0.99053) BD ( 1) C   5 - H  11  
                ( 62.89%)   0.7931* C   5 s( 30.65%)p 2.26( 69.31%)d 0.00(  0.03%)
                                           -0.0005  0.5535  0.0123  0.4122  0.0038
                                            0.7230 -0.0224  0.0000  0.0000  0.0137
                                            0.0000  0.0000 -0.0069 -0.0087
                ( 37.11%)   0.6092* H  11 s( 99.89%)p 0.00(  0.11%)
                                            0.9994 -0.0025 -0.0167 -0.0294 -0.0000
    12. (0.99355) BD ( 1) N   6 - C   7  
                ( 60.96%)   0.7808* N   6 s( 36.54%)p 1.74( 63.40%)d 0.00(  0.06%)
                                            0.0001  0.6044  0.0078 -0.3230 -0.0199
                                           -0.7273  0.0194 -0.0000 -0.0000  0.0203
                                            0.0000  0.0000 -0.0016 -0.0134
                ( 39.04%)   0.6248* C   7 s( 30.27%)p 2.30( 69.59%)d 0.00(  0.14%)
                                           -0.0000  0.5497 -0.0213  0.3810  0.0669
                                            0.7390  0.0146  0.0000  0.0000  0.0241
                                            0.0000  0.0000 -0.0209 -0.0203
    13. (0.99209) BD ( 1) C   7 - C   8  
                ( 48.81%)   0.6987* C   7 s( 38.93%)p 1.57( 61.01%)d 0.00(  0.06%)
                                            0.0002  0.6240 -0.0020 -0.7776  0.0004
                                           -0.0624 -0.0399 -0.0000  0.0000  0.0011
                                            0.0000  0.0000  0.0201 -0.0121
                ( 51.19%)   0.7154* C   8 s( 35.08%)p 1.85( 64.87%)d 0.00(  0.06%)
                                           -0.0000  0.5920  0.0172  0.8025  0.0122
                                            0.0558 -0.0386  0.0000  0.0000  0.0073
                                            0.0000  0.0000  0.0186 -0.0127
    14. (0.79049) BD ( 2) C   7 - C   8  
                ( 48.08%)   0.6934* C   7 s(  0.00%)p 1.00( 99.93%)d 0.00(  0.07%)
                                           -0.0000 -0.0000  0.0000 -0.0000  0.0000
                                            0.0000  0.0000  0.9996 -0.0106 -0.0000
                                           -0.0215  0.0155  0.0000 -0.0000
                ( 51.92%)   0.7205* C   8 s(  0.00%)p 1.00( 99.94%)d 0.00(  0.06%)
                                            0.0000 -0.0000 -0.0000 -0.0000 -0.0000
                                            0.0000 -0.0000  0.9997 -0.0035 -0.0000
                                            0.0186  0.0165 -0.0000  0.0000
    15. (0.99060) BD ( 1) C   7 - H  12  
                ( 62.91%)   0.7931* C   7 s( 30.65%)p 2.26( 69.31%)d 0.00(  0.03%)
                                            0.0005 -0.5535 -0.0118 -0.4967 -0.0005
                                            0.6678 -0.0216 -0.0000 -0.0000  0.0150
                                           -0.0000  0.0000  0.0032  0.0088
                ( 37.09%)   0.6091* H  12 s( 99.89%)p 0.00(  0.11%)
                                           -0.9994  0.0025  0.0197 -0.0275  0.0000
    16. (0.98841) BD ( 1) C   8 - H  13  
                ( 64.00%)   0.8000* C   8 s( 30.45%)p 2.28( 69.52%)d 0.00(  0.02%)
                                            0.0003 -0.5516  0.0157  0.3542 -0.0153
                                            0.7546 -0.0045  0.0000 -0.0000 -0.0098
                                           -0.0000 -0.0000  0.0074  0.0097
                ( 36.00%)   0.6000* H  13 s( 99.89%)p 0.00(  0.11%)
                                           -0.9995  0.0015 -0.0140 -0.0299 -0.0000
    17. (0.99246) BD ( 1) C   9 - H  14  
                ( 64.01%)   0.8001* C   9 s( 25.06%)p 2.99( 74.91%)d 0.00(  0.03%)
                                            0.0000 -0.5006 -0.0052  0.8390 -0.0061
                                            0.2118 -0.0161 -0.0000 -0.0000 -0.0108
                                            0.0000  0.0000 -0.0108  0.0087
                ( 35.99%)   0.5999* H  14 s( 99.91%)p 0.00(  0.09%)
                                           -0.9995  0.0010 -0.0300 -0.0063  0.0000
    18. (0.98066) BD ( 1) C   9 - H  15  
                ( 63.18%)   0.7949* C   9 s( 23.81%)p 3.20( 76.15%)d 0.00(  0.04%)
                                           -0.0001  0.4880 -0.0032  0.1694 -0.0212
                                            0.4822  0.0086 -0.7069 -0.0010  0.0056
                                           -0.0114 -0.0109 -0.0026  0.0097
                ( 36.82%)   0.6068* H  15 s( 99.90%)p 0.00(  0.10%)
                                            0.9995 -0.0009  0.0005 -0.0189  0.0251
    19. (0.98066) BD ( 1) C   9 - H  16  
                ( 63.18%)   0.7949* C   9 s( 23.81%)p 3.20( 76.15%)d 0.00(  0.04%)
                                           -0.0001  0.4880 -0.0032  0.1694 -0.0212
                                            0.4822  0.0086  0.7069  0.0010  0.0056
                                            0.0114  0.0109 -0.0026  0.0097
                ( 36.82%)   0.6068* H  16 s( 99.90%)p 0.00(  0.10%)
                                            0.9995 -0.0009  0.0005 -0.0189 -0.0251
    20. (0.99986) CR ( 1) O   1           s(100.00%)p 0.00(  0.00%)
                                            1.0000 -0.0004 -0.0000  0.0001 -0.0000
                                            0.0003 -0.0000 -0.0000  0.0000  0.0000
                                           -0.0000 -0.0000 -0.0000 -0.0000
    21. (0.99955) CR ( 1) C   2           s(100.00%)p 0.00(  0.00%)
                                            1.0000 -0.0000 -0.0000 -0.0002  0.0000
                                            0.0000 -0.0000  0.0000  0.0000 -0.0000
                                           -0.0000  0.0000 -0.0000  0.0000
    22. (0.99940) CR ( 1) C   3           s(100.00%)
                                            1.0000  0.0001  0.0000  0.0001 -0.0000
                                            0.0000  0.0000  0.0000  0.0000 -0.0000
                                            0.0000  0.0000 -0.0000 -0.0000
    23. (0.99946) CR ( 1) C   4           s(100.00%)p 0.00(  0.00%)
                                            1.0000  0.0002 -0.0000 -0.0001  0.0000
                                            0.0003  0.0000 -0.0000 -0.0000 -0.0000
                                           -0.0000  0.0000 -0.0000 -0.0000
    24. (0.99953) CR ( 1) C   5           s(100.00%)p 0.00(  0.00%)
                                            1.0000  0.0002  0.0000  0.0003  0.0000
                                            0.0003 -0.0000 -0.0000  0.0000  0.0000
                                           -0.0000  0.0000 -0.0000 -0.0000
    25. (0.99963) CR ( 1) N   6           s(100.00%)p 0.00(  0.00%)
                                            1.0000 -0.0003  0.0000 -0.0001 -0.0000
                                           -0.0000 -0.0000  0.0000 -0.0000  0.0000
                                           -0.0000  0.0000  0.0000  0.0000
    26. (0.99952) CR ( 1) C   7           s(100.00%)p 0.00(  0.00%)
                                            1.0000  0.0002  0.0000  0.0004  0.0000
                                           -0.0003  0.0000  0.0000 -0.0000 -0.0000
                                           -0.0000  0.0000 -0.0000 -0.0000
    27. (0.99946) CR ( 1) C   8           s(100.00%)p 0.00(  0.00%)
                                            1.0000  0.0001 -0.0000 -0.0001  0.0000
                                           -0.0003  0.0000 -0.0000  0.0000  0.0000
                                           -0.0000 -0.0000 -0.0000 -0.0000
    28. (0.99959) CR ( 1) C   9           s(100.00%)p 0.00(  0.00%)
                                            1.0000 -0.0000 -0.0000 -0.0001 -0.0000
                                            0.0003  0.0000  0.0000  0.0000  0.0000
                                            0.0000  0.0000  0.0000  0.0000
    29. (0.98932) LP ( 1) O   1           s( 56.40%)p 0.77( 43.57%)d 0.00(  0.02%)
                                            0.0005  0.7509  0.0108 -0.2879  0.0021
                                           -0.5940  0.0023  0.0000 -0.0000 -0.0116
                                            0.0000  0.0000  0.0091  0.0057
    30. (0.95633) LP ( 2) O   1           s(  0.01%)p99.99( 99.91%)d 7.61(  0.08%)
                                            0.0000  0.0089  0.0052  0.9038  0.0110
                                           -0.4268 -0.0050 -0.0000 -0.0000  0.0178
                                           -0.0000  0.0000  0.0221 -0.0006
    31. (0.71705) LP ( 3) O   1           s(  0.00%)p 1.00( 99.85%)d 0.00(  0.15%)
                                           -0.0000  0.0000 -0.0000  0.0000 -0.0000
                                            0.0000 -0.0000  0.9992 -0.0038  0.0000
                                            0.0167  0.0350 -0.0000 -0.0000
    32. (0.34199) LP*( 1) C   2           s(  0.00%)p 1.00( 99.77%)d 0.00(  0.23%)
                                           -0.0000  0.0000 -0.0000  0.0000 -0.0000
                                           -0.0000 -0.0000  0.9989  0.0028 -0.0000
                                           -0.0152 -0.0451 -0.0000  0.0000
    33. (0.97227) LP ( 1) N   6           s( 26.63%)p 2.75( 73.34%)d 0.00(  0.03%)
                                            0.0003  0.5159 -0.0108  0.8548  0.0184
                                            0.0484  0.0011  0.0000  0.0000 -0.0019
                                           -0.0000 -0.0000 -0.0154  0.0088
    34. (0.00166) RY*( 1) O   1           s(  0.50%)p99.99( 96.42%)d 6.17(  3.08%)
                                           -0.0000 -0.0010  0.0706 -0.0059  0.8923
                                            0.0045 -0.4098 -0.0000 -0.0000 -0.1105
                                            0.0000 -0.0000 -0.1362  0.0002
    35. (0.00018) RY*( 2) O   1           s(  0.00%)p 1.00( 97.03%)d 0.03(  2.97%)
                                            0.0000  0.0000  0.0000  0.0000  0.0000
                                            0.0000  0.0000  0.0104  0.9850  0.0000
                                           -0.0956 -0.1433 -0.0000  0.0000
    36. (0.00007) RY*( 3) O   1           s( 81.15%)p 0.10(  7.89%)d 0.14( 10.96%)
    37. (0.00005) RY*( 4) O   1           s( 12.81%)p 6.31( 80.90%)d 0.49(  6.29%)
    38. (0.00000) RY*( 5) O   1           s(  3.42%)p 3.27( 11.19%)d24.98( 85.39%)
    39. (0.00000) RY*( 6) O   1           s(  0.00%)p 1.00(  0.96%)d99.99( 99.04%)
    40. (0.00000) RY*( 7) O   1           s(  0.00%)p 1.00(  2.16%)d45.38( 97.84%)
    41. (0.00000) RY*( 8) O   1           s(  2.00%)p 1.74(  3.47%)d47.39( 94.54%)
    42. (0.00000) RY*( 9) O   1           s(  0.09%)p 4.05(  0.36%)d99.99( 99.55%)
    43. (0.00877) RY*( 1) C   2           s( 11.42%)p 7.75( 88.53%)d 0.00(  0.05%)
                                           -0.0000  0.0565  0.3332 -0.0302  0.2654
                                           -0.0380  0.9014  0.0000 -0.0000  0.0078
                                            0.0000  0.0000 -0.0054  0.0197
    44. (0.00254) RY*( 2) C   2           s(  3.10%)p 6.01( 18.60%)d25.29( 78.30%)
                                           -0.0000 -0.0121  0.1756  0.0244 -0.4260
                                           -0.0054  0.0628 -0.0000  0.0000 -0.5664
                                            0.0000 -0.0000 -0.6798 -0.0039
    45. (0.00141) RY*( 3) C   2           s(  6.03%)p13.07( 78.83%)d 2.51( 15.14%)
                                           -0.0000  0.0185  0.2449  0.0059  0.8224
                                           -0.0279 -0.3333 -0.0000 -0.0001 -0.3276
                                           -0.0000 -0.0001 -0.2098  0.0060
    46. (0.00138) RY*( 4) C   2           s(  0.00%)p 1.00( 32.95%)d 2.04( 67.05%)
                                           -0.0000  0.0000  0.0000  0.0000  0.0001
                                           -0.0000 -0.0000  0.0374  0.5728 -0.0000
                                            0.2747  0.7714 -0.0000 -0.0000
    47. (0.00048) RY*( 5) C   2           s( 77.13%)p 0.15( 11.95%)d 0.14( 10.92%)
                                            0.0000 -0.0117  0.8782 -0.0031 -0.2245
                                           -0.0137 -0.2625 -0.0000  0.0000  0.3055
                                           -0.0000  0.0000  0.0884  0.0898
    48. (0.00039) RY*( 6) C   2           s(  1.73%)p 1.24(  2.16%)d55.42( 96.11%)
                                            0.0000  0.0084  0.1314 -0.0225 -0.1389
                                           -0.0421 -0.0011  0.0000  0.0000 -0.6906
                                           -0.0000  0.0000  0.6954  0.0232
    49. (0.00030) RY*( 7) C   2           s(  0.00%)p 1.00(  0.69%)d99.99( 99.31%)
                                            0.0000 -0.0000  0.0000 -0.0000 -0.0000
                                           -0.0000 -0.0000  0.0022 -0.0830  0.0000
                                            0.9567 -0.2791  0.0000 -0.0000
    50. (0.00002) RY*( 8) C   2           s(  0.00%)p 1.00( 66.59%)d 0.50( 33.41%)
    51. (0.00001) RY*( 9) C   2           s(  0.89%)p 0.03(  0.02%)d99.99( 99.08%)
    52. (0.00316) RY*( 1) C   3           s(  7.93%)p11.42( 90.50%)d 0.20(  1.58%)
                                            0.0000  0.0016  0.2815  0.0073  0.3223
                                           -0.0088  0.8950  0.0000  0.0000 -0.0849
                                           -0.0000 -0.0000  0.0911 -0.0164
    53. (0.00270) RY*( 2) C   3           s(  1.63%)p55.77( 91.11%)d 4.44(  7.26%)
                                            0.0000  0.0044  0.1277  0.0266  0.8768
                                            0.0057 -0.3761  0.0000 -0.0000  0.0717
                                            0.0000  0.0000  0.2583 -0.0271
    54. (0.00099) RY*( 3) C   3           s( 89.80%)p 0.10(  8.62%)d 0.02(  1.57%)
                                           -0.0000 -0.0076  0.9476 -0.0099 -0.2077
                                           -0.0019 -0.2073  0.0000  0.0000  0.0784
                                           -0.0000 -0.0000 -0.0901 -0.0383
    55. (0.00041) RY*( 4) C   3           s(  0.00%)p 1.00(  0.02%)d99.99( 99.98%)
                                           -0.0000 -0.0000  0.0000  0.0000 -0.0000
                                            0.0000 -0.0000 -0.0122  0.0005 -0.0000
                                            0.0203  0.9997 -0.0000 -0.0000
    56. (0.00025) RY*( 5) C   3           s(  0.00%)p 1.00( 85.90%)d 0.16( 14.10%)
                                           -0.0000  0.0000 -0.0000  0.0000 -0.0000
                                            0.0000  0.0000 -0.0046  0.9268 -0.0000
                                           -0.3754  0.0071  0.0000 -0.0000
    57. (0.00012) RY*( 6) C   3           s(  0.30%)p20.31(  6.04%)d99.99( 93.67%)
                                           -0.0000 -0.0036  0.0544  0.0097 -0.2366
                                            0.0129 -0.0640 -0.0000 -0.0000 -0.5093
                                            0.0000 -0.0000  0.8230 -0.0053
    58. (0.00009) RY*( 7) C   3           s(  0.11%)p32.80(  3.69%)d99.99( 96.20%)
    59. (0.00007) RY*( 8) C   3           s(  0.00%)p 1.00( 14.11%)d 6.09( 85.89%)
    60. (0.00001) RY*( 9) C   3           s(  0.28%)p 0.48(  0.13%)d99.99( 99.59%)
    61. (0.00219) RY*( 1) C   4           s(  0.37%)p99.99( 92.99%)d18.10(  6.65%)
                                            0.0000 -0.0178  0.0579 -0.0161 -0.6525
                                            0.0251  0.7094 -0.0000 -0.0000  0.2122
                                           -0.0000  0.0000  0.1452  0.0191
    62. (0.00108) RY*( 2) C   4           s(  5.06%)p18.60( 94.06%)d 0.17(  0.88%)
                                            0.0000  0.0210  0.2239  0.0179 -0.7038
                                            0.0161 -0.6669  0.0000 -0.0000 -0.0488
                                            0.0000  0.0000  0.0797 -0.0065
    63. (0.00055) RY*( 3) C   4           s( 93.21%)p 0.06(  5.14%)d 0.02(  1.64%)
                                            0.0000 -0.0095  0.9654 -0.0199  0.2038
                                            0.0092  0.0971  0.0000 -0.0000  0.0795
                                            0.0000  0.0000 -0.0538 -0.0850
    64. (0.00048) RY*( 4) C   4           s(  0.00%)p 1.00( 60.78%)d 0.65( 39.22%)
                                           -0.0000 -0.0000  0.0000 -0.0000 -0.0000
                                            0.0000  0.0000 -0.0115  0.7795  0.0000
                                           -0.4469 -0.4388  0.0000 -0.0000
    65. (0.00014) RY*( 5) C   4           s(  0.00%)p 1.00( 33.26%)d 2.01( 66.74%)
                                           -0.0000 -0.0000  0.0000  0.0000 -0.0000
                                            0.0000 -0.0000 -0.0022  0.5767  0.0000
                                            0.7854  0.2248 -0.0000  0.0000
    66. (0.00005) RY*( 6) C   4           s(  0.89%)p 2.71(  2.42%)d99.99( 96.68%)
    67. (0.00003) RY*( 7) C   4           s(  0.03%)p99.99(  5.08%)d99.99( 94.89%)
    68. (0.00000) RY*( 8) C   4           s(  0.00%)p 1.00(  6.01%)d15.63( 93.99%)
    69. (0.00000) RY*( 9) C   4           s(  0.52%)p 0.69(  0.36%)d99.99( 99.12%)
    70. (0.00332) RY*( 1) C   5           s(  1.68%)p49.53( 83.02%)d 9.13( 15.30%)
                                            0.0000 -0.0088  0.1292  0.0435  0.0242
                                            0.0161  0.9097  0.0000 -0.0000 -0.2702
                                            0.0000 -0.0000  0.2802  0.0391
    71. (0.00210) RY*( 2) C   5           s(  1.12%)p87.57( 98.10%)d 0.69(  0.78%)
                                           -0.0000 -0.0355  0.0997 -0.0409  0.9873
                                            0.0431 -0.0519 -0.0000  0.0000 -0.0801
                                           -0.0000 -0.0000 -0.0361 -0.0073
    72. (0.00090) RY*( 3) C   5           s(  0.00%)p 1.00( 33.33%)d 2.00( 66.67%)
                                            0.0000  0.0000 -0.0000  0.0000 -0.0000
                                            0.0000  0.0000 -0.0267  0.5767  0.0000
                                            0.5883 -0.5662 -0.0000  0.0000
    73. (0.00039) RY*( 4) C   5           s( 84.67%)p 0.01(  0.57%)d 0.17( 14.76%)
                                           -0.0000  0.0139  0.9201  0.0056 -0.0664
                                           -0.0350  0.0057  0.0000  0.0000  0.3398
                                           -0.0000  0.0000 -0.1254  0.1280
    74. (0.00036) RY*( 5) C   5           s(  0.00%)p 1.00( 59.52%)d 0.68( 40.48%)
                                            0.0000  0.0000  0.0000  0.0000  0.0000
                                           -0.0000 -0.0000 -0.0091 -0.7714  0.0000
                                            0.6206 -0.1405  0.0000  0.0000
    75. (0.00033) RY*( 6) C   5           s(  1.51%)p 6.20(  9.38%)d58.93( 89.11%)
                                            0.0000  0.0032  0.1229  0.0108  0.0082
                                           -0.0112 -0.3057  0.0000  0.0000  0.0128
                                           -0.0000  0.0000  0.9437  0.0210
    76. (0.00003) RY*( 7) C   5           s( 10.78%)p 0.76(  8.24%)d 7.51( 80.98%)
    77. (0.00000) RY*( 8) C   5           s(  0.00%)p 1.00(  7.30%)d12.69( 92.70%)
    78. (0.00000) RY*( 9) C   5           s(  0.38%)p 2.01(  0.77%)d99.99( 98.84%)
    79. (0.00254) RY*( 1) N   6           s(  6.14%)p14.19( 87.11%)d 1.10(  6.75%)
                                            0.0000 -0.0151  0.2473  0.0277 -0.9313
                                            0.0019 -0.0541  0.0000 -0.0000 -0.0305
                                           -0.0000 -0.0000 -0.2575 -0.0168
    80. (0.00090) RY*( 2) N   6           s(  0.00%)p 1.00( 98.49%)d 0.02(  1.51%)
                                            0.0000  0.0003  0.0010 -0.0017 -0.0570
                                            0.0255  0.9905  0.0000 -0.0000 -0.1220
                                            0.0000 -0.0000  0.0136 -0.0005
    81. (0.00029) RY*( 3) N   6           s(  0.00%)p 1.00(  0.49%)d99.99( 99.51%)
                                           -0.0000 -0.0000  0.0000  0.0000  0.0000
                                            0.0000  0.0000 -0.0081 -0.0698 -0.0000
                                           -0.0756  0.9947  0.0000 -0.0000
    82. (0.00014) RY*( 4) N   6           s(  0.00%)p 1.00( 90.03%)d 0.11(  9.97%)
                                            0.0000  0.0000  0.0000 -0.0000 -0.0000
                                           -0.0000  0.0000  0.0148  0.9487 -0.0000
                                            0.3027  0.0897  0.0000  0.0000
    83. (0.00008) RY*( 5) N   6           s(  0.06%)p25.14(  1.59%)d99.99( 98.34%)
    84. (0.00008) RY*( 6) N   6           s( 78.42%)p 0.12(  9.26%)d 0.16( 12.32%)
    85. (0.00002) RY*( 7) N   6           s( 14.25%)p 0.14(  1.93%)d 5.88( 83.81%)
    86. (0.00000) RY*( 8) N   6           s(  0.00%)p 1.00(  9.57%)d 9.45( 90.43%)
    87. (0.00000) RY*( 9) N   6           s(  1.13%)p 1.54(  1.75%)d85.68( 97.12%)
    88. (0.00319) RY*( 1) C   7           s(  2.21%)p36.96( 81.78%)d 7.23( 16.01%)
                                            0.0000 -0.0108  0.1484  0.0428  0.1772
                                           -0.0121 -0.8857  0.0000  0.0000  0.3365
                                           -0.0000  0.0000  0.2123  0.0420
    89. (0.00206) RY*( 2) C   7           s(  0.62%)p99.99( 98.61%)d 1.26(  0.78%)
                                           -0.0000 -0.0355  0.0700 -0.0365  0.9684
                                           -0.0487  0.2109 -0.0000  0.0000  0.0584
                                           -0.0000 -0.0000 -0.0653 -0.0096
    90. (0.00073) RY*( 3) C   7           s(  0.00%)p 1.00( 35.73%)d 1.80( 64.27%)
                                           -0.0000 -0.0000 -0.0000 -0.0000 -0.0000
                                           -0.0000 -0.0000  0.0078  0.5977 -0.0000
                                            0.5147  0.6146 -0.0000  0.0000
    91. (0.00039) RY*( 4) C   7           s( 81.35%)p 0.00(  0.30%)d 0.23( 18.35%)
                                           -0.0000  0.0125  0.9019  0.0017 -0.0374
                                            0.0345 -0.0200  0.0000  0.0000 -0.4038
                                           -0.0000 -0.0000 -0.0652  0.1271
    92. (0.00032) RY*( 5) C   7           s(  0.00%)p 1.00( 56.40%)d 0.77( 43.60%)
                                           -0.0000  0.0000  0.0000 -0.0000  0.0000
                                            0.0000  0.0000  0.0024 -0.7510 -0.0000
                                            0.6278  0.2046 -0.0000  0.0000
    93. (0.00031) RY*( 6) C   7           s(  2.16%)p 4.44(  9.58%)d40.85( 88.25%)
                                           -0.0000  0.0036  0.1469  0.0093 -0.0246
                                            0.0138  0.3082  0.0000  0.0000  0.1738
                                            0.0000  0.0000  0.9230  0.0202
    94. (0.00003) RY*( 7) C   7           s( 13.31%)p 0.69(  9.16%)d 5.83( 77.53%)
    95. (0.00000) RY*( 8) C   7           s(  0.00%)p 1.00(  7.94%)d11.60( 92.06%)
    96. (0.00000) RY*( 9) C   7           s(  0.50%)p 1.30(  0.65%)d99.99( 98.85%)
    97. (0.00321) RY*( 1) C   8           s(  1.94%)p48.57( 94.31%)d 1.93(  3.75%)
                                            0.0000 -0.0103  0.1390 -0.0083 -0.8177
                                           -0.0294 -0.5231 -0.0000 -0.0000 -0.1215
                                            0.0000 -0.0000  0.1502  0.0112
    98. (0.00142) RY*( 2) C   8           s(  3.38%)p28.03( 94.82%)d 0.53(  1.79%)
                                            0.0000  0.0255  0.1821  0.0239 -0.5202
                                            0.0001  0.8228  0.0000 -0.0000  0.1309
                                            0.0000  0.0000 -0.0252 -0.0134
    99. (0.00058) RY*( 3) C   8           s( 93.26%)p 0.06(  5.16%)d 0.02(  1.58%)
                                            0.0000 -0.0092  0.9657 -0.0200  0.2167
                                           -0.0133 -0.0636 -0.0000 -0.0000 -0.0871
                                            0.0000 -0.0000 -0.0035 -0.0908
   100. (0.00044) RY*( 4) C   8           s(  0.00%)p 1.00( 61.86%)d 0.62( 38.14%)
                                           -0.0000 -0.0000  0.0000 -0.0000 -0.0000
                                           -0.0000  0.0000  0.0058  0.7865 -0.0000
                                           -0.4926  0.3725  0.0000 -0.0000
   101. (0.00011) RY*( 5) C   8           s(  0.00%)p 1.00( 30.54%)d 2.27( 69.46%)
                                            0.0000 -0.0000  0.0000  0.0000 -0.0000
                                           -0.0000 -0.0000 -0.0124  0.5525 -0.0000
                                            0.8307 -0.0677 -0.0000  0.0000
   102. (0.00005) RY*( 6) C   8           s(  0.86%)p 3.76(  3.24%)d99.99( 95.90%)
   103. (0.00005) RY*( 7) C   8           s(  0.03%)p79.90(  2.24%)d99.99( 97.73%)
   104. (0.00000) RY*( 8) C   8           s(  0.00%)p 1.00(  7.67%)d12.04( 92.33%)
   105. (0.00000) RY*( 9) C   8           s(  0.60%)p 0.47(  0.28%)d99.99( 99.12%)
   106. (0.00137) RY*( 1) C   9           s(  0.66%)p99.99( 96.87%)d 3.76(  2.47%)
                                           -0.0000  0.0132  0.0800  0.0256  0.8112
                                            0.0053  0.5567 -0.0000  0.0000 -0.0157
                                           -0.0000 -0.0000  0.1556 -0.0166
   107. (0.00068) RY*( 2) C   9           s( 48.22%)p 1.03( 49.67%)d 0.04(  2.11%)
                                            0.0000  0.0094  0.6943 -0.0042  0.3653
                                            0.0215 -0.6023  0.0000  0.0000  0.1086
                                            0.0000 -0.0000 -0.0964  0.0020
   108. (0.00022) RY*( 3) C   9           s(  0.00%)p 1.00( 77.09%)d 0.30( 22.91%)
                                           -0.0000 -0.0000 -0.0000  0.0000 -0.0000
                                           -0.0000  0.0000  0.0043  0.8780 -0.0000
                                            0.1002 -0.4680  0.0000 -0.0000
   109. (0.00007) RY*( 4) C   9           s( 36.56%)p 1.19( 43.58%)d 0.54( 19.86%)
   110. (0.00002) RY*( 5) C   9           s( 14.25%)p 0.41(  5.83%)d 5.61( 79.92%)
   111. (0.00001) RY*( 6) C   9           s(  0.00%)p 1.00(  0.81%)d99.99( 99.19%)
   112. (0.00000) RY*( 7) C   9           s(  0.00%)p 1.00( 22.14%)d 3.52( 77.86%)
   113. (0.00000) RY*( 8) C   9           s(  0.13%)p31.98(  4.10%)d99.99( 95.77%)
   114. (0.00000) RY*( 9) C   9           s(  0.23%)p 0.15(  0.03%)d99.99( 99.74%)
   115. (0.00068) RY*( 1) H  10           s( 99.47%)p 0.01(  0.53%)
                                            0.0028  0.9974 -0.0671  0.0277 -0.0000
   116. (0.00007) RY*( 2) H  10           s(  0.00%)p 1.00(100.00%)
   117. (0.00003) RY*( 3) H  10           s(  0.16%)p99.99( 99.84%)
   118. (0.00004) RY*( 4) H  10           s(  0.47%)p99.99( 99.53%)
   119. (0.00063) RY*( 1) H  11           s( 99.64%)p 0.00(  0.36%)
                                            0.0020  0.9982  0.0422 -0.0430  0.0000
   120. (0.00006) RY*( 2) H  11           s(  0.00%)p 1.00(100.00%)
   121. (0.00004) RY*( 3) H  11           s(  0.11%)p99.99( 99.89%)
   122. (0.00001) RY*( 4) H  11           s(  0.37%)p99.99( 99.63%)
   123. (0.00063) RY*( 1) H  12           s( 99.63%)p 0.00(  0.37%)
                                            0.0019  0.9981  0.0372  0.0486  0.0000
   124. (0.00005) RY*( 2) H  12           s(  0.00%)p 1.00(100.00%)
   125. (0.00004) RY*( 3) H  12           s(  0.11%)p99.99( 99.89%)
   126. (0.00001) RY*( 4) H  12           s(  0.38%)p99.99( 99.62%)
   127. (0.00115) RY*( 1) H  13           s( 99.57%)p 0.00(  0.43%)
                                            0.0029  0.9978 -0.0635 -0.0171  0.0000
   128. (0.00006) RY*( 2) H  13           s(  0.00%)p 1.00(100.00%)
   129. (0.00004) RY*( 3) H  13           s(  0.45%)p99.99( 99.55%)
   130. (0.00003) RY*( 4) H  13           s(  0.10%)p99.99( 99.90%)
   131. (0.00073) RY*( 1) H  14           s( 98.16%)p 0.02(  1.84%)
                                            0.0041  0.9908 -0.1186  0.0656  0.0000
   132. (0.00005) RY*( 2) H  14           s(  0.13%)p99.99( 99.87%)
   133. (0.00005) RY*( 3) H  14           s(  0.00%)p 1.00(100.00%)
   134. (0.00001) RY*( 4) H  14           s(  1.80%)p54.52( 98.20%)
   135. (0.00044) RY*( 1) H  15           s( 96.18%)p 0.04(  3.82%)
                                            0.0049  0.9807  0.1260  0.1386 -0.0555
   136. (0.00010) RY*( 2) H  15           s(  0.71%)p99.99( 99.29%)
   137. (0.00008) RY*( 3) H  15           s(  1.22%)p80.86( 98.78%)
   138. (0.00002) RY*( 4) H  15           s(  1.99%)p49.32( 98.01%)
   139. (0.00044) RY*( 1) H  16           s( 96.18%)p 0.04(  3.82%)
                                            0.0049  0.9807  0.1260  0.1386  0.0555
   140. (0.00010) RY*( 2) H  16           s(  0.71%)p99.99( 99.29%)
   141. (0.00008) RY*( 3) H  16           s(  1.22%)p80.85( 98.78%)
   142. (0.00002) RY*( 4) H  16           s(  1.99%)p49.32( 98.01%)
   143. (0.00685) BD*( 1) O   1 - C   2  
                ( 32.68%)   0.5716* O   1 s( 43.62%)p 1.29( 56.29%)d 0.00(  0.08%)
                                            0.0000 -0.6602  0.0199 -0.3151  0.0062
                                           -0.6807  0.0157  0.0000 -0.0000 -0.0189
                                            0.0000  0.0000  0.0154  0.0152
                ( 67.32%)  -0.8205* C   2 s( 29.14%)p 2.42( 70.59%)d 0.01(  0.27%)
                                            0.0000 -0.5385  0.0372  0.3445  0.0404
                                            0.7635  0.0517  0.0000 -0.0000 -0.0325
                                            0.0000  0.0000  0.0318  0.0260
   144. (0.03358) BD*( 1) C   2 - C   3  
                ( 52.67%)   0.7257* C   2 s( 34.63%)p 1.89( 65.29%)d 0.00(  0.07%)
                                            0.0002  0.5885  0.0041  0.8063 -0.0129
                                            0.0518 -0.0051 -0.0000 -0.0000  0.0042
                                            0.0000  0.0000  0.0233 -0.0122
                ( 47.33%)  -0.6880* C   3 s( 30.78%)p 2.25( 69.16%)d 0.00(  0.06%)
                                            0.0000  0.5548 -0.0004 -0.8289  0.0153
                                           -0.0665 -0.0022 -0.0000 -0.0000  0.0038
                                            0.0000  0.0000  0.0198 -0.0130
   145. (0.02083) BD*( 1) C   2 - C   9  
                ( 49.61%)   0.7043* C   2 s( 35.92%)p 1.78( 64.02%)d 0.00(  0.05%)
                                            0.0001 -0.5992 -0.0133  0.4788  0.0129
                                           -0.6404  0.0274 -0.0000  0.0000  0.0192
                                            0.0000 -0.0000  0.0078  0.0108
                ( 50.39%)  -0.7099* C   9 s( 27.27%)p 2.66( 72.66%)d 0.00(  0.07%)
                                           -0.0003 -0.5222 -0.0051 -0.4873  0.0051
                                            0.6990  0.0203  0.0000  0.0000  0.0221
                                            0.0000 -0.0000  0.0073  0.0125
   146. (0.01256) BD*( 1) C   3 - C   4  
                ( 48.70%)   0.6979* C   3 s( 35.14%)p 1.84( 64.82%)d 0.00(  0.04%)
                                            0.0001 -0.5927 -0.0062 -0.3379  0.0140
                                           -0.7306 -0.0084 -0.0000  0.0000 -0.0123
                                            0.0000 -0.0000  0.0091  0.0122
                ( 51.30%)  -0.7162* C   4 s( 34.94%)p 1.86( 65.01%)d 0.00(  0.05%)
                                           -0.0001 -0.5911 -0.0042  0.4064  0.0193
                                            0.6961 -0.0105  0.0000  0.0000 -0.0136
                                           -0.0000 -0.0000  0.0105  0.0132
   147. (0.17290) BD*( 2) C   3 - C   4  
                ( 48.87%)   0.6991* C   3 s(  0.00%)p 1.00( 99.98%)d 0.00(  0.02%)
                                            0.0000 -0.0000  0.0000  0.0000  0.0000
                                           -0.0000  0.0000 -0.9998 -0.0087  0.0000
                                           -0.0095 -0.0120 -0.0000 -0.0000
                ( 51.13%)  -0.7151* C   4 s(  0.00%)p 1.00( 99.95%)d 0.00(  0.05%)
                                           -0.0000 -0.0000 -0.0000  0.0000  0.0000
                                            0.0000 -0.0000 -0.9997 -0.0051 -0.0000
                                           -0.0056  0.0227 -0.0000 -0.0000
   148. (0.01238) BD*( 1) C   3 - C   8  
                ( 48.37%)   0.6955* C   3 s( 34.03%)p 1.94( 65.93%)d 0.00(  0.04%)
                                            0.0001 -0.5834 -0.0033 -0.4447  0.0137
                                            0.6792  0.0084 -0.0000  0.0000  0.0140
                                           -0.0000  0.0000  0.0055  0.0123
                ( 51.63%)  -0.7185* C   8 s( 34.40%)p 1.91( 65.55%)d 0.00(  0.05%)
                                           -0.0001 -0.5865 -0.0048  0.4785  0.0160
                                           -0.6528  0.0135  0.0000  0.0000  0.0153
                                           -0.0000  0.0000  0.0082  0.0132
   149. (0.01139) BD*( 1) C   4 - C   5  
                ( 48.65%)   0.6975* C   4 s( 34.87%)p 1.87( 65.08%)d 0.00(  0.06%)
                                            0.0000 -0.5903 -0.0162 -0.8051 -0.0108
                                           -0.0315 -0.0377 -0.0000 -0.0000  0.0027
                                           -0.0000  0.0000 -0.0196  0.0130
                ( 51.35%)  -0.7166* C   5 s( 38.79%)p 1.58( 61.15%)d 0.00(  0.06%)
                                           -0.0002 -0.6228  0.0034  0.7804  0.0052
                                            0.0307 -0.0400  0.0000  0.0000 -0.0037
                                           -0.0000  0.0000 -0.0201  0.0123
   150. (0.00635) BD*( 1) C   4 - H  10  
                ( 36.69%)   0.6057* C   4 s( 30.11%)p 2.32( 69.86%)d 0.00(  0.03%)
                                            0.0003 -0.5486  0.0143  0.4302 -0.0170
                                           -0.7164 -0.0005  0.0000  0.0000  0.0116
                                           -0.0000  0.0000  0.0061  0.0100
                ( 63.31%)  -0.7957* H  10 s( 99.90%)p 0.00(  0.10%)
                                           -0.9995  0.0011 -0.0142  0.0288 -0.0000
   151. (0.00838) BD*( 1) C   5 - N   6  
                ( 60.83%)   0.7800* C   5 s( 30.41%)p 2.28( 69.45%)d 0.00(  0.14%)
                                           -0.0000  0.5510 -0.0211  0.4660  0.0679
                                           -0.6875 -0.0066  0.0000  0.0000 -0.0282
                                            0.0000 -0.0000 -0.0145 -0.0203
                ( 39.17%)  -0.6258* N   6 s( 36.82%)p 1.71( 63.12%)d 0.00(  0.06%)
                                            0.0001  0.6067  0.0085 -0.4042 -0.0169
                                            0.6834 -0.0220 -0.0000 -0.0000 -0.0203
                                            0.0000 -0.0000  0.0032 -0.0133
   152. (0.19808) BD*( 2) C   5 - N   6  
                ( 63.23%)   0.7951* C   5 s(  0.00%)p 1.00( 99.85%)d 0.00(  0.15%)
                                            0.0000 -0.0000 -0.0000 -0.0000 -0.0000
                                            0.0000 -0.0000  0.9992  0.0012  0.0000
                                            0.0076 -0.0380  0.0000  0.0000
                ( 36.77%)  -0.6064* N   6 s(  0.00%)p 1.00( 99.90%)d 0.00(  0.10%)
                                           -0.0000  0.0000  0.0000 -0.0000  0.0000
                                            0.0000 -0.0000  0.9995 -0.0062 -0.0000
                                           -0.0311  0.0053  0.0000 -0.0000
   153. (0.00905) BD*( 1) C   5 - H  11  
                ( 37.11%)   0.6092* C   5 s( 30.65%)p 2.26( 69.31%)d 0.00(  0.03%)
                                            0.0005 -0.5535 -0.0123 -0.4122 -0.0038
                                           -0.7230  0.0224 -0.0000 -0.0000 -0.0137
                                           -0.0000 -0.0000  0.0069  0.0087
                ( 62.89%)  -0.7931* H  11 s( 99.89%)p 0.00(  0.11%)
                                           -0.9994  0.0025  0.0167  0.0294  0.0000
   154. (0.00866) BD*( 1) N   6 - C   7  
                ( 39.04%)   0.6248* N   6 s( 36.54%)p 1.74( 63.40%)d 0.00(  0.06%)
                                           -0.0001 -0.6044 -0.0078  0.3230  0.0199
                                            0.7273 -0.0194  0.0000  0.0000 -0.0203
                                           -0.0000 -0.0000  0.0016  0.0134
                ( 60.96%)  -0.7808* C   7 s( 30.27%)p 2.30( 69.59%)d 0.00(  0.14%)
                                            0.0000 -0.5497  0.0213 -0.3810 -0.0669
                                           -0.7390 -0.0146 -0.0000 -0.0000 -0.0241
                                           -0.0000 -0.0000  0.0209  0.0203
   155. (0.01104) BD*( 1) C   7 - C   8  
                ( 51.19%)   0.7154* C   7 s( 38.93%)p 1.57( 61.01%)d 0.00(  0.06%)
                                            0.0002  0.6240 -0.0020 -0.7776  0.0004
                                           -0.0624 -0.0399 -0.0000  0.0000  0.0011
                                            0.0000  0.0000  0.0201 -0.0121
                ( 48.81%)  -0.6987* C   8 s( 35.08%)p 1.85( 64.87%)d 0.00(  0.06%)
                                           -0.0000  0.5920  0.0172  0.8025  0.0122
                                            0.0558 -0.0386  0.0000  0.0000  0.0073
                                            0.0000  0.0000  0.0186 -0.0127
   156. (0.12255) BD*( 2) C   7 - C   8  
                ( 51.92%)   0.7205* C   7 s(  0.00%)p 1.00( 99.93%)d 0.00(  0.07%)
                                           -0.0000 -0.0000  0.0000 -0.0000  0.0000
                                            0.0000  0.0000  0.9996 -0.0106 -0.0000
                                           -0.0215  0.0155  0.0000 -0.0000
                ( 48.08%)  -0.6934* C   8 s(  0.00%)p 1.00( 99.94%)d 0.00(  0.06%)
                                            0.0000 -0.0000 -0.0000 -0.0000 -0.0000
                                            0.0000 -0.0000  0.9997 -0.0035 -0.0000
                                            0.0186  0.0165 -0.0000  0.0000
   157. (0.00909) BD*( 1) C   7 - H  12  
                ( 37.09%)   0.6091* C   7 s( 30.65%)p 2.26( 69.31%)d 0.00(  0.03%)
                                           -0.0005  0.5535  0.0118  0.4967  0.0005
                                           -0.6678  0.0216  0.0000  0.0000 -0.0150
                                            0.0000 -0.0000 -0.0032 -0.0088
                ( 62.91%)  -0.7931* H  12 s( 99.89%)p 0.00(  0.11%)
                                            0.9994 -0.0025 -0.0197  0.0275 -0.0000
   158. (0.00675) BD*( 1) C   8 - H  13  
                ( 36.00%)   0.6000* C   8 s( 30.45%)p 2.28( 69.52%)d 0.00(  0.02%)
                                           -0.0003  0.5516 -0.0157 -0.3542  0.0153
                                           -0.7546  0.0045 -0.0000  0.0000  0.0098
                                            0.0000  0.0000 -0.0074 -0.0097
                ( 64.00%)  -0.8000* H  13 s( 99.89%)p 0.00(  0.11%)
                                            0.9995 -0.0015  0.0140  0.0299  0.0000
   159. (0.00177) BD*( 1) C   9 - H  14  
                ( 35.99%)   0.5999* C   9 s( 25.06%)p 2.99( 74.91%)d 0.00(  0.03%)
                                           -0.0000  0.5006  0.0052 -0.8390  0.0061
                                           -0.2118  0.0161  0.0000  0.0000  0.0108
                                           -0.0000 -0.0000  0.0108 -0.0087
                ( 64.01%)  -0.8001* H  14 s( 99.91%)p 0.00(  0.09%)
                                            0.9995 -0.0010  0.0300  0.0063 -0.0000
   160. (0.00227) BD*( 1) C   9 - H  15  
                ( 36.82%)   0.6068* C   9 s( 23.81%)p 3.20( 76.15%)d 0.00(  0.04%)
                                            0.0001 -0.4880  0.0032 -0.1694  0.0212
                                           -0.4822 -0.0086  0.7069  0.0010 -0.0056
                                            0.0114  0.0109  0.0026 -0.0097
                ( 63.18%)  -0.7949* H  15 s( 99.90%)p 0.00(  0.10%)
                                           -0.9995  0.0009 -0.0005  0.0189 -0.0251
   161. (0.00227) BD*( 1) C   9 - H  16  
                ( 36.82%)   0.6068* C   9 s( 23.81%)p 3.20( 76.15%)d 0.00(  0.04%)
                                            0.0001 -0.4880  0.0032 -0.1694  0.0212
                                           -0.4822 -0.0086 -0.7069 -0.0010 -0.0056
                                           -0.0114 -0.0109  0.0026 -0.0097
                ( 63.18%)  -0.7949* H  16 s( 99.90%)p 0.00(  0.10%)
                                           -0.9995  0.0009 -0.0005  0.0189  0.0251


 NHO Directionality and "Bond Bending" (deviations from line of nuclear centers)

         [Thresholds for printing:  angular deviation  >  1.0 degree]
                                    hybrid p-character > 25.0%
                                    orbital occupancy  >  0.10e

                                Line of Centers        Hybrid 1              Hybrid 2
                                ---------------  -------------------   ------------------
                NBO               Theta   Phi    Theta   Phi    Dev    Theta   Phi    Dev
 ========================================================================================
     2. BD (   1) C   2 - C   3    90.0    5.8    90.0    3.4   2.5     90.0  184.8   1.0
     3. BD (   1) C   2 - C   9    90.0  124.1    90.0  128.7   4.6      --     --    --
     4. BD (   1) C   3 - C   4    90.0   62.3    90.0   66.3   4.0     90.0  238.2   4.2
     5. BD (   2) C   3 - C   4    90.0   62.3     0.0    0.0  90.0      0.0    0.0  90.0
     6. BD (   1) C   3 - C   8    90.0  304.5    90.0  302.1   2.4     90.0  127.7   3.2
     7. BD (   1) C   4 - C   5    90.0    1.0    90.0    4.8   3.8     90.0  179.3   1.7
     9. BD (   1) C   5 - N   6    90.0  304.5    90.0  307.6   3.1     90.0  122.5   2.0
    10. BD (   2) C   5 - N   6    90.0  304.5     0.0    0.0  90.0      0.0    0.0  90.0
    11. BD (   1) C   5 - H  11    90.0   61.1    90.0   59.3   1.8      --     --    --
    12. BD (   1) N   6 - C   7    90.0  242.3    90.0  244.2   1.9     90.0   59.3   3.0
    13. BD (   1) C   7 - C   8    90.0  185.7    90.0  187.5   1.8     90.0    1.2   4.5
    14. BD (   2) C   7 - C   8    90.0  185.7     0.0    0.0  90.0      0.0    0.0  90.0
    15. BD (   1) C   7 - H  12    90.0  305.8    90.0  307.6   1.8      --     --    --
    16. BD (   1) C   8 - H  13    90.0  243.8    90.0  245.7   1.9      --     --    --
    17. BD (   1) C   9 - H  14    90.0  195.2    90.0  193.2   1.9      --     --    --
    18. BD (   1) C   9 - H  15   143.6   70.8   144.1   73.2   1.5      --     --    --
    19. BD (   1) C   9 - H  16    36.4   70.8    35.9   73.2   1.5      --     --    --
    29. LP (   1) O   1             --     --     90.0  244.2   --       --     --    --
    30. LP (   2) O   1             --     --     90.0  334.7   --       --     --    --
    31. LP (   3) O   1             --     --      0.0    0.0   --       --     --    --
    32. LP*(   1) C   2             --     --      0.0    0.0   --       --     --    --
    33. LP (   1) N   6             --     --     90.0    3.2   --       --     --    --
   147. BD*(   2) C   3 - C   4    90.0   62.3     0.0    0.0  90.0      0.0    0.0  90.0
   152. BD*(   2) C   5 - N   6    90.0  304.5     0.0    0.0  90.0      0.0    0.0  90.0
   156. BD*(   2) C   7 - C   8    90.0  185.7     0.0    0.0  90.0      0.0    0.0  90.0


 Second Order Perturbation Theory Analysis of Fock Matrix in NBO Basis

     Threshold for printing:   0.25 kcal/mol
                                                                              E(2)  E(j)-E(i) F(i,j)
         Donor NBO (i)                     Acceptor NBO (j)                 kcal/mol   a.u.    a.u. 
 ===================================================================================================

 within unit  1
   1. BD (   1) O   1 - C   2        / 43. RY*(   1) C   2                    0.84    1.72    0.048
   1. BD (   1) O   1 - C   2        / 52. RY*(   1) C   3                    0.43    2.11    0.038
   1. BD (   1) O   1 - C   2        /144. BD*(   1) C   2 - C   3            0.52    1.51    0.036
   1. BD (   1) O   1 - C   2        /145. BD*(   1) C   2 - C   9            0.51    1.51    0.035
   1. BD (   1) O   1 - C   2        /146. BD*(   1) C   3 - C   4            0.71    1.66    0.044
   2. BD (   1) C   2 - C   3        / 34. RY*(   1) O   1                    0.64    1.88    0.044
   2. BD (   1) C   2 - C   3        / 61. RY*(   1) C   4                    0.44    1.82    0.036
   2. BD (   1) C   2 - C   3        / 97. RY*(   1) C   8                    0.71    1.71    0.044
   2. BD (   1) C   2 - C   3        /106. RY*(   1) C   9                    0.51    1.43    0.034
   2. BD (   1) C   2 - C   3        /143. BD*(   1) O   1 - C   2            0.32    1.25    0.025
   2. BD (   1) C   2 - C   3        /145. BD*(   1) C   2 - C   9            0.29    1.07    0.022
   2. BD (   1) C   2 - C   3        /146. BD*(   1) C   3 - C   4            1.39    1.22    0.052
   2. BD (   1) C   2 - C   3        /148. BD*(   1) C   3 - C   8            1.24    1.22    0.049
   2. BD (   1) C   2 - C   3        /149. BD*(   1) C   4 - C   5            0.96    1.23    0.043
   2. BD (   1) C   2 - C   3        /155. BD*(   1) C   7 - C   8            1.13    1.24    0.047
   2. BD (   1) C   2 - C   3        /159. BD*(   1) C   9 - H  14            0.45    1.16    0.029
   3. BD (   1) C   2 - C   9        / 34. RY*(   1) O   1                    0.59    1.85    0.042
   3. BD (   1) C   2 - C   9        / 52. RY*(   1) C   3                    0.87    1.64    0.048
   3. BD (   1) C   2 - C   9        /143. BD*(   1) O   1 - C   2            0.44    1.22    0.029
   3. BD (   1) C   2 - C   9        /144. BD*(   1) C   2 - C   3            0.46    1.05    0.028
   3. BD (   1) C   2 - C   9        /148. BD*(   1) C   3 - C   8            1.23    1.20    0.049
   4. BD (   1) C   3 - C   4        / 45. RY*(   3) C   2                    0.47    1.79    0.037
   4. BD (   1) C   3 - C   4        / 70. RY*(   1) C   5                    0.74    1.85    0.047
   4. BD (   1) C   3 - C   4        / 97. RY*(   1) C   8                    0.46    1.74    0.036
   4. BD (   1) C   3 - C   4        /143. BD*(   1) O   1 - C   2            0.79    1.28    0.040
   4. BD (   1) C   3 - C   4        /144. BD*(   1) C   2 - C   3            1.13    1.10    0.045
   4. BD (   1) C   3 - C   4        /148. BD*(   1) C   3 - C   8            2.31    1.25    0.068
   4. BD (   1) C   3 - C   4        /149. BD*(   1) C   4 - C   5            1.27    1.26    0.050
   4. BD (   1) C   3 - C   4        /150. BD*(   1) C   4 - H  10            0.78    1.18    0.038
   4. BD (   1) C   3 - C   4        /153. BD*(   1) C   5 - H  11            1.06    1.18    0.045
   4. BD (   1) C   3 - C   4        /158. BD*(   1) C   8 - H  13            1.14    1.19    0.047
   5. BD (   2) C   3 - C   4        / 32. LP*(   1) C   2                   20.68    0.14    0.074
   5. BD (   2) C   3 - C   4        / 65. RY*(   5) C   4                    0.30    1.72    0.032
   5. BD (   2) C   3 - C   4        / 74. RY*(   5) C   5                    0.92    1.36    0.049
   5. BD (   2) C   3 - C   4        /100. RY*(   4) C   8                    0.89    1.34    0.049
   5. BD (   2) C   3 - C   4        /152. BD*(   2) C   5 - N   6           15.20    0.26    0.079
   5. BD (   2) C   3 - C   4        /156. BD*(   2) C   7 - C   8            8.40    0.30    0.065
   6. BD (   1) C   3 - C   8        / 43. RY*(   1) C   2                    0.88    1.30    0.043
   6. BD (   1) C   3 - C   8        / 61. RY*(   1) C   4                    0.36    1.84    0.032
   6. BD (   1) C   3 - C   8        / 88. RY*(   1) C   7                    0.70    1.87    0.046
   6. BD (   1) C   3 - C   8        /144. BD*(   1) C   2 - C   3            1.12    1.09    0.045
   6. BD (   1) C   3 - C   8        /145. BD*(   1) C   2 - C   9            0.96    1.09    0.041
   6. BD (   1) C   3 - C   8        /146. BD*(   1) C   3 - C   4            2.30    1.24    0.068
   6. BD (   1) C   3 - C   8        /150. BD*(   1) C   4 - H  10            1.39    1.17    0.051
   6. BD (   1) C   3 - C   8        /155. BD*(   1) C   7 - C   8            1.20    1.26    0.049
   6. BD (   1) C   3 - C   8        /157. BD*(   1) C   7 - H  12            1.14    1.18    0.046
   6. BD (   1) C   3 - C   8        /158. BD*(   1) C   8 - H  13            0.68    1.18    0.036
   7. BD (   1) C   4 - C   5        / 53. RY*(   2) C   3                    0.95    1.87    0.053
   7. BD (   1) C   4 - C   5        / 79. RY*(   1) N   6                    0.32    1.65    0.029
   7. BD (   1) C   4 - C   5        / 80. RY*(   2) N   6                    0.58    1.96    0.043
   7. BD (   1) C   4 - C   5        /144. BD*(   1) C   2 - C   3            2.14    1.11    0.062
   7. BD (   1) C   4 - C   5        /146. BD*(   1) C   3 - C   4            1.66    1.26    0.058
   7. BD (   1) C   4 - C   5        /150. BD*(   1) C   4 - H  10            0.72    1.18    0.037
   7. BD (   1) C   4 - C   5        /151. BD*(   1) C   5 - N   6            0.61    1.23    0.034
   7. BD (   1) C   4 - C   5        /153. BD*(   1) C   5 - H  11            0.60    1.19    0.034
   8. BD (   1) C   4 - H  10        / 53. RY*(   2) C   3                    0.27    1.68    0.027
   8. BD (   1) C   4 - H  10        / 70. RY*(   1) C   5                    0.27    1.67    0.027
   8. BD (   1) C   4 - H  10        /146. BD*(   1) C   3 - C   4            0.57    1.07    0.031
   8. BD (   1) C   4 - H  10        /148. BD*(   1) C   3 - C   8            2.10    1.07    0.060
   8. BD (   1) C   4 - H  10        /149. BD*(   1) C   4 - C   5            0.47    1.07    0.028
   8. BD (   1) C   4 - H  10        /151. BD*(   1) C   5 - N   6            2.21    1.04    0.060
   9. BD (   1) C   5 - N   6        / 62. RY*(   2) C   4                    0.56    1.57    0.037
   9. BD (   1) C   5 - N   6        / 88. RY*(   1) C   7                    0.28    2.01    0.030
   9. BD (   1) C   5 - N   6        / 89. RY*(   2) C   7                    1.31    1.46    0.055
   9. BD (   1) C   5 - N   6        /149. BD*(   1) C   4 - C   5            0.70    1.39    0.039
   9. BD (   1) C   5 - N   6        /150. BD*(   1) C   4 - H  10            0.78    1.31    0.040
   9. BD (   1) C   5 - N   6        /154. BD*(   1) N   6 - C   7            0.91    1.35    0.044
   9. BD (   1) C   5 - N   6        /157. BD*(   1) C   7 - H  12            1.03    1.32    0.047
  10. BD (   2) C   5 - N   6        / 65. RY*(   5) C   4                    0.41    1.77    0.036
  10. BD (   2) C   5 - N   6        / 90. RY*(   3) C   7                    1.14    1.75    0.060
  10. BD (   2) C   5 - N   6        /147. BD*(   2) C   3 - C   4            5.82    0.35    0.058
  10. BD (   2) C   5 - N   6        /156. BD*(   2) C   7 - C   8           12.45    0.36    0.084
  11. BD (   1) C   5 - H  11        / 61. RY*(   1) C   4                    0.28    1.66    0.027
  11. BD (   1) C   5 - H  11        / 79. RY*(   1) N   6                    0.63    1.45    0.038
  11. BD (   1) C   5 - H  11        /146. BD*(   1) C   3 - C   4            2.10    1.06    0.060
  11. BD (   1) C   5 - H  11        /149. BD*(   1) C   4 - C   5            0.36    1.07    0.025
  11. BD (   1) C   5 - H  11        /154. BD*(   1) N   6 - C   7            2.33    1.03    0.062
  12. BD (   1) N   6 - C   7        / 71. RY*(   2) C   5                    1.36    1.47    0.057
  12. BD (   1) N   6 - C   7        / 98. RY*(   2) C   8                    0.76    1.60    0.044
  12. BD (   1) N   6 - C   7        /151. BD*(   1) C   5 - N   6            0.91    1.35    0.044
  12. BD (   1) N   6 - C   7        /153. BD*(   1) C   5 - H  11            1.08    1.31    0.048
  12. BD (   1) N   6 - C   7        /155. BD*(   1) C   7 - C   8            0.69    1.39    0.039
  12. BD (   1) N   6 - C   7        /158. BD*(   1) C   8 - H  13            0.79    1.32    0.041
  13. BD (   1) C   7 - C   8        / 52. RY*(   1) C   3                    0.81    1.71    0.047
  13. BD (   1) C   7 - C   8        / 79. RY*(   1) N   6                    0.31    1.65    0.029
  13. BD (   1) C   7 - C   8        / 80. RY*(   2) N   6                    0.57    1.96    0.042
  13. BD (   1) C   7 - C   8        /144. BD*(   1) C   2 - C   3            1.85    1.11    0.058
  13. BD (   1) C   7 - C   8        /148. BD*(   1) C   3 - C   8            1.56    1.26    0.056
  13. BD (   1) C   7 - C   8        /154. BD*(   1) N   6 - C   7            0.58    1.22    0.034
  13. BD (   1) C   7 - C   8        /157. BD*(   1) C   7 - H  12            0.61    1.19    0.034
  13. BD (   1) C   7 - C   8        /158. BD*(   1) C   8 - H  13            0.72    1.20    0.037
  14. BD (   2) C   7 - C   8        / 59. RY*(   8) C   3                    0.29    1.95    0.034
  14. BD (   2) C   7 - C   8        / 82. RY*(   4) N   6                    0.55    1.23    0.037
  14. BD (   2) C   7 - C   8        /100. RY*(   4) C   8                    0.35    1.33    0.031
  14. BD (   2) C   7 - C   8        /147. BD*(   2) C   3 - C   4           11.31    0.28    0.072
  14. BD (   2) C   7 - C   8        /152. BD*(   2) C   5 - N   6            8.47    0.25    0.058
  15. BD (   1) C   7 - H  12        / 79. RY*(   1) N   6                    0.62    1.45    0.038
  15. BD (   1) C   7 - H  12        /148. BD*(   1) C   3 - C   8            2.07    1.06    0.059
  15. BD (   1) C   7 - H  12        /151. BD*(   1) C   5 - N   6            2.31    1.03    0.062
  15. BD (   1) C   7 - H  12        /155. BD*(   1) C   7 - C   8            0.38    1.07    0.025
  16. BD (   1) C   8 - H  13        / 53. RY*(   2) C   3                    0.48    1.67    0.036
  16. BD (   1) C   8 - H  13        /146. BD*(   1) C   3 - C   4            2.32    1.06    0.062
  16. BD (   1) C   8 - H  13        /148. BD*(   1) C   3 - C   8            0.56    1.06    0.031
  16. BD (   1) C   8 - H  13        /154. BD*(   1) N   6 - C   7            2.22    1.02    0.060
  16. BD (   1) C   8 - H  13        /155. BD*(   1) C   7 - C   8            0.48    1.07    0.028
  17. BD (   1) C   9 - H  14        /143. BD*(   1) O   1 - C   2            0.51    1.05    0.029
  17. BD (   1) C   9 - H  14        /144. BD*(   1) C   2 - C   3            2.33    0.87    0.058
  18. BD (   1) C   9 - H  15        / 32. LP*(   1) C   2                    3.50    0.36    0.054
  18. BD (   1) C   9 - H  15        /143. BD*(   1) O   1 - C   2            1.10    1.06    0.043
  19. BD (   1) C   9 - H  16        / 32. LP*(   1) C   2                    3.50    0.36    0.054
  19. BD (   1) C   9 - H  16        /143. BD*(   1) O   1 - C   2            1.10    1.06    0.043
  20. CR (   1) O   1                / 43. RY*(   1) C   2                    3.38   19.54    0.326
  20. CR (   1) O   1                /144. BD*(   1) C   2 - C   3            0.29   19.33    0.096
  20. CR (   1) O   1                /145. BD*(   1) C   2 - C   9            0.29   19.33    0.095
  21. CR (   1) C   2                / 53. RY*(   2) C   3                    0.29   11.35    0.073
  21. CR (   1) C   2                / 54. RY*(   3) C   3                    0.28   10.78    0.070
  21. CR (   1) C   2                /107. RY*(   2) C   9                    0.58   10.92    0.101
  21. CR (   1) C   2                /146. BD*(   1) C   3 - C   4            0.47   10.74    0.090
  21. CR (   1) C   2                /148. BD*(   1) C   3 - C   8            0.36   10.74    0.078
  22. CR (   1) C   3                / 44. RY*(   2) C   2                    0.33   12.02    0.080
  22. CR (   1) C   3                / 45. RY*(   3) C   2                    0.31   11.18    0.075
  22. CR (   1) C   3                / 62. RY*(   2) C   4                    0.84   10.83    0.120
  22. CR (   1) C   3                / 98. RY*(   2) C   8                    0.81   10.87    0.118
  22. CR (   1) C   3                /145. BD*(   1) C   2 - C   9            0.29   10.49    0.070
  22. CR (   1) C   3                /148. BD*(   1) C   3 - C   8            0.26   10.65    0.067
  22. CR (   1) C   3                /149. BD*(   1) C   4 - C   5            0.36   10.65    0.079
  22. CR (   1) C   3                /150. BD*(   1) C   4 - H  10            0.35   10.57    0.077
  22. CR (   1) C   3                /155. BD*(   1) C   7 - C   8            0.37   10.66    0.080
  22. CR (   1) C   3                /158. BD*(   1) C   8 - H  13            0.28   10.59    0.069
  23. CR (   1) C   4                / 52. RY*(   1) C   3                    1.04   11.08    0.136
  23. CR (   1) C   4                / 71. RY*(   2) C   5                    0.97   10.73    0.129
  23. CR (   1) C   4                /115. RY*(   1) H  10                    0.45   10.50    0.087
  23. CR (   1) C   4                /144. BD*(   1) C   2 - C   3            0.59   10.49    0.101
  23. CR (   1) C   4                /148. BD*(   1) C   3 - C   8            0.53   10.64    0.095
  23. CR (   1) C   4                /151. BD*(   1) C   5 - N   6            0.32   10.60    0.074
  23. CR (   1) C   4                /153. BD*(   1) C   5 - H  11            0.27   10.57    0.067
  24. CR (   1) C   5                / 62. RY*(   2) C   4                    0.43   10.85    0.086
  24. CR (   1) C   5                / 63. RY*(   3) C   4                    0.45   10.72    0.088
  24. CR (   1) C   5                / 80. RY*(   2) N   6                    0.35   11.37    0.079
  24. CR (   1) C   5                /119. RY*(   1) H  11                    0.41   10.48    0.083
  24. CR (   1) C   5                /146. BD*(   1) C   3 - C   4            0.51   10.67    0.094
  24. CR (   1) C   5                /150. BD*(   1) C   4 - H  10            0.32   10.59    0.074
  24. CR (   1) C   5                /154. BD*(   1) N   6 - C   7            0.84   10.63    0.120
  25. CR (   1) N   6                / 70. RY*(   1) C   5                    0.58   15.37    0.119
  25. CR (   1) N   6                / 71. RY*(   2) C   5                    0.78   14.86    0.136
  25. CR (   1) N   6                / 73. RY*(   4) C   5                    0.45   15.04    0.104
  25. CR (   1) N   6                / 88. RY*(   1) C   7                    0.51   15.40    0.112
  25. CR (   1) N   6                / 89. RY*(   2) C   7                    0.86   14.85    0.143
  25. CR (   1) N   6                / 91. RY*(   4) C   7                    0.42   15.11    0.101
  25. CR (   1) N   6                /149. BD*(   1) C   4 - C   5            0.34   14.78    0.090
  25. CR (   1) N   6                /155. BD*(   1) C   7 - C   8            0.33   14.79    0.089
  26. CR (   1) C   7                / 80. RY*(   2) N   6                    0.34   11.36    0.079
  26. CR (   1) C   7                / 97. RY*(   1) C   8                    0.33   11.16    0.077
  26. CR (   1) C   7                / 99. RY*(   3) C   8                    0.47   10.72    0.090
  26. CR (   1) C   7                /123. RY*(   1) H  12                    0.42   10.48    0.083
  26. CR (   1) C   7                /148. BD*(   1) C   3 - C   8            0.49   10.67    0.092
  26. CR (   1) C   7                /151. BD*(   1) C   5 - N   6            0.83   10.63    0.119
  26. CR (   1) C   7                /158. BD*(   1) C   8 - H  13            0.33   10.61    0.075
  27. CR (   1) C   8                / 53. RY*(   2) C   3                    0.57   11.24    0.101
  27. CR (   1) C   8                / 54. RY*(   3) C   3                    0.27   10.67    0.068
  27. CR (   1) C   8                / 89. RY*(   2) C   7                    0.95   10.71    0.127
  27. CR (   1) C   8                /127. RY*(   1) H  13                    0.44   10.47    0.086
  27. CR (   1) C   8                /144. BD*(   1) C   2 - C   3            0.49   10.48    0.092
  27. CR (   1) C   8                /146. BD*(   1) C   3 - C   4            0.58   10.63    0.099
  27. CR (   1) C   8                /154. BD*(   1) N   6 - C   7            0.32   10.59    0.074
  27. CR (   1) C   8                /157. BD*(   1) C   7 - H  12            0.27   10.56    0.068
  28. CR (   1) C   9                / 45. RY*(   3) C   2                    0.39   11.15    0.083
  28. CR (   1) C   9                /131. RY*(   1) H  14                    0.43   10.52    0.085
  28. CR (   1) C   9                /135. RY*(   1) H  15                    0.43   10.57    0.085
  28. CR (   1) C   9                /139. RY*(   1) H  16                    0.43   10.57    0.085
  28. CR (   1) C   9                /143. BD*(   1) O   1 - C   2            0.27   10.64    0.067
  28. CR (   1) C   9                /144. BD*(   1) C   2 - C   3            0.37   10.47    0.080
  29. LP (   1) O   1                / 43. RY*(   1) C   2                    6.62    1.31    0.118
  29. LP (   1) O   1                /144. BD*(   1) C   2 - C   3            0.99    1.11    0.042
  29. LP (   1) O   1                /145. BD*(   1) C   2 - C   9            0.82    1.10    0.038
  30. LP (   2) O   1                / 44. RY*(   2) C   2                    1.65    2.25    0.079
  30. LP (   2) O   1                / 45. RY*(   3) C   2                    0.78    1.42    0.043
  30. LP (   2) O   1                /144. BD*(   1) C   2 - C   3            9.00    0.73    0.103
  30. LP (   2) O   1                /145. BD*(   1) C   2 - C   9            8.44    0.73    0.100
  31. LP (   3) O   1                / 32. LP*(   1) C   2                  126.81    0.16    0.187
  31. LP (   3) O   1                / 35. RY*(   2) O   1                    0.95    1.36    0.054
  31. LP (   3) O   1                / 40. RY*(   7) O   1                    0.36    3.05    0.049
  31. LP (   3) O   1                / 46. RY*(   4) C   2                    1.05    1.76    0.064
  31. LP (   3) O   1                / 50. RY*(   8) C   2                    1.90    1.29    0.074
  32. LP*(   1) C   2                / 35. RY*(   2) O   1                    1.42    1.20    0.089
  32. LP*(   1) C   2                / 40. RY*(   7) O   1                    0.35    2.89    0.068
  32. LP*(   1) C   2                / 50. RY*(   8) C   2                    1.77    1.13    0.096
  32. LP*(   1) C   2                / 56. RY*(   5) C   3                    0.41    0.92    0.042
  32. LP*(   1) C   2                /108. RY*(   3) C   9                    0.28    1.12    0.038
  32. LP*(   1) C   2                /147. BD*(   2) C   3 - C   4           15.72    0.15    0.085
  32. LP*(   1) C   2                /160. BD*(   1) C   9 - H  15            1.24    0.59    0.058
  32. LP*(   1) C   2                /161. BD*(   1) C   9 - H  16            1.24    0.59    0.058
  33. LP (   1) N   6                / 70. RY*(   1) C   5                    1.02    1.54    0.051
  33. LP (   1) N   6                / 88. RY*(   1) C   7                    0.96    1.57    0.050
  33. LP (   1) N   6                /149. BD*(   1) C   4 - C   5            4.14    0.95    0.080
  33. LP (   1) N   6                /153. BD*(   1) C   5 - H  11            1.43    0.87    0.045
  33. LP (   1) N   6                /155. BD*(   1) C   7 - C   8            4.06    0.96    0.079
  33. LP (   1) N   6                /157. BD*(   1) C   7 - H  12            1.41    0.88    0.045
 147. BD*(   2) C   3 - C   4        / 56. RY*(   5) C   3                    0.32    0.78    0.048
 147. BD*(   2) C   3 - C   4        / 59. RY*(   8) C   3                    0.26    1.67    0.064
 147. BD*(   2) C   3 - C   4        / 64. RY*(   4) C   4                    1.09    1.06    0.103
 147. BD*(   2) C   3 - C   4        / 74. RY*(   5) C   5                    0.31    1.07    0.055
 147. BD*(   2) C   3 - C   4        /100. RY*(   4) C   8                    0.30    1.05    0.054
 147. BD*(   2) C   3 - C   4        /156. BD*(   2) C   7 - C   8          113.66    0.01    0.079
 152. BD*(   2) C   5 - N   6        / 65. RY*(   5) C   4                    0.30    1.46    0.059
 152. BD*(   2) C   5 - N   6        / 72. RY*(   3) C   5                    1.18    1.46    0.117
 152. BD*(   2) C   5 - N   6        / 81. RY*(   3) N   6                    0.27    2.33    0.071
 152. BD*(   2) C   5 - N   6        / 82. RY*(   4) N   6                    0.75    0.98    0.076
 152. BD*(   2) C   5 - N   6        /147. BD*(   2) C   3 - C   4           62.43    0.03    0.090
 152. BD*(   2) C   5 - N   6        /156. BD*(   2) C   7 - C   8           27.04    0.04    0.074
 156. BD*(   2) C   7 - C   8        / 92. RY*(   5) C   7                    0.75    1.10    0.103
 156. BD*(   2) C   7 - C   8        /101. RY*(   5) C   8                    0.54    1.46    0.101


 Natural Bond Orbitals (Summary):

                                                            Principal Delocalizations
           NBO                        Occupancy    Energy   (geminal,vicinal,remote)
 ====================================================================================
 Molecular unit  1  (C7H7NO)
     1. BD (   1) O   1 - C   2          0.99759    -1.31536  43(g),146(v),144(g),145(g)
                                                    52(v)
     2. BD (   1) C   2 - C   3          0.98947    -0.87663  146(g),148(g),155(v),149(v)
                                                    97(v),34(v),106(v),159(v)
                                                    61(v),143(g),145(g)
     3. BD (   1) C   2 - C   9          0.99438    -0.84965  148(v),52(v),34(v),144(g)
                                                    143(g)
     4. BD (   1) C   3 - C   4          0.98702    -0.90650  148(g),149(g),144(g),158(v)
                                                    153(v),143(v),150(g),70(v)
                                                    45(v),97(v)
     5. BD (   2) C   3 - C   4          0.81050    -0.46908  32(v),152(v),156(v),74(v)
                                                    100(v),65(g)
     6. BD (   1) C   3 - C   8          0.98590    -0.89747  146(g),150(v),155(g),157(v)
                                                    144(g),145(v),43(v),88(v)
                                                    158(g),61(v)
     7. BD (   1) C   4 - C   5          0.99175    -0.91479  144(v),146(g),53(v),150(g)
                                                    151(g),153(g),80(v),79(v)
     8. BD (   1) C   4 - H  10          0.98890    -0.72331  151(v),148(v),146(g),149(g)
                                                    53(v),70(v)
     9. BD (   1) C   5 - N   6          0.99362    -1.03891  89(v),157(v),154(g),150(v)
                                                    149(g),62(v),88(v)
    10. BD (   2) C   5 - N   6          0.86966    -0.52725  156(v),147(v),90(v),65(v)
    11. BD (   1) C   5 - H  11          0.99053    -0.71601  154(v),146(v),79(v),149(g)
                                                    61(v)
    12. BD (   1) N   6 - C   7          0.99355    -1.03456  71(v),153(v),151(g),158(v)
                                                    98(v),155(g)
    13. BD (   1) C   7 - C   8          0.99209    -0.91266  144(v),148(g),52(v),158(g)
                                                    157(g),154(g),80(v),79(v)
    14. BD (   2) C   7 - C   8          0.79049    -0.46180  147(v),152(v),82(v),100(g)
                                                    59(v)
    15. BD (   1) C   7 - H  12          0.99060    -0.71347  151(v),148(v),79(v),155(g)
    16. BD (   1) C   8 - H  13          0.98841    -0.71033  146(v),154(v),148(g),53(v)
                                                    155(g)
    17. BD (   1) C   9 - H  14          0.99246    -0.67683  144(v),143(v)
    18. BD (   1) C   9 - H  15          0.98066    -0.68569  32(v),143(v)
    19. BD (   1) C   9 - H  16          0.98066    -0.68569  32(v),143(v)
    20. CR (   1) O   1                  0.99986   -19.13476  43(v),144(v),145(v)
    21. CR (   1) C   2                  0.99955   -10.39263  107(v),146(v),148(v),53(v)
                                                    54(v)
    22. CR (   1) C   3                  0.99940   -10.30088  62(v),98(v),155(v),149(v)
                                                    150(v),44(v),45(v),145(v)
                                                    158(v),148(g)
    23. CR (   1) C   4                  0.99946   -10.28935  52(v),71(v),144(v),148(v)
                                                    115(v),151(v),153(v)
    24. CR (   1) C   5                  0.99953   -10.32323  154(v),146(v),63(v),62(v)
                                                    119(v),80(v),150(v)
    25. CR (   1) N   6                  0.99963   -14.42780  89(v),71(v),70(v),88(v)
                                                    73(v),91(v),149(v),155(v)
    26. CR (   1) C   7                  0.99952   -10.32050  151(v),148(v),99(v),123(v)
                                                    80(v),158(v),97(v)
    27. CR (   1) C   8                  0.99946   -10.28210  89(v),146(v),53(v),144(v)
                                                    127(v),154(v),157(v),54(v)
    28. CR (   1) C   9                  0.99959   -10.27428  135(v),139(v),131(v),45(v)
                                                    144(v),143(v)
    29. LP (   1) O   1                  0.98932    -0.91093  43(v),144(v),145(v)
    30. LP (   2) O   1                  0.95633    -0.53573  144(v),145(v),44(v),45(v)
    31. LP (   3) O   1                  0.71705    -0.49200  32(v),50(v),46(v),35(g)
                                                    40(g)
    32. LP*(   1) C   2                  0.34199    -0.32931  147(v),50(g),35(v),160(v)
                                                    161(v),56(v),40(v),108(v)
    33. LP (   1) N   6                  0.97227    -0.59652  149(v),155(v),153(v),157(v)
                                                    70(v),88(v)
    34. RY*(   1) O   1                  0.00166     1.00085   
    35. RY*(   2) O   1                  0.00018     0.86667   
    36. RY*(   3) O   1                  0.00007     1.37493   
    37. RY*(   4) O   1                  0.00005     1.02729   
    38. RY*(   5) O   1                  0.00000     2.60463   
    39. RY*(   6) O   1                  0.00000     2.41360   
    40. RY*(   7) O   1                  0.00000     2.56181   
    41. RY*(   8) O   1                  0.00000     2.73348   
    42. RY*(   9) O   1                  0.00000     2.62160   
    43. RY*(   1) C   2                  0.00877     0.40230   
    44. RY*(   2) C   2                  0.00254     1.71917   
    45. RY*(   3) C   2                  0.00141     0.87931   
    46. RY*(   4) C   2                  0.00138     1.27111   
    47. RY*(   5) C   2                  0.00048     0.57387   
    48. RY*(   6) C   2                  0.00039     2.09755   
    49. RY*(   7) C   2                  0.00030     1.60887   
    50. RY*(   8) C   2                  0.00002     0.79890   
    51. RY*(   9) C   2                  0.00001     1.88665   
    52. RY*(   1) C   3                  0.00316     0.79396   
    53. RY*(   2) C   3                  0.00270     0.95660   
    54. RY*(   3) C   3                  0.00099     0.38892   
    55. RY*(   4) C   3                  0.00041     1.69219   
    56. RY*(   5) C   3                  0.00025     0.59377   
    57. RY*(   6) C   3                  0.00012     2.05855   
    58. RY*(   7) C   3                  0.00009     2.14131   
    59. RY*(   8) C   3                  0.00007     1.48341   
    60. RY*(   9) C   3                  0.00001     1.96712   
    61. RY*(   1) C   4                  0.00219     0.94593   
    62. RY*(   2) C   4                  0.00108     0.52630   
    63. RY*(   3) C   4                  0.00055     0.40133   
    64. RY*(   4) C   4                  0.00048     0.88126   
    65. RY*(   5) C   4                  0.00014     1.24679   
    66. RY*(   6) C   4                  0.00005     2.16669   
    67. RY*(   7) C   4                  0.00003     2.16876   
    68. RY*(   8) C   4                  0.00000     1.64315   
    69. RY*(   9) C   4                  0.00000     1.99377   
    70. RY*(   1) C   5                  0.00332     0.94318   
    71. RY*(   2) C   5                  0.00210     0.43672   
    72. RY*(   3) C   5                  0.00090     1.24846   
    73. RY*(   4) C   5                  0.00039     0.60757   
    74. RY*(   5) C   5                  0.00036     0.88619   
    75. RY*(   6) C   5                  0.00033     1.99614   
    76. RY*(   7) C   5                  0.00003     1.87183   
    77. RY*(   8) C   5                  0.00000     1.59656   
    78. RY*(   9) C   5                  0.00000     1.98163   
    79. RY*(   1) N   6                  0.00254     0.73652   
    80. RY*(   2) N   6                  0.00090     1.04446   
    81. RY*(   3) N   6                  0.00029     2.12235   
    82. RY*(   4) N   6                  0.00014     0.76384   
    83. RY*(   5) N   6                  0.00008     2.62817   
    84. RY*(   6) N   6                  0.00008     1.10502   
    85. RY*(   7) N   6                  0.00002     2.30211   
    86. RY*(   8) N   6                  0.00000     1.91513   
    87. RY*(   9) N   6                  0.00000     2.18838   
    88. RY*(   1) C   7                  0.00319     0.97216   
    89. RY*(   2) C   7                  0.00206     0.42383   
    90. RY*(   3) C   7                  0.00073     1.21962   
    91. RY*(   4) C   7                  0.00039     0.68223   
    92. RY*(   5) C   7                  0.00032     0.93022   
    93. RY*(   6) C   7                  0.00031     1.98175   
    94. RY*(   7) C   7                  0.00003     1.81061   
    95. RY*(   8) C   7                  0.00000     1.59168   
    96. RY*(   9) C   7                  0.00000     1.97858   
    97. RY*(   1) C   8                  0.00321     0.83621   
    98. RY*(   2) C   8                  0.00142     0.56902   
    99. RY*(   3) C   8                  0.00058     0.40336   
   100. RY*(   4) C   8                  0.00044     0.87211   
   101. RY*(   5) C   8                  0.00011     1.28406   
   102. RY*(   6) C   8                  0.00005     2.17189   
   103. RY*(   7) C   8                  0.00005     2.20368   
   104. RY*(   8) C   8                  0.00000     1.62958   
   105. RY*(   9) C   8                  0.00000     2.00670   
   106. RY*(   1) C   9                  0.00137     0.55485   
   107. RY*(   2) C   9                  0.00068     0.52432   
   108. RY*(   3) C   9                  0.00022     0.79245   
   109. RY*(   4) C   9                  0.00007     0.78253   
   110. RY*(   5) C   9                  0.00002     1.79452   
   111. RY*(   6) C   9                  0.00001     1.89147   
   112. RY*(   7) C   9                  0.00000     1.76344   
   113. RY*(   8) C   9                  0.00000     2.03820   
   114. RY*(   9) C   9                  0.00000     2.08730   
   115. RY*(   1) H  10                  0.00068     0.21338   
   116. RY*(   2) H  10                  0.00007     1.45758   
   117. RY*(   3) H  10                  0.00003     2.06808   
   118. RY*(   4) H  10                  0.00004     1.87433   
   119. RY*(   1) H  11                  0.00063     0.15569   
   120. RY*(   2) H  11                  0.00006     1.45111   
   121. RY*(   3) H  11                  0.00004     2.14848   
   122. RY*(   4) H  11                  0.00001     1.76764   
   123. RY*(   1) H  12                  0.00063     0.15852   
   124. RY*(   2) H  12                  0.00005     1.45310   
   125. RY*(   3) H  12                  0.00004     2.14415   
   126. RY*(   4) H  12                  0.00001     1.77293   
   127. RY*(   1) H  13                  0.00115     0.18875   
   128. RY*(   2) H  13                  0.00006     1.47069   
   129. RY*(   3) H  13                  0.00004     1.88633   
   130. RY*(   4) H  13                  0.00003     2.08008   
   131. RY*(   1) H  14                  0.00073     0.24507   
   132. RY*(   2) H  14                  0.00005     1.75796   
   133. RY*(   3) H  14                  0.00005     1.58008   
   134. RY*(   4) H  14                  0.00001     2.01409   
   135. RY*(   1) H  15                  0.00044     0.29863   
   136. RY*(   2) H  15                  0.00010     1.61710   
   137. RY*(   3) H  15                  0.00008     1.55831   
   138. RY*(   4) H  15                  0.00002     2.07336   
   139. RY*(   1) H  16                  0.00044     0.29863   
   140. RY*(   2) H  16                  0.00010     1.61710   
   141. RY*(   3) H  16                  0.00008     1.55830   
   142. RY*(   4) H  16                  0.00002     2.07336   
   143. BD*(   1) O   1 - C   2          0.00685     0.36975   
   144. BD*(   1) C   2 - C   3          0.03358     0.19681   
   145. BD*(   1) C   2 - C   9          0.02083     0.19075   
   146. BD*(   1) C   3 - C   4          0.01256     0.34599   
   147. BD*(   2) C   3 - C   4          0.17290    -0.18215  156(v),152(v),32(v),64(g)
                                                    56(g),74(v),100(v),59(g)
   148. BD*(   1) C   3 - C   8          0.01238     0.34585   
   149. BD*(   1) C   4 - C   5          0.01139     0.34979   
   150. BD*(   1) C   4 - H  10          0.00635     0.26993   
   151. BD*(   1) C   5 - N   6          0.00838     0.31341   
   152. BD*(   2) C   5 - N   6          0.19808    -0.21261  147(v),156(v),72(g),82(g)
                                                    65(v),81(g)
   153. BD*(   1) C   5 - H  11          0.00905     0.27829   
   154. BD*(   1) N   6 - C   7          0.00866     0.30938   
   155. BD*(   1) C   7 - C   8          0.01104     0.35956   
   156. BD*(   2) C   7 - C   8          0.12255    -0.17185  147(v),152(v),92(g),101(g)
   157. BD*(   1) C   7 - H  12          0.00909     0.28199   
   158. BD*(   1) C   8 - H  13          0.00675     0.28625   
   159. BD*(   1) C   9 - H  14          0.00177     0.28618   
   160. BD*(   1) C   9 - H  15          0.00227     0.25740   
   161. BD*(   1) C   9 - H  16          0.00227     0.25740   
       -------------------------------
              Total Lewis   30.93922  ( 96.6850%)
        Valence non-Lewis    0.99874  (  3.1211%)
        Rydberg non-Lewis    0.06205  (  0.1939%)
       -------------------------------
            Total unit  1   32.00000  (100.0000%)
           Charge unit  1    0.00000


 ***************************************************
 *******         Beta  spin orbitals         *******
 ***************************************************


 NATURAL POPULATIONS:  Natural atomic orbital occupancies 
                                                          
   NAO  Atom  No  lang   Type(AO)    Occupancy      Energy
 ----------------------------------------------------------
     1    O    1  S      Cor( 1S)     0.99986     -19.12446
     2    O    1  S      Val( 2S)     0.84597      -1.09326
     3    O    1  S      Ryd( 3S)     0.00050       1.23448
     4    O    1  px     Val( 2p)     0.63839      -0.45986
     5    O    1  px     Ryd( 3p)     0.00130       0.97136
     6    O    1  py     Val( 2p)     0.77959      -0.52947
     7    O    1  py     Ryd( 3p)     0.00047       0.86532
     8    O    1  pz     Val( 2p)     0.69187      -0.47586
     9    O    1  pz     Ryd( 3p)     0.00018       0.84026
    10    O    1  dxy    Ryd( 3d)     0.00066       2.90684
    11    O    1  dxz    Ryd( 3d)     0.00021       2.45108
    12    O    1  dyz    Ryd( 3d)     0.00088       2.59530
    13    O    1  dx2y2  Ryd( 3d)     0.00066       2.85937
    14    O    1  dz2    Ryd( 3d)     0.00019       2.64392

    15    C    2  S      Cor( 1S)     0.99956     -10.39294
    16    C    2  S      Val( 2S)     0.42215      -0.37169
    17    C    2  S      Ryd( 3S)     0.00232       0.36258
    18    C    2  px     Val( 2p)     0.47678      -0.26362
    19    C    2  px     Ryd( 3p)     0.00342       0.50100
    20    C    2  py     Val( 2p)     0.42576      -0.23699
    21    C    2  py     Ryd( 3p)     0.00908       0.56141
    22    C    2  pz     Val( 2p)     0.36196      -0.33859
    23    C    2  pz     Ryd( 3p)     0.00055       0.35350
    24    C    2  dxy    Ryd( 3d)     0.00121       2.15661
    25    C    2  dxz    Ryd( 3d)     0.00046       1.62839
    26    C    2  dyz    Ryd( 3d)     0.00158       1.69770
    27    C    2  dx2y2  Ryd( 3d)     0.00130       2.12689
    28    C    2  dz2    Ryd( 3d)     0.00033       1.89355

    29    C    3  S      Cor( 1S)     0.99939     -10.29977
    30    C    3  S      Val( 2S)     0.44683      -0.34936
    31    C    3  S      Ryd( 3S)     0.00128       0.33105
    32    C    3  px     Val( 2p)     0.50680      -0.29742
    33    C    3  px     Ryd( 3p)     0.00203       0.84755
    34    C    3  py     Val( 2p)     0.56070      -0.29322
    35    C    3  py     Ryd( 3p)     0.00279       0.76216
    36    C    3  pz     Val( 2p)     0.50654      -0.33085
    37    C    3  pz     Ryd( 3p)     0.00028       0.42507
    38    C    3  dxy    Ryd( 3d)     0.00034       2.24871
    39    C    3  dxz    Ryd( 3d)     0.00015       1.65819
    40    C    3  dyz    Ryd( 3d)     0.00034       1.69219
    41    C    3  dx2y2  Ryd( 3d)     0.00038       2.16972
    42    C    3  dz2    Ryd( 3d)     0.00020       1.96968

    43    C    4  S      Cor( 1S)     0.99946     -10.28825
    44    C    4  S      Val( 2S)     0.48095      -0.36655
    45    C    4  S      Ryd( 3S)     0.00086       0.35735
    46    C    4  px     Val( 2p)     0.52482      -0.26950
    47    C    4  px     Ryd( 3p)     0.00177       0.62477
    48    C    4  py     Val( 2p)     0.58667      -0.27343
    49    C    4  py     Ryd( 3p)     0.00209       0.70391
    50    C    4  pz     Val( 2p)     0.47976      -0.32192
    51    C    4  pz     Ryd( 3p)     0.00031       0.36331
    52    C    4  dxy    Ryd( 3d)     0.00033       2.27967
    53    C    4  dxz    Ryd( 3d)     0.00023       1.70298
    54    C    4  dyz    Ryd( 3d)     0.00023       1.71219
    55    C    4  dx2y2  Ryd( 3d)     0.00030       2.26808
    56    C    4  dz2    Ryd( 3d)     0.00021       1.99766

    57    C    5  S      Cor( 1S)     0.99950     -10.32265
    58    C    5  S      Val( 2S)     0.46709      -0.36430
    59    C    5  S      Ryd( 3S)     0.00068       0.31784
    60    C    5  px     Val( 2p)     0.49502      -0.23456
    61    C    5  px     Ryd( 3p)     0.00375       0.43630
    62    C    5  py     Val( 2p)     0.53314      -0.25611
    63    C    5  py     Ryd( 3p)     0.00285       0.66612
    64    C    5  pz     Val( 2p)     0.46086      -0.32400
    65    C    5  pz     Ryd( 3p)     0.00051       0.33597
    66    C    5  dxy    Ryd( 3d)     0.00070       2.27183
    67    C    5  dxz    Ryd( 3d)     0.00035       1.71148
    68    C    5  dyz    Ryd( 3d)     0.00050       1.68647
    69    C    5  dx2y2  Ryd( 3d)     0.00055       2.19902
    70    C    5  dz2    Ryd( 3d)     0.00026       1.98338

    71    N    6  S      Cor( 1S)     0.99932     -14.41826
    72    N    6  S      Val( 2S)     0.62673      -0.68412
    73    N    6  S      Ryd( 3S)     0.00032       0.92582
    74    N    6  px     Val( 2p)     0.54561      -0.40551
    75    N    6  px     Ryd( 3p)     0.00240       0.74510
    76    N    6  py     Val( 2p)     0.62573      -0.39790
    77    N    6  py     Ryd( 3p)     0.00135       0.99061
    78    N    6  pz     Val( 2p)     0.59290      -0.40244
    79    N    6  pz     Ryd( 3p)     0.00013       0.66843
    80    N    6  dxy    Ryd( 3d)     0.00071       2.72217
    81    N    6  dxz    Ryd( 3d)     0.00079       2.04418
    82    N    6  dyz    Ryd( 3d)     0.00026       2.13962
    83    N    6  dx2y2  Ryd( 3d)     0.00068       2.39835
    84    N    6  dz2    Ryd( 3d)     0.00026       2.34854

    85    C    7  S      Cor( 1S)     0.99949     -10.32000
    86    C    7  S      Val( 2S)     0.46703      -0.36216
    87    C    7  S      Ryd( 3S)     0.00068       0.31683
    88    C    7  px     Val( 2p)     0.51836      -0.24032
    89    C    7  px     Ryd( 3p)     0.00373       0.47739
    90    C    7  py     Val( 2p)     0.51491      -0.24622
    91    C    7  py     Ryd( 3p)     0.00282       0.63278
    92    C    7  pz     Val( 2p)     0.45932      -0.32145
    93    C    7  pz     Ryd( 3p)     0.00048       0.33881
    94    C    7  dxy    Ryd( 3d)     0.00069       2.29404
    95    C    7  dxz    Ryd( 3d)     0.00033       1.70823
    96    C    7  dyz    Ryd( 3d)     0.00052       1.69384
    97    C    7  dx2y2  Ryd( 3d)     0.00057       2.17962
    98    C    7  dz2    Ryd( 3d)     0.00026       1.98419

    99    C    8  S      Cor( 1S)     0.99945     -10.28109
   100    C    8  S      Val( 2S)     0.48032      -0.35953
   101    C    8  S      Ryd( 3S)     0.00099       0.36270
   102    C    8  px     Val( 2p)     0.51874      -0.25797
   103    C    8  px     Ryd( 3p)     0.00242       0.58518
   104    C    8  py     Val( 2p)     0.59443      -0.26975
   105    C    8  py     Ryd( 3p)     0.00241       0.71655
   106    C    8  pz     Val( 2p)     0.46450      -0.31322
   107    C    8  pz     Ryd( 3p)     0.00030       0.36347
   108    C    8  dxy    Ryd( 3d)     0.00035       2.27746
   109    C    8  dxz    Ryd( 3d)     0.00023       1.71671
   110    C    8  dyz    Ryd( 3d)     0.00024       1.71120
   111    C    8  dx2y2  Ryd( 3d)     0.00031       2.26741
   112    C    8  dz2    Ryd( 3d)     0.00021       2.00793

   113    C    9  S      Cor( 1S)     0.99957     -10.27299
   114    C    9  S      Val( 2S)     0.56383      -0.44849
   115    C    9  S      Ryd( 3S)     0.00046       0.70148
   116    C    9  px     Val( 2p)     0.59974      -0.28102
   117    C    9  px     Ryd( 3p)     0.00159       0.47669
   118    C    9  py     Val( 2p)     0.52619      -0.27220
   119    C    9  py     Ryd( 3p)     0.00101       0.33588
   120    C    9  pz     Val( 2p)     0.62288      -0.28264
   121    C    9  pz     Ryd( 3p)     0.00020       0.39386
   122    C    9  dxy    Ryd( 3d)     0.00033       2.06392
   123    C    9  dxz    Ryd( 3d)     0.00016       1.88165
   124    C    9  dyz    Ryd( 3d)     0.00021       2.18394
   125    C    9  dx2y2  Ryd( 3d)     0.00015       2.11082
   126    C    9  dz2    Ryd( 3d)     0.00022       2.12523

   127    H   10  S      Val( 1S)     0.36030      -0.10709
   128    H   10  S      Ryd( 2S)     0.00067       0.19297
   129    H   10  px     Ryd( 2p)     0.00013       1.89241
   130    H   10  py     Ryd( 2p)     0.00033       2.08305
   131    H   10  pz     Ryd( 2p)     0.00007       1.45910

   132    H   11  S      Val( 1S)     0.35347      -0.09398
   133    H   11  S      Ryd( 2S)     0.00056       0.15415
   134    H   11  px     Ryd( 2p)     0.00014       1.84106
   135    H   11  py     Ryd( 2p)     0.00032       2.09597
   136    H   11  pz     Ryd( 2p)     0.00005       1.45534

   137    H   12  S      Val( 1S)     0.35181      -0.08995
   138    H   12  S      Ryd( 2S)     0.00055       0.15696
   139    H   12  px     Ryd( 2p)     0.00018       1.88780
   140    H   12  py     Ryd( 2p)     0.00027       2.05075
   141    H   12  pz     Ryd( 2p)     0.00005       1.45764

   142    H   13  S      Val( 1S)     0.35584      -0.08798
   143    H   13  S      Ryd( 2S)     0.00085       0.17403
   144    H   13  px     Ryd( 2p)     0.00013       1.87302
   145    H   13  py     Ryd( 2p)     0.00036       2.11978
   146    H   13  pz     Ryd( 2p)     0.00006       1.47134

   147    H   14  S      Val( 1S)     0.35977      -0.07787
   148    H   14  S      Ryd( 2S)     0.00068       0.19478
   149    H   14  px     Ryd( 2p)     0.00036       2.17774
   150    H   14  py     Ryd( 2p)     0.00007       1.65275
   151    H   14  pz     Ryd( 2p)     0.00005       1.57972

   152    H   15  S      Val( 1S)     0.36203      -0.10853
   153    H   15  S      Ryd( 2S)     0.00045       0.20660
   154    H   15  px     Ryd( 2p)     0.00008       1.59251
   155    H   15  py     Ryd( 2p)     0.00021       1.77636
   156    H   15  pz     Ryd( 2p)     0.00028       1.98139

   157    H   16  S      Val( 1S)     0.36203      -0.10853
   158    H   16  S      Ryd( 2S)     0.00045       0.20660
   159    H   16  px     Ryd( 2p)     0.00008       1.59251
   160    H   16  py     Ryd( 2p)     0.00021       1.77635
   161    H   16  pz     Ryd( 2p)     0.00028       1.98139


 Summary of Natural Population Analysis:                  
                                                          
                                       Natural Population 
                Natural  -----------------------------------------------
    Atom  No    Charge         Core      Valence    Rydberg      Total
 -----------------------------------------------------------------------
      O    1    0.03928      0.99986     2.95582    0.00504     3.96072
      C    2    0.29354      0.99956     1.68666    0.02024     2.70646
      C    3   -0.02804      0.99939     2.02088    0.00778     3.02804
      C    4   -0.07798      0.99946     2.07220    0.00632     3.07798
      C    5    0.03424      0.99950     1.95611    0.01015     2.96576
      N    6    0.10279      0.99932     2.39096    0.00692     3.39721
      C    7    0.03080      0.99949     1.95963    0.01008     2.96920
      C    8   -0.06490      0.99945     2.05799    0.00746     3.06490
      C    9   -0.31655      0.99957     2.31263    0.00434     3.31655
      H   10    0.13850      0.00000     0.36030    0.00121     0.36150
      H   11    0.14546      0.00000     0.35347    0.00107     0.35454
      H   12    0.14713      0.00000     0.35181    0.00106     0.35287
      H   13    0.14276      0.00000     0.35584    0.00140     0.35724
      H   14    0.13907      0.00000     0.35977    0.00116     0.36093
      H   15    0.13694      0.00000     0.36203    0.00102     0.36306
      H   16    0.13694      0.00000     0.36203    0.00102     0.36306
 =======================================================================
   * Total *    1.00000      8.99561    21.91812    0.08627    31.00000

                                 Natural Population      
 --------------------------------------------------------
   Core                       8.99561 ( 99.9512% of   9)
   Valence                   21.91812 ( 99.6278% of  22)
   Natural Minimal Basis     30.91373 ( 99.7217% of  31)
   Natural Rydberg Basis      0.08627 (  0.2783% of  31)
 --------------------------------------------------------

    Atom  No          Natural Electron Configuration
 ----------------------------------------------------------------------------
      O    1      [core]2S( 0.85)2p( 2.11)
      C    2      [core]2S( 0.42)2p( 1.26)3p( 0.01)
      C    3      [core]2S( 0.45)2p( 1.57)3p( 0.01)
      C    4      [core]2S( 0.48)2p( 1.59)
      C    5      [core]2S( 0.47)2p( 1.49)3p( 0.01)
      N    6      [core]2S( 0.63)2p( 1.76)
      C    7      [core]2S( 0.47)2p( 1.49)3p( 0.01)
      C    8      [core]2S( 0.48)2p( 1.58)3p( 0.01)
      C    9      [core]2S( 0.56)2p( 1.75)
      H   10            1S( 0.36)
      H   11            1S( 0.35)
      H   12            1S( 0.35)
      H   13            1S( 0.36)
      H   14            1S( 0.36)
      H   15            1S( 0.36)
      H   16            1S( 0.36)


 NATURAL BOND ORBITAL ANALYSIS, beta spin orbitals:

                       Occupancies       Lewis Structure    Low   High
           Occ.    -------------------  -----------------   occ   occ
  Cycle   Thresh.   Lewis   Non-Lewis     CR  BD  3C  LP    (L)   (NL)   Dev
 =============================================================================
   1(1)    0.90    29.08163   1.91837      9  18   0   4     3      0    0.05
   2(2)    0.90    29.08163   1.91837      9  18   0   4     3      0    0.05
   3(1)    0.80    29.25929   1.74071      9  20   0   2     2      0    0.13
   4(2)    0.80    29.63708   1.36292      9  20   0   2     1      0    0.05
   5(3)    0.80    29.63708   1.36292      9  20   0   2     1      0    0.05
   6(1)    0.70    28.87362   2.12638      9  21   0   1     1      0    0.23
   7(2)    0.70    29.19554   1.80446      9  21   0   1     1      1    0.13
   8(3)    0.70    29.40922   1.59078      9  21   0   1     1      0    0.05
   9(4)    0.70    28.87362   2.12638      9  21   0   1     1      0    0.23
  10(5)    0.70    29.19554   1.80446      9  21   0   1     1      1    0.13
  11(6)    0.70    29.40922   1.59078      9  21   0   1     1      0    0.05
  12(1)    0.60    25.35220   5.64780      9  10   0  12     0      0    0.47

    The hybrids on atom  6 are linearly dependent.  An eigenvalue (  0.000029)
    of the hybrid overlap matrix is too small (<0.00010).

    PRJTHR will be raised from  0.200 to 0.250 and the NBO search repeated.


    The hybrids on atom  6 are linearly dependent.  An eigenvalue (  0.000029)
    of the hybrid overlap matrix is too small (<0.00010).

    PRJTHR will be raised from  0.250 to 0.300 and the NBO search repeated.

  13(2)    0.60    26.06417   4.93583      9  11   0  11     0      1    0.47
  14(3)    0.60    26.24582   4.75418      9  11   0  11     0      1    0.47
  15(4)    0.60    26.24582   4.75418      9  11   0  11     0      1    0.47
  16(1)    0.50    23.55195   7.44805      9   4   0  18     0      2    0.47

    The hybrids on atom  3 are linearly dependent.  An eigenvalue (  0.000058)
    of the hybrid overlap matrix is too small (<0.00010).

    PRJTHR will be raised from  0.300 to 0.350 and the NBO search repeated.

  17(2)    0.50    23.93956   7.06044      9   5   0  17     0      3    0.47
  18(3)    0.50    23.60756   7.39244      9   5   0  17     0      3    0.47
  19(4)    0.50    23.60756   7.39244      9   5   0  17     0      3    0.47
  20(5)    0.50    23.60756   7.39244      9   5   0  17     0      3    0.47
  21(6)    0.50    23.60756   7.39244      9   5   0  17     0      3    0.47
  22(7)    0.50    23.60756   7.39244      9   5   0  17     0      3    0.47
  23(8)    0.50    23.60756   7.39244      9   5   0  17     0      3    0.47
  24(9)    0.50    23.60756   7.39244      9   5   0  17     0      3    0.47
  25(1)    0.80    29.63708   1.36292      9  20   0   2     1      0    0.05
 -----------------------------------------------------------------------------

 Structure accepted: RESONANCE keyword permits strongly delocalized structure

           --- Apparent excited state configuration ---
 The following "inverted" NBO labels reflect the actual hybrid overlap:

                 NBO   3 has been relabelled BD*

                 NBO 144 has been relabelled BD 

 --------------------------------------------------------
   Core                      8.99559 ( 99.951% of   9)
   Valence Lewis            19.94204 ( 90.646% of  22)
  ==================       ============================
   Total Lewis              28.93763 ( 93.347% of  31)
  -----------------------------------------------------
   Valence non-Lewis         2.00274 (  6.460% of  31)
   Rydberg non-Lewis         0.05963 (  0.192% of  31)
  ==================       ============================
   Total non-Lewis           2.06237 (  6.653% of  31)
 --------------------------------------------------------


       (Occupancy)   Bond orbital/ Coefficients/ Hybrids
 ---------------------------------------------------------------------------------
     1. (0.99739) BD ( 1) O   1 - C   2  
                ( 66.55%)   0.8158* O   1 s( 44.26%)p 1.26( 55.65%)d 0.00(  0.10%)
                                           -0.0000  0.6650 -0.0200  0.3082 -0.0062
                                            0.6791 -0.0157 -0.0000  0.0000  0.0216
                                           -0.0000 -0.0000 -0.0181 -0.0128
                ( 33.45%)   0.5784* C   2 s( 29.54%)p 2.38( 70.19%)d 0.01(  0.28%)
                                           -0.0000  0.5422 -0.0369 -0.3487 -0.0399
                                           -0.7590 -0.0513  0.0000  0.0000  0.0333
                                           -0.0000 -0.0000 -0.0314 -0.0260
     2. (0.98770) BD ( 2) O   1 - C   2  
                ( 67.96%)   0.8244* O   1 s(  0.00%)p 1.00( 99.84%)d 0.00(  0.16%)
                                           -0.0000  0.0000  0.0000  0.0000  0.0000
                                            0.0000 -0.0000  0.9992 -0.0040  0.0000
                                            0.0174  0.0359 -0.0000 -0.0000
                ( 32.04%)   0.5661* C   2 s(  0.00%)p 1.00( 99.55%)d 0.00(  0.45%)
                                            0.0000 -0.0000  0.0000  0.0000 -0.0000
                                            0.0000 -0.0000  0.9976 -0.0157 -0.0000
                                           -0.0236 -0.0628  0.0000  0.0000
     3. (0.94803) BD*( 1) O   1 - N   6  
                ( 51.85%)   0.7200* O   1 s(  0.03%)p99.99( 99.88%)d 2.51(  0.09%)
                                            0.0000 -0.0179  0.0055  0.9161  0.0285
                                           -0.3981 -0.0122 -0.0000 -0.0000  0.0191
                                           -0.0000  0.0000  0.0226 -0.0010
                ( 48.15%)  -0.6939* N   6 s( 14.57%)p 5.86( 85.34%)d 0.01(  0.08%)
                                           -0.0001 -0.3813  0.0187 -0.9214 -0.0434
                                           -0.0512 -0.0031 -0.0000 -0.0000  0.0024
                                            0.0000 -0.0000  0.0244 -0.0157
     4. (0.93259) BD ( 1) C   2 - C   3  
                ( 49.41%)   0.7029* C   2 s( 34.49%)p 1.90( 65.48%)d 0.00(  0.03%)
                                            0.0001  0.5872  0.0064  0.8074 -0.0212
                                            0.0493 -0.0029 -0.0000 -0.0000 -0.0045
                                            0.0000 -0.0000  0.0125 -0.0110
                ( 50.59%)   0.7113* C   3 s( 28.53%)p 2.50( 71.44%)d 0.00(  0.03%)
                                            0.0006  0.5341  0.0034 -0.8425  0.0123
                                           -0.0666  0.0058 -0.0000 -0.0000  0.0031
                                            0.0000  0.0000  0.0142 -0.0108
     5. (0.94473) BD ( 1) C   2 - C   9  
                ( 53.32%)   0.7302* C   2 s( 35.68%)p 1.80( 64.30%)d 0.00(  0.02%)
                                           -0.0005  0.5971  0.0172 -0.4742 -0.0049
                                            0.6458 -0.0310  0.0000 -0.0000 -0.0101
                                           -0.0000  0.0000 -0.0005 -0.0091
                ( 46.68%)   0.6832* C   9 s( 27.15%)p 2.68( 72.80%)d 0.00(  0.05%)
                                            0.0010  0.5210  0.0065  0.4961 -0.0030
                                           -0.6941 -0.0140 -0.0000 -0.0000 -0.0196
                                           -0.0000  0.0000 -0.0056 -0.0108
     6. (0.98222) BD ( 1) C   3 - C   4  
                ( 51.57%)   0.7181* C   3 s( 36.21%)p 1.76( 63.75%)d 0.00(  0.04%)
                                           -0.0003  0.6017  0.0036  0.3238 -0.0108
                                            0.7298  0.0058  0.0000  0.0000  0.0126
                                            0.0000  0.0000 -0.0084 -0.0121
                ( 48.43%)   0.6959* C   4 s( 35.25%)p 1.84( 64.70%)d 0.00(  0.05%)
                                           -0.0001  0.5937  0.0039 -0.4067 -0.0201
                                           -0.6935  0.0121 -0.0000 -0.0000  0.0143
                                            0.0000  0.0000 -0.0103 -0.0130
     7. (0.81280) BD ( 2) C   3 - C   4  
                ( 52.09%)   0.7217* C   3 s(  0.00%)p 1.00( 99.97%)d 0.00(  0.03%)
                                           -0.0000  0.0000 -0.0000 -0.0000 -0.0000
                                           -0.0000 -0.0000  0.9998  0.0071 -0.0000
                                            0.0107  0.0118 -0.0000  0.0000
                ( 47.91%)   0.6922* C   4 s(  0.00%)p 1.00( 99.94%)d 0.00(  0.06%)
                                            0.0000 -0.0000 -0.0000 -0.0000  0.0000
                                            0.0000 -0.0000  0.9997  0.0047  0.0000
                                            0.0045 -0.0234 -0.0000  0.0000
     8. (0.97892) BD ( 1) C   3 - C   8  
                ( 51.83%)   0.7199* C   3 s( 35.21%)p 1.84( 64.75%)d 0.00(  0.04%)
                                           -0.0003  0.5934  0.0003  0.4298 -0.0101
                                           -0.6801 -0.0097  0.0000  0.0000 -0.0144
                                            0.0000 -0.0000 -0.0046 -0.0122
                ( 48.17%)   0.6941* C   8 s( 35.01%)p 1.86( 64.94%)d 0.00(  0.05%)
                                           -0.0002  0.5916  0.0046 -0.4763 -0.0202
                                            0.6496 -0.0158  0.0000 -0.0000 -0.0161
                                            0.0000  0.0000 -0.0077 -0.0132
     9. (0.95378) BD ( 1) C   4 - C   5  
                ( 50.43%)   0.7102* C   4 s( 34.67%)p 1.88( 65.28%)d 0.00(  0.05%)
                                            0.0002  0.5886  0.0156  0.8065  0.0088
                                            0.0313  0.0353  0.0000  0.0000 -0.0046
                                            0.0000 -0.0000  0.0168 -0.0124
                ( 49.57%)   0.7040* C   5 s( 41.88%)p 1.39( 58.08%)d 0.00(  0.04%)
                                           -0.0006  0.6471 -0.0031 -0.7601  0.0040
                                           -0.0447  0.0329  0.0000 -0.0000  0.0064
                                            0.0000 -0.0000  0.0135 -0.0122
    10. (0.98020) BD ( 1) C   4 - H  10  
                ( 63.59%)   0.7974* C   4 s( 30.00%)p 2.33( 69.98%)d 0.00(  0.03%)
                                           -0.0004  0.5475 -0.0150 -0.4274  0.0162
                                            0.7189  0.0006 -0.0000 -0.0000 -0.0111
                                            0.0000 -0.0000 -0.0062 -0.0096
                ( 36.41%)   0.6034* H  10 s( 99.90%)p 0.00(  0.10%)
                                            0.9995 -0.0020  0.0153 -0.0283  0.0000
    11. (0.99238) BD ( 1) C   5 - N   6  
                ( 39.21%)   0.6262* C   5 s( 29.99%)p 2.33( 69.87%)d 0.00(  0.14%)
                                           -0.0001  0.5473 -0.0182  0.5053  0.0586
                                           -0.6633 -0.0001  0.0000  0.0000 -0.0312
                                            0.0000 -0.0000 -0.0083 -0.0195
                ( 60.79%)   0.7796* N   6 s( 42.95%)p 1.33( 56.99%)d 0.00(  0.06%)
                                            0.0001  0.6553  0.0069 -0.3084 -0.0162
                                            0.6885 -0.0222 -0.0000 -0.0000 -0.0227
                                            0.0000 -0.0000 -0.0025 -0.0107
    12. (0.96991) BD ( 1) C   5 - H  11  
                ( 64.05%)   0.8003* C   5 s( 28.00%)p 2.57( 71.98%)d 0.00(  0.02%)
                                           -0.0001  0.5290  0.0151  0.4058 -0.0011
                                            0.7448 -0.0198 -0.0000  0.0000  0.0120
                                            0.0000  0.0000 -0.0044 -0.0073
                ( 35.95%)   0.5995* H  11 s( 99.89%)p 0.00(  0.11%)
                                            0.9994 -0.0041 -0.0177 -0.0282 -0.0000
    13. (0.99296) BD ( 1) N   6 - C   7  
                ( 60.85%)   0.7801* N   6 s( 42.49%)p 1.35( 57.45%)d 0.00(  0.06%)
                                            0.0001  0.6518  0.0061 -0.2286 -0.0190
                                           -0.7221  0.0199 -0.0000 -0.0000  0.0217
                                            0.0000  0.0000 -0.0075 -0.0107
                ( 39.15%)   0.6257* C   7 s( 29.86%)p 2.34( 69.99%)d 0.00(  0.14%)
                                           -0.0001  0.5462 -0.0184  0.4213  0.0591
                                            0.7203  0.0079  0.0000  0.0000  0.0282
                                            0.0000  0.0000 -0.0160 -0.0196
    14. (0.85818) BD ( 2) N   6 - C   7  
                ( 60.11%)   0.7753* N   6 s(  0.00%)p 1.00( 99.86%)d 0.00(  0.14%)
                                           -0.0000  0.0000  0.0000 -0.0000 -0.0000
                                            0.0000  0.0000  0.9993 -0.0044 -0.0000
                                           -0.0363 -0.0096  0.0000 -0.0000
                ( 39.89%)   0.6316* C   7 s(  0.00%)p 1.00( 99.86%)d 0.00(  0.14%)
                                           -0.0000  0.0000  0.0000 -0.0000 -0.0000
                                           -0.0000 -0.0000  0.9993 -0.0034 -0.0000
                                            0.0018  0.0379  0.0000  0.0000
    15. (0.95905) BD ( 1) C   7 - C   8  
                ( 50.08%)   0.7077* C   7 s( 41.98%)p 1.38( 57.98%)d 0.00(  0.04%)
                                           -0.0007  0.6479 -0.0003 -0.7593  0.0069
                                           -0.0473 -0.0322 -0.0000  0.0000 -0.0033
                                            0.0000  0.0000  0.0153 -0.0121
                ( 49.92%)   0.7066* C   8 s( 34.04%)p 1.94( 65.91%)d 0.00(  0.05%)
                                            0.0003  0.5832  0.0169  0.8086  0.0163
                                            0.0614 -0.0365 -0.0000  0.0000  0.0091
                                            0.0000 -0.0000  0.0164 -0.0121
    16. (0.96847) BD ( 1) C   7 - H  12  
                ( 64.15%)   0.8010* C   7 s( 28.03%)p 2.57( 71.95%)d 0.00(  0.02%)
                                            0.0000 -0.5293 -0.0136 -0.4938  0.0039
                                            0.6894 -0.0186 -0.0000  0.0000  0.0124
                                            0.0000  0.0000  0.0011  0.0074
                ( 35.85%)   0.5987* H  12 s( 99.89%)p 0.00(  0.11%)
                                           -0.9994  0.0040  0.0205 -0.0261  0.0000
    17. (0.98532) BD ( 1) C   8 - H  13  
                ( 64.20%)   0.8012* C   8 s( 30.89%)p 2.24( 69.09%)d 0.00(  0.02%)
                                            0.0004 -0.5555  0.0159  0.3431 -0.0128
                                            0.7570 -0.0037  0.0000 -0.0000 -0.0101
                                           -0.0000 -0.0000  0.0073  0.0095
                ( 35.80%)   0.5984* H  13 s( 99.89%)p 0.00(  0.11%)
                                           -0.9994  0.0040 -0.0152 -0.0298 -0.0000
    18. (0.99174) BD ( 1) C   9 - H  14  
                ( 63.80%)   0.7988* C   9 s( 25.58%)p 2.91( 74.39%)d 0.00(  0.03%)
                                            0.0001 -0.5058 -0.0045  0.8345 -0.0058
                                            0.2174 -0.0165 -0.0000 -0.0000 -0.0105
                                            0.0000  0.0000 -0.0117  0.0085
                ( 36.20%)   0.6017* H  14 s( 99.90%)p 0.00(  0.10%)
                                           -0.9995  0.0011 -0.0303 -0.0062  0.0000
    19. (0.97576) BD ( 1) C   9 - H  15  
                ( 63.02%)   0.7939* C   9 s( 23.62%)p 3.23( 76.34%)d 0.00(  0.04%)
                                           -0.0003  0.4860 -0.0042  0.1682 -0.0225
                                            0.4846  0.0082 -0.7069 -0.0005  0.0060
                                           -0.0111 -0.0114 -0.0024  0.0100
                ( 36.98%)   0.6081* H  15 s( 99.90%)p 0.00(  0.10%)
                                            0.9995 -0.0001  0.0013 -0.0199  0.0247
    20. (0.97576) BD ( 1) C   9 - H  16  
                ( 63.02%)   0.7939* C   9 s( 23.62%)p 3.23( 76.34%)d 0.00(  0.04%)
                                           -0.0003  0.4860 -0.0042  0.1682 -0.0225
                                            0.4846  0.0082  0.7069  0.0005  0.0060
                                            0.0111  0.0114 -0.0024  0.0100
                ( 36.98%)   0.6081* H  16 s( 99.90%)p 0.00(  0.10%)
                                            0.9995 -0.0001  0.0013 -0.0199 -0.0247
    21. (0.99986) CR ( 1) O   1           s(100.00%)p 0.00(  0.00%)
                                            1.0000 -0.0004 -0.0000  0.0001 -0.0000
                                            0.0004  0.0000 -0.0000  0.0000  0.0000
                                           -0.0000 -0.0000 -0.0000 -0.0000
    22. (0.99956) CR ( 1) C   2           s(100.00%)p 0.00(  0.00%)
                                            1.0000  0.0002  0.0000 -0.0003 -0.0000
                                            0.0003 -0.0000 -0.0000  0.0000 -0.0000
                                           -0.0000  0.0000 -0.0000 -0.0000
    23. (0.99938) CR ( 1) C   3           s(100.00%)p 0.00(  0.00%)
                                            1.0000  0.0000 -0.0000  0.0007 -0.0000
                                            0.0000 -0.0000  0.0000  0.0000 -0.0000
                                           -0.0000 -0.0000 -0.0000 -0.0000
    24. (0.99946) CR ( 1) C   4           s(100.00%)p 0.00(  0.00%)
                                            1.0000  0.0002 -0.0000 -0.0004  0.0000
                                            0.0002 -0.0000 -0.0000 -0.0000 -0.0000
                                           -0.0000  0.0000 -0.0000 -0.0000
    25. (0.99950) CR ( 1) C   5           s(100.00%)p 0.00(  0.00%)
                                            1.0000  0.0005 -0.0000 -0.0004  0.0000
                                            0.0000  0.0000  0.0000 -0.0000  0.0000
                                            0.0000 -0.0000  0.0000 -0.0000
    26. (0.99933) CR ( 1) N   6           s(100.00%)
                                            1.0000 -0.0001 -0.0000  0.0000  0.0000
                                           -0.0000  0.0000  0.0000 -0.0000  0.0000
                                           -0.0000 -0.0000  0.0000  0.0000
    27. (0.99949) CR ( 1) C   7           s(100.00%)p 0.00(  0.00%)
                                            1.0000  0.0005 -0.0000 -0.0005  0.0000
                                            0.0000 -0.0000  0.0000  0.0000 -0.0000
                                            0.0000  0.0000  0.0000 -0.0000
    28. (0.99946) CR ( 1) C   8           s(100.00%)p 0.00(  0.00%)
                                            1.0000  0.0002 -0.0000 -0.0005 -0.0000
                                           -0.0002  0.0000  0.0000  0.0000 -0.0000
                                            0.0000  0.0000 -0.0000 -0.0000
    29. (0.99957) CR ( 1) C   9           s(100.00%)p 0.00(  0.00%)
                                            1.0000 -0.0001 -0.0000 -0.0005 -0.0000
                                            0.0009  0.0000  0.0000  0.0000  0.0000
                                            0.0000 -0.0000  0.0000  0.0000
    30. (0.98885) LP ( 1) O   1           s( 55.74%)p 0.79( 44.25%)d 0.00(  0.02%)
                                            0.0005  0.7465  0.0125 -0.2529  0.0007
                                           -0.6152 -0.0019  0.0000 -0.0000 -0.0072
                                            0.0000  0.0000  0.0062  0.0087
    31. (0.46124) LP*( 1) C   5           s(  0.00%)p 1.00( 99.93%)d 0.00(  0.07%)
                                           -0.0000 -0.0000  0.0000 -0.0000 -0.0000
                                            0.0000  0.0000  0.9996 -0.0121  0.0000
                                           -0.0075 -0.0250  0.0000  0.0000
    32. (0.46474) LP ( 1) C   8           s(  0.00%)p 1.00( 99.95%)d 0.00(  0.05%)
                                           -0.0000  0.0000  0.0000  0.0000  0.0000
                                           -0.0000 -0.0000  0.9997 -0.0014  0.0000
                                            0.0112  0.0195  0.0000  0.0000
    33. (0.00156) RY*( 1) O   1           s(  0.66%)p99.99( 96.39%)d 4.48(  2.95%)
                                            0.0000 -0.0010  0.0811 -0.0229  0.8910
                                            0.0121 -0.4116 -0.0000 -0.0000 -0.1054
                                            0.0000 -0.0000 -0.1356  0.0010
    34. (0.00019) RY*( 2) O   1           s(  0.00%)p 1.00( 97.08%)d 0.03(  2.92%)
                                            0.0000 -0.0000  0.0000  0.0000  0.0000
                                            0.0000  0.0000  0.0107  0.9852  0.0000
                                           -0.0955 -0.1416 -0.0000  0.0000
    35. (0.00007) RY*( 3) O   1           s( 91.23%)p 0.02(  2.26%)d 0.07(  6.50%)
    36. (0.00005) RY*( 4) O   1           s(  4.13%)p20.66( 85.23%)d 2.58( 10.65%)
    37. (0.00000) RY*( 5) O   1           s(  2.07%)p 5.71( 11.82%)d41.64( 86.11%)
    38. (0.00000) RY*( 6) O   1           s(  0.00%)p 1.00(  0.96%)d99.99( 99.04%)
    39. (0.00000) RY*( 7) O   1           s(  0.00%)p 1.00(  2.12%)d46.27( 97.88%)
    40. (0.00000) RY*( 8) O   1           s(  1.59%)p 2.64(  4.20%)d59.29( 94.21%)
    41. (0.00000) RY*( 9) O   1           s(  0.30%)p 1.10(  0.33%)d99.99( 99.37%)
    42. (0.00922) RY*( 1) C   2           s( 12.49%)p 7.00( 87.46%)d 0.00(  0.05%)
                                            0.0000  0.0553  0.3490 -0.0304  0.2538
                                           -0.0374  0.8988  0.0000 -0.0000  0.0042
                                            0.0000  0.0000 -0.0141  0.0175
    43. (0.00261) RY*( 2) C   2           s(  3.94%)p15.54( 61.17%)d 8.87( 34.90%)
                                            0.0000 -0.0221  0.1972 -0.0005 -0.7700
                                            0.0095  0.1368  0.0000  0.0000 -0.3584
                                            0.0000  0.0000 -0.4696  0.0066
    44. (0.00164) RY*( 3) C   2           s(  0.00%)p 1.00( 37.29%)d 1.68( 62.71%)
                                           -0.0000  0.0000 -0.0000  0.0000  0.0000
                                            0.0000  0.0000  0.0628  0.6075  0.0000
                                            0.2818  0.7400 -0.0000 -0.0000
    45. (0.00117) RY*( 4) C   2           s( 21.75%)p 1.81( 39.33%)d 1.79( 38.91%)
                                           -0.0000  0.0071  0.4664  0.0098  0.5283
                                           -0.0313 -0.3364  0.0000  0.0000 -0.4680
                                            0.0000  0.0000 -0.4120  0.0186
    46. (0.00040) RY*( 5) C   2           s( 21.92%)p 0.26(  5.72%)d 3.30( 72.36%)
                                            0.0000  0.0027  0.4682 -0.0219 -0.2047
                                           -0.0421 -0.1143 -0.0000  0.0000 -0.3552
                                           -0.0000  0.0000  0.7700  0.0667
    47. (0.00035) RY*( 6) C   2           s( 39.22%)p 0.16(  6.31%)d 1.39( 54.46%)
                                           -0.0000 -0.0176  0.6260  0.0099 -0.1394
                                            0.0081 -0.2086 -0.0000  0.0000  0.7244
                                           -0.0000  0.0000 -0.1201  0.0737
    48. (0.00029) RY*( 7) C   2           s(  0.00%)p 1.00(  0.62%)d99.99( 99.38%)
                                           -0.0000 -0.0000  0.0000 -0.0000 -0.0000
                                           -0.0000 -0.0000  0.0025 -0.0787  0.0000
                                            0.9514 -0.2979  0.0000 -0.0000
    49. (0.00002) RY*( 8) C   2           s(  0.00%)p 1.00( 62.54%)d 0.60( 37.46%)
    50. (0.00001) RY*( 9) C   2           s(  0.97%)p 0.04(  0.04%)d99.99( 98.99%)
    51. (0.00321) RY*( 1) C   3           s( 11.83%)p 7.23( 85.57%)d 0.22(  2.60%)
                                            0.0000  0.0004  0.3440  0.0173  0.4857
                                           -0.0064  0.7871  0.0000 -0.0000 -0.0559
                                           -0.0000 -0.0000  0.1493 -0.0232
    52. (0.00205) RY*( 2) C   3           s( 13.02%)p 6.30( 82.01%)d 0.38(  4.97%)
                                            0.0000  0.0025  0.3608  0.0123  0.6762
                                            0.0052 -0.6023  0.0000 -0.0000  0.1223
                                            0.0000  0.0000  0.1853 -0.0199
    53. (0.00087) RY*( 3) C   3           s( 74.03%)p 0.32( 23.79%)d 0.03(  2.18%)
                                           -0.0000 -0.0076  0.8604 -0.0095 -0.4850
                                           -0.0041 -0.0503  0.0000  0.0000  0.0697
                                           -0.0000 -0.0000 -0.1196 -0.0516
    54. (0.00040) RY*( 4) C   3           s(  0.00%)p 1.00(  0.30%)d99.99( 99.70%)
                                            0.0000 -0.0000  0.0000  0.0000 -0.0000
                                           -0.0000  0.0000 -0.0118 -0.0531 -0.0000
                                            0.0410  0.9977 -0.0000 -0.0000
    55. (0.00029) RY*( 5) C   3           s(  0.00%)p 1.00( 86.20%)d 0.16( 13.80%)
                                            0.0000  0.0000 -0.0000  0.0000  0.0000
                                            0.0000 -0.0000 -0.0035  0.9285 -0.0000
                                           -0.3658  0.0644  0.0000 -0.0000
    56. (0.00012) RY*( 6) C   3           s(  0.31%)p10.90(  3.37%)d99.99( 96.32%)
                                            0.0000 -0.0006  0.0556  0.0033 -0.1517
                                            0.0175 -0.1020 -0.0000 -0.0000 -0.7638
                                            0.0000 -0.0000  0.6162 -0.0087
    57. (0.00010) RY*( 7) C   3           s(  0.37%)p14.33(  5.26%)d99.99( 94.37%)
    58. (0.00008) RY*( 8) C   3           s(  0.00%)p 1.00( 13.53%)d 6.39( 86.47%)
    59. (0.00001) RY*( 9) C   3           s(  0.49%)p 0.10(  0.05%)d99.99( 99.46%)
    60. (0.00204) RY*( 1) C   4           s(  0.84%)p99.99( 92.70%)d 7.71(  6.46%)
                                            0.0000 -0.0189  0.0896 -0.0147 -0.6456
                                            0.0261  0.7136  0.0000 -0.0000  0.2116
                                            0.0000  0.0000  0.1400  0.0152
    61. (0.00109) RY*( 2) C   4           s(  2.55%)p37.86( 96.62%)d 0.33(  0.83%)
                                           -0.0000  0.0200  0.1585  0.0171 -0.7171
                                            0.0150 -0.6719  0.0000 -0.0000 -0.0416
                                           -0.0000 -0.0000  0.0811 -0.0004
    62. (0.00060) RY*( 3) C   4           s( 95.58%)p 0.04(  3.43%)d 0.01(  0.99%)
                                            0.0000 -0.0061  0.9776 -0.0186  0.1814
                                            0.0094  0.0308 -0.0000 -0.0000  0.0527
                                            0.0000  0.0000 -0.0211 -0.0817
    63. (0.00048) RY*( 4) C   4           s(  0.00%)p 1.00( 59.61%)d 0.68( 40.39%)
                                            0.0000 -0.0000  0.0000 -0.0000 -0.0000
                                            0.0000  0.0000 -0.0120  0.7720  0.0000
                                           -0.4545 -0.4442  0.0000 -0.0000
    64. (0.00015) RY*( 5) C   4           s(  0.00%)p 1.00( 34.77%)d 1.88( 65.23%)
                                            0.0000  0.0000  0.0000 -0.0000 -0.0000
                                            0.0000 -0.0000 -0.0007  0.5897  0.0000
                                            0.7730  0.2340 -0.0000  0.0000
    65. (0.00006) RY*( 6) C   4           s(  0.46%)p 4.98(  2.31%)d99.99( 97.22%)
    66. (0.00003) RY*( 7) C   4           s(  0.16%)p28.34(  4.55%)d99.99( 95.29%)
    67. (0.00000) RY*( 8) C   4           s(  0.00%)p 1.00(  5.67%)d16.64( 94.33%)
    68. (0.00000) RY*( 9) C   4           s(  0.48%)p 0.91(  0.44%)d99.99( 99.09%)
    69. (0.00265) RY*( 1) C   5           s(  1.28%)p66.81( 85.71%)d10.14( 13.00%)
                                           -0.0000 -0.0112  0.1127  0.0301  0.0067
                                            0.0200  0.9251 -0.0000 -0.0000 -0.2761
                                            0.0000 -0.0000  0.2291  0.0366
    70. (0.00242) RY*( 2) C   5           s(  1.77%)p55.09( 97.41%)d 0.46(  0.82%)
                                           -0.0000 -0.0332  0.1288 -0.0286  0.9856
                                            0.0379 -0.0216  0.0000  0.0000 -0.0547
                                           -0.0000  0.0000 -0.0723 -0.0009
    71. (0.00060) RY*( 3) C   5           s(  0.00%)p 1.00( 40.09%)d 1.49( 59.91%)
                                            0.0000 -0.0000 -0.0000 -0.0000 -0.0000
                                            0.0000 -0.0000 -0.0027  0.6332  0.0000
                                            0.5213 -0.5722  0.0000  0.0000
    72. (0.00041) RY*( 4) C   5           s( 75.87%)p 0.02(  1.78%)d 0.29( 22.35%)
                                            0.0000  0.0124  0.8709  0.0074 -0.1103
                                           -0.0351  0.0662  0.0000  0.0000  0.3615
                                           -0.0000  0.0000 -0.2752  0.1306
    73. (0.00038) RY*( 5) C   5           s(  0.00%)p 1.00( 52.55%)d 0.90( 47.45%)
                                            0.0000  0.0000  0.0000  0.0000  0.0000
                                           -0.0000 -0.0000 -0.0088 -0.7249  0.0000
                                            0.6585 -0.2022  0.0000  0.0000
    74. (0.00030) RY*( 6) C   5           s(  9.26%)p 0.76(  7.01%)d 9.04( 83.73%)
                                           -0.0000  0.0023  0.3043  0.0060  0.0226
                                           -0.0125 -0.2634  0.0000  0.0000  0.0048
                                           -0.0000  0.0000  0.9144  0.0329
    75. (0.00003) RY*( 7) C   5           s( 11.48%)p 0.65(  7.45%)d 7.06( 81.07%)
    76. (0.00000) RY*( 8) C   5           s(  0.00%)p 1.00(  7.43%)d12.47( 92.57%)
    77. (0.00000) RY*( 9) C   5           s(  0.47%)p 1.50(  0.70%)d99.99( 98.83%)
    78. (0.00232) RY*( 1) N   6           s(  5.29%)p16.71( 88.38%)d 1.20(  6.33%)
                                           -0.0000 -0.0106  0.2298  0.0470 -0.9374
                                            0.0027 -0.0532 -0.0000 -0.0000 -0.0317
                                           -0.0000 -0.0000 -0.2485 -0.0242
    79. (0.00089) RY*( 2) N   6           s(  0.00%)p 1.00( 99.08%)d 0.01(  0.92%)
                                            0.0000 -0.0001  0.0023  0.0021  0.0571
                                           -0.0267 -0.9934  0.0000  0.0000  0.0952
                                           -0.0000  0.0000 -0.0127  0.0003
    80. (0.00030) RY*( 3) N   6           s(  0.00%)p 1.00(  0.14%)d99.99( 99.86%)
                                            0.0000 -0.0000  0.0000 -0.0000 -0.0000
                                            0.0000  0.0000  0.0082  0.0368 -0.0000
                                           -0.0431  0.9984 -0.0000 -0.0000
    81. (0.00014) RY*( 4) N   6           s(  0.00%)p 1.00( 91.80%)d 0.09(  8.20%)
                                            0.0000 -0.0000  0.0000 -0.0000 -0.0000
                                            0.0000  0.0000  0.0143  0.9580  0.0000
                                            0.2855 -0.0231 -0.0000  0.0000
    82. (0.00009) RY*( 5) N   6           s(  0.05%)p18.79(  1.03%)d99.99( 98.92%)
    83. (0.00008) RY*( 6) N   6           s( 79.99%)p 0.10(  8.08%)d 0.15( 11.93%)
    84. (0.00002) RY*( 7) N   6           s( 13.89%)p 0.13(  1.79%)d 6.07( 84.32%)
    85. (0.00000) RY*( 8) N   6           s(  0.00%)p 1.00(  8.20%)d11.19( 91.80%)
    86. (0.00000) RY*( 9) N   6           s(  0.77%)p 2.42(  1.87%)d99.99( 97.36%)
    87. (0.00261) RY*( 1) C   7           s(  4.43%)p18.70( 82.89%)d 2.86( 12.67%)
                                           -0.0000 -0.0092  0.2103  0.0333  0.0730
                                           -0.0102 -0.9069 -0.0000  0.0000  0.3080
                                            0.0000  0.0000  0.1738  0.0412
    88. (0.00240) RY*( 2) C   7           s(  0.45%)p99.99( 98.47%)d 2.40(  1.08%)
                                           -0.0000 -0.0340  0.0577 -0.0233  0.9861
                                           -0.0455  0.0987  0.0000  0.0000  0.0638
                                           -0.0000 -0.0000 -0.0819 -0.0007
    89. (0.00083) RY*( 3) C   7           s(  0.00%)p 1.00( 30.87%)d 2.24( 69.13%)
                                            0.0000 -0.0000 -0.0000 -0.0000  0.0000
                                           -0.0000  0.0000 -0.0234  0.5552  0.0000
                                            0.5292  0.6412  0.0000  0.0000
    90. (0.00037) RY*( 4) C   7           s( 78.83%)p 0.03(  2.55%)d 0.24( 18.62%)
                                            0.0000  0.0094  0.8878  0.0035 -0.0226
                                            0.0353  0.1539  0.0000  0.0000 -0.3147
                                           -0.0000 -0.0000  0.2683  0.1235
    91. (0.00032) RY*( 5) C   7           s(  0.00%)p 1.00( 61.15%)d 0.64( 38.85%)
                                            0.0000  0.0000  0.0000  0.0000  0.0000
                                            0.0000  0.0000 -0.0107 -0.7819  0.0000
                                            0.5951  0.1854  0.0000  0.0000
    92. (0.00029) RY*( 6) C   7           s(  2.18%)p 3.37(  7.34%)d41.60( 90.48%)
                                            0.0000  0.0043  0.1474 -0.0020 -0.0252
                                            0.0058 -0.2697 -0.0000 -0.0000 -0.4155
                                            0.0000  0.0000 -0.8532  0.0648
    93. (0.00003) RY*( 7) C   7           s( 13.59%)p 0.61(  8.26%)d 5.75( 78.15%)
    94. (0.00000) RY*( 8) C   7           s(  0.00%)p 1.00(  8.12%)d11.31( 91.88%)
    95. (0.00000) RY*( 9) C   7           s(  0.65%)p 0.87(  0.56%)d99.99( 98.79%)
    96. (0.00268) RY*( 1) C   8           s(  4.25%)p21.56( 91.58%)d 0.98(  4.18%)
                                           -0.0000 -0.0138  0.2056 -0.0048 -0.7580
                                           -0.0313 -0.5833  0.0000 -0.0000 -0.1258
                                            0.0000 -0.0000  0.1610  0.0049
    97. (0.00141) RY*( 2) C   8           s(  5.77%)p16.06( 92.67%)d 0.27(  1.56%)
                                           -0.0000  0.0236  0.2391  0.0233 -0.5602
                                           -0.0019  0.7825  0.0000 -0.0000  0.1232
                                            0.0000 -0.0000 -0.0087 -0.0174
    98. (0.00057) RY*( 3) C   8           s( 88.72%)p 0.11(  9.82%)d 0.02(  1.47%)
                                            0.0000 -0.0082  0.9419 -0.0216  0.3073
                                           -0.0109 -0.0561 -0.0000 -0.0000 -0.0821
                                            0.0000 -0.0000 -0.0246 -0.0855
    99. (0.00042) RY*( 4) C   8           s(  0.00%)p 1.00( 63.91%)d 0.56( 36.09%)
                                            0.0000 -0.0000  0.0000 -0.0000 -0.0000
                                           -0.0000  0.0000 -0.0009  0.7994 -0.0000
                                           -0.4709  0.3731  0.0000 -0.0000
   100. (0.00011) RY*( 5) C   8           s(  0.00%)p 1.00( 28.72%)d 2.48( 71.28%)
                                           -0.0000 -0.0000  0.0000  0.0000 -0.0000
                                           -0.0000 -0.0000 -0.0069  0.5359 -0.0000
                                            0.8396 -0.0885 -0.0000  0.0000
   101. (0.00006) RY*( 6) C   8           s(  0.64%)p 3.24(  2.08%)d99.99( 97.28%)
   102. (0.00005) RY*( 7) C   8           s(  0.13%)p28.98(  3.70%)d99.99( 96.17%)
   103. (0.00000) RY*( 8) C   8           s(  0.00%)p 1.00(  7.42%)d12.47( 92.58%)
   104. (0.00000) RY*( 9) C   8           s(  0.56%)p 0.36(  0.20%)d99.99( 99.23%)
   105. (0.00128) RY*( 1) C   9           s(  0.02%)p99.99( 96.99%)d99.99(  3.00%)
                                           -0.0000  0.0109  0.0069  0.0233  0.7892
                                            0.0097  0.5885 -0.0000  0.0000 -0.0396
                                           -0.0000 -0.0000  0.1666 -0.0254
   106. (0.00080) RY*( 2) C   9           s( 49.47%)p 0.98( 48.38%)d 0.04(  2.15%)
                                            0.0000  0.0126  0.7032 -0.0018  0.4271
                                            0.0215 -0.5485  0.0000  0.0000  0.1157
                                            0.0000 -0.0000 -0.0900 -0.0049
   107. (0.00025) RY*( 3) C   9           s(  0.00%)p 1.00( 78.65%)d 0.27( 21.35%)
                                           -0.0000 -0.0000 -0.0000  0.0000 -0.0000
                                           -0.0000  0.0000  0.0053  0.8868 -0.0000
                                            0.0917 -0.4529  0.0000 -0.0000
   108. (0.00006) RY*( 4) C   9           s( 37.28%)p 1.23( 45.70%)d 0.46( 17.02%)
   109. (0.00002) RY*( 5) C   9           s( 12.78%)p 0.36(  4.54%)d 6.47( 82.68%)
   110. (0.00001) RY*( 6) C   9           s(  0.00%)p 1.00(  0.69%)d99.99( 99.31%)
   111. (0.00000) RY*( 7) C   9           s(  0.00%)p 1.00( 20.71%)d 3.83( 79.29%)
   112. (0.00000) RY*( 8) C   9           s(  0.22%)p20.29(  4.43%)d99.99( 95.36%)
   113. (0.00000) RY*( 9) C   9           s(  0.28%)p 0.15(  0.04%)d99.99( 99.68%)
   114. (0.00068) RY*( 1) H  10           s( 99.44%)p 0.01(  0.56%)
                                            0.0038  0.9972 -0.0683  0.0302 -0.0000
   115. (0.00007) RY*( 2) H  10           s(  0.00%)p 1.00(100.00%)
   116. (0.00003) RY*( 3) H  10           s(  0.17%)p99.99( 99.83%)
   117. (0.00004) RY*( 4) H  10           s(  0.49%)p99.99( 99.51%)
   118. (0.00056) RY*( 1) H  11           s( 99.76%)p 0.00(  0.24%)
                                            0.0038  0.9988  0.0366 -0.0330 -0.0000
   119. (0.00005) RY*( 2) H  11           s(  0.00%)p 1.00(100.00%)
   120. (0.00004) RY*( 3) H  11           s(  0.11%)p99.99( 99.89%)
   121. (0.00001) RY*( 4) H  11           s(  0.25%)p99.99( 99.75%)
   122. (0.00055) RY*( 1) H  12           s( 99.84%)p 0.00(  0.16%)
                                            0.0038  0.9992  0.0256  0.0299  0.0000
   123. (0.00005) RY*( 2) H  12           s(  0.00%)p 1.00(100.00%)
   124. (0.00004) RY*( 3) H  12           s(  0.10%)p99.99( 99.90%)
   125. (0.00001) RY*( 4) H  12           s(  0.16%)p99.99( 99.84%)
   126. (0.00085) RY*( 1) H  13           s( 99.87%)p 0.00(  0.13%)
                                            0.0052  0.9993 -0.0201 -0.0296  0.0000
   127. (0.00006) RY*( 2) H  13           s(  0.00%)p 1.00(100.00%)
   128. (0.00003) RY*( 3) H  13           s(  0.18%)p99.99( 99.82%)
   129. (0.00004) RY*( 4) H  13           s(  0.06%)p99.99( 99.94%)
   130. (0.00069) RY*( 1) H  14           s( 98.39%)p 0.02(  1.61%)
                                            0.0045  0.9919 -0.1209  0.0388  0.0000
   131. (0.00006) RY*( 2) H  14           s(  0.04%)p99.99( 99.96%)
   132. (0.00005) RY*( 3) H  14           s(  0.00%)p 1.00(100.00%)
   133. (0.00001) RY*( 4) H  14           s(  1.67%)p58.99( 98.33%)
   134. (0.00047) RY*( 1) H  15           s( 96.13%)p 0.04(  3.87%)
                                            0.0041  0.9804  0.1259  0.1413 -0.0540
   135. (0.00010) RY*( 2) H  15           s(  0.94%)p99.99( 99.06%)
   136. (0.00007) RY*( 3) H  15           s(  1.02%)p97.43( 98.98%)
   137. (0.00002) RY*( 4) H  15           s(  2.01%)p48.72( 97.99%)
   138. (0.00047) RY*( 1) H  16           s( 96.13%)p 0.04(  3.87%)
                                            0.0041  0.9804  0.1259  0.1413  0.0540
   139. (0.00010) RY*( 2) H  16           s(  0.94%)p99.99( 99.06%)
   140. (0.00007) RY*( 3) H  16           s(  1.02%)p97.43( 98.98%)
   141. (0.00002) RY*( 4) H  16           s(  2.01%)p48.72( 97.99%)
   142. (0.00666) BD*( 1) O   1 - C   2  
                ( 33.45%)   0.5784* O   1 s( 44.26%)p 1.26( 55.65%)d 0.00(  0.10%)
                                            0.0000 -0.6650  0.0200 -0.3082  0.0062
                                           -0.6791  0.0157  0.0000 -0.0000 -0.0216
                                            0.0000  0.0000  0.0181  0.0128
                ( 66.55%)  -0.8158* C   2 s( 29.54%)p 2.38( 70.19%)d 0.01(  0.28%)
                                            0.0000 -0.5422  0.0369  0.3487  0.0399
                                            0.7590  0.0513 -0.0000 -0.0000 -0.0333
                                            0.0000  0.0000  0.0314  0.0260
   143. (0.06785) BD*( 2) O   1 - C   2  
                ( 32.04%)   0.5661* O   1 s(  0.00%)p 1.00( 99.84%)d 0.00(  0.16%)
                                            0.0000 -0.0000 -0.0000 -0.0000 -0.0000
                                           -0.0000  0.0000 -0.9992  0.0040 -0.0000
                                           -0.0174 -0.0359  0.0000  0.0000
                ( 67.96%)  -0.8244* C   2 s(  0.00%)p 1.00( 99.55%)d 0.00(  0.45%)
                                           -0.0000  0.0000 -0.0000 -0.0000  0.0000
                                           -0.0000  0.0000 -0.9976  0.0157  0.0000
                                            0.0236  0.0628 -0.0000 -0.0000
   144. (0.24858) BD ( 1) O   1 - N   6  
                ( 48.15%)   0.6939* O   1 s(  0.03%)p99.99( 99.88%)d 2.51(  0.09%)
                                           -0.0000  0.0179 -0.0055 -0.9161 -0.0285
                                            0.3981  0.0122  0.0000  0.0000 -0.0191
                                            0.0000 -0.0000 -0.0226  0.0010
                ( 51.85%)   0.7200* N   6 s( 14.57%)p 5.86( 85.34%)d 0.01(  0.08%)
                                            0.0001  0.3813 -0.0187  0.9214  0.0434
                                            0.0512  0.0031  0.0000  0.0000 -0.0024
                                           -0.0000  0.0000 -0.0244  0.0157
   145. (0.03671) BD*( 1) C   2 - C   3  
                ( 50.59%)   0.7113* C   2 s( 34.49%)p 1.90( 65.48%)d 0.00(  0.03%)
                                            0.0001  0.5872  0.0064  0.8074 -0.0212
                                            0.0493 -0.0029 -0.0000 -0.0000 -0.0045
                                            0.0000 -0.0000  0.0125 -0.0110
                ( 49.41%)  -0.7029* C   3 s( 28.53%)p 2.50( 71.44%)d 0.00(  0.03%)
                                            0.0006  0.5341  0.0034 -0.8425  0.0123
                                           -0.0666  0.0058 -0.0000 -0.0000  0.0031
                                            0.0000  0.0000  0.0142 -0.0108
   146. (0.01587) BD*( 1) C   2 - C   9  
                ( 46.68%)   0.6832* C   2 s( 35.68%)p 1.80( 64.30%)d 0.00(  0.02%)
                                            0.0005 -0.5971 -0.0172  0.4742  0.0049
                                           -0.6458  0.0310 -0.0000  0.0000  0.0101
                                            0.0000 -0.0000  0.0005  0.0091
                ( 53.32%)  -0.7302* C   9 s( 27.15%)p 2.68( 72.80%)d 0.00(  0.05%)
                                           -0.0010 -0.5210 -0.0065 -0.4961  0.0030
                                            0.6941  0.0140  0.0000  0.0000  0.0196
                                            0.0000 -0.0000  0.0056  0.0108
   147. (0.01168) BD*( 1) C   3 - C   4  
                ( 48.43%)   0.6959* C   3 s( 36.21%)p 1.76( 63.75%)d 0.00(  0.04%)
                                            0.0003 -0.6017 -0.0036 -0.3238  0.0108
                                           -0.7298 -0.0058 -0.0000 -0.0000 -0.0126
                                           -0.0000 -0.0000  0.0084  0.0121
                ( 51.57%)  -0.7181* C   4 s( 35.25%)p 1.84( 64.70%)d 0.00(  0.05%)
                                            0.0001 -0.5937 -0.0039  0.4067  0.0201
                                            0.6935 -0.0121  0.0000  0.0000 -0.0143
                                           -0.0000 -0.0000  0.0103  0.0130
   148. (0.17364) BD*( 2) C   3 - C   4  
                ( 47.91%)   0.6922* C   3 s(  0.00%)p 1.00( 99.97%)d 0.00(  0.03%)
                                            0.0000 -0.0000  0.0000  0.0000  0.0000
                                            0.0000  0.0000 -0.9998 -0.0071  0.0000
                                           -0.0107 -0.0118  0.0000 -0.0000
                ( 52.09%)  -0.7217* C   4 s(  0.00%)p 1.00( 99.94%)d 0.00(  0.06%)
                                           -0.0000  0.0000  0.0000  0.0000 -0.0000
                                           -0.0000  0.0000 -0.9997 -0.0047 -0.0000
                                           -0.0045  0.0234  0.0000 -0.0000
   149. (0.01141) BD*( 1) C   3 - C   8  
                ( 48.17%)   0.6941* C   3 s( 35.21%)p 1.84( 64.75%)d 0.00(  0.04%)
                                            0.0003 -0.5934 -0.0003 -0.4298  0.0101
                                            0.6801  0.0097 -0.0000 -0.0000  0.0144
                                           -0.0000  0.0000  0.0046  0.0122
                ( 51.83%)  -0.7199* C   8 s( 35.01%)p 1.86( 64.94%)d 0.00(  0.05%)
                                            0.0002 -0.5916 -0.0046  0.4763  0.0202
                                           -0.6496  0.0158 -0.0000  0.0000  0.0161
                                           -0.0000 -0.0000  0.0077  0.0132
   150. (0.01197) BD*( 1) C   4 - C   5  
                ( 49.57%)   0.7040* C   4 s( 34.67%)p 1.88( 65.28%)d 0.00(  0.05%)
                                           -0.0002 -0.5886 -0.0156 -0.8065 -0.0088
                                           -0.0313 -0.0353 -0.0000 -0.0000  0.0046
                                           -0.0000  0.0000 -0.0168  0.0124
                ( 50.43%)  -0.7102* C   5 s( 41.88%)p 1.39( 58.08%)d 0.00(  0.04%)
                                            0.0006 -0.6471  0.0031  0.7601 -0.0040
                                            0.0447 -0.0329 -0.0000  0.0000 -0.0064
                                           -0.0000  0.0000 -0.0135  0.0122
   151. (0.00600) BD*( 1) C   4 - H  10  
                ( 36.41%)   0.6034* C   4 s( 30.00%)p 2.33( 69.98%)d 0.00(  0.03%)
                                            0.0004 -0.5475  0.0150  0.4274 -0.0162
                                           -0.7189 -0.0006  0.0000  0.0000  0.0111
                                           -0.0000  0.0000  0.0062  0.0096
                ( 63.59%)  -0.7974* H  10 s( 99.90%)p 0.00(  0.10%)
                                           -0.9995  0.0020 -0.0153  0.0283 -0.0000
   152. (0.00998) BD*( 1) C   5 - N   6  
                ( 60.79%)   0.7796* C   5 s( 29.99%)p 2.33( 69.87%)d 0.00(  0.14%)
                                           -0.0001  0.5473 -0.0182  0.5053  0.0586
                                           -0.6633 -0.0001  0.0000  0.0000 -0.0312
                                            0.0000 -0.0000 -0.0083 -0.0195
                ( 39.21%)  -0.6262* N   6 s( 42.95%)p 1.33( 56.99%)d 0.00(  0.06%)
                                            0.0001  0.6553  0.0069 -0.3084 -0.0162
                                            0.6885 -0.0222 -0.0000 -0.0000 -0.0227
                                            0.0000 -0.0000 -0.0025 -0.0107
   153. (0.00817) BD*( 1) C   5 - H  11  
                ( 35.95%)   0.5995* C   5 s( 28.00%)p 2.57( 71.98%)d 0.00(  0.02%)
                                            0.0001 -0.5290 -0.0151 -0.4058  0.0011
                                           -0.7448  0.0198  0.0000 -0.0000 -0.0120
                                           -0.0000 -0.0000  0.0044  0.0073
                ( 64.05%)  -0.8003* H  11 s( 99.89%)p 0.00(  0.11%)
                                           -0.9994  0.0041  0.0177  0.0282  0.0000
   154. (0.00921) BD*( 1) N   6 - C   7  
                ( 39.15%)   0.6257* N   6 s( 42.49%)p 1.35( 57.45%)d 0.00(  0.06%)
                                           -0.0001 -0.6518 -0.0061  0.2286  0.0190
                                            0.7221 -0.0199  0.0000  0.0000 -0.0217
                                           -0.0000 -0.0000  0.0075  0.0107
                ( 60.85%)  -0.7801* C   7 s( 29.86%)p 2.34( 69.99%)d 0.00(  0.14%)
                                            0.0001 -0.5462  0.0184 -0.4213 -0.0591
                                           -0.7203 -0.0079 -0.0000 -0.0000 -0.0282
                                           -0.0000 -0.0000  0.0160  0.0196
   155. (0.19497) BD*( 2) N   6 - C   7  
                ( 39.89%)   0.6316* N   6 s(  0.00%)p 1.00( 99.86%)d 0.00(  0.14%)
                                            0.0000 -0.0000 -0.0000  0.0000  0.0000
                                           -0.0000 -0.0000 -0.9993  0.0044  0.0000
                                            0.0363  0.0096 -0.0000  0.0000
                ( 60.11%)  -0.7753* C   7 s(  0.00%)p 1.00( 99.86%)d 0.00(  0.14%)
                                            0.0000 -0.0000 -0.0000  0.0000  0.0000
                                            0.0000  0.0000 -0.9993  0.0034  0.0000
                                           -0.0018 -0.0379 -0.0000 -0.0000
   156. (0.00929) BD*( 1) C   7 - C   8  
                ( 49.92%)   0.7066* C   7 s( 41.98%)p 1.38( 57.98%)d 0.00(  0.04%)
                                            0.0007 -0.6479  0.0003  0.7593 -0.0069
                                            0.0473  0.0322  0.0000 -0.0000  0.0033
                                           -0.0000 -0.0000 -0.0153  0.0121
                ( 50.08%)  -0.7077* C   8 s( 34.04%)p 1.94( 65.91%)d 0.00(  0.05%)
                                           -0.0003 -0.5832 -0.0169 -0.8086 -0.0163
                                           -0.0614  0.0365  0.0000 -0.0000 -0.0091
                                           -0.0000  0.0000 -0.0164  0.0121
   157. (0.00789) BD*( 1) C   7 - H  12  
                ( 35.85%)   0.5987* C   7 s( 28.03%)p 2.57( 71.95%)d 0.00(  0.02%)
                                           -0.0000  0.5293  0.0136  0.4938 -0.0039
                                           -0.6894  0.0186  0.0000 -0.0000 -0.0124
                                           -0.0000 -0.0000 -0.0011 -0.0074
                ( 64.15%)  -0.8010* H  12 s( 99.89%)p 0.00(  0.11%)
                                            0.9994 -0.0040 -0.0205  0.0261 -0.0000
   158. (0.00540) BD*( 1) C   8 - H  13  
                ( 35.80%)   0.5984* C   8 s( 30.89%)p 2.24( 69.09%)d 0.00(  0.02%)
                                           -0.0004  0.5555 -0.0159 -0.3431  0.0128
                                           -0.7570  0.0037 -0.0000  0.0000  0.0101
                                            0.0000  0.0000 -0.0073 -0.0095
                ( 64.20%)  -0.8012* H  13 s( 99.89%)p 0.00(  0.11%)
                                            0.9994 -0.0040  0.0152  0.0298  0.0000
   159. (0.00177) BD*( 1) C   9 - H  14  
                ( 36.20%)   0.6017* C   9 s( 25.58%)p 2.91( 74.39%)d 0.00(  0.03%)
                                           -0.0001  0.5058  0.0045 -0.8345  0.0058
                                           -0.2174  0.0165  0.0000  0.0000  0.0105
                                           -0.0000 -0.0000  0.0117 -0.0085
                ( 63.80%)  -0.7988* H  14 s( 99.90%)p 0.00(  0.10%)
                                            0.9995 -0.0011  0.0303  0.0062 -0.0000
   160. (0.00250) BD*( 1) C   9 - H  15  
                ( 36.98%)   0.6081* C   9 s( 23.62%)p 3.23( 76.34%)d 0.00(  0.04%)
                                            0.0003 -0.4860  0.0042 -0.1682  0.0225
                                           -0.4846 -0.0082  0.7069  0.0005 -0.0060
                                            0.0111  0.0114  0.0024 -0.0100
                ( 63.02%)  -0.7939* H  15 s( 99.90%)p 0.00(  0.10%)
                                           -0.9995  0.0001 -0.0013  0.0199 -0.0247
   161. (0.00250) BD*( 1) C   9 - H  16  
                ( 36.98%)   0.6081* C   9 s( 23.62%)p 3.23( 76.34%)d 0.00(  0.04%)
                                            0.0003 -0.4860  0.0042 -0.1682  0.0225
                                           -0.4846 -0.0082 -0.7069 -0.0005 -0.0060
                                           -0.0111 -0.0114  0.0024 -0.0100
                ( 63.02%)  -0.7939* H  16 s( 99.90%)p 0.00(  0.10%)
                                           -0.9995  0.0001 -0.0013  0.0199  0.0247


 NHO Directionality and "Bond Bending" (deviations from line of nuclear centers)

         [Thresholds for printing:  angular deviation  >  1.0 degree]
                                    hybrid p-character > 25.0%
                                    orbital occupancy  >  0.10e

                                Line of Centers        Hybrid 1              Hybrid 2
                                ---------------  -------------------   ------------------
                NBO               Theta   Phi    Theta   Phi    Dev    Theta   Phi    Dev
 ========================================================================================
     1. BD (   1) O   1 - C   2    90.0   65.7     --     --    --      90.0  244.4   1.3
     2. BD (   2) O   1 - C   2    90.0   65.7     0.0    0.0  90.0      0.0    0.0  90.0
     3. BD*(   1) O   1 - N   6    90.0   16.5    90.0  156.5 140.0     90.0    3.2 166.7
     4. BD (   1) C   2 - C   3    90.0    5.8    90.0    3.4   2.5     90.0  184.2   1.6
     5. BD (   1) C   2 - C   9    90.0  124.1    90.0  127.9   3.8      --     --    --
     6. BD (   1) C   3 - C   4    90.0   62.3    90.0   67.0   4.6     90.0  237.9   4.4
     7. BD (   2) C   3 - C   4    90.0   62.3     0.0    0.0  90.0      0.0    0.0  90.0
     8. BD (   1) C   3 - C   8    90.0  304.5    90.0  301.3   3.2     90.0  128.1   3.6
     9. BD (   1) C   4 - C   5    90.0    1.0    90.0    4.7   3.6      --     --    --
    11. BD (   1) C   5 - N   6    90.0  304.5    90.0  310.4   5.9     90.0  116.0   8.5
    13. BD (   1) N   6 - C   7    90.0  242.3    90.0  250.6   8.3     90.0   56.6   5.7
    14. BD (   2) N   6 - C   7    90.0  242.3     0.0    0.0  90.0      0.0    0.0  90.0
    15. BD (   1) C   7 - C   8    90.0  185.7     --     --    --      90.0    1.7   3.9
    17. BD (   1) C   8 - H  13    90.0  243.8    90.0  246.3   2.6      --     --    --
    18. BD (   1) C   9 - H  14    90.0  195.2    90.0  193.6   1.5      --     --    --
    19. BD (   1) C   9 - H  15   143.6   70.8   144.0   73.5   1.7      --     --    --
    20. BD (   1) C   9 - H  16    36.4   70.8    36.0   73.5   1.7      --     --    --
    30. LP (   1) O   1             --     --     90.0  247.8   --       --     --    --
    31. LP*(   1) C   5             --     --      0.0    0.0   --       --     --    --
    32. LP (   1) C   8             --     --      0.0    0.0   --       --     --    --
   144. BD (   1) O   1 - N   6    90.0   16.5    90.0  156.5 140.0     90.0    3.2 166.7
   148. BD*(   2) C   3 - C   4    90.0   62.3     0.0    0.0  90.0      0.0    0.0  90.0
   155. BD*(   2) N   6 - C   7    90.0  242.3     0.0    0.0  90.0      0.0    0.0  90.0


 Second Order Perturbation Theory Analysis of Fock Matrix in NBO Basis

     Threshold for printing:   0.25 kcal/mol
                                                                              E(2)  E(j)-E(i) F(i,j)
         Donor NBO (i)                     Acceptor NBO (j)                 kcal/mol   a.u.    a.u. 
 ===================================================================================================

 within unit  1
   1. BD (   1) O   1 - C   2        / 42. RY*(   1) C   2                    0.84    1.71    0.048
   1. BD (   1) O   1 - C   2        / 51. RY*(   1) C   3                    0.37    2.12    0.035
   1. BD (   1) O   1 - C   2        /145. BD*(   1) C   2 - C   3            0.60    1.50    0.039
   1. BD (   1) O   1 - C   2        /146. BD*(   1) C   2 - C   9            0.72    1.50    0.042
   1. BD (   1) O   1 - C   2        /147. BD*(   1) C   3 - C   4            0.68    1.65    0.042
   2. BD (   2) O   1 - C   2        / 55. RY*(   5) C   3                    0.28    1.20    0.023
   2. BD (   2) O   1 - C   2        /148. BD*(   2) C   3 - C   4            2.28    0.43    0.043
   2. BD (   2) O   1 - C   2        /160. BD*(   1) C   9 - H  15            0.69    0.87    0.031
   2. BD (   2) O   1 - C   2        /161. BD*(   1) C   9 - H  16            0.69    0.87    0.031
   3. BD*(   1) O   1 - N   6        / 43. RY*(   2) C   2                    0.85    1.49    0.046
   3. BD*(   1) O   1 - N   6        / 45. RY*(   4) C   2                    0.51    1.71    0.038
   3. BD*(   1) O   1 - N   6        / 69. RY*(   1) C   5                    0.51    1.37    0.034
   3. BD*(   1) O   1 - N   6        / 70. RY*(   2) C   5                    0.30    0.91    0.021
   3. BD*(   1) O   1 - N   6        / 87. RY*(   1) C   7                    0.59    1.33    0.036
   3. BD*(   1) O   1 - N   6        / 88. RY*(   2) C   7                    0.28    0.93    0.021
   3. BD*(   1) O   1 - N   6        /144. BD (   1) O   1 - N   6            3.53    0.01    0.009
   3. BD*(   1) O   1 - N   6        /145. BD*(   1) C   2 - C   3            5.15    0.66    0.074
   3. BD*(   1) O   1 - N   6        /146. BD*(   1) C   2 - C   9            4.73    0.65    0.071
   3. BD*(   1) O   1 - N   6        /150. BD*(   1) C   4 - C   5            2.42    0.81    0.057
   3. BD*(   1) O   1 - N   6        /152. BD*(   1) C   5 - N   6            1.04    0.78    0.037
   3. BD*(   1) O   1 - N   6        /153. BD*(   1) C   5 - H  11            1.26    0.74    0.040
   3. BD*(   1) O   1 - N   6        /154. BD*(   1) N   6 - C   7            0.91    0.78    0.034
   3. BD*(   1) O   1 - N   6        /156. BD*(   1) C   7 - C   8            1.48    0.82    0.045
   3. BD*(   1) O   1 - N   6        /157. BD*(   1) C   7 - H  12            1.23    0.75    0.039
   4. BD (   1) C   2 - C   3        /  3. BD*(   1) O   1 - N   6            0.46    0.40    0.049
   4. BD (   1) C   2 - C   3        / 33. RY*(   1) O   1                    0.72    1.89    0.048
   4. BD (   1) C   2 - C   3        / 60. RY*(   1) C   4                    0.43    1.80    0.036
   4. BD (   1) C   2 - C   3        / 96. RY*(   1) C   8                    0.60    1.71    0.042
   4. BD (   1) C   2 - C   3        /105. RY*(   1) C   9                    0.48    1.41    0.034
   4. BD (   1) C   2 - C   3        /142. BD*(   1) O   1 - C   2            0.28    1.24    0.024
   4. BD (   1) C   2 - C   3        /144. BD (   1) O   1 - N   6            2.91    0.41    0.048
   4. BD (   1) C   2 - C   3        /146. BD*(   1) C   2 - C   9            0.39    1.05    0.026
   4. BD (   1) C   2 - C   3        /147. BD*(   1) C   3 - C   4            0.93    1.21    0.043
   4. BD (   1) C   2 - C   3        /149. BD*(   1) C   3 - C   8            0.70    1.21    0.038
   4. BD (   1) C   2 - C   3        /150. BD*(   1) C   4 - C   5            0.97    1.21    0.044
   4. BD (   1) C   2 - C   3        /156. BD*(   1) C   7 - C   8            1.18    1.22    0.049
   4. BD (   1) C   2 - C   3        /159. BD*(   1) C   9 - H  14            0.45    1.15    0.030
   5. BD (   1) C   2 - C   9        /  3. BD*(   1) O   1 - N   6            0.45    0.38    0.050
   5. BD (   1) C   2 - C   9        / 33. RY*(   1) O   1                    0.69    1.87    0.046
   5. BD (   1) C   2 - C   9        / 51. RY*(   1) C   3                    0.59    1.65    0.040
   5. BD (   1) C   2 - C   9        / 52. RY*(   2) C   3                    0.30    1.68    0.029
   5. BD (   1) C   2 - C   9        /142. BD*(   1) O   1 - C   2            0.31    1.21    0.025
   5. BD (   1) C   2 - C   9        /144. BD (   1) O   1 - N   6            3.37    0.39    0.051
   5. BD (   1) C   2 - C   9        /145. BD*(   1) C   2 - C   3            0.62    1.03    0.032
   5. BD (   1) C   2 - C   9        /149. BD*(   1) C   3 - C   8            1.23    1.19    0.049
   6. BD (   1) C   3 - C   4        / 45. RY*(   4) C   2                    0.39    2.16    0.037
   6. BD (   1) C   3 - C   4        / 69. RY*(   1) C   5                    0.74    1.81    0.046
   6. BD (   1) C   3 - C   4        / 96. RY*(   1) C   8                    0.44    1.75    0.035
   6. BD (   1) C   3 - C   4        /142. BD*(   1) O   1 - C   2            0.81    1.28    0.041
   6. BD (   1) C   3 - C   4        /144. BD (   1) O   1 - N   6            0.28    0.46    0.016
   6. BD (   1) C   3 - C   4        /145. BD*(   1) C   2 - C   3            1.45    1.10    0.051
   6. BD (   1) C   3 - C   4        /149. BD*(   1) C   3 - C   8            2.30    1.26    0.068
   6. BD (   1) C   3 - C   4        /150. BD*(   1) C   4 - C   5            1.23    1.26    0.050
   6. BD (   1) C   3 - C   4        /151. BD*(   1) C   4 - H  10            0.84    1.18    0.040
   6. BD (   1) C   3 - C   4        /153. BD*(   1) C   5 - H  11            1.07    1.19    0.045
   6. BD (   1) C   3 - C   4        /158. BD*(   1) C   8 - H  13            1.12    1.19    0.047
   7. BD (   2) C   3 - C   4        / 31. LP*(   1) C   5                   27.14    0.14    0.093
   7. BD (   2) C   3 - C   4        / 32. LP (   1) C   8                   25.01    0.16    0.093
   7. BD (   2) C   3 - C   4        / 44. RY*(   3) C   2                    0.28    1.68    0.030
   7. BD (   2) C   3 - C   4        / 64. RY*(   5) C   4                    0.28    1.70    0.031
   7. BD (   2) C   3 - C   4        / 73. RY*(   5) C   5                    0.81    1.46    0.048
   7. BD (   2) C   3 - C   4        / 99. RY*(   4) C   8                    0.92    1.31    0.049
   7. BD (   2) C   3 - C   4        /143. BD*(   2) O   1 - C   2            8.89    0.27    0.066
   8. BD (   1) C   3 - C   8        / 42. RY*(   1) C   2                    0.90    1.30    0.043
   8. BD (   1) C   3 - C   8        / 60. RY*(   1) C   4                    0.35    1.84    0.032
   8. BD (   1) C   3 - C   8        / 87. RY*(   1) C   7                    0.74    1.77    0.046
   8. BD (   1) C   3 - C   8        /145. BD*(   1) C   2 - C   3            1.48    1.10    0.051
   8. BD (   1) C   3 - C   8        /146. BD*(   1) C   2 - C   9            0.94    1.09    0.040
   8. BD (   1) C   3 - C   8        /147. BD*(   1) C   3 - C   4            2.28    1.25    0.068
   8. BD (   1) C   3 - C   8        /151. BD*(   1) C   4 - H  10            1.35    1.17    0.051
   8. BD (   1) C   3 - C   8        /156. BD*(   1) C   7 - C   8            1.24    1.26    0.050
   8. BD (   1) C   3 - C   8        /157. BD*(   1) C   7 - H  12            1.15    1.18    0.047
   8. BD (   1) C   3 - C   8        /158. BD*(   1) C   8 - H  13            0.71    1.19    0.037
   9. BD (   1) C   4 - C   5        / 52. RY*(   2) C   3                    0.91    1.75    0.052
   9. BD (   1) C   4 - C   5        / 78. RY*(   1) N   6                    0.34    1.67    0.031
   9. BD (   1) C   4 - C   5        / 79. RY*(   2) N   6                    0.51    1.94    0.040
   9. BD (   1) C   4 - C   5        /144. BD (   1) O   1 - N   6            2.65    0.46    0.049
   9. BD (   1) C   4 - C   5        /145. BD*(   1) C   2 - C   3            2.48    1.11    0.066
   9. BD (   1) C   4 - C   5        /147. BD*(   1) C   3 - C   4            1.40    1.26    0.054
   9. BD (   1) C   4 - C   5        /151. BD*(   1) C   4 - H  10            0.76    1.18    0.039
   9. BD (   1) C   4 - C   5        /152. BD*(   1) C   5 - N   6            1.19    1.23    0.049
   9. BD (   1) C   4 - C   5        /153. BD*(   1) C   5 - H  11            0.93    1.19    0.043
   9. BD (   1) C   4 - C   5        /154. BD*(   1) N   6 - C   7            0.29    1.22    0.024
  10. BD (   1) C   4 - H  10        / 51. RY*(   1) C   3                    0.31    1.53    0.028
  10. BD (   1) C   4 - H  10        / 69. RY*(   1) C   5                    0.30    1.62    0.028
  10. BD (   1) C   4 - H  10        /147. BD*(   1) C   3 - C   4            0.53    1.07    0.030
  10. BD (   1) C   4 - H  10        /149. BD*(   1) C   3 - C   8            2.07    1.07    0.060
  10. BD (   1) C   4 - H  10        /150. BD*(   1) C   4 - C   5            0.37    1.07    0.025
  10. BD (   1) C   4 - H  10        /152. BD*(   1) C   5 - N   6            2.47    1.04    0.064
  11. BD (   1) C   5 - N   6        / 61. RY*(   2) C   4                    0.57    1.58    0.038
  11. BD (   1) C   5 - N   6        / 88. RY*(   2) C   7                    1.35    1.51    0.057
  11. BD (   1) C   5 - N   6        /144. BD (   1) O   1 - N   6            1.58    0.60    0.044
  11. BD (   1) C   5 - N   6        /150. BD*(   1) C   4 - C   5            0.32    1.39    0.027
  11. BD (   1) C   5 - N   6        /151. BD*(   1) C   4 - H  10            0.67    1.32    0.037
  11. BD (   1) C   5 - N   6        /153. BD*(   1) C   5 - H  11            0.54    1.33    0.034
  11. BD (   1) C   5 - N   6        /154. BD*(   1) N   6 - C   7            0.64    1.36    0.037
  11. BD (   1) C   5 - N   6        /157. BD*(   1) C   7 - H  12            0.91    1.33    0.044
  12. BD (   1) C   5 - H  11        / 60. RY*(   1) C   4                    0.30    1.64    0.028
  12. BD (   1) C   5 - H  11        / 78. RY*(   1) N   6                    0.64    1.47    0.039
  12. BD (   1) C   5 - H  11        /144. BD (   1) O   1 - N   6            1.12    0.26    0.024
  12. BD (   1) C   5 - H  11        /147. BD*(   1) C   3 - C   4            2.24    1.05    0.062
  12. BD (   1) C   5 - H  11        /154. BD*(   1) N   6 - C   7            2.15    1.02    0.060
  13. BD (   1) N   6 - C   7        / 70. RY*(   2) C   5                    1.31    1.49    0.056
  13. BD (   1) N   6 - C   7        / 97. RY*(   2) C   8                    0.73    1.59    0.043
  13. BD (   1) N   6 - C   7        /144. BD (   1) O   1 - N   6            1.53    0.59    0.044
  13. BD (   1) N   6 - C   7        /152. BD*(   1) C   5 - N   6            0.61    1.36    0.036
  13. BD (   1) N   6 - C   7        /153. BD*(   1) C   5 - H  11            0.97    1.32    0.045
  13. BD (   1) N   6 - C   7        /156. BD*(   1) C   7 - C   8            0.36    1.40    0.028
  13. BD (   1) N   6 - C   7        /157. BD*(   1) C   7 - H  12            0.50    1.33    0.032
  13. BD (   1) N   6 - C   7        /158. BD*(   1) C   8 - H  13            0.66    1.33    0.037
  14. BD (   2) N   6 - C   7        / 31. LP*(   1) C   5                   27.06    0.19    0.110
  14. BD (   2) N   6 - C   7        / 32. LP (   1) C   8                   13.99    0.20    0.082
  14. BD (   2) N   6 - C   7        / 71. RY*(   3) C   5                    1.14    1.67    0.059
  14. BD (   2) N   6 - C   7        /100. RY*(   5) C   8                    0.43    1.83    0.038
  15. BD (   1) C   7 - C   8        /  3. BD*(   1) O   1 - N   6            0.27    0.44    0.045
  15. BD (   1) C   7 - C   8        / 51. RY*(   1) C   3                    0.91    1.72    0.051
  15. BD (   1) C   7 - C   8        / 78. RY*(   1) N   6                    0.34    1.67    0.031
  15. BD (   1) C   7 - C   8        / 79. RY*(   2) N   6                    0.51    1.94    0.040
  15. BD (   1) C   7 - C   8        /144. BD (   1) O   1 - N   6            2.04    0.46    0.043
  15. BD (   1) C   7 - C   8        /145. BD*(   1) C   2 - C   3            2.13    1.10    0.061
  15. BD (   1) C   7 - C   8        /149. BD*(   1) C   3 - C   8            1.18    1.25    0.049
  15. BD (   1) C   7 - C   8        /152. BD*(   1) C   5 - N   6            0.29    1.22    0.024
  15. BD (   1) C   7 - C   8        /154. BD*(   1) N   6 - C   7            1.11    1.22    0.047
  15. BD (   1) C   7 - C   8        /157. BD*(   1) C   7 - H  12            0.98    1.19    0.044
  15. BD (   1) C   7 - C   8        /158. BD*(   1) C   8 - H  13            0.63    1.19    0.035
  16. BD (   1) C   7 - H  12        / 78. RY*(   1) N   6                    0.64    1.47    0.039
  16. BD (   1) C   7 - H  12        / 96. RY*(   1) C   8                    0.27    1.55    0.026
  16. BD (   1) C   7 - H  12        /144. BD (   1) O   1 - N   6            1.12    0.25    0.024
  16. BD (   1) C   7 - H  12        /149. BD*(   1) C   3 - C   8            2.18    1.05    0.061
  16. BD (   1) C   7 - H  12        /152. BD*(   1) C   5 - N   6            2.14    1.02    0.060
  17. BD (   1) C   8 - H  13        / 52. RY*(   2) C   3                    0.41    1.55    0.032
  17. BD (   1) C   8 - H  13        /147. BD*(   1) C   3 - C   4            2.25    1.06    0.062
  17. BD (   1) C   8 - H  13        /149. BD*(   1) C   3 - C   8            0.48    1.06    0.028
  17. BD (   1) C   8 - H  13        /154. BD*(   1) N   6 - C   7            2.49    1.02    0.064
  17. BD (   1) C   8 - H  13        /156. BD*(   1) C   7 - C   8            0.60    1.07    0.032
  18. BD (   1) C   9 - H  14        /142. BD*(   1) O   1 - C   2            0.51    1.05    0.029
  18. BD (   1) C   9 - H  14        /145. BD*(   1) C   2 - C   3            2.29    0.87    0.057
  19. BD (   1) C   9 - H  15        / 44. RY*(   3) C   2                    0.25    1.89    0.028
  19. BD (   1) C   9 - H  15        /142. BD*(   1) O   1 - C   2            1.05    1.06    0.043
  19. BD (   1) C   9 - H  15        /143. BD*(   2) O   1 - C   2            2.87    0.48    0.048
  19. BD (   1) C   9 - H  15        /144. BD (   1) O   1 - N   6            0.27    0.23    0.012
  20. BD (   1) C   9 - H  16        / 44. RY*(   3) C   2                    0.25    1.89    0.028
  20. BD (   1) C   9 - H  16        /142. BD*(   1) O   1 - C   2            1.05    1.06    0.043
  20. BD (   1) C   9 - H  16        /143. BD*(   2) O   1 - C   2            2.87    0.48    0.048
  20. BD (   1) C   9 - H  16        /144. BD (   1) O   1 - N   6            0.27    0.23    0.012
  21. CR (   1) O   1                / 42. RY*(   1) C   2                    3.37   19.53    0.325
  21. CR (   1) O   1                /145. BD*(   1) C   2 - C   3            0.29   19.32    0.097
  21. CR (   1) O   1                /146. BD*(   1) C   2 - C   9            0.32   19.32    0.100
  22. CR (   1) C   2                / 53. RY*(   3) C   3                    0.52   10.87    0.095
  22. CR (   1) C   2                /106. RY*(   2) C   9                    0.56   10.94    0.099
  22. CR (   1) C   2                /147. BD*(   1) C   3 - C   4            0.41   10.74    0.084
  22. CR (   1) C   2                /149. BD*(   1) C   3 - C   8            0.30   10.74    0.073
  23. CR (   1) C   3                / 43. RY*(   2) C   2                    0.62   11.33    0.106
  23. CR (   1) C   3                / 61. RY*(   2) C   4                    0.80   10.83    0.117
  23. CR (   1) C   3                / 97. RY*(   2) C   8                    0.85   10.85    0.122
  23. CR (   1) C   3                /146. BD*(   1) C   2 - C   9            0.29   10.49    0.070
  23. CR (   1) C   3                /150. BD*(   1) C   4 - C   5            0.37   10.65    0.079
  23. CR (   1) C   3                /151. BD*(   1) C   4 - H  10            0.36   10.57    0.078
  23. CR (   1) C   3                /156. BD*(   1) C   7 - C   8            0.38   10.66    0.080
  23. CR (   1) C   3                /158. BD*(   1) C   8 - H  13            0.30   10.59    0.071
  24. CR (   1) C   4                / 51. RY*(   1) C   3                    1.01   11.10    0.134
  24. CR (   1) C   4                / 70. RY*(   2) C   5                    0.92   10.74    0.126
  24. CR (   1) C   4                /114. RY*(   1) H  10                    0.45   10.50    0.087
  24. CR (   1) C   4                /145. BD*(   1) C   2 - C   3            0.67   10.49    0.108
  24. CR (   1) C   4                /149. BD*(   1) C   3 - C   8            0.54   10.64    0.096
  24. CR (   1) C   4                /152. BD*(   1) C   5 - N   6            0.47   10.61    0.090
  24. CR (   1) C   4                /153. BD*(   1) C   5 - H  11            0.28   10.57    0.069
  25. CR (   1) C   5                / 61. RY*(   2) C   4                    0.47   10.85    0.091
  25. CR (   1) C   5                / 62. RY*(   3) C   4                    0.42   10.71    0.084
  25. CR (   1) C   5                / 79. RY*(   2) N   6                    0.36   11.36    0.081
  25. CR (   1) C   5                /118. RY*(   1) H  11                    0.42   10.48    0.083
  25. CR (   1) C   5                /144. BD (   1) O   1 - N   6            0.40    9.87    0.092
  25. CR (   1) C   5                /147. BD*(   1) C   3 - C   4            0.51   10.67    0.093
  25. CR (   1) C   5                /151. BD*(   1) C   4 - H  10            0.31   10.60    0.073
  25. CR (   1) C   5                /154. BD*(   1) N   6 - C   7            0.93   10.64    0.126
  26. CR (   1) N   6                /  3. BD*(   1) O   1 - N   6            0.29   13.96    0.352
  26. CR (   1) N   6                / 69. RY*(   1) C   5                    0.54   15.32    0.114
  26. CR (   1) N   6                / 70. RY*(   2) C   5                    0.63   14.87    0.123
  26. CR (   1) N   6                / 72. RY*(   4) C   5                    0.52   15.17    0.112
  26. CR (   1) N   6                / 87. RY*(   1) C   7                    0.65   15.29    0.126
  26. CR (   1) N   6                / 88. RY*(   2) C   7                    0.66   14.88    0.125
  26. CR (   1) N   6                /144. BD (   1) O   1 - N   6            4.49   13.97    0.365
  26. CR (   1) N   6                /150. BD*(   1) C   4 - C   5            0.25   14.77    0.077
  26. CR (   1) N   6                /156. BD*(   1) C   7 - C   8            0.25   14.78    0.077
  27. CR (   1) C   7                / 79. RY*(   2) N   6                    0.35   11.35    0.080
  27. CR (   1) C   7                / 98. RY*(   3) C   8                    0.57   10.74    0.099
  27. CR (   1) C   7                /122. RY*(   1) H  12                    0.43   10.48    0.084
  27. CR (   1) C   7                /144. BD (   1) O   1 - N   6            0.41    9.87    0.093
  27. CR (   1) C   7                /149. BD*(   1) C   3 - C   8            0.47   10.67    0.090
  27. CR (   1) C   7                /152. BD*(   1) C   5 - N   6            0.93   10.64    0.126
  27. CR (   1) C   7                /158. BD*(   1) C   8 - H  13            0.30   10.61    0.071
  28. CR (   1) C   8                / 52. RY*(   2) C   3                    0.92   11.13    0.128
  28. CR (   1) C   8                / 88. RY*(   2) C   7                    0.86   10.75    0.122
  28. CR (   1) C   8                /126. RY*(   1) H  13                    0.45   10.46    0.087
  28. CR (   1) C   8                /145. BD*(   1) C   2 - C   3            0.55   10.48    0.098
  28. CR (   1) C   8                /147. BD*(   1) C   3 - C   4            0.59   10.63    0.101
  28. CR (   1) C   8                /154. BD*(   1) N   6 - C   7            0.47   10.60    0.089
  28. CR (   1) C   8                /157. BD*(   1) C   7 - H  12            0.29   10.57    0.070
  29. CR (   1) C   9                / 43. RY*(   2) C   2                    0.26   11.31    0.069
  29. CR (   1) C   9                /130. RY*(   1) H  14                    0.43   10.52    0.085
  29. CR (   1) C   9                /134. RY*(   1) H  15                    0.43   10.57    0.085
  29. CR (   1) C   9                /138. RY*(   1) H  16                    0.43   10.57    0.085
  29. CR (   1) C   9                /145. BD*(   1) C   2 - C   3            0.38   10.47    0.081
  30. LP (   1) O   1                / 42. RY*(   1) C   2                    6.83    1.29    0.118
  30. LP (   1) O   1                /145. BD*(   1) C   2 - C   3            0.78    1.08    0.037
  30. LP (   1) O   1                /146. BD*(   1) C   2 - C   9            1.01    1.08    0.042
  31. LP*(   1) C   5                / 32. LP (   1) C   8                    0.48    0.01    0.003
  31. LP*(   1) C   5                / 64. RY*(   5) C   4                    1.00    1.56    0.073
  31. LP*(   1) C   5                / 71. RY*(   3) C   5                    0.58    1.48    0.054
  31. LP*(   1) C   5                / 73. RY*(   5) C   5                    0.44    1.31    0.045
  31. LP*(   1) C   5                / 80. RY*(   3) N   6                    0.41    2.46    0.059
  31. LP*(   1) C   5                / 81. RY*(   4) N   6                    0.82    1.07    0.055
  31. LP*(   1) C   5                /148. BD*(   2) C   3 - C   4           32.46    0.14    0.108
  31. LP*(   1) C   5                /155. BD*(   2) N   6 - C   7           34.32    0.12    0.099
  32. LP (   1) C   8                / 54. RY*(   4) C   3                    0.43    2.00    0.054
  32. LP (   1) C   8                / 58. RY*(   8) C   3                    0.40    1.81    0.050
  32. LP (   1) C   8                / 91. RY*(   5) C   7                    1.44    1.18    0.076
  32. LP (   1) C   8                / 99. RY*(   4) C   8                    0.86    1.16    0.059
  32. LP (   1) C   8                /100. RY*(   5) C   8                    0.49    1.63    0.052
  32. LP (   1) C   8                /148. BD*(   2) C   3 - C   4           34.73    0.13    0.107
  32. LP (   1) C   8                /155. BD*(   2) N   6 - C   7           54.27    0.11    0.118
 143. BD*(   2) O   1 - C   2        / 34. RY*(   2) O   1                    0.47    1.07    0.109
 143. BD*(   2) O   1 - C   2        / 44. RY*(   3) C   2                    0.29    1.41    0.097
 143. BD*(   2) O   1 - C   2        / 49. RY*(   8) C   2                    0.73    1.05    0.135
 143. BD*(   2) O   1 - C   2        /148. BD*(   2) C   3 - C   4           39.62    0.02    0.071
 144. BD (   1) O   1 - N   6        /145. BD*(   1) C   2 - C   3            1.61    0.65    0.076
 144. BD (   1) O   1 - N   6        /146. BD*(   1) C   2 - C   9            1.16    0.64    0.067
 144. BD (   1) O   1 - N   6        /150. BD*(   1) C   4 - C   5            0.62    0.80    0.055
 144. BD (   1) O   1 - N   6        /152. BD*(   1) C   5 - N   6            0.30    0.77    0.038
 144. BD (   1) O   1 - N   6        /153. BD*(   1) C   5 - H  11            0.37    0.73    0.041
 144. BD (   1) O   1 - N   6        /154. BD*(   1) N   6 - C   7            0.28    0.76    0.036
 144. BD (   1) O   1 - N   6        /156. BD*(   1) C   7 - C   8            0.83    0.81    0.065
 144. BD (   1) O   1 - N   6        /157. BD*(   1) C   7 - H  12            0.36    0.73    0.040
 145. BD*(   1) C   2 - C   3        / 43. RY*(   2) C   2                    0.48    0.83    0.128
 145. BD*(   1) C   2 - C   3        / 53. RY*(   3) C   3                    0.77    0.27    0.095
 145. BD*(   1) C   2 - C   3        /150. BD*(   1) C   4 - C   5            0.56    0.15    0.053
 145. BD*(   1) C   2 - C   3        /151. BD*(   1) C   4 - H  10            0.99    0.07    0.052
 145. BD*(   1) C   2 - C   3        /156. BD*(   1) C   7 - C   8            0.45    0.16    0.050
 145. BD*(   1) C   2 - C   3        /158. BD*(   1) C   8 - H  13            0.80    0.09    0.052
 145. BD*(   1) C   2 - C   3        /160. BD*(   1) C   9 - H  15            0.28    0.06    0.026
 145. BD*(   1) C   2 - C   3        /161. BD*(   1) C   9 - H  16            0.28    0.06    0.026
 148. BD*(   2) C   3 - C   4        / 55. RY*(   5) C   3                    0.37    0.77    0.051
 148. BD*(   2) C   3 - C   4        / 58. RY*(   8) C   3                    0.26    1.67    0.063
 148. BD*(   2) C   3 - C   4        / 63. RY*(   4) C   4                    1.09    1.08    0.104
 148. BD*(   2) C   3 - C   4        / 73. RY*(   5) C   5                    0.29    1.17    0.055
 148. BD*(   2) C   3 - C   4        / 99. RY*(   4) C   8                    0.30    1.02    0.053
 155. BD*(   2) N   6 - C   7        / 81. RY*(   4) N   6                    0.81    0.96    0.079
 155. BD*(   2) N   6 - C   7        / 89. RY*(   3) C   7                    1.07    1.49    0.114
 155. BD*(   2) N   6 - C   7        /100. RY*(   5) C   8                    0.27    1.52    0.058
 155. BD*(   2) N   6 - C   7        /148. BD*(   2) C   3 - C   4            1.14    0.02    0.011


 Natural Bond Orbitals (Summary):

                                                            Principal Delocalizations
           NBO                        Occupancy    Energy   (geminal,vicinal,remote)
 ====================================================================================
 Molecular unit  1  (C7H7NO)
     1. BD (   1) O   1 - C   2          0.99739    -1.30682  42(g),146(g),147(v),145(g)
                                                    51(v)
     2. BD (   2) O   1 - C   2          0.98770    -0.60677  148(v),160(v),161(v),55(v)
     3. BD*(   1) O   1 - N   6          0.94803    -0.46102  145(v),146(v),144(g),150(v)
                                                    156(v),153(v),157(v),152(g)
                                                    154(g),43(v),87(v),45(v)
                                                    69(v),70(v),88(v)
     4. BD (   1) C   2 - C   3          0.93259    -0.85989  3(v),144(v),156(v),150(v)
                                                    147(g),33(v),149(g),96(v)
                                                    105(v),159(v),60(v),146(g)
                                                    142(g)
     5. BD (   1) C   2 - C   9          0.94473    -0.83647  3(v),144(v),149(v),33(v)
                                                    145(g),51(v),142(g),52(v)
     6. BD (   1) C   3 - C   4          0.98222    -0.90579  149(g),145(g),150(g),158(v)
                                                    153(v),151(g),142(v),69(v)
                                                    96(v),45(v),144(r)
     7. BD (   2) C   3 - C   4          0.81280    -0.46864  31(v),32(v),143(v),99(v)
                                                    73(v),64(g),44(v)
     8. BD (   1) C   3 - C   8          0.97892    -0.89747  147(g),145(g),151(v),156(g)
                                                    157(v),146(v),42(v),87(v)
                                                    158(g),60(v)
     9. BD (   1) C   4 - C   5          0.95378    -0.90700  144(v),145(v),3(v),147(g)
                                                    152(g),153(g),52(v),151(g)
                                                    79(v),78(v),154(v)
    10. BD (   1) C   4 - H  10          0.98020    -0.71993  152(v),149(v),147(g),150(g)
                                                    51(v),69(v),144(r),3(r)
    11. BD (   1) C   5 - N   6          0.99238    -1.04452  144(g),3(g),88(v),157(v)
                                                    151(v),154(g),61(v),153(g)
                                                    150(g)
    12. BD (   1) C   5 - H  11          0.96991    -0.70575  147(v),154(v),144(v),3(v)
                                                    78(v),60(v)
    13. BD (   1) N   6 - C   7          0.99296    -1.03998  3(g),144(g),70(v),153(v)
                                                    97(v),158(v),152(g),157(g)
                                                    156(g)
    14. BD (   2) N   6 - C   7          0.85818    -0.51549  31(v),32(v),71(v),100(v)
    15. BD (   1) C   7 - C   8          0.95905    -0.90549  3(v),144(v),145(v),149(g)
                                                    154(g),157(g),51(v),158(g)
                                                    79(v),78(v),152(v)
    16. BD (   1) C   7 - H  12          0.96847    -0.70291  149(v),152(v),144(v),3(v)
                                                    78(v),96(v)
    17. BD (   1) C   8 - H  13          0.98532    -0.70921  154(v),147(v),3(r),156(g)
                                                    149(g),52(v)
    18. BD (   1) C   9 - H  14          0.99174    -0.67679  145(v),142(v)
    19. BD (   1) C   9 - H  15          0.97576    -0.68310  143(v),142(v),144(r),3(r)
                                                    44(v)
    20. BD (   1) C   9 - H  16          0.97576    -0.68310  143(v),142(v),144(r),3(r)
                                                    44(v)
    21. CR (   1) O   1                  0.99986   -19.12591  42(v),146(v),145(v)
    22. CR (   1) C   2                  0.99956   -10.39323  106(v),53(v),147(v),149(v)
    23. CR (   1) C   3                  0.99938   -10.29980  97(v),61(v),43(v),156(v)
                                                    150(v),151(v),158(v),146(v)
    24. CR (   1) C   4                  0.99946   -10.28855  51(v),70(v),145(v),149(v)
                                                    152(v),114(v),153(v)
    25. CR (   1) C   5                  0.99950   -10.32334  154(v),144(v),147(v),3(v)
                                                    61(v),118(v),62(v),79(v)
                                                    151(v)
    26. CR (   1) N   6                  0.99933   -14.41859  144(g),3(g),88(v),87(v)
                                                    70(v),69(v),72(v),150(v)
                                                    156(v)
    27. CR (   1) C   7                  0.99949   -10.32065  152(v),98(v),144(v),149(v)
                                                    122(v),3(v),79(v),158(v)
                                                    96(v)
    28. CR (   1) C   8                  0.99946   -10.28140  52(v),88(v),147(v),145(v)
                                                    154(v),126(v),157(v)
    29. CR (   1) C   9                  0.99957   -10.27278  130(v),134(v),138(v),145(v)
                                                    43(v)
    30. LP (   1) O   1                  0.98885    -0.88611  42(v),146(v),145(v)
    31. LP*(   1) C   5                  0.46124    -0.32468  155(v),148(v),64(v),81(v)
                                                    71(g),73(g),80(v)
    32. LP (   1) C   8                  0.46474    -0.31262  155(v),148(v),91(v),99(g)
                                                    100(g),54(v),58(v)
    33. RY*(   1) O   1                  0.00156     1.02962   
    34. RY*(   2) O   1                  0.00019     0.87266   
    35. RY*(   3) O   1                  0.00007     1.36534   
    36. RY*(   4) O   1                  0.00005     1.05029   
    37. RY*(   5) O   1                  0.00000     2.63332   
    38. RY*(   6) O   1                  0.00000     2.44055   
    39. RY*(   7) O   1                  0.00000     2.57273   
    40. RY*(   8) O   1                  0.00000     2.76713   
    41. RY*(   9) O   1                  0.00000     2.63104   
    42. RY*(   1) C   2                  0.00922     0.40154   
    43. RY*(   2) C   2                  0.00261     1.03308   
    44. RY*(   3) C   2                  0.00164     1.21111   
    45. RY*(   4) C   2                  0.00117     1.25252   
    46. RY*(   5) C   2                  0.00040     1.67206   
    47. RY*(   6) C   2                  0.00035     1.33064   
    48. RY*(   7) C   2                  0.00029     1.60949   
    49. RY*(   8) C   2                  0.00002     0.85234   
    50. RY*(   9) C   2                  0.00001     1.88466   
    51. RY*(   1) C   3                  0.00321     0.81378   
    52. RY*(   2) C   3                  0.00205     0.84511   
    53. RY*(   3) C   3                  0.00087     0.47307   
    54. RY*(   4) C   3                  0.00040     1.68829   
    55. RY*(   5) C   3                  0.00029     0.59194   
    56. RY*(   6) C   3                  0.00012     2.13061   
    57. RY*(   7) C   3                  0.00010     2.09236   
    58. RY*(   8) C   3                  0.00008     1.49380   
    59. RY*(   9) C   3                  0.00001     1.96619   
    60. RY*(   1) C   4                  0.00204     0.93907   
    61. RY*(   2) C   4                  0.00109     0.53124   
    62. RY*(   3) C   4                  0.00060     0.38853   
    63. RY*(   4) C   4                  0.00048     0.89823   
    64. RY*(   5) C   4                  0.00015     1.23097   
    65. RY*(   6) C   4                  0.00006     2.18424   
    66. RY*(   7) C   4                  0.00003     2.17736   
    67. RY*(   8) C   4                  0.00000     1.64763   
    68. RY*(   9) C   4                  0.00000     1.99692   
    69. RY*(   1) C   5                  0.00265     0.90462   
    70. RY*(   2) C   5                  0.00242     0.45024   
    71. RY*(   3) C   5                  0.00060     1.15292   
    72. RY*(   4) C   5                  0.00041     0.75460   
    73. RY*(   5) C   5                  0.00038     0.98717   
    74. RY*(   6) C   5                  0.00030     1.89441   
    75. RY*(   7) C   5                  0.00003     1.86984   
    76. RY*(   8) C   5                  0.00000     1.59451   
    77. RY*(   9) C   5                  0.00000     1.97923   
    78. RY*(   1) N   6                  0.00232     0.76331   
    79. RY*(   2) N   6                  0.00089     1.03273   
    80. RY*(   3) N   6                  0.00030     2.13781   
    81. RY*(   4) N   6                  0.00014     0.74975   
    82. RY*(   5) N   6                  0.00009     2.67538   
    83. RY*(   6) N   6                  0.00008     1.09965   
    84. RY*(   7) N   6                  0.00002     2.35067   
    85. RY*(   8) N   6                  0.00000     1.96400   
    86. RY*(   9) N   6                  0.00000     2.20070   
    87. RY*(   1) C   7                  0.00261     0.87231   
    88. RY*(   2) C   7                  0.00240     0.46581   
    89. RY*(   3) C   7                  0.00083     1.28485   
    90. RY*(   4) C   7                  0.00037     0.68924   
    91. RY*(   5) C   7                  0.00032     0.86538   
    92. RY*(   6) C   7                  0.00029     2.04648   
    93. RY*(   7) C   7                  0.00003     1.81403   
    94. RY*(   8) C   7                  0.00000     1.58894   
    95. RY*(   9) C   7                  0.00000     1.97547   
    96. RY*(   1) C   8                  0.00268     0.84879   
    97. RY*(   2) C   8                  0.00141     0.54613   
    98. RY*(   3) C   8                  0.00057     0.41935   
    99. RY*(   4) C   8                  0.00042     0.84362   
   100. RY*(   5) C   8                  0.00011     1.31408   
   101. RY*(   6) C   8                  0.00006     2.18443   
   102. RY*(   7) C   8                  0.00005     2.19570   
   103. RY*(   8) C   8                  0.00000     1.63308   
   104. RY*(   9) C   8                  0.00000     2.00768   
   105. RY*(   1) C   9                  0.00128     0.55208   
   106. RY*(   2) C   9                  0.00080     0.54204   
   107. RY*(   3) C   9                  0.00025     0.76912   
   108. RY*(   4) C   9                  0.00006     0.74050   
   109. RY*(   5) C   9                  0.00002     1.83288   
   110. RY*(   6) C   9                  0.00001     1.89254   
   111. RY*(   7) C   9                  0.00000     1.79364   
   112. RY*(   8) C   9                  0.00000     2.04236   
   113. RY*(   9) C   9                  0.00000     2.09180   
   114. RY*(   1) H  10                  0.00068     0.21460   
   115. RY*(   2) H  10                  0.00007     1.45910   
   116. RY*(   3) H  10                  0.00003     2.06935   
   117. RY*(   4) H  10                  0.00004     1.87521   
   118. RY*(   1) H  11                  0.00056     0.15516   
   119. RY*(   2) H  11                  0.00005     1.45534   
   120. RY*(   3) H  11                  0.00004     2.14339   
   121. RY*(   4) H  11                  0.00001     1.78243   
   122. RY*(   1) H  12                  0.00055     0.15673   
   123. RY*(   2) H  12                  0.00005     1.45764   
   124. RY*(   3) H  12                  0.00004     2.13644   
   125. RY*(   4) H  12                  0.00001     1.79214   
   126. RY*(   1) H  13                  0.00085     0.18170   
   127. RY*(   2) H  13                  0.00006     1.47134   
   128. RY*(   3) H  13                  0.00003     2.10579   
   129. RY*(   4) H  13                  0.00004     1.86891   
   130. RY*(   1) H  14                  0.00069     0.24476   
   131. RY*(   2) H  14                  0.00006     1.72166   
   132. RY*(   3) H  14                  0.00005     1.57972   
   133. RY*(   4) H  14                  0.00001     2.05053   
   134. RY*(   1) H  15                  0.00047     0.29994   
   135. RY*(   2) H  15                  0.00010     1.61806   
   136. RY*(   3) H  15                  0.00007     1.55901   
   137. RY*(   4) H  15                  0.00002     2.07224   
   138. RY*(   1) H  16                  0.00047     0.29994   
   139. RY*(   2) H  16                  0.00010     1.61806   
   140. RY*(   3) H  16                  0.00007     1.55901   
   141. RY*(   4) H  16                  0.00002     2.07224   
   142. BD*(   1) O   1 - C   2          0.00666     0.37808   
   143. BD*(   2) O   1 - C   2          0.06785    -0.20033   
   144. BD (   1) O   1 - N   6          0.24858    -0.44856  145(v),3(g),146(v),156(v)
                                                    150(v),153(v),157(v),152(g)
                                                    154(g)
   145. BD*(   1) C   2 - C   3          0.03671     0.19817   
   146. BD*(   1) C   2 - C   9          0.01587     0.19216   
   147. BD*(   1) C   3 - C   4          0.01168     0.34818   
   148. BD*(   2) C   3 - C   4          0.17364    -0.18107  143(v),32(v),31(v),63(g)
                                                    155(r),55(g),99(v),73(v)
                                                    58(g)
   149. BD*(   1) C   3 - C   8          0.01141     0.34930   
   150. BD*(   1) C   4 - C   5          0.01197     0.34981   
   151. BD*(   1) C   4 - H  10          0.00600     0.27253   
   152. BD*(   1) C   5 - N   6          0.00998     0.31824   
   153. BD*(   1) C   5 - H  11          0.00817     0.28150   
   154. BD*(   1) N   6 - C   7          0.00921     0.31458   
   155. BD*(   2) N   6 - C   7          0.19497    -0.20601  32(v),31(v),89(g),81(g)
                                                    148(r),100(v)
   156. BD*(   1) C   7 - C   8          0.00929     0.36022   
   157. BD*(   1) C   7 - H  12          0.00789     0.28537   
   158. BD*(   1) C   8 - H  13          0.00540     0.28867   
   159. BD*(   1) C   9 - H  14          0.00177     0.28800   
   160. BD*(   1) C   9 - H  15          0.00250     0.25913   
   161. BD*(   1) C   9 - H  16          0.00250     0.25913   
       -------------------------------
              Total Lewis   28.93763  ( 93.3472%)
        Valence non-Lewis    2.00274  (  6.4605%)
        Rydberg non-Lewis    0.05963  (  0.1923%)
       -------------------------------
            Total unit  1   31.00000  (100.0000%)
           Charge unit  1    1.00000
 Unable to Open any file for archive entry.
 1\1\GINC-COMPUTE-0-7\SP\UB3LYP\def2SVP\C7H7N1O1(1+,2)\ZAHRT2\13-Mar-20
 21\0\\# b3lyp/def2svp geom=NewRedundant pop=NBO\\74\\1,2\O,0,1.8338606
 507,1.7784418884,-0.3106995522\C,0,1.4723773078,0.6248478121,-0.206463
 8987\C,0,0.0114957918,0.3031368657,-0.0175865918\C,0,-0.4827317569,-1.
 001233653,0.1103302155\C,0,-1.8589022556,-1.1842505369,0.2818264431\N,
 0,-2.7342641008,-0.179167965,0.3308589632\C,0,-2.260748214,1.065587276
 7,0.2085681335\C,0,-0.9083022498,1.3590282079,0.033946434\C,0,2.458236
 7236,-0.5225896834,-0.260845896\H,0,0.1770391326,-1.8695203402,0.07930
 39686\H,0,-2.2677769501,-2.196127553,0.3840519696\H,0,-2.9984341965,1.
 8749306682,0.2519055033\H,0,-0.5486099371,2.384548749,-0.0632310304\H,
 0,3.4682325292,-0.1184975593,-0.4011480478\H,0,2.2159221162,-1.2066684
 397,-1.089994858\H,0,2.4226054085,-1.1124657378,0.6691782399\\Version=
 ES64L-G16RevC.01\State=2-A\HF=-400.2972587\S2=0.755002\S2-1=0.\S2A=0.7
 50021\RMSD=1.544e-09\Dipole=0.0615695,-0.819604,0.0366503\Quadrupole=6
 .8425303,1.1752997,-8.0178301,-4.0351348,-1.5515567,-0.0280154\PG=C01 
 [X(C7H7N1O1)]\\@
 The archive entry for this job was punched.


 WE THE UNWILLING
 LED BY THE UNQUALIFIED
 HAVE BEEN DOING THE UNBELIEVABLE SO LONG WITH SO LITTLE
 THAT WE NOW ATTEMPT THE IMPOSSIBLE WITH NOTHING.

                                    -- ANONYMOUS
 File lengths (MBytes):  RWF=     30 Int=      0 D2E=      0 Chk=      3 Scr=      1
 Normal termination of Gaussian 16
